# Supplementary material for: Simulation of Human Movement in Zero Gravity
Source: Sensors (Basel). 2024 Mar 9;24(6):1770. doi: 10.3390/s24061770 (PMC10976247; doi:10.3390/s24061770)
Supplement: Supplementary file 1 [file sensors-24-01770-s001.zip › supplementary/motion_data/2 ArmsDefence/motion.sto]

UNKNOWN
version=1
nRows=457
nColumns=30
inDegrees=no
endheader
time	/jointset/global/yaw/value	/jointset/global/roll/value	/jointset/global/pitch/value	/jointset/global/longitudinal/value	/jointset/global/vertical/value	/jointset/global/lateral/value	/jointset/SpineL/SpineL_LL/value	/jointset/SpineL/SpineL_RR/value	/jointset/SpineL/SpineL_FE/value	/jointset/SpineU/SpineU_FE/value	/jointset/Hip_r/Hip_EF_r/value	/jointset/Hip_r/Hip_RR_r/value	/jointset/Hip_r/Hip_DB_r/value	/jointset/Knee_r/Knee_FE_r/value	/jointset/Hip_l/Hip_EF_l/value	/jointset/Hip_l/Hip_RR_l/value	/jointset/Hip_l/Hip_BD_l/value	/jointset/Knee_l/Knee_FE_l/value	/jointset/Shoulder_r/Shoulder_BD_r/value	/jointset/Shoulder_r/Shoulder_EF_r/value	/jointset/Shoulder_r/Shoulder_RR_r/value	/jointset/Elbow_r/Elbow_EF_r/value	/jointset/Shoulder_l/Shoulder_DB_l/value	/jointset/Shoulder_l/Shoulder_EF_l/value	/jointset/Shoulder_l/Shoulder_RR_l/value	/jointset/Elbow_l/Elbow_EF_l/value	/jointset/Neck/Neck_LL/value	/jointset/Neck/Neck_RR/value	/jointset/Neck/Neck_FE/value
      0.00000000	      2.58607612	     -0.01896213	     -0.20508580	      2.79709236	      1.18879209	      0.24864256	      0.00773438	     -0.01758728	      0.39144499	     -0.10242494	      0.07841080	     -0.14009450	      0.14379615	     -0.06569157	      0.10830236	      0.24256638	     -0.11902706	     -0.09574351	      0.06768235	     -0.10335829	      0.01396837	      0.49558935	     -0.02316628	     -0.06679770	      0.10002301	      0.47890649	      0.00000000	      0.00000000	      0.01745329
      0.03333300	      2.58606383	     -0.01899805	     -0.20507925	      2.79734450	      1.18871067	      0.24862777	      0.00772442	     -0.01760204	      0.39145169	     -0.10246320	      0.07843572	     -0.14009304	      0.14381589	     -0.06571407	      0.10830206	      0.24255474	     -0.11902208	     -0.09576297	      0.06770297	     -0.10338498	      0.01396958	      0.49557523	     -0.02317954	     -0.06681031	      0.10002378	      0.47893036	      0.00000000	      0.00000000	      0.01745329
      0.06666700	      2.58604963	     -0.01901275	     -0.20505284	      2.79757420	      1.18862032	      0.24857280	      0.00772607	     -0.01761840	      0.39146168	     -0.10249658	      0.07847947	     -0.14009344	      0.14383858	     -0.06573134	      0.10831072	      0.24254346	     -0.11902982	     -0.09577996	      0.06774415	     -0.10341821	      0.01397375	      0.49555373	     -0.02321576	     -0.06680869	      0.10002201	      0.47896200	      0.00000000	      0.00000000	      0.01745329
      0.10000000	      2.58595924	     -0.01902774	     -0.20485195	      2.79781510	      1.18853570	      0.24852525	      0.00775668	     -0.01774191	      0.39151040	     -0.10263329	      0.07889205	     -0.14010870	      0.14393741	     -0.06580404	      0.10844162	      0.24247599	     -0.11923349	     -0.09587328	      0.06807382	     -0.10361721	      0.01400843	      0.49538721	     -0.02365222	     -0.06666395	      0.09998684	      0.47922494	      0.00000000	      0.00000000	      0.01745329
      0.13333300	      2.58586770	     -0.01956060	     -0.20583479	      2.79827703	      1.18847033	      0.24847877	      0.00791297	     -0.01793451	      0.39200461	     -0.10309342	      0.08144504	     -0.14006084	      0.14396472	     -0.06704401	      0.10933246	      0.24179225	     -0.12049497	     -0.09673065	      0.07046477	     -0.10412492	      0.01416711	      0.49405866	     -0.02755621	     -0.06530017	      0.09977215	      0.48170655	      0.00000000	      0.00000000	      0.01745329
      0.16666700	      2.58588211	     -0.01950718	     -0.20579868	      2.79850958	      1.18841143	      0.24842924	      0.00793105	     -0.01789958	      0.39204266	     -0.10309155	      0.08146251	     -0.14005675	      0.14393242	     -0.06706917	      0.10936553	      0.24178346	     -0.12049883	     -0.09673120	      0.07045512	     -0.10410387	      0.01416024	      0.49404745	     -0.02754748	     -0.06531473	      0.09978151	      0.48173429	      0.00000000	      0.00000000	      0.01745329
      0.20000000	      2.58621907	     -0.01931344	     -0.20562351	      2.79874697	      1.18839889	      0.24840899	      0.00802606	     -0.01742626	      0.39251599	     -0.10283488	      0.08195370	     -0.14001382	      0.14351658	     -0.06741282	      0.10992939	      0.24164437	     -0.12072551	     -0.09673107	      0.07014936	     -0.10356708	      0.01400889	      0.49391968	     -0.02777487	     -0.06526423	      0.09989507	      0.48223969	      0.00000000	      0.00000000	      0.01745329
      0.23333300	      2.58623563	     -0.01935465	     -0.20566524	      2.79893934	      1.18832840	      0.24835949	      0.00802605	     -0.01741103	      0.39253408	     -0.10283246	      0.08197079	     -0.14000976	      0.14352076	     -0.06743954	      0.10993563	      0.24163291	     -0.12071884	     -0.09673940	      0.07013364	     -0.10354814	      0.01399892	      0.49390885	     -0.02778893	     -0.06526087	      0.09990311	      0.48226658	      0.00000000	      0.00000000	      0.01745329
      0.26666700	      2.58707165	     -0.01979949	     -0.20651274	      2.79941811	      1.18835769	      0.24836027	      0.00826148	     -0.01659497	      0.39342757	     -0.10195474	      0.08341742	     -0.13992588	      0.14313817	     -0.06818950	      0.11081858	      0.24125210	     -0.12157215	     -0.09687109	      0.06864778	     -0.10206562	      0.01338023	      0.49383044	     -0.02884115	     -0.06465706	      0.10018613	      0.48340276	      0.00000000	      0.00000000	      0.01745329
      0.30000000	      2.58705735	     -0.01981570	     -0.20650146	      2.79957548	      1.18827532	      0.24828870	      0.00825438	     -0.01660557	      0.39343071	     -0.10197477	      0.08346449	     -0.13992445	      0.14312342	     -0.06820448	      0.11086465	      0.24124434	     -0.12158918	     -0.09686336	      0.06862299	     -0.10206805	      0.01336460	      0.49382014	     -0.02884525	     -0.06465665	      0.10019895	      0.48342265	      0.00000000	      0.00000000	      0.01745329
      0.33333300	      2.58725302	     -0.02108198	     -0.20888799	      2.80086043	      1.18831991	      0.24806855	      0.00785544	     -0.01643723	      0.39432053	     -0.10129268	      0.08859428	     -0.13972098	      0.14067787	     -0.06993385	      0.11454102	      0.24024918	     -0.12467113	     -0.09663206	      0.06249561	     -0.09892255	      0.01079772	      0.49449794	     -0.03058678	     -0.06355415	      0.10147807	      0.48558851	      0.00000000	      0.00000000	      0.01745329
      0.36666700	      2.58724074	     -0.02108794	     -0.20887779	      2.80102259	      1.18835110	      0.24805679	      0.00785418	     -0.01645344	      0.39433993	     -0.10131159	      0.08863918	     -0.13971926	      0.14066310	     -0.06994962	      0.11454650	      0.24023717	     -0.12466763	     -0.09664040	      0.06252343	     -0.09893317	      0.01078777	      0.49449762	     -0.03060683	     -0.06356156	      0.10148847	      0.48559843	      0.00000000	      0.00000000	      0.01745329
      0.40000000	      2.58742801	     -0.02129282	     -0.20877973	      2.80122156	      1.18835770	      0.24805099	      0.00794662	     -0.01639905	      0.39500169	     -0.10099604	      0.08971307	     -0.13969342	      0.14038187	     -0.07024196	      0.11476692	      0.23999913	     -0.12483825	     -0.09676484	      0.06206623	     -0.09830535	      0.01034806	      0.49493372	     -0.03109778	     -0.06353186	      0.10170084	      0.48579882	      0.00000000	      0.00000000	      0.01745329
      0.43333300	      2.58732322	     -0.02194031	     -0.21049684	      2.80190286	      1.18847038	      0.24789819	      0.00836880	     -0.01632112	      0.39636484	     -0.10051874	      0.09239131	     -0.13940938	      0.13939949	     -0.07192281	      0.11652791	      0.23921893	     -0.12638633	     -0.09680132	      0.05830302	     -0.09603490	      0.00817054	      0.49712543	     -0.03216840	     -0.06364178	      0.10264629	      0.48622637	      0.00000000	      0.00000000	      0.01745329
      0.46666700	      2.58716548	     -0.02202959	     -0.21029489	      2.80211929	      1.18842987	      0.24792323	      0.00827204	     -0.01652405	      0.39638559	     -0.10070701	      0.09280971	     -0.13941049	      0.13926923	     -0.07195761	      0.11671096	      0.23916157	     -0.12647141	     -0.09677943	      0.05829500	     -0.09616951	      0.00804030	      0.49722776	     -0.03223030	     -0.06366439	      0.10272370	      0.48624419	      0.00000000	      0.00000000	      0.01745329
      0.50000000	      2.58715818	     -0.02204077	     -0.21028632	      2.80229869	      1.18848153	      0.24793438	      0.00826851	     -0.01653792	      0.39640453	     -0.10072032	      0.09285851	     -0.13940824	      0.13925834	     -0.07197193	      0.11671649	      0.23914964	     -0.12648039	     -0.09678387	      0.05826490	     -0.09617084	      0.00801207	      0.49725988	     -0.03224012	     -0.06367091	      0.10273608	      0.48624536	      0.00000000	      0.00000000	      0.01745329
      0.53333300	      2.58713635	     -0.02216482	     -0.21008602	      2.80255310	      1.18851923	      0.24793244	      0.00820398	     -0.01663472	      0.39651344	     -0.10075499	      0.09330987	     -0.13940974	      0.13919953	     -0.07200934	      0.11685472	      0.23908693	     -0.12663304	     -0.09676967	      0.05794991	     -0.09613147	      0.00780281	      0.49752921	     -0.03234390	     -0.06367128	      0.10280742	      0.48625467	      0.00000000	      0.00000000	      0.01745329
      0.56666700	      2.58712213	     -0.02217364	     -0.21007931	      2.80280963	      1.18855579	      0.24794705	      0.00819445	     -0.01665606	      0.39652248	     -0.10078140	      0.09335649	     -0.13940735	      0.13919193	     -0.07202337	      0.11685780	      0.23907587	     -0.12665378	     -0.09677309	      0.05791161	     -0.09614822	      0.00777206	      0.49756897	     -0.03235916	     -0.06368010	      0.10281792	      0.48625324	      0.00000000	      0.00000000	      0.01745329
      0.60000000	      2.58695677	     -0.02228987	     -0.20987099	      2.80315549	      1.18860888	      0.24793043	      0.00802357	     -0.01690705	      0.39646479	     -0.10101480	      0.09385019	     -0.13941480	      0.13912532	     -0.07203694	      0.11703689	      0.23902544	     -0.12692244	     -0.09673598	      0.05770881	     -0.09634879	      0.00758017	      0.49783170	     -0.03253167	     -0.06367981	      0.10287218	      0.48625762	      0.00000000	      0.00000000	      0.01745329
      0.63333300	      2.58504616	     -0.02389135	     -0.21353197	      2.80530263	      1.18868243	      0.24697250	      0.00506455	     -0.01990719	      0.39898892	     -0.10289855	      0.10481339	     -0.13852313	      0.13386098	     -0.07703351	      0.12027515	      0.23639989	     -0.13291584	     -0.09631555	      0.05228274	     -0.09780866	     -0.00005463	      0.51168445	     -0.04218914	     -0.06187726	      0.10449668	      0.48790659	      0.00000000	      0.00000000	      0.01745329
      0.66666700	      2.58439498	     -0.02380943	     -0.21354867	      2.80535926	      1.18882758	      0.24711159	      0.00578402	     -0.01965701	      0.39881144	     -0.10531746	      0.10509944	     -0.13820985	      0.13417078	     -0.07854984	      0.12195515	      0.23603845	     -0.13256772	     -0.09571436	      0.05422071	     -0.10016918	     -0.00082434	      0.51267265	     -0.04038198	     -0.06283933	      0.10531627	      0.48822775	      0.00000000	      0.00000000	      0.01745329
      0.70000000	      2.58443521	     -0.02413550	     -0.21360610	      2.80570441	      1.18882460	      0.24715597	      0.00570408	     -0.01971514	      0.39905183	     -0.10530839	      0.10529658	     -0.13818767	      0.13430696	     -0.07867136	      0.12175454	      0.23594253	     -0.13242226	     -0.09580520	      0.05456157	     -0.10036237	     -0.00090893	      0.51288382	     -0.04033796	     -0.06273833	      0.10538819	      0.48834655	      0.00000000	      0.00000000	      0.01745329
      0.73333300	      2.58394449	     -0.02407214	     -0.21387027	      2.80580363	      1.18894263	      0.24719380	      0.00558368	     -0.02018337	      0.40008556	     -0.10656814	      0.10707796	     -0.13792198	      0.13450900	     -0.07990058	      0.12149629	      0.23522707	     -0.13259593	     -0.09603498	      0.05810825	     -0.10326815	     -0.00172074	      0.51484578	     -0.04063958	     -0.06212453	      0.10597862	      0.48943635	      0.00000000	      0.00000000	      0.01745329
      0.76666700	      2.58393497	     -0.02408559	     -0.21382579	      2.80615191	      1.18888407	      0.24725251	      0.00558630	     -0.02018112	      0.40011535	     -0.10661146	      0.10708126	     -0.13791438	      0.13451904	     -0.07992981	      0.12150867	      0.23521718	     -0.13258835	     -0.09602724	      0.05815027	     -0.10333347	     -0.00173752	      0.51487750	     -0.04063950	     -0.06214356	      0.10598983	      0.48944672	      0.00000000	      0.00000000	      0.01745329
      0.80000000	      2.58332830	     -0.02430333	     -0.21349157	      2.80636562	      1.18889116	      0.24726381	      0.00535444	     -0.02059608	      0.40010366	     -0.10774594	      0.10787960	     -0.13778172	      0.13454468	     -0.08046419	      0.12217124	      0.23499515	     -0.13302037	     -0.09574675	      0.05948896	     -0.10516932	     -0.00214843	      0.51579343	     -0.04109212	     -0.06198842	      0.10622280	      0.48993821	      0.00000000	      0.00000000	      0.01745329
      0.83333300	      2.58337766	     -0.02429770	     -0.21367921	      2.80658064	      1.18893803	      0.24724303	      0.00537138	     -0.02053190	      0.40024044	     -0.10779403	      0.10802633	     -0.13774115	      0.13453947	     -0.08061695	      0.12208084	      0.23490962	     -0.13303605	     -0.09577017	      0.05968789	     -0.10538146	     -0.00227540	      0.51612033	     -0.04123479	     -0.06190611	      0.10627548	      0.49008645	      0.00000000	      0.00000000	      0.01745329
      0.86666700	      2.58418450	     -0.02529533	     -0.21682914	      2.80707119	      1.18892364	      0.24716806	      0.00535707	     -0.01813007	      0.40518372	     -0.11015885	      0.11554167	     -0.13607932	      0.13394914	     -0.08655441	      0.12341946	      0.23190722	     -0.13608548	     -0.09432848	      0.06432807	     -0.11388132	     -0.00834233	      0.53100669	     -0.04715174	     -0.05875382	      0.10872273	      0.49638820	      0.00000000	      0.00000000	      0.01745329
      0.90000000	      2.58253848	     -0.02605085	     -0.21924491	      2.80739527	      1.18894801	      0.24733020	      0.00613949	     -0.01627585	      0.40869483	     -0.11178565	      0.12021036	     -0.13461642	      0.13252493	     -0.08916228	      0.12600920	      0.22981949	     -0.13620025	     -0.09318629	      0.05913329	     -0.11542912	     -0.01395247	      0.54142918	     -0.04075389	     -0.06080940	      0.11265718	      0.49847813	      0.00000000	      0.00000000	      0.01745329
      0.93333300	      2.58290487	     -0.02642063	     -0.21950496	      2.80742903	      1.18896483	      0.24727738	      0.00650036	     -0.01476271	      0.40960297	     -0.11153405	      0.11988343	     -0.13422936	      0.13216162	     -0.09001297	      0.12752808	      0.22960650	     -0.13624346	     -0.09248774	      0.06045926	     -0.11478689	     -0.01446607	      0.54319295	     -0.04328047	     -0.06140357	      0.11269279	      0.49858156	      0.00000000	      0.00000000	      0.01745329
      0.96666700	      2.58300853	     -0.02645964	     -0.21983755	      2.80740085	      1.18883309	      0.24729517	      0.00661503	     -0.01459822	      0.40981876	     -0.11139049	      0.12029677	     -0.13417714	      0.13220436	     -0.09002950	      0.12738529	      0.22947836	     -0.13632753	     -0.09254012	      0.06019656	     -0.11466408	     -0.01472449	      0.54367507	     -0.04344005	     -0.06133505	      0.11280198	      0.49868997	      0.00000000	      0.00000000	      0.01745329
      1.00000000	      2.58342948	     -0.02669810	     -0.22070224	      2.80756866	      1.18880588	      0.24728714	      0.00725389	     -0.01354161	      0.41081999	     -0.11038053	      0.12138225	     -0.13392224	      0.13234736	     -0.09026778	      0.12772744	      0.22911445	     -0.13685033	     -0.09229503	      0.05812242	     -0.11335665	     -0.01587051	      0.54571536	     -0.04390528	     -0.06120384	      0.11324576	      0.49900597	      0.00000000	      0.00000000	      0.01745329
      1.03333300	      2.58142553	     -0.02794895	     -0.22355559	      2.80862021	      1.18881349	      0.24724909	      0.00753582	     -0.01263549	      0.41179755	     -0.10993425	      0.12650086	     -0.13292906	      0.13074438	     -0.09079820	      0.13117265	      0.22794379	     -0.13926777	     -0.09039153	      0.05244109	     -0.11137335	     -0.01979908	      0.55212820	     -0.04509462	     -0.06112093	      0.11519555	      0.49975380	      0.00000000	      0.00000000	      0.01745329
      1.06666700	      2.58140107	     -0.02793436	     -0.22366420	      2.80849037	      1.18875183	      0.24720748	      0.00755966	     -0.01260978	      0.41197771	     -0.10986775	      0.12686513	     -0.13289135	      0.13068177	     -0.09081178	      0.13105850	      0.22784862	     -0.13927400	     -0.09043541	      0.05266294	     -0.11137360	     -0.01989376	      0.55233491	     -0.04529476	     -0.06105602	      0.11526390	      0.49981322	      0.00000000	      0.00000000	      0.01745329
      1.10000000	      2.58140107	     -0.02793436	     -0.22366420	      2.80849037	      1.18875183	      0.24720748	      0.00755966	     -0.01260978	      0.41197771	     -0.10986775	      0.12686513	     -0.13289135	      0.13068177	     -0.09081178	      0.13105850	      0.22784862	     -0.13927400	     -0.09043541	      0.05266294	     -0.11137360	     -0.01989376	      0.55233491	     -0.04529476	     -0.06105602	      0.11526390	      0.49981322	      0.00000000	      0.00000000	      0.01745329
      1.13333300	      2.58141431	     -0.02792971	     -0.22372939	      2.80844039	      1.18859859	      0.24707176	      0.00760501	     -0.01257164	      0.41201777	     -0.10980868	      0.12692618	     -0.13288344	      0.13070561	     -0.09081946	      0.13104907	      0.22783247	     -0.13928428	     -0.09043303	      0.05265099	     -0.11131622	     -0.01992215	      0.55238433	     -0.04533907	     -0.06102186	      0.11527561	      0.49982590	      0.00000000	      0.00000000	      0.01745329
      1.16666700	      2.58129933	     -0.02802495	     -0.22483482	      2.80871041	      1.18858316	      0.24716119	      0.00845627	     -0.01207697	      0.41270962	     -0.10880361	      0.12827567	     -0.13269631	      0.13120278	     -0.09099630	      0.13108321	      0.22750546	     -0.13989871	     -0.09023308	      0.05243498	     -0.11044992	     -0.02055097	      0.55328685	     -0.04646677	     -0.06020372	      0.11552505	      0.50008164	      0.00000000	      0.00000000	      0.01745329
      1.20000000	      2.58092099	     -0.02816807	     -0.22482358	      2.80886089	      1.18848432	      0.24704626	      0.00839472	     -0.01221965	      0.41254569	     -0.10902580	      0.12871483	     -0.13264751	      0.13112911	     -0.09101109	      0.13152175	      0.22747104	     -0.14010584	     -0.08999069	      0.05259649	     -0.11062776	     -0.02067771	      0.55335947	     -0.04657780	     -0.06014070	      0.11563094	      0.50007791	      0.00000000	      0.00000000	      0.01745329
      1.23333300	      2.57947161	     -0.02839279	     -0.22584474	      2.80923690	      1.18852947	      0.24706140	      0.00836711	     -0.01275683	      0.41188746	     -0.10959981	      0.13066877	     -0.13244202	      0.13089648	     -0.09108847	      0.13260830	      0.22722770	     -0.14103327	     -0.08925867	      0.05367326	     -0.11123247	     -0.02115226	      0.55356816	     -0.04735324	     -0.05942647	      0.11601555	      0.50015773	      0.00000000	      0.00000000	      0.01745329
      1.26666700	      2.57945632	     -0.02838566	     -0.22587188	      2.80934174	      1.18840241	      0.24695092	      0.00838421	     -0.01274371	      0.41189540	     -0.10959128	      0.13073007	     -0.13243575	      0.13089767	     -0.09109323	      0.13262015	      0.22721737	     -0.14103721	     -0.08924321	      0.05371282	     -0.11122704	     -0.02116595	      0.55357694	     -0.04737108	     -0.05940522	      0.11602740	      0.50016003	      0.00000000	      0.00000000	      0.01745329
      1.30000000	      2.57770749	     -0.02892008	     -0.22713387	      2.80981203	      1.18831365	      0.24707337	      0.00839721	     -0.01319538	      0.41133464	     -0.10995607	      0.13422826	     -0.13215044	      0.13080589	     -0.09123491	      0.13383369	      0.22677903	     -0.14219971	     -0.08821703	      0.05660212	     -0.11207323	     -0.02166269	      0.55348186	     -0.04880582	     -0.05789371	      0.11652975	      0.50031725	      0.00000000	      0.00000000	      0.01745329
      1.33333300	      2.57767652	     -0.02881589	     -0.22727050	      2.81001897	      1.18835304	      0.24697682	      0.00845885	     -0.01312684	      0.41133112	     -0.10995838	      0.13427978	     -0.13212745	      0.13076328	     -0.09128362	      0.13385815	      0.22675832	     -0.14222154	     -0.08818729	      0.05666740	     -0.11206199	     -0.02169216	      0.55348424	     -0.04881535	     -0.05787412	      0.11655600	      0.50031225	      0.00000000	      0.00000000	      0.01745329
      1.36666700	      2.57663688	     -0.02874673	     -0.22819870	      2.81028267	      1.18837291	      0.24699239	      0.00849686	     -0.01321384	      0.41076343	     -0.11052839	      0.13559282	     -0.13192995	      0.13053319	     -0.09161779	      0.13470912	      0.22658168	     -0.14284861	     -0.08759201	      0.05816760	     -0.11275221	     -0.02188395	      0.55316158	     -0.04913538	     -0.05733976	      0.11683045	      0.50026993	      0.00000000	      0.00000000	      0.01745329
      1.40000000	      2.57660460	     -0.02878291	     -0.22819652	      2.81042274	      1.18825377	      0.24686753	      0.00849784	     -0.01321271	      0.41076098	     -0.11053882	      0.13567379	     -0.13192383	      0.13055267	     -0.09162645	      0.13474024	      0.22657269	     -0.14285076	     -0.08756581	      0.05824428	     -0.11277720	     -0.02188995	      0.55314607	     -0.04914184	     -0.05731270	      0.11684298	      0.50026774	      0.00000000	      0.00000000	      0.01745329
      1.43333300	      2.57513005	     -0.02901559	     -0.22899770	      2.81073114	      1.18829398	      0.24700344	      0.00838355	     -0.01356602	      0.40995442	     -0.11120440	      0.13808954	     -0.13172946	      0.13058057	     -0.09188371	      0.13575284	      0.22632790	     -0.14380385	     -0.08681522	      0.06077814	     -0.11386839	     -0.02197117	      0.55247761	     -0.04968536	     -0.05624324	      0.11712584	      0.50020898	      0.00000000	      0.00000000	      0.01745329
      1.46666700	      2.57511330	     -0.02904387	     -0.22905910	      2.81082173	      1.18821772	      0.24686783	      0.00839760	     -0.01353457	      0.40994813	     -0.11119477	      0.13815157	     -0.13171935	      0.13059368	     -0.09190731	      0.13577515	      0.22631694	     -0.14379784	     -0.08679165	      0.06083891	     -0.11385929	     -0.02197886	      0.55246628	     -0.04969220	     -0.05621280	      0.11713670	      0.50020289	      0.00000000	      0.00000000	      0.01745329
      1.50000000	      2.57511330	     -0.02904387	     -0.22905910	      2.81082173	      1.18821772	      0.24686783	      0.00839760	     -0.01353457	      0.40994813	     -0.11119477	      0.13815157	     -0.13171935	      0.13059368	     -0.09190731	      0.13577515	      0.22631694	     -0.14379784	     -0.08679165	      0.06083891	     -0.11385929	     -0.02197886	      0.55246628	     -0.04969220	     -0.05621280	      0.11713670	      0.50020289	      0.00000000	      0.00000000	      0.01745329
      1.53333300	      2.57360315	     -0.02936860	     -0.23029853	      2.81116675	      1.18825814	      0.24693922	      0.00835556	     -0.01365997	      0.40863616	     -0.11183436	      0.14027614	     -0.13152586	      0.13083778	     -0.09225064	      0.13720665	      0.22617410	     -0.14493180	     -0.08590954	      0.06285945	     -0.11449885	     -0.02197106	      0.55172063	     -0.05015580	     -0.05517446	      0.11730468	      0.49995901	      0.00000000	      0.00000000	      0.01745329
      1.56666700	      2.57360315	     -0.02936860	     -0.23029853	      2.81116675	      1.18825814	      0.24693922	      0.00835556	     -0.01365997	      0.40863616	     -0.11183436	      0.14027614	     -0.13152586	      0.13083778	     -0.09225064	      0.13720665	      0.22617410	     -0.14493180	     -0.08590954	      0.06285945	     -0.11449885	     -0.02197106	      0.55172063	     -0.05015580	     -0.05517446	      0.11730468	      0.49995901	      0.00000000	      0.00000000	      0.01745329
      1.60000000	      2.57357865	     -0.02937450	     -0.23035590	      2.81114359	      1.18809667	      0.24679645	      0.00838019	     -0.01361972	      0.40860149	     -0.11181105	      0.14037882	     -0.13151871	      0.13085257	     -0.09226234	      0.13726299	      0.22616769	     -0.14495354	     -0.08587476	      0.06290158	     -0.11446001	     -0.02197498	      0.55170199	     -0.05016963	     -0.05512393	      0.11730973	      0.49994526	      0.00000000	      0.00000000	      0.01745329
      1.63333300	      2.57357865	     -0.02937450	     -0.23035590	      2.81114359	      1.18809667	      0.24679645	      0.00838019	     -0.01361972	      0.40860149	     -0.11181105	      0.14037882	     -0.13151871	      0.13085257	     -0.09226234	      0.13726299	      0.22616769	     -0.14495354	     -0.08587476	      0.06290158	     -0.11446001	     -0.02197498	      0.55170199	     -0.05016963	     -0.05512393	      0.11730973	      0.49994526	      0.00000000	      0.00000000	      0.01745329
      1.66666700	      2.56974034	     -0.03109152	     -0.23519633	      2.81308160	      1.18821816	      0.24804811	      0.01010488	     -0.01001012	      0.40398604	     -0.10942267	      0.15142389	     -0.13070278	      0.13143414	     -0.09352788	      0.14432160	      0.22565552	     -0.14849314	     -0.08219169	      0.06529919	     -0.10978932	     -0.02234243	      0.54918801	     -0.05177323	     -0.04946091	      0.11766827	      0.49804803	      0.00000000	      0.00000000	      0.01745329
      1.70000000	      2.56959148	     -0.03116683	     -0.23560929	      2.81299767	      1.18807413	      0.24793409	      0.01006011	     -0.00974177	      0.40415419	     -0.10919875	      0.15165998	     -0.13058610	      0.13087103	     -0.09384368	      0.14426202	      0.22555783	     -0.14817241	     -0.08226850	      0.06510050	     -0.10951623	     -0.02241594	      0.54906003	     -0.05150386	     -0.04936944	      0.11775017	      0.49788498	      0.00000000	      0.00000000	      0.01745329
      1.73333300	      2.56959148	     -0.03116683	     -0.23560929	      2.81299767	      1.18807413	      0.24793409	      0.01006011	     -0.00974177	      0.40415419	     -0.10919875	      0.15165998	     -0.13058610	      0.13087103	     -0.09384368	      0.14426202	      0.22555783	     -0.14817241	     -0.08226850	      0.06510050	     -0.10951623	     -0.02241594	      0.54906003	     -0.05150386	     -0.04936944	      0.11775017	      0.49788498	      0.00000000	      0.00000000	      0.01745329
      1.76666700	      2.54031199	     -0.04280426	     -0.24871995	      2.81725034	      1.18861053	      0.24976319	      0.01484936	      0.01789733	      0.40750281	     -0.10316454	      0.19984201	     -0.11875940	      0.11873869	     -0.12768598	      0.16125653	      0.21670813	     -0.15912680	     -0.09054490	      0.06611291	     -0.09505365	     -0.02477895	      0.52363463	     -0.05338428	     -0.03917577	      0.12148437	      0.47636921	      0.00000000	      0.00000000	      0.01745329
      1.80000000	      2.53784733	     -0.04298403	     -0.24761387	      2.81574634	      1.18867531	      0.24909078	      0.01445503	      0.02234735	      0.41443503	     -0.10646000	      0.19893553	     -0.11507173	      0.11943118	     -0.13338581	      0.15798508	      0.21396593	     -0.15803517	     -0.09279411	      0.06419345	     -0.10003252	     -0.02547335	      0.52159777	     -0.04839008	     -0.04234701	      0.12284734	      0.47560617	      0.00000000	      0.00000000	      0.01745329
      1.83333300	      2.53784733	     -0.04298403	     -0.24761387	      2.81574634	      1.18867531	      0.24909078	      0.01445503	      0.02234735	      0.41443503	     -0.10646000	      0.19893553	     -0.11507173	      0.11943118	     -0.13338581	      0.15798508	      0.21396593	     -0.15803517	     -0.09279411	      0.06419345	     -0.10003252	     -0.02547335	      0.52159777	     -0.04839008	     -0.04234701	      0.12284734	      0.47560617	      0.00000000	      0.00000000	      0.01745329
      1.86666700	      2.53297555	     -0.04416355	     -0.25059912	      2.81694869	      1.18875473	      0.24972943	      0.01497596	      0.02820357	      0.41257069	     -0.10684760	      0.20621131	     -0.11095765	      0.11968712	     -0.13434290	      0.16349168	      0.21191081	     -0.15888541	     -0.09137159	      0.06280971	     -0.09636449	     -0.02582238	      0.52241170	     -0.05228300	     -0.03917964	      0.12297598	      0.47638477	      0.00000000	      0.00000000	      0.01745329
      1.90000000	      2.53251753	     -0.04405449	     -0.25057294	      2.81689788	      1.18864043	      0.24981581	      0.01457074	      0.02807829	      0.41244403	     -0.10723676	      0.20650074	     -0.11078314	      0.11953698	     -0.13445446	      0.16356862	      0.21180832	     -0.15917708	     -0.09150050	      0.06281317	     -0.09662111	     -0.02581843	      0.52231607	     -0.05179601	     -0.03927269	      0.12309679	      0.47637994	      0.00000000	      0.00000000	      0.01745329
      1.93333300	      2.53251753	     -0.04405449	     -0.25057294	      2.81689788	      1.18864043	      0.24981581	      0.01457074	      0.02807829	      0.41244403	     -0.10723676	      0.20650074	     -0.11078314	      0.11953698	     -0.13445446	      0.16356862	      0.21180832	     -0.15917708	     -0.09150050	      0.06281317	     -0.09662111	     -0.02581843	      0.52231607	     -0.05179601	     -0.03927269	      0.12309679	      0.47637994	      0.00000000	      0.00000000	      0.01745329
      1.96666700	      2.52673841	     -0.04515395	     -0.25171876	      2.81763683	      1.18868781	      0.25024636	      0.01381741	      0.03276590	      0.41065536	     -0.10865725	      0.21283685	     -0.10675205	      0.11957683	     -0.13747327	      0.16741315	      0.20964919	     -0.16075343	     -0.09546571	      0.05754632	     -0.09290606	     -0.02664152	      0.52368506	     -0.04915423	     -0.03802772	      0.12452496	      0.47842147	      0.00000000	      0.00000000	      0.01745329
      2.00000000	      2.52567126	     -0.04541512	     -0.25144389	      2.81763068	      1.18870037	      0.25031697	      0.01384487	      0.03322141	      0.40989014	     -0.10978862	      0.21324588	     -0.10620494	      0.11950334	     -0.13806608	      0.16870965	      0.20949014	     -0.16085902	     -0.09563175	      0.05855346	     -0.09332248	     -0.02645148	      0.52355505	     -0.05046197	     -0.03829112	      0.12444715	      0.47852403	      0.00000000	      0.00000000	      0.01745329
      2.03333300	      2.52564914	     -0.04542147	     -0.25144566	      2.81757196	      1.18877967	      0.25043865	      0.01385353	      0.03327820	      0.40985925	     -0.10981299	      0.21328286	     -0.10617585	      0.11951322	     -0.13809382	      0.16875572	      0.20947729	     -0.16088819	     -0.09566581	      0.05852276	     -0.09328694	     -0.02645672	      0.52357436	     -0.05049964	     -0.03830346	      0.12444915	      0.47853857	      0.00000000	      0.00000000	      0.01745329
      2.06666700	      2.52564914	     -0.04542147	     -0.25144566	      2.81757196	      1.18877967	      0.25043865	      0.01385353	      0.03327820	      0.40985925	     -0.10981299	      0.21328286	     -0.10617585	      0.11951322	     -0.13809382	      0.16875572	      0.20947729	     -0.16088819	     -0.09566581	      0.05852276	     -0.09328694	     -0.02645672	      0.52357436	     -0.05049964	     -0.03830346	      0.12444915	      0.47853857	      0.00000000	      0.00000000	      0.01745329
      2.10000000	      2.52479530	     -0.04579534	     -0.25111210	      2.81779254	      1.18878986	      0.25066978	      0.01429595	      0.03455373	      0.40768251	     -0.11167305	      0.21397715	     -0.10571214	      0.12037381	     -0.13856203	      0.17143929	      0.20953717	     -0.16198568	     -0.09593371	      0.05668614	     -0.09276277	     -0.02681832	      0.52413876	     -0.05083392	     -0.03948151	      0.12457203	      0.47860689	      0.00000000	      0.00000000	      0.01745329
      2.13333300	      2.51764683	     -0.04690418	     -0.25232894	      2.81933303	      1.18875607	      0.25116206	      0.01416145	      0.03786698	      0.40182201	     -0.11275549	      0.22051567	     -0.10252990	      0.11926792	     -0.14078354	      0.17769487	      0.20817214	     -0.16359232	     -0.10377983	      0.04886275	     -0.08578353	     -0.02853422	      0.53022968	     -0.05222953	     -0.03847158	      0.12539595	      0.48262978	      0.00000000	      0.00000000	      0.01745329
      2.16666700	      2.51651863	     -0.04757198	     -0.25108430	      2.81938300	      1.18878542	      0.25126363	      0.01355998	      0.03788971	      0.40130738	     -0.11356916	      0.22171320	     -0.10206977	      0.11918150	     -0.14124628	      0.17848062	      0.20790898	     -0.16356114	     -0.10504780	      0.05000247	     -0.08606904	     -0.02841666	      0.53066820	     -0.05300863	     -0.03858769	      0.12542362	      0.48322361	      0.00000000	      0.00000000	      0.01745329
      2.20000000	      2.51209812	     -0.04810509	     -0.25048051	      2.81977767	      1.18874954	      0.25158170	      0.01384603	      0.04033853	      0.39769358	     -0.11701687	      0.22445603	     -0.09986391	      0.11960101	     -0.14433305	      0.18235733	      0.20681619	     -0.16409296	     -0.11131066	      0.04940174	     -0.08517381	     -0.02910280	      0.53394726	     -0.05535016	     -0.03999863	      0.12572170	      0.48575287	      0.00000000	      0.00000000	      0.01745329
      2.23333300	      2.51075466	     -0.04788688	     -0.25078356	      2.81991306	      1.18868907	      0.25185668	      0.01360956	      0.04051388	      0.39711767	     -0.11735908	      0.22509337	     -0.09928926	      0.11916885	     -0.14506837	      0.18279361	      0.20645481	     -0.16413040	     -0.11313704	      0.04898730	     -0.08489454	     -0.02936215	      0.53488492	     -0.05525793	     -0.03985893	      0.12589685	      0.48658059	      0.00000000	      0.00000000	      0.01745329
      2.26666700	      2.48481936	     -0.05108189	     -0.24704874	      2.82218850	      1.18818847	      0.25260327	      0.01157713	      0.05228467	      0.38484194	     -0.12413421	      0.24350632	     -0.08570178	      0.11751827	     -0.16310151	      0.19917094	      0.19779915	     -0.16295013	     -0.15958046	      0.04090472	     -0.07288604	     -0.03668994	      0.56208699	     -0.06439335	     -0.04172536	      0.12842485	      0.50590437	      0.00000000	      0.00000000	      0.01745329
      2.30000000	      2.48673698	     -0.05032374	     -0.24694352	      2.82127592	      1.18815943	      0.25363960	      0.01043806	      0.06048714	      0.38534636	     -0.12742397	      0.24598485	     -0.08026029	      0.12059812	     -0.17076249	      0.20301906	      0.19317385	     -0.16046037	     -0.16322754	      0.05219621	     -0.08136172	     -0.03754339	      0.56105425	     -0.06000719	     -0.04017387	      0.13009960	      0.51298387	      0.00000000	      0.00000000	      0.01745329
      2.33333300	      2.48476384	     -0.05054629	     -0.24698609	      2.82153344	      1.18803917	      0.25379635	      0.01050482	      0.06007859	      0.38330108	     -0.12971338	      0.24667855	     -0.07945452	      0.12079472	     -0.17125349	      0.20540959	      0.19284222	     -0.16134089	     -0.16347461	      0.05000314	     -0.08266831	     -0.03837637	      0.56146376	     -0.06019656	     -0.04126291	      0.13032350	      0.51297434	      0.00000000	      0.00000000	      0.01745329
      2.36666700	      2.48348933	     -0.05086010	     -0.24634129	      2.82184006	      1.18804393	      0.25396488	      0.01011984	      0.05972363	      0.38198252	     -0.13125884	      0.24778860	     -0.07892660	      0.12085134	     -0.17139728	      0.20688958	      0.19254868	     -0.16194033	     -0.16417058	      0.04931337	     -0.08327174	     -0.03885504	      0.56196981	     -0.06089671	     -0.04234782	      0.13041578	      0.51288126	      0.00000000	      0.00000000	      0.01745329
      2.40000000	      2.46827550	     -0.05193726	     -0.24714050	      2.82347512	      1.18777082	      0.25388023	      0.00795043	      0.05827068	      0.37799236	     -0.13224340	      0.25890425	     -0.07043953	      0.11924661	     -0.17678332	      0.21563927	      0.18563508	     -0.16343008	     -0.18472890	      0.04270671	     -0.07589218	     -0.04600873	      0.57491055	     -0.07275358	     -0.04988998	      0.13153223	      0.51552289	      0.00000000	      0.00000000	      0.01745329
      2.43333300	      2.44867962	     -0.05095590	     -0.25557275	      2.82519355	      1.18722119	      0.25686553	     -0.00162059	      0.08358425	      0.37723791	     -0.12871370	      0.29920526	     -0.02311020	      0.12621101	     -0.21514163	      0.25998423	      0.14140614	     -0.15886766	     -0.24474346	      0.05306295	     -0.08495241	     -0.08120440	      0.58966163	     -0.07572528	     -0.05581177	      0.14458703	      0.54981753	      0.00000000	      0.00000000	      0.01745329
      2.46666700	      2.44787781	     -0.05163227	     -0.25521093	      2.82521061	      1.18711514	      0.25701090	     -0.00183691	      0.08288301	      0.37638827	     -0.13005426	      0.29961055	     -0.02270231	      0.12671665	     -0.21497036	      0.26114905	      0.14107712	     -0.15925424	     -0.24390577	      0.05263960	     -0.08551128	     -0.08150401	      0.58949472	     -0.07520177	     -0.05721139	      0.14488056	      0.54918330	      0.00000000	      0.00000000	      0.01745329
      2.50000000	      2.43970658	     -0.05151694	     -0.25768031	      2.82540721	      1.18699727	      0.25721113	     -0.00003084	      0.07578412	      0.37729261	     -0.12933549	      0.30516034	     -0.01668252	      0.12811320	     -0.21334960	      0.26425244	      0.13432797	     -0.16044431	     -0.24352565	      0.04928413	     -0.07800183	     -0.08560738	      0.59142404	     -0.07532655	     -0.06826684	      0.14760707	      0.54345706	      0.00000000	      0.00000000	      0.01745329
      2.53333300	      2.43835665	     -0.05175131	     -0.25762686	      2.82536611	      1.18678453	      0.25726794	     -0.00054961	      0.07498682	      0.37632231	     -0.13047996	      0.30539974	     -0.01593402	      0.12809721	     -0.21359111	      0.26612686	      0.13376619	     -0.16095837	     -0.24343347	      0.04994241	     -0.07865017	     -0.08605163	      0.59071133	     -0.07585227	     -0.06915614	      0.14779684	      0.54315695	      0.00000000	      0.00000000	      0.01745329
      2.56666700	      2.43516165	     -0.05189919	     -0.25832760	      2.82546185	      1.18658260	      0.25727323	     -0.00193966	      0.07349502	      0.37531612	     -0.13019266	      0.30685390	     -0.01394898	      0.12854042	     -0.21400368	      0.26993247	      0.13195030	     -0.16285996	     -0.24558208	      0.04900398	     -0.07488585	     -0.08802100	      0.59033147	     -0.07574693	     -0.07225517	      0.14884096	      0.54191752	      0.00000000	      0.00000000	      0.01745329
      2.60000000	      2.41969417	     -0.05253565	     -0.26171119	      2.82685342	      1.18630624	      0.25834382	     -0.00046227	      0.06510710	      0.37132242	     -0.12566699	      0.32154682	     -0.00468649	      0.12950867	     -0.21515417	      0.28365541	      0.12043867	     -0.16231046	     -0.26447426	      0.04295086	     -0.05545031	     -0.10014139	      0.58490079	     -0.07849889	     -0.08264348	      0.15384228	      0.53758257	      0.00000000	      0.00000000	      0.01745329
      2.63333300	      2.41934588	     -0.05258385	     -0.26198734	      2.82632591	      1.18597723	      0.25799375	     -0.00076756	      0.06491373	      0.37176375	     -0.12497612	      0.32119560	     -0.00447679	      0.12954050	     -0.21551559	      0.28389940	      0.12025335	     -0.16250307	     -0.26476011	      0.04302359	     -0.05507889	     -0.10034376	      0.58476080	     -0.07819103	     -0.08220182	      0.15395811	      0.53779595	      0.00000000	      0.00000000	      0.01745329
      2.66666700	      2.41626958	     -0.05226644	     -0.26267722	      2.82608107	      1.18563993	      0.25775130	     -0.00254463	      0.06305000	      0.37349514	     -0.12113143	      0.32064022	     -0.00333959	      0.12972885	     -0.21696049	      0.28613163	      0.11920496	     -0.16418561	     -0.26710459	      0.04116209	     -0.05129916	     -0.10222650	      0.58432243	     -0.07440797	     -0.08053060	      0.15520894	      0.53843004	      0.00000000	      0.00000000	      0.01745329
      2.70000000	      2.39887464	     -0.04816857	     -0.27264203	      2.82954875	      1.18525506	      0.26150505	     -0.00897152	      0.05278293	      0.36502682	     -0.10429523	      0.37147185	      0.04272612	      0.14134096	     -0.26394868	      0.35321762	      0.04752737	     -0.16408208	     -0.35835846	      0.04143359	     -0.00568323	     -0.18989046	      0.51202726	     -0.07910344	     -0.08658437	      0.17954111	      0.54033668	      0.00000000	      0.00000000	      0.01745329
      2.73333300	      2.39226050	     -0.04838095	     -0.27531781	      2.82962118	      1.18511740	      0.26152865	     -0.00887391	      0.04444571	      0.36567210	     -0.09939141	      0.37599410	      0.04581400	      0.14155173	     -0.26002068	      0.35406019	      0.04261827	     -0.16633913	     -0.35367185	      0.03496349	      0.00242091	     -0.19557361	      0.51800479	     -0.07202716	     -0.08621785	      0.18231724	      0.54017498	      0.00000000	      0.00000000	      0.01745329
      2.76666700	      2.38717946	     -0.04911998	     -0.27614221	      2.82897795	      1.18500051	      0.26098792	     -0.00844775	      0.03957854	      0.36840274	     -0.09381602	      0.37584581	      0.04692021	      0.14193754	     -0.25986743	      0.35462538	      0.04100429	     -0.16672044	     -0.35348382	      0.03300873	      0.00610914	     -0.19766991	      0.52009232	     -0.06938845	     -0.08188906	      0.18325430	      0.54131789	      0.00000000	      0.00000000	      0.01745329
      2.80000000	      2.37447073	     -0.04932825	     -0.27957510	      2.82961784	      1.18495040	      0.26193211	     -0.00428185	      0.02714249	      0.36356465	     -0.08665855	      0.38546857	      0.04994206	      0.14301747	     -0.25601956	      0.36045170	      0.03472960	     -0.16702174	     -0.35480444	      0.02225570	      0.02145166	     -0.20809348	      0.52846088	     -0.06017075	     -0.07704264	      0.18768088	      0.54052697	      0.00000000	      0.00000000	      0.01745329
      2.83333300	      2.36729219	     -0.04881908	     -0.27999544	      2.82869600	      1.18501237	      0.26129451	     -0.00338154	      0.02000679	      0.36762063	     -0.07871677	      0.38523474	      0.05091420	      0.14297147	     -0.25670748	      0.36005758	      0.03312148	     -0.16791576	     -0.35665148	      0.02131785	      0.02412442	     -0.21058398	      0.53026666	     -0.05733151	     -0.06816950	      0.18868364	      0.54317086	      0.00000000	      0.00000000	      0.01745329
      2.86666700	      2.36287428	     -0.04952365	     -0.26683874	      2.83084321	      1.18380875	      0.26348132	      0.00693229	     -0.00972849	      0.33026259	     -0.07892968	      0.40493825	      0.09116317	      0.15049281	     -0.30489639	      0.39619930	     -0.04405752	     -0.18318755	     -0.42938360	      0.03878564	      0.06352646	     -0.35048588	      0.57165817	     -0.05862042	     -0.03665084	      0.22628310	      0.55314047	      0.00000000	      0.00000000	      0.01745329
      2.90000000	      2.35206576	     -0.05057934	     -0.26912852	      2.83018680	      1.18438062	      0.26378503	      0.01368840	     -0.02093822	      0.33221471	     -0.06807774	      0.40978175	      0.09236362	      0.15062402	     -0.29737796	      0.39451844	     -0.04692059	     -0.18269671	     -0.42418723	      0.03427925	      0.06362926	     -0.35704106	      0.57516127	     -0.05267245	     -0.02017314	      0.22885748	      0.55940270	      0.00000000	      0.00000000	      0.01745329
      2.93333300	      2.34769433	     -0.06411044	     -0.25606702	      2.82957922	      1.18412517	      0.26212241	      0.03916247	     -0.04408515	      0.31092360	     -0.06493929	      0.38794379	      0.13242255	      0.13964702	     -0.27670891	      0.38358503	     -0.09813284	     -0.20813159	     -0.40631099	      0.07636557	      0.06834039	     -0.49550720	      0.67775115	     -0.06324347	     -0.00534716	      0.28819976	      0.61139352	      0.00000000	      0.00000000	      0.01745329
      2.96666700	      2.33532177	     -0.06452060	     -0.25657560	      2.82831542	      1.18528739	      0.26238613	      0.04712023	     -0.05633505	      0.31460334	     -0.05238057	      0.39150518	      0.13265080	      0.14076273	     -0.27429748	      0.38146648	     -0.09974206	     -0.20635564	     -0.40904965	      0.07285244	      0.06565542	     -0.49945972	      0.67941540	     -0.06158039	      0.01599891	      0.28965450	      0.61936687	      0.00000000	      0.00000000	      0.01745329
      3.00000000	      2.33653530	     -0.07863394	     -0.23805598	      2.82942096	      1.18493386	      0.26227578	      0.07521885	     -0.08525072	      0.26527905	     -0.01977157	      0.37242015	      0.16776574	      0.12899159	     -0.26922954	      0.38175697	     -0.12264680	     -0.22999760	     -0.42560532	      0.11708098	      0.06864768	     -0.62229194	      0.77281201	     -0.10084348	      0.03370907	      0.41719473	      0.71016250	      0.00000000	      0.00000000	      0.01745329
      3.03333300	      2.32232231	     -0.07914782	     -0.23634458	      2.82770458	      1.18670905	      0.26287398	      0.08715767	     -0.10025102	      0.27028381	     -0.00734169	      0.37520202	      0.16764081	      0.13107672	     -0.26769301	      0.37687826	     -0.12458123	     -0.22678604	     -0.42924304	      0.11737845	      0.06047246	     -0.62369850	      0.77767595	     -0.10932740	      0.06009012	      0.41558913	      0.72333993	      0.00000000	      0.00000000	      0.01745329
      3.06666700	      2.32200347	     -0.08260950	     -0.21123566	      2.82749905	      1.18546517	      0.26294022	      0.09679081	     -0.12561975	      0.22952936	     -0.02338129	      0.35507725	      0.17665803	      0.13040507	     -0.28059730	      0.36670882	     -0.12836595	     -0.23430606	     -0.45269998	      0.15363493	      0.05360435	     -0.62538784	      0.93636574	     -0.17412484	      0.09335902	      0.47779385	      0.91413623	      0.00000000	      0.00000000	      0.01745329
      3.10000000	      2.31678841	     -0.08750288	     -0.20260182	      2.82704428	      1.18578229	      0.26225115	      0.11076465	     -0.14454001	      0.21709613	     -0.01331193	      0.34210310	      0.18474478	      0.12527799	     -0.27062360	      0.35721924	     -0.12772471	     -0.24002918	     -0.45192434	      0.17144664	      0.02453961	     -0.61946857	      1.02619357	     -0.24588234	      0.11176689	      0.53941147	      1.07387173	      0.00000000	      0.00000000	      0.01745329
      3.13333300	      2.31247703	     -0.08840112	     -0.19436602	      2.82676261	      1.18607549	      0.26214307	      0.11705591	     -0.16133085	      0.20422825	     -0.00553287	      0.33584134	      0.18941493	      0.12580411	     -0.26949187	      0.35121147	     -0.12897725	     -0.24055582	     -0.45883694	      0.18760669	     -0.01191742	     -0.60446375	      1.11540430	     -0.32410919	      0.13863646	      0.56880202	      1.23319277	      0.00000000	      0.00000000	      0.01745329
      3.16666700	      2.30664810	     -0.08758156	     -0.18741226	      2.82662449	      1.18615981	      0.26199165	      0.11964333	     -0.17604870	      0.19556771	      0.00284406	      0.33021169	      0.19282949	      0.12636248	     -0.26898146	      0.34603648	     -0.12970002	     -0.24114667	     -0.46224579	      0.20304704	     -0.05804469	     -0.58028696	      1.20681773	     -0.41218533	      0.16665600	      0.56838934	      1.39837764	      0.00000000	      0.00000000	      0.01745329
      3.20000000	      2.30125400	     -0.08588921	     -0.18199535	      2.82660164	      1.18614925	      0.26197270	      0.12111861	     -0.18892495	      0.18797959	      0.01196890	      0.32763725	      0.19461803	      0.12875136	     -0.26911766	      0.34201579	     -0.13150071	     -0.23974091	     -0.46556050	      0.21289714	     -0.11225909	     -0.55204882	      1.30017894	     -0.50334827	      0.19577676	      0.53795425	      1.56002457	      0.00000000	      0.00000000	      0.01745329
      3.23333300	      2.29466594	     -0.08251229	     -0.17790238	      2.82652232	      1.18603214	      0.26200946	      0.12159123	     -0.20273188	      0.18197894	      0.02487039	      0.32717896	      0.19519678	      0.13255279	     -0.27146854	      0.33864885	     -0.13465866	     -0.23690443	     -0.46932209	      0.21931076	     -0.17381307	     -0.51993985	      1.39243176	     -0.59792602	      0.22182110	      0.47858409	      1.70712888	      0.00000000	      0.00000000	      0.01745329
      3.26666700	      2.29293677	     -0.08393376	     -0.17811545	      2.82864238	      1.18657677	      0.26080072	      0.12096426	     -0.21136360	      0.18525012	      0.04559108	      0.32785990	      0.19673569	      0.12596737	     -0.27043503	      0.33676860	     -0.13371270	     -0.24310224	     -0.46294942	      0.21893667	     -0.23925881	     -0.51157528	      1.44953462	     -0.69051313	      0.26672694	      0.39641433	      1.79565568	      0.00000000	      0.00000000	      0.01745329
      3.30000000	      2.28869713	     -0.08184605	     -0.17678017	      2.82920656	      1.18620257	      0.26053958	      0.12148558	     -0.22186794	      0.18283164	      0.06205689	      0.32827065	      0.19639502	      0.12724148	     -0.26983234	      0.33537495	     -0.13589052	     -0.24247469	     -0.46241275	      0.22418277	     -0.31168671	     -0.48702249	      1.53428851	     -0.79754800	      0.30324848	      0.29408909	      1.89295134	      0.00000000	      0.00000000	      0.01745329
      3.33333300	      2.28385295	     -0.07866104	     -0.17623166	      2.82938076	      1.18582745	      0.26059179	      0.12342179	     -0.23371383	      0.18029323	      0.08241077	      0.33087085	      0.19498134	      0.13077978	     -0.27103123	      0.33467241	     -0.13935751	     -0.23968258	     -0.46255275	      0.22679321	     -0.38545755	     -0.45954233	      1.61327012	     -0.90488256	      0.32953706	      0.17467899	      1.96047770	      0.00000000	      0.00000000	      0.01745329
      3.36666700	      2.27687528	     -0.06521796	     -0.16916126	      2.82762998	      1.18467022	      0.26261448	      0.11748436	     -0.25232080	      0.16493370	      0.09631872	      0.33729616	      0.18790897	      0.15120912	     -0.28730158	      0.33393523	     -0.15201347	     -0.22384766	     -0.47941587	      0.22422177	     -0.44880713	     -0.40421099	      1.70512586	     -1.01631236	      0.33701764	      0.02940070	      2.01764275	      0.00000000	      0.00000000	      0.01745329
      3.40000000	      2.27308625	     -0.06675035	     -0.17389602	      2.82966527	      1.18478372	      0.26133199	      0.12017031	     -0.26500643	      0.17008447	      0.12567350	      0.34118070	      0.18724076	      0.14432553	     -0.28482928	      0.33223271	     -0.15254512	     -0.22874338	     -0.46354170	      0.22604926	     -0.52085343	     -0.39854181	      1.74115801	     -1.12630756	      0.35545160	     -0.09726315	      2.01237906	      0.00000000	      0.00000000	      0.01745329
      3.43333300	      2.26855782	     -0.04909944	     -0.16267801	      2.82905005	      1.18282304	      0.26270936	      0.09690827	     -0.28798799	      0.15230388	      0.13110768	      0.34651897	      0.17529518	      0.16585998	     -0.30797572	      0.32961640	     -0.16948295	     -0.21319665	     -0.48479672	      0.22869616	     -0.56810735	     -0.36358254	      1.81047413	     -1.25759477	      0.36583832	     -0.24720824	      2.00340906	      0.00000000	      0.00000000	      0.01745329
      3.46666700	      2.26286531	     -0.05117842	     -0.16817879	      2.83031331	      1.18315420	      0.26202327	      0.10461268	     -0.30225661	      0.15834218	      0.15478746	      0.35035793	      0.17305871	      0.16092858	     -0.30214551	      0.32501480	     -0.17087792	     -0.21569936	     -0.46362993	      0.24265494	     -0.62707220	     -0.35918368	      1.82892049	     -1.35332172	      0.35891563	     -0.35351982	      1.95766196	      0.00000000	      0.00000000	      0.01745329
      3.50000000	      2.25829338	     -0.04651800	     -0.16878238	      2.83125109	      1.18233593	      0.26204843	      0.09942481	     -0.32187183	      0.15675665	      0.17177738	      0.35465051	      0.16747097	      0.16362753	     -0.30506195	      0.32337682	     -0.17744434	     -0.21232444	     -0.45904795	      0.26478848	     -0.67054711	     -0.35316653	      1.86662608	     -1.45614495	      0.35162101	     -0.45588129	      1.90514709	      0.00000000	      0.00000000	      0.01745329
      3.53333300	      2.25506329	     -0.03991890	     -0.16721947	      2.83216836	      1.18144091	      0.26254210	      0.09117260	     -0.34399569	      0.15197359	      0.18168186	      0.35884842	      0.16006071	      0.16926537	     -0.31322164	      0.32158940	     -0.18579618	     -0.20763860	     -0.45726238	      0.29013290	     -0.70033790	     -0.35029854	      1.89083656	     -1.55120249	      0.33799081	     -0.54343832	      1.84033872	      0.00000000	      0.00000000	      0.01745329
      3.56666700	      2.25394793	     -0.03183591	     -0.16222704	      2.83287851	      1.18063943	      0.26264714	      0.07763327	     -0.36785493	      0.14707925	      0.18457680	      0.36174555	      0.15042938	      0.17670699	     -0.32490379	      0.31627073	     -0.19601063	     -0.20239388	     -0.45701569	      0.31727617	     -0.71311028	     -0.35282127	      1.90036751	     -1.63648157	      0.32330823	     -0.61207438	      1.76840923	      0.00000000	      0.00000000	      0.01745329
      3.60000000	      2.25321104	     -0.02641470	     -0.15871324	      2.83256327	      1.18050225	      0.26305957	      0.07434629	     -0.38562257	      0.14403021	      0.18579544	      0.36163861	      0.14226286	      0.18383200	     -0.33171236	      0.31011580	     -0.20447989	     -0.19535506	     -0.45251427	      0.34721859	     -0.71944973	     -0.35314093	      1.89606942	     -1.69608644	      0.30598761	     -0.65777141	      1.69969008	      0.00000000	      0.00000000	      0.01745329
      3.63333300	      2.25483753	     -0.01787150	     -0.15224066	      2.83376899	      1.18006543	      0.26253262	      0.05676783	     -0.40990110	      0.14118525	      0.18256643	      0.35974501	      0.13135071	      0.18811825	     -0.34281267	      0.30183076	     -0.21438358	     -0.19190636	     -0.44770331	      0.37120039	     -0.70574319	     -0.36638295	      1.88830170	     -1.75770000	      0.29908356	     -0.69337001	      1.61586446	      0.00000000	      0.00000000	      0.01745329
      3.66666700	      2.25431864	     -0.01420006	     -0.14931292	      2.83258437	      1.18047937	      0.26237863	      0.05817418	     -0.41696899	      0.14192592	      0.18303157	      0.35770427	      0.12755291	      0.19262621	     -0.34497062	      0.29595843	     -0.21860321	     -0.18745202	     -0.44676974	      0.40261489	     -0.70625140	     -0.35528206	      1.87399065	     -1.77330921	      0.28888349	     -0.70589119	      1.57931667	      0.00000000	      0.00000000	      0.01745329
      3.70000000	      2.26358682	     -0.00854785	     -0.14138636	      2.83462489	      1.18007220	      0.26124382	      0.04166037	     -0.44287366	      0.14144150	      0.17685241	      0.35024959	      0.11523615	      0.19359274	     -0.35654493	      0.28503308	     -0.22891952	     -0.18640385	     -0.43480018	      0.41161804	     -0.66889662	     -0.38001080	      1.84884179	     -1.82356547	      0.30251298	     -0.72069564	      1.46427600	      0.00000000	      0.00000000	      0.01745329
      3.73333300	      2.26623125	     -0.00299049	     -0.13872499	      2.83378023	      1.18044619	      0.26233599	      0.04207552	     -0.45014520	      0.13937557	      0.17874786	      0.34697732	      0.10766185	      0.20131851	     -0.35698895	      0.28101191	     -0.23489920	     -0.17793322	     -0.43056660	      0.42689454	     -0.64372542	     -0.37080223	      1.82672846	     -1.82678092	      0.30426196	     -0.72352677	      1.40817939	      0.00000000	      0.00000000	      0.01745329
      3.76666700	      2.27594877	      0.00071924	     -0.13120634	      2.83431057	      1.18055141	      0.26035262	      0.03181749	     -0.46676830	      0.14281020	      0.17451234	      0.33708028	      0.09769081	      0.20105265	     -0.36406702	      0.26772233	     -0.24244911	     -0.17780487	     -0.42074870	      0.42347973	     -0.60781673	     -0.36836086	      1.78857246	     -1.84450838	      0.33235041	     -0.72406087	      1.31740246	      0.00000000	      0.00000000	      0.01745329
      3.80000000	      2.28091526	      0.00463266	     -0.13037328	      2.83400604	      1.18095923	      0.26181036	      0.03313342	     -0.47130914	      0.14042115	      0.18007455	      0.33497281	      0.09113188	      0.20680172	     -0.36346806	      0.26536227	     -0.24711709	     -0.17109030	     -0.41634545	      0.42002936	     -0.56805149	     -0.35324771	      1.76904519	     -1.83546960	      0.35108450	     -0.71924417	      1.26578661	      0.00000000	      0.00000000	      0.01745329
      3.83333300	      2.30740208	      0.01072443	     -0.11602258	      2.83551007	      1.18076582	      0.25898027	      0.00081191	     -0.48117803	      0.13758668	      0.15663066	      0.30812679	      0.07424846	      0.20456018	     -0.36627888	      0.25234649	     -0.25674044	     -0.17325008	     -0.40275522	      0.37751146	     -0.52620962	     -0.31199786	      1.71087082	     -1.87126951	      0.43678839	     -0.73947460	      1.14135379	      0.00000000	      0.00000000	      0.01745329
      3.86666700	      2.30538720	      0.01555607	     -0.11503916	      2.83495253	      1.18138797	      0.25998897	      0.00637683	     -0.48451097	      0.13734179	      0.16618136	      0.30984505	      0.06933236	      0.21062308	     -0.36592296	      0.24824387	     -0.25983443	     -0.16617189	     -0.40263180	      0.35843703	     -0.48051895	     -0.29012502	      1.69643815	     -1.83591222	      0.44788663	     -0.73629788	      1.09559864	      0.00000000	      0.00000000	      0.01745329
      3.90000000	      2.31415096	      0.01463988	     -0.11217051	      2.83514332	      1.18208165	      0.25931553	      0.01138484	     -0.49306270	      0.14175372	      0.17393248	      0.30650802	      0.06403861	      0.20782159	     -0.37164928	      0.24064545	     -0.26343820	     -0.16725267	     -0.39190036	      0.32267959	     -0.42923708	     -0.25408013	      1.64645153	     -1.81238931	      0.48775996	     -0.73822766	      1.02801464	      0.00000000	      0.00000000	      0.01745329
      3.93333300	      2.32936236	      0.01489047	     -0.10802469	      2.83575255	      1.18245463	      0.25867674	      0.01011182	     -0.50002377	      0.14340968	      0.17310177	      0.29683222	      0.05718695	      0.20581113	     -0.37393052	      0.23642677	     -0.26818132	     -0.16927242	     -0.38496745	      0.27873915	     -0.38126033	     -0.20786857	      1.60383414	     -1.79762174	      0.53899163	     -0.75185854	      0.95411039	      0.00000000	      0.00000000	      0.01745329
      3.96666700	      2.36546136	      0.01627029	     -0.09815584	      2.83742166	      1.18213399	      0.25663277	     -0.01443372	     -0.49909402	      0.14127924	      0.14005444	      0.26777839	      0.04218950	      0.19817819	     -0.36445741	      0.23598449	     -0.27501899	     -0.17461241	     -0.37573234	      0.21250965	     -0.34864408	     -0.11041365	      1.56919417	     -1.82698019	      0.64634422	     -0.83760760	      0.84259429	      0.00000000	      0.00000000	      0.01745329
      4.00000000	      2.36453169	      0.01956224	     -0.09548448	      2.83648765	      1.18208637	      0.25704980	     -0.00769944	     -0.49998970	      0.14387222	      0.14105991	      0.26736579	      0.03947129	      0.20431409	     -0.36975372	      0.23144677	     -0.27683647	     -0.17131561	     -0.37954780	      0.19076911	     -0.30910799	     -0.10386709	      1.57217561	     -1.79386733	      0.65814981	     -0.84228041	      0.81264348	      0.00000000	      0.00000000	      0.01745329
      4.03333300	      2.37625208	      0.01763803	     -0.09487921	      2.83644937	      1.18223981	      0.25653303	      0.00221969	     -0.50641460	      0.15214824	      0.14069464	      0.26677519	      0.03587941	      0.20088918	     -0.37818491	      0.22852193	     -0.27950119	     -0.17343092	     -0.37103450	      0.16364340	     -0.27763001	     -0.08592644	      1.55366083	     -1.76557853	      0.68923552	     -0.85834915	      0.77625716	      0.00000000	      0.00000000	      0.01745329
      4.06666700	      2.38148616	      0.01789872	     -0.09723992	      2.83730545	      1.18189347	      0.25705800	      0.00400228	     -0.50435019	      0.15031427	      0.14198530	      0.26843164	      0.03481260	      0.20070136	     -0.37703282	      0.23205948	     -0.27972615	     -0.17274145	     -0.36795832	      0.14710666	     -0.26100643	     -0.09075880	      1.55962722	     -1.76026359	      0.70401229	     -0.85760358	      0.77405369	      0.00000000	      0.00000000	      0.01745329
      4.10000000	      2.40985409	      0.01557274	     -0.09347894	      2.83652530	      1.18213436	      0.25483334	      0.01314565	     -0.51565649	      0.16613104	      0.12865264	      0.25804361	      0.02906915	      0.19473288	     -0.39135080	      0.23190365	     -0.28557855	     -0.18030651	     -0.36359259	      0.13469133	     -0.25762862	     -0.07811197	      1.56677023	     -1.72209553	      0.75094854	     -0.88500691	      0.73064198	      0.00000000	      0.00000000	      0.01745329
      4.13333300	      2.41564709	      0.01536915	     -0.09516962	      2.83776684	      1.18196601	      0.25585070	      0.01538783	     -0.51329593	      0.16198183	      0.12528134	      0.26199934	      0.02775178	      0.19442872	     -0.38824719	      0.23528547	     -0.28567149	     -0.17974935	     -0.36150961	      0.12546712	     -0.25482114	     -0.08343277	      1.57101709	     -1.71965502	      0.75915411	     -0.88630857	      0.73015293	      0.00000000	      0.00000000	      0.01745329
      4.16666700	      2.45030142	      0.01267964	     -0.09773936	      2.83783383	      1.18167016	      0.25361536	      0.01777908	     -0.51549013	      0.17722960	      0.10769889	      0.25163931	      0.02211798	      0.18608640	     -0.39436228	      0.24654725	     -0.28947375	     -0.18887859	     -0.35950619	      0.13957198	     -0.28754630	     -0.10266869	      1.61151717	     -1.69844964	      0.81759006	     -0.91782448	      0.72139809	      0.00000000	      0.00000000	      0.01745329
      4.20000000	      2.48572375	      0.00592999	     -0.11446047	      2.83844964	      1.18148763	      0.25365128	      0.04556193	     -0.51723741	      0.20815023	      0.10130150	      0.25291209	      0.01291149	      0.17647998	     -0.38534885	      0.27828131	     -0.29095203	     -0.19962329	     -0.36445413	      0.16405107	     -0.32959383	     -0.12697106	      1.65637739	     -1.65293405	      0.88049996	     -0.98200798	      0.70270001	      0.00000000	      0.00000000	      0.01745329
      4.23333300	      2.49012570	      0.00569146	     -0.11377402	      2.84043162	      1.18117408	      0.25460815	      0.04542051	     -0.51464684	      0.20304697	      0.09242724	      0.25727247	      0.01243857	      0.17493733	     -0.38441833	      0.28168296	     -0.29034384	     -0.20007510	     -0.36355961	      0.16099872	     -0.33377883	     -0.13081359	      1.65602098	     -1.64861711	      0.88250396	     -0.98177941	      0.70233698	      0.00000000	      0.00000000	      0.01745329
      4.26666700	      2.51217890	      0.00230319	     -0.11078629	      2.84090337	      1.18084330	      0.25207756	      0.03950128	     -0.50317910	      0.21028119	      0.06372906	      0.25098447	      0.01360410	      0.16647177	     -0.39919189	      0.28567655	     -0.28929479	     -0.21019193	     -0.36782519	      0.16684660	     -0.35966013	     -0.15903631	      1.66052473	     -1.63538575	      0.92797157	     -0.97695943	      0.72189881	      0.00000000	      0.00000000	      0.01745329
      4.30000000	      2.54574007	     -0.00370494	     -0.14243318	      2.84182957	      1.18106021	      0.25243400	      0.07858776	     -0.49705158	      0.27161894	      0.04535920	      0.26713737	      0.00527778	      0.15606783	     -0.38453980	      0.33303194	     -0.28776519	     -0.21757854	     -0.37327946	      0.22666470	     -0.40342368	     -0.23756679	      1.70553188	     -1.54621200	      0.97993117	     -1.00743433	      0.74094858	      0.00000000	      0.00000000	      0.01745329
      4.33333300	      2.56794802	     -0.00773421	     -0.14160296	      2.84345634	      1.18076710	      0.25154455	      0.07254322	     -0.48043173	      0.27491036	      0.01302419	      0.26923013	      0.00688057	      0.14845455	     -0.39869822	      0.34254437	     -0.28479533	     -0.22623758	     -0.37630536	      0.22784319	     -0.41022933	     -0.25362759	      1.69219487	     -1.53547345	      1.02143466	     -0.98598263	      0.76080417	      0.00000000	      0.00000000	      0.01745329
      4.36666700	      2.59268560	     -0.00956265	     -0.14108279	      2.84477023	      1.18047975	      0.25054098	      0.06392022	     -0.45852657	      0.27970141	     -0.02146004	      0.26789493	      0.00812721	      0.14265298	     -0.40845112	      0.35235972	     -0.28264404	     -0.23174039	     -0.38081599	      0.22585869	     -0.41336416	     -0.28014454	      1.68539893	     -1.52008124	      1.06780653	     -0.96210461	      0.78306385	      0.00000000	      0.00000000	      0.01745329
      4.40000000	      2.61991523	     -0.01001040	     -0.14459547	      2.84431189	      1.18054404	      0.24940017	      0.05843293	     -0.42602004	      0.30020512	     -0.06928023	      0.26427354	      0.00915345	      0.14058224	     -0.41456598	      0.36557635	     -0.28084819	     -0.23439393	     -0.39032167	      0.22907544	     -0.41558947	     -0.32145095	      1.67405698	     -1.48820540	      1.12324208	     -0.92441052	      0.81553650	      0.00000000	      0.00000000	      0.01745329
      4.43333300	      2.64806927	     -0.00955798	     -0.14855301	      2.84566697	      1.18078206	      0.24846741	      0.04407334	     -0.38889606	      0.31605051	     -0.11880575	      0.26446415	      0.01067323	      0.13692713	     -0.41847730	      0.38035822	     -0.27823128	     -0.23619501	     -0.39415033	      0.21389596	     -0.39512828	     -0.36288795	      1.67093643	     -1.45811249	      1.18543744	     -0.87716988	      0.84795620	      0.00000000	      0.00000000	      0.01745329
      4.46666700	      2.67890802	     -0.00781313	     -0.14895858	      2.84821541	      1.18091934	      0.24687776	      0.01699047	     -0.34714294	      0.32061023	     -0.16801928	      0.26250827	      0.01326696	      0.13044006	     -0.42348612	      0.39459307	     -0.27457139	     -0.23925332	     -0.39531413	      0.18876444	     -0.35721276	     -0.39727172	      1.67505081	     -1.44045508	      1.25361872	     -0.82735836	      0.87780240	      0.00000000	      0.00000000	      0.01745329
      4.50000000	      2.70948346	     -0.00300146	     -0.14655642	      2.84725487	      1.18183722	      0.24572662	     -0.00915038	     -0.28284814	      0.34054475	     -0.24146683	      0.25234104	      0.01653231	      0.13436311	     -0.42683017	      0.39786091	     -0.27390585	     -0.23427719	     -0.40468271	      0.16014443	     -0.30402783	     -0.43867208	      1.67655683	     -1.42408016	      1.33305182	     -0.75167752	      0.91797976	      0.00000000	      0.00000000	      0.01745329
      4.53333300	      2.74400322	      0.00242202	     -0.14356017	      2.84973791	      1.18272669	      0.24328793	     -0.05335948	     -0.21865919	      0.34571732	     -0.30263989	      0.24478670	      0.02062131	      0.12989802	     -0.43046916	      0.40699757	     -0.27084099	     -0.23348093	     -0.40354794	      0.13008747	     -0.22790981	     -0.46907380	      1.69691491	     -1.43183818	      1.41253361	     -0.68105611	      0.95482073	      0.00000000	      0.00000000	      0.01745329
      4.56666700	      2.71583560	      0.02630824	     -0.15216803	      2.84711397	      1.18611514	      0.24369964	     -0.11424277	     -0.09682864	      0.41838983	     -0.41301485	      0.24575715	      0.02701385	      0.16003137	     -0.39518604	      0.38072176	     -0.27650182	     -0.20235866	     -0.37417171	      0.11465782	     -0.11510500	     -0.53574535	      1.73582660	     -1.43509000	      1.45486526	     -0.56833560	      1.01600116	      0.00000000	      0.00000000	      0.01745329
      4.60000000	      2.77034295	      0.03303565	     -0.14510019	      2.84869925	      1.18763151	      0.24157192	     -0.16027567	     -0.01834441	      0.42117178	     -0.46858516	      0.23663984	      0.02827153	      0.15872730	     -0.41968820	      0.38979723	     -0.27932810	     -0.19718543	     -0.37488373	      0.10765768	     -0.01553314	     -0.55433399	      1.77115757	     -1.47996215	      1.53681067	     -0.49162964	      1.06186258	      0.00000000	      0.00000000	      0.01745329
      4.63333300	      2.76127299	      0.04698451	     -0.14703376	      2.84815068	      1.18983449	      0.24201932	     -0.21736854	      0.10528915	      0.46471307	     -0.53436916	      0.23770411	      0.03252698	      0.17528550	     -0.40603992	      0.37303528	     -0.28773899	     -0.17989770	     -0.35110755	      0.15976632	      0.12832634	     -0.62863207	      1.87435337	     -1.55614379	      1.57341287	     -0.42442434	      1.12997553	      0.00000000	      0.00000000	      0.01745329
      4.66666700	      2.76414786	      0.05131072	     -0.14488207	      2.84834553	      1.19194106	      0.24159956	     -0.26594493	      0.21502991	      0.51337671	     -0.59971708	      0.24020113	      0.03435976	      0.17911854	     -0.41396808	      0.36405600	     -0.30020381	     -0.17554619	     -0.33519104	      0.26693486	      0.30584905	     -0.65963288	      1.96581571	     -1.65039089	      1.59895436	     -0.38478870	      1.20504112	      0.00000000	      0.00000000	      0.01745329
      4.70000000	      2.77251627	      0.04833258	     -0.13970747	      2.84893922	      1.19354107	      0.24209196	     -0.29479121	      0.31120755	      0.57123736	     -0.67765432	      0.23894757	      0.03514019	      0.17634315	     -0.42151503	      0.36137443	     -0.31409344	     -0.17874955	     -0.32693274	      0.46052171	      0.50633037	     -0.61115736	      2.05861593	     -1.74740525	      1.60112150	     -0.36383184	      1.29231995	      0.00000000	      0.00000000	      0.01745329
      4.73333300	      2.76828629	      0.02191271	     -0.12571950	      2.84906057	      1.19538858	      0.24099432	     -0.26454753	      0.37818318	      0.67247916	     -0.84156490	      0.22419730	      0.02783616	      0.14476017	     -0.42288494	      0.36371443	     -0.34596265	     -0.21835415	     -0.33285383	      0.83491251	      0.77696038	     -0.36185138	      2.10066037	     -1.79477265	      1.53791476	     -0.35809922	      1.39643370	      0.00000000	      0.00000000	      0.01745329
      4.76666700	      2.90303215	     -0.09155003	     -0.17726938	      2.85289729	      1.19018140	      0.24268155	      0.13582842	     -0.01178120	      0.31705496	     -0.04923715	      0.23297019	      0.12122532	      0.03188402	     -0.38930505	      0.51366153	     -0.23955743	     -0.32151623	     -0.41229180	      0.79039228	      1.12291111	     -0.91787436	      1.91713787	     -0.12186710	      0.19326767	      0.43476439	      1.94755607	      0.00000000	      0.00000000	      0.01745329
      4.80000000	      2.87950366	     -0.06451627	     -0.18754433	      2.85171658	      1.18930546	      0.24491063	      0.10206560	      0.03343764	      0.26037597	      0.06849199	      0.26302748	      0.12526884	      0.06898631	     -0.41423788	      0.49440266	     -0.24055775	     -0.28700655	     -0.39240921	      0.92280675	      1.23858641	     -0.73065814	      1.90286606	     -0.14913484	     -0.10428590	      0.39430043	      2.06922373	      0.00000000	      0.00000000	      0.01745329
      4.83333300	      2.89759226	     -0.09172341	     -0.09783200	      2.85118954	      1.18660842	      0.24186618	      0.13545729	      0.10074904	      0.01085580	      0.25531796	      0.15300225	      0.14236835	      0.03551759	     -0.38926725	      0.43063342	     -0.23837265	     -0.32523207	     -0.41937948	      1.44202401	      1.24461643	     -0.15303132	      1.92231651	     -0.14240420	     -0.28156244	      0.39755028	      2.05914709	      0.00000000	      0.00000000	      0.01745329
      4.86666700	      2.90728303	     -0.05043135	     -0.14293909	      2.85347817	      1.18725726	      0.24355124	      0.05690187	      0.15217198	      0.01588550	      0.37753536	      0.21960231	      0.13888789	      0.08120254	     -0.42213982	      0.45668525	     -0.24413931	     -0.27373869	     -0.39131031	      1.57843123	      1.21830615	      0.06329863	      1.87498747	     -0.21962285	     -0.49372081	      0.41489496	      2.07821342	      0.00000000	      0.00000000	      0.01745329
      4.90000000	      2.90606598	     -0.05711168	     -0.08721853	      2.85426837	      1.18325378	      0.24307812	      0.07422236	      0.26998148	     -0.07699584	      0.32385585	      0.19001917	      0.13373364	      0.07629402	     -0.47945441	      0.42379654	     -0.26702694	     -0.29426614	     -0.42236270	      2.16338986	      1.03478059	      0.68140485	      1.85212970	     -0.23913747	     -0.45401265	      0.43116400	      1.99737061	      0.00000000	      0.00000000	      0.01745329
      4.93333300	      2.92344430	     -0.04686460	     -0.11204567	      2.85429148	      1.18319025	      0.24129335	      0.03708012	      0.33972620	     -0.04806326	      0.35030923	      0.19564450	      0.13749163	      0.07876687	     -0.44412053	      0.43967555	     -0.26082004	     -0.28036560	     -0.40332947	      2.30401756	      0.90269545	      0.77420615	      1.77077472	     -0.30739625	     -0.51638068	      0.43738901	      1.95128066	      0.00000000	      0.00000000	      0.01745329
      4.96666700	      2.93480587	     -0.03534180	     -0.12415427	      2.85545295	      1.18261386	      0.24091085	      0.00862752	      0.40660318	     -0.03863481	      0.35010705	      0.21423692	      0.14052953	      0.09202048	     -0.45756545	      0.45312177	     -0.26076139	     -0.26931968	     -0.40668157	      2.42911167	      0.76430980	      0.86355084	      1.68027298	     -0.35814891	     -0.52885497	      0.43186711	      1.89062529	      0.00000000	      0.00000000	      0.01745329
      5.00000000	      2.95517000	     -0.02670242	     -0.13833597	      2.85660704	      1.18325792	      0.23859216	     -0.02711873	      0.45437734	     -0.02728583	      0.36978046	      0.21836806	      0.14120457	      0.09237698	     -0.44088822	      0.46703413	     -0.26151522	     -0.26004032	     -0.39263180	      2.47954569	      0.66242789	      0.89527580	      1.59998742	     -0.40227595	     -0.54021695	      0.40419077	      1.84305656	      0.00000000	      0.00000000	      0.01745329
      5.03333300	      2.96294936	     -0.01398320	     -0.14929121	      2.85640633	      1.18371166	      0.23764859	     -0.06082400	      0.49634763	     -0.01221589	      0.37031518	      0.22847042	      0.14080420	      0.10281245	     -0.43952900	      0.47219451	     -0.26671336	     -0.24730004	     -0.38672035	      2.55569458	      0.56861301	      0.90304737	      1.51435153	     -0.44046235	     -0.54992282	      0.37987438	      1.78389401	      0.00000000	      0.00000000	      0.01745329
      5.06666700	      2.95547947	     -0.00117553	     -0.15749467	      2.85561890	      1.18413685	      0.23974445	     -0.09045368	      0.54817862	      0.02095342	      0.33497390	      0.24878612	      0.13955136	      0.12302690	     -0.45779577	      0.47110528	     -0.27794732	     -0.23135742	     -0.38119272	      2.62035096	      0.48095080	      0.89119216	      1.42576322	     -0.45032555	     -0.54009982	      0.35940194	      1.71131085	      0.00000000	      0.00000000	      0.01745329
      5.10000000	      2.95855161	      0.00444597	     -0.16932010	      2.85584627	      1.18508515	      0.23735581	     -0.12329200	      0.58000365	      0.04672801	      0.32548993	      0.25755663	      0.13925629	      0.12355753	     -0.45225760	      0.47758896	     -0.28255624	     -0.22851050	     -0.36875392	      2.65276057	      0.42469315	      0.88799268	      1.37605902	     -0.47636862	     -0.53508142	      0.32892772	      1.66548432	      0.00000000	      0.00000000	      0.01745329
      5.13333300	      2.94472434	      0.01276326	     -0.18700749	      2.85514192	      1.18588831	      0.23991500	     -0.15991781	      0.62051405	      0.11496069	      0.26846557	      0.28589792	      0.13278487	      0.13908360	     -0.46590583	      0.48461338	     -0.29783808	     -0.21878689	     -0.35874864	      2.68914969	      0.36781048	      0.85778129	      1.31603878	     -0.46940352	     -0.52136673	      0.30294635	      1.59997261	      0.00000000	      0.00000000	      0.01745329
      5.16666700	      2.94913624	      0.01157252	     -0.18932407	      2.85430028	      1.18658536	      0.23679653	     -0.17726718	      0.62939747	      0.12419177	      0.26351261	      0.28379953	      0.13459709	      0.13187929	     -0.46597978	      0.48688144	     -0.29793239	     -0.22322221	     -0.35599089	      2.69239017	      0.33892801	      0.86318718	      1.30050893	     -0.49079799	     -0.53867624	      0.29101403	      1.57669980	      0.00000000	      0.00000000	      0.01745329
      5.20000000	      2.90756905	     -0.00454523	     -0.25968186	      2.85689996	      1.18791407	      0.23977773	     -0.25147346	      0.69009363	      0.35281015	      0.08143799	      0.37798250	      0.11418349	      0.12101488	     -0.49091932	      0.55526712	     -0.32684331	     -0.24479323	     -0.34256113	      2.72437107	      0.24609911	      0.85357536	      1.27302094	     -0.47970354	     -0.46520855	      0.25071593	      1.52996330	      0.00000000	      0.00000000	      0.01745329
      5.23333300	      2.91530098	     -0.00321906	     -0.25811038	      2.85548133	      1.18828277	      0.23855049	     -0.26051294	      0.69375060	      0.35756646	      0.08076254	      0.37029815	      0.11418429	      0.11958169	     -0.49096242	      0.55476327	     -0.32753857	     -0.24499189	     -0.34446613	      2.72364795	      0.23704715	      0.85561238	      1.26637431	     -0.47934077	     -0.48001115	      0.25151476	      1.51918289	      0.00000000	      0.00000000	      0.01745329
      5.26666700	      2.91853092	      0.00352013	     -0.26741384	      2.85548165	      1.18924167	      0.23850729	     -0.27674598	      0.68855989	      0.37032341	      0.08170604	      0.36979418	      0.10781595	      0.12330773	     -0.46641744	      0.56245486	     -0.33053095	     -0.23781114	     -0.34427375	      2.73783855	      0.23455809	      0.84552369	      1.24362202	     -0.47648709	     -0.49182912	      0.24487983	      1.47325953	      0.00000000	      0.00000000	      0.01745329
      5.30000000	      2.92211141	      0.00339686	     -0.26709506	      2.85460235	      1.18932394	      0.23817273	     -0.28097270	      0.69117257	      0.37374838	      0.08071305	      0.36717565	      0.10781542	      0.12298209	     -0.46802976	      0.56225977	     -0.33089453	     -0.23698249	     -0.34442126	      2.73620292	      0.22878762	      0.84539540	      1.23873702	     -0.46934081	     -0.50120245	      0.24781983	      1.46659267	      0.00000000	      0.00000000	      0.01745329
      5.33333300	      2.92175924	      0.00425048	     -0.26787342	      2.85421035	      1.18950804	      0.23784828	     -0.28488007	      0.69137166	      0.37560461	      0.07904939	      0.36711451	      0.10763239	      0.12283744	     -0.46761284	      0.56255626	     -0.33067729	     -0.23679009	     -0.34396838	      2.73605138	      0.22496508	      0.84386172	      1.23406677	     -0.46029375	     -0.50830331	      0.25085215	      1.45850749	      0.00000000	      0.00000000	      0.01745329
      5.36666700	      2.91354664	      0.00358943	     -0.27663737	      2.85453444	      1.19010134	      0.23960312	     -0.28640772	      0.69935339	      0.39033157	      0.07815318	      0.37882936	      0.10521537	      0.12683037	     -0.46154023	      0.56534799	     -0.32609222	     -0.23242424	     -0.34075809	      2.75510047	      0.23235489	      0.83004985	      1.21334709	     -0.44060003	     -0.50665309	      0.24080212	      1.42038160	      0.00000000	      0.00000000	      0.01745329
      5.40000000	      2.91127368	      0.00381213	     -0.27697422	      2.85409142	      1.18988289	      0.23884934	     -0.28864218	      0.69834024	      0.38962623	      0.07706529	      0.37660607	      0.10575125	      0.12555120	     -0.46283281	      0.56724480	     -0.32536103	     -0.23245762	     -0.33996811	      2.75425746	      0.23271143	      0.82955454	      1.21241802	     -0.43633982	     -0.50658794	      0.24245056	      1.42060569	      0.00000000	      0.00000000	      0.01745329
      5.43333300	      2.90721905	      0.00345407	     -0.27744071	      2.85406657	      1.18981714	      0.23912421	     -0.28857385	      0.69690098	      0.38903251	      0.07507004	      0.38000280	      0.10528825	      0.12589993	     -0.46162460	      0.56683974	     -0.32413323	     -0.23327435	     -0.34060129	      2.74932355	      0.23557948	      0.82749118	      1.20845425	     -0.42366871	     -0.50346276	      0.24701878	      1.42325564	      0.00000000	      0.00000000	      0.01745329
      5.46666700	      2.90371260	      0.00244006	     -0.27969651	      2.85304344	      1.18941820	      0.23929334	     -0.28670415	      0.69534981	      0.38937869	      0.07573724	      0.37906126	      0.10522719	      0.12671095	     -0.46203850	      0.56733236	     -0.32387016	     -0.23229851	     -0.34075956	      2.74789301	      0.23669412	      0.82690949	      1.20731175	     -0.42115431	     -0.50059457	      0.24779860	      1.42473480	      0.00000000	      0.00000000	      0.01745329
      5.50000000	      2.89474808	      0.00211558	     -0.27985300	      2.85412336	      1.18939124	      0.23995815	     -0.28425038	      0.69286228	      0.38567904	      0.07176877	      0.38541535	      0.10453494	      0.12721292	     -0.45923153	      0.56909556	     -0.32120720	     -0.23295171	     -0.34132392	      2.74083929	      0.25007927	      0.82274908	      1.20123803	     -0.40603902	     -0.48698849	      0.25363072	      1.43408364	      0.00000000	      0.00000000	      0.01745329
      5.53333300	      2.86340639	     -0.01004023	     -0.27402336	      2.85256323	      1.18771322	      0.24092653	     -0.27038766	      0.71690151	      0.40047751	      0.04886054	      0.38560917	      0.10390675	      0.12164946	     -0.46908277	      0.55953421	     -0.28856515	     -0.24348835	     -0.36231413	      2.74598080	      0.29001975	      0.84761600	      1.13029260	     -0.39790120	     -0.47076986	      0.26665523	      1.46280298	      0.00000000	      0.00000000	      0.01745329
      5.56666700	      2.85413728	     -0.01145764	     -0.27712535	      2.85295836	      1.18749400	      0.24165949	     -0.26610714	      0.71056624	      0.39657056	      0.04690937	      0.39228422	      0.10267060	      0.12097820	     -0.46569810	      0.56175251	     -0.28648398	     -0.24196033	     -0.36151100	      2.74103511	      0.30138113	      0.84525911	      1.12907285	     -0.38862921	     -0.45677742	      0.27079403	      1.46976554	      0.00000000	      0.00000000	      0.01745329
      5.60000000	      2.83391680	     -0.02515252	     -0.27805517	      2.85202947	      1.18627245	      0.24268844	     -0.24595540	      0.71339934	      0.41743498	      0.01982267	      0.39633342	      0.08920294	      0.10989725	     -0.47047461	      0.55832885	     -0.23868279	     -0.24771697	     -0.37971597	      2.74016217	      0.36143624	      0.90125009	      1.06085731	     -0.38666669	     -0.43858668	      0.30701939	      1.50368153	      0.00000000	      0.00000000	      0.01745329
      5.63333300	      2.82125776	     -0.02534790	     -0.28158132	      2.85280771	      1.18587603	      0.24320043	     -0.24343758	      0.70272848	      0.41170014	      0.01496894	      0.40267417	      0.08791556	      0.10969812	     -0.46726735	      0.56138546	     -0.23571659	     -0.24835899	     -0.37914171	      2.73337732	      0.37893495	      0.89687588	      1.05957260	     -0.37013806	     -0.42138683	      0.31415746	      1.51388920	      0.00000000	      0.00000000	      0.01745329
      5.66666700	      2.80420544	     -0.04002629	     -0.28499767	      2.85134205	      1.18463366	      0.24385144	     -0.21984773	      0.69140218	      0.43886427	     -0.01540572	      0.40568093	      0.07546811	      0.09662299	     -0.46871226	      0.56132124	     -0.18342177	     -0.25292848	     -0.40113649	      2.73394745	      0.46597844	      0.98004691	      0.98263531	     -0.36318047	     -0.41223338	      0.35690536	      1.56743783	      0.00000000	      0.00000000	      0.01745329
      5.70000000	      2.79177599	     -0.04048397	     -0.28681081	      2.85103790	      1.18405820	      0.24660778	     -0.21032680	      0.67972930	      0.44062476	     -0.02859983	      0.41202575	      0.07149473	      0.10188980	     -0.46899789	      0.56318299	     -0.17917008	     -0.24820953	     -0.40565314	      2.72289680	      0.50269984	      0.97998567	      0.97708484	     -0.32216792	     -0.39669804	      0.37476676	      1.58491340	      0.00000000	      0.00000000	      0.01745329
      5.73333300	      2.77333205	     -0.04283957	     -0.28593066	      2.84969049	      1.18326860	      0.24869747	     -0.19648071	      0.66431327	      0.44568777	     -0.04808201	      0.41530048	      0.06811126	      0.10446841	     -0.47253957	      0.56187596	     -0.17110299	     -0.24652337	     -0.41579842	      2.71652385	      0.55811742	      0.99416981	      0.96303110	     -0.27854498	     -0.38325971	      0.40192747	      1.60980308	      0.00000000	      0.00000000	      0.01745329
      5.76666700	      2.75210155	     -0.07173767	     -0.30906153	      2.84971967	      1.18351877	      0.24712616	     -0.15008338	      0.59901476	      0.49062915	     -0.08396984	      0.43319763	      0.05326090	      0.06986488	     -0.45626369	      0.57390386	     -0.08696138	     -0.26485652	     -0.43580025	      2.76888758	      0.73416034	      1.28210023	      0.82906965	     -0.23772899	     -0.41270759	      0.44298957	      1.64299067	      0.00000000	      0.00000000	      0.01745329
      5.80000000	      2.72776627	     -0.06891109	     -0.31027370	      2.84872197	      1.18298290	      0.24942378	     -0.14059269	      0.57125111	      0.49098562	     -0.10192106	      0.44177766	      0.04919592	      0.07898367	     -0.45710681	      0.57212345	     -0.08793290	     -0.25859082	     -0.44265376	      2.78029232	      0.78869530	      1.27958477	      0.83879927	     -0.17244070	     -0.38805856	      0.46415049	      1.65889906	      0.00000000	      0.00000000	      0.01745329
      5.83333300	      2.72421619	     -0.07328608	     -0.31991124	      2.84680880	      1.18388032	      0.24825284	     -0.09299200	      0.45650640	      0.50574315	     -0.14679155	      0.44143266	      0.03719561	      0.07082352	     -0.44309070	      0.57456776	     -0.03462790	     -0.25337356	     -0.46155190	      2.91747230	      0.96220796	      1.70657482	      0.77311816	     -0.07284724	     -0.39334869	      0.42608014	      1.66457456	      0.00000000	      0.00000000	      0.01745329
      5.86666700	      2.70074197	     -0.07191252	     -0.32356427	      2.84713230	      1.18426891	      0.25151455	     -0.06967465	      0.40778668	      0.49847696	     -0.15543749	      0.46116902	      0.03780452	      0.07985877	     -0.45749544	      0.57402011	     -0.03110654	     -0.24638398	     -0.45481003	      3.00402108	      1.04195203	      1.82936588	      0.78273564	      0.01222795	     -0.32710417	      0.45979254	      1.61052084	      0.00000000	      0.00000000	      0.01745329
      5.90000000	      2.66844825	     -0.06946480	     -0.29553214	      2.84215017	      1.18383567	      0.25031496	     -0.02270982	      0.31026956	      0.45629798	     -0.17968473	      0.41757951	      0.03562401	      0.08433276	     -0.42265257	      0.53051459	     -0.01415154	     -0.23985314	     -0.46501280	      3.33554133	      1.14209031	      2.34420119	      0.75881487	      0.08442203	     -0.27022497	      0.48151155	      1.61600445	      0.00000000	      0.00000000	      0.01745329
      5.93333300	      2.64773878	     -0.08630614	     -0.29200135	      2.84024793	      1.18455881	      0.25014498	      0.02702608	      0.23963052	      0.46946769	     -0.22712844	      0.41477989	      0.03113178	      0.06915760	     -0.42047738	      0.53192431	     -0.01330708	     -0.25791315	     -0.49064182	      3.57446789	      1.18999156	      2.62203434	      0.81620111	      0.14772116	     -0.15007834	      0.54821072	      1.56574644	      0.00000000	      0.00000000	      0.01745329
      5.96666700	      2.62274960	     -0.08579537	     -0.27671865	      2.83642984	      1.18518420	      0.25209143	      0.06867201	      0.14518728	      0.47704720	     -0.30158180	      0.39610850	      0.02426851	      0.07747304	     -0.40650122	      0.50568818	     -0.01045569	     -0.25124582	     -0.48772785	      3.89118136	      1.17756489	      2.97162479	      0.84642905	      0.19461274	      0.00597928	      0.62722373	      1.54317719	      0.00000000	      0.00000000	      0.01745329
      6.00000000	      2.56616918	     -0.06602594	     -0.30291996	      2.83571058	      1.18684999	      0.25628541	      0.06811606	      0.04769499	      0.47111656	     -0.19987535	      0.45115300	      0.01634953	      0.10528949	     -0.42635246	      0.49653408	     -0.00464173	     -0.22100693	     -0.44036748	      4.54165969	      1.15858455	      3.77163786	      0.91480979	      0.20324224	      0.05175542	      0.64013048	      1.55293021	      0.00000000	      0.00000000	      0.01745329
      6.03333300	      2.51667994	     -0.07475460	     -0.25460418	      2.83374096	      1.18597042	      0.25566706	      0.09179994	     -0.02296377	      0.37197978	     -0.13118616	      0.41068699	     -0.00199304	      0.09414845	     -0.42336575	      0.45195841	     -0.02505989	     -0.23348882	     -0.47149286	      4.93766270	      1.09277639	      4.19211388	      1.09003631	      0.16959877	      0.19072903	      0.72423313	      1.58070214	      0.00000000	      0.00000000	      0.01745329
      6.06666700	      2.51601108	     -0.06636438	     -0.23939077	      2.83087756	      1.18685934	      0.25496271	      0.10625126	     -0.14695841	      0.39295695	     -0.18406876	      0.37929614	     -0.03045968	      0.10132005	     -0.40281079	      0.44405431	     -0.06256573	     -0.23077677	     -0.47759370	      5.15061342	      1.02410661	      4.34737927	      1.23727564	      0.10884821	      0.38872449	      0.77169298	      1.62361687	      0.00000000	      0.00000000	      0.01745329
      6.10000000	      2.46533558	     -0.04079806	     -0.22348952	      2.82779379	      1.18840051	      0.25516266	      0.05504020	     -0.18939100	      0.39762513	     -0.20079261	      0.37515002	     -0.04873421	      0.12868734	     -0.41002250	      0.40613516	     -0.08309361	     -0.20296287	     -0.46186614	      5.44840055	      0.89690707	      4.68601755	      1.45204231	     -0.00433376	      0.60032388	      0.83585161	      1.66069504	      0.00000000	      0.00000000	      0.01745329
      6.13333300	      2.41152607	     -0.01906533	     -0.19825238	      2.82627801	      1.18900214	      0.25555368	     -0.00707837	     -0.20388024	      0.33946607	     -0.14508095	      0.36549924	     -0.07389784	      0.15083436	     -0.42156706	      0.36311551	     -0.11670096	     -0.18252751	     -0.44754947	      5.68909640	      0.68120609	      4.99467423	      1.66636217	     -0.15681881	      0.79576992	      0.85247553	      1.69603815	      0.00000000	      0.00000000	      0.01745329
      6.16666700	      2.35732716	     -0.00228046	     -0.17150889	      2.82569477	      1.18930590	      0.25525210	     -0.08187798	     -0.18085034	      0.26281957	     -0.09614178	      0.35602781	     -0.09535867	      0.16378474	     -0.43372884	      0.32123331	     -0.14439377	     -0.16720454	     -0.44140101	      5.85573491	      0.41738049	      5.22690894	      1.88421050	     -0.33782855	      1.02009376	      0.82288379	      1.71001413	      0.00000000	      0.00000000	      0.01745329
      6.20000000	      2.32889578	     -0.01078631	     -0.17591568	      2.82663138	      1.18916853	      0.25497541	     -0.11409994	     -0.14329709	      0.21381670	     -0.04592473	      0.36736078	     -0.09981560	      0.15183722	     -0.42676343	      0.32521234	     -0.14771943	     -0.17793728	     -0.44650215	      5.99171918	      0.10506966	      5.41355220	      2.08665347	     -0.49464126	      1.23179530	      0.74791617	      1.71311313	      0.00000000	      0.00000000	      0.01745329
      6.23333300	      2.27751840	     -0.00939911	     -0.18690738	      2.82310237	      1.18717428	      0.25833435	     -0.13504488	     -0.08160135	      0.15370909	      0.08154634	      0.39830959	     -0.11969574	      0.15787621	     -0.44337104	      0.32427401	     -0.18196267	     -0.17189653	     -0.43915785	      6.07497385	     -0.25845510	      5.58813641	      2.18616101	     -0.62918232	      1.35411220	      0.61903607	      1.69039338	      0.00000000	      0.00000000	      0.01745329
      6.26666700	      2.24987468	     -0.03240857	     -0.12269323	      2.82010637	      1.18417506	      0.25887344	     -0.10341043	     -0.11803499	     -0.02367551	      0.24790488	      0.33823022	     -0.10671298	      0.14148462	     -0.43118502	      0.27292490	     -0.20336360	     -0.19772473	     -0.47088727	      6.17204446	     -0.47546712	      5.65147238	      2.16686884	     -1.29728396	      1.34795611	     -0.04420901	      1.71902812	      0.00000000	      0.00000000	      0.01745329
      6.30000000	      2.23260902	     -0.03809682	     -0.18841124	      2.82005845	      1.18173535	      0.26123107	     -0.07068000	     -0.20583863	      0.16288974	      0.07419038	      0.41940070	     -0.08902798	      0.14052008	     -0.44224978	      0.33305642	     -0.16108169	     -0.19174939	     -0.47564826	      6.25700185	     -0.51341273	      5.70183190	      2.10207515	     -2.06786106	      1.19875766	     -0.80552056	      1.74158129	      0.00000000	      0.00000000	      0.01745329
      6.33333300	      2.20424089	     -0.05208911	     -0.21070646	      2.81888533	      1.18121981	      0.26239779	     -0.02692665	     -0.26756155	      0.19071299	      0.12555331	      0.44636250	     -0.09410046	      0.12730794	     -0.43149792	      0.35280418	     -0.16752670	     -0.20473297	     -0.47378099	      6.33527172	     -0.63128882	      5.75022712	      2.03270460	     -2.13274991	      1.04588749	     -0.85115133	      1.76147022	      0.00000000	      0.00000000	      0.01745329
      6.36666700	      2.18046042	     -0.04316594	     -0.25354272	      2.81810303	      1.18024979	      0.26379454	     -0.01108166	     -0.34375068	      0.36373701	     -0.08765132	      0.49809160	     -0.10325915	      0.13621388	     -0.43544537	      0.40094885	     -0.20158949	     -0.19897855	     -0.48682643	      6.38842654	     -0.56669899	      5.79670070	      1.96715277	     -2.38893593	      0.78833788	     -1.05171430	      1.72655189	      0.00000000	      0.00000000	      0.01745329
      6.40000000	      2.15379482	     -0.05367232	     -0.27100406	      2.81673489	      1.18001379	      0.26544192	      0.02618115	     -0.38644560	      0.38597473	     -0.05394317	      0.52417276	     -0.10399588	      0.12694232	     -0.43162243	      0.41270500	     -0.20119616	     -0.20363438	     -0.48183074	      6.44072836	     -0.62555046	      5.84419270	      1.90415687	     -2.43209329	      0.65612869	     -1.04925098	      1.71628321	      0.00000000	      0.00000000	      0.01745329
      6.43333300	      2.13402726	     -0.06096190	     -0.28239916	      2.81572471	      1.17990539	      0.26648272	      0.06042747	     -0.43475931	      0.40943359	     -0.04197815	      0.54354603	     -0.10300663	      0.12021600	     -0.43314085	      0.42769765	     -0.20445904	     -0.21041478	     -0.49215009	      6.48064820	     -0.66187203	      5.89199941	      1.85450704	     -2.47920495	      0.51532730	     -1.01245277	      1.69711515	      0.00000000	      0.00000000	      0.01745329
      6.46666700	      2.12163543	     -0.06717620	     -0.28979761	      2.81439634	      1.18031590	      0.26687672	      0.09374535	     -0.48123463	      0.43567872	     -0.04368878	      0.55468108	     -0.09925519	      0.11518760	     -0.43106089	      0.43717856	     -0.20919955	     -0.21534915	     -0.49920883	      6.51744434	     -0.67972913	      5.93549632	      1.81553361	     -2.51980110	      0.39488427	     -0.97234957	      1.68446218	      0.00000000	      0.00000000	      0.01745329
      6.50000000	      2.10915398	     -0.07393707	     -0.29550882	      2.81232281	      1.18070586	      0.26753785	      0.12522708	     -0.51592342	      0.45777043	     -0.04588098	      0.55920056	     -0.09378406	      0.11318793	     -0.42295684	      0.44146899	     -0.21089501	     -0.21794073	     -0.49860197	      6.55408589	     -0.69306226	      5.97837907	      1.78813358	     -2.55564262	      0.30240487	     -0.94234014	      1.66979845	      0.00000000	      0.00000000	      0.01745329
      6.53333300	      2.10076496	     -0.07966803	     -0.29740417	      2.81045519	      1.18119099	      0.26784361	      0.15025058	     -0.54241495	      0.47631538	     -0.05423678	      0.56207235	     -0.08717238	      0.11064688	     -0.41614160	      0.44160598	     -0.21146726	     -0.21974212	     -0.50104474	      6.58651745	     -0.70694407	      6.02066604	      1.76920030	     -2.58494480	      0.23483717	     -0.90934651	      1.66061808	      0.00000000	      0.00000000	      0.01745329
      6.56666700	      2.09456194	     -0.08461532	     -0.29891035	      2.80912869	      1.18193012	      0.26749827	      0.17128043	     -0.56721223	      0.49760175	     -0.06814887	      0.56121391	     -0.07741093	      0.10841219	     -0.41119326	      0.44364783	     -0.20993821	     -0.22245880	     -0.50431676	      6.61398217	     -0.71825052	      6.06419113	      1.75981314	     -2.61071265	      0.17857405	     -0.87068046	      1.66010789	      0.00000000	      0.00000000	      0.01745329
      6.60000000	      2.08569066	     -0.08596024	     -0.29361999	      2.80683606	      1.18221641	      0.26686224	      0.17662795	     -0.57782842	      0.50381336	     -0.07377830	      0.55673030	     -0.07574773	      0.10974447	     -0.41340215	      0.43625349	     -0.21162646	     -0.22086695	     -0.51023218	      6.64716142	     -0.73814082	      6.08570089	      1.75322123	     -2.62258467	      0.16383973	     -0.86970654	      1.65891829	      0.00000000	      0.00000000	      0.01745329
      6.63333300	      2.08001770	     -0.08954512	     -0.29581931	      2.80638637	      1.18253857	      0.26714114	      0.18950430	     -0.59312109	      0.51675950	     -0.08357082	      0.55814369	     -0.06610552	      0.10827901	     -0.40285136	      0.43558977	     -0.20819486	     -0.22173699	     -0.50731609	      6.67193434	     -0.75402761	      6.12271333	      1.77173236	     -2.64553560	      0.12290490	     -0.81891631	      1.66133455	      0.00000000	      0.00000000	      0.01745329
      6.66666700	      2.07602405	     -0.09046659	     -0.29208971	      2.80523190	      1.18284164	      0.26721067	      0.18797806	     -0.60067002	      0.51781269	     -0.09325822	      0.55590434	     -0.06427178	      0.10923369	     -0.40476768	      0.43225197	     -0.20875316	     -0.22066641	     -0.51153799	      6.70362044	     -0.76885134	      6.14053515	      1.77486395	     -2.65409496	      0.11678701	     -0.81239382	      1.66507625	      0.00000000	      0.00000000	      0.01745329
      6.70000000	      2.07175983	     -0.08995504	     -0.28905504	      2.80476894	      1.18276228	      0.26691150	      0.18775674	     -0.60910674	      0.52377521	     -0.10730375	      0.55321090	     -0.05706594	      0.11164604	     -0.40106508	      0.42716147	     -0.20689305	     -0.21830297	     -0.51318347	      6.73589571	     -0.78930172	      6.15485545	      1.82414960	     -2.65978061	      0.09794394	     -0.76810302	      1.67011746	      0.00000000	      0.00000000	      0.01745329
      6.73333300	      2.06825171	     -0.08819363	     -0.28726208	      2.80423555	      1.18281298	      0.26699181	      0.18491390	     -0.61569394	      0.52844490	     -0.11974757	      0.55206128	     -0.05075492	      0.11473327	     -0.40074288	      0.42417870	     -0.20494659	     -0.21455795	     -0.51347486	      6.77699414	     -0.80543161	      6.15976330	      1.86988027	     -2.65928894	      0.08883680	     -0.73423270	      1.67540642	      0.00000000	      0.00000000	      0.01745329
      6.76666700	      2.06349708	     -0.08432810	     -0.29667474	      2.80390698	      1.18323932	      0.26754275	      0.19092985	     -0.62370711	      0.54829829	     -0.12310577	      0.56345400	     -0.03867841	      0.12110818	     -0.39727259	      0.42672915	     -0.19852127	     -0.20540812	     -0.50498179	      6.84843030	     -0.82207884	      6.12940044	      1.92874431	     -2.65475532	      0.07984213	     -0.68739449	      1.69029836	      0.00000000	      0.00000000	      0.01745329
      6.80000000	      2.06555819	     -0.08256891	     -0.28863177	      2.80393703	      1.18275503	      0.26717441	      0.17842959	     -0.62939829	      0.54275605	     -0.14161177	      0.55706369	     -0.03687579	      0.12358999	     -0.40382047	      0.42294027	     -0.19872260	     -0.20491203	     -0.51558607	      6.89307077	     -0.83247476	      6.13480093	      1.99183108	     -2.64224166	      0.08610749	     -0.65635966	      1.67428856	      0.00000000	      0.00000000	      0.01745329
      6.83333300	      2.06130800	     -0.07704756	     -0.29700160	      2.80369346	      1.18287195	      0.26724550	      0.17950588	     -0.63082127	      0.55898776	     -0.14031709	      0.56688055	     -0.03466805	      0.12965957	     -0.40167167	      0.42406110	     -0.19435165	     -0.19519425	     -0.50672367	      6.97822773	     -0.85188893	      6.10321341	      2.07334597	     -2.62362141	      0.09352709	     -0.60000985	      1.67287937	      0.00000000	      0.00000000	      0.01745329
      6.86666700	      2.06327513	     -0.07450400	     -0.28913616	      2.80423298	      1.18229631	      0.26727022	      0.16514527	     -0.63753138	      0.54933118	     -0.15572013	      0.56184547	     -0.03507025	      0.13161897	     -0.40862154	      0.42061531	     -0.19572165	     -0.19429555	     -0.51630761	      7.02640046	     -0.85050367	      6.11948631	      2.15262041	     -2.59955257	      0.10451446	     -0.56240003	      1.64257668	      0.00000000	      0.00000000	      0.01745329
      6.90000000	      2.06427333	     -0.07044499	     -0.28418002	      2.80465249	      1.18184078	      0.26671659	      0.15111043	     -0.64109037	      0.54370095	     -0.16655001	      0.55769879	     -0.03673934	      0.13461446	     -0.41194440	      0.41505572	     -0.19673914	     -0.19111907	     -0.51833775	      7.08070159	     -0.85106011	      6.14350021	      2.23897134	     -2.56967742	      0.11784760	     -0.51678962	      1.60932691	      0.00000000	      0.00000000	      0.01745329
      6.93333300	      2.06622492	     -0.06569231	     -0.28196083	      2.80513820	      1.18155581	      0.26631539	      0.13816070	     -0.64214229	      0.53923841	     -0.17273319	      0.55564269	     -0.03974276	      0.13780538	     -0.41483606	      0.41110541	     -0.19727961	     -0.18651326	     -0.51691614	      7.13469245	     -0.85194327	      6.17511284	      2.32895194	     -2.53279532	      0.13643623	     -0.46766101	      1.56742751	      0.00000000	      0.00000000	      0.01745329
      6.96666700	      2.07003317	     -0.06078009	     -0.28102208	      2.80562853	      1.18136064	      0.26598971	      0.12418836	     -0.64150584	      0.53242149	     -0.17573250	      0.55504544	     -0.04343393	      0.13998951	     -0.41805244	      0.40858776	     -0.19794734	     -0.18055218	     -0.51675969	      7.18797325	     -0.85143180	      6.21718270	      2.41170044	     -2.49152241	      0.15905515	     -0.42276785	      1.51752348	      0.00000000	      0.00000000	      0.01745329
      7.00000000	      2.08081099	     -0.05742748	     -0.29007883	      2.80580950	      1.18126632	      0.26698154	      0.12094006	     -0.62222425	      0.52842434	     -0.15737823	      0.56094048	     -0.05281360	      0.14645232	     -0.41941370	      0.41514562	     -0.19180120	     -0.17427666	     -0.50505519	      7.23501840	     -0.89020893	      6.29603131	      2.51110590	     -2.43894353	      0.21997094	     -0.37013109	      1.43748470	      0.00000000	      0.00000000	      0.01745329
      7.03333300	      2.09003946	     -0.05656764	     -0.29741554	      2.80730733	      1.18127144	      0.26657828	      0.10875863	     -0.59556844	      0.51420991	     -0.12879130	      0.56737748	     -0.05887895	      0.14277670	     -0.42341683	      0.42336038	     -0.18160112	     -0.17344394	     -0.50736489	      7.27305233	     -0.94021346	      6.40582799	      2.58015710	     -2.37679813	      0.29575072	     -0.34689564	      1.33761675	      0.00000000	      0.00000000	      0.01745329
      7.06666700	      2.10158135	     -0.05603620	     -0.29701567	      2.80770377	      1.18095243	      0.26651277	      0.09268774	     -0.56980079	      0.48683593	     -0.10863057	      0.56410155	     -0.06216617	      0.14325448	     -0.42552432	      0.42432552	     -0.17520621	     -0.17216877	     -0.50805345	      7.30578605	     -0.97339361	      6.52435407	      2.63373098	     -2.31364186	      0.35981715	     -0.33107690	      1.23802929	      0.00000000	      0.00000000	      0.01745329
      7.10000000	      2.11339553	     -0.05800162	     -0.29417661	      2.80849543	      1.18093336	      0.26604663	      0.07400524	     -0.53243417	      0.45192061	     -0.08150628	      0.55838080	     -0.06240433	      0.14128271	     -0.42703269	      0.42583730	     -0.16357768	     -0.17401759	     -0.51725759	      7.31686885	     -1.01580991	      6.66984699	      2.67594881	     -2.24037323	      0.44157322	     -0.32623823	      1.12890272	      0.00000000	      0.00000000	      0.01745329
      7.13333300	      2.13159158	     -0.05887346	     -0.29056934	      2.80925447	      1.18083455	      0.26546167	      0.05734967	     -0.49914098	      0.41670306	     -0.05826853	      0.54902664	     -0.06218152	      0.13923048	     -0.42751862	      0.42282459	     -0.15394645	     -0.17436259	     -0.51613233	      7.32812563	     -1.05110973	      6.81078209	      2.69444344	     -2.16480147	      0.51230086	     -0.32469605	      1.02449760	      0.00000000	      0.00000000	      0.01745329
      7.16666700	      2.15097133	     -0.06228964	     -0.28521942	      2.81014543	      1.18081909	      0.26459555	      0.04386436	     -0.46082903	      0.37988327	     -0.03430847	      0.53785013	     -0.05923668	      0.13622617	     -0.42797669	      0.42038717	     -0.13946261	     -0.17791871	     -0.52007012	      7.32241281	     -1.07651885	      6.94573117	      2.69942050	     -2.07945694	      0.58406115	     -0.32973574	      0.92472655	      0.00000000	      0.00000000	      0.01745329
      7.20000000	      2.17066503	     -0.06528267	     -0.28003364	      2.81159281	      1.18106291	      0.26409320	      0.03284101	     -0.42508037	      0.34335805	     -0.01375339	      0.52619099	     -0.05468150	      0.13236951	     -0.42371441	      0.41770925	     -0.12355369	     -0.18102469	     -0.52101857	      7.29556267	     -1.08068822	      7.05917702	      2.69131113	     -1.98911431	      0.63928026	     -0.33848257	      0.84100671	      0.00000000	      0.00000000	      0.01745329
      7.23333300	      2.19107799	     -0.06295545	     -0.27920852	      2.81241489	      1.18148267	      0.26365867	      0.02002649	     -0.40197968	      0.32968022	     -0.01361727	      0.51955081	     -0.05496246	      0.13475220	     -0.42565471	      0.41549093	     -0.11855680	     -0.17905462	     -0.51398360	      7.27774048	     -1.03689239	      7.10253712	      2.67453721	     -1.90478262	      0.66966868	     -0.32167123	      0.80273340	      0.00000000	      0.00000000	      0.01745329
      7.26666700	      2.21907174	     -0.06744881	     -0.26821207	      2.81324355	      1.18147709	      0.26188728	      0.01952117	     -0.36847326	      0.29795290	     -0.00096831	      0.49710423	     -0.05084265	      0.12922788	     -0.42201491	      0.40633326	     -0.09877032	     -0.18364559	     -0.51420612	      7.23564693	     -1.02060033	      7.19452371	      2.65096051	     -1.78760920	      0.71467268	     -0.32123753	      0.75847194	      0.00000000	      0.00000000	      0.01745329
      7.30000000	      2.23938689	     -0.06538421	     -0.26644696	      2.81494757	      1.18200873	      0.26122796	      0.01059378	     -0.34606172	      0.29310234	     -0.00909525	      0.49031432	     -0.04914438	      0.12979641	     -0.42324474	      0.40676958	     -0.09167532	     -0.18347577	     -0.51222510	      7.19019147	     -0.95855993	      7.21110652	      2.62313032	     -1.68908014	      0.73562824	     -0.29785454	      0.74793027	      0.00000000	      0.00000000	      0.01745329
      7.33333300	      2.26338418	     -0.06355945	     -0.26409797	      2.81629099	      1.18249047	      0.26022592	      0.00935526	     -0.32479723	      0.29349834	     -0.02006783	      0.48012957	     -0.04810405	      0.12900920	     -0.42077943	      0.40377290	     -0.08313434	     -0.18269088	     -0.50492064	      7.14128602	     -0.90432585	      7.24424536	      2.59809270	     -1.56742081	      0.75546535	     -0.27041202	      0.75250004	      0.00000000	      0.00000000	      0.01745329
      7.36666700	      2.29465005	     -0.06509181	     -0.26181524	      2.81713610	      1.18287652	      0.25889803	      0.01928839	     -0.29925465	      0.29531294	     -0.03046143	      0.46556125	     -0.04422366	      0.12667877	     -0.41514501	      0.40135950	     -0.06720913	     -0.18441178	     -0.49890459	      7.08271467	     -0.86855063	      7.31461022	      2.58243525	     -1.41206212	      0.77613726	     -0.24295743	      0.78430652	      0.00000000	      0.00000000	      0.01745329
      7.40000000	      2.32780923	     -0.06776984	     -0.26121123	      2.81854205	      1.18347467	      0.25770257	      0.02999526	     -0.26739157	      0.29873671	     -0.04245482	      0.45281248	     -0.03595329	      0.12263691	     -0.40935053	      0.40263340	     -0.04833997	     -0.18780530	     -0.49491563	      7.00575675	     -0.83751619	      7.39759257	      2.58192582	     -1.24164643	      0.79383736	     -0.20365666	      0.82938315	      0.00000000	      0.00000000	      0.01745329
      7.43333300	      2.36645714	     -0.07280109	     -0.25930745	      2.81926689	      1.18398230	      0.25639521	      0.04617984	     -0.22427219	      0.29666730	     -0.05007026	      0.43639004	     -0.02102386	      0.11818584	     -0.40157579	      0.40266892	     -0.02339696	     -0.19175612	     -0.49264255	      6.91551138	     -0.82059085	      7.53386547	      2.60406909	     -1.03578857	      0.80116667	     -0.14749018	      0.89969046	      0.00000000	      0.00000000	      0.01745329
      7.46666700	      2.41391437	     -0.08564150	     -0.24849753	      2.82146700	      1.18435531	      0.25552072	      0.06758902	     -0.17011794	      0.25923378	     -0.02877526	      0.41833182	      0.01110099	      0.10695722	     -0.40902366	      0.40507181	      0.01520876	     -0.20286499	     -0.51321421	      6.79970251	     -0.79734346	      7.73324874	      2.65599473	     -0.80504146	      0.79993389	     -0.05318583	      0.96062422	      0.00000000	      0.00000000	      0.01745329
      7.50000000	      2.45295754	     -0.08756028	     -0.23399295	      2.82239463	      1.18549810	      0.25429984	      0.06823259	     -0.10459205	      0.21528180	     -0.00026649	      0.38991124	      0.03766799	      0.10604359	     -0.39981458	      0.38886536	      0.04276970	     -0.20273214	     -0.50414595	      6.67203811	     -0.75862510	      7.93191502	      2.73622742	     -0.57816104	      0.75306466	      0.05456000	      1.05760799	      0.00000000	      0.00000000	      0.01745329
      7.53333300	      2.48724256	     -0.08413556	     -0.20377494	      2.82226967	      1.18664160	      0.25245089	      0.05725881	     -0.02788167	      0.14303882	      0.03958550	      0.34805739	      0.06134511	      0.11005127	     -0.39648655	      0.35479915	      0.06222182	     -0.19792794	     -0.49389803	      6.54453334	     -0.69345360	      8.14214614	      2.84329330	     -0.37835307	      0.66842737	      0.15284118	      1.17222590	      0.00000000	      0.00000000	      0.01745329
      7.56666700	      2.51773584	     -0.07392483	     -0.18891954	      2.82322943	      1.18885255	      0.25035241	      0.03193130	      0.04931481	      0.10816034	      0.05264257	      0.31997286	      0.06942183	      0.11648782	     -0.38602315	      0.33509391	      0.06900688	     -0.19071411	     -0.47430752	      6.42097183	     -0.57306272	      8.20744875	      2.96962267	     -0.23414982	      0.55844166	      0.22311901	      1.29307243	      0.00000000	      0.00000000	      0.01745329
      7.60000000	      2.54200560	     -0.06249651	     -0.18478436	      2.82380874	      1.19093544	      0.24833944	      0.01064740	      0.13292712	      0.09220660	      0.06072012	      0.30381569	      0.07676069	      0.12396186	     -0.37263008	      0.32729858	      0.07667499	     -0.18088362	     -0.46049218	      6.30888410	     -0.41323840	      8.20327532	      3.09985080	     -0.13461489	      0.41526114	      0.26930550	      1.42018628	      0.00000000	      0.00000000	      0.01745329
      7.63333300	      2.57587012	     -0.05537006	     -0.16670580	      2.82489075	      1.19307289	      0.24601597	      0.02943137	     -0.06688145	      0.06883264	      0.06280728	      0.27170173	      0.05860862	      0.12236118	     -0.36860298	      0.30976209	      0.06984139	     -0.17974015	     -0.44640180	      6.24687902	      0.03962832	      9.04080756	      3.44216938	     -0.10941618	      0.05264357	     -0.01540951	      1.74953850	      0.00000000	      0.00000000	      0.01745329
      7.66666700	      2.58981293	     -0.06434859	     -0.17911043	      2.82816108	      1.18995644	      0.24650925	      0.05635586	     -0.05275074	      0.07888720	      0.06617631	      0.29739566	      0.08454051	      0.11536722	     -0.39173384	      0.32144795	      0.08251809	     -0.19067524	     -0.43755722	      6.14779377	      0.25832739	      8.87703319	      3.67514638	     -0.02409128	     -0.13679119	     -0.08287752	      1.86680785	      0.00000000	      0.00000000	      0.01745329
      7.70000000	      2.65257863	     -0.06917647	     -0.20065655	      2.83136943	      1.18725209	      0.24542040	      0.07441394	     -0.00493454	      0.09911754	      0.07906166	      0.30421017	      0.10613735	      0.10630812	     -0.39079471	      0.36683834	      0.09904819	     -0.19705720	     -0.46042855	      6.09577589	      0.36674475	      8.84280239	      3.87891200	      0.04979460	     -0.25033735	     -0.09933544	      1.88624720	      0.00000000	      0.00000000	      0.01745329
      7.73333300	      2.70323724	     -0.06678254	     -0.21101312	      2.83406072	      1.18512741	      0.24451447	      0.06968291	      0.09429208	      0.10406622	      0.09292404	      0.30419417	      0.12203031	      0.10501291	     -0.39156415	      0.39294571	      0.11451446	     -0.19525649	     -0.46942371	      6.08963562	      0.43883647	      8.89716640	      4.05640533	      0.07793845	     -0.30758421	     -0.06839319	      1.87697090	      0.00000000	      0.00000000	      0.01745329
      7.76666700	      2.74997261	     -0.06412934	     -0.22053695	      2.83662746	      1.18347455	      0.24324671	      0.05875631	      0.18516469	      0.11124395	      0.10702198	      0.30554882	      0.13586222	      0.10373553	     -0.39364164	      0.41457589	      0.12611349	     -0.19403770	     -0.47260703	      6.11889741	      0.50295175	      8.97379512	      4.21486975	      0.08882318	     -0.35187872	     -0.05258975	      1.86967199	      0.00000000	      0.00000000	      0.01745329
      7.80000000	      2.78954413	     -0.06226355	     -0.23071569	      2.83905091	      1.18247131	      0.24221020	      0.04911028	      0.26885154	      0.12321164	      0.11895041	      0.31000384	      0.15119252	      0.10228368	     -0.39553370	      0.43455005	      0.13630313	     -0.19237192	     -0.47229544	      6.15489409	      0.54824824	      9.06323374	      4.35499004	      0.08743304	     -0.38066590	     -0.04564308	      1.85642239	      0.00000000	      0.00000000	      0.01745329
      7.83333300	      2.81997481	     -0.06206384	     -0.24336845	      2.84060501	      1.18227350	      0.24107253	      0.03651959	      0.34958901	      0.14859290	      0.12356994	      0.31771180	      0.17328157	      0.10029095	     -0.39847952	      0.45290316	      0.14632666	     -0.19277166	     -0.47092874	      6.19079712	      0.56987225	      9.15798363	      4.46626820	      0.07957109	     -0.39579956	     -0.04013868	      1.83010484	      0.00000000	      0.00000000	      0.01745329
      7.86666700	      2.85899725	     -0.06133966	     -0.31497278	      2.84400787	      1.18370199	      0.24212379	     -0.01442812	      0.42216271	      0.33937969	     -0.01638881	      0.39136671	      0.25666558	      0.11216957	     -0.39615943	      0.53533167	      0.15206822	     -0.18987249	     -0.46480542	      6.23078222	      0.62826055	      9.26076471	      4.53969544	      0.04668248	     -0.33751576	      0.01308124	      1.81843320	      0.00000000	      0.00000000	      0.01745329
      7.90000000	      2.89104230	     -0.06166061	     -0.31941728	      2.84571730	      1.18380866	      0.24079887	     -0.02519190	      0.46138748	      0.35176344	     -0.00837953	      0.38754350	      0.25954889	      0.10572863	     -0.39428920	      0.54469464	      0.15699961	     -0.19071422	     -0.45770783	      6.26399992	      0.63820057	      9.31693974	      4.61883235	      0.05312186	     -0.34046252	     -0.01211195	      1.80418155	      0.00000000	      0.00000000	      0.01745329
      7.93333300	      2.91894158	     -0.06168282	     -0.32328549	      2.84724196	      1.18408224	      0.23952324	     -0.03457527	      0.49393751	      0.36452725	     -0.00259537	      0.38427940	      0.26487475	      0.09972807	     -0.39254523	      0.55215405	      0.16020351	     -0.19228457	     -0.45147743	      6.28575666	      0.64213912	      9.36953705	      4.67885131	      0.05620296	     -0.33835821	     -0.03085631	      1.78429786	      0.00000000	      0.00000000	      0.01745329
      7.96666700	      2.94286559	     -0.06121889	     -0.32480059	      2.84856460	      1.18434939	      0.23790494	     -0.04189529	      0.51788463	      0.37239519	     -0.00015001	      0.38164043	      0.26992849	      0.09535157	     -0.39157682	      0.55700192	      0.16142723	     -0.19400360	     -0.44546916	      6.30193799	      0.64244768	      9.40610046	      4.71698471	      0.04772007	     -0.33547317	     -0.04827597	      1.76955355	      0.00000000	      0.00000000	      0.01745329
      8.00000000	      2.96547705	     -0.06008655	     -0.32554351	      2.84930640	      1.18509324	      0.23747006	     -0.04821810	      0.53953473	      0.38465267	     -0.00015526	      0.37583565	      0.27685913	      0.09367989	     -0.38976784	      0.55951422	      0.16018255	     -0.19300486	     -0.43773045	      6.31601726	      0.63594742	      9.44530574	      4.75309361	      0.05454511	     -0.33048544	     -0.05853853	      1.75366831	      0.00000000	      0.00000000	      0.01745329
      8.03333300	      2.98498542	     -0.05873793	     -0.32456220	      2.85008783	      1.18567826	      0.23665570	     -0.05254584	      0.55618357	      0.39308571	     -0.00331582	      0.36991203	      0.28593730	      0.09135429	     -0.38688940	      0.56069473	      0.15790961	     -0.19286279	     -0.42928334	      6.32931360	      0.63082323	      9.47562733	      4.77511239	      0.05141635	     -0.32477008	     -0.06930958	      1.74757521	      0.00000000	      0.00000000	      0.01745329
      8.06666700	      3.00089674	     -0.05706322	     -0.32205358	      2.85061283	      1.18639171	      0.23566711	     -0.05489523	      0.56677257	      0.39712359	     -0.00813151	      0.36452035	      0.29288770	      0.09063592	     -0.38570943	      0.55859392	      0.15490426	     -0.19312089	     -0.42318598	      6.34429522	      0.62502634	      9.49788292	      4.79273918	      0.04062985	     -0.32287107	     -0.08024492	      1.75490722	      0.00000000	      0.00000000	      0.01745329
      8.10000000	      3.01430825	     -0.05497607	     -0.31885016	      2.85118389	      1.18723631	      0.23516960	     -0.05446850	      0.57507561	      0.39851759	     -0.01328910	      0.35918997	      0.29863948	      0.09174281	     -0.38399060	      0.55631992	      0.15134991	     -0.19218547	     -0.41614406	      6.36279037	      0.61939687	      9.51926200	      4.81042490	      0.02743425	     -0.32400544	     -0.09101788	      1.77444670	      0.00000000	      0.00000000	      0.01745329
      8.13333300	      3.02613125	     -0.05207331	     -0.31420534	      2.85151037	      1.18803565	      0.23459992	     -0.05408416	      0.58104504	      0.39820005	     -0.01879560	      0.35194709	      0.30472957	      0.09239747	     -0.38257756	      0.55241027	      0.14695729	     -0.19085893	     -0.40854619	      6.38788460	      0.61417226	      9.54204872	      4.82984982	      0.00921845	     -0.32880321	     -0.10335001	      1.80962620	      0.00000000	      0.00000000	      0.01745329
      8.16666700	      3.03763149	     -0.04873867	     -0.30788944	      2.85172753	      1.18882211	      0.23464747	     -0.05178639	      0.58409169	      0.39483098	     -0.02491610	      0.34276744	      0.31442488	      0.09513721	     -0.37694360	      0.54497899	      0.13892878	     -0.18737692	     -0.39711812	      6.42262139	      0.60774942	      9.56888896	      4.85659288	     -0.01007197	     -0.33824535	     -0.11515655	      1.87793125	      0.00000000	      0.00000000	      0.01745329
      8.20000000	      3.04602344	     -0.04535806	     -0.30077928	      2.85158491	      1.18952606	      0.23409028	     -0.04945959	      0.58427360	      0.38867811	     -0.03107861	      0.33366857	      0.32334404	      0.09814877	     -0.37377058	      0.53742539	      0.13148582	     -0.18610099	     -0.38877042	      6.46326939	      0.60209076	      9.59106818	      4.88261747	     -0.04641814	     -0.35608545	     -0.13589886	      1.95560740	      0.00000000	      0.00000000	      0.01745329
      8.23333300	      3.05281967	     -0.03843226	     -0.29497121	      2.85086794	      1.18994781	      0.23366476	     -0.04346733	      0.56121462	      0.36999766	     -0.02254086	      0.32430935	      0.35398283	      0.10770152	     -0.36261654	      0.52881701	      0.10690337	     -0.18322059	     -0.37398581	      6.49306552	      0.60497875	      9.58066956	      4.92838834	     -0.09196244	     -0.41402664	     -0.17798770	      2.06457178	      0.00000000	      0.00000000	      0.01745329
      8.26666700	      3.05897781	     -0.03320630	     -0.29011254	      2.85091388	      1.19038881	      0.23386289	     -0.04143711	      0.55011166	      0.35647052	     -0.01517534	      0.32173536	      0.36909380	      0.11628787	     -0.36245170	      0.52654529	      0.09391128	     -0.17961643	     -0.37178332	      6.55318498	      0.59654142	      9.58697203	      4.96783631	     -0.14149508	     -0.46556260	     -0.22977416	      2.17097355	      0.00000000	      0.00000000	      0.01745329
      8.30000000	      3.06114156	     -0.02763161	     -0.28715216	      2.85059739	      1.19071845	      0.23387927	     -0.04408876	      0.53736264	      0.34666557	     -0.00802340	      0.31936456	      0.37907390	      0.12394768	     -0.36022729	      0.52362923	      0.08296687	     -0.17575924	     -0.36552888	      6.61549806	      0.58809733	      9.58223764	      5.01804141	     -0.20487153	     -0.53204038	     -0.29972590	      2.27930889	      0.00000000	      0.00000000	      0.01745329
      8.33333300	      3.06243900	     -0.02293530	     -0.28687581	      2.85042222	      1.19092198	      0.23383236	     -0.05020039	      0.52585768	      0.34145380	      0.00024666	      0.32168344	      0.38441319	      0.12968718	     -0.35979532	      0.52279292	      0.07402424	     -0.17214047	     -0.36393375	      6.68707625	      0.57736682	      9.57445587	      5.07528742	     -0.27837627	     -0.60223410	     -0.39394655	      2.37697982	      0.00000000	      0.00000000	      0.01745329
      8.36666700	      3.05994426	     -0.01859846	     -0.29376880	      2.85144070	      1.19072956	      0.23334286	     -0.06020083	      0.50957381	      0.33957905	      0.01586683	      0.33279887	      0.38786588	      0.13460969	     -0.36129745	      0.53148703	      0.06552886	     -0.17032957	     -0.36086211	      6.76004827	      0.57607598	      9.54032418	      5.15155838	     -0.36063933	     -0.68713158	     -0.53135471	      2.45319580	      0.00000000	      0.00000000	      0.01745329
      8.40000000	      3.06207663	     -0.01700016	     -0.29254912	      2.84998332	      1.19060719	      0.23312661	     -0.07056492	      0.50948318	      0.34532707	      0.01648316	      0.33001091	      0.38941025	      0.13656326	     -0.36391410	      0.53122487	      0.06148381	     -0.16923367	     -0.36649189	      6.84341059	      0.55399537	      9.53580320	      5.22414027	     -0.45563766	     -0.74456961	     -0.64716648	      2.50066740	      0.00000000	      0.00000000	      0.01745329
      8.43333300	      3.05061596	     -0.01359352	     -0.30672948	      2.85175448	      1.19000517	      0.23374005	     -0.08701403	      0.50042407	      0.35771102	      0.02591774	      0.35219075	      0.38651032	      0.14336037	     -0.36377960	      0.54704604	      0.05753452	     -0.16669695	     -0.36528122	      6.92748906	      0.56729825	      9.47029395	      5.33023560	     -0.53700115	     -0.82999855	     -0.81415166	      2.51688692	      0.00000000	      0.00000000	      0.01745329
      8.46666700	      3.04757525	     -0.01304495	     -0.31509742	      2.85204461	      1.18946518	      0.23400194	     -0.09769222	      0.49631809	      0.37597226	      0.01898433	      0.36266430	      0.38250413	      0.14409339	     -0.36680922	      0.55937916	      0.05561218	     -0.16664251	     -0.37295812	      7.01079052	      0.57796145	      9.42088406	      5.44526714	     -0.61724570	     -0.88148824	     -0.93898022	      2.50825969	      0.00000000	      0.00000000	      0.01745329
      8.50000000	      3.04182403	     -0.01546523	     -0.32224575	      2.85198752	      1.18894793	      0.23436385	     -0.10477207	      0.49956355	      0.39663215	      0.00513624	      0.37218519	      0.37952584	      0.14337527	     -0.37084990	      0.56827372	      0.05783238	     -0.16861354	     -0.37962065	      7.08788375	      0.59152477	      9.36800856	      5.56247788	     -0.69066829	     -0.91470266	     -1.03055484	      2.48167045	      0.00000000	      0.00000000	      0.01745329
      8.53333300	      3.03285014	     -0.01839579	     -0.33085132	      2.85201349	      1.18828392	      0.23483148	     -0.10984944	      0.50127209	      0.42230031	     -0.01817907	      0.38479129	      0.37388861	      0.14199923	     -0.37693947	      0.57838375	      0.06222939	     -0.17022116	     -0.38752131	      7.15814408	      0.62418683	      9.29414627	      5.69600767	     -0.74861540	     -0.93974763	     -1.09585392	      2.44646914	      0.00000000	      0.00000000	      0.01745329
      8.56666700	      3.02289734	     -0.02252950	     -0.33972764	      2.85167004	      1.18773207	      0.23585848	     -0.10992769	      0.50315366	      0.45060395	     -0.04739996	      0.39563466	      0.36601897	      0.14053984	     -0.38108217	      0.58825007	      0.06840957	     -0.17246736	     -0.39446313	      7.21730518	      0.66117880	      9.20989110	      5.82045211	     -0.78758566	     -0.95399055	     -1.13926040	      2.41538208	      0.00000000	      0.00000000	      0.01745329
      8.60000000	      3.01183644	     -0.02723993	     -0.34705839	      2.85070646	      1.18725465	      0.23622656	     -0.10890013	      0.50275253	      0.47561874	     -0.07786484	      0.40492365	      0.35641002	      0.13703761	     -0.38766594	      0.59307996	      0.07544110	     -0.17645575	     -0.39864308	      7.26223641	      0.69584849	      9.11094204	      5.92167028	     -0.81115675	     -0.95991172	     -1.17380508	      2.38751108	      0.00000000	      0.00000000	      0.01745329
      8.63333300	      3.00424762	     -0.02918287	     -0.34875436	      2.85039624	      1.18698438	      0.23661147	     -0.11128579	      0.50952619	      0.47326982	     -0.07714367	      0.40691623	      0.35490863	      0.13634413	     -0.38651421	      0.59967268	      0.07924066	     -0.17762468	     -0.41315597	      7.28875735	      0.68676100	      9.08954462	      5.96853775	     -0.83118656	     -0.93850748	     -1.19089930	      2.38335751	      0.00000000	      0.00000000	      0.01745329
      8.66666700	      2.97837737	     -0.03091034	     -0.34844214	      2.84960347	      1.18657066	      0.23795817	     -0.10789235	      0.51582423	      0.47302920	     -0.08558712	      0.41281110	      0.34349494	      0.13896098	     -0.38861045	      0.59407567	      0.08711723	     -0.17731488	     -0.41719743	      7.29864758	      0.72127779	      9.03934354	      6.05043804	     -0.83048777	     -0.92150225	     -1.20389817	      2.38968571	      0.00000000	      0.00000000	      0.01745329
      8.70000000	      2.96602522	     -0.03347449	     -0.35028699	      2.84864477	      1.18621278	      0.23871123	     -0.10364741	      0.50628361	      0.46937815	     -0.08249755	      0.41698096	      0.33907943	      0.13939832	     -0.39082863	      0.59739062	      0.08839195	     -0.17893111	     -0.42627765	      7.29796249	      0.72359530	      9.03014746	      6.06698847	     -0.83379003	     -0.90588175	     -1.21791039	      2.42670392	      0.00000000	      0.00000000	      0.01745329
      8.73333300	      2.94478350	     -0.03523035	     -0.35075303	      2.84736888	      1.18600230	      0.23991873	     -0.09592721	      0.49341514	      0.46418395	     -0.07871443	      0.42185282	      0.33244714	      0.14167225	     -0.39252887	      0.59723528	      0.09022959	     -0.17908981	     -0.43646011	      7.28092629	      0.73995177	      9.02166609	      6.08276835	     -0.82475781	     -0.88266744	     -1.23381544	      2.47614412	      0.00000000	      0.00000000	      0.01745329
      8.76666700	      2.91772021	     -0.03711851	     -0.34892537	      2.84598155	      1.18578357	      0.24138719	     -0.08281276	      0.47240650	      0.45408930	     -0.07487266	      0.42684328	      0.32170982	      0.14405753	     -0.39594302	      0.59227015	      0.09127431	     -0.17833815	     -0.44580036	      7.24964820	      0.76911393	      9.01505867	      6.09526233	     -0.80873544	     -0.85592478	     -1.26491903	      2.54660208	      0.00000000	      0.00000000	      0.01745329
      8.80000000	      2.88694694	     -0.03869515	     -0.34506683	      2.84409211	      1.18585053	      0.24266386	     -0.06487697	      0.44001859	      0.44213484	     -0.07361037	      0.42978114	      0.30907031	      0.14760568	     -0.40023088	      0.58408262	      0.09059907	     -0.17903961	     -0.45459802	      7.19715022	      0.80441208	      9.01181655	      6.09178503	     -0.78228415	     -0.82600486	     -1.30338973	      2.63203629	      0.00000000	      0.00000000	      0.01745329
      8.83333300	      2.85664171	     -0.03667238	     -0.30324211	      2.84232024	      1.18380901	      0.24184528	     -0.02118699	      0.36593419	      0.34675497	     -0.05889504	      0.39059566	      0.23716270	      0.13991753	     -0.41314586	      0.53858801	      0.07957359	     -0.18224822	     -0.46228677	      7.10815407	      0.89937954	      9.04108655	      6.12477713	     -0.68382777	     -0.78554074	     -1.60305605	      2.70309369	      0.00000000	      0.00000000	      0.01745329
      8.86666700	      2.81697329	     -0.04592139	     -0.29040858	      2.84062741	      1.18429700	      0.24348970	      0.01980774	      0.29987245	      0.30920776	     -0.05040226	      0.37978628	      0.20840893	      0.13107099	     -0.40523156	      0.52080466	      0.06812580	     -0.19127873	     -0.46984321	      6.99654645	      0.92940582	      9.10108058	      6.04029034	     -0.59472675	     -0.75850844	     -1.81506845	      2.78837419	      0.00000000	      0.00000000	      0.01745329
      8.90000000	      2.78350432	     -0.04444416	     -0.25735109	      2.83846652	      1.18397345	      0.24431568	      0.05271296	      0.20295111	      0.22804702	     -0.01469764	      0.35216996	      0.17615831	      0.13344188	     -0.40814764	      0.48677522	      0.05686185	     -0.19109116	     -0.48251207	      6.80405649	      0.94859796	      9.20248283	      5.96271851	     -0.52545236	     -0.73233800	     -2.09211479	      2.86803127	      0.00000000	      0.00000000	      0.01745329
      8.93333300	      2.73398908	     -0.04971646	     -0.24283158	      2.83489544	      1.18523499	      0.24553876	      0.08730078	      0.12436229	      0.21993369	     -0.04569994	      0.34856864	      0.17103381	      0.13419724	     -0.41203687	      0.45549660	      0.04950764	     -0.19351932	     -0.47773471	      6.62990546	      0.95066124	      9.16189939	      5.85863845	     -0.45230526	     -0.67268499	     -2.11383287	      2.95035951	      0.00000000	      0.00000000	      0.01745329
      8.96666700	      2.69640783	     -0.06687848	     -0.18938611	      2.83201363	      1.18551573	      0.24626627	      0.13626473	      0.00509625	      0.07931584	      0.06887608	      0.29570903	      0.13947485	      0.11753789	     -0.40797554	      0.39729265	      0.05315201	     -0.21002637	     -0.49299124	      6.49875684	      0.88846352	      8.89607302	      5.72415762	     -0.34658963	     -0.65723576	     -2.35729285	      3.01756719	      0.00000000	      0.00000000	      0.01745329
      9.00000000	      2.65911718	     -0.06576765	     -0.18276193	      2.82815542	      1.18725826	      0.24760016	      0.15306188	     -0.10600778	      0.08525495	      0.04993923	      0.29349750	      0.12618810	      0.12333438	     -0.40308959	      0.37807774	      0.03124612	     -0.20832415	     -0.48084041	      6.36275179	      0.82149720	      8.83510128	      5.60574156	     -0.27577255	     -0.56158597	     -2.36421517	      3.09573832	      0.00000000	      0.00000000	      0.01745329
      9.03333300	      2.63533581	     -0.07018896	     -0.17927632	      2.82406763	      1.18907452	      0.24858614	      0.17583368	     -0.21927348	      0.09375572	      0.04899685	      0.28835806	      0.10760468	      0.12085416	     -0.39848351	      0.37010484	      0.01026098	     -0.21238586	     -0.48021277	      6.31931695	      0.73123896	      8.73172297	      5.46919509	     -0.21294666	     -0.43845859	     -2.36364058	      3.18718541	      0.00000000	      0.00000000	      0.01745329
      9.06666700	      2.62449530	     -0.07748551	     -0.15975647	      2.82153784	      1.19187042	      0.24831001	      0.17045290	     -0.14382533	      0.12760438	     -0.01718317	      0.25667034	      0.11258020	      0.11509067	     -0.37103234	      0.34864219	      0.04258237	     -0.21187892	     -0.49668698	      6.44871828	      0.53375589	      8.93709634	      5.17725778	     -0.20674986	      0.01809582	     -2.86226860	      3.44326259	      0.00000000	      0.00000000	      0.01745329
      9.10000000	      2.57722022	     -0.07414730	     -0.14178706	      2.82158320	      1.18912236	      0.24777135	      0.09964891	      0.01607264	      0.11406628	     -0.04215890	      0.25869116	      0.09122813	      0.11873772	     -0.38823689	      0.32782317	      0.01042419	     -0.21629643	     -0.49840214	      6.47766067	      0.24020062	      9.17521790	      4.86243255	     -0.11771998	      0.43642736	     -2.66769832	      3.75543758	      0.00000000	      0.00000000	      0.01745329
      9.13333300	      2.53302426	     -0.06608710	     -0.14487503	      2.81950989	      1.18686194	      0.24830689	      0.07560482	     -0.07239462	      0.11922950	     -0.03396081	      0.27722133	      0.07213723	      0.12919569	     -0.40131911	      0.32682535	     -0.01325896	     -0.20992729	     -0.50617740	      6.42349753	      0.16362649	      9.09384803	      4.83758327	     -0.08068089	      0.49768006	     -2.68730288	      3.90615693	      0.00000000	      0.00000000	      0.01745329
      9.16666700	      2.48867436	     -0.05286673	     -0.16655745	      2.81961104	      1.18439642	      0.25045938	      0.04567046	     -0.13355811	      0.13539527	     -0.01858391	      0.31981669	      0.01363556	      0.13938587	     -0.42378118	      0.35572970	     -0.05904364	     -0.20408339	     -0.52107441	      6.36741966	      0.05438035	      9.06952323	      4.79113492	     -0.05239859	      0.55852921	     -2.68083562	      4.06244766	      0.00000000	      0.00000000	      0.01745329
      9.20000000	      2.44144546	     -0.05590223	     -0.16786438	      2.81819395	      1.18229481	      0.25114086	      0.04740644	     -0.21290402	      0.13634606	     -0.01836031	      0.33689454	      0.00200664	      0.13745341	     -0.43271700	      0.35222775	     -0.07299866	     -0.20717254	     -0.52853075	      6.31814600	     -0.00436288	      9.03225034	      4.78873695	     -0.03940436	      0.59499314	     -2.74622384	      4.20853301	      0.00000000	      0.00000000	      0.01745329
      9.23333300	      2.40362255	     -0.05561203	     -0.17117161	      2.81685164	      1.18049302	      0.25233658	      0.04878712	     -0.29280436	      0.13969729	     -0.01622966	      0.35425086	     -0.01426191	      0.13886097	     -0.44206525	      0.35551343	     -0.09191056	     -0.20803029	     -0.53853656	      6.26380213	     -0.06314525	      9.01479588	      4.80378852	     -0.03526768	      0.62420117	     -2.81524735	      4.34724721	      0.00000000	      0.00000000	      0.01745329
      9.26666700	      2.37951034	     -0.04708671	     -0.18256999	      2.81609416	      1.17924692	      0.25342492	      0.04367371	     -0.37888077	      0.15842314	     -0.01269618	      0.37548952	     -0.04946423	      0.14377453	     -0.45565837	      0.37414307	     -0.12745868	     -0.20656550	     -0.55046657	      6.18679817	     -0.12854395	      9.04065728	      4.85070806	     -0.03488846	      0.63871060	     -2.88467359	      4.46803370	      0.00000000	      0.00000000	      0.01745329
      9.30000000	      2.34476773	     -0.04493908	     -0.19595527	      2.81547549	      1.17794446	      0.25470752	      0.05156594	     -0.44257379	      0.18513830	     -0.01611511	      0.40059665	     -0.07803064	      0.14248938	     -0.46344112	      0.38782254	     -0.15250200	     -0.20784990	     -0.55595656	      6.11301915	     -0.19635505	      9.08691172	      4.88020389	     -0.04637518	      0.65554293	     -2.96091203	      4.56995045	      0.00000000	      0.00000000	      0.01745329
      9.33333300	      2.31253307	     -0.04409206	     -0.21053315	      2.81435149	      1.17682788	      0.25572470	      0.06738424	     -0.49707388	      0.22383660	     -0.02814709	      0.42620418	     -0.10166423	      0.14103377	     -0.47122901	      0.40263917	     -0.17506615	     -0.20995423	     -0.56293115	      6.04200509	     -0.26280754	      9.14592876	      4.90536295	     -0.05619534	      0.66602256	     -3.03088922	      4.65745301	      0.00000000	      0.00000000	      0.01745329
      9.36666700	      2.28580883	     -0.04341346	     -0.22723531	      2.81326538	      1.17590732	      0.25672976	      0.08990961	     -0.54601057	      0.27194880	     -0.04570226	      0.45262126	     -0.12028382	      0.14013454	     -0.47812673	      0.41984501	     -0.19490855	     -0.21194659	     -0.56723586	      5.98067312	     -0.32582513	      9.20618625	      4.92861839	     -0.06174457	      0.67462823	     -3.09897793	      4.72670308	      0.00000000	      0.00000000	      0.01745329
      9.40000000	      2.24040507	     -0.03508128	     -0.29322434	      2.81338704	      1.17651267	      0.25956093	      0.13601346	     -0.55308906	      0.43525009	     -0.12437007	      0.53685947	     -0.15483775	      0.14218147	     -0.48798265	      0.48224724	     -0.22583027	     -0.20551090	     -0.56497319	      5.93857469	     -0.39038853	      9.25931817	      4.90794287	     -0.05954559	      0.69628591	     -3.14147863	      4.79304410	      0.00000000	      0.00000000	      0.01745329
      9.43333300	      2.21764507	     -0.03879469	     -0.28839238	      2.81125789	      1.17563191	      0.25937135	      0.15422377	     -0.59166233	      0.45509106	     -0.14436123	      0.53736984	     -0.15682720	      0.13982551	     -0.48891480	      0.47492244	     -0.23417096	     -0.20874645	     -0.57055089	      5.91524455	     -0.43258825	      9.27414773	      4.91879640	     -0.07562031	      0.70613300	     -3.19737518	      4.83820861	      0.00000000	      0.00000000	      0.01745329
      9.46666700	      2.20097200	     -0.03828310	     -0.29099625	      2.80981996	      1.17520500	      0.25963926	      0.17155664	     -0.62701023	      0.48503836	     -0.16265791	      0.54316212	     -0.16285253	      0.14112831	     -0.48821361	      0.47552297	     -0.24537524	     -0.20900018	     -0.57143724	      5.89810844	     -0.47564611	      9.29322303	      4.92124916	     -0.08854075	      0.71102477	     -3.24579778	      4.86961672	      0.00000000	      0.00000000	      0.01745329
      9.50000000	      2.18978709	     -0.02816536	     -0.31851181	      2.80938076	      1.17598819	      0.26037737	      0.19949622	     -0.65349383	      0.56674471	     -0.19452199	      0.57053367	     -0.18042567	      0.14871881	     -0.48856261	      0.50005719	     -0.26679101	     -0.20230335	     -0.56267901	      5.88652020	     -0.52290588	      9.31300654	      4.90760675	     -0.08913847	      0.70724841	     -3.28024972	      4.87957343	      0.00000000	      0.00000000	      0.01745329
      9.53333300	      2.17231418	     -0.03184999	     -0.31395956	      2.80827887	      1.17575990	      0.25975031	      0.20474238	     -0.66549729	      0.57716193	     -0.20713377	      0.57236951	     -0.17910832	      0.14464260	     -0.48946100	      0.49371577	     -0.26637845	     -0.20528420	     -0.56954728	      5.88602650	     -0.55216647	      9.31015505	      4.89953849	     -0.09796056	      0.70688208	     -3.29055972	      4.90181237	      0.00000000	      0.00000000	      0.01745329
      9.56666700	      2.15977323	     -0.03271384	     -0.31376840	      2.80737464	      1.17562568	      0.26012364	      0.21118281	     -0.67593022	      0.58829804	     -0.21319179	      0.57550265	     -0.18091422	      0.14450345	     -0.48820975	      0.49131939	     -0.26999021	     -0.20437769	     -0.56929438	      5.88993951	     -0.57869156	      9.30594855	      4.87775560	     -0.10764061	      0.70876958	     -3.30476925	      4.92759624	      0.00000000	      0.00000000	      0.01745329
      9.60000000	      2.15146469	     -0.03180353	     -0.31541709	      2.80641258	      1.17575734	      0.26041809	      0.21585552	     -0.68242470	      0.59834108	     -0.21593744	      0.57823634	     -0.18397726	      0.14575220	     -0.48710493	      0.49043780	     -0.27513111	     -0.20214997	     -0.56704716	      5.89649152	     -0.59894439	      9.29780931	      4.85013862	     -0.11255236	      0.70703658	     -3.30763565	      4.94888088	      0.00000000	      0.00000000	      0.01745329
      9.63333300	      2.14572511	     -0.03103101	     -0.31671686	      2.80584343	      1.17601687	      0.26064028	      0.21657372	     -0.68491213	      0.60228684	     -0.21530535	      0.58023178	     -0.18642590	      0.14718544	     -0.48586585	      0.49025538	     -0.27829110	     -0.20128426	     -0.56467084	      5.90247636	     -0.61134312	      9.28779019	      4.81907713	     -0.11818007	      0.70390101	     -3.30305565	      4.97011887	      0.00000000	      0.00000000	      0.01745329
      9.66666700	      2.14222581	     -0.03047934	     -0.31851535	      2.80537219	      1.17626814	      0.26105291	      0.21504734	     -0.68371523	      0.60012224	     -0.20939168	      0.58217284	     -0.18869650	      0.14834635	     -0.48421033	      0.48977872	     -0.28103435	     -0.19934961	     -0.56171571	      5.90759115	     -0.61602149	      9.27456120	      4.78208218	     -0.12362527	      0.70191957	     -3.29204783	      4.99563873	      0.00000000	      0.00000000	      0.01745329
      9.70000000	      2.14062052	     -0.02973473	     -0.31876031	      2.80504364	      1.17659821	      0.26135887	      0.21053305	     -0.67856393	      0.59140762	     -0.19947260	      0.58242418	     -0.19041279	      0.14979256	     -0.48307483	      0.48911111	     -0.28238237	     -0.19843546	     -0.55854180	      5.91043553	     -0.61291103	      9.25789152	      4.73797353	     -0.13068526	      0.69918651	     -3.27573143	      5.02851054	      0.00000000	      0.00000000	      0.01745329
      9.73333300	      2.14026712	     -0.02956567	     -0.31823355	      2.80499590	      1.17688695	      0.26150197	      0.20188461	     -0.67101177	      0.57597953	     -0.18455168	      0.58119674	     -0.19144339	      0.14996120	     -0.48221423	      0.48794810	     -0.28267290	     -0.19774080	     -0.55508728	      5.91189747	     -0.60180928	      9.23711585	      4.68919180	     -0.13830295	      0.69788365	     -3.25422907	      5.06932899	      0.00000000	      0.00000000	      0.01745329
      9.76666700	      2.13997861	     -0.03173635	     -0.31284847	      2.80512593	      1.17708407	      0.26058842	      0.18395893	     -0.65780011	      0.54725823	     -0.16160273	      0.57527000	     -0.19094269	      0.14596418	     -0.48276405	      0.48082744	     -0.28096211	     -0.20076147	     -0.55386707	      5.91379278	     -0.58327196	      9.20351428	      4.63809939	     -0.14225331	      0.69842249	     -3.21779375	      5.12920506	      0.00000000	      0.00000000	      0.01745329
      9.80000000	      2.14149168	     -0.03296240	     -0.30477557	      2.80513667	      1.17717755	      0.26048322	      0.16751211	     -0.64547869	      0.51015741	     -0.13508606	      0.56768705	     -0.19128775	      0.14418028	     -0.48301718	      0.47266119	     -0.28035906	     -0.20131096	     -0.55190685	      5.91261130	     -0.55016536	      9.16551009	      4.58192377	     -0.15340755	      0.70011062	     -3.18680406	      5.19036583	      0.00000000	      0.00000000	      0.01745329
      9.83333300	      2.14466410	     -0.03554464	     -0.29227402	      2.80499019	      1.17707387	      0.26052619	      0.14597940	     -0.63039375	      0.45769300	     -0.10041242	      0.55364834	     -0.19207692	      0.14295867	     -0.48250167	      0.45945042	     -0.27841173	     -0.20368064	     -0.54882036	      5.91757148	     -0.49896442	      9.10768383	      4.53525579	     -0.16103619	      0.70753172	     -3.14722094	      5.25896107	      0.00000000	      0.00000000	      0.01745329
      9.86666700	      2.14947703	     -0.03628111	     -0.28047491	      2.80533259	      1.17697693	      0.26009152	      0.12559029	     -0.62218874	      0.41170133	     -0.06650396	      0.54018943	     -0.19319140	      0.14123137	     -0.48305104	      0.44633284	     -0.27712833	     -0.20519384	     -0.54522687	      5.92151479	     -0.43652507	      9.03864941	      4.48255954	     -0.17448556	      0.71048626	     -3.11753884	      5.32553153	      0.00000000	      0.00000000	      0.01745329
      9.90000000	      2.15490073	     -0.03552098	     -0.27389473	      2.80611016	      1.17703333	      0.25970377	      0.11133949	     -0.61625870	      0.37908873	     -0.03490407	      0.53330814	     -0.19434733	      0.14058954	     -0.48405822	      0.43879104	     -0.27540688	     -0.20576557	     -0.54098521	      5.92167026	     -0.36500279	      8.96469563	      4.43260658	     -0.19162366	      0.70727344	     -3.09625268	      5.39133197	      0.00000000	      0.00000000	      0.01745329
      9.93333300	      2.16294029	     -0.03693969	     -0.26644196	      2.80665771	      1.17707745	      0.25975425	      0.09973010	     -0.60762916	      0.34239639	     -0.00165012	      0.52405841	     -0.19472191	      0.13932104	     -0.48538970	      0.43172092	     -0.27159196	     -0.20734872	     -0.53672640	      5.92728858	     -0.27041031	      8.86249558	      4.41226835	     -0.19668016	      0.70977229	     -3.06561996	      5.46039589	      0.00000000	      0.00000000	      0.01745329
      9.96666700	      2.17321735	     -0.03964333	     -0.25917107	      2.80756628	      1.17708764	      0.25931711	      0.09069669	     -0.60013397	      0.31072841	      0.02529223	      0.51465523	     -0.19372228	      0.13538878	     -0.48501072	      0.42529207	     -0.26574465	     -0.21113670	     -0.53350461	      5.92425603	     -0.16597100	      8.76500520	      4.41777539	     -0.19804656	      0.71003804	     -3.04017079	      5.51687205	      0.00000000	      0.00000000	      0.01745329
     10.00000000	      2.18537972	     -0.04267696	     -0.25220227	      2.80801509	      1.17675028	      0.25843461	      0.08702596	     -0.59159949	      0.28588332	      0.04626431	      0.50357254	     -0.19154638	      0.13185092	     -0.48520416	      0.41895948	     -0.25900402	     -0.21454868	     -0.53219360	      5.90966111	     -0.05996952	      8.67733998	      4.44213576	     -0.19323051	      0.70680686	     -3.01813732	      5.56307432	      0.00000000	      0.00000000	      0.01745329
     10.03333300	      2.19983588	     -0.04655400	     -0.24722838	      2.80858282	      1.17639532	      0.25798428	      0.08700119	     -0.57943470	      0.26356009	      0.06410711	      0.49411477	     -0.18813129	      0.12890188	     -0.48520026	      0.41564272	     -0.24938730	     -0.21865242	     -0.53079868	      5.89460598	      0.04449159	      8.59453631	      4.48960930	     -0.18443446	      0.70559086	     -2.99702652	      5.60428275	      0.00000000	      0.00000000	      0.01745329
     10.06666700	      2.21804285	     -0.05027747	     -0.24569108	      2.80963078	      1.17611670	      0.25761590	      0.08668385	     -0.56086719	      0.24568128	      0.07906682	      0.48778791	     -0.18343042	      0.12535669	     -0.48416999	      0.41656123	     -0.23787826	     -0.22284645	     -0.52870517	      5.87939486	      0.14029260	      8.52875245	      4.55584897	     -0.16225325	      0.70264809	     -2.97507636	      5.63278779	      0.00000000	      0.00000000	      0.01745329
     10.10000000	      2.23962937	     -0.05343746	     -0.24653301	      2.81086869	      1.17608409	      0.25671876	      0.08406092	     -0.53432723	      0.23264211	      0.09095921	      0.48251318	     -0.17764032	      0.12094327	     -0.48401398	      0.41996532	     -0.22604147	     -0.22683675	     -0.52708297	      5.87120416	      0.22222568	      8.48189106	      4.63094940	     -0.12497337	      0.69375644	     -2.95141099	      5.64769534	      0.00000000	      0.00000000	      0.01745329
     10.13333300	      2.26294597	     -0.05726279	     -0.24614303	      2.81212472	      1.17580213	      0.25625929	      0.08387724	     -0.50002683	      0.21888449	      0.09956863	      0.47678303	     -0.17049356	      0.11757072	     -0.48277665	      0.42367995	     -0.21204360	     -0.23157960	     -0.52501814	      5.87278780	      0.29979362	      8.44827204	      4.70668550	     -0.08373211	      0.68255578	     -2.92595713	      5.65221745	      0.00000000	      0.00000000	      0.01745329
     10.16666700	      2.29448418	     -0.05647563	     -0.25014647	      2.81377861	      1.17598982	      0.25589082	      0.07562056	     -0.46194713	      0.20991517	      0.10412781	      0.47138972	     -0.16801455	      0.11893273	     -0.48363200	      0.43180335	     -0.20475151	     -0.23399307	     -0.51901955	      5.89061681	      0.35823847	      8.44841882	      4.76450369	     -0.03223041	      0.66361642	     -2.90602503	      5.63713323	      0.00000000	      0.00000000	      0.01745329
     10.20000000	      2.32481598	     -0.05671570	     -0.25023521	      2.81501643	      1.17616033	      0.25539577	      0.06956613	     -0.41561738	      0.20225524	      0.10342264	      0.46310460	     -0.16293221	      0.11756072	     -0.48410815	      0.43760109	     -0.19561815	     -0.23567285	     -0.51550307	      5.92615099	      0.41368432	      8.45804134	      4.82642674	      0.01796543	      0.63608756	     -2.88455264	      5.61635550	      0.00000000	      0.00000000	      0.01745329
     10.23333300	      2.35657074	     -0.05813990	     -0.24822109	      2.81639993	      1.17645908	      0.25454362	      0.06252988	     -0.36418751	      0.19625684	      0.09645205	      0.45206154	     -0.15662270	      0.11554716	     -0.48467422	      0.44134103	     -0.18542527	     -0.23916097	     -0.51241324	      5.97588175	      0.46395717	      8.48018717	      4.88518178	      0.06456484	      0.59978549	     -2.86348190	      5.58686519	      0.00000000	      0.00000000	      0.01745329
     10.26666700	      2.37675680	     -0.07055261	     -0.24136148	      2.81811661	      1.17699470	      0.25328771	      0.06358510	     -0.29192448	      0.18617039	      0.07903769	      0.43951317	     -0.13719162	      0.10216677	     -0.47129580	      0.43527764	     -0.15903436	     -0.24923437	     -0.50977271	      6.03284558	      0.50904762	      8.52581854	      4.94193772	      0.10749479	      0.54989468	     -2.82764448	      5.52122501	      0.00000000	      0.00000000	      0.01745329
     10.30000000	      2.40696306	     -0.07632115	     -0.23502658	      2.81939787	      1.17766523	      0.25207772	      0.06218022	     -0.22221076	      0.17809297	      0.06318372	      0.42262413	     -0.12177741	      0.09645228	     -0.46641151	      0.43144699	     -0.13829120	     -0.25563783	     -0.50613269	      6.10266686	      0.53825413	      8.58997641	      4.98713532	      0.14033480	      0.48593076	     -2.79669991	      5.44371162	      0.00000000	      0.00000000	      0.01745329
     10.33333300	      2.43996558	     -0.08056277	     -0.22868900	      2.82051519	      1.17805253	      0.25051848	      0.05905002	     -0.14850259	      0.17193595	      0.05141343	      0.40552986	     -0.10621319	      0.09179363	     -0.46141598	      0.42752541	     -0.11917381	     -0.25984507	     -0.50257963	      6.17763590	      0.55416359	      8.66948540	      5.03209837	      0.16565102	      0.40288523	     -2.77234303	      5.35208969	      0.00000000	      0.00000000	      0.01745329
     10.36666700	      2.47281054	     -0.08344107	     -0.22305203	      2.82180872	      1.17868226	      0.24955851	      0.05582005	     -0.07456436	      0.16362279	      0.04159259	      0.38973863	     -0.09159180	      0.08889756	     -0.45678147	      0.42576157	     -0.10211221	     -0.26309562	     -0.49803399	      6.25456743	      0.56027855	      8.75323206	      5.08123512	      0.18062993	      0.30446517	     -2.75823341	      5.25114530	      0.00000000	      0.00000000	      0.01745329
     10.40000000	      2.50625955	     -0.08433867	     -0.21706804	      2.82302305	      1.17916577	      0.24808577	      0.04983133	     -0.00138775	      0.15431727	      0.03807404	      0.37460825	     -0.07689900	      0.08603526	     -0.45658406	      0.42338720	     -0.08745605	     -0.26438244	     -0.49443184	      6.32826349	      0.55129440	      8.83712190	      5.13634316	      0.18346728	      0.18868838	     -2.75625082	      5.14072197	      0.00000000	      0.00000000	      0.01745329
     10.43333300	      2.53533188	     -0.08457137	     -0.21307274	      2.82493877	      1.17955125	      0.24729035	      0.04315812	      0.06963014	      0.14381134	      0.03702201	      0.36280497	     -0.06330775	      0.08411798	     -0.45107649	      0.42349134	     -0.07414425	     -0.26490016	     -0.48928134	      6.39647074	      0.53947600	      8.91870194	      5.20365106	      0.17190260	      0.06424171	     -2.76438337	      5.02898484	      0.00000000	      0.00000000	      0.01745329
     10.46666700	      2.56378752	     -0.08076121	     -0.21071805	      2.82654157	      1.17957460	      0.24609663	      0.02999069	      0.13872284	      0.13629275	      0.04393338	      0.35445253	     -0.05135823	      0.08589292	     -0.45246614	      0.42536436	     -0.06436127	     -0.26197330	     -0.48509523	      6.45205887	      0.51395432	      8.99558204	      5.28896860	      0.15096043	     -0.06890998	     -2.78100377	      4.92953106	      0.00000000	      0.00000000	      0.01745329
     10.50000000	      2.59069130	     -0.07288084	     -0.21162908	      2.82805134	      1.17947292	      0.24493965	      0.00724724	      0.20736802	      0.13382213	      0.05901434	      0.35103913	     -0.04143861	      0.09132695	     -0.45760252	      0.42997817	     -0.05855173	     -0.25622449	     -0.48136524	      6.49677681	      0.47875945	      9.06782230	      5.39442969	      0.12120808	     -0.20070649	     -2.79816716	      4.85372196	      0.00000000	      0.00000000	      0.01745329
     10.53333300	      2.61640999	     -0.06451072	     -0.21611229	      2.83032665	      1.17940955	      0.24405678	     -0.02076739	      0.27926861	      0.13736779	      0.07473796	      0.35267978	     -0.03277661	      0.09730975	     -0.46049871	      0.43972857	     -0.05456875	     -0.24941625	     -0.47605869	      6.53896355	      0.43995346	      9.13380216	      5.51405496	      0.07836842	     -0.31434613	     -2.80824510	      4.79938626	      0.00000000	      0.00000000	      0.01745329
     10.56666700	      2.64320366	     -0.05580336	     -0.22268449	      2.83221680	      1.17915862	      0.24310181	     -0.05207019	      0.35070864	      0.15069075	      0.08478804	      0.35643392	     -0.02551051	      0.10314751	     -0.46793605	      0.45248399	     -0.05319819	     -0.24292372	     -0.47147693	      6.57739558	      0.39871006	      9.19142219	      5.63705926	      0.02750335	     -0.40708898	     -2.80748678	      4.76585515	      0.00000000	      0.00000000	      0.01745329
     10.60000000	      2.66841645	     -0.04757434	     -0.23260214	      2.83364885	      1.17874220	      0.24213382	     -0.08706905	      0.41744413	      0.17780326	      0.08963394	      0.36844811	     -0.01920565	      0.10853581	     -0.48172948	      0.46793783	     -0.05576788	     -0.23774790	     -0.46812960	      6.60486143	      0.35618299	      9.24752288	      5.76131568	     -0.03317657	     -0.48023187	     -2.79490002	      4.74096136	      0.00000000	      0.00000000	      0.01745329
     10.63333300	      2.69450259	     -0.04566757	     -0.24352361	      2.83539343	      1.17840645	      0.24135999	     -0.11356895	      0.48137462	      0.21059810	      0.08334627	      0.37467857	     -0.01069289	      0.10809921	     -0.48462157	      0.48717985	     -0.05482864	     -0.23723008	     -0.46755254	      6.63465904	      0.31840197	      9.28772745	      5.86601729	     -0.09240603	     -0.52485867	     -2.77638123	      4.72626927	      0.00000000	      0.00000000	      0.01745329
     10.66666700	      2.72178052	     -0.04689982	     -0.25527381	      2.83745737	      1.17803393	      0.24107606	     -0.13230084	      0.53763269	      0.24577247	      0.07419203	      0.38309379	     -0.00028520	      0.10570393	     -0.48490132	      0.50955268	     -0.05106288	     -0.23871272	     -0.46778025	      6.66195063	      0.28130856	      9.31687715	      5.95738189	     -0.15132985	     -0.54723976	     -2.75467449	      4.71458829	      0.00000000	      0.00000000	      0.01745329
     10.70000000	      2.74848016	     -0.05032266	     -0.26819797	      2.83926589	      1.17767448	      0.24051918	     -0.14985487	      0.57834283	      0.28777056	      0.05786104	      0.39447205	      0.01239742	      0.10059088	     -0.48976546	      0.53250620	     -0.04687226	     -0.24319844	     -0.46971417	      6.67761779	      0.24962824	      9.34187810	      6.02564519	     -0.20269901	     -0.55752861	     -2.72654593	      4.70088787	      0.00000000	      0.00000000	      0.01745329
     10.73333300	      2.77563561	     -0.04926553	     -0.26643049	      2.84027427	      1.17683754	      0.23966162	     -0.15402709	      0.60296195	      0.29620549	      0.04386209	      0.38908585	      0.01510206	      0.09815290	     -0.49900011	      0.53882116	     -0.04691275	     -0.24226493	     -0.47010918	      6.69124489	      0.22454645	      9.34686329	      6.04674816	     -0.22705021	     -0.56103539	     -2.73617386	      4.69162383	      0.00000000	      0.00000000	      0.01745329
     10.76666700	      2.80047806	     -0.05083881	     -0.26608583	      2.84142896	      1.17636205	      0.23920521	     -0.15519484	      0.62627887	      0.30711673	      0.03521593	      0.38613396	      0.02057572	      0.09395380	     -0.50346190	      0.54718196	     -0.04484407	     -0.24421097	     -0.47054597	      6.70249029	      0.19812265	      9.35213080	      6.07178394	     -0.24973988	     -0.55543163	     -2.73634649	      4.67367171	      0.00000000	      0.00000000	      0.01745329
     10.80000000	      2.82198225	     -0.06628119	     -0.28385565	      2.84341883	      1.17656086	      0.23816059	     -0.15364558	      0.64406997	      0.35519370	      0.01869879	      0.39696850	      0.05036931	      0.07942966	     -0.49027691	      0.57601719	     -0.03058739	     -0.25964598	     -0.47995045	      6.70790825	      0.17887671	      9.37470084	      6.10282002	     -0.30195714	     -0.54649333	     -2.66654203	      4.63904368	      0.00000000	      0.00000000	      0.01745329
     10.83333300	      2.84106025	     -0.06639298	     -0.28472163	      2.84470455	      1.17665986	      0.23826304	     -0.15248519	      0.65419345	      0.36074293	      0.01354912	      0.39645581	      0.05307089	      0.07767687	     -0.49580218	      0.58258853	     -0.02976989	     -0.25811407	     -0.47674395	      6.71267365	      0.16022495	      9.37899059	      6.10843343	     -0.30843689	     -0.53111284	     -2.67522595	      4.61530145	      0.00000000	      0.00000000	      0.01745329
     10.86666700	      2.88262327	     -0.07877245	     -0.32969346	      2.84614716	      1.17845302	      0.23913017	     -0.16331144	      0.63266289	      0.49473721	     -0.09875401	      0.43112112	      0.13558205	      0.07773609	     -0.48161029	      0.63329588	      0.02732917	     -0.25448798	     -0.48449127	      6.70497627	      0.16182675	      9.53240465	      6.06853793	     -0.33020502	     -0.48158738	     -2.66121434	      4.55493703	      0.00000000	      0.00000000	      0.01745329
     10.90000000	      2.89529195	     -0.07955542	     -0.32868906	      2.84798479	      1.17871918	      0.23897430	     -0.15557397	      0.63564587	      0.48716143	     -0.09320120	      0.42908209	      0.13342478	      0.07423673	     -0.48227501	      0.63700583	      0.02584883	     -0.25553123	     -0.48000186	      6.70764455	      0.15521116	      9.53657123	      6.07292379	     -0.33038655	     -0.45574465	     -2.66197079	      4.51104481	      0.00000000	      0.00000000	      0.01745329
     10.93333300	      2.91732450	     -0.08734346	     -0.30317354	      2.84692429	      1.17808113	      0.23664274	     -0.11436939	      0.63783684	      0.44008547	     -0.08524968	      0.39010197	      0.14427321	      0.06189865	     -0.47322158	      0.61828843	      0.02903660	     -0.26478909	     -0.48724013	      6.70443938	      0.13689198	      9.65104557	      6.03723559	     -0.33918658	     -0.41290815	     -2.62497429	      4.45428226	      0.00000000	      0.00000000	      0.01745329
     10.96666700	      2.92638664	     -0.08635963	     -0.30191829	      2.84774408	      1.17836396	      0.23735185	     -0.10445036	      0.63503801	      0.43230038	     -0.07674529	      0.39013743	      0.14243257	      0.06311568	     -0.47619069	      0.62011334	      0.02714093	     -0.26244995	     -0.48405000	      6.70616041	      0.13166058	      9.65726518	      6.03772337	     -0.33305300	     -0.38110287	     -2.61848574	      4.38371309	      0.00000000	      0.00000000	      0.01745329
     11.00000000	      2.93492888	     -0.08587176	     -0.29601951	      2.84803892	      1.17825338	      0.23676895	     -0.09259585	      0.62532388	      0.41654620	     -0.06878719	      0.38207226	      0.14342506	      0.06180680	     -0.47785288	      0.61810059	      0.02576358	     -0.26245646	     -0.48638352	      6.70116349	      0.13390292	      9.66814499	      6.02549255	     -0.32789320	     -0.33517545	     -2.58919617	      4.29883469	      0.00000000	      0.00000000	      0.01745329
     11.03333300	      2.94442337	     -0.08585752	     -0.28855209	      2.84859807	      1.17833976	      0.23654371	     -0.07711136	      0.61926797	      0.39649833	     -0.05885697	      0.37212778	      0.14750733	      0.06036942	     -0.47543036	      0.61421187	      0.02669144	     -0.26119830	     -0.48728477	      6.70040707	      0.13292996	      9.68335709	      6.01200648	     -0.31400339	     -0.26710134	     -2.54407378	      4.22175125	      0.00000000	      0.00000000	      0.01745329
     11.06666700	      2.95302132	     -0.08670670	     -0.27962092	      2.84873373	      1.17834648	      0.23613055	     -0.06218227	      0.61615205	      0.37696736	     -0.04774121	      0.36006490	      0.15320492	      0.05888400	     -0.47448157	      0.60773176	      0.02983558	     -0.26112015	     -0.48853912	      6.69942905	      0.13095174	      9.69866379	      6.00421889	     -0.28968253	     -0.18016079	     -2.48277174	      4.14817088	      0.00000000	      0.00000000	      0.01745329
     11.10000000	      2.96041575	     -0.08694098	     -0.26954522	      2.84901288	      1.17825068	      0.23598850	     -0.04810302	      0.61456435	      0.35684498	     -0.03855146	      0.34747253	      0.15936295	      0.05889838	     -0.47152373	      0.60000586	      0.03472806	     -0.25964422	     -0.48992769	      6.70076210	      0.13285512	      9.71574073	      6.00057185	     -0.25688748	     -0.06840955	     -2.38598695	      4.08939471	      0.00000000	      0.00000000	      0.01745329
     11.13333300	      2.96665228	     -0.08739448	     -0.26221873	      2.84892473	      1.17805124	      0.23576244	     -0.03951203	      0.61388565	      0.34578380	     -0.02880941	      0.33751539	      0.16436249	      0.05826326	     -0.47136687	      0.59355531	      0.03972294	     -0.25885898	     -0.49064241	      6.70021882	      0.13599763	      9.72981407	      6.00606229	     -0.20893331	      0.04995523	     -2.27338716	      4.04381408	      0.00000000	      0.00000000	      0.01745329
     11.16666700	      2.96926921	     -0.08749781	     -0.25811510	      2.84902777	      1.17782915	      0.23585716	     -0.03502430	      0.61023104	      0.34068852	     -0.02221619	      0.33229097	      0.16718013	      0.05862419	     -0.46996725	      0.58955504	      0.04410571	     -0.25739536	     -0.49137768	      6.69989867	      0.14635528	      9.74137556	      6.01644901	     -0.15076256	      0.16720426	     -2.13910050	      4.02292933	      0.00000000	      0.00000000	      0.01745329
     11.20000000	      2.96962436	     -0.08762614	     -0.25652611	      2.84883861	      1.17761991	      0.23604348	     -0.03248040	      0.60318761	      0.34156427	     -0.01856126	      0.32992470	      0.16793776	      0.05926064	     -0.47026119	      0.58719318	      0.04735421	     -0.25637238	     -0.49224040	      6.69757723	      0.16290331	      9.74961018	      6.03102289	     -0.08563312	      0.26718808	     -2.00080085	      4.02409228	      0.00000000	      0.00000000	      0.01745329
     11.23333300	      2.96554117	     -0.08631273	     -0.25758090	      2.84898760	      1.17770782	      0.23779306	     -0.02655983	      0.59301587	      0.34406377	     -0.01852537	      0.33373017	      0.16553943	      0.06392118	     -0.46717234	      0.58707315	      0.04874309	     -0.25240414	     -0.49137152	      6.69871531	      0.18683834	      9.75492032	      6.04517380	     -0.01490972	      0.33576683	     -1.87118981	      4.04805770	      0.00000000	      0.00000000	      0.01745329
     11.26666700	      2.96230102	     -0.08803998	     -0.25546424	      2.84887350	      1.17745454	      0.23656210	     -0.02576665	      0.58420192	      0.34682829	     -0.02284911	      0.32851230	      0.16615626	      0.06052030	     -0.46622184	      0.58388059	      0.05369539	     -0.25536053	     -0.49368993	      6.69229400	      0.21453427	      9.75868280	      6.06263481	      0.04036767	      0.40916581	     -1.74328488	      4.09512194	      0.00000000	      0.00000000	      0.01745329
     11.30000000	      2.95556647	     -0.08893464	     -0.25343422	      2.84873305	      1.17742853	      0.23693570	     -0.01849737	      0.57289195	      0.35027363	     -0.03660010	      0.32582461	      0.16449618	      0.06069635	     -0.46269131	      0.57912494	      0.05775190	     -0.25542421	     -0.49327494	      6.69065577	      0.24921719	      9.76074265	      6.07427117	      0.09450938	      0.45204291	     -1.64071213	      4.15499859	      0.00000000	      0.00000000	      0.01745329
     11.33333300	      2.94158371	     -0.08804590	     -0.25447997	      2.84819826	      1.17793777	      0.23854291	     -0.00713020	      0.55442439	      0.35436192	     -0.04357073	      0.32945481	      0.16077216	      0.06560905	     -0.45802418	      0.57457863	      0.05818323	     -0.25281901	     -0.49250986	      6.68258022	      0.28351762	      9.75969150	      6.07513879	      0.12630404	      0.45455375	     -1.57859018	      4.22267361	      0.00000000	      0.00000000	      0.01745329
     11.36666700	      2.92855933	     -0.08763519	     -0.25358311	      2.84790038	      1.17828337	      0.23909412	      0.00089251	      0.53457780	      0.35481066	     -0.05000736	      0.32997317	      0.15692783	      0.06794258	     -0.45436883	      0.56920799	      0.05875342	     -0.25262446	     -0.49205279	      6.67072522	      0.31696762	      9.75671575	      6.07385927	      0.15312452	      0.45412545	     -1.52849361	      4.29932174	      0.00000000	      0.00000000	      0.01745329
     11.40000000	      2.91563231	     -0.08705126	     -0.24932681	      2.84723855	      1.17849597	      0.23938484	      0.00971926	      0.51195143	      0.35261547	     -0.06196061	      0.32590473	      0.15195275	      0.06946520	     -0.45190979	      0.55991492	      0.05866744	     -0.25225646	     -0.49159330	      6.65478287	      0.34948254	      9.75079567	      6.06652007	      0.17597647	      0.44990797	     -1.49437271	      4.38740901	      0.00000000	      0.00000000	      0.01745329
     11.43333300	      2.89468356	     -0.08589225	     -0.24768389	      2.84740432	      1.17905523	      0.23943790	      0.01538655	      0.48415721	      0.34840165	     -0.07053054	      0.32720521	      0.14758180	      0.07127763	     -0.44586253	      0.55265586	      0.05865327	     -0.25303075	     -0.49015570	      6.62752406	      0.38320401	      9.74311511	      6.04773738	      0.18284514	      0.43687715	     -1.48012667	      4.47180591	      0.00000000	      0.00000000	      0.01745329
     11.46666700	      2.89001702	     -0.09117593	     -0.21520304	      2.84405603	      1.17926607	      0.23914203	      0.06175513	      0.43581448	      0.30914131	     -0.10200492	      0.27982344	      0.12966492	      0.06355213	     -0.42705587	      0.51153240	      0.07239521	     -0.25480280	     -0.49133940	      6.61770197	      0.42529672	      9.63710583	      6.01112154	      0.19935237	      0.43469499	     -1.49106827	      4.58248322	      0.00000000	      0.00000000	      0.01745329
     11.50000000	      2.87117223	     -0.08822865	     -0.21207211	      2.84342255	      1.17977352	      0.23973842	      0.07168832	      0.38066281	      0.28119577	     -0.06186082	      0.27977211	      0.11968049	      0.06837117	     -0.42613381	      0.50355807	      0.06663510	     -0.25289833	     -0.49080925	      6.58940930	      0.40998530	      9.43711178	      5.93025406	      0.19415147	      0.37032134	     -1.56503971	      4.67129479	      0.00000000	      0.00000000	      0.01745329
     11.53333300	      2.84382463	     -0.07847331	     -0.20323705	      2.84180985	      1.18027604	      0.24055360	      0.06955855	      0.33053542	      0.27751966	     -0.08344381	      0.27989787	      0.11006194	      0.08216698	     -0.43357449	      0.48270492	      0.05546779	     -0.24403397	     -0.48227263	      6.53804945	      0.42267313	      9.41400957	      5.85812726	      0.19206292	      0.36626980	     -1.62278300	      4.76916092	      0.00000000	      0.00000000	      0.01745329
     11.56666700	      2.81684912	     -0.07730501	     -0.19867167	      2.84137639	      1.18082372	      0.24081696	      0.08333305	      0.26303676	      0.25891164	     -0.07909386	      0.27696359	      0.08950704	      0.08231937	     -0.42272504	      0.46860794	      0.04841352	     -0.24493765	     -0.47636261	      6.49867682	      0.40468875	      9.29679730	      5.72660018	      0.17922126	      0.33773100	     -1.73828632	      4.83172275	      0.00000000	      0.00000000	      0.01745329
     11.60000000	      2.78583654	     -0.06819014	     -0.19115389	      2.83925623	      1.18101605	      0.24110386	      0.08051346	      0.19357455	      0.24930547	     -0.08293278	      0.27307450	      0.07227167	      0.09377773	     -0.42161523	      0.44868242	      0.03554631	     -0.23846667	     -0.47024958	      6.45247373	      0.37347544	      9.21332061	      5.59321904	      0.16520526	      0.32793094	     -1.84304629	      4.89238197	      0.00000000	      0.00000000	      0.01745329
     11.63333300	      2.75787841	     -0.05585367	     -0.18497931	      2.83753150	      1.18117533	      0.24128677	      0.06974936	      0.12054174	      0.24213255	     -0.08801000	      0.27267151	      0.05345000	      0.10728970	     -0.42650012	      0.43208596	      0.01960254	     -0.22904190	     -0.46565496	      6.41047491	      0.32344147	      9.14643209	      5.45556769	      0.14829440	      0.33944615	     -1.94589808	      4.96027842	      0.00000000	      0.00000000	      0.01745329
     11.66666700	      2.72890864	     -0.04297463	     -0.17997599	      2.83680566	      1.18154206	      0.24245240	      0.05948566	      0.04792209	      0.23220507	     -0.09530147	      0.27540428	      0.03442690	      0.12276258	     -0.42920348	      0.41835093	      0.00318133	     -0.21616021	     -0.45715639	      6.38106099	      0.25812258	      9.09213688	      5.30490754	      0.11302792	      0.36916946	     -2.04418838	      5.01947765	      0.00000000	      0.00000000	      0.01745329
     11.70000000	      2.69727130	     -0.03609901	     -0.17596459	      2.83573684	      1.18144541	      0.24211920	      0.05114718	     -0.01975136	      0.22088048	     -0.09245018	      0.27580383	      0.01643955	      0.12938360	     -0.42761209	      0.40388968	     -0.00908339	     -0.21259074	     -0.45436111	      6.36617456	      0.16089871	      9.04378905	      5.13782737	      0.06931878	      0.39452781	     -2.14662771	      5.07458186	      0.00000000	      0.00000000	      0.01745329
     11.73333300	      2.66319438	     -0.04075408	     -0.17477354	      2.83523193	      1.18146098	      0.24261140	      0.06348216	     -0.07701675	      0.19179433	     -0.04956231	      0.27817790	     -0.00377568	      0.12536071	     -0.42011951	      0.39709032	     -0.01557446	     -0.21776689	     -0.45969291	      6.36488673	      0.02151062	      9.03347137	      4.97074710	      0.02660568	      0.39387847	     -2.26265288	      5.15578481	      0.00000000	      0.00000000	      0.01745329
     11.76666700	      2.63539744	     -0.02740680	     -0.16668434	      2.83399035	      1.18087244	      0.24449818	      0.05329574	     -0.14836056	      0.17563564	     -0.05902486	      0.28036352	     -0.01928657	      0.14321893	     -0.43039246	      0.38082279	     -0.03312091	     -0.20320373	     -0.45402423	      6.37258966	     -0.08090475	      9.01706630	      4.83656963	     -0.05018737	      0.43931589	     -2.34009080	      5.24245998	      0.00000000	      0.00000000	      0.01745329
     11.80000000	      2.61174624	     -0.03643527	     -0.16503261	      2.83362659	      1.18040287	      0.24431256	      0.06646264	     -0.19316606	      0.14827097	     -0.01745034	      0.27889647	     -0.03039437	      0.13397211	     -0.42115346	      0.37631114	     -0.03510113	     -0.21352673	     -0.46126724	      6.38887511	     -0.24712059	      9.04843998	      4.71489102	     -0.07610001	      0.44895720	     -2.46239643	      5.40601984	      0.00000000	      0.00000000	      0.01745329
     11.83333300	      2.58911488	     -0.04139695	     -0.15995721	      2.83290449	      1.17938897	      0.24515409	      0.07981871	     -0.25404093	      0.12179354	      0.01309468	      0.27848905	     -0.03827238	      0.13125315	     -0.42077363	      0.36905407	     -0.03926038	     -0.21764328	     -0.46806617	      6.42361738	     -0.38314075	      9.06304021	      4.62750439	     -0.12917662	      0.46227832	     -2.56623311	      5.56532127	      0.00000000	      0.00000000	      0.01745329
     11.86666700	      2.56750845	     -0.04416805	     -0.15802414	      2.83191650	      1.17830613	      0.24628488	      0.09380653	     -0.32400754	      0.10901381	      0.03280419	      0.28046337	     -0.04472399	      0.13195526	     -0.41867255	      0.36409985	     -0.04472888	     -0.21886864	     -0.47394734	      6.47029165	     -0.49370101	      9.07454393	      4.57637280	     -0.19017502	      0.46990505	     -2.66725895	      5.73526282	      0.00000000	      0.00000000	      0.01745329
     11.90000000	      2.54503457	     -0.04903935	     -0.15852437	      2.83133460	      1.17717789	      0.24710278	      0.10932496	     -0.39506087	      0.10182113	      0.05150131	      0.28503518	     -0.04800663	      0.13011579	     -0.41526526	      0.36345749	     -0.04664654	     -0.22286457	     -0.48333605	      6.52769128	     -0.58040060	      9.08690044	      4.55176255	     -0.25499162	      0.46523080	     -2.76687628	      5.90433896	      0.00000000	      0.00000000	      0.01745329
     11.93333300	      2.52547687	     -0.04851043	     -0.15930233	      2.83066122	      1.17595151	      0.24792277	      0.11582937	     -0.47074238	      0.10225958	      0.05594369	      0.29551434	     -0.05387388	      0.13264106	     -0.42618585	      0.35752096	     -0.05578829	     -0.22191684	     -0.47743851	      6.58490249	     -0.62976454	      9.10058179	      4.55243791	     -0.33064856	      0.44265951	     -2.81830106	      6.02372676	      0.00000000	      0.00000000	      0.01745329
     11.96666700	      2.49954998	     -0.04850502	     -0.16183818	      2.83022013	      1.17488119	      0.24892692	      0.12014838	     -0.53266309	      0.10526078	      0.06017182	      0.30414326	     -0.05759592	      0.13550199	     -0.42260472	      0.35794027	     -0.06104735	     -0.22079356	     -0.48562742	      6.63881106	     -0.65969785	      9.10530871	      4.56574137	     -0.39413257	      0.41144387	     -2.85587428	      6.13216561	      0.00000000	      0.00000000	      0.01745329
     12.00000000	      2.47735333	     -0.04846670	     -0.16339113	      2.82959260	      1.17373897	      0.24936735	      0.12254704	     -0.58529762	      0.11108113	      0.05930070	      0.31173897	     -0.05944087	      0.13832799	     -0.42415811	      0.35597114	     -0.06593102	     -0.22014293	     -0.49032165	      6.68393303	     -0.67828306	      9.10492513	      4.57951612	     -0.44438619	      0.37461705	     -2.87699381	      6.20793295	      0.00000000	      0.00000000	      0.01745329
     12.03333300	      2.44875488	     -0.05229664	     -0.16105784	      2.82871886	      1.17256515	      0.24909070	      0.12345771	     -0.61678814	      0.11495638	      0.04749101	      0.31543486	     -0.05819804	      0.13641028	     -0.42204504	      0.34785061	     -0.06624690	     -0.22311920	     -0.49945635	      6.70972630	     -0.68946466	      9.12199777	      4.58413439	     -0.48225471	      0.33752690	     -2.88003653	      6.24067778	      0.00000000	      0.00000000	      0.01745329
     12.06666700	      2.43592297	     -0.04484353	     -0.16774767	      2.82838834	      1.17210996	      0.25070006	      0.11883240	     -0.66004310	      0.12668174	      0.04868960	      0.32657884	     -0.06225769	      0.14714840	     -0.42264514	      0.35182817	     -0.07691091	     -0.21375582	     -0.49455435	      6.74107617	     -0.69017178	      9.10428941	      4.60539421	     -0.50994631	      0.30135197	     -2.88235117	      6.29523729	      0.00000000	      0.00000000	      0.01745329
     12.10000000	      2.41605151	     -0.04662892	     -0.16767838	      2.82758705	      1.17139702	      0.25121129	      0.12001346	     -0.67858176	      0.13166868	      0.04020749	      0.33053133	     -0.06125196	      0.14857320	     -0.41923213	      0.34757793	     -0.07790357	     -0.21278685	     -0.49908213	      6.75339272	     -0.69422092	      9.10988948	      4.60609735	     -0.52710886	      0.27394537	     -2.88106954	      6.31274601	      0.00000000	      0.00000000	      0.01745329
     12.13333300	      2.39185002	     -0.02865012	     -0.18749717	      2.82646181	      1.17120450	      0.25270556	      0.11704236	     -0.69281938	      0.18562831	      0.02066320	      0.36021431	     -0.05774783	      0.17173244	     -0.42427851	      0.35789313	     -0.09338375	     -0.19286750	     -0.49141598	      6.78357044	     -0.69667694	      9.07189986	      4.60404186	     -0.53722103	      0.23557857	     -2.85451501	      6.32504277	      0.00000000	      0.00000000	      0.01745329
     12.16666700	      2.37607834	     -0.03090444	     -0.19318819	      2.82633686	      1.17133790	      0.25319761	      0.12226832	     -0.69877125	      0.20120212	      0.00872837	      0.36794916	     -0.05714963	      0.17059772	     -0.41664688	      0.35877230	     -0.09426263	     -0.19275606	     -0.48765860	      6.78311510	     -0.69412305	      9.08458966	      4.61357180	     -0.54067877	      0.21913831	     -2.84810699	      6.33548464	      0.00000000	      0.00000000	      0.01745329
     12.20000000	      2.37203240	     -0.03256592	     -0.19281740	      2.82589713	      1.17120409	      0.25394604	      0.12360166	     -0.70250225	      0.20029598	      0.00361434	      0.36894171	     -0.05709810	      0.17098928	     -0.41610121	      0.35795926	     -0.09438898	     -0.19245116	     -0.48852388	      6.78215020	     -0.69861683	      9.08407702	      4.61425946	     -0.54046907	      0.21544904	     -2.84784020	      6.33693388	      0.00000000	      0.00000000	      0.01745329
     12.23333300	      2.29672707	      0.01129608	     -0.31487183	      2.82613648	      1.17653296	      0.25488804	      0.16566035	     -0.61968502	      0.59032299	     -0.31408300	      0.51305249	     -0.08632706	      0.20989683	     -0.42169568	      0.44565067	     -0.17983188	     -0.15373257	     -0.44078060	      6.77707167	     -0.64112998	      9.13325430	      4.56484533	     -0.52752821	      0.30201412	     -2.69060252	      6.37341673	      0.00000000	      0.00000000	      0.01745329
     12.26666700	      2.29564827	      0.01053504	     -0.31471493	      2.82571589	      1.17662391	      0.25512688	      0.16567685	     -0.61927052	      0.58969015	     -0.31582723	      0.51266691	     -0.08656646	      0.21062134	     -0.42125792	      0.44526801	     -0.17950563	     -0.15369891	     -0.44141753	      6.77439668	     -0.64031490	      9.13170380	      4.56505603	     -0.52459070	      0.29944773	     -2.69013974	      6.37295926	      0.00000000	      0.00000000	      0.01745329
     12.30000000	      2.27917081	      0.00822163	     -0.31267198	      2.82480648	      1.17706758	      0.25506121	      0.16030767	     -0.60814981	      0.58723268	     -0.31922430	      0.50785652	     -0.08488553	      0.20977837	     -0.40485808	      0.43633909	     -0.17448979	     -0.15162962	     -0.44173970	      6.77469878	     -0.62526714	      9.11842355	      4.56589858	     -0.52516989	      0.28672010	     -2.68199434	      6.35619029	      0.00000000	      0.00000000	      0.01745329
     12.33333300	      2.28016684	      0.00696190	     -0.31146736	      2.82417047	      1.17725506	      0.25519331	      0.15701734	     -0.59818843	      0.58221252	     -0.31873126	      0.50513168	     -0.08293770	      0.21039282	     -0.40320286	      0.43092885	     -0.17326970	     -0.15047317	     -0.43346991	      6.77534790	     -0.62164979	      9.10106516	      4.56461107	     -0.52276494	      0.28970886	     -2.67653705	      6.33883838	      0.00000000	      0.00000000	      0.01745329
     12.36666700	      2.27115642	      0.00490842	     -0.31006627	      2.82352469	      1.17756473	      0.25519295	      0.15145947	     -0.58399284	      0.57537304	     -0.31520606	      0.50083568	     -0.07648119	      0.21055470	     -0.39052197	      0.42334697	     -0.17012437	     -0.14950584	     -0.42869462	      6.77860930	     -0.60849637	      9.07546427	      4.55795308	     -0.52300818	      0.28123425	     -2.67032060	      6.31464049	      0.00000000	      0.00000000	      0.01745329
     12.40000000	      2.27377474	      0.00314616	     -0.30929866	      2.82292616	      1.17787480	      0.25502244	      0.14816673	     -0.57085950	      0.56944394	     -0.30914846	      0.49773635	     -0.07100742	      0.21116096	     -0.38729657	      0.41907837	     -0.16874773	     -0.14936413	     -0.42236160	      6.77935242	     -0.60179761	      9.05165642	      4.55529627	     -0.52079352	      0.28283591	     -2.66785895	      6.29186699	      0.00000000	      0.00000000	      0.01745329
     12.43333300	      2.27310598	      0.00072448	     -0.30875714	      2.82268790	      1.17817112	      0.25512549	      0.14424883	     -0.55460578	      0.56090061	     -0.30093976	      0.49426242	     -0.06312921	      0.21090432	     -0.37736576	      0.41536439	     -0.16592279	     -0.14933884	     -0.41713334	      6.77898516	     -0.59024336	      9.02293442	      4.54405005	     -0.52201134	      0.28132162	     -2.66766859	      6.26324458	      0.00000000	      0.00000000	      0.01745329
     12.46666700	      2.27519228	     -0.00202590	     -0.30760938	      2.82208341	      1.17846975	      0.25485687	      0.14062145	     -0.53585754	      0.55155008	     -0.29141740	      0.48928698	     -0.05347869	      0.21051375	     -0.36985473	      0.40997670	     -0.16278513	     -0.15022263	     -0.41075681	      6.77954172	     -0.58058560	      8.99104202	      4.53348498	     -0.52159379	      0.28155934	     -2.67092936	      6.22670694	      0.00000000	      0.00000000	      0.01745329
     12.50000000	      2.27751065	     -0.00496691	     -0.30723379	      2.82187748	      1.17880890	      0.25476294	      0.13687145	     -0.51779033	      0.54118080	     -0.27908345	      0.48529928	     -0.04348058	      0.20997874	     -0.36111991	      0.40585337	     -0.15932197	     -0.15114019	     -0.40421203	      6.77631942	     -0.56834470	      8.96221210	      4.51804256	     -0.52344724	      0.27999278	     -2.67824362	      6.18854812	      0.00000000	      0.00000000	      0.01745329
     12.53333300	      2.28205855	     -0.00774348	     -0.30594749	      2.82145320	      1.17906818	      0.25454364	      0.13273886	     -0.49642221	      0.52857409	     -0.26543605	      0.47978835	     -0.03160047	      0.20936265	     -0.35254011	      0.40056138	     -0.15530394	     -0.15257395	     -0.39697907	      6.77337774	     -0.55895666	      8.93358531	      4.50170758	     -0.52465292	      0.28009160	     -2.69107832	      6.13993493	      0.00000000	      0.00000000	      0.01745329
     12.56666700	      2.27684850	     -0.01377174	     -0.29696077	      2.81979602	      1.17905502	      0.25253423	      0.12767690	     -0.47106672	      0.50567164	     -0.24333770	      0.46765170	     -0.00470588	      0.20704682	     -0.34216311	      0.38087209	     -0.14786811	     -0.15622764	     -0.39186810	      6.77440916	     -0.55005286	      8.90208177	      4.48078501	     -0.52609388	      0.25098365	     -2.73307356	      6.04728865	      0.00000000	      0.00000000	      0.01745329
     12.60000000	      2.30576421	     -0.01446594	     -0.26126218	      2.81851832	      1.17774363	      0.25378859	      0.11643000	     -0.50894001	      0.36998758	     -0.09363059	      0.43863475	      0.08681246	      0.22751894	     -0.33855458	      0.34971713	     -0.12895758	     -0.15326036	     -0.39205653	      6.79129901	     -0.54233720	      8.82950433	      4.48749043	     -0.48399111	      0.14394616	     -3.18513385	      5.92704290	      0.00000000	      0.00000000	      0.01745329
     12.63333300	      2.31272136	     -0.02397300	     -0.26098887	      2.81863295	      1.17841216	      0.25260462	      0.12000965	     -0.47926804	      0.36769852	     -0.09601668	      0.42758688	      0.09335877	      0.21520929	     -0.32487184	      0.34497039	     -0.11827843	     -0.16049056	     -0.38469911	      6.77956529	     -0.53425399	      8.83843654	      4.47182108	     -0.47384507	      0.15753755	     -3.17616931	      5.87600989	      0.00000000	      0.00000000	      0.01745329
     12.66666700	      2.32119326	     -0.02783338	     -0.25999589	      2.81851291	      1.17886111	      0.25205462	      0.11733010	     -0.45317566	      0.36293798	     -0.09700529	      0.41906159	      0.10057535	      0.21134755	     -0.31550183	      0.33950925	     -0.11131525	     -0.16340561	     -0.37598906	      6.77397655	     -0.52295347	      8.84436222	      4.45294560	     -0.46631803	      0.16597550	     -3.15352096	      5.81525850	      0.00000000	      0.00000000	      0.01745329
     12.70000000	      2.32203215	     -0.03202597	     -0.25781501	      2.81838759	      1.17936833	      0.25168679	      0.11552797	     -0.42825999	      0.35597563	     -0.09641460	      0.41288808	      0.11538218	      0.20834289	     -0.30296829	      0.32868787	     -0.10249439	     -0.16455577	     -0.36422026	      6.76691193	     -0.50115706	      8.85892525	      4.44181006	     -0.47057783	      0.15505097	     -3.08622283	      5.72603896	      0.00000000	      0.00000000	      0.01745329
     12.73333300	      2.33164789	     -0.02924902	     -0.25587224	      2.81846277	      1.17981388	      0.25147020	      0.10237599	     -0.40472826	      0.34455181	     -0.08415137	      0.40924694	      0.13578741	      0.21438756	     -0.29993829	      0.32315129	     -0.09640300	     -0.16103153	     -0.35236516	      6.76754896	     -0.49365777	      8.85897373	      4.44190705	     -0.48505535	      0.14821714	     -2.97696896	      5.64268258	      0.00000000	      0.00000000	      0.01745329
     12.76666700	      2.34130859	     -0.03305374	     -0.25456073	      2.81799569	      1.17993204	      0.25084437	      0.10242217	     -0.37405925	      0.33986691	     -0.07935381	      0.39935121	      0.14748550	      0.21225151	     -0.28813914	      0.31541287	     -0.09207734	     -0.16388880	     -0.34285427	      6.77141583	     -0.49160801	      8.87147973	      4.42000536	     -0.47777878	      0.14885845	     -2.93655826	      5.56525958	      0.00000000	      0.00000000	      0.01745329
     12.80000000	      2.34882519	     -0.03700079	     -0.25401883	      2.81816153	      1.18024948	      0.25028652	      0.09971552	     -0.34415244	      0.33512872	     -0.07497226	      0.39307233	      0.16188979	      0.20903579	     -0.27856232	      0.30940610	     -0.08700151	     -0.16717068	     -0.33161604	      6.77626221	     -0.48254364	      8.88215971	      4.41734370	     -0.47931913	      0.13963280	     -2.87420532	      5.46994564	      0.00000000	      0.00000000	      0.01745329
     12.83333300	      2.35797357	     -0.03768657	     -0.25393782	      2.81803998	      1.18050562	      0.25002412	      0.09482126	     -0.31541100	      0.33188083	     -0.06923588	      0.38822585	      0.17538176	      0.20995188	     -0.27138234	      0.30429289	     -0.08384531	     -0.16717180	     -0.32043262	      6.78442757	     -0.47434042	      8.88733449	      4.41941412	     -0.48044945	      0.12979206	     -2.81118465	      5.38106778	      0.00000000	      0.00000000	      0.01745329
     12.86666700	      2.36827750	     -0.03960182	     -0.25410864	      2.81816558	      1.18071152	      0.24927676	      0.09011507	     -0.28528633	      0.33125974	     -0.06560584	      0.38237633	      0.18890008	      0.20840920	     -0.26454600	      0.29925612	     -0.08065235	     -0.16949696	     -0.30881376	      6.79193438	     -0.46851519	      8.89005183	      4.42520755	     -0.47914431	      0.11911165	     -2.75253953	      5.29139744	      0.00000000	      0.00000000	      0.01745329
     12.90000000	      2.37927789	     -0.04117062	     -0.25475530	      2.81814993	      1.18102844	      0.24879249	      0.08620675	     -0.25559889	      0.33217173	     -0.06319381	      0.37718012	      0.20084110	      0.20756436	     -0.25838615	      0.29536887	     -0.07815996	     -0.17122534	     -0.29784154	      6.79983302	     -0.46048540	      8.89086458	      4.43767305	     -0.47330107	      0.10650918	     -2.69773117	      5.20965886	      0.00000000	      0.00000000	      0.01745329
     12.93333300	      2.38950570	     -0.04246866	     -0.25586222	      2.81837939	      1.18115500	      0.24820842	      0.08112520	     -0.22721349	      0.33496693	     -0.06035096	      0.37347341	      0.21216936	      0.20550882	     -0.25146176	      0.29159732	     -0.07605526	     -0.17336820	     -0.28710972	      6.80672526	     -0.44808893	      8.89111202	      4.45334907	     -0.46698047	      0.08975392	     -2.64379403	      5.13548260	      0.00000000	      0.00000000	      0.01745329
     12.96666700	      2.39808670	     -0.04419023	     -0.25825270	      2.81854695	      1.18150417	      0.24782843	      0.07771600	     -0.19767175	      0.33836118	     -0.05759245	      0.37008008	      0.22460801	      0.20445827	     -0.24372457	      0.28860927	     -0.07416903	     -0.17498416	     -0.27465315	      6.80911635	     -0.43272943	      8.88769236	      4.47629683	     -0.46179369	      0.06776553	     -2.58586804	      5.06309067	      0.00000000	      0.00000000	      0.01745329
     13.00000000	      2.40763796	     -0.04441502	     -0.26052407	      2.81858691	      1.18180625	      0.24776040	      0.07379194	     -0.16916970	      0.34204054	     -0.05425247	      0.36781169	      0.23573559	      0.20511129	     -0.23762494	      0.28652781	     -0.07328334	     -0.17505846	     -0.26352427	      6.80730660	     -0.41519136	      8.88281966	      4.50356450	     -0.45072695	      0.04409950	     -2.53626125	      5.00915871	      0.00000000	      0.00000000	      0.01745329
     13.03333300	      2.41771948	     -0.04540405	     -0.26257473	      2.81872146	      1.18210095	      0.24747216	      0.06893816	     -0.14114172	      0.34670425	     -0.05059494	      0.36548976	      0.24654137	      0.20467490	     -0.23165599	      0.28453469	     -0.07264406	     -0.17599962	     -0.25254992	      6.80177154	     -0.39485284	      8.87883987	      4.53637116	     -0.43788556	      0.01708648	     -2.49180599	      4.96642494	      0.00000000	      0.00000000	      0.01745329
     13.06666700	      2.42643028	     -0.04612860	     -0.26568400	      2.81909002	      1.18244489	      0.24706361	      0.06328645	     -0.11387943	      0.35132680	     -0.04650347	      0.36337273	      0.25802760	      0.20370512	     -0.22531299	      0.28269120	     -0.07236113	     -0.17739773	     -0.24069443	      6.79059255	     -0.37204255	      8.87443868	      4.57555992	     -0.42544559	     -0.01428505	     -2.45195111	      4.93451192	      0.00000000	      0.00000000	      0.01745329
     13.10000000	      2.43656394	     -0.04643993	     -0.26813214	      2.81921090	      1.18269607	      0.24689251	      0.05747682	     -0.08785732	      0.35596880	     -0.04303916	      0.36096038	      0.26797825	      0.20360435	     -0.22050864	      0.28124745	     -0.07269759	     -0.17795881	     -0.23052315	      6.77743178	     -0.34896921	      8.87325990	      4.61661760	     -0.40920439	     -0.04716217	     -2.42185474	      4.91734886	      0.00000000	      0.00000000	      0.01745329
     13.13333300	      2.44505665	     -0.04702311	     -0.27059593	      2.81936685	      1.18297454	      0.24664172	      0.05220707	     -0.06256948	      0.36166933	     -0.03813066	      0.35899213	      0.27887511	      0.20358437	     -0.21468429	      0.27962566	     -0.07344669	     -0.17928669	     -0.21893491	      6.75871758	     -0.32401607	      8.87414336	      4.66727156	     -0.39531152	     -0.08392897	     -2.39876333	      4.91033771	      0.00000000	      0.00000000	      0.01745329
     13.16666700	      2.45379882	     -0.04739540	     -0.27325858	      2.81962152	      1.18323691	      0.24635578	      0.04667554	     -0.03932238	      0.36717423	     -0.03371616	      0.35788373	      0.28892605	      0.20262909	     -0.20935976	      0.27827940	     -0.07466260	     -0.17993674	     -0.20814998	      6.73691301	     -0.29969591	      8.87918344	      4.72084365	     -0.38040025	     -0.12157602	     -2.38508101	      4.91638791	      0.00000000	      0.00000000	      0.01745329
     13.20000000	      2.46239956	     -0.04748489	     -0.27588622	      2.81962409	      1.18342469	      0.24608204	      0.04114937	     -0.01747448	      0.37404385	     -0.02935783	      0.35588451	      0.29816829	      0.20229199	     -0.20484680	      0.27733599	     -0.07612149	     -0.18076243	     -0.19823174	      6.71313949	     -0.27689139	      8.88903295	      4.77678062	     -0.36457246	     -0.15937663	     -2.38006781	      4.93325057	      0.00000000	      0.00000000	      0.01745329
     13.23333300	      2.47020260	     -0.04815448	     -0.27926721	      2.82008708	      1.18367233	      0.24582319	      0.03501129	      0.00291017	      0.38044338	     -0.02395082	      0.35599852	      0.30817559	      0.20180222	     -0.19901599	      0.27635888	     -0.07831632	     -0.18142889	     -0.18663667	      6.68412934	     -0.25571853	      8.90368757	      4.83898882	     -0.35016095	     -0.19483534	     -2.38897603	      4.96012277	      0.00000000	      0.00000000	      0.01745329
     13.26666700	      2.47692794	     -0.04753089	     -0.28167797	      2.82033557	      1.18378178	      0.24566850	      0.02849902	      0.02179499	      0.38630434	     -0.01995901	      0.35576054	      0.31959964	      0.20287347	     -0.19438511	      0.27453414	     -0.08191944	     -0.18127716	     -0.17503335	      6.65420533	     -0.23697637	      8.92497512	      4.90021432	     -0.33375548	     -0.22749288	     -2.41162299	      4.99321554	      0.00000000	      0.00000000	      0.01745329
     13.30000000	      2.48417228	     -0.04785882	     -0.28440275	      2.82036540	      1.18393981	      0.24542736	      0.02399272	      0.03903173	      0.39517526	     -0.01593569	      0.35513154	      0.32966491	      0.20333148	     -0.19002231	      0.27408287	     -0.08517791	     -0.18180532	     -0.16479111	      6.62589083	     -0.22344821	      8.95131449	      4.96000464	     -0.31897340	     -0.25597101	     -2.43893629	      5.03528979	      0.00000000	      0.00000000	      0.01745329
     13.33333300	      2.49208938	     -0.04786997	     -0.28773287	      2.82048550	      1.18400604	      0.24528107	      0.01902568	      0.05484924	      0.40346953	     -0.01355504	      0.35501369	      0.33902320	      0.20277798	     -0.18566656	      0.27396146	     -0.08856108	     -0.18238720	     -0.15552652	      6.59921265	     -0.21575626	      8.98172711	      5.01321394	     -0.30363959	     -0.27698337	     -2.47350800	      5.07715302	      0.00000000	      0.00000000	      0.01745329
     13.36666700	      2.49812382	     -0.04805457	     -0.28926849	      2.82045458	      1.18399303	      0.24507979	      0.01533761	      0.06902484	      0.41111947	     -0.01581360	      0.35450932	      0.35199300	      0.20386177	     -0.18207513	      0.27193870	     -0.09441286	     -0.18282375	     -0.14663946	      6.57076828	     -0.20911855	      9.02539693	      5.06127426	     -0.28752592	     -0.29307976	     -2.52661815	      5.12019331	      0.00000000	      0.00000000	      0.01745329
     13.40000000	      2.50668096	     -0.04871666	     -0.29253124	      2.82059841	      1.18402165	      0.24491743	      0.01074332	      0.08275123	      0.42197327	     -0.01579943	      0.35393591	      0.36214903	      0.20277862	     -0.17760935	      0.27317951	     -0.09864847	     -0.18404504	     -0.13741963	      6.54773703	     -0.20921694	      9.06069935	      5.10338248	     -0.27140569	     -0.30005840	     -2.56812140	      5.15989891	      0.00000000	      0.00000000	      0.01745329
     13.43333300	      2.51343685	     -0.04959453	     -0.29478399	      2.82056386	      1.18395247	      0.24460196	      0.00929661	      0.09426862	      0.43281942	     -0.02070991	      0.35347555	      0.37423528	      0.20288322	     -0.17372975	      0.27338472	     -0.10450957	     -0.18603134	     -0.13040174	      6.52382499	     -0.21006182	      9.10634925	      5.13513829	     -0.25817051	     -0.30285450	     -2.61935792	      5.19704882	      0.00000000	      0.00000000	      0.01745329
     13.46666700	      2.52082424	     -0.05137134	     -0.29398373	      2.82036242	      1.18376956	      0.24404358	      0.00680038	      0.10506453	      0.44674243	     -0.04161034	      0.35176626	      0.39854224	      0.20199169	     -0.17303539	      0.27236542	     -0.11785890	     -0.18888221	     -0.12599650	      6.49782972	     -0.20798289	      9.16338907	      5.15256809	     -0.23854410	     -0.29341472	     -2.68322824	      5.22211908	      0.00000000	      0.00000000	      0.01745329
     13.50000000	      2.52902114	     -0.05228653	     -0.30006900	      2.82062627	      1.18395423	      0.24412672	      0.00524555	      0.11375839	      0.46023547	     -0.04119978	      0.35347415	      0.40529337	      0.20130168	     -0.16595396	      0.27666201	     -0.12121214	     -0.19012646	     -0.11713920	      6.48758886	     -0.21564544	      9.18077255	      5.18046995	     -0.23438217	     -0.28847075	     -2.70253436	      5.24823941	      0.00000000	      0.00000000	      0.01745329
     13.53333300	      2.53517207	     -0.05375955	     -0.30478911	      2.82081265	      1.18420695	      0.24370682	      0.00387691	      0.12036207	      0.47639976	     -0.04907423	      0.35441321	      0.41853944	      0.19888931	     -0.16168072	      0.28127314	     -0.12855280	     -0.19302013	     -0.11203924	      6.46665383	     -0.21932598	      9.22533533	      5.19864646	     -0.22500422	     -0.28097304	     -2.74071788	      5.27588886	      0.00000000	      0.00000000	      0.01745329
     13.56666700	      2.54372264	     -0.05487032	     -0.30830643	      2.82089181	      1.18423913	      0.24390046	      0.00345913	      0.12791339	      0.48855681	     -0.05626487	      0.35529930	      0.42872384	      0.19842177	     -0.15705386	      0.28511917	     -0.13488455	     -0.19445112	     -0.10690108	      6.45490787	     -0.22389087	      9.25278681	      5.21455889	     -0.21707627	     -0.26820554	     -2.76340564	      5.28768524	      0.00000000	      0.00000000	      0.01745329
     13.60000000	      2.55118776	     -0.05575493	     -0.31075570	      2.82096283	      1.18425713	      0.24365702	      0.00211127	      0.13348342	      0.49910243	     -0.06180367	      0.35438313	      0.43711381	      0.19710652	     -0.15520428	      0.28780983	     -0.14009491	     -0.19632390	     -0.10338333	      6.44430507	     -0.22700064	      9.27193159	      5.22789676	     -0.21335061	     -0.25718161	     -2.77863999	      5.29565350	      0.00000000	      0.00000000	      0.01745329
     13.63333300	      2.55666993	     -0.05712656	     -0.31339879	      2.82099785	      1.18435859	      0.24342383	      0.00159744	      0.13710437	      0.50891042	     -0.06640965	      0.35316075	      0.44481613	      0.19585687	     -0.15249436	      0.29056250	     -0.14506149	     -0.19767708	     -0.09985258	      6.43332914	     -0.22708106	      9.28958450	      5.24141706	     -0.21093280	     -0.24751544	     -2.79028383	      5.30346446	      0.00000000	      0.00000000	      0.01745329
     13.66666700	      2.55895622	     -0.05699344	     -0.31359119	      2.82090792	      1.18413677	      0.24340260	      0.00229549	      0.13903122	      0.51118950	     -0.06444190	      0.35245949	      0.44538118	      0.19599990	     -0.15270908	      0.29024498	     -0.14543668	     -0.19790135	     -0.09962517	      6.42825379	     -0.22627701	      9.28899441	      5.24227143	     -0.20951674	     -0.24502083	     -2.79087216	      5.30299300	      0.00000000	      0.00000000	      0.01745329
     13.70000000	      2.56596393	     -0.05823611	     -0.31683484	      2.82110280	      1.18454474	      0.24319452	      0.00187063	      0.14189545	      0.52289723	     -0.06819324	      0.35064597	      0.45346946	      0.19311489	     -0.14665929	      0.29320773	     -0.15077399	     -0.20012267	     -0.09358231	      6.41515025	     -0.22244947	      9.31182005	      5.26784071	     -0.20474925	     -0.23400594	     -2.79897682	      5.31286114	      0.00000000	      0.00000000	      0.01745329
     13.73333300	      2.57092700	     -0.05851027	     -0.31751594	      2.82156537	      1.18443894	      0.24281459	     -0.00029573	      0.14400427	      0.52532912	     -0.06930831	      0.34941372	      0.45675739	      0.19159191	     -0.14643639	      0.29413888	     -0.15293402	     -0.20177318	     -0.09188835	      6.40800398	     -0.22088861	      9.31522921	      5.27117039	     -0.20481657	     -0.22537286	     -2.80126647	      5.31114596	      0.00000000	      0.00000000	      0.01745329
     13.76666700	      2.57466351	     -0.05848371	     -0.31776783	      2.82137377	      1.18445730	      0.24289092	      0.00026587	      0.14542289	      0.52970313	     -0.07017154	      0.34828887	      0.45945620	      0.19171225	     -0.14448898	      0.29394387	     -0.15528835	     -0.20201741	     -0.09034783	      6.40315987	     -0.21810160	      9.31955273	      5.27678076	     -0.20064666	     -0.22050262	     -2.80021268	      5.31097832	      0.00000000	      0.00000000	      0.01745329
     13.80000000	      2.57681089	     -0.05882228	     -0.31833418	      2.82157501	      1.18443567	      0.24264361	      0.00009157	      0.14528690	      0.53278665	     -0.07076787	      0.34656983	      0.46185475	      0.19113968	     -0.14319110	      0.29445939	     -0.15701406	     -0.20280712	     -0.08837975	      6.39805081	     -0.21613823	      9.32195080	      5.28077075	     -0.19950197	     -0.21563876	     -2.79926440	      5.31072114	      0.00000000	      0.00000000	      0.01745329
     13.83333300	      2.57738804	     -0.05904022	     -0.31853997	      2.82149238	      1.18444303	      0.24276440	      0.00172431	      0.14532989	      0.53438662	     -0.06966896	      0.34638929	      0.46220326	      0.19119788	     -0.14278360	      0.29359623	     -0.15757668	     -0.20176728	     -0.08849993	      6.39583015	     -0.21582313	      9.32182936	      5.28146034	     -0.19845698	     -0.21353273	     -2.79884270	      5.30992669	      0.00000000	      0.00000000	      0.01745329
     13.86666700	      2.57802627	     -0.05907293	     -0.31854337	      2.82150029	      1.18446117	      0.24276817	      0.00226199	      0.14535599	      0.53598249	     -0.06838469	      0.34595308	      0.46248023	      0.19143737	     -0.14251113	      0.29294194	     -0.15793796	     -0.20177792	     -0.08838966	      6.39416731	     -0.21531284	      9.32167764	      5.28191326	     -0.19728678	     -0.21174466	     -2.79837028	      5.30909958	      0.00000000	      0.00000000	      0.01745329
     13.90000000	      2.57823980	     -0.05901029	     -0.31833308	      2.82159277	      1.18452904	      0.24279264	      0.00288703	      0.14504152	      0.53721767	     -0.06748028	      0.34562870	      0.46270495	      0.19148198	     -0.14225931	      0.29251172	     -0.15821122	     -0.20165763	     -0.08819720	      6.39279936	     -0.21536783	      9.32149031	      5.28238170	     -0.19644407	     -0.21005341	     -2.79799657	      5.30824921	      0.00000000	      0.00000000	      0.01745329
     13.93333300	      2.57867037	     -0.05923331	     -0.31861116	      2.82171997	      1.18447574	      0.24279618	      0.00346530	      0.14456031	      0.53830712	     -0.06690823	      0.34513855	      0.46299737	      0.19157742	     -0.14187383	      0.29182758	     -0.15859022	     -0.20152240	     -0.08791160	      6.39127221	     -0.21575009	      9.32129226	      5.28304521	     -0.19576562	     -0.20816151	     -2.79754735	      5.30714114	      0.00000000	      0.00000000	      0.01745329
     13.96666700	      2.57910090	     -0.05912353	     -0.31813791	      2.82182856	      1.18453687	      0.24279065	      0.00395007	      0.14397505	      0.53949881	     -0.06651185	      0.34461857	      0.46333411	      0.19149568	     -0.14139666	      0.29145712	     -0.15892781	     -0.20150479	     -0.08737065	      6.39025368	     -0.21615288	      9.32130038	      5.28366019	     -0.19581877	     -0.20650525	     -2.79721382	      5.30598893	      0.00000000	      0.00000000	      0.01745329
     14.00000000	      2.57955450	     -0.05916812	     -0.31811676	      2.82191350	      1.18461080	      0.24275998	      0.00441999	      0.14321680	      0.54054846	     -0.06629459	      0.34396132	      0.46369143	      0.19146093	     -0.14085411	      0.29081344	     -0.15933028	     -0.20145196	     -0.08689778	      6.38952356	     -0.21647306	      9.32146798	      5.28416531	     -0.19658629	     -0.20508518	     -2.79702989	      5.30483397	      0.00000000	      0.00000000	      0.01745329
     14.03333300	      2.57963209	     -0.05919738	     -0.31769422	      2.82205469	      1.18459844	      0.24278123	      0.00468183	      0.14265854	      0.54118984	     -0.06616376	      0.34363520	      0.46386870	      0.19143691	     -0.14052935	      0.29062062	     -0.15951151	     -0.20140384	     -0.08659433	      6.38928815	     -0.21658940	      9.32164385	      5.28433502	     -0.19730484	     -0.20446569	     -2.79702637	      5.30425045	      0.00000000	      0.00000000	      0.01745329
     14.06666700	      2.57964679	     -0.05919576	     -0.31757733	      2.82212942	      1.18466354	      0.24272681	      0.00545294	      0.14124077	      0.54239267	     -0.06590745	      0.34287476	      0.46422992	      0.19144758	     -0.13982100	      0.28972064	     -0.15997068	     -0.20132395	     -0.08619488	      6.38894631	     -0.21673957	      9.32215797	      5.28452110	     -0.19954122	     -0.20327508	     -2.79727884	      5.30305142	      0.00000000	      0.00000000	      0.01745329
     14.10000000	      2.59245897	     -0.05409115	     -0.31601345	      2.82141695	      1.18455120	      0.24142172	      0.00398260	      0.12163595	      0.55066805	     -0.08308705	      0.32741397	      0.47320901	      0.19097329	     -0.11944643	      0.28417177	     -0.16953782	     -0.19785858	     -0.07199520	      6.38063675	     -0.20709493	      9.33685883	      5.28612378	     -0.21137090	     -0.20536907	     -2.78915705	      5.27733606	      0.00000000	      0.00000000	      0.01745329
     14.13333300	      2.59243533	     -0.05412695	     -0.31597202	      2.82162896	      1.18463892	      0.24152703	      0.00399727	      0.12159944	      0.55070882	     -0.08307846	      0.32739661	      0.47321411	      0.19099746	     -0.11944858	      0.28416059	     -0.16954633	     -0.19784878	     -0.07200764	      6.38064837	     -0.20710952	      9.33686817	      5.28612369	     -0.21141990	     -0.20534863	     -2.78917469	      5.27734014	      0.00000000	      0.00000000	      0.01745329
     14.16666700	      2.59119205	     -0.05447023	     -0.31541584	      2.82182110	      1.18459403	      0.24156802	      0.00475934	      0.12007956	      0.55152917	     -0.08264399	      0.32727747	      0.47331826	      0.19129282	     -0.11938330	      0.28397296	     -0.16973363	     -0.19773105	     -0.07230347	      6.38143598	     -0.20743818	      9.33738253	      5.28596615	     -0.21358076	     -0.20441670	     -2.78996921	      5.27740325	      0.00000000	      0.00000000	      0.01745329
     14.20000000	      2.58966249	     -0.05349451	     -0.31471425	      2.82190036	      1.18471610	      0.24107106	      0.00481577	      0.11521938	      0.55274178	     -0.08555964	      0.32616895	      0.47459694	      0.19149078	     -0.11881733	      0.28282887	     -0.17132885	     -0.19784687	     -0.07414106	      6.38035498	     -0.20552889	      9.33982308	      5.28174563	     -0.22047168	     -0.20725925	     -2.79270009	      5.27826347	      0.00000000	      0.00000000	      0.01745329
     14.23333300	      2.58912509	     -0.05308376	     -0.31400507	      2.82203146	      1.18468027	      0.24120987	      0.00560581	      0.11231983	      0.55331537	     -0.08745636	      0.32605314	      0.47510534	      0.19253137	     -0.11765457	      0.28199926	     -0.17239884	     -0.19718586	     -0.07493515	      6.38166089	     -0.20554684	      9.34202798	      5.27914506	     -0.22361685	     -0.20816043	     -2.79452980	      5.27714184	      0.00000000	      0.00000000	      0.01745329
     14.26666700	      2.58974660	     -0.04979030	     -0.31166522	      2.82165991	      1.18462503	      0.24079956	      0.00532672	      0.10327105	      0.55574955	     -0.09480121	      0.32277213	      0.47780631	      0.19573858	     -0.11421733	      0.28018975	     -0.17646671	     -0.19407490	     -0.07631807	      6.37828518	     -0.20422678	      9.34816412	      5.26388435	     -0.22668097	     -0.21388142	     -2.79983971	      5.26958486	      0.00000000	      0.00000000	      0.01745329
     14.30000000	      2.58918326	     -0.04999565	     -0.31156535	      2.82214134	      1.18472845	      0.24090463	      0.00486043	      0.10111038	      0.55537930	     -0.09617958	      0.32328861	      0.47800916	      0.19583271	     -0.11349897	      0.27998134	     -0.17693714	     -0.19411707	     -0.07624951	      6.38069534	     -0.20578667	      9.34958081	      5.26294167	     -0.22822959	     -0.21353283	     -2.80103106	      5.26854439	      0.00000000	      0.00000000	      0.01745329
     14.33333300	      2.59017097	     -0.04614679	     -0.30979592	      2.82154880	      1.18452703	      0.24064357	      0.00472955	      0.09153628	      0.55830441	     -0.10431681	      0.31936485	      0.48092300	      0.19956384	     -0.11027528	      0.27758559	     -0.18132807	     -0.19072145	     -0.07677706	      6.38095484	     -0.20912001	      9.35551926	      5.24098884	     -0.23159438	     -0.22011221	     -2.80728109	      5.25837843	      0.00000000	      0.00000000	      0.01745329
     14.36666700	      2.59568661	     -0.04355874	     -0.31071920	      2.82204490	      1.18446442	      0.24079002	      0.00294981	      0.08378681	      0.56027778	     -0.11035777	      0.31895919	      0.48469079	      0.20162825	     -0.10511951	      0.28030726	     -0.18617139	     -0.18805357	     -0.07389121	      6.38242465	     -0.21489308	      9.36022895	      5.22079416	     -0.23155310	     -0.22057687	     -2.81435701	      5.24564507	      0.00000000	      0.00000000	      0.01745329
     14.40000000	      2.59399117	     -0.04368250	     -0.30978093	      2.82243957	      1.18467048	      0.24070621	      0.00295010	      0.08088679	      0.56068280	     -0.11210721	      0.31946457	      0.48491643	      0.20170754	     -0.10477262	      0.27947324	     -0.18669850	     -0.18863761	     -0.07471570	      6.38389338	     -0.21680174	      9.36104828	      5.21949178	     -0.23282592	     -0.22184044	     -2.81478397	      5.24587623	      0.00000000	      0.00000000	      0.01745329
     14.43333300	      2.59134395	     -0.04185544	     -0.30818818	      2.82195637	      1.18472618	      0.24030019	      0.00401425	      0.07396493	      0.56332425	     -0.11723231	      0.31669764	      0.48687981	      0.20409583	     -0.10396314	      0.27730424	     -0.18942111	     -0.18679192	     -0.07724732	      6.38532347	     -0.22039002	      9.36210989	      5.20294368	     -0.23522893	     -0.22855984	     -2.81640869	      5.24267297	      0.00000000	      0.00000000	      0.01745329
     14.46666700	      2.59539429	     -0.03883435	     -0.30796100	      2.82215511	      1.18443554	      0.24054950	      0.00231016	      0.06671999	      0.56383045	     -0.12306373	      0.31578550	      0.49028981	      0.20737055	     -0.09912854	      0.27816486	     -0.19407360	     -0.18385834	     -0.07609940	      6.38962063	     -0.23052291	      9.36100437	      5.17080131	     -0.23584375	     -0.22893568	     -2.82139479	      5.22870129	      0.00000000	      0.00000000	      0.01745329
     14.50000000	      2.59464545	     -0.03773530	     -0.30739287	      2.82209614	      1.18460815	      0.24019624	      0.00277117	      0.06109595	      0.56688898	     -0.12635148	      0.31491389	      0.49259321	      0.20800013	     -0.09825647	      0.27764738	     -0.19672556	     -0.18350864	     -0.07743950	      6.39271837	     -0.23656184	      9.36080373	      5.16023952	     -0.23788688	     -0.23259201	     -2.82294639	      5.22722667	      0.00000000	      0.00000000	      0.01745329
     14.53333300	      2.59680820	     -0.03539003	     -0.30755233	      2.82238294	      1.18445616	      0.24041079	      0.00199154	      0.05431831	      0.56715642	     -0.13055828	      0.31483768	      0.49616242	      0.21071134	     -0.09391572	      0.27907686	     -0.20120613	     -0.18126887	     -0.07750685	      6.39812694	     -0.24709245	      9.35683873	      5.13138616	     -0.23809792	     -0.23246539	     -2.82630656	      5.21810149	      0.00000000	      0.00000000	      0.01745329
     14.56666700	      2.59662963	     -0.03464290	     -0.30658327	      2.82228625	      1.18462083	      0.23999411	      0.00168451	      0.04931038	      0.56993091	     -0.13368182	      0.31327998	      0.49894084	      0.21145159	     -0.09365124	      0.27884277	     -0.20405601	     -0.18074794	     -0.07882491	      6.40269969	     -0.25590390	      9.35473023	      5.11954462	     -0.23978683	     -0.23440284	     -2.82803066	      5.21616420	      0.00000000	      0.00000000	      0.01745329
     14.60000000	      2.59754427	     -0.03269236	     -0.30648567	      2.82274297	      1.18451369	      0.24025917	      0.00120548	      0.04356290	      0.56887431	     -0.13687380	      0.31388743	      0.50198582	      0.21347866	     -0.08966010	      0.27977955	     -0.20782448	     -0.17890438	     -0.07897917	      6.40954230	     -0.26660350	      9.34937569	      5.09416910	     -0.24002498	     -0.23287894	     -2.83052284	      5.21001010	      0.00000000	      0.00000000	      0.01745329
     14.63333300	      2.59828750	     -0.03150557	     -0.30511735	      2.82234170	      1.18457646	      0.23983123	      0.00088849	      0.03819242	      0.57173179	     -0.14063371	      0.31144553	      0.50569275	      0.21525572	     -0.08898435	      0.27867848	     -0.21160743	     -0.17811182	     -0.08062435	      6.41603958	     -0.28051443	      9.34384451	      5.07564911	     -0.24090623	     -0.23373968	     -2.83236383	      5.20700349	      0.00000000	      0.00000000	      0.01745329
     14.66666700	      2.59880932	     -0.03005026	     -0.30562670	      2.82307963	      1.18451997	      0.24025343	      0.00135883	      0.03288686	      0.56982465	     -0.14247906	      0.31290051	      0.50885272	      0.21651694	     -0.08461727	      0.28053835	     -0.21505916	     -0.17687620	     -0.07995796	      6.42467981	     -0.29106380	      9.33790634	      5.05468231	     -0.24140583	     -0.23129110	     -2.83362334	      5.20308514	      0.00000000	      0.00000000	      0.01745329
     14.70000000	      2.59803069	     -0.02945718	     -0.30385076	      2.82278204	      1.18463339	      0.23974828	      0.00094332	      0.02828056	      0.57191548	     -0.14597939	      0.31044036	      0.51164305	      0.21751387	     -0.08490503	      0.27888682	     -0.21763957	     -0.17651523	     -0.08196173	      6.43122041	     -0.30324515	      9.33387470	      5.04442481	     -0.24293363	     -0.23196854	     -2.83421826	      5.20198323	      0.00000000	      0.00000000	      0.01745329
     14.73333300	      2.59934925	     -0.02761690	     -0.30339054	      2.82304152	      1.18446978	      0.24012293	      0.00154977	      0.02352707	      0.57031983	     -0.14829613	      0.31010989	      0.51529310	      0.22019428	     -0.08042501	      0.27972897	     -0.22134474	     -0.17480484	     -0.08166227	      6.44181745	     -0.31764736	      9.32471887	      5.02192672	     -0.24296673	     -0.22902288	     -2.83347800	      5.19809003	      0.00000000	      0.00000000	      0.01745329
     14.76666700	      2.59666153	     -0.02769599	     -0.30270662	      2.82371459	      1.18463382	      0.23992659	      0.00188204	      0.01962132	      0.56934422	     -0.15099757	      0.31112017	      0.51552859	      0.21985266	     -0.07988414	      0.27887681	     -0.22180121	     -0.17548869	     -0.08226159	      6.44531152	     -0.32290418	      9.32481402	      5.02178492	     -0.24463813	     -0.22880092	     -2.83364547	      5.19825616	      0.00000000	      0.00000000	      0.01745329
     14.80000000	      2.59799337	     -0.02604825	     -0.30057155	      2.82300775	      1.18458725	      0.23981360	      0.00105635	      0.01587163	      0.57086063	     -0.15484021	      0.30736070	      0.51907389	      0.22181036	     -0.07842709	      0.27686543	     -0.22487013	     -0.17334264	     -0.08387003	      6.45546147	     -0.33919377	      9.31522117	      5.00886084	     -0.24316730	     -0.22853829	     -2.82928101	      5.19607311	      0.00000000	      0.00000000	      0.01745329
     14.83333300	      2.60052934	     -0.02499851	     -0.30099888	      2.82325535	      1.18448927	      0.23999088	      0.00297394	      0.00968167	      0.56997550	     -0.15457074	      0.30625566	      0.52470065	      0.22296271	     -0.07255853	      0.27851219	     -0.22905150	     -0.17257309	     -0.08280424	      6.46827533	     -0.35232620	      9.30014749	      4.99598908	     -0.24519465	     -0.22868428	     -2.81859100	      5.19575054	      0.00000000	      0.00000000	      0.01745329
     14.86666700	      2.59751834	     -0.02498142	     -0.30094277	      2.82405255	      1.18452119	      0.23990644	      0.00306251	      0.00625024	      0.56801925	     -0.15735287	      0.30717288	      0.52472888	      0.22245190	     -0.07217397	      0.27872302	     -0.22909957	     -0.17319140	     -0.08282173	      6.46975609	     -0.35613456	      9.30027545	      4.99726017	     -0.24521708	     -0.22854159	     -2.81814522	      5.19585538	      0.00000000	      0.00000000	      0.01745329
     14.90000000	      2.59906783	     -0.02479072	     -0.29927855	      2.82360406	      1.18465333	      0.23974478	      0.00285875	      0.00314543	      0.56919570	     -0.15873249	      0.30420307	      0.52841955	      0.22312146	     -0.07090405	      0.27794529	     -0.23153878	     -0.17221097	     -0.08488211	      6.47747680	     -0.36566784	      9.29173531	      5.00396961	     -0.24442948	     -0.22995640	     -2.80727784	      5.19544919	      0.00000000	      0.00000000	      0.01745329
     14.93333300	      2.60101842	     -0.02338556	     -0.29856111	      2.82366390	      1.18463046	      0.23980887	      0.00430181	     -0.00338785	      0.56689393	     -0.15589576	      0.30195537	      0.53474605	      0.22464551	     -0.06512659	      0.27881060	     -0.23554440	     -0.17196699	     -0.08622604	      6.48721472	     -0.37003438	      9.27565386	      5.01453426	     -0.24897928	     -0.23226906	     -2.78445410	      5.19670881	      0.00000000	      0.00000000	      0.01745329
     14.96666700	      2.59917785	     -0.02348958	     -0.29844680	      2.82432749	      1.18456604	      0.23971872	      0.00428236	     -0.00573476	      0.56495260	     -0.15810457	      0.30285417	      0.53478705	      0.22426928	     -0.06468384	      0.27911725	     -0.23559101	     -0.17242641	     -0.08611605	      6.48734980	     -0.37263832	      9.27519638	      5.01562559	     -0.24859092	     -0.23231938	     -2.78361483	      5.19676233	      0.00000000	      0.00000000	      0.01745329
     15.00000000	      2.59953481	     -0.02290936	     -0.29679738	      2.82396391	      1.18455330	      0.23969484	      0.00459984	     -0.00787888	      0.56473082	     -0.15884592	      0.30066077	      0.53699487	      0.22568757	     -0.06393305	      0.27818810	     -0.23701721	     -0.17153921	     -0.08769762	      6.49002868	     -0.37624561	      9.27000014	      5.02681639	     -0.24628098	     -0.23334523	     -2.77282699	      5.19656272	      0.00000000	      0.00000000	      0.01745329
     15.03333300	      2.60067894	     -0.02156179	     -0.29602055	      2.82479272	      1.18475274	      0.23958834	      0.00303246	     -0.01512088	      0.55887535	     -0.15340872	      0.29891357	      0.54291835	      0.22527429	     -0.05785296	      0.27882800	     -0.24007701	     -0.17142754	     -0.08813715	      6.49267381	     -0.36981483	      9.25390011	      5.05449167	     -0.25531696	     -0.23406872	     -2.74237741	      5.20011018	      0.00000000	      0.00000000	      0.01745329
     15.06666700	      2.59968257	     -0.02173337	     -0.29572842	      2.82504221	      1.18462416	      0.23954380	      0.00299358	     -0.01661465	      0.55734601	     -0.15527460	      0.29901188	      0.54308608	      0.22587173	     -0.05757352	      0.27865116	     -0.24024928	     -0.17177430	     -0.08838616	      6.49237397	     -0.37192148	      9.25308399	      5.05571413	     -0.25418134	     -0.23447046	     -2.74073688	      5.19989776	      0.00000000	      0.00000000	      0.01745329
     15.10000000	      2.60021834	     -0.02050050	     -0.29264923	      2.82431368	      1.18457910	      0.23950282	      0.00271701	     -0.01889891	      0.55593282	     -0.15465944	      0.29511389	      0.54606255	      0.22833147	     -0.05666493	      0.27647296	     -0.24209625	     -0.16954761	     -0.09082448	      6.49401841	     -0.37214697	      9.24722543	      5.07154503	     -0.25259940	     -0.23564769	     -2.72516187	      5.19916087	      0.00000000	      0.00000000	      0.01745329
     15.13333300	      2.60081092	     -0.01884375	     -0.29101147	      2.82576785	      1.18463781	      0.23921437	     -0.00136989	     -0.02657626	      0.54534903	     -0.14799775	      0.29332837	      0.55178882	      0.22811420	     -0.05062554	      0.27598572	     -0.24468058	     -0.17001477	     -0.08999272	      6.49079065	     -0.36060037	      9.23385392	      5.10024945	     -0.26570774	     -0.23442064	     -2.69634168	      5.20203607	      0.00000000	      0.00000000	      0.01745329
     15.16666700	      2.59981088	     -0.01874687	     -0.29050567	      2.82587397	      1.18449301	      0.23923021	     -0.00110917	     -0.02767337	      0.54411626	     -0.14999596	      0.29335591	      0.55187277	      0.22851153	     -0.05048136	      0.27588479	     -0.24479865	     -0.16981121	     -0.09025311	      6.49047900	     -0.36273606	      9.23334865	      5.10158132	     -0.26375306	     -0.23501975	     -2.69491136	      5.20175347	      0.00000000	      0.00000000	      0.01745329
     15.20000000	      2.60248311	     -0.01600349	     -0.28486245	      2.82528030	      1.18449105	      0.23891856	     -0.00418438	     -0.03242798	      0.53643542	     -0.14495978	      0.28729036	      0.55811388	      0.23277632	     -0.04653065	      0.26987827	     -0.24825439	     -0.16784614	     -0.09265300	      6.49013286	     -0.35635643	      9.22245450	      5.13514540	     -0.27011675	     -0.23506475	     -2.66492843	      5.20201651	      0.00000000	      0.00000000	      0.01745329
