# Supplementary material for: Simulation of Human Movement in Zero Gravity
Source: Sensors (Basel). 2024 Mar 9;24(6):1770. doi: 10.3390/s24061770 (PMC10976247; doi:10.3390/s24061770)
Supplement: Supplementary file 1 [file sensors-24-01770-s001.zip › supplementary/motion_data/2 ArmsDefence/motion.trc]

PathFileType	4	(X/Y/Z)	sample.trc
DataRate	CameraRate	NumFrames	NumMarkers	Units	OrigDataRate	OrigDataStartFrame	OrigNumFrames
0.033333333333333333	0.033333333333333333	457	32	m	0.033333333333333333	1	457
Frame#	Time	PELVIS			SPINE_NAVEL			SPINE_CHEST			NECK			CLAVICLE_LEFT			SHOULDER_LEFT			ELBOW_LEFT			WRIST_LEFT			HAND_LEFT			HANDTIP_LEFT			THUMB_LEFT			CLAVICLE_RIGHT			SHOULDER_RIGHT			ELBOW_RIGHT			WRIST_RIGHT			HAND_RIGHT
		X1	Y1	Z1	X2	Y2	Z2	X3	Y3	Z3	X4	Y4	Z4	X5	Y5	Z5	X6	Y6	Z6	X7	Y7	Z7	X8	Y8	Z8	X9	Y9	Z9	X10	Y10	Z10	X11	Y11	Z11	X12	Y12	Z12	X13	Y13	Z13	X14	Y14	Z14	X15	Y15	Z15	X16	Y16	Z16
1	0	2.801341890704736	1.203891605085061	0.2509880143107505	2.780402710381589	1.383583364530449	0.2454533630482077	2.77910224548548	1.527323750586233	0.2450110235812603	2.804510113718708	1.746619682404917	0.260994309939093	2.781380288212675	1.709958884963172	0.2908674200884807	2.694685481989664	1.674233647472914	0.3913286576732148	2.675202860180649	1.392659872049434	0.419841809722996	2.587318508462945	1.189214499372801	0.3516010219498797	2.608506400836292	1.096504842091093	0.3546566382504923	2.650143364287315	1.029412419064239	0.2891204078742812	2.641766701262924	1.074144951314256	0.2982563662537185	2.82239958651571	1.710604171803978	0.2294931799785429	2.875923127341525	1.67987897242819	0.1159980955404651	2.912427755624469	1.403948613571178	0.06865165745161303	2.835743535427418	1.19363552869287	-0.003316184770343675	2.825188588603846	1.09655273338093	0.02919782039900931
2	0.03333300000000072	2.801628795677937	1.203871258336543	0.2509592479584006	2.780617208813005	1.383561413214461	0.245420754570511	2.779268615008724	1.527300046048112	0.2449693299133175	2.804767051097591	1.746593758612592	0.2610082402685712	2.781690534847157	1.709933705397965	0.29073398930856	2.694989687526525	1.674243083783772	0.3914229737848852	2.675247244563124	1.392600347041515	0.420354655295336	2.58703134027685	1.188993535204561	0.3515619878987458	2.610121350340574	1.098194270204944	0.3542102610503701	2.650126512452847	1.027787975843142	0.29140424056503	2.641458027385736	1.074344890612635	0.2983317843001026	2.822466443332914	1.710578210592567	0.229505940301161	2.876244375783287	1.679948830792136	0.1158268050823812	2.912735909652748	1.403705468642825	0.06829792574332601	2.836340056285764	1.192963975931741	-0.003613122464099884	2.826435762120545	1.095902806222624	0.0295132455017285
3	0.0666670000000007	2.80191570780146	1.203850910977766	0.2509304807429836	2.780831643464238	1.383539461240046	0.2453881451145249	2.779434903850053	1.527276340798954	0.2449276349945402	2.805023674260435	1.746567834042583	0.2610221810082453	2.782000336198047	1.709908525077411	0.290600554385989	2.695293909773394	1.674252520330862	0.3915172218485046	2.675262940155774	1.392543739363552	0.4208363885558499	2.586750094430891	1.188775313970936	0.3515237581419233	2.611721780924394	1.099892305212142	0.3537986156600291	2.650085485600474	1.026314170313753	0.293657889121996	2.641176100901938	1.074556238140524	0.2984266979271943	2.822533297430794	1.710552248602359	0.229518781808938	2.876563540650124	1.680018691257272	0.1156565339622224	2.913039652045523	1.403471844719964	0.06795045976154986	2.836913005541411	1.192321591935457	-0.00389017449274063	2.827641091093125	1.09528126391673	0.02981642531056623
4	0.1000000000000005	2.802202607672327	1.203830564229747	0.2509017143903683	2.78104591118278	1.383517509924461	0.2453555366367301	2.779600987716718	1.527252636261198	0.2448859413265506	2.805279595380487	1.74654191025039	0.2610361641303952	2.782309185360216	1.709883345512367	0.290467123101923	2.695598099666016	1.674261956472695	0.3916113972765028	2.675235956562549	1.392491709623654	0.4212672404933043	2.586489586610603	1.188560100600233	0.3514874115303445	2.61330376123987	1.101607393244735	0.3534445356239252	2.650004598846766	1.025104161113682	0.2958518991813345	2.640948338850977	1.074787196861164	0.2985463219592681	2.82260013861689	1.710526287391111	0.2295318363064109	2.876878339618391	1.680088549628607	0.1154884933477549	2.913335046432366	1.403257395487727	0.06761756250804579	2.83740318161744	1.191743303756552	-0.004127875053186228	2.828764034851307	1.094721239233758	0.03009643108071022
5	0.1333330000000004	2.802489500860559	1.203810217482336	0.2508729480373516	2.781259905908018	1.38349555860938	0.2453229281587875	2.779766721244623	1.527228931723909	0.2448442476584883	2.805534422677153	1.746515986458368	0.2610502093543655	2.782616600632882	1.709858165947534	0.290333691104692	2.695902358017329	1.674271392387079	0.3917055601712784	2.675165361210597	1.392444780253746	0.4216374201985039	2.586271287590489	1.188342851317625	0.3514558369731712	2.614867289259023	1.103335694377846	0.3531677514967036	2.649878089077166	1.024229819125354	0.297948350900462	2.640799922911352	1.075037942274673	0.2986825000298454	2.822666961370123	1.710500326180076	0.2295452319535697	2.877186893002719	1.68015840795505	0.1153238995325778	2.9136272199891	1.403069689812015	0.0673081139400315	2.83773655846098	1.191260504968805	-0.004309761739522425	2.829770339086016	1.094246668392001	0.03034147912180067
6	0.1666670000000003	2.8027763921703	1.203789870125436	0.2508441808206588	2.781473507579083	1.383473606636525	0.2452903187023318	2.779931932141503	1.527205226476206	0.2448025527394795	2.805787765861916	1.746490061888903	0.261064335907387	2.782922134933103	1.709832985627647	0.2902002539299083	2.696206988826395	1.674280828225743	0.3917998716403107	2.675059353986927	1.3924036105655	0.4219438397923035	2.586112854562295	1.188120739042197	0.351431410298453	2.616404087745015	1.105064681993678	0.3529739444928524	2.649712895267607	1.023721855152637	0.2999127398091093	2.640744228681414	1.075303464438655	0.2988266583642983	2.822733759250963	1.710474364190531	0.2295591198348702	2.87748840259244	1.680228268256418	0.1151643376635072	2.913913423728442	1.402914476676235	0.06703346003009862	2.837850748393313	1.190895531768286	-0.004422209807967308	2.830637681798929	1.0938683632613	0.03054011252293394
7	0.2000000000000002	2.80306325984114	1.203769523380227	0.2508154144659402	2.781686563914718	1.383451655323307	0.2452577102237632	2.780096406539161	1.527181521940694	0.244760859071104	2.806039197922424	1.746464138097564	0.2610785485380401	2.783225329144353	1.70980780606365	0.290066819006977	2.6965124699955	1.674290263263176	0.3918945761459584	2.674926691349546	1.39236847729557	0.422178215736243	2.586020038197607	1.187892933722346	0.3514108118403588	2.617895892495243	1.106769465665856	0.3528640086005949	2.649527394506288	1.023566952329219	0.3017259414691477	2.640781531181247	1.07557450492212	0.2989724366689069	2.822800518774812	1.710448402980314	0.2295736465343949	2.877782322650381	1.680298126186066	0.1150114734554549	2.914197523995867	1.402795677627662	0.06680430524213178	2.837710467193556	1.1906617375985	-0.004454660861018053	2.831365764106318	1.093590188868405	0.03068516440547922
8	0.233333	2.803350107226297	1.203749176636708	0.2507866481097749	2.7818989304526	1.38342970401154	0.2452251017446632	2.780259914042616	1.527157817406588	0.2447191654024599	2.80628826327752	1.746438214306769	0.2610928397240954	2.783525695091864	1.70978262650032	0.289933381643829	2.696818994883594	1.674299697590912	0.3919899076128081	2.674777015856781	1.392338291530031	0.4223362965974932	2.585985772653806	1.187662072764174	0.3513884816598536	2.619303771197361	1.108405066404397	0.3528397645108586	2.649345107316557	1.023714983196144	0.3033660882000937	2.640900648254901	1.075837735223571	0.2991237274766119	2.822867231170104	1.710422441770744	0.2295889585144261	2.878067814697703	1.680367983562364	0.1148669589518447	2.914485936075764	1.402714939149687	0.06662982954757249	2.837300382105027	1.190564389428143	-0.004400146358822674	2.83197034302803	1.093410960504054	0.0307735822519405
9	0.266667	2.803636937005108	1.203728829284927	0.2507578808886666	2.782110453122975	1.38340775204308	0.2451924922865857	2.780422193660415	1.527134112163152	0.2446774704826313	2.806534437259556	1.746412289738954	0.2611071561434036	2.783822658029905	1.709757446182462	0.2897999370216154	2.697126586845043	1.674309131271636	0.3920860847987188	2.674622635586595	1.392311886633977	0.4224226278152812	2.58599331237732	1.187437463823253	0.3513622702761995	2.620574756711008	1.109914198960782	0.3528989005941705	2.649195064348722	1.024091021082142	0.3048026738078267	2.641078827174923	1.076079213063121	0.2992914037946915	2.822933886271999	1.710396479783163	0.2296051488057329	2.878343806163155	1.680437842108214	0.1147323327740707	2.914781578306178	1.402671838786805	0.06652005140385857	2.836617174453009	1.190602262479021	-0.004255046790521592	2.832473604770234	1.093326149281011	0.03080544705851507
10	0.3000000000000007	2.803923725446327	1.203708482546204	0.2507291145280384	2.78232095463172	1.383385800735469	0.2451598838058478	2.780582941133081	1.527110407633133	0.2446357768131525	2.806777157248827	1.74638636594975	0.2611213751688976	2.784115597806583	1.70973226662109	0.2896664921880127	2.697435158149787	1.67431856349559	0.3921831668017011	2.67447499377218	1.392289191329721	0.4224432693422813	2.586028169588181	1.187229377794646	0.3513323716671801	2.62167797207896	1.1112551592886	0.3530208976304313	2.649098895118083	1.024614171908952	0.3060115968094925	2.641292241301104	1.076290029407938	0.2994832346676922	2.823000467148923	1.71037051857547	0.2296222082149289	2.878609554700132	1.680507697225081	0.1146088343780062	2.915081498861103	1.40266432319639	0.06648192717324214	2.83568014409635	1.190765755810565	-0.004021678168287643	2.832905043213185	1.093326101887316	0.03078372414047264
11	0.3333330000000005	2.804210474086237	1.203688135810681	0.2507003481642386	2.782530277649772	1.383363849430661	0.245127275323944	2.780741841285961	1.527086703105902	0.2445940831430713	2.807015912470479	1.746360442161647	0.2611353234104298	2.784403973524291	1.709707087061072	0.2895330420495472	2.697744626231491	1.67432799428056	0.3922810716730739	2.67434302791465	1.392271502447282	0.4224061009777866	2.586084605567427	1.187045086011674	0.3513040436562062	2.622606478418883	1.112403403178408	0.3531885045347866	2.649066506642493	1.025213407720279	0.3069895564670955	2.641522233499473	1.076464290787963	0.2997016541261552	2.823066962584199	1.710344557369068	0.2296400413645615	2.878864841982967	1.680577550630182	0.1144972808232947	2.915382916947288	1.402690072315817	0.0665168686205248	2.834529083730076	1.191039790903305	-0.003708120567035173	2.833297725336478	1.093395995807664	0.030712476450631
12	0.3666670000000005	2.804497183944442	1.203667788468542	0.2506715809335407	2.782738269576146	1.383341897470653	0.2450946658623409	2.780898562592828	1.527062997870885	0.2445523882214192	2.807250189893181	1.746334517597167	0.2611488293752076	2.784687247825298	1.709681906747304	0.2893995814195156	2.698054755185298	1.67433742361791	0.3923797959572446	2.674236101954021	1.392259576354647	0.422325047580129	2.586162266990834	1.186888536249976	0.3512852134115887	2.623368385463777	1.113348239008381	0.3533887015661031	2.64909951284182	1.025830274968268	0.3077540989616234	2.64175798371277	1.076599625491389	0.2999440760051538	2.823133360911887	1.710318595385387	0.2296585544242506	2.879109698878912	1.680647404077519	0.1143984131814672	2.915684438545674	1.402747394159708	0.06662176933208803	2.833223138664491	1.191407261000461	-0.003327962075074617	2.833677450994795	1.093518463566268	0.03059484214203647
13	0.4000000000000004	2.804783829760413	1.203647441741239	0.2506428145611435	2.782944769749283	1.383319946173123	0.2450620573772705	2.781052748558186	1.527039293350984	0.2445106945496799	2.807479417600314	1.746308593812019	0.26116172073329	2.784964805057625	1.709656727190892	0.2892661170341259	2.698365072965862	1.674346850620258	0.3924794039419205	2.67416502693289	1.392252252634422	0.422218976246554	2.586260977070129	1.186760846315822	0.3512821109814188	2.623978397424168	1.114091389319745	0.3536115905685676	2.64919219196319	1.026422695445518	0.3083309934919228	2.64199741368879	1.076698927775926	0.3002031087034762	2.823199643822821	1.71029263418242	0.229677653009431	2.879343990987755	1.680717253049311	0.1143129129128147	2.915996949157743	1.40283534132218	0.06678763911595612	2.831855910875567	1.191848953946433	-0.002900259738306523	2.834051711859808	1.093674721230913	0.03043207647741418
14	0.4333330000000002	2.805070411683782	1.203627095019042	0.2506140481831737	2.78314965820406	1.383297994880153	0.2450294488901448	2.781204061133263	1.527015588835724	0.2444690008768529	2.807703029352232	1.746282670028774	0.2611738319804739	2.785236031642068	1.709631547636785	0.2891326435315604	2.698674801050865	1.674356275217258	0.3925799149756324	2.674135358892762	1.392246375282552	0.4221049752711448	2.586378870303988	1.186659122574947	0.3512964462122492	2.624456143431582	1.114644410997851	0.3538497258732163	2.649335019602081	1.026962824764632	0.3087490030885051	2.642245009814866	1.076767852080771	0.3004670809794495	2.823265798729762	1.710266672981658	0.2296972600693511	2.879568028625536	1.680787099310143	0.1142416101393272	2.91635045499494	1.402953271661514	0.06700153571933781	2.830571605305128	1.192343857713494	-0.002451157594619189	2.834418172464733	1.09385490168122	0.03022878077534258
15	0.4666670000000002	2.805356929426466	1.203606747692267	0.2505852809356842	2.783352835077184	1.383276042933875	0.2449968394223475	2.781352164466687	1.526991883614683	0.2444273059519199	2.807920486785095	1.746256745470033	0.2611849746701643	2.785500361413926	1.709606367329967	0.2889991554490786	2.698982950710819	1.674365697311858	0.3926811266548876	2.674151776719317	1.392238788722971	0.4220049622736325	2.586516679810031	1.186580916642316	0.3513298548079701	2.624825939479792	1.115029697925067	0.3540956644274622	2.649516936083787	1.027437551778357	0.3090407612465738	2.642506379826766	1.076813024653814	0.3007262985954466	2.823331813179575	1.710240711004626	0.2297172600103043	2.879782646472701	1.680856944648906	0.1141852284256789	2.916780353068142	1.403100496308746	0.06724608171662477	2.829521382009396	1.192873706337546	-0.00201372451868696	2.834767296701575	1.094061336520277	0.0299929889936283
16	0.5	2.805643356476316	1.203586400982498	0.2505565145436541	2.783554199424041	1.383254091652104	0.2449642309300266	2.781496711664282	1.526968179110921	0.2443856122763125	2.808131225986007	1.746230821691591	0.2611948913797171	2.785757214769828	1.709581187781634	0.2888656592194434	2.699288629984077	1.674375115933307	0.3927826527513232	2.674226955569448	1.392226467120437	0.4219436218122644	2.58667711534979	1.186526576710268	0.3513850462549021	2.625114870155919	1.115277180123879	0.354341468426337	2.649723030627293	1.027844861899771	0.3092359594240158	2.642788079542095	1.076843402563061	0.3009735642175768	2.823397668570451	1.710214749809412	0.2297374160146785	2.879988713160769	1.680926784615416	0.1141440044514521	2.917330514412844	1.403276702373673	0.06750197135146874	2.828827515011291	1.193429364755305	-0.001621159601648545	2.83508262126466	1.09431049955694	0.02973503636727551
17	0.5333330000000007	2.805929691681445	1.203566054280143	0.2505277481429907	2.7837536886213	1.383232140377064	0.244931622434509	2.781637378695064	1.526944474614127	0.2443439185989766	2.808334669907065	1.746204897916112	0.2612032587229192	2.78600600379872	1.709556008236836	0.2887321491480214	2.699590699259931	1.67438453093266	0.3928838645262136	2.674370486168973	1.392206216211181	0.4219400837723681	2.58686029087638	1.186495473217073	0.3514619252415293	2.625350509692626	1.115417008712231	0.3545845675095133	2.649938917088378	1.02818786032961	0.3093591362917795	2.643094423714329	1.076867379767459	0.3012029534395859	2.823463351902013	1.710188788617611	0.2297573762398493	2.880187003254688	1.68099662106488	0.1141177341514973	2.918041225526493	1.403480442447608	0.06775530046344369	2.828564417219519	1.194006803824919	-0.001297593749388517	2.835349292779092	1.094620372046082	0.02946440479322822
18	0.5666670000000007	2.806215933453685	1.203545706975657	0.2504989808695299	2.783951260506868	1.383210188451029	0.2448990129570939	2.781773849662873	1.526920769414047	0.2443022236688407	2.808530211000335	1.746178973366296	0.2612096923308527	2.786246108373288	1.709530827940658	0.2885986194330721	2.699887580548378	1.674393942136122	0.3929838495643426	2.674583270921391	1.392175349474481	0.4220048509173108	2.587062866438834	1.186485596298062	0.351556763801515	2.625546213207162	1.11547467387777	0.3548113242653929	2.65015347110701	1.028471965793394	0.3094297019934293	2.643426384007564	1.076891377932857	0.3014105818282548	2.823528849886019	1.710162826650857	0.2297766813849005	2.880378036708479	1.681066455864015	0.1141057887259363	2.918941515396757	1.403708572887429	0.06799833484502785	2.828758770832771	1.194604172985557	-0.001056470230576984	2.835558237323064	1.095007173603587	0.02919073854366436
19	0.6000000000000005	2.806502053963628	1.203525360290759	0.2504702144480391	2.784146871528128	1.383188237191954	0.244866404453847	2.781905805643369	1.526897064933907	0.2442605299872853	2.808717184055501	1.746153049598036	0.2612137333695619	2.786476834764488	1.709505648404404	0.2884650761820361	2.70017715069234	1.674403348501207	0.3930813953058652	2.674853727534086	1.392132672226989	0.4221379547233298	2.587277337012396	1.186494193902974	0.3516630788136215	2.625705583784797	1.11547141751858	0.3550050751266755	2.650356261452069	1.028703081741634	0.3094596769470478	2.643780789712404	1.076920887779974	0.3015940143548521	2.8235941430401	1.710136865467347	0.2297947443106277	2.880561966607628	1.681136284601472	0.1141070385978569	2.920037812696405	1.403955694876845	0.06822780422682256	2.829398053097486	1.195216262130202	-0.0009001793621688159	2.835711621662171	1.095479692609346	0.02892657331406637
20	0.6333330000000004	2.806788050655506	1.203505013615995	0.2504414480142111	2.784340513394713	1.383166285942208	0.2448337959460119	2.782032946988046	1.526873360463564	0.2442188363032044	2.808894883302978	1.7461271258341	0.2612148340053393	2.786697419917263	1.709480468873227	0.288331513368649	2.700456717907514	1.674412749809597	0.3931749567787667	2.675158403994151	1.392078183284547	0.4223288292343669	2.587490354457143	1.186518373916316	0.3517698108164329	2.625826100575478	1.115425472873331	0.3551502984284424	2.650536818473884	1.028886333325923	0.3094545025376705	2.644147788892208	1.07696042645538	0.3017488119581081	2.823659217377508	1.71011090428879	0.2298108274292498	2.880738696672613	1.681206109142788	0.1141198488356983	2.921303567351991	1.404213435180594	0.0684437343834427	2.830429442706172	1.195831643750668	-0.0008215680261912875	2.83582386305729	1.096037111328011	0.02868782248145096
21	0.6666670000000003	2.807073920438644	1.203484666341959	0.2504126807036653	2.78453219218633	1.383144334044211	0.2448011864548039	2.782154977396432	1.526849655292932	0.2441771413654746	2.809062564632588	1.74610120129729	0.2612123805181678	2.786907040660642	1.709455288592325	0.2881979248673268	2.700723189164214	1.674422145816683	0.3932627112391368	2.67546581831529	1.392012078104438	0.4225612296742838	2.587682466200854	1.186554238651942	0.351862820991763	2.625899478023283	1.115351388015732	0.3552301701567438	2.650686995607218	1.029023817707635	0.3094186980467581	2.644511444029242	1.077012356292755	0.3018687236999392	2.823724058675001	1.710084942336931	0.2298240720739393	2.880907828780332	1.681275931350291	0.1141421523103953	2.922672743834868	1.404470275102274	0.06865015775903865	2.831751477251377	1.196432701741065	-0.0008051846010969116	2.835917642343952	1.096667690335278	0.0284922984708627
22	0.7000000000000002	2.80735963402495	1.203464319690512	0.2503839142409549	2.784721920578843	1.383122382816063	0.2447685779362079	2.782271616519954	1.52682595084541	0.2441354476754278	2.809219527682408	1.746075277543607	0.2612057596706376	2.787104978552191	1.709430109073109	0.2880643165284843	2.700973871919301	1.674431535407015	0.3933428536236367	2.675749541207881	1.391934908857132	0.4228199986834543	2.587836654352659	1.186597374401102	0.3519321297683087	2.625920275820492	1.11526276627971	0.3552255781047257	2.650805351265982	1.02911498414046	0.3093628709627734	2.644858568299343	1.077076598091935	0.3019507234061294	2.823788647602656	1.710058981170087	0.2298335990576601	2.881068835242951	1.681345746836245	0.1141716046760755	2.924068174174923	1.404713642394894	0.06885090527260709	2.833233715331918	1.197002074315905	-0.0008318275517236077	2.836013472641675	1.097350480266427	0.02835217503513656
23	0.733333	2.807645187464905	1.203443973052343	0.2503551477615581	2.784909757646995	1.383100431600286	0.2447359694113886	2.7823826206655	1.526802246411032	0.2440937539819138	2.809365139626697	1.746049353795927	0.2611943736497786	2.78729064395546	1.709404929560848	0.2879306821480922	2.701206596306514	1.674440918285492	0.3934137283888372	2.67599054805609	1.391847656997112	0.4230906017398737	2.587941190545401	1.186642138627185	0.3519737293930195	2.625889418582763	1.115170021263667	0.3551232824780605	2.650897027469898	1.029155724065549	0.309301911205892	2.645183534028488	1.077150936035383	0.3019996395306701	2.823852971365015	1.710033020010082	0.2298385386009725	2.88122101008195	1.681415557549472	0.1142056729713913	2.92541098249521	1.404931114997439	0.06905081197611176	2.834727224018729	1.197524969762341	-0.000879263323768948	2.836132767492809	1.098057520257016	0.02827439564274859
24	0.766667	2.807930576418834	1.203423625818195	0.2503263804008852	2.785095794791985	1.383078479739454	0.2447033599014877	2.78248777122899	1.526778541279892	0.2440520590337713	2.80949882304474	1.746023429277162	0.2611776674889459	2.787463558888763	1.709379749300853	0.2877970155100664	2.701419633769301	1.674450294131661	0.3934739140522361	2.676179850777696	1.391751999126254	0.4233632734709569	2.5879902377656	1.18668313695375	0.35199121105039	2.625807630824388	1.115079767617852	0.3549131189945108	2.65097003601306	1.029139974979165	0.3092517005409295	2.645486715633046	1.077233394686382	0.302026098542185	2.823917017908115	1.710007058078785	0.2298380749268722	2.88136344037044	1.681485365515493	0.1142417645845069	2.926618518765802	1.405110950403064	0.06925617560321351	2.836064593137881	1.197988934485985	-0.0009232265482407464	2.836298301997561	1.098751885769909	0.02825989077232075
25	0.8000000000000007	2.808215770473485	1.20340327921007	0.2502976138832871	2.785280138431608	1.383056528551815	0.2446707513624197	2.782586879896652	1.52675483687556	0.244010365332298	2.809620043581533	1.745997505543418	0.2611551260859477	2.787623339119593	1.709354569804646	0.2876633224160383	2.701611691461999	1.67445966175477	0.3935221973031827	2.676318186593	1.391650241564472	0.4236304498180507	2.587985072920646	1.186715276182386	0.3519948579091812	2.625674673567932	1.114994008412941	0.354591157784278	2.65103739040617	1.029062010873023	0.3092314605894463	2.645770226127235	1.077320298411423	0.3020445455361812	2.823980770323781	1.709981096934627	0.229831444182003	2.881495353332121	1.681555166540385	0.1142773007661052	2.927600413697686	1.405242123872475	0.06947125024571588	2.837072430680514	1.198382131510238	-0.0009419055242345494	2.836530959615932	1.099389552577536	0.02830485441817327
26	0.8333330000000005	2.808500764459803	1.203382932618796	0.2502688473440328	2.785462939302494	1.383034577380034	0.2446381428152765	2.782679803070197	1.526731132488233	0.2439686716263092	2.809728277729076	1.745971581817662	0.2611262607538807	2.787769615469167	1.709329390317593	0.2875295966179313	2.701781549922496	1.674469020781289	0.3935575378494788	2.676405975599017	1.39154592530421	0.4238825755320654	2.587933273915483	1.186734812444713	0.3519954772135505	2.625493367037931	1.114913548039873	0.3541631593448978	2.651110054610905	1.028923696266555	0.3092571562594639	2.646037930826739	1.077406964971084	0.3020709595740032	2.824044217950572	1.709955135799537	0.229817923163702	2.881616107493041	1.681624962795971	0.1143097813445465	2.928274143138075	1.405316473430276	0.06969528750090102	2.837615392029638	1.198694087341914	-0.0009199522055212925	2.836843190967582	1.099930384117867	0.02840307507578211
27	0.8666670000000005	2.808785552766541	1.203362585435252	0.2502400799183163	2.785644375914489	1.383012625566822	0.2446055332811241	2.782766430826926	1.526707427408162	0.2439269766646079	2.80982298214418	1.745945657322892	0.2610906035187946	2.787901981826519	1.709304210085093	0.2873958318432278	2.701928045464892	1.674478370808141	0.393579045900008	2.676441910290986	1.391443313586925	0.4241059003132526	2.587847085989201	1.186738005875778	0.3520017271940858	2.625267127067334	1.114838057325368	0.353636348900964	2.651194542738748	1.028732563616469	0.3093334169973225	2.646292498752471	1.077486256374799	0.3021182317900329	2.824107350457717	1.709929173895483	0.2297968213862842	2.881725266507259	1.681694756544338	0.114336814496075	2.928593733302136	1.405329493294674	0.06992584418646726	2.837626983472012	1.198916777435692	-0.0008494105500190822	2.837237645922266	1.100343546816798	0.02854520749012419
28	0.9000000000000004	2.809070103632159	1.20334223888157	0.2502113133302794	2.785824631082166	1.382990674430557	0.2445729247158044	2.782846666589363	1.526683723059064	0.2438852829484583	2.809903535753883	1.745919733615295	0.2610477323271875	2.788019892964379	1.709279030618749	0.2872620338564069	2.702049809924742	1.674487710554916	0.3935860263376472	2.676421901273827	1.391344714761939	0.4242880539354391	2.587734988257472	1.186718174929951	0.3520196805245014	2.625001798411324	1.114762844524726	0.3530289186973757	2.651289702275612	1.028495514670469	0.3094566815986086	2.646532234899547	1.077549226724716	0.3021980931737618	2.8241701516833	1.709903212780988	0.2297675152389903	2.881822169303679	1.681764543848222	0.1143562300523386	2.928534112674095	1.405280227044406	0.07015825994187577	2.837090595313413	1.199044488322477	-0.0007297295803597207	2.837699139576107	1.100603829695665	0.02871822477655765
29	0.9333330000000002	2.809354410455993	1.203321892348719	0.2501825467149822	2.786003931690543	1.382968723314045	0.2445403161403389	2.782920447956453	1.526660018731297	0.2438435892266444	2.809969320795852	1.745893809917926	0.2609972922550783	2.788122795481014	1.709253851164021	0.2871281964034303	2.702145611886119	1.674497039545227	0.3935780085369159	2.676342407217598	1.391250162114785	0.424421722024101	2.587599229800845	1.186669317110993	0.35204960348174	2.624702581379534	1.114680545263728	0.3523731555729678	2.651386957117154	1.028219208210475	0.3096174093770533	2.646753594621773	1.077588272188662	0.3023261593559008	2.824232611583487	1.709877251678087	0.2297294869489384	2.881906098229078	1.681834327105191	0.1143661531374485	2.928104474708447	1.405171014462155	0.07038708289489859	2.836042214818447	1.199074171216175	-0.0005661208641215345	2.838195021656921	1.100692105024626	0.02890606983180134
30	0.9666670000000002	2.809638466169616	1.203301545227722	0.2501537792074149	2.786182538413423	1.382946771560141	0.2445077065757255	2.782987755785599	1.526636313715275	0.2438018942479401	2.810019752529955	1.745867885453878	0.2609390038427759	2.788210192562565	1.709228670966404	0.2869943132511152	2.7022146484148	1.674506357268495	0.3935548016612085	2.676207838677713	1.391159562377089	0.424507907360142	2.587441402564894	1.186591715841156	0.3520906143851326	2.624374492539268	1.114585550903121	0.3517025738188483	2.651478734753079	1.027910925924547	0.3098052938244706	2.646952339077481	1.077600159058361	0.3025117732197446	2.824294720944066	1.709851289808854	0.22968233326768	2.881976333032187	1.681904108769581	0.1143649246641566	2.927358960389477	1.40500844160467	0.07059891147527099	2.834593315744339	1.199003902526402	-0.0003708274053177593	2.838683915262072	1.100597361283219	0.02909029956193344
31	1	2.80992223768678	1.203281198740848	0.2501250125315276	2.78636073238069	1.382924820487365	0.2444750979777437	2.783048616486192	1.526612609434876	0.2437602005135843	2.810054301099513	1.745841961779425	0.2608726855483405	2.78828167567003	1.709203491537595	0.2868603902535045	2.702256455554557	1.674515662343645	0.3935164838354085	2.676029272186339	1.391073359293997	0.4245519470128734	2.587265040650626	1.186492496496158	0.3521389905680225	2.624025140670371	1.11447782057173	0.3510439423584087	2.651556808574706	1.027580584093053	0.3100078437706161	2.647120273785054	1.077585462176281	0.3027530524117335	2.824356466116273	1.709825328731915	0.2296258034614678	2.882032469535072	1.681973885086122	0.1143512338806738	2.926417195890652	1.404804415000656	0.07077440531434144	2.832953229988425	1.198837550826117	-0.0001646548146981492	2.839119523948137	1.100329501607066	0.02925166807291106
32	1.033333000000001	2.810205717042463	1.203260852279212	0.250096245822182	2.786538844941788	1.382902869438666	0.2444424893673493	2.783103109621088	1.526588905180623	0.2437185067723338	2.810072504280878	1.745816038117716	0.2607982303700432	2.788336928813377	1.709178312123149	0.2867264212440971	2.702270717580485	1.674524954195372	0.3934632474266439	2.675815629024155	1.390992069857162	0.4245556024838128	2.587074682483533	1.186379735255222	0.3521842800765306	2.623662969966369	1.114359142655165	0.3504140516106656	2.651611654640055	1.027239430165126	0.3102050073143744	2.647245191552176	1.077545564801568	0.3030326950326028	2.824417840257707	1.70979936766941	0.2295597704602934	2.882074739483205	1.6820436586177	0.1143241349900734	2.925464579918544	1.404574112293704	0.07089325337815733	2.83139393358162	1.198589712148215	2.269965933034993e-05	2.839479185125396	1.099923894582433	0.02937578522133285
33	1.066667000000001	2.81048889572451	1.203240505233982	0.2500674782141724	2.786717235457754	1.382880917757051	0.2444098797654742	2.78315136032454	1.526565200243105	0.2436768117729341	2.810073958646122	1.745790113691946	0.2607155935011913	2.788375724945702	1.709153131968667	0.2865924000734503	2.702257506264537	1.674534232215381	0.3933954086988707	2.675570997606496	1.390916496489904	0.4245131136593265	2.58687389490865	1.186259004691319	0.352211667325882	2.623302777496527	1.114232844699237	0.3498363070967467	2.65163608043365	1.026900279905572	0.3103734284215002	2.647317802999989	1.077482311181741	0.3033264961550132	2.824478837595705	1.709773405843529	0.2294841944671192	2.882104045906342	1.68211343195161	0.114282976091742	2.924653930629004	1.404331367598277	0.07093646510246136	2.83012369242027	1.198278342615963	0.0001618165189634923	2.839759329426246	1.099426755622322	0.02945467040500132
34	1.100000000000001	2.810771739196906	1.203220158827574	0.2500387114312674	2.786896272515157	1.382858966761191	0.2443772711278357	2.783193534381883	1.526541496046376	0.243635118016598	2.810058282020629	1.745764190058499	0.2606248225210288	2.78839786719326	1.709127952585957	0.2864583326972198	2.70221729902186	1.674543494926507	0.3933136059543804	2.675303722289201	1.390847285892948	0.4244236417018474	2.586668988039245	1.186134865765797	0.3522126351391343	2.622960788901263	1.114103572793754	0.3493309248861654	2.651628897774073	1.0265764155132	0.3104974319987419	2.647334886117124	1.077398607653054	0.3036106898257521	2.824539447565799	1.709747444813019	0.2293991695881599	2.882121644443654	1.68218320138797	0.1142275862021083	2.924071944786029	1.404087146982179	0.07089540693532222	2.829270533703709	1.197917108448192	0.000232442934907032	2.839957763437857	1.098872322719781	0.02948268493564765
35	1.133333	2.811054237831753	1.203199812451255	0.2500099446081444	2.787076362036212	1.382837015794198	0.2443446624753272	2.783229844706455	1.526517791881145	0.2435934242520575	2.810025111783275	1.745738266440645	0.2605260632325123	2.788403197986561	1.709102773220697	0.2863242130714236	2.702151015757467	1.674552741652461	0.3932189053575756	2.675023084022028	1.390784850687015	0.4242881241136793	2.586468897187404	1.186008465217986	0.3521858959707149	2.62265571271204	1.113973654243139	0.34891290412943	2.651595441179041	1.026276231453857	0.3105712237768967	2.647299384259531	1.077296689077924	0.3038639868272365	2.824599665691658	1.709721483800156	0.2293049420421406	2.882128633436114	1.682252969476826	0.1141582086553209	2.92374888470974	1.40384989904532	0.07076820734919984	2.828889799960628	1.197516627877508	0.0002226754711263007	2.840067111393731	1.098284964300646	0.02945561305185791
36	1.166667	2.811336381345068	1.203179465496347	0.2499811768794157	2.787257931223682	1.382815064199235	0.2443120528288207	2.783260546153163	1.526494087038188	0.2435517292280373	2.809974116493306	1.745712342061695	0.260419572929964	2.788391613079808	1.709077593118607	0.2861900352126196	2.702059925174193	1.674561971681031	0.3931127519723357	2.674739932044987	1.390729576213809	0.4241101001676878	2.586285048286841	1.185878672072284	0.3521359332173474	2.622411674876358	1.113844303268506	0.3485950431982965	2.651544909786529	1.026002281728014	0.3105957369055513	2.647218246916251	1.077178467717622	0.3040673506758697	2.824659488140659	1.709695522027258	0.2292019257305389	2.882125894732906	1.682322738754815	0.1140754514712773	2.923668972399023	1.40362643502168	0.07056043388809317	2.828971051978722	1.197087660414682	0.0001289657572561357	2.840077121312133	1.097686374761323	0.02937178865280528
37	1.2	2.811618133456851	1.203159119185407	0.2499524099686746	2.787441413717023	1.382793113295123	0.2442794441439786	2.783285938128347	1.526470382941736	0.2435100354457334	2.809905004772287	1.745686418478145	0.2603057222441926	2.788363066521373	1.709052413791608	0.2860558052758748	2.701945643851376	1.674571183434038	0.3929969196746319	2.674468255714458	1.390681573162875	0.4238969128991723	2.586129915162109	1.185743132656009	0.3520726891844804	2.622247779942852	1.113716677443119	0.3483815316882224	2.651486714499411	1.025755527213546	0.3105787999916791	2.647098431023011	1.077044950297158	0.3042133452215853	2.824718906413675	1.709669561053199	0.2290907025149922	2.882114363819632	1.682392505467332	0.1139803192463512	2.923783367777737	1.40342230481961	0.07029070913902738	2.829452859998026	1.196642802648443	-4.252589014874938e-05	2.839976619770912	1.097098033592276	0.02923308044337457
38	1.233333	2.811899482669241	1.203138772909848	0.2499236430104052	2.787627281788715	1.382771162425121	0.2442468354416332	2.783306369772658	1.526446678882676	0.2434683416538586	2.80981751758343	1.745660494913373	0.2601849698095607	2.788317562357519	1.709027234485489	0.28592151739855	2.701810027357489	1.674580376126729	0.3928734240957359	2.674215677097604	1.390640530075529	0.4236540868231052	2.586009108429924	1.185600022784538	0.3520036451605116	2.622174813167713	1.113592012399661	0.3482709956535374	2.651429519670109	1.025535917156523	0.3105317391371221	2.646940926709482	1.076897006454166	0.3042976778855269	2.824777918113005	1.709643600100372	0.2289720000455616	2.88209516875215	1.682462272091666	0.1138742325880528	2.924045613973618	1.403242672999626	0.06998634831375293	2.830268894174637	1.19619735327235	-0.0002799175707810847	2.839761962698775	1.096541713595069	0.02904382638238557
39	1.266667	2.81218041682759	1.203118426061127	0.2498948751390194	2.787816030116919	1.382749210932537	0.244214225742593	2.783322235802108	1.526422974151949	0.2434266466011161	2.80971142446611	1.745634570590785	0.2600578225709292	2.788255136960587	1.709002054446067	0.2857871657357188	2.70165507529502	1.674589548933047	0.3927443011512167	2.673985262299123	1.390605741927827	0.423385706121041	2.585922291247654	1.185449629533926	0.3519321758105166	2.622196912133954	1.113473265760582	0.3482588372414177	2.651380094643239	1.025343891441539	0.3104673901647176	2.646743187973402	1.076737455106114	0.3043187368507266	2.824836521421724	1.709617638391204	0.2288466243454836	2.882069618653704	1.682532040998925	0.1137587871038721	2.92442313623156	1.403091635068451	0.06967992645067697	2.831361925667139	1.195767086830413	-0.00056687652956729	2.839438751721704	1.096035986800312	0.02881011186330079
40	1.300000000000001	2.8124608978537	1.203098079861923	0.2498661080779173	2.788008154052672	1.382727260136312	0.2441816170024573	2.783333967819287	1.526399270173925	0.2433849527886785	2.809586546419129	1.745608647066956	0.2599248139322732	2.78817588146327	1.708976875185348	0.2856527565390162	2.701482878708763	1.674598700165182	0.3926114650518678	2.673781567030995	1.390576723981845	0.4230942439852734	2.585868600737455	1.185293115930765	0.3518614973973855	2.622311551213925	1.113364622924436	0.3483331714091702	2.651342828249551	1.025180185697405	0.3103964671098366	2.646504766969117	1.076570419286516	0.3042770472215965	2.824894709855598	1.709591677484657	0.2287154088293898	2.882038759916294	1.682601808155658	0.1136353403920174	2.924887180533325	1.402972015972509	0.0693989546352827	2.832666568728897	1.195367403105086	-0.0008861682523704451	2.839019837106271	1.095597406019983	0.02853911686011822
41	1.333333000000001	2.812740912250415	1.203077733703777	0.2498373409613751	2.788204173318327	1.382705309379839	0.2441490082419891	2.783342018794163	1.526375566239648	0.2433432589652298	2.809442684637567	1.745582723565353	0.2597864883282567	2.788079820814889	1.708951695949214	0.2855182839795151	2.701295097928093	1.674607828926998	0.3924767346719532	2.67360074563712	1.390553685448853	0.4227775246310984	2.585842632627056	1.185130389734818	0.3517953162264711	2.62250340786339	1.113268959789276	0.3484685223851283	2.651317084171938	1.025043773475387	0.3103269283019078	2.646225799679923	1.076400028080156	0.3041735946999268	2.824952482243281	1.709565716603225	0.2285792092413606	2.882003105595933	1.682671575640118	0.1135051501204326	2.925394272054644	1.402884662634316	0.06916109198644417	2.834102076030939	1.195009100190101	-0.001221939535140917	2.838533663816393	1.095238216766455	0.02824067986430547
42	1.366667000000001	2.813020445742239	1.203057386978278	0.2498085729235953	2.788404614727271	1.38268335800656	0.2441163984819269	2.783346859583684	1.526351861640217	0.2433015638794441	2.809279655699398	1.745556799309478	0.2596434286173953	2.787966964364019	1.708926515983586	0.2853837422432583	2.701093192831169	1.674616934286435	0.3923419349954088	2.673435603825019	1.390537930793402	0.4224335666695153	2.585836912978577	1.184961969911914	0.3517410109106276	2.622751657619153	1.113188485140592	0.3486391492053692	2.651300243945101	1.024932253588436	0.3102662089016798	2.645907481174206	1.076230855562974	0.3040127814168818	2.825009837540233	1.709539754969435	0.2284389397916193	2.881962584813985	1.682741345325696	0.1133694363373244	2.925875478028179	1.402827813753482	0.06897235268564013	2.835557650051356	1.19469657135607	-0.001558948933935979	2.838013553064385	1.094961484330885	0.02792647820888901
43	1.4	2.813299458202441	1.203037040908227	0.2497798056877855	2.788609997288879	1.382661407335546	0.2440837896778073	2.783348980002704	1.526328157800155	0.2432598700324688	2.809097350316519	1.745530875856	0.2594962675222983	2.787837377577396	1.708901336800568	0.2852491376444808	2.700878694656926	1.674626014459091	0.3922088535955226	2.673278988635359	1.390532182029956	0.4220638979883566	2.585844394334646	1.184791395837875	0.3517084304510565	2.623035677230569	1.11312430466396	0.3488322952395915	2.651290960323794	1.024845522931593	0.31022306052676	2.645550071607227	1.076067694316955	0.3038024144799812	2.825066770049028	1.709513794142351	0.2282955846809935	2.881917017632339	1.682811112608616	0.1132294516369998	2.92627562026562	1.402798186392338	0.06883363021135019	2.836930038390672	1.194430598053317	-0.001881502190173202	2.837489345076598	1.094759515979483	0.02760714680310774
44	1.433333	2.81357793394125	1.203016694885295	0.2497510383880144	2.788820863357906	1.382639456710325	0.244051180850324	2.783348882034284	1.526304454010665	0.2432181761729572	2.808895679883571	1.745504952428474	0.2593456665528966	2.787691096205708	1.708876157646142	0.2851144644027568	2.700652803798941	1.674635068442449	0.3920791214959649	2.67312283411529	1.390539065607727	0.4216720725851409	2.585858063572046	1.184623541879362	0.3517030346424238	2.623336673085614	1.113077991598562	0.3490373022923003	2.651286282495683	1.024783750874179	0.3102015941235938	2.645152957339684	1.075913324084958	0.3035506344138315	2.825123279504496	1.709487833344561	0.2281501823035826	2.88186635472823	1.682880878943071	0.1130866314995549	2.926560917693025	1.402791183781104	0.06874122702327076	2.838158167451402	1.194206293963872	-0.002177839871525697	2.836981527041758	1.094615730746678	0.02729075779219143
45	1.466667	2.813855856458761	1.202996348301199	0.2497222701582748	2.789037758419226	1.382617505474469	0.244018571020144	2.783347080102565	1.526280749563002	0.2431764810495488	2.808674573619324	1.745479028250487	0.2591923158405677	2.787528113602491	1.708850977766319	0.2849797167353773	2.700416575528776	1.674644095192214	0.3919542541885288	2.672959142042697	1.390560634682517	0.4212641119513448	2.585871562274818	1.184462602209605	0.3517265940470705	2.623636962283807	1.113050878613434	0.3492422765802599	2.651281505802176	1.024745640245723	0.3102011872052224	2.644720895374272	1.075769003170244	0.303269289935729	2.82517936561797	1.709461871798688	0.2280038130313022	2.881810418595879	1.682950645575795	0.1129424508871272	2.926707777226857	1.402801085855224	0.06868887368066401	2.839212882774474	1.194013057786711	-0.002440107205907079	2.836496228835562	1.09450745818637	0.02698373162586251
46	1.5	2.814133183469602	1.20297600237885	0.2496935027215804	2.789261207168647	1.382595554947162	0.2439859621427364	2.783344103001533	1.526257045881826	0.2431347871633569	2.808433981792326	1.745453104878777	0.2590369336754408	2.787348367750718	1.70882579867328	0.2848449009842601	2.700171058057325	1.674653092810477	0.3918356675286656	2.67277944215089	1.390597508709042	0.4208477062803772	2.585879483079422	1.184309638264685	0.3517782519269876	2.623921819917049	1.113041389379447	0.3494370115652037	2.651272929228016	1.02472688809372	0.3102184729125788	2.644263247238106	1.07563373183735	0.3029729796425806	2.825235022819349	1.709435911063872	0.2278575914024411	2.881748777703767	1.683020407243796	0.1127983780846335	2.926702726374139	1.40282084589431	0.06866902499274768	2.840088559483657	1.193835713750288	-0.002663355951389074	2.836031885796245	1.094409563423904	0.02669254249045624
47	1.533333000000001	2.814409896906992	1.202955656510037	0.249664735211787	2.789491749205953	1.38257360447205	0.2439533532387192	2.783340490957686	1.526233342258476	0.2430930932629955	2.808173841952835	1.745427181536969	0.258880227599061	2.787151718174174	1.70880061961308	0.2847100113541698	2.699917250057646	1.674662060169225	0.3917245806472976	2.672577595458704	1.390648516602391	0.4204304068005449	2.585881149162985	1.184160428419803	0.3518573143550531	2.624181758277881	1.113042447709251	0.3496130701344421	2.651257853612001	1.024719021400626	0.3102440041130656	2.643792775825089	1.075504528880438	0.3026740387903017	2.825290250285283	1.709409950362781	0.2277126236658233	2.88168084829991	1.683090164740559	0.11265580176485	2.926547915544876	1.402842825380335	0.06867311586122672	2.840801673888269	1.193657926021092	-0.002845559250927643	2.835578198264765	1.094300869888271	0.02642356136736865
48	1.566667000000001	2.814685977785568	1.202935310086595	0.2496359667626727	2.789729919098238	1.38255165339282	0.243920743328682	2.783336797772102	1.526209637984342	0.2430513980970631	2.807894141188239	1.745401257448711	0.2587228620937071	2.786938037247813	1.708775439831803	0.2845750420026902	2.699656352046303	1.674670996096349	0.3916218075343372	2.67235353906702	1.390711957996899	0.4200242999530299	2.585878953477954	1.184012496122661	0.3519614599708081	2.624415812606928	1.113048284694045	0.3497711210109774	2.65123920136267	1.024714950496738	0.3102721737830075	2.64332416554541	1.075378649851209	0.3023828239600244	2.825345047093861	1.70938398891811	0.2275699475090839	2.881606300435957	1.683159918654674	0.1125157817847285	2.926264698787912	1.402858858379603	0.06869497657991309	2.841361138965705	1.193468368109677	-0.002986014770276708	2.835129558892608	1.094167056732174	0.02618291395135413
49	1.600000000000001	2.814961381399413	1.202914964331537	0.2496071990970561	2.789976218790573	1.382529703028758	0.2438881343680228	2.783333583009577	1.526185934484201	0.243009704166634	2.80759493623254	1.7453753341708	0.2585654964320199	2.786707208966996	1.708750260841694	0.2844399992110728	2.699389837471688	1.674679898578803	0.3915279260893777	2.672113081870948	1.390786093791889	0.4196416621541195	2.585875174348083	1.183866965331742	0.3520817622567434	2.624626530331562	1.113055171870175	0.3499165363533815	2.651217645117574	1.024710291063362	0.3103023852975557	2.642873554968932	1.075254311964959	0.3021062688275101	2.82539940713381	1.709358028289062	0.2274305791069262	2.881525054338999	1.683229663145603	0.1123792024545206	2.92588447884656	1.402861429201548	0.06873199864416882	2.841774618324302	1.193260060791145	-0.003085452388932688	2.834693954381103	1.093999738360816	0.02597639233743142
50	1.633333	2.815236087018428	1.202894618636783	0.2495784313485796	2.790231158225489	1.382507752723639	0.2438555253772804	2.783331417083186	1.526162231049544	0.242968010220278	2.807276292137997	1.745349410926941	0.2584087772278741	2.786459069383449	1.708725081888897	0.2843048770996919	2.69911943170246	1.674688766374336	0.3914433414786023	2.671863693034049	1.39086997476053	0.4192888350893477	2.585869757823211	1.183728894491595	0.3522010652291037	2.624813668968883	1.113060348600776	0.3500504634977465	2.651193465670491	1.024704795442263	0.3103378990316169	2.642458446126373	1.075131804753313	0.3018451415360698	2.825453328811461	1.709332067698394	0.2272955177452612	2.88143718684023	1.683299398601862	0.1122468315993391	2.925445057223768	1.40284648204833	0.06878272750083167	2.842072526084848	1.193030060671341	-0.003144644723737682	2.834281673089579	1.093797051089812	0.02580910836061681
51	1.666667	2.815510072881357	1.202874272394307	0.2495496626508079	2.790495227524077	1.382485801821293	0.2438229153769641	2.783330870087549	1.526138526971923	0.2429263150065481	2.806938304261272	1.745323486940874	0.2582533689290806	2.786193403708861	1.708699902219594	0.2841696697721041	2.69884681836663	1.674697598201685	0.3913682569642032	2.671613495495458	1.390963290124473	0.4189734276165211	2.58586214067636	1.183605302832162	0.3523059386866345	2.62497985504005	1.113066508036953	0.3501747508700087	2.651165622113002	1.024701829092734	0.3103826754810641	2.642092634920966	1.075015455195396	0.3015957561179518	2.825506809903165	1.709306106368901	0.2271657876626254	2.88134296798938	1.683369125322858	0.1121195056447411	2.9249876811267	1.402812302846229	0.06884684788555481	2.842290075445537	1.192779160051321	-0.003163785438251418	2.833905733353226	1.093560327045255	0.02568579805289577
52	1.7	2.815783291559195	1.202853926827256	0.2495208947263698	2.79076886541297	1.382463851641136	0.2437903063224	2.783332508233404	1.526114823676268	0.2428846210264778	2.80658111231018	1.745297563769483	0.2580999607620089	2.785909935001544	1.708674723346123	0.2840343834896234	2.698573338242472	1.674706391949857	0.3913025711502093	2.671374082102833	1.391066060418623	0.4187078531004569	2.585854178880236	1.183504361495714	0.352390388226334	2.625128950796089	1.113081189533613	0.3502881372784474	2.651130625468865	1.024708056170077	0.3104376077720031	2.641780939949731	1.074912247959227	0.301352571303483	2.825559842492983	1.709280145859883	0.2270424410815195	2.881242710232741	1.683438837231005	0.1119981266292347	2.924551598107437	1.402759195093142	0.06892587449075614	2.842448726625856	1.192514507243018	-0.003143304287169745	2.833587898848431	1.093297765397595	0.02561138000909172
53	1.733333	2.816055719283053	1.202833581327686	0.2494921267086986	2.791052500217733	1.382441901527076	0.2437576972340475	2.783336877307126	1.526091120454225	0.242842927028591	2.806204818050196	1.745271640636552	0.2579492145918068	2.785608228621038	1.708649544514717	0.2838990123190646	2.698299577129044	1.674715146264619	0.3912457159871249	2.671150829614233	1.391177506388712	0.418499580171565	2.585848350452163	1.183429542935823	0.352452285568753	2.625263840175044	1.113108610567529	0.3503870134344018	2.651084437435229	1.024728168565703	0.310498667413762	2.641523308336814	1.074830361670175	0.3011109545403416	2.825612422172804	1.709254185394186	0.2269264973848655	2.881136487284655	1.683508534382851	0.1118834721897143	2.924167423471911	1.402688680145253	0.06902324902188769	2.842567506457937	1.192245105761085	-0.003083083775585606	2.833343216687845	1.093021338242267	0.02558945485973475
54	1.766667	2.816327331150747	1.202813235287708	0.2494633577311538	2.791346528697165	1.382419950823074	0.2437250871323372	2.783344512635668	1.526067416597498	0.2428012317613947	2.805809552943219	1.745245716765895	0.2578017838313655	2.785287780431702	1.708624364971638	0.2837635502919406	2.698025692513007	1.674723859750856	0.3911966608869009	2.670953503165276	1.391296664290703	0.4183590021040179	2.585851575422469	1.183383053865638	0.3524956172157448	2.625389195076569	1.113151270711319	0.3504683669948628	2.651028064978159	1.024766092660148	0.3105616782184835	2.641323464171101	1.074779125924105	0.3008709422088819	2.825664543435839	1.70922822419469	0.2268189627944063	2.88102468274987	1.683578216722112	0.1117763578403611	2.92385379702595	1.40260364126469	0.06914519076209595	2.842650869264815	1.191982915630932	-0.002981828418613802	2.83318175306562	1.092746846140043	0.02562344845410783
55	1.800000000000001	2.816598076666706	1.202792889930581	0.2494345895161888	2.791651275237752	1.382398000848655	0.2436924779725256	2.783355925033022	1.526043713531144	0.24275953772588	2.805395506883687	1.745219793714461	0.2576583238128497	2.784948022817299	1.708599186229298	0.2836280036081237	2.697751440174646	1.674732530201342	0.3911540438411532	2.670791184874526	1.391424349216136	0.4182918683760548	2.585870424109707	1.183370593350207	0.3525247572725622	2.625517086970036	1.113217507160643	0.3505340353271013	2.650967787000221	1.024828519278731	0.3106226637687404	2.641180175443758	1.074768507647614	0.3006340062817661	2.825716194733204	1.709202263820766	0.2267208333263222	2.880907818339521	1.683647877860325	0.1116775728923314	2.923613857648409	1.402509789277165	0.06929619689539451	2.842699617661212	1.191741215975311	-0.002836215628653118	2.83311428536677	1.092488557769308	0.02571655858469798
56	1.833333000000001	2.816867928664103	1.202772544648506	0.249405821197039	2.791967045439682	1.38237605094787	0.2436598687749935	2.783371611087201	1.526020010546972	0.242717843670523	2.804962876380909	1.745193870706124	0.257519444280137	2.784588296725536	1.708574007534027	0.2834923662354305	2.69747608539888	1.674741156162781	0.3911159556128808	2.670668833742405	1.391562417581229	0.4182957162042194	2.585909981882315	1.183399620298027	0.3525417380070611	2.625664125214727	1.113318911417859	0.3505887964731495	2.650913294034701	1.024924585552264	0.3106727530420312	2.641093111951693	1.074807137620529	0.3004058107147372	2.825767367949036	1.70917630349536	0.2266330410286726	2.880786882627102	1.683717517603738	0.1115878231221051	2.923446035297055	1.402415470522426	0.06947976156756575	2.842730676179262	1.191533380465112	-0.00264106576133207	2.833164039842385	1.092261038378165	0.02587346480517761
57	1.866667000000001	2.817136858684202	1.202752198833735	0.2493770519068602	2.792294093007432	1.382354100464817	0.24362725856009	2.783392042885356	1.525996306936846	0.2426761483437807	2.80451189629842	1.745167946964792	0.257385734206685	2.784207870526638	1.708548828132188	0.2833566320946918	2.697198284849749	1.674749736143749	0.3910799295831758	2.670592546967474	1.39171302802737	0.4183673886625291	2.58597636600103	1.183478609702984	0.3525515474413592	2.625846012240345	1.113467296178573	0.350636699872919	2.650873502402149	1.025065800823137	0.3107051094988998	2.641069247912769	1.07490286535577	0.300191799628595	2.825818053392582	1.709150342441449	0.2265564739037988	2.880662910689828	1.683787135614846	0.1115077000538087	2.923323832712135	1.402329884323144	0.06969756455492053	2.842737833638938	1.191373300772974	-0.00239074334881957	2.833352979321519	1.092079594032603	0.02609994818058147
58	1.9	2.817404812888201	1.202731853709647	0.2493482833679273	2.792632585081621	1.382332150719139	0.2435946492829998	2.78341765405824	1.52597260412596	0.2426344542465995	2.804042888506502	1.745142024047482	0.2572577968387399	2.783805969629849	1.708523649536271	0.2832208073041559	2.696915859476382	1.674758267848074	0.3910429838184808	2.670568753152636	1.391878102305257	0.4185016237168861	2.586081554631525	1.183612654586851	0.3525644403451033	2.626081320072112	1.113669926827634	0.3506841970726112	2.650859053988378	1.025261001556006	0.3107159573377875	2.641118408382042	1.075059250433927	0.2999938571114726	2.825868235148826	1.709124382218483	0.2264920275371465	2.880536786472543	1.683856725006507	0.1114379349141343	2.92321531761184	1.402260214205231	0.06995200065693208	2.842685461153716	1.1912742691685	-0.0020801240305057	2.833704626759884	1.091957119063234	0.02640264755568221
59	1.933333	2.817671760420251	1.202711508668568	0.2493195147132682	2.792982658537488	1.382310201055006	0.2435620399640246	2.783448847099769	1.525948901406259	0.2425927601274102	2.803556163905819	1.745116101178136	0.2571362568981436	2.783381684413128	1.708498470992682	0.2830848857727055	2.696625792200934	1.674766749715385	0.3910017995952775	2.670603153400136	1.392057611029553	0.4186935691580428	2.586241101942917	1.183799851528166	0.352597055475695	2.626385171198312	1.113925012689307	0.3507365597569923	2.650882325332965	1.025512728834956	0.3107035854475198	2.641252240339727	1.075273550101838	0.2998159458917556	2.825917899893115	1.709098422049479	0.2264406507416828	2.880408998148127	1.683926284813592	0.1113796578134498	2.923100749158948	1.402211131415574	0.07024666067170957	2.842527072138762	1.191247613633185	-0.001704350650470102	2.834238712251757	1.091907375339947	0.0267891792036516
60	1.966667	2.817937669017208	1.202691163102866	0.2492907450758368	2.793344386435603	1.382288250816627	0.2435294296234392	2.783485980480721	1.52592519806974	0.24255106473463	2.803052074013609	1.745090177580718	0.2570217656061853	2.782934011405184	1.708473291747854	0.2829488613992202	2.696324139524489	1.674775180138851	0.3909526199286971	2.670705135740694	1.392248026461929	0.4189458001616039	2.586469790349264	1.18403251143387	0.3526684699627211	2.626771703658401	1.114223222665804	0.3508006219774132	2.650958709520754	1.025813919500897	0.3106644331125192	2.641485793256614	1.075536025311777	0.2996677359251613	2.825967032143466	1.70907246115748	0.2264033432328832	2.880279720247882	1.683995813715052	0.1113343708359393	2.92299486789011	1.402185195488516	0.07058868487922701	2.842246790855521	1.191299230502159	-0.001257347006091973	2.834960070167768	1.091941595435485	0.02726532160145409
61	2	2.818202481211224	1.202670818236006	0.2492619761777467	2.793717741403974	1.382266301323732	0.2434968202163703	2.783529358096505	1.525901495541697	0.242509370569175	2.802531073689548	1.745064254812289	0.2569150239573496	2.782461912745118	1.70844811331433	0.282812740335886	2.696006154633249	1.674783556716787	0.3908913358855725	2.670883802534041	1.39244275707085	0.4192630068508112	2.58678012918388	1.184296383553362	0.3527973324765429	2.627251813566787	1.114547012245732	0.3508833252688192	2.651103102477781	1.026149424667439	0.3105936033403943	2.641838462655733	1.075831040935695	0.2995616811828558	2.826015609836623	1.709046501101982	0.2263811715950261	2.880149123840617	1.684065303830168	0.111304101777384	2.922926993024183	1.402183124882383	0.07098930728994703	2.841846547643296	1.191428432593524	-0.0007320593738472743	2.835880801945918	1.092062754239078	0.02783654750886558
62	2.033333000000001	2.818466162260424	1.202650473460426	0.2492332071518359	2.794102658481088	1.382244351920595	0.2434642107630488	2.783579240236354	1.525877793114201	0.2424676763794377	2.801993604341499	1.745038332096847	0.2568167157925984	2.781964199069333	1.708422934938582	0.2826765164725634	2.695666085068972	1.674791877770142	0.390813286722082	2.671140290948388	1.39263288244765	0.4196476549132513	2.587178335355536	1.184573665981083	0.3529996718829771	2.627830840674834	1.114875063378316	0.3509913324185643	2.651328763207163	1.026501236394438	0.3104900529009327	2.642334734908069	1.076141411675523	0.2995115255896195	2.826063612770607	1.709020541106063	0.2263751848028229	2.880017221993677	1.684134753223641	0.1112911485477934	2.922940539219307	1.402204365962164	0.07145906841965083	2.841349950271532	1.191628556966201	-0.0001203675653697191	2.837015187606536	1.092265264394193	0.02850739938668474
63	2.066667000000001	2.818728676075822	1.202630128168612	0.2492044371308667	2.794499005998552	1.382222401951538	0.2434316002836765	2.783635849677694	1.525854090079377	0.2424259809137931	2.801440162446239	1.745012408658414	0.2567274996240571	2.781439606278227	1.708397755867115	0.2825401836508856	2.695296916776948	1.674800141577829	0.3907129899930647	2.671465001193531	1.392807553546276	0.4200957948573297	2.587668520756406	1.184840702703685	0.3532884858676504	2.628517631926816	1.115183658524672	0.3511356192588331	2.651651143922515	1.026846519803567	0.3103546775464511	2.642996931028665	1.076446294412533	0.2995292624397413	2.826111018225447	1.70899458039283	0.2263863922675343	2.879884145738245	1.684204159619403	0.1112980965137584	2.923088473055075	1.402246440543103	0.07200582128764493	2.84080927257397	1.191883977894522	0.000585260410344153	2.838371601587215	1.092529991726386	0.02928005367166768
64	2.100000000000001	2.81898996174345	1.202609783584138	0.2491756678367917	2.794906551954725	1.382200452736387	0.2433989907333154	2.783699377876207	1.525830387862632	0.242384286673118	2.800871410555452	1.744986486054104	0.2566480204357731	2.780886954202688	1.708372577612532	0.2824037479497182	2.694890795207541	1.674808345642502	0.3905841047708155	2.671841439816259	1.392954436550613	0.4205992221391909	2.588251321214202	1.185069925377001	0.3536746084932895	2.629320872845349	1.115447645250551	0.3513307400303744	2.652084702520704	1.027157293924048	0.3101895104412594	2.643845217988246	1.076721993275037	0.2996257196486588	2.826157797151949	1.708968620521837	0.2264157580415822	2.879750554549813	1.684273514214705	0.1113278473364075	2.92342216913393	1.402305993604088	0.07263115249357507	2.840290107572883	1.19217371942957	0.001388951801904384	2.839939838144505	1.092828354207955	0.03015197277368005
65	2.133333	2.819249980770765	1.202589439099591	0.2491468984022548	2.795325037014175	1.382178503619562	0.2433663811321206	2.783770001368725	1.525806685756201	0.2423425924057581	2.800288121908273	1.74496056350801	0.2565788939373153	2.780305140011374	1.708347399421411	0.2822672031495555	2.694439510522094	1.674816488185062	0.390419528273677	2.672257154241473	1.393062242127818	0.4211546174461995	2.588927370144425	1.185238811099606	0.3541694883438907	2.630248814894606	1.115648331059697	0.3515951024985702	2.652643931769357	1.027410323664824	0.3100019022212631	2.644898804288535	1.076945736822558	0.2998109898005494	2.826203922881569	1.708942660716261	0.2264641963017207	2.879617990561567	1.68434281425795	0.1113836646573972	2.923976370461886	1.402380317936428	0.0733305235332747	2.839873925948669	1.192472814618531	0.002290857596604513	2.841691543617475	1.093125592518397	0.03111611888885184
66	2.166667	2.81950869320435	1.202569094107628	0.2491181279598251	2.795754132607307	1.382156553945548	0.2433337705002194	2.78384787458421	1.525782983052391	0.2423008968600441	2.799691217041242	1.744934640244261	0.2565207378141789	2.779693164006541	1.708322220540374	0.2821305430054269	2.693934258989392	1.674824567390316	0.3902114470929435	2.672700150404403	1.393120146403778	0.4217641326310935	2.589697650767749	1.185329224469039	0.3547820726292128	2.63130338327168	1.115771900454859	0.3519434603087461	2.653341351139253	1.027586898107952	0.3098054701555142	2.646172753848776	1.077094633050512	0.3000964445393581	2.826249366457237	1.708916700199325	0.2265326170756855	2.879488691577937	1.684412056763528	0.1114693415652409	2.924767455141119	1.402467326511605	0.07409183537078583	2.839655534639309	1.192754564838463	0.003285279419077611	2.843589409434567	1.093384692830987	0.03216140764431353
67	2.2	2.819766034561951	1.202548749831976	0.2490893582313026	2.796193400867856	1.382134605034315	0.2433011607926167	2.783933120828998	1.525759281176769	0.2422592025368192	2.799081811040723	1.744908717820076	0.2564741711325306	2.779050180614813	1.708297042482136	0.2819937735591134	2.693365632521257	1.674832580691183	0.389951356046962	2.673156372805181	1.393118889638879	0.4224317527640473	2.590561517245064	1.18533052210967	0.3555145122776862	2.632477740017878	1.115812356474918	0.3523844524120985	2.654185922152465	1.027675493352187	0.3096195788288215	2.647674196465184	1.07714825245775	0.3004916655008403	2.826294092339336	1.708890740530688	0.2266219056492596	2.879365300227227	1.684481232305259	0.1115891171717316	2.925803111222227	1.402566887640137	0.07489437175258529	2.839729246735566	1.192998762441392	0.004359987896666221	2.845584628641797	1.09357820113657	0.03327286044283739
68	2.233333	2.820021962363206	1.202528405665407	0.2490605883491474	2.796642370772163	1.382112656230456	0.2432685510294009	2.784025849091985	1.525735579421759	0.2422175081843934	2.798461128038079	1.744882795459658	0.2564398204711789	2.778375429610585	1.708271864493401	0.2818568885550388	2.692723524006271	1.674840526221426	0.3896300518616787	2.67361210201578	1.393050125276601	0.4231644946783989	2.591517941935259	1.185236841832479	0.3563641196505788	2.633763474150915	1.115768885999703	0.3529288000706952	2.65518687764745	1.027666555661268	0.3094778702664098	2.649403544773306	1.077086745773249	0.3010075640677223	2.826338066599015	1.708864780933649	0.2267329643250431	2.87925099730983	1.684550337412949	0.1117479189285151	2.927071103095968	1.402678412019347	0.0757144501819205	2.840134818494775	1.193194517971832	0.005500354365364988	2.847613580238499	1.093693356813911	0.03443723474520617
69	2.266667	2.820276432789637	1.202508061000758	0.2490318174457537	2.797100508252422	1.382090706878626	0.2432359402306377	2.784126154228128	1.525711877079851	0.2421758125510655	2.797830587205588	1.744856872387252	0.2564183375814332	2.777668362797281	1.708246685820913	0.2817198817376847	2.691997382502499	1.674848402077742	0.3892377383608714	2.674056122560036	1.39290558084361	0.4239686314589358	2.592566512117286	1.185043270258713	0.3573220602724043	2.635149231043961	1.115639944505234	0.3535835046174103	2.656361539895696	1.027550785939778	0.3094279854659431	2.651354228906142	1.076889681006292	0.3016597244391264	2.826381252799655	1.708838820631548	0.226866724848375	2.879149463036045	1.68461936826077	0.1119513797453227	2.928539437646648	1.402798750810234	0.07652743154504942	2.840858046411827	1.193336425625461	0.00668901768819457	2.849615218724798	1.093730276379253	0.0356447650082385
70	2.300000000000001	2.820529378076932	1.202487717061897	0.2490030472428053	2.797567178387696	1.382068758298925	0.2432033303512928	2.78423411394242	1.525688175576754	0.2421341181376616	2.797191872595554	1.744830950160163	0.256410416827231	2.776928744454469	1.708221507977488	0.2815827592139291	2.691176258261499	1.674856205617239	0.3887641284368479	2.674476783716827	1.392675398283307	0.4248468424657542	2.593701539406507	1.184740568898399	0.3583682902859261	2.636629707085127	1.115417581899095	0.3543529080950014	2.657730525257605	1.027315131449309	0.3095043937737579	2.653508261026797	1.076536989556908	0.302454159958474	2.826423608145302	1.708812861184136	0.2270241572443245	2.879065088897683	1.684688314475177	0.1122059042797	2.930156916661821	1.402921818722752	0.07730632790552283	2.841868654806857	1.193417363654028	0.007901489887654923	2.851527529756657	1.093688263559038	0.03688495113984027
71	2.333333000000001	2.820780752355859	1.202467373241748	0.2489742768726208	2.798041727275494	1.382046809836091	0.243170720411407	2.784349805588413	1.52566447420505	0.2420924236924701	2.796546836715941	1.744805028002698	0.2564167685678147	2.776156570609237	1.708196330209939	0.2814455147831793	2.690249104322944	1.674863934875344	0.3881984797178418	2.674866456501838	1.392348423489756	0.425797825994446	2.594912609245036	1.184314805068823	0.3594742013609668	2.638201000798644	1.115085481478116	0.3552340439858875	2.659314817460978	1.026940849453136	0.3097245423540639	2.655834495662811	1.076010481216586	0.3033853944519441	2.826465091140924	1.708786901814817	0.2272062468826428	2.879002933267859	1.684757171526895	0.1125185035772069	2.931830297794154	1.403037086771426	0.07801802460619085	2.843098649490688	1.193424941880066	0.009105208123980118	2.853257289725421	1.09355809190226	0.03814368985127081
72	2.366667000000001	2.821030508607513	1.202447028933296	0.2489455054674624	2.79852344498175	1.382024860834918	0.2431381094310016	2.784473304559306	1.52564077225739	0.2420507279637709	2.795897589553293	1.744779105139201	0.2564381079088845	2.775352199406483	1.708171151765125	0.2813081422457851	2.689204995454236	1.674871587853718	0.3875296578898441	2.675218617721038	1.391915114659299	0.4268132381271436	2.596185190447653	1.183750667841987	0.3606045138588956	2.639851792319196	1.114620428510289	0.3562105661492413	2.661132486333544	1.026405009171935	0.3100937145817365	2.658286225322478	1.075295279394906	0.3044351064505785	2.826505657699191	1.708760941747033	0.2274139576410296	2.878969000726106	1.684825934542898	0.1128966638039924	2.933423356778795	1.403130417935016	0.07862334020746338	2.844439700199855	1.19334364792187	0.01026048571692542	2.854675644622462	1.093325008008489	0.03940283958957756
73	2.4	2.821278576612601	1.202426685360525	0.2489167347489424	2.799011538924948	1.382002912615618	0.2431054993650208	2.784604697935324	1.525617071159606	0.2420090334523843	2.795246599603723	1.744753183127069	0.2564751990640952	2.77451653874774	1.708145974155959	0.281170647822946	2.688033599383989	1.674879161842809	0.386746452593107	2.675527052172904	1.391368719470203	0.4278789029216884	2.597500876792051	1.183033826721546	0.3617141434812537	2.641554750213036	1.113994493666233	0.3572390878631858	2.663207499352386	1.02568424086328	0.3106156569827711	2.660806077102674	1.074381702146612	0.3055681021313061	2.826545257854668	1.708734982540626	0.2276482897349672	2.878970298610871	1.684894592151838	0.1133485331714411	2.934802277249933	1.403186563293251	0.07908220380187714	2.845756882209381	1.193164142986796	0.01132829229858298	2.855628704412767	1.092982279776141	0.04064457332729612
74	2.433333	2.821524908125488	1.202406341916513	0.2488879638492813	2.79950523997731	1.381980964523073	0.2430728892334769	2.784744130794823	1.525593370204449	0.2419673389065942	2.794596610401844	1.744727261190724	0.2565288914250088	2.773650995499235	1.70812079662938	0.2810330254589918	2.686725545563793	1.674886654797619	0.3858377183307012	2.675784690068382	1.390705079794358	0.4289670323157906	2.598837226700124	1.182150365096421	0.3627371666801203	2.643283388033943	1.113177838844933	0.3582550523094464	2.665570022485528	1.024759634287906	0.3112790013920448	2.663328721661679	1.07326917972181	0.306724923754491	2.826583843256385	1.708709023419114	0.2279103715621814	2.879014827055303	1.684963138844035	0.1138831106726658	2.935873727773289	1.403190319804815	0.07935717796128443	2.846907648699219	1.192888225421665	0.01227515121794851	2.855960305742024	1.092540046384445	0.04185546373437599
75	2.466667	2.821769454320179	1.202385997994399	0.2488591919006647	2.80000376715564	1.381959015902223	0.2430402780563729	2.784891801593102	1.525569668684731	0.2419256430746847	2.793950670662551	1.744701338554629	0.2566000901054556	2.772757517081172	1.708095618432373	0.2808952691524639	2.685272492477908	1.674894064634426	0.3847924368190977	2.675972900080734	1.389922603320663	0.4300275702090233	2.600166349920263	1.181082605843192	0.3635834156690515	2.64501169766132	1.11213622752815	0.3591687686319358	2.668256116851531	1.023616211401788	0.312051001156685	2.665782155187055	1.071968874668673	0.3078176168499686	2.826621362971617	1.708683063606062	0.2282013971717226	2.879111712793847	1.685031568756271	0.1145101052432065	2.936582890380604	1.403126526599606	0.07941155309319956	2.847762948733505	1.192525953367197	0.01306967684844817	2.855524409010702	1.092022030096248	0.04302320614222356
76	2.5	2.82201214403587	1.20236565481828	0.2488304206246944	2.800506279969245	1.381937068073382	0.2430076677886606	2.785047945074025	1.525545968026403	0.2418839484574961	2.793312198988112	1.744675416776277	0.2566897719717983	2.771838712370988	1.708070441077953	0.2807573853946574	2.683667642547754	1.674901388575633	0.3836001208940717	2.676059961547413	1.389023452069117	0.4309867169876185	2.60145037338597	1.179810519128254	0.364141238826583	2.646711696887849	1.110833644586044	0.3598723474814451	2.671301611361957	1.022246108041972	0.3128797472540374	2.668080694882908	1.070507022758757	0.3087333887703018	2.826657760051459	1.708657104661406	0.2285226242222802	2.879270944785707	1.685099869538139	0.1152398629323921	2.936890174815432	1.402979627999908	0.07921498994019513	2.848184689255136	1.192094905357537	0.01368436922409604	2.854179990587058	1.091464601795912	0.04413652769424993
77	2.533333000000001	2.822252927819513	1.202345311781391	0.2488016491535502	2.801011965401061	1.381915120381585	0.2429750574503498	2.785212849355036	1.525522267522377	0.241842253803329	2.792684835391135	1.744649495080221	0.2567990571270138	2.770897646301993	1.708045263813197	0.2806193684184927	2.681905331354934	1.67490862448853	0.3822509908872833	2.675993520410763	1.388015756100808	0.4317460904681644	2.602634970501736	1.178317507569329	0.3642721221339659	2.648346588145499	1.109240051516735	0.3602366125444104	2.67472999929578	1.020657642520677	0.3136900453847418	2.670123863976661	1.068929535126409	0.3093356040191405	2.826692977800294	1.7086311458088	0.228875517943527	2.879502872867265	1.685168034746626	0.1160836966588512	2.93677244281673	1.402735936348473	0.07875571829951633	2.848031339376333	1.191622319413677	0.01410355527342694	2.851810645686623	1.090919456918518	0.04518981880376294
78	2.566667000000001	2.822491755701925	1.202324968277046	0.2487728766193924	2.801519998135448	1.381893172171941	0.2429424460614499	2.78538684837366	1.525498566465661	0.2418005578604912	2.792072503811031	1.744623572691091	0.2569292110984857	2.769937942906369	1.708020085885256	0.2804812125870585	2.679981259757623	1.674915770211455	0.3807361849838892	2.675699411815816	1.386917216418072	0.4321870266097779	2.603648134407451	1.176601800919312	0.3638085191749049	2.649861944072684	1.10734489204657	0.3600990173309136	2.678538996970976	1.018887970102713	0.3143777442198515	2.671799542250494	1.067312657635159	0.3094660463130586	2.826726956136169	1.708605186271975	0.2292617356196242	2.879818108277463	1.685236057758583	0.1170537310337503	2.936231116909191	1.402386807986323	0.078041510431725	2.847178935731771	1.191150494915858	0.01432100994901084	2.848332674079041	1.090460317993469	0.04618005030992737
79	2.600000000000001	2.822728556194318	1.202304625529507	0.2487441047438716	2.802029507759522	1.381871224764929	0.2429098355769464	2.785570318472548	1.525474866282387	0.2417588631298626	2.791479446339226	1.744597651166556	0.2570816097638362	2.768963886054838	1.70799490880732	0.2803429248400881	2.677893162289359	1.674922822926858	0.3790481614825197	2.675090692146501	1.385758456087815	0.4321699399660286	2.604403054717669	1.174687462948722	0.362555256612733	2.65118409363288	1.105171157459031	0.3592619859656627	2.682690557422024	1.017016759886367	0.314802404409867	2.672979552889962	1.065771140696037	0.3089395295222145	2.826759628385203	1.708579227611045	0.2296830452810178	2.88022763387889	1.685303925794811	0.1181625637733934	2.935294102249058	1.401932737815952	0.07709581712808104	2.845547307053092	1.190741909846583	0.01433714014555277	2.843704047545017	1.090187172160004	0.04710038118940909
80	2.633333	2.822963279414225	1.202284282932223	0.2487153326591833	2.80253967754275	1.381849277505791	0.2428772250168715	2.785763714814579	1.525451166265712	0.2417171683597763	2.790910116361012	1.744571729731386	0.2572577445223292	2.767980295484307	1.707969731826681	0.2802044998243119	2.675641128646403	1.674929780448648	0.3771806911316917	2.674071453801361	1.38458523264882	0.4315351066237683	2.604796059660223	1.17263355660639	0.3602942392845236	2.65222618349167	1.102789037791081	0.3575088738455605	2.687096407698243	1.015178860343804	0.3147873236242794	2.673513326998691	1.064464287879754	0.3075416221099344	2.826790927232194	1.708553269049886	0.2301413538526787	2.880742775351254	1.685371632191988	0.1194231462042144	2.934008020040318	1.401384626532967	0.07595492025819972	2.843104688731313	1.190479986869825	0.01415802723237746	2.837951147131148	1.090229067956892	0.04793996982306358
81	2.666667	2.823195875485582	1.202263939878726	0.2486865594975299	2.803049710716308	1.381827329739854	0.2428446134012653	2.785967560606153	1.525427465708882	0.2416754722985765	2.790369216639018	1.744545807610431	0.2574591832042804	2.766992615084017	1.707944554190708	0.2800659323008369	2.673228092151592	1.674936640565394	0.3751291736553024	2.672529298793915	1.383460852984331	0.4301099401792869	2.604701168268375	1.170544983045978	0.3567893520272296	2.652876868651465	1.100326368906583	0.3545966341634091	2.691604430110458	1.013571168545468	0.3141201972169044	2.673227591721699	1.063601376133083	0.3050407328678789	2.826820781144806	1.708527309812451	0.2306386311739687	2.881374877756878	1.685439170187943	0.1208484150374665	2.932454877531882	1.400763559938257	0.07466550976085999	2.839885217842641	1.190467823484755	0.01379473227119853	2.831189660649021	1.090745101690271	0.048685220870308
82	2.7	2.823426274118894	1.202243597593443	0.2486577869807084	2.803558800737443	1.381805382787752	0.2428120026851827	2.786182423875028	1.525403766038208	0.2416337774471987	2.789861637551153	1.744519886361537	0.2576874991553661	2.766006840232519	1.707919377412766	0.2799272296148775	2.670659520080191	1.674943400430802	0.3728909278776483	2.670330895129903	1.382467428906385	0.4277265167271657	2.603968692562811	1.168581547706976	0.3517989124422416	2.652998880199595	1.097976913491078	0.3502681244430694	2.695980589168731	1.012457097651055	0.3125539974586816	2.671923277282226	1.063440391194594	0.3011999670416154	2.826849110867241	1.708501351459034	0.231176807635133	2.882134813027673	1.685506526755083	0.1224509601418717	2.930773569060115	1.400099681407553	0.07329001079086288	2.836005058775752	1.190826944928425	0.01326336961499658	2.823600603052378	1.091921605442248	0.04931903876462009
83	2.733333	2.823654426805248	1.202223255470012	0.2486290142410685	2.804066243070961	1.381783435994905	0.2427793918887301	2.786408944744911	1.525380066547031	0.2415920825540323	2.789392267716138	1.744493965209652	0.2579442588280205	2.765029215999004	1.707894200740324	0.2797883867385244	2.667942477836331	1.674950057798865	0.3704649281193405	2.667324582109265	1.381708762403708	0.4242467674748789	2.60243662496972	1.166967245736732	0.3451049277901749	2.652442756293933	1.096014871424105	0.3442815450108836	2.699898153911602	1.01217682507812	0.3098146563584886	2.669380477033845	1.064291498106945	0.2957895057322549	2.826875833823872	1.708475393213684	0.2317577951881441	2.883032211414597	1.685573694672593	0.1242427899917286	2.92913223360164	1.399430085152819	0.071904682242832	2.831596900987283	1.191699237916169	0.01258620138725314	2.815397317942255	1.09397536714112	0.04982293991256029
84	2.766667	2.823880286070145	1.202202912902137	0.2486002404110394	2.804571421050916	1.381761488706793	0.2427467800320477	2.786647834640815	1.525356366528755	0.2415503863674883	2.788965992164767	1.744468043379773	0.258230911030055	2.764066269540082	1.707869023420902	0.2796493986730987	2.66508589502828	1.674956610396055	0.3678520331171414	2.663345461955683	1.381313638435311	0.4195789582964052	2.599940561649103	1.166001278051975	0.3365341508989773	2.651045708794677	1.09481365970319	0.3364139209127017	2.702940109953783	1.013155144514494	0.3056099555090001	2.66537373802841	1.066526634887177	0.2885955590659361	2.826900860779662	1.708449434300501	0.2323833109768184	2.884075693968381	1.685640666313856	0.126234837829544	2.927733851410004	1.398796036518376	0.07060189279144266	2.826812656985822	1.193237157953059	0.01179660363558544	2.80680580006119	1.097148561963076	0.05018584284406233
85	2.800000000000001	2.82410378590457	1.202182571114365	0.2485714672127778	2.805073787359789	1.381739542244146	0.2427141690703392	2.786899858201356	1.525332667409766	0.2415086913885912	2.788587649860867	1.744442122429852	0.2585487935608313	2.763124782997784	1.707843846967974	0.2795102730073363	2.662100269960092	1.674963055344669	0.3650555875285073	2.658222119472321	1.381436085775828	0.4136943422628356	2.596323451493616	1.166065252720981	0.3259703023525661	2.64862572105505	1.094865805481827	0.3264483528744883	2.704612341218604	1.015906393288023	0.2996326180928449	2.659698962771485	1.07058741940518	0.2794366865876124	2.826924093233142	1.708423476279878	0.2330548953851438	2.885272734515649	1.685707427594037	0.1284371249792603	2.926825998346724	1.398243250299117	0.06949297867727841	2.821868524357966	1.195595845299567	0.01093714454348437	2.798064682445115	1.101704850426651	0.05040556893456623
86	2.833333000000001	2.824324882752081	1.202162229500495	0.2485426937789988	2.805572976367147	1.381717595952518	0.2426815580238609	2.787165873523721	1.525308968483522	0.2414669963658178	2.788261897287995	1.744416201584957	0.258899147020257	2.762211543137191	1.707818670629132	0.2793710048846476	2.658996944751805	1.674969390341034	0.3620810628659513	2.651785601289274	1.382254697595051	0.4066410807175496	2.591444016637534	1.167621985594676	0.3133814664128392	2.644981837669646	1.096780963864474	0.3141889199206641	2.704378122466145	1.021029522023676	0.2915793815520862	2.652197708339464	1.076982312908567	0.2681862221942576	2.826945427400896	1.708397518375981	0.2337739659348889	2.886629531546035	1.685773970007876	0.1308586891059594	2.926683191310759	1.397821225067715	0.06870953807462477	2.817045199898785	1.198926937461209	0.01005650626422892	2.789411919929132	1.107917854414226	0.0504852005740957
87	2.866667000000001	2.824543535176207	1.202141887454399	0.2485139192425473	2.806068775615856	1.381695649177527	0.2426489459129228	2.787446806296476	1.52528526904353	0.2414253000476723	2.787993217529499	1.744390280070212	0.2592830179017604	2.761333398547388	1.707793493652022	0.2792315894560632	2.655788442005869	1.674975613050281	0.3589362660073874	2.643865167762522	1.383970439784116	0.3985426615917209	2.585183166738039	1.171204524887018	0.2988378921530007	2.639909047432424	1.101246349258281	0.2995206808807958	2.701712266881799	1.029188964040261	0.2811722908884826	2.642766186199386	1.086272250221291	0.254802765869302	2.826964751349402	1.708371559813035	0.2345416397342091	2.888150552156072	1.685840284554517	0.1335066260389364	2.927577417525797	1.397581602124774	0.06840850847074202	2.812619000799776	1.203381715698826	0.009210981581414382	2.781098306902678	1.116054288432984	0.05043216787823984
88	2.9	2.824759684671201	1.202121546200733	0.2484851453260991	2.806561088623482	1.381673703239983	0.2426163346929376	2.787743606082711	1.52526157051621	0.2413836049352896	2.787785872123036	1.744364359443648	0.259701216199696	2.760497242262572	1.707768317550194	0.2790920344539536	2.652488792574106	1.674981720546556	0.3556319912205728	2.634311999863126	1.386798333120372	0.3896091792553931	2.577474099514974	1.177398407181334	0.2825162632490972	2.633188006531595	1.108959645831027	0.2824437868435331	2.696160075788373	1.041105023446448	0.268191427615841	2.631375608115301	1.099031938473733	0.2393620185832578	2.826981942894978	1.708345602151501	0.2353586586890986	2.889838161459613	1.685906355645018	0.1363857282585003	2.929768205347533	1.397574745848611	0.06877308923618991	2.808859215496578	1.20909328367177	0.008472160826138478	2.773385255152565	1.126332530645539	0.05025590716330283
89	2.933333	2.824973295163872	1.202101205133429	0.248456371162854	2.807050029396086	1.381651757485539	0.2425837233843617	2.788057281714803	1.525237872195057	0.2413419097772483	2.787643838217237	1.744338438930408	0.2601544244165155	2.759709842897974	1.707743141571311	0.2789523351260686	2.649113122738761	1.674987710421375	0.3521818394056703	2.623017229800085	1.390958316546021	0.3801342600912756	2.568319952403625	1.18681480698629	0.2647001806736844	2.624611664027227	1.120612312118275	0.2631047757330964	2.687362167656349	1.057525958126101	0.2525146456645275	2.618091203550994	1.115798809290198	0.2220627440896615	2.826996872958291	1.708319644615618	0.2362255770760648	2.891692585565431	1.68597217296253	0.1394987144964325	2.933493735415759	1.397847760529966	0.07000955878566643	2.806062164535018	1.21615005966506	0.007931482227536157	2.766518191533542	1.138885372905609	0.04997072084208579
90	2.966667	2.825184333038489	1.202080863646459	0.2484275958861663	2.80753588579413	1.381629811259877	0.2425511110077177	2.788388894388222	1.525214173373578	0.241300213322159	2.787570875398919	1.744312517755647	0.2606431678554501	2.758978045088802	1.70771796496305	0.27881248677529	2.645678959207421	1.674993580197078	0.3486028112392258	2.609956606593934	1.396665003184407	0.3705101995738362	2.557810744769994	1.20005250368381	0.2458188086088228	2.614023870023068	1.136863784538184	0.2418484936626137	2.675073902072942	1.079163543046158	0.2341634277346211	2.603096866245865	1.137032163387668	0.2032463338534836	2.827009403889206	1.708293686429639	0.2371426777443056	2.893711510396152	1.686037725449209	0.1428453204144957	2.938939447888986	1.39844365094857	0.0723433468073077	2.804573168008175	1.224567338247064	0.007706709698502575	2.760723868956997	1.153709290932989	0.04960254976794188
91	3	2.825392748471096	1.202060522964499	0.2483988212193007	2.808019082817969	1.381607865883798	0.2425184995186619	2.788739546673578	1.525190475478095	0.2412585180712783	2.787570580994158	1.744286597477369	0.2611677836800357	2.758308987550725	1.70769278923892	0.2786724973884523	2.642207512830931	1.674999326801294	0.3449158724206134	2.595240632958756	1.404114346451224	0.3612335781521511	2.546151719098367	1.217643736211431	0.2264814785297242	2.601360422489902	1.158290833427104	0.2192444070206943	2.659204243068582	1.106611082452699	0.2133365450672946	2.586711507836088	1.163085220937178	0.183382013506401	2.827019389266873	1.708267729153996	0.2381098959341048	2.895889807503532	1.686102995394481	0.1464214390412231	2.946204874338046	1.399400139885951	0.07601235478338313	2.804788837469305	1.234264036449706	0.007940622136447526	2.756209183690714	1.17062127447995	0.04919646268466518
92	3.033333000000001	2.825598513327056	1.202040182481499	0.2483700462959744	2.808500281174237	1.381585920702947	0.2424858879378726	2.789110480445329	1.525166777802021	0.2412168227732978	2.787646498530389	1.744260677320676	0.2617285367034152	2.757710260436707	1.707667613646539	0.2785323624953913	2.638724741224302	1.67500494759499	0.3411455253051938	2.579147385212109	1.413464975765324	0.352863564762605	2.533648648305862	1.239997275132107	0.2074335834487585	2.586675967732786	1.185338500813212	0.1960368322449817	2.639859398650674	1.140276911810398	0.1904482293247504	2.569325366245008	1.194162690261289	0.1630313765042918	2.827026677397718	1.708241772012891	0.2391269971361329	2.898220347537163	1.686167970021508	0.1502192736942216	2.95524575129438	1.40074244152636	0.08126228900543243	2.807031253542666	1.245051430427411	0.00879916888320182	2.753159010018906	1.189219241778862	0.04883546146684679
93	3.066667000000001	2.825801601792985	1.202019841591375	0.2483412702500358	2.808980345811905	1.381563975062935	0.2424532752860881	2.78950307752423	1.525143079638705	0.2411751261769373	2.787802293904846	1.744234756510618	0.2623255688034241	2.757190271515356	1.707642437433465	0.2783920777168946	2.635262478173864	1.675010439805361	0.3373196612314015	2.562073088714089	1.424820770865796	0.3459243190797903	2.520623144121607	1.267333804915641	0.1894683893858709	2.570101088850935	1.218254042963139	0.173063388576998	2.617333812892696	1.180345637018096	0.1661126840811202	2.551344026257261	1.230279053451435	0.1428352914258142	2.827031111618596	1.708215814230477	0.2401934587136726	2.900695466357279	1.686232635430411	0.1542266537521705	2.965833434337175	1.402478335862454	0.0883312006893304	2.811487079762668	1.256619999418462	0.010464564643551	2.751751230593643	1.208821196528565	0.0486423704814845
94	3.100000000000001	2.826001972269061	1.201999501518623	0.2483124948052684	2.809460288024052	1.381542030284375	0.2424206635191908	2.789918812187842	1.525119382414197	0.2411334307835632	2.788041733402157	1.744208836605007	0.2629588218948075	2.756758269190946	1.707617262112995	0.2782516513824529	2.631857966366974	1.67501580005344	0.3334692698484583	2.544474205887817	1.438223128257365	0.3407890433215531	2.507362138437718	1.299650075433165	0.1732943636528333	2.551835678607052	1.257058989958286	0.1511456847340716	2.592136967941101	1.226784781700451	0.1410961661720765	2.533181023704981	1.271252276091894	0.1234060433185918	2.827032530628591	1.708189857367	0.2413083291162222	2.903307779578275	1.686296971084791	0.1584264300774207	2.977574322103244	1.404608129171444	0.09739933816569225	2.818167682053817	1.268606050449963	0.01310619876672739	2.752168521406587	1.228574558954876	0.04876962776415916
95	3.133333	2.826199603730213	1.201979161657028	0.24828371909579	2.809941330356022	1.381520085712749	0.2423880516580427	2.790359277846931	1.525095685421668	0.2410917353419468	2.788368692941149	1.744182916828763	0.2636280941271305	2.756424138783514	1.707592086932544	0.2781110792265685	2.628552165010678	1.675021025354102	0.329626965184495	2.526776457421471	1.453652612665188	0.3375548129848995	2.494112098116606	1.336695746168356	0.1593889611508018	2.532162682812293	1.301544695922987	0.130967760937139	2.565020497297438	1.279318424757644	0.1161997355303454	2.515197683756541	1.316716890481016	0.1052332296380329	2.827030769493263	1.708163900646493	0.242470373676386	2.906052557474747	1.686360961471831	0.1627980832729527	2.99001057996988	1.407129311101927	0.1085689413648438	2.826889328255135	1.280725681300311	0.01686055278548824	2.75448818965478	1.247804591815673	0.04938000821882324
96	3.166667	2.826394476632171	1.201958821400328	0.2482549422557924	2.810424820519894	1.381498140693495	0.2423554387235468	2.790826097025263	1.52507198795422	0.2410500386008714	2.788787117369609	1.744156996406753	0.2643329721845212	2.756198315821798	1.707566911139468	0.277970356953463	2.625388608451044	1.675026112616007	0.3258262162579149	2.509298807458785	1.471027252309416	0.3359543964406941	2.481065982374237	1.377944442315357	0.1479314866918707	2.511430141160749	1.351226481863479	0.1130216376608066	2.536886801016572	1.337373877633693	0.09218014695243401	2.497649355052824	1.366115216727073	0.08868503624216068	2.827025658754626	1.708137943292936	0.2436779889564016	2.908928287769596	1.686424590244124	0.1673180444430783	3.002680910754571	1.410040112872585	0.1218428360832096	2.837316364565522	1.292804207782166	0.02181399727563325	2.758680427932156	1.266111474806496	0.05060227123144302
97	3.2	2.826586555160021	1.201938481972742	0.248226166009433	2.810912120935698	1.381476196546958	0.2423228266717618	2.791320793761424	1.525048291437549	0.2410083430617694	2.789300827688729	1.744131076896526	0.2650727671793859	2.756091460106601	1.707541736246779	0.2778294929020888	2.622411489582081	1.675031058207855	0.3221008372576086	2.492214210120033	1.490193451325429	0.3354085259948534	2.468476190638032	1.422637031988923	0.1388069070724751	2.49018729143422	1.405362417221922	0.097641805080474	2.508626140653464	1.4002042501614	0.0698827947395291	2.480767183902293	1.41869499989457	0.07408308958822121	2.827017024226648	1.708111986866316	0.2449291527690878	2.911935403002019	1.686487834322648	0.1719598615329856	3.015190466434554	1.413339058311572	0.1370988027174644	2.849040233998498	1.304731631793377	0.02798468965098741	2.76462647304086	1.283281074197407	0.05251899178111639
98	3.233333	2.826775821421003	1.201918142767751	0.2481973894910968	2.811404595489005	1.381454252618318	0.2422902145236834	2.79184476678627	1.525024595164432	0.2409666474734562	2.789913241275929	1.744105157522675	0.2658465961998938	2.75611377435459	1.707516561501552	0.2776884826935692	2.619664101366723	1.67503585884957	0.3184857417706147	2.475829303308161	1.51089520448467	0.3353201397322	2.456620604687394	1.469831279793992	0.1317542531615095	2.469193163952414	1.462911258370965	0.08501739956376787	2.481136576078977	1.466774803775555	0.05011820634549304	2.464789451626814	1.473549907327544	0.06166107469306703	2.82700468273735	1.708086030590345	0.2462215450711702	2.915073346148861	1.686550675136349	0.1766941109264972	3.027154614252213	1.417015528160879	0.1540926636618489	2.861584614188689	1.31635543581177	0.03532795845950151	2.772100604085627	1.29909707250553	0.05518078307499412
99	3.266667	2.826962256737815	1.201897803178677	0.2481686118352116	2.811903472585332	1.381432308252589	0.2422576013003315	2.792399179107952	1.52500089842746	0.2409249505847615	2.790627074603331	1.744079237509621	0.2666533156481946	2.756274521836275	1.70749138615068	0.2775473218699313	2.617186183688133	1.67504051114787	0.3150167056471133	2.460565741259813	1.532789256467708	0.3352293376287103	2.445712645815299	1.518510206258945	0.1265292156894122	2.449274285885035	1.522567414237708	0.07526414096242318	2.455257113756636	1.535718276051224	0.03358717641997325	2.449930945350263	1.529718178040247	0.05157147897406537	2.8269884398893	1.708060073688568	0.2475525100473637	2.918339272035685	1.686613092587418	0.1814893345162459	3.038173051554385	1.421042008796565	0.1724550422561007	2.874427479483475	1.327463262671496	0.04371680664991671	2.780790565732392	1.313326737979952	0.05857812038659712
100	3.300000000000001	2.827145825037766	1.201877464429156	0.2481398347662067	2.812409753008811	1.381410364769525	0.2422249889578805	2.792984832017292	1.524977202651651	0.2408832548971669	2.791444141332372	1.744053318414337	0.2674912590526702	2.756581700187217	1.707466211706584	0.277406018471293	2.61501316110491	1.675045011213104	0.3117302509481267	2.446790271627471	1.55546311945897	0.3348177181526803	2.435890511928866	1.567732648532404	0.1229509578467896	2.431148546056682	1.582975143339088	0.06839975023006875	2.431655286177024	1.605509222368207	0.02069682859901492	2.436406847971584	1.586277418304623	0.04386255294282165	2.826968091220881	1.708034117720401	0.2489186386248641	2.921728734101001	1.686675059374275	0.1863124554320072	3.047985239112143	1.425378004119797	0.1917111560002104	2.887167552029928	1.337845689234507	0.05292688729366767	2.790411065497217	1.325837946852111	0.06262643875141526
101	3.333333	2.827326506240006	1.201857125912079	0.2481110574186353	2.812924253467437	1.381388421513706	0.2421923765173875	2.79360217349541	1.524953507129118	0.2408415591595026	2.792365223035226	1.74402739946084	0.2683583518516151	2.757041519139091	1.707441037415744	0.2772645675562876	2.613172911559274	1.675049355499597	0.3086617139631307	2.434752089026377	1.578460118024215	0.3338925282257166	2.427175722980749	1.616601131088811	0.1208879887427965	2.415232152873023	1.642795238760195	0.06433005130917308	2.410721039218054	1.674616558962963	0.0115806484014333	2.424327918230146	1.64230393077443	0.03842414871847685	2.826943417365148	1.708008161908989	0.2503159891767355	2.925235584895816	1.686736552666624	0.1911306510235035	3.056619440984889	1.429997621985009	0.2113210509001861	2.899702886635809	1.347368308739769	0.06265571034128753	2.800823444558671	1.336684046747905	0.06717305676055392
102	3.366667	2.827504279105346	1.201836787020144	0.2480822789270803	2.813447558393241	1.381366477829512	0.2421597629999074	2.794251249614895	1.524929811151754	0.2407998621205832	2.793390102056477	1.74400147987296	0.2692519706902045	2.757658537008551	1.707415862524442	0.2771229638289333	2.611686439892543	1.675053540417597	0.3058443680212309	2.424575608058319	1.601309496972018	0.3323663700327666	2.419498609096473	1.664220549810233	0.1202282824460967	2.401661604441113	1.700750548632703	0.06285538815979826	2.392631152151022	1.741582462925443	0.00619076966315192	2.413703431041218	1.696862104507114	0.03502729708647321	2.826914186157093	1.70798220547729	0.2517398939732396	2.928852698184203	1.686797548402371	0.195911719725609	3.064415096872523	1.434886798415451	0.2307581314076856	2.912304019034409	1.355960157303698	0.07256600948919259	2.812100231110987	1.346040654837655	0.07201526068230175
103	3.4	2.827679105520579	1.201816448976266	0.2480535010162006	2.813979953040795	1.381344535035963	0.2421271503616613	2.794931618608941	1.52490611614378	0.2407581662818715	2.794517533587985	1.743975561207013	0.2701686911862818	2.75843571749997	1.707390688544431	0.2769812143182208	2.610569104396263	1.67505756203199	0.3033089775171185	2.416267317793579	1.623567152802447	0.3302549449526433	2.41274337160436	1.709715514437469	0.1208559140944283	2.390384259417447	1.755696743731595	0.0637141827172153	2.377431416758913	1.805077758917605	0.00432974782773926	2.404502610714922	1.749038276105165	0.03340163699603768	2.826880156829452	1.707956249984059	0.25318455072116	2.932571038253649	1.686858015500226	0.2006217879314902	3.071799734524442	1.440013020953006	0.2495106325503088	2.925331281264135	1.363568157482459	0.08231257601649979	2.824366685040652	1.354122562940627	0.07690083681918224
104	3.433333000000001	2.827850962664278	1.201796111172631	0.2480247228206997	2.814521525158274	1.381322592476916	0.2420945376237168	2.795642481799786	1.524882421396526	0.2407164703921624	2.795745590576588	1.74394964268636	0.2711043644600076	2.759374831507989	1.707365514721527	0.2768393128548832	2.609831883208717	1.675061416788602	0.3010823641701482	2.409761444236378	1.6448611326532	0.3276647848423423	2.4067289352584	1.752283751816193	0.1226296755477661	2.381184645015352	1.806687679219194	0.06660208265381025	2.365034334917398	1.863949271105855	0.005609285482922679	2.396604720558046	1.798024192587248	0.03324659232870069	2.82684107669063	1.707930294651767	0.2546431397170033	2.936380448539263	1.686917926495469	0.2052246678838645	3.079125239981933	1.445303169113744	0.2670758814882602	2.938966066530762	1.3701384445726	0.09156007978387785	2.837642566582251	1.361116000437012	0.08155106854324976
105	3.466667000000001	2.828019826760843	1.201775773001201	0.2479959434753103	2.815072129349009	1.381300649496	0.2420619238071358	2.796382650122085	1.524858726201087	0.2406747732002391	2.797071648839244	1.743923723534159	0.2720541501936838	2.760476518552264	1.707340340301354	0.2766972528524498	2.609482291998632	1.675065101088356	0.2991874939042704	2.404927237636539	1.664896155496884	0.3247476482711407	2.401200219532114	1.791251624787388	0.1253643913667283	2.373721546163274	1.852997629561913	0.0711849451246752	2.355193798633266	1.91727830765376	0.009489828092107222	2.389767643746132	1.843117904187005	0.03436139821668203	2.826796684416784	1.707904338702672	0.2561079378293951	2.940270455242334	1.686977252093306	0.2096839714520908	3.086568054156827	1.450633530370408	0.2829978207289202	2.953151405988769	1.375615031823213	0.09998831910066903	2.851803852958234	1.36713700846235	0.08567720001201912
106	3.5	2.828185658330053	1.201755435684071	0.247967164704926	2.81563132653439	1.381278707411403	0.2420293108681704	2.797150452131727	1.524835031980793	0.2406330772075486	2.798492064398308	1.74389780530601	0.2730124099972053	2.761739790498124	1.707315166794949	0.2765550400632455	2.609522938115203	1.675068610941528	0.2976424217035754	2.401565495054792	1.683436642817826	0.3216424682327267	2.395840663342464	1.826107681663929	0.128827286045759	2.367559297053126	1.89412242757056	0.07709968918404785	2.34753558895903	1.964406766216106	0.01532718248777818	2.383687309253645	1.883808290960034	0.03652872516888882	2.826746713775477	1.707878383694775	0.2575702349691514	2.944228892507754	1.687035956030988	0.2139644770400821	3.094095951006191	1.455828373001067	0.2968677000843867	2.96759847182894	1.379950474000061	0.1072873825790936	2.866585894438116	1.372213568439165	0.08898672557457898
107	3.533333000000001	2.828348432654881	1.201735098612673	0.2479383856444297	2.816198466353419	1.381256765566208	0.2419966978278942	2.797943841546461	1.524811338026165	0.2405913811628596	2.800002262844672	1.7438718872246	0.2739728806912068	2.763161959194424	1.707289993447464	0.2764126670320323	2.6099508379311	1.675071942632747	0.2964601177542888	2.399427502776891	1.700316223163467	0.3184285374301254	2.390321051881706	1.856530473886189	0.1327161937885971	2.36223421649743	1.929793115976541	0.08393383192284051	2.34160527913009	2.004990964118092	0.0224250832126477	2.378037688756384	1.919785263111064	0.03945094363609337	2.826690884847285	1.707852428849844	0.2590205883700659	2.948241316453456	1.687094006045915	0.218033183251926	3.101488159307595	1.460668765329829	0.3082915380003671	2.981792731137811	1.38312143935715	0.1131482802800558	2.881576856479625	1.376281883506941	0.09119640073210876
108	3.566667000000001	2.828508124297694	1.201714761178215	0.247909605428751	2.816772637468931	1.381234823303264	0.241964083707376	2.798760328913356	1.524787643627469	0.2405496838149317	2.801596474088086	1.743845968512395	0.2749287637306804	2.764738276609082	1.707264819503829	0.2762701259618483	2.610756896136682	1.6750750923578	0.2956489467416886	2.398226438486758	1.715439125196462	0.3151200719251846	2.384328863550293	1.882378839246702	0.1366672725398509	2.357282951561151	1.959964863737801	0.09124299281289354	2.336903761782277	2.038994165979866	0.03009351563164848	2.372509784287852	1.950936120736753	0.04277721759469173	2.826628906521599	1.707826473389427	0.2604489938985365	2.952289412648181	1.687151368818652	0.2218610403641046	3.10843341635282	1.464917482845253	0.3169114788308555	2.99511724013995	1.385149114366138	0.117277508453224	2.896292001976417	1.379226858207347	0.09205470090143034
109	3.6	2.82866469386828	1.201694424601995	0.2478808257830684	2.81735270400212	1.381212881939927	0.2419314704629022	2.799597068909561	1.524763950207158	0.2405079876652096	2.803267925679982	1.743820050724279	0.2758726712469065	2.766462454236127	1.707239646474356	0.2761274215713911	2.611929565475806	1.675078055959061	0.2952119211562073	2.397705654860553	1.728762313486648	0.3116567416513596	2.377628059347541	1.903684363373414	0.1403034258293223	2.352291663916548	1.984775032372537	0.09857050144650474	2.332945305248757	2.066618175487065	0.0376901249584987	2.366826420369148	1.977325069151822	0.04614409469002976	2.826560487418683	1.707800518870786	0.2618448611026436	2.956353327117972	1.68720800539149	0.2254244746951479	3.114773751698055	1.468368142361488	0.3225185687130339	3.007244825303816	1.386129772419396	0.1194415211400254	2.910429136657878	1.380974693169418	0.09137524761648044
110	3.633333	2.828818116843795	1.201674088274732	0.2478520458424667	2.817937413273779	1.381190940818527	0.2418988571155484	2.800451016678056	1.524740257054948	0.240466291462447	2.805009106924629	1.743794133082261	0.2767967722793526	2.768326903794057	1.70721447360351	0.2759845454373533	2.613454967969563	1.675080829485805	0.2951468197739521	2.397670728937278	1.74028496039075	0.3079129503211179	2.370100414293031	1.920603722709502	0.1432467391532012	2.346944858857948	2.004476876351255	0.1054512072902199	2.329314180508558	2.088216204043419	0.04462735384102187	2.360778616559602	1.999152556039266	0.0491915331103227	2.826485325269958	1.707774564515004	0.2631971904380839	2.960411453197588	1.687263881531925	0.2287052769427561	3.120457497439506	1.470854610400069	0.3250723454090974	3.018123125306763	1.386223982763436	0.1194840783989709	2.923858845493951	1.38152928248157	0.08903879423756036
111	3.666667	2.828968368488372	1.201653751586957	0.2478232647420546	2.818525297756936	1.381168999281194	0.2418662426863765	2.801318766647376	1.524716563460352	0.2404245939553852	2.806811211559073	1.743768214808173	0.277692733838156	2.770321833299435	1.707189300135568	0.2758414888579689	2.615313465113791	1.67508340888105	0.295447292887064	2.397939497715391	1.750039479249373	0.3037260173236376	2.361717721908282	1.933400989404599	0.1451733884360361	2.3410326304198	2.019424011994837	0.1114631093976944	2.325673851513475	2.104276397062577	0.05044239020759606	2.354232059056371	2.016711500629015	0.05160060555517958	2.826403108176145	1.707748609542988	0.2644943916726815	2.964435968058646	1.68731896267187	0.2316879443318901	3.125342130144789	1.472247077936666	0.3246418675648056	3.027694489297264	1.385612819810963	0.1173237549003557	2.936461758143433	1.380981968541996	0.08496644540454792
112	3.700000000000001	2.82911541068365	1.201633415759296	0.2477944842072306	2.81911460795516	1.381147058644575	0.2418336291316809	2.802196451525755	1.524692870845066	0.2403828976454559	2.808663960096308	1.743742297456293	0.2785514500522253	2.772435009135473	1.707164127580217	0.2756982556767338	2.617479188978879	1.675085789805179	0.2961026459048407	2.39834826459845	1.758088343158093	0.2989291616265999	2.352582949046627	1.942427406884228	0.1458334161724093	2.334475138084767	2.030042721379233	0.1162344534089954	2.321791778677015	2.11538289257106	0.05478191834037515	2.347145542592498	2.030348737062618	0.05310782023435535	2.826313523450851	1.707722655511392	0.2657237715145435	2.968391270030606	1.6873732092252	0.2343561445571875	3.129104725095515	1.472450193069389	0.3213203981314395	3.035701754362969	1.384497614276968	0.1129321405238183	2.948013217294911	1.379571488873957	0.07909372287180337
113	3.733333	2.829259219086304	1.201613080181984	0.2477657033731603	2.819703421764062	1.381125118250487	0.2418010154724959	2.803079908301517	1.524669178498285	0.2403412012813705	2.810555986379574	1.743716380248215	0.2793630781509737	2.774652198818182	1.707138955181484	0.2755548364830642	2.61992070380827	1.67508796813478	0.2970980113659095	2.398747416091214	1.764524952225311	0.2933770627879283	2.342948154497953	1.948090745666197	0.1450277655049302	2.327274442804979	2.036801893405659	0.1194554385276289	2.317498411434364	2.12216647341699	0.05738622358735113	2.339571069890898	2.040469207690006	0.0535272155966645	2.826216244167403	1.707696701640882	0.266871463619121	2.972234766039032	1.687426586887085	0.2366915867031789	3.131223289723695	1.471421933330338	0.3151956802650757	3.041740532232836	1.383162833222604	0.1062987502548441	2.958162332642587	1.377702394683226	0.07134365653911577
114	3.766667	2.829399769109481	1.201592744245251	0.2477369213749696	2.820289606635471	1.381103177440744	0.2417684007298202	2.803964662681633	1.524645485709213	0.2402995036118175	2.812474883607289	1.743690462405564	0.2801171146164868	2.776957345739324	1.707113782183422	0.2754112215814939	2.622602488317411	1.675089939745477	0.298414787245364	2.398991473707292	1.769463900443699	0.2869912960425867	2.333134305811118	1.950859055777651	0.1426761485497227	2.319519320699406	2.040231053348946	0.1209592261064542	2.312697047376993	2.125290438033862	0.05814049614291972	2.331619569573409	2.047522033339896	0.0527710846666769	2.826110938394902	1.707670747152148	0.2679225370583176	2.975917106708001	1.68747906180883	0.2386731693367217	3.131099397645975	1.469176948309455	0.3063846747029442	3.045283236335377	1.381856527061559	0.09749330566529943	2.966574499746272	1.375761418409587	0.06168385212646729
115	3.800000000000001	2.829537024202756	1.201572409169532	0.2477081399381104	2.820870870074799	1.381081237531815	0.2417357868599014	2.804846063606236	1.524621793899419	0.2402578071381916	2.814407803842343	1.743664545482601	0.280802585502703	2.779333734320977	1.707088610095686	0.2752674141061604	2.625490371792476	1.675091700401657	0.3000302143317979	2.3990406488261	1.773044977123615	0.2798078100944366	2.323479938991516	1.95127403631872	0.1388688496974043	2.311393039965748	2.040956584265436	0.1207558707488806	2.307418432814154	2.125478055906675	0.05708304652316802	2.323470576719054	2.051985942215323	0.05086586966158593	2.825997288415347	1.707644793601808	0.2688613153979985	2.979387257264366	1.687530596311233	0.2402779140167521	3.128326970683276	1.465801154402338	0.295110324667166	3.04603591191291	1.380749093100331	0.08672847602965149	2.973141833920809	1.37399282473196	0.05021034366643951
116	3.833333	2.829670961297921	1.201552074345081	0.2476793581977072	2.821444891487375	1.381059297865574	0.2417031728837035	2.805719488408101	1.524598102358228	0.2402161106091674	2.81634201649251	1.743638628701117	0.2814083496412962	2.781764735196365	1.707063438162501	0.2751234042908664	2.628553077869527	1.675093246126146	0.3019176494662866	2.398977574646822	1.775439059472695	0.2720263578568298	2.314339990805362	1.949961093490344	0.133896339551504	2.303190392983324	2.039710417923456	0.1190268431312109	2.301848618142616	2.123536048885995	0.05441420922936535	2.315403056812765	2.0543713478625	0.04797224923911458	2.825874974701174	1.707618840210694	0.2696718132534503	2.98259418411824	1.687581158311159	0.2414819329825974	3.122803976430489	1.461463390991942	0.2817701634335251	3.044141668624943	1.379951351763235	0.07438768038499448	2.978053052008029	1.372467594836684	0.03719498255992952
117	3.866667	2.82980155777924	1.201531739162158	0.2476505752888715	2.822009292036035	1.381037357783921	0.241670557822178	2.806580317610234	1.52457441037503	0.2401744127734266	2.818264921960749	1.743612711282968	0.2819233348580671	2.784233915364789	1.707038265628163	0.2749791826101086	2.631763138846166	1.675094572979982	0.3040474853914351	2.398966606559552	1.776830502886563	0.2639901786560714	2.306093943338934	1.947574138660778	0.1281956843301574	2.295312103152397	2.037264252987761	0.1160869115374904	2.296311873513738	2.120285932240872	0.05047552842087553	2.307768899249268	2.055175330170365	0.0443397476698667	2.825743686874509	1.707592886199693	0.2703381339261479	2.985487098634191	1.687630716016603	0.2422618116551196	3.114751633624766	1.456401622987166	0.267026531054632	3.040059905068238	1.379559811256958	0.06104740092509984	2.98161613885715	1.371202843517397	0.02309213804083515
118	3.9	2.829928780321073	1.201511404841136	0.2476217929371933	2.822561639146537	1.381015418603337	0.2416379436316096	2.807424001838999	1.52455071937149	0.2401327161324396	2.820164439476945	1.743586794782589	0.2823371808201456	2.78672585094067	1.707013094002519	0.2748347533439576	2.635100871581655	1.675095676997221	0.3063907943094577	2.399107810288328	1.777378376622863	0.2560168913009758	2.298987036355399	1.944616258309215	0.1221315332991431	2.288111114071579	2.034212674730882	0.1122346531429963	2.29112618187951	2.116413850252498	0.04565602936732713	2.300824711250222	2.054778772379704	0.04015136270767852	2.825603142819284	1.707566933125547	0.2708454326574749	2.988017578492909	1.687679233165423	0.2425953304959916	3.1048178827946	1.450888374362934	0.2517814684993923	3.034261757165003	1.379722891066274	0.04744700179468947	2.984034486990358	1.370290997016336	0.008516494663065692
119	3.933333000000001	2.8300526083054	1.201491070772276	0.2475930102779453	2.823099550468777	1.380993479665788	0.2416053293330385	2.808246227342908	1.524527028637128	0.2400910194350221	2.822029422755392	1.743560878421989	0.2826406190750066	2.789226642102273	1.706987922530039	0.2746901088431574	2.638554956489833	1.675096554453077	0.3089209452091224	2.399396126633417	1.777209746924243	0.2483723114372698	2.293101939169248	1.941424566933803	0.1159642645524654	2.28182418844131	2.030951103088334	0.1077225962860042	2.286519495236861	2.112399462753609	0.04028204734733964	2.294716927931649	2.053465969327627	0.03554412150720303	2.825453066496226	1.707540980209262	0.2711804878425308	2.990139770356215	1.687726677819965	0.2424630232513088	3.093861820990012	1.445171928200049	0.2370709662087579	3.027027466707835	1.380561533699253	0.03440243248527862	2.985283008788666	1.369892296947994	-0.005788485336598034
120	3.966667000000001	2.830173022018972	1.201470736345911	0.2475642264464537	2.823620700691266	1.380971540313346	0.2415727139475459	2.809042891488651	1.524503337461608	0.2400493214300531	2.823849726126833	1.743534961423302	0.282825447475252	2.791724075451554	1.706962750455334	0.2745452425003593	2.642123466887724	1.675097201728427	0.3116138973734125	2.399777999157762	1.776413641042538	0.2412584530514857	2.288409373759738	1.938207621190011	0.1098923242750514	2.276570783562136	2.027725034326223	0.1027584452584018	2.282610927604626	2.108537265311134	0.03459293212050237	2.289526733726739	2.051451459551319	0.03063858342251553	2.825293201658948	1.70751502667195	0.2713316439999092	2.991811370909853	1.687773017598885	0.2418483958929686	3.082817989626594	1.43943998973824	0.2238629535140565	3.018659614080983	1.382075042123489	0.0226725474000002	2.985242526545443	1.370160127352009	-0.01908599248230031
121	4	2.830289992511605	1.201450402782501	0.2475354431686432	2.824122797445264	1.38094960186268	0.2415400994316013	2.809810036396517	1.524479647266885	0.2400076246192307	2.825616035495178	1.743509045341264	0.2828846264788711	2.794207320334459	1.706937579288591	0.2744001618905951	2.645812800642401	1.675097615293778	0.3144481489403752	2.400169742702127	1.775041271135327	0.234830407214866	2.284808621653502	1.935070750078891	0.1040764873176524	2.27238216646818	2.024660458287924	0.09751573592783873	2.279440042964811	2.104980223436976	0.02877037020731101	2.285304216519064	2.048889638449322	0.02555206546547067	2.825123328241268	1.707489074070597	0.2712889703617978	2.992993145626128	1.687818215717848	0.2407385013145911	3.072650566358886	1.43382590152899	0.2129426907855107	3.009579402856429	1.384123974206228	0.01289687551430246	2.983822302211968	1.371231949885763	-0.03071046229718858
122	4.033333000000001	2.830403503543379	1.201430069472527	0.2475066595800531	2.824603698373494	1.38092766365608	0.2415074848064127	2.810544014531929	1.52445595734291	0.2399659277515839	2.827320226718863	1.74348312939827	0.2828123775181792	2.796667382731922	1.70691240827472	0.2742548627500229	2.649637955307791	1.675097791840842	0.3174050070032422	2.40048355311587	1.773111201282426	0.2292168608307649	2.28216783665584	1.932039805976455	0.09865519610194692	2.269237908422302	2.02179272286622	0.09215274157330292	2.276996547563801	2.101777059804578	0.02296795268559318	2.282105396854547	2.045894698494843	0.02042689894781015	2.824943234728574	1.707463121626541	0.2710443859453628	2.993648998151989	1.687862239495696	0.2391235708086976	3.064336506584348	1.428425682973078	0.204852522246732	3.000359534763906	1.386458484926619	0.005554818002126098	2.981013991542961	1.373207265639602	-0.04010608196505205
123	4.066667000000001	2.830513540642142	1.201409735806621	0.247477874816298	2.825061387873784	1.380905725036013	0.2414748690932464	2.811241426294176	1.524432266979851	0.2399242295762196	2.828955205651588	1.743457212816902	0.2826043168246219	2.799096844298146	1.706887236658829	0.2741093421082026	2.653621678295027	1.675097728203182	0.3204682659109543	2.400669763281689	1.770614830454096	0.2245080935564427	2.280378845921812	1.929080809679951	0.09372338709994769	2.267115650354135	2.019085264091586	0.08679709347779319	2.275267477941389	2.098903408691358	0.01730453748413813	2.280026548381334	2.042553389939074	0.01541215557359758	2.824752732075063	1.707437168561291	0.2705919009961557	2.993744967624106	1.687905056058289	0.2369970405935814	3.058595774596716	1.423309305858506	0.1998439641962028	2.991519787037879	1.388750636593359	0.0009402617594932953	2.976855858271491	1.376047153044004	-0.04684959743270947
124	4.1	2.83062008179592	1.201389403005529	0.2474490906036846	2.825493947521775	1.380883787319542	0.2414422542487975	2.811899060289388	1.524408577600155	0.2398825325950906	2.830514670985739	1.743431297152358	0.2822574794740934	2.801489416774868	1.706862065951614	0.2739636114103966	2.657792679381712	1.675097421392164	0.3236233827967029	2.4007277933475	1.767520213356891	0.220760480707107	2.279376644258976	1.926107286781141	0.08933016335026922	2.266014817339033	2.016439183146113	0.08155036600460761	2.274260920859637	2.09627596695697	0.01187892538464649	2.279200672707957	2.038921964133536	0.01065376720348092	2.824551672087846	1.707411216432241	0.2699276673549966	2.993248594301274	1.687946628734609	0.2343555534125508	3.055870141762742	1.418536962108664	0.1978566207820348	2.983535630443889	1.390621454558477	-0.0008548278281398946	2.971456605002378	1.379544737371411	-0.05066552046258437
125	4.133333	2.830723117277768	1.201369070460127	0.2474203060780537	2.825899634560899	1.380861849849442	0.2414096392944778	2.812513984798779	1.524384888494366	0.2398408355574703	2.831993044729115	1.743405381627561	0.2817702558133906	2.8038396888891	1.70683689539855	0.2738176703082267	2.662183030589848	1.675096868565449	0.3268577372922156	2.40068577187007	1.763773216010372	0.2179985830598589	2.279124708121694	1.922973532627325	0.08547476885082113	2.265943881649021	2.013692681816306	0.07650021517907264	2.273996185432229	2.093739520986996	0.006761555925865276	2.279711892237762	2.034989037385931	0.006262304546868899	2.824339910507826	1.707385264461215	0.2690498471735299	2.992126577982227	1.687986925014832	0.2311980735894536	3.056286649386867	1.414179581181172	0.1984899667769311	2.976815071554189	1.391640845421201	4.67034814220815e-05	2.964968268447624	1.383275667771585	-0.05144133068251102
126	4.166667	2.830822639291327	1.201348737561453	0.247391520375309	2.826276837192514	1.380839911968682	0.2413770232517542	2.813083469764447	1.524361198953254	0.239799137212703	2.833385202991023	1.743379465465635	0.2811423100691289	2.806142643232589	1.706811724245317	0.273671519677793	2.666826174708445	1.675096066994279	0.3301598055275242	2.400594184611792	1.759300993933352	0.2162381959256832	2.279609809231782	1.919481511136931	0.08213539222572676	2.26691686824691	2.010632348133977	0.07174858507216909	2.27450721460145	2.09107313631801	0.002026708299903777	2.281564098181232	2.030661703003152	0.002320904313245489	2.824117322354509	1.707359311870236	0.2679584929743526	2.990344399282016	1.688025912616206	0.2275256411414373	3.059686459531469	1.410329780229578	0.201006089150035	2.971651146540152	1.391355416078571	0.003314852124365123	2.957548506847678	1.386618810090209	-0.04923139479829448
127	4.200000000000001	2.830918633540717	1.201328405530588	0.2473627352221096	2.826624053355602	1.38081797499475	0.241344408077542	2.813604954831944	1.524337510399791	0.2397574400629804	2.834686348218567	1.743353550222288	0.2803744740426879	2.808393383482108	1.706786554003135	0.2735251746956804	2.671755588003812	1.675095014157626	0.3335180425871718	2.400525039880367	1.75401120600772	0.2155121768697962	2.280831161841373	1.915377968633929	0.07931418788331399	2.268931644291691	2.006998833538345	0.06743327806288053	2.275853011391625	2.087992470096702	-0.002211019757479967	2.284639583820316	2.025721775520288	-0.001094073348213071	2.823883823929783	1.70733336021718	0.2666553674803148	2.987867772367248	1.68806355618915	0.2233414484223922	3.065606650318956	1.407103203866538	0.2043806985107015	2.967906549586925	1.389491980542115	0.008457134599366378	2.949231970885763	1.388917162504265	-0.04425017900523502
128	4.233333	2.831011097211192	1.201308073758784	0.2473339497545448	2.826939969358349	1.380796038270899	0.2413117927934325	2.814076177597657	1.5243138221251	0.2397157428577883	2.8358923461275	1.743327635120985	0.2794685559159551	2.810587634179551	1.706761383918033	0.2733786384765255	2.677005186328639	1.675093707592398	0.3369206507402291	2.400588106733177	1.747794530524888	0.2158876192030308	2.282819258995508	1.910358140369406	0.0770544249087266	2.271999582531839	2.002489485101206	0.06373637682666243	2.278131337088111	2.084151771969616	-0.00578954957548161	2.288783493107251	2.019887075624685	-0.003862448855802155	2.823639334234581	1.707307408724391	0.2651436512852832	2.984664085074237	1.688099824188681	0.2186507994253545	3.073335475358564	1.404632806069673	0.2074151387086747	2.965079932020872	1.386077400346035	0.01489635772463147	2.939901909368648	1.389677458576992	-0.03683340357578158
129	4.266667	2.831100029554904	1.201287741637427	0.2473051631087819	2.827223422045163	1.380774101140536	0.2412791764210757	2.814495124016516	1.5242901334205	0.2396740443466861	2.836999668723378	1.743301719385361	0.2784276260828333	2.812721555527462	1.706736213236225	0.2732319153324887	2.682608065251259	1.675092144938969	0.3403553622004063	2.400955534137041	1.740531155529364	0.2174762779606782	2.285663768575827	1.904079035054838	0.07545086682901492	2.276189031250918	1.996752777268961	0.06086738285898031	2.281506978760114	2.079152363578214	-0.008477693867249954	2.293933580625995	2.012854503675494	-0.005793489130214619	2.823383794970047	1.707281456614375	0.2634285233380609	2.980704969186931	1.688134685094887	0.2134654946783953	3.081990378781775	1.403061323121257	0.2090016170826608	2.962509049786243	1.381334489168706	0.02210199373347687	2.929326624043366	1.388667941776045	-0.02735359500651953
130	4.300000000000001	2.831185424509436	1.201267410387849	0.24727637701185	2.827473393190668	1.380752164921502	0.2412465609176074	2.814860024721772	1.524266445709409	0.2396323470321045	2.838005382454373	1.743275804571581	0.2772561380532544	2.814791611351029	1.706711043469407	0.273085023984691	2.688595038884937	1.675090324121261	0.3438083438656055	2.401880990513768	1.73210281995729	0.2204233257646062	2.289522791718839	1.896186472184112	0.07465129517221941	2.28163403631712	1.98941218113703	0.05906554169166304	2.286220176598773	2.072567813096682	-0.009961700644356258	2.300140709230337	2.004322692083459	-0.006626818509579814	2.823117196391288	1.707255505445425	0.261517412799935	2.975968844045744	1.688168104424079	0.2078059438971047	3.090338088184315	1.402532433419255	0.2081284574727642	2.959297624694839	1.375708952750661	0.02958473951029157	2.917165401741128	1.385929642956346	-0.01622929852502405
131	4.333333	2.831267286857006	1.201247079401613	0.2472475906001493	2.827689080918319	1.380730228957447	0.241213945304825	2.815169480369165	1.524242758283451	0.2395906496637735	2.838907422475375	1.743249889903574	0.275959849460062	2.81679502384209	1.706685873864108	0.2729379712063148	2.694994669900801	1.67508824305926	0.3472642279249991	2.403720496224994	1.722400377767168	0.2248992469569218	2.294640815319265	1.88633345792238	0.07485650201901367	2.288545479335662	1.980088896319427	0.05860609581755478	2.29259499910007	2.063962635931604	-0.009845767099656315	2.307571405551405	1.993992788310475	-0.006056197225364724	2.822839532751207	1.707229554440312	0.2594199759740065	2.97044229593809	1.688200050863398	0.2017021157318786	3.096858860154689	1.403197934337905	0.2040267141230191	2.954369798492626	1.369814295235421	0.03696097492965224	2.903042014825038	1.381748471781312	-0.00387106332175832
132	4.366667	2.83134562350729	1.201226748070391	0.2472188030101335	2.827869850307515	1.380708292592156	0.2411813286045778	2.815422416666898	1.524219070434411	0.2395489509915031	2.839704366507438	1.743223974605419	0.2745456918417421	2.81872932719467	1.706660703667016	0.2727907648787019	2.701830577413032	1.675085899758759	0.3507050217501177	2.406913439171138	1.711330741741027	0.2311033462462871	2.301311097212245	1.874195732626115	0.07635663725841974	2.297172100103601	1.968416744685192	0.05982833460218965	2.300987647318645	2.052902614601113	-0.007619439548340064	2.316480482915333	1.981575577053129	-0.003703782718745102	2.822550823188865	1.707203602821945	0.257147922208166	2.964120719283458	1.688230493033957	0.1951919420028751	3.099991302394623	1.405237009597901	0.1962073923929861	2.946445573954162	1.364395125380947	0.04400532938604475	2.886680720806527	1.376600724080233	0.009355948249836887
133	4.4	2.831420436691035	1.201206417615703	0.247190015969194	2.828015202776074	1.380686357143738	0.2411487127742321	2.815618054293472	1.524195383586065	0.2395072535180026	2.840395298132508	1.743198060233655	0.2730219829457748	2.82059197047648	1.706635534390226	0.2726434272916428	2.709118268613768	1.675083292551818	0.3541097763648917	2.411966176521799	1.698827676219469	0.2392477776973709	2.309850525072316	1.85949952273479	0.07953392208179791	2.307770301830316	1.954072798095844	0.06313642198667913	2.311758692499008	2.038983813474171	-0.002661183514400442	2.327170118355129	1.966809292600005	0.0008688896513990767	2.822251138890951	1.707177652148947	0.254715420575356	2.957010470304582	1.68825939696301	0.1883234932379377	3.098203929515499	1.408868019254752	0.1844579449963784	2.934199382142753	1.360301924730897	0.05064377370281566	2.867830505811248	1.37113751988549	0.02316046010217965
134	4.433333000000001	2.831491738116656	1.201186087429348	0.2471612286140187	2.828124826648318	1.380664421956167	0.241116096835788	2.815755998236291	1.524171697030448	0.2394655559932702	2.840980088650654	1.743172146012628	0.271398217518639	2.822380837336432	1.706610365280711	0.2724959686583056	2.716865448589641	1.675080419685858	0.3574556647439135	2.419465074986935	1.684862765740629	0.2495276185579123	2.320600028938372	1.842047698267687	0.0848289919710512	2.320603459163397	1.936808206257399	0.06894597498858596	2.32526565898134	2.021869247580992	0.005673062848569527	2.339952290314234	1.94947876050019	0.008113222945798467	2.821940552939988	1.707151701644465	0.2521388136388059	2.949132391228793	1.68828673175824	0.1811571897830586	3.090124486634647	1.41436914653242	0.1687895919836913	2.916789039250396	1.358437148266937	0.05687444967417345	2.846430440267282	1.366300181576452	0.03729233863586106
135	4.466667000000001	2.831559541192945	1.201165756903177	0.2471324400813408	2.82819854597248	1.380642486373497	0.2410834798112856	2.815836164093449	1.524148010059717	0.2394238571673648	2.841459387596365	1.743146231166799	0.2696845451781326	2.82409417877522	1.706585195585572	0.2723483999830266	2.725070642076978	1.675077279504516	0.3607170182664409	2.430037839007589	1.669459033014534	0.2621352050934921	2.333869524856716	1.821730845887202	0.09274895771264668	2.33588941487467	1.916458756023611	0.07768065412204112	2.341764907650236	2.001309192253218	0.01803089970111129	2.355067790038003	1.929448019542298	0.01852647287946431	2.821619165060463	1.707125750531743	0.2494356015454322	2.940523426488855	1.68831246621262	0.1737606734490304	3.07498638168057	1.422085055899796	0.1495011844128025	2.89408963492259	1.359728973649804	0.06276514040832643	2.822837708236229	1.363287497624602	0.05157952131323886
136	4.5	2.831623855115202	1.201145427258779	0.2471036520988804	2.82823628528903	1.380620551714004	0.2410508636582864	2.81585871236489	1.524124324097897	0.2393821595432231	2.841834386100138	1.743120317253018	0.2678917651791371	2.825730086134411	1.70656002681725	0.2722007462692225	2.733719653452773	1.675073870767043	0.3638654741859528	2.444300928394014	1.65271319893234	0.277229528361165	2.349881003623851	1.798569890015982	0.1038362389374555	2.353736984663803	1.892989451467117	0.08975210886563972	2.361331092538451	1.977181079041437	0.03500499252003821	2.37263760133874	1.906678969265997	0.03258087957811431	2.821287129683613	1.707099800369656	0.2466243421044312	2.931236516480777	1.688336566780245	0.166206838914624	3.052688921169077	1.432424588512145	0.1272124302991684	2.866806052445142	1.365050842253199	0.06844497740749449	2.797873395941177	1.363303564455386	0.06591379262588253
137	4.533333000000001	2.831684696548794	1.201125097887992	0.2470748638035019	2.828237998787542	1.380598617321779	0.2410182473989246	2.815823902137644	1.524100638437226	0.2393404618710195	2.84210626016013	1.743094403495863	0.2660308482827035	2.827285691737532	1.706534858222981	0.2720530199034367	2.742781796896027	1.6750701920351	0.3668718687766864	2.462784007928151	1.634800787395873	0.2948496236588363	2.368741480027774	1.772718242719748	0.1185460927263141	2.374111918380621	1.866497418676598	0.1054728280687285	2.38382198894458	1.949457555980126	0.05692826234292356	2.392628217798737	1.881239116122046	0.05060627033048866	2.820944591157513	1.707073850381531	0.2437237760263496	2.921333961100151	1.688359001717955	0.1585691855993182	3.023336818681897	1.445800937467405	0.1027961725451859	2.835820489576983	1.375222303847131	0.0740690441424518	2.772296322356216	1.367546616150206	0.08021376550350186
138	4.566667000000001	2.831742082568541	1.201104768182548	0.2470460743320892	2.828203600921669	1.380576682540819	0.2409856300553684	2.815731997787836	1.52407695236985	0.2392987629009813	2.84227583523042	1.743068489119819	0.2641131072155877	2.828756521778628	1.706509689049923	0.2719052339562762	2.752206438594423	1.675066241839938	0.3697069900662828	2.485870182370063	1.615967463761219	0.3148400848129179	2.390436683723569	1.744442975181669	0.1371606667589627	2.396841635575411	1.837186183304474	0.1249402787899529	2.408878906572325	1.918183881106909	0.08369243547724994	2.414874265389007	1.853276569081756	0.07268359951750526	2.820591708010686	1.707047899790593	0.2407530715755413	2.910885285893712	1.688379737632469	0.1509209947269472	2.987204010278023	1.462582537361081	0.07734742633082639	2.801995629176803	1.390999093864987	0.07980249887115533	2.746642065203702	1.377172795170474	0.09439362592278544
139	4.6	2.831796026142125	1.201084439363602	0.2470172854125768	2.828132993936375	1.380554748688998	0.2409530135853323	2.815583318104501	1.524053267319386	0.2392570651362227	2.842343843363323	1.743042575681396	0.2621502429807754	2.830136921835866	1.706484520810205	0.2717574154235898	2.761924531191598	1.675062019022589	0.3723421589089848	2.513780094433239	1.596533119741784	0.3368038658902911	2.414870995306124	1.714113996598168	0.1596971625853137	2.421668694942166	1.805351963007347	0.1479964578925477	2.435975631847482	1.88348452208428	0.1147136142328788	2.439122278041003	1.82301863300188	0.09857590960692302	2.820228687739397	1.70702195015534	0.2377318224426522	2.899968326312629	1.688398736875575	0.1433334972628393	2.945055003199416	1.483052769856383	0.05203710865796782	2.766331246376958	1.413004754429884	0.08577483518921485	2.721303291925203	1.393244955115554	0.1083139187156679
140	4.633333	2.831846546873267	1.201064110822422	0.2469884961819359	2.828026136443187	1.380532815109847	0.2409203970110713	2.81537836510078	1.524029582577475	0.2392153673270829	2.842311391406918	1.743016662404599	0.2601541167665457	2.831421228669161	1.706459352750533	0.2716095787034266	2.771855316321265	1.675057521990484	0.3747520626536461	2.546577218951003	1.576898524112314	0.3600927047844023	2.441920808058685	1.6821945401844	0.1858314109297972	2.448307919462402	1.771397652761884	0.1741423429152048	2.464551969302928	1.845668787816111	0.1489158900286453	2.465082356325079	1.790778028678266	0.1276758903165143	2.819855727100843	1.706996000698493	0.2346796696391815	2.888669307694696	1.688415961054541	0.1358738676771922	2.898416884554674	1.507391871827522	0.02796646416048472	2.730159945911386	1.441656842370063	0.09205090284777674	2.696656317926067	1.416675098746062	0.121786388549217
141	4.666667	2.831893665552478	1.201043781950018	0.2469597057771391	2.827883101174697	1.380510881146632	0.2408877793548808	2.815117986086047	1.524005897435468	0.2391736682239687	2.842180183441961	1.742990748513138	0.2581371263728565	2.832604345178597	1.706434184117333	0.2714617390625036	2.781910971696589	1.675052749000028	0.3769175750586179	2.584107038018586	1.557531386833418	0.3838943108307317	2.47141121264223	1.649220179912112	0.2149600980691564	2.476388818378717	1.735822761201972	0.2026279113068726	2.493997879880992	1.805177127823494	0.184676432064246	2.492378301693934	1.756938512008588	0.1590450410724187	2.819473044239525	1.706970050642473	0.2316168816994198	2.877082026906974	1.688431368569645	0.1286056232603853	2.849373247922852	1.535627146968666	0.006066380804862612	2.695012204242606	1.477065608971416	0.09869370547377573	2.673070197320651	1.44800482675852	0.1346953212136871
142	4.700000000000001	2.831937400515642	1.20102345396663	0.2469309159262558	2.827704124087344	1.380488948116301	0.2408551625746219	2.814803462058341	1.52398221331596	0.2391319703301845	2.841952668999611	1.742964835562566	0.2561121413914341	2.833682093154145	1.706409016421814	0.2713139257673635	2.792001131000724	1.675047698590517	0.3788263426784285	2.625906350039096	1.538939476437587	0.407301054409446	2.503029903977783	1.61580231077302	0.2462861445734241	2.505415573415414	1.69923393135826	0.2325942403356311	2.523589491767639	1.762596851149817	0.2200200918988382	2.520487946048912	1.721980533465003	0.1915481954150714	2.819080914374654	1.706944101544797	0.2285641267011446	2.865306601875276	1.688444913353383	0.1215865615254223	2.800230698964324	1.567585140772454	-0.01296789875195573	2.662366516341478	1.518940287076952	0.1057715436101368	2.650878472534459	1.48731016320306	0.1470240257429951
143	4.733333	2.831977776335926	1.201003126262591	0.2469021257662582	2.827489595130754	1.380467015361431	0.2408225456926471	2.814436447778801	1.52395852950954	0.2390902723962267	2.841631964025403	1.742938922775868	0.2540919555580569	2.834651470277743	1.706383848909689	0.271166155326584	2.802037288177655	1.675042368712745	0.3804733284076278	2.671097692532611	1.521618781637464	0.4293724987951607	2.536278664362293	1.58262799981469	0.2789010129180797	2.534779927945948	1.66235045336474	0.2631675011603279	2.55250034868221	1.718789003720384	0.2531745735052294	2.548736289107031	1.686488145402853	0.2240227838098888	2.818679599148274	1.706918152627154	0.2255415776765316	2.853444731074382	1.688456547686906	0.1148662573393404	2.753182843442819	1.602869751942438	-0.02869122055282777	2.633319886106889	1.566583730724122	0.1133351727324642	2.630307159144413	1.534152301595288	0.1588380566519843
144	4.766667	2.832014819223601	1.200982798227922	0.2468733344340583	2.827240087630415	1.38044508222428	0.2407899277313118	2.814019031816701	1.523934845306443	0.2390485731726174	2.841221840695348	1.742913009375674	0.2520894288592975	2.83551062563658	1.706358680826328	0.2710184447433863	2.811932417111078	1.675036757112479	0.381860507744614	2.718278120974946	1.506015259809576	0.4491700413371438	2.570419178134415	1.550466269173059	0.3118166764331783	2.563807634837251	1.626006113364328	0.2934970533684907	2.579897674444003	1.674876830540545	0.2827979684140776	2.576401109126442	1.651134014394255	0.2553579726230383	2.818269379082201	1.706892203110883	0.2225691482866926	2.841600565677141	1.688466220697877	0.1084872211927339	2.710172492241564	1.640849151626572	-0.04087498724723267	2.608378570206737	1.61896100816829	0.1213868175718176	2.611402349477971	1.587654664299597	0.1702396792186681
145	4.800000000000001	2.832048554276847	1.200962471081762	0.2468445436577051	2.826956415761051	1.380423150020677	0.2407573106485284	2.813553816996696	1.523911162128033	0.2390068751627386	2.840726876379482	1.742887096916393	0.2501174408379637	2.836259035614495	1.706333513681803	0.2708708245941334	2.821601474173178	1.675030861853017	0.3829956259721868	2.76558653498236	1.492458095644546	0.4658896062603298	2.60452476687966	1.520063183666153	0.3440723847850041	2.591789744501847	1.591053040033548	0.3228638142374989	2.604922797515023	1.632004096748863	0.3083416019265752	2.602790931488032	1.616613942476175	0.2846485555631152	2.817850592019614	1.706866254552357	0.2196663570263175	2.829883172841138	1.688473878077065	0.1024844846448424	2.672956411838047	1.680673809277021	-0.04958815007740772	2.587447078506774	1.674658415758374	0.1298058990291147	2.59401218422082	1.646348802421563	0.1812802353363507
146	4.833333	2.832079012865033	1.200942144213365	0.2468157525740397	2.826639659250432	1.380401218092124	0.240724693466631	2.813043934492644	1.523887479263729	0.2389651771170903	2.840152787816935	1.742861184619906	0.2481882836748631	2.836898416095321	1.706308346720718	0.2707233122113436	2.830967984897792	1.67502468028269	0.3838913785912922	2.811033748461365	1.481100790650355	0.479053633909539	2.637643906292512	1.492004653882442	0.37491151329486	2.618010252907611	1.558182132539892	0.3508204901669125	2.626837707212327	1.591132706379351	0.3301779820893675	2.627302422932238	1.583545683417242	0.3113404004524836	2.81742356263664	1.706840306172178	0.2168513324786602	2.818408219095848	1.688479464795228	0.09688315042062336	2.642990576704541	1.721343866366279	-0.05519378167297288	2.570239233436924	1.731812561355281	0.138369053134043	2.578114743422831	1.708044484580113	0.1919093979313482
147	4.866667	2.832106228865736	1.200921817011674	0.2467869603198349	2.826291172809519	1.380379285779827	0.2406920752079204	2.812492998418954	1.523863796002642	0.2389234777861342	2.839506176342624	1.742835271707816	0.2463136533976782	2.837432342661834	1.7062831791874	0.2705759248394806	2.839966054653893	1.675018209534919	0.3845647334503626	2.85285925227738	1.471919271166967	0.4885499229213713	2.668973297360831	1.466719149888963	0.4038911096137021	2.641883484023286	1.527847322081903	0.3773061161658714	2.645267173832248	1.553029422926375	0.349379697599995	2.649508099461635	1.55243651233485	0.3355679410605427	2.816988633624927	1.706814357190675	0.2141408150266207	2.807291059134557	1.688482924828236	0.091699641122993	2.620884282247147	1.761776709909347	-0.05812802353312602	2.556636291502449	1.788282301540402	0.146861425033735	2.564018710285817	1.769966307167561	0.2020230434294243
148	4.9	2.832130236366281	1.200901490694867	0.2467581686231081	2.825912556587567	1.380357354398711	0.2406594578302613	2.811904935087993	1.523840113765182	0.2388817796731493	2.838793971061143	1.742809359733732	0.244504417586285	2.837865392227994	1.706258012591087	0.2704286925815997	2.848538923468686	1.675011447248855	0.3850348347125118	2.889933120857084	1.464770934451142	0.4945604909450179	2.698012867744102	1.444388228085435	0.4308829874049568	2.663120684932599	1.500327899343327	0.4026097086268789	2.660183687822058	1.518293147181452	0.3673707310629136	2.669305623124323	1.523662919920702	0.3579108345863136	2.816546196746177	1.706788409163429	0.2115498240148221	2.796638230049997	1.688484202361553	0.08694182492206237	2.606249418664755	1.800938853792494	-0.05882253677527016	2.546915518481394	1.842101677374739	0.1550981497035685	2.552426229002548	1.829454096970109	0.2114846401046993
149	4.933333000000001	2.832151073708164	1.200881164651658	0.2467293766205804	2.825505418419081	1.38033542328979	0.2406268403558939	2.811283586819505	1.523816431840274	0.2388400815284879	2.838022820115544	1.742783447919147	0.2427700752080802	2.838202404615839	1.706232846175976	0.270281631665136	2.856642418372178	1.675004390472491	0.3853212034005662	2.921770422150826	1.459462414926933	0.4975268986000121	2.724579522714126	1.425009421470284	0.4559644893254786	2.681797661997685	1.475786664896895	0.4270630942613521	2.671877895575208	1.487242305261134	0.3854485557938325	2.686825089410627	1.497434731336819	0.3789853735567806	2.816096607001362	1.706762461310659	0.2090909197455319	2.786540772234455	1.68848324305864	0.08260844473419796	2.597988449997086	1.837950414351024	-0.05775246820806379	2.540907922074365	1.891737267344529	0.1629104345727286	2.543667571726598	1.88430531691977	0.2201669995348483
150	4.966667000000001	2.832168780438418	1.200860838270849	0.2467005834488606	2.82507134586584	1.38031349179419	0.2405942218069927	2.810632639444732	1.52379274951698	0.2387983821024244	2.837199084043919	1.742757535485692	0.2411187834282344	2.838448307076475	1.706207679186387	0.2701347575700042	2.864245107388133	1.674997036251981	0.3854419008100746	2.948514742129954	1.455764389531659	0.4978970425712356	2.748843926920579	1.408362413460303	0.4790447569093581	2.698356344795029	1.454197630152887	0.4506438295448141	2.680949363760541	1.459870458382465	0.4042084497201881	2.702363112024349	1.473755293372391	0.3990813792619504	2.815640218703908	1.706736512852729	0.206774287769115	2.777074677239307	1.688479994493759	0.07869026002998605	2.594620426130672	1.872129124965666	-0.05540691062376869	2.5379883214282	1.936125496688433	0.1701550958625449	2.537624882814477	1.932958573622639	0.2279861633939127
151	5	2.832183395994355	1.200840512770712	0.2466717908358222	2.824611889031067	1.380291561226987	0.2405616041412926	2.80995559396983	1.52376906821592	0.2387566838980366	2.836328647390249	1.742731623987285	0.2395576409963512	2.838607659215602	1.706182513131822	0.2699880982624505	2.871327912676484	1.674989382378631	0.3854127717591795	2.970951809354226	1.453435036897003	0.4959509347918704	2.771323341743343	1.394086281339728	0.499763699389597	2.713538285788206	1.435352365509938	0.4729330212524709	2.688240345675759	1.435958543816209	0.423476668226407	2.716329083574244	1.452443764064936	0.4180940821942193	2.815177423722388	1.706710565345537	0.2046082621444898	2.768300914036232	1.688474407639884	0.07517254819943256	2.594545027725062	1.903007218639753	-0.0522122562676183	2.537361322334153	1.974663488922281	0.1767442620378102	2.533911896158147	1.974536087139586	0.2349188294913909
152	5.033333000000001	2.832194962195524	1.200820187540393	0.2466429979179755	2.824128385399384	1.380269630929695	0.2405289863808872	2.809255482451432	1.523745387226618	0.2387149856654801	2.835416200866431	1.742705712646065	0.2380928446186306	2.838683430329165	1.706157347257074	0.2698416680426823	2.877874132809108	1.674981426106095	0.3852498275370422	2.98992250348496	1.452235083502698	0.491978476137432	2.792509698788293	1.381707586012296	0.5175567503626343	2.728040538210765	1.418893698504518	0.4933137170243962	2.694664359373072	1.415077857014806	0.4425262112884903	2.729131641354303	1.433193141250326	0.435621836424595	2.814708564030179	1.706684618009967	0.2025996876098598	2.76026512599334	1.68846643692269	0.07203680235367738	2.596289788196733	1.930324699830123	-0.04852602684694739	2.538234782981059	2.007175402915471	0.1826335585204132	2.532024252451039	2.008799922381251	0.2409750327805148
153	5.066667000000001	2.832203520847095	1.200799861969327	0.2466142038317702	2.823621963925969	1.380247700244146	0.2404963675478348	2.80853483919074	1.523721705838969	0.2386732861548665	2.834465162919059	1.742679800684542	0.2367301274804518	2.838676541083454	1.706132180807285	0.269695480949631	2.88386434552534	1.6749731647801	0.3849701466778959	3.005992397065712	1.451926979094577	0.4863126997625159	2.812601299024887	1.370683163038765	0.5317511024340267	2.742228982928274	1.404401928782112	0.5110984022406971	2.700977574270312	1.396658265380049	0.4602913561180275	2.741074878095525	1.415663379578097	0.4510670835602162	2.81423397029406	1.70665867006728	0.2007546346764164	2.75300219978085	1.688456040696241	0.06926245361681238	2.59868103259269	1.954004737464118	-0.04463932279121097	2.539909552458405	2.033832825708062	0.1878091032492374	2.531454778756469	2.035991428234521	0.2461878325129967
154	5.1	2.832209113236526	1.200779537276454	0.2465854103050379	2.823093588821589	1.380225770486167	0.2404637495998014	2.807795776012181	1.523698025474468	0.2386315878691442	2.833477878012921	1.742653889657594	0.2354749014906263	2.83858603503753	1.706107015292845	0.269549563859049	2.889275746655081	1.674964596609491	0.3845913481511745	3.019413922770205	1.452286696037188	0.4794088987071823	2.831450936227611	1.360553193944513	0.54195192226773	2.75605130523166	1.391467377827468	0.5257599687829339	2.707614451735086	1.380114348402298	0.475729867908308	2.752326374800775	1.399553173626429	0.4638939886780363	2.8137540058871	1.706632723074353	0.1990786452392224	2.746540312265014	1.688443182630382	0.06682763326265677	2.600911996656763	1.974114326975339	-0.04079866309072484	2.541834416364169	2.055050088652028	0.1922682698969814	2.531742537483009	2.056678134459226	0.2506000287560702
155	5.133333	2.832211781796261	1.200759212851666	0.2465566164741392	2.822543992119126	1.380203840998106	0.2404311315587837	2.807039892765561	1.523674345423607	0.2385898895583378	2.832455583898728	1.742627978788361	0.2343320054576649	2.838409444503882	1.706081849959482	0.2694039301103028	2.894086499741259	1.674955719166048	0.3841303468117108	3.030285090299034	1.453103366629458	0.4717784582496715	2.848740084439726	1.350976507358041	0.5481365096441443	2.769196960155546	1.379754391223053	0.5370564465070617	2.714710135867462	1.364963740549159	0.4880647683178163	2.762926513050052	1.384626792433857	0.4737334543919017	2.813268981670477	1.706606776253102	0.197576513885997	2.74090013002172	1.688427829605997	0.06471026969751567	2.602544102803079	1.990828062206045	-0.03718865720121674	2.543655514452602	2.071417039775747	0.1960210130819606	2.532507587365334	2.071675555428053	0.2542587737910429
156	5.166667	2.832211568792523	1.20073888808509	0.2465278214753536	2.821973699614277	1.380181911122569	0.2403985124467402	2.806268324221254	1.523650664977183	0.2385481899724336	2.831398484421016	1.742602067300278	0.23330604929864	2.838142773026647	1.706056684053187	0.2692585927911066	2.898275837701052	1.674946530058693	0.3836030440675244	3.038733145932327	1.454186816771128	0.4638466840118328	2.864155641305226	1.341779415038216	0.5505568315981039	2.781279186060005	1.369033823039577	0.5449938165746459	2.722191736075414	1.350901118668188	0.4968788628397501	2.772806577840569	1.370752855401961	0.4804296503317831	2.81277919718089	1.706580828825751	0.1962529036633045	2.736095608840923	1.688409952225419	0.06289110882798954	2.603486073157856	2.004387985612254	-0.03393478984878737	2.54518478635597	2.083631171380794	0.1990776303496129	2.533440548619529	2.081956946218858	0.2572083515904756
157	5.200000000000001	2.832208516668575	1.200718564196249	0.246499027036415	2.821383076328171	1.380159982176033	0.2403658942212643	2.805481793442891	1.52362698555744	0.23850649161427	2.830305832713926	1.742576156749021	0.2324014903090938	2.837780488267188	1.706031519085074	0.2691135777435904	2.901822511691943	1.674937027793307	0.3830239210543432	3.044828658372954	1.455369412669622	0.4560595793902047	2.877299465986772	1.333076533891942	0.5498870655360916	2.79179795038381	1.359250204762948	0.5499071897394591	2.72976841075769	1.337877114849153	0.5021928217955587	2.781793939583329	1.357963282418621	0.4840937024259461	2.812284984588542	1.70655488235002	0.1951125016888877	2.732134185333978	1.688389526697853	0.06135482718427038	2.603866559224414	2.015067557126767	-0.03111859069408529	2.546327807397107	2.092416719268859	0.2014443589773096	2.534270496132409	2.088550547676275	0.2594841527673116
158	5.233333	2.832202668249032	1.200698240575673	0.2464702322934972	2.820772260003731	1.380138053501545	0.2403332759042527	2.804680531221618	1.523603306455675	0.2384647932337544	2.829175965661557	1.742550246358534	0.2316222520617417	2.83731596999367	1.706006354301594	0.2689688972284509	2.904707717151412	1.674927210113715	0.3824043559226458	3.048680611991794	1.456498545415937	0.448854032693402	2.887826858231277	1.325205862252968	0.5471187824486132	2.800268555138936	1.350526874499333	0.5524020366836027	2.737006583889963	1.326083472822883	0.5044701922634945	2.789678505536562	1.346435823904256	0.4850985321754394	2.811786621764219	1.706528936048677	0.1941595495328086	2.729016153690369	1.688366531594569	0.06008991349230709	2.603893097706874	2.023145915046207	-0.02877977743131249	2.547040951818906	2.098465719970174	0.203129958931352	2.534763307291246	2.092455521888529	0.2611151122148054
159	5.266667	2.832194066607117	1.20067791661418	0.246441436382688	2.820141258674715	1.380116124442451	0.2403006565175598	2.803864435685773	1.523579626963526	0.2384230935807477	2.828006635000228	1.742524335353077	0.2309717866069403	2.836741987911819	1.705981188949499	0.2688245629961465	2.906915448697236	1.674917074805691	0.3817521400748144	3.050494602930384	1.457435946261176	0.4425638186419397	2.895551486889666	1.31845109913744	0.5431682524730749	2.806356694398947	1.342989610822585	0.5530599320424742	2.743507714560709	1.315676715126929	0.5042339135495564	2.796285631825331	1.336314075583164	0.4838925318214453	2.811284377826342	1.706502989144822	0.1933979731964176	2.726736208130737	1.688340949365439	0.05908982362381714	2.603728350934333	2.028888166715664	-0.02690168603835266	2.547302946900746	2.102416399110475	0.2041558910876647	2.53472418923643	2.094625183445857	0.2621372592799796
160	5.300000000000001	2.832182756336781	1.200657593531967	0.2464126410316082	2.819490036043376	1.380094196315955	0.2402680380186931	2.803033189017945	1.523555948504052	0.2383813951579576	2.826795178505499	1.742498425289165	0.2304530420044882	2.836050871963732	1.705956024540667	0.2686805991627797	2.908431238563691	1.67490662066696	0.381071333566274	3.050604022500514	1.458065906238541	0.4373521283368745	2.90047150605717	1.312985563200863	0.5387093767522618	2.809944014967426	1.336757207114119	0.5522912136845074	2.749014084816892	1.3067037492321	0.5019741966441424	2.801538718591741	1.327659970849993	0.4809092638813068	2.810778559280422	1.706477043197059	0.1928313281724844	2.725283964630667	1.688312769050156	0.05835314744489335	2.603436041768676	2.032529637303043	-0.0254241359770563	2.547081612276263	2.104828801511675	0.2045504918901698	2.533966734722712	2.095925912988669	0.2625838334002022
161	5.333333	2.832168782137775	1.200637270720382	0.2463838453762492	2.818818440776721	1.380072268465975	0.2402354194294406	2.802186173710159	1.523532270369529	0.238339696715151	2.825538486766618	1.7424725153917	0.2300683111694696	2.835234703042788	1.70593086032245	0.2685370162032546	2.909241999427494	1.674895845693578	0.3803622971975477	3.04941646774308	1.458293303245217	0.4332525497159847	2.902736857106089	1.308873227855761	0.5341788817875128	2.811110268543588	1.331927580287522	0.5503414905033733	2.75341525417195	1.299105678829536	0.4981620001060578	2.805452718447095	1.320459534889247	0.4765465912469377	2.81026942122536	1.706451097429152	0.1924626195343648	2.724645227748575	1.68828198165164	0.05788327630120881	2.602981031533084	2.034265749045571	-0.024252056496545	2.546306870986223	2.106165311881589	0.2043467626845474	2.532314410025008	2.097086366403017	0.2624773106368725
162	5.366667	2.832152189196199	1.200616947571081	0.2463550485525241	2.818126265980331	1.380050340236761	0.2402027997715494	2.801322553916016	1.523508591852613	0.2382979970020497	2.824233124097599	1.742446604885945	0.2298193875763443	2.834285315760514	1.705905695542545	0.268393824050007	2.909333779224537	1.674884747955461	0.3796225199596119	3.047313351864323	1.458042198398585	0.4302839844054058	2.902567187200398	1.306102832940316	0.5298661931473426	2.810053804520794	1.328569809565177	0.547368626004632	2.756703867119138	1.292760030142144	0.4932739338703054	2.808087038115644	1.314650318635345	0.471177970950282	2.809757212288584	1.706425151065239	0.1922945209738915	2.724803437902407	1.688248582042885	0.05768860669779793	2.602263634684781	2.03424569088533	-0.0232697640444718	2.544859843582972	2.106780495876095	0.2035771829028753	2.52959884110568	2.098671031572095	0.2618241639356187
163	5.4	2.832133024903903	1.200596625305049	0.2463262522879874	2.81741330387781	1.380028412946373	0.240170181002457	2.80044134343188	1.523484914377328	0.2382562985212396	2.822875405207689	1.742420695329414	0.2297076365511327	2.833194231220686	1.70588053171377	0.2682510449893808	2.908689374603862	1.674873326657344	0.3788476731273135	3.044528325786259	1.457257803199022	0.4285552322237766	2.900138841712849	1.304640089458303	0.5259967585484735	2.806976414124075	1.326699919985036	0.5435134259949721	2.758922159724597	1.287522618195336	0.4877873474524671	2.809496607719965	1.310151694011859	0.4651621517601234	2.809242220711035	1.706399205664939	0.1923294648663761	2.725740153006517	1.688212572281246	0.05778236194978055	2.601171607931041	2.032572592323945	-0.02235013253039738	2.542582399318124	2.106926385620796	0.2022702451761739	2.525666846906758	2.101076054148402	0.2606132443920173
164	5.433333000000001	2.832111335848098	1.200576303314511	0.2462974557185095	2.816679220230952	1.380006485939682	0.2401375621438677	2.799541258261198	1.52346123723703	0.2382146000223699	2.821461199690757	1.742394785948084	0.2297338847927387	2.831952532474959	1.705855368084505	0.2681086878434592	2.907288217477139	1.674861580153673	0.3780313976970267	3.041133828138459	1.45590449759798	0.4282525239098554	2.89556201651648	1.304438510427287	0.5227303264193036	2.802059744187271	1.326277373450478	0.5389228127748057	2.760139486935711	1.283266534144723	0.48219760394051	2.809709431181834	1.306888216505874	0.4588385602397705	2.808724682223155	1.706373260453111	0.1925694957580096	2.727435184984395	1.688173955621476	0.05818191013977495	2.599577364550841	2.029304343886768	-0.02136239102858406	2.539295207744065	2.106756659521332	0.2004508137442361	2.520398143818314	2.104532990275461	0.2588149609408296
165	5.466667000000001	2.832087168884831	1.200555980992013	0.2462686579798891	2.815923611582255	1.379984558561906	0.2401049422174459	2.798620797046139	1.523437559725475	0.2381729002550422	2.819986076709597	1.742368875968314	0.2298983794935496	2.830550971188835	1.705830203903499	0.2679667608559561	2.905106113772356	1.674849506899249	0.377165161000783	3.03707721173704	1.453957615786474	0.4295541128355675	2.888915029753118	1.30540390006082	0.5201159563248378	2.795486766316801	1.32721634218696	0.5337597387222111	2.760437259141651	1.279918160141754	0.4770300161106216	2.808719233363248	1.304811684273411	0.452525453679067	2.808204825824577	1.706347314655001	0.1930161468988126	2.729866555074868	1.688132739163819	0.05890797533627178	2.597353402339262	2.024458372609777	-0.02017671250484866	2.534811487285058	2.106320425194338	0.1981441084445265	2.513720178637849	2.109100788368475	0.2563868203298313
166	5.5	2.832060573588259	1.200535659559354	0.2462398607996312	2.815146083079264	1.379962632131993	0.2400723231805591	2.797678348275455	1.523413883267702	0.2381312017217138	2.818445455534175	1.74234296694867	0.2302007655262248	2.828980123499675	1.705805040684575	0.2678252844166385	2.902115219669304	1.67483710657283	0.3762385815563903	3.032197425825017	1.451401786096819	0.4325755917337711	2.880254452372777	1.307395267347577	0.5180640811665772	2.787434031823385	1.329396986311819	0.5281502536867561	2.759881859669588	1.277498700898196	0.472735700751917	2.806484377557126	1.303916048133911	0.4464662621398268	2.807682920866313	1.706321369831294	0.1936703523725158	2.73301006284664	1.688088937918571	0.05998412215970186	2.594404017646046	2.018016849594313	-0.01867219878500734	2.528964226744272	2.105567877973876	0.1953749048238159	2.505611318600878	2.114665487429595	0.2532840800738663
167	5.533333000000001	2.832031597889975	1.200515338409648	0.2462110633134214	2.814346122261367	1.37994070599578	0.2400397040547927	2.796712045782336	1.523390207158169	0.2380895031718769	2.816834410735035	1.74231705811623	0.2306399265965312	2.827230271818757	1.705779877677165	0.2676842653863486	2.898284842194217	1.674824377906176	0.3752384761618155	3.026325607751231	1.448231303306051	0.4371674144176992	2.869641535732653	1.31028039041186	0.5161891897182863	2.778077583064278	1.332674687634918	0.5218684218739357	2.758507516798549	1.276137596165078	0.4692416038791896	2.80295210213767	1.30423002862754	0.4405361681085398	2.807159183815553	1.706295425207963	0.194532169752098	2.736839295740765	1.688042567451621	0.06143525332184911	2.590679920821442	2.009936014892476	-0.01675326782647397	2.52164344268606	2.104356378551423	0.1921669685068682	2.496135026240707	2.120948651827262	0.2494660232155446
168	5.566667000000001	2.832000290208941	1.200495016936332	0.2461822646568286	2.813523199261283	1.379918779499455	0.2400070838616711	2.795719903183845	1.52336653069174	0.2380478033549557	2.815147971065098	1.742291148698462	0.2312139046739044	2.825291884491461	1.705754714131082	0.2675437098801172	2.893584578316552	1.674811319728128	0.37414852421395	3.01940429170647	1.44446140149944	0.4428655302510945	2.857246819608972	1.313884102592028	0.5137721491390955	2.767707022322158	1.336894988148406	0.5143574105769518	2.756365696407711	1.276016905360711	0.4659404925372227	2.798103256561576	1.30580499977546	0.4342421056609155	2.806633826003248	1.70626948001138	0.1956006142109078	2.741324944735494	1.687993647186617	0.06328697732289243	2.5861833026456	2.000153894766882	-0.01435308527785645	2.512822538519248	2.102429127690978	0.1885542850671604	2.485479493446029	2.127502864523076	0.2449101145369829
169	5.6	2.831966702697276	1.200474696362028	0.2461534665571686	2.812676865580473	1.379896853962866	0.2399744645584239	2.794699938723575	1.523342855294476	0.2380061047732137	2.813381362351684	1.742265240255004	0.2319197352376753	2.823155974033596	1.70572955156116	0.2674036358086052	2.887986072758062	1.674797932190114	0.3729492916832318	3.011503860528843	1.440135760941973	0.4488813616226812	2.843406514686523	1.318006771521037	0.5098033848601067	2.756759639068055	1.341912021811429	0.5047296470327455	2.753546307268365	1.27738011856718	0.4616476281251558	2.791964377012015	1.308713858459801	0.4267184248207432	2.806107101712267	1.706243535803311	0.1968733367148918	2.746433583536271	1.687942205140534	0.06556435246108504	2.5809990564876	1.988603426424944	-0.01144415984326787	2.502575664992698	2.099420500719996	0.1845833218357723	2.473955602708624	2.133706292905102	0.2396140727548451
170	5.633333	2.831930885611993	1.200454376080752	0.2461246681498711	2.811806613724555	1.379874928732825	0.2399418451664776	2.793650007383448	1.523319180261947	0.2379644061759422	2.811529689044041	1.742239332014043	0.2327536388248047	2.820813639834015	1.705704389217901	0.2672640476783174	2.881460606984692	1.67478421442457	0.3716194274784387	3.002660494072263	1.435332593984462	0.4543064249730819	2.828528070813331	1.32237304435364	0.5031328957117751	2.745718599971377	1.347569095130024	0.4919692952887757	2.750159528422478	1.280450222192682	0.4548248566066191	2.784611267130645	1.313034490287896	0.416912634288045	2.805579213752802	1.706217591810852	0.1983468896349675	2.752128444264748	1.687888269009628	0.06829172294470057	2.575350371623215	1.975220247502909	-0.008047811346655179	2.491081852595968	2.09486996164382	0.1803080565290889	2.461930803994135	2.138786802401836	0.2335875637412291
171	5.666667	2.831892889716955	1.200434055486847	0.2460958685702957	2.810911936152003	1.379853003156485	0.2399092247072122	2.792567850036379	1.523295504890098	0.2379227063123738	2.809588055967633	1.742213423204122	0.2337110270904059	2.818256102086758	1.705679226352153	0.2671249493724996	2.873978294417504	1.674770165683414	0.3701367900760955	2.992696083797618	1.430183190286566	0.4582682170699194	2.813003726887568	1.326671121782389	0.4926732992275691	2.735015908875136	1.353710656765299	0.4751510145552021	2.746293825135317	1.285371670040648	0.4438890892824522	2.776147029769149	1.318850995141776	0.4038235306592163	2.805050360262306	1.706191647261463	0.2000166782003961	2.758367770019726	1.687831870130412	0.07149221764936545	2.569597557893318	1.959954121320055	-0.004221438586091197	2.47864439056645	2.088261749902299	0.1757958770707466	2.449777989941891	2.141881510928957	0.2268538502719447
172	5.700000000000001	2.831852770019271	1.200413735803769	0.2460670695457069	2.809992420997988	1.379831078554564	0.2398766051377655	2.791451253659195	1.523271830605951	0.2378810076846045	2.80755189365353	1.742187515385867	0.2347864405740592	2.815475277624806	1.705654064479707	0.2669863566664176	2.865511714549957	1.674755786669919	0.3684794019783298	2.981201093974684	1.424901209697048	0.4600078269062205	2.797155317229474	1.330668006401095	0.4775601938751111	2.724971277024304	1.360215380763558	0.4535993507253357	2.741990973722477	1.292215893097313	0.4274703331275965	2.766704660448207	1.326264001569294	0.3867014045855038	2.804520783494458	1.706165703717899	0.2018768209013222	2.765102917687456	1.68777304881681	0.07518719200237982	2.564220452477673	1.942783845903676	-4.457411182717461e-05	2.465691665464445	2.07908689208169	0.1711312204893978	2.437874651912019	2.142116678991108	0.2194607956070493
173	5.733333	2.831810578997327	1.200393416426443	0.246038270211465	2.809047630246603	1.379809154274819	0.2398439854794745	2.790297927126605	1.52324815670612	0.2378393090417756	2.805416835602722	1.742161607788492	0.2359737598177405	2.812463810666769	1.705628902852063	0.2668482722520061	2.856038007561366	1.674741077010123	0.3666260584117415	2.967404052482198	1.419784621279489	0.4588359909146308	2.781066382815979	1.334289472386841	0.4572364047467696	2.715636378706558	1.367002659698945	0.4270124109193171	2.737232970605037	1.300993330960926	0.4046794106445447	2.756442878982811	1.335362804097853	0.3651953410365956	2.803990676382375	1.706139760408284	0.2039204777540565	2.77227765506307	1.687711843994298	0.0793969433075405	2.55974137595845	1.923721449024141	0.004411319018115797	2.452773757191984	2.066894618564483	0.1664233414789726	2.426621913730481	2.138681532566873	0.2114891450244816
174	5.766667	2.831766369906986	1.200373096750087	0.2460094697028932	2.808077220024765	1.37978722966531	0.2398113647536512	2.789105683688669	1.523224482487557	0.2377976091329942	2.803179028762728	1.742135699641524	0.2372662944837185	2.809215635152621	1.705603740721036	0.2667106984655782	2.84554383755333	1.674726036456663	0.3645574814564738	2.950233974779796	1.415231868981832	0.454295096596427	2.764605823173631	1.337777470702679	0.4317565798789516	2.706820887706909	1.374084399233335	0.3956755398487201	2.731910395934569	1.311669976343637	0.3754480140591793	2.745534827254335	1.346267808183937	0.3395213904850464	2.803460231374367	1.706113816561059	0.2061399379342621	2.779826996580466	1.687648297444472	0.08414074224830631	2.556750627134769	1.902815239967071	0.009065885491218471	2.440635433738302	2.051339515612596	0.1617805137234838	2.41654847439563	2.130944372811571	0.2030519401584031
175	5.800000000000001	2.831720201433158	1.200352777998802	0.2459806697472972	2.807081093523468	1.379765306047428	0.2397787449174014	2.787872690737596	1.523200809378021	0.237755910460259	2.800835673993347	1.742109792506348	0.238656789644852	2.805727015847115	1.705578579603152	0.2665736497196092	2.834032522020265	1.674710666234579	0.3622574014081519	2.928542829267422	1.411741788454861	0.4463087808106145	2.747531747965108	1.341723584356967	0.4015676727536351	2.698225370619437	1.38177359476093	0.3603362948500388	2.725941767473765	1.324431122428106	0.3404910929762306	2.7341626928161	1.359223938310958	0.3103397039714471	2.802929691201428	1.706087873739734	0.2085265661482264	2.787675790531975	1.687582459041742	0.08943680537205985	2.555882951994858	1.880144401266513	0.0138534010079275	2.430181585813408	2.032183315738911	0.1573027501859157	2.408290781613119	2.118444483873255	0.1942968479954254
176	5.833333	2.831672130287216	1.200332459568013	0.2459518694799155	2.806059306839409	1.379743382769445	0.2397461249919835	2.786597395367589	1.523177136674697	0.2377142117726009	2.798384961994769	1.742083885612725	0.2401372768841786	2.801996758945217	1.705553418750449	0.2664371274955648	2.821530439166257	1.674694966260123	0.3597103675047171	2.901548368834266	1.409857782812552	0.4348949194786346	2.729703332960412	1.346971795914561	0.3673204390476145	2.68962284567389	1.390626573081257	0.3219299662373328	2.719417387951992	1.339731310508776	0.3009285798595278	2.722575146072578	1.374553946200167	0.2783938228051973	2.802399256200517	1.70606193117299	0.211070463776797	2.79573876876439	1.687514374600569	0.09529991169257054	2.557770119271093	1.855815731783705	0.0187056510732774	2.422418113412961	2.009284455999312	0.1530684366981354	2.402555870723432	2.100856468126671	0.1853916546897396
177	5.866667	2.831622215458676	1.200312140853111	0.2459230680358438	2.805012231434543	1.379721459179603	0.2397135039985903	2.785278792831895	1.523153463674739	0.2376725118189882	2.795826562606496	1.742057978190386	0.241699084708141	2.798027059359103	1.705528257414925	0.2663011329018926	2.808091488226163	1.674678936375458	0.3569034138987163	2.869061866665623	1.410132957465039	0.420091745239739	2.711185300996469	1.354509131731728	0.3298305039737085	2.680958500699856	1.401407511765686	0.2814735010023967	2.7126575041425	1.358166519306754	0.2582010869198516	2.711074846831083	1.392587739103412	0.2444556486081278	2.801869135665314	1.706035988089484	0.2137602872711298	2.803920973266527	1.687444090506113	0.1017397975836367	2.563038980165769	1.829963073777717	0.02356810314279908	2.418375548145094	1.98259959687529	0.1491185711413937	2.400096220533456	2.077973923588914	0.1765120032002987
178	5.9	2.831570523321514	1.200291823077962	0.2458942671421562	2.803940735835883	1.37969953659906	0.2396808838941949	2.783916739064732	1.523129791805653	0.2376308131012546	2.793162306255021	1.742032071800533	0.2433328414997209	2.793824679400592	1.70550309711289	0.2661656790046094	2.79380148341667	1.674662577787725	0.3538285260628536	2.831576564664475	1.413101267103183	0.4020096639882768	2.692281675109517	1.365417394415176	0.2900937048966772	2.672373906330135	1.415067964644393	0.2400897577538078	2.706112353493207	1.380399287115115	0.2141328799955741	2.699950804946388	1.413628223474449	0.2093737722507157	2.801339600624211	1.706010046052568	0.2165830898754686	2.812119381849602	1.687371659625618	0.1087594268652894	2.572298379758352	1.802749282771138	0.02845822222758556	2.419056077818359	1.952205160170306	0.145451448604341	2.401658593759885	2.049740683888397	0.1678245458382263
179	5.933333000000001	2.831517118947803	1.200271505637551	0.245865465933755	2.802846073800093	1.379677614375676	0.2396482636998929	2.782511894631146	1.523106120364204	0.2375891143682645	2.790395961378172	1.742006165672578	0.2450288132909319	2.789400674144272	1.705477937095997	0.2660307664608855	2.778774784800211	1.674645890166809	0.3504842933767373	2.790229608409213	1.419256898789291	0.380760295286991	2.673492013014855	1.380713205121773	0.2492922344641302	2.664155915386726	1.432604815322531	0.1991073611313505	2.700268426769933	1.407168502478719	0.1707890587584763	2.689342720947718	1.437948141804141	0.1741197226415125	2.800810891858954	1.705984104290601	0.2195247675501551	2.820227645568366	1.687297128119385	0.1163535238970096	2.586050044349183	1.774351493330727	0.03351565410183183	2.425384263064319	1.918287828826735	0.1420431487718146	2.407917320940474	2.016264772811446	0.1594662088905943
180	5.966667000000001	2.831462070580925	1.20025118792665	0.2458366635454144	2.801730031241832	1.379655691857123	0.239615642436728	2.781065951966126	1.523082448646976	0.2375474143688417	2.787533630630477	1.741980259035782	0.2467768357940607	2.78477097077678	1.705452776615736	0.2658963959412748	2.763151875401709	1.674628873019188	0.3468777059937557	2.746421442044945	1.429018666898406	0.356619165180139	2.655230323118866	1.401152783893085	0.2088082497028738	2.656502741020705	1.454804128209174	0.1600079066245976	2.695438211667826	1.439075312529081	0.1301900986000056	2.679247543651629	1.465738224096899	0.1397908458790525	2.800283270530825	1.705958162031794	0.2225698548368238	2.82813907150094	1.687220541168152	0.1245058492610919	2.604699565863764	1.744978675605085	0.03904081041808607	2.438101307662812	1.881141722085774	0.1388576479480754	2.419406713310431	1.97783690189344	0.1515503222336261
181	6	2.831405454790418	1.200230871168314	0.245807861704008	2.800595058574936	1.379633770363806	0.239583022061568	2.779581855160513	1.52305877808071	0.2375057156047066	2.78458409315835	1.741954353450748	0.2485662181056183	2.779956702630017	1.705427617187777	0.2657625802546587	2.74709180469553	1.674611527243596	0.3430254115782369	2.701530240453982	1.442707494753278	0.3301574669734416	2.637783092611634	1.427206960493208	0.1700329772758982	2.649527859821613	1.482169350047069	0.124177674232289	2.691847625803307	1.476343381799675	0.09424191042703929	2.669741862924166	1.497074021377857	0.1075155662375532	2.799757068130359	1.705932220838915	0.2257012931504467	2.835752430208526	1.687141949885228	0.1331863405484369	2.628643439737298	1.714899425679838	0.04552621846167137	2.457731420286263	1.841155388828717	0.1358863517712977	2.436503391569574	1.934921077211732	0.1441876145211479
182	6.033333000000001	2.831347346655403	1.200210554756764	0.2457790595442224	2.799444074940901	1.379611849242896	0.2395504015954104	2.778063507903091	1.523035107961486	0.2374640168246369	2.78155809396541	1.741928448146332	0.2503861571222007	2.774982781825747	1.705402458063181	0.2656293202679611	2.730761981975285	1.674593852055821	0.3389534458625643	2.656767828753612	1.460531908660258	0.3022707762628746	2.621393806470778	1.459034603834633	0.1342496272556629	2.643324899385607	1.514863450902279	0.0927602718843252	2.689554452219854	1.518678962952726	0.06441741077268889	2.661053504447052	1.531821206886115	0.07833993489560351	2.79923259091194	1.705906279939786	0.2289011176171585	2.842978171203407	1.687061397606701	0.1423517973961062	2.658239523506176	1.68446759009434	0.05366245073937857	2.484539463779404	1.798839698861223	0.1331889596073268	2.459374301302529	1.888196268707228	0.1375102786557037
183	6.066667000000001	2.831287824381567	1.200190238085989	0.2457502562007052	2.798280543997351	1.37958992784136	0.2395177800592393	2.776515822389048	1.523011437585195	0.2374223167774019	2.778468208905386	1.741902542351228	0.2522257549798193	2.76987746954083	1.705377298492827	0.2654966172109417	2.714333340003267	1.674575846432578	0.3346972516544523	2.61312234916163	1.482556393528317	0.27418058422594	2.606258936198431	1.496456568236737	0.1026289518525333	2.637933426597039	1.552660436764131	0.06660987673795396	2.6885140930901	1.565276738731988	0.04152114401888506	2.653421009605531	1.569573563817892	0.0531976319336531	2.798710164582445	1.705880338562082	0.2321504674186624	2.849737129710671	1.686978926695283	0.1519456204744588	2.693524578984978	1.6541372760934	0.06428108372081115	2.518372304442951	1.754860092647519	0.1309280884000661	2.487912359193664	1.838610818245805	0.1316868423513825
184	6.1	2.831226974533477	1.200169922378168	0.2457214534003611	2.797108563877635	1.379568007478798	0.2394851594099254	2.774944879380115	1.522987768377757	0.2373806179647108	2.775328948554077	1.74187663762538	0.2540738999539501	2.764672495762537	1.705352139991668	0.2653644846083467	2.697977329699198	1.674557510747549	0.330300406055889	2.571439213585455	1.508665590796376	0.2473923156662216	2.592526113088925	1.538890752564643	0.07623087067012063	2.633375900770311	1.594860306181723	0.04629759509985702	2.688675128685962	1.614886550256316	0.02592696054542389	2.647057367993007	1.609588543524474	0.03287907372597317	2.798190179890675	1.705854398267951	0.235429444054983	2.85595937456391	1.686894586118399	0.1618967390872509	2.733898800740327	1.624444737007688	0.0782328139885379	2.558520529619649	1.710040488710026	0.1293816134099001	2.521623867454196	1.787388447262925	0.126930589116958
185	6.133333	2.831164880420108	1.20014960702675	0.2456926502778671	2.795932574782814	1.379546087501676	0.2394525386684786	2.773357507157866	1.522964099634546	0.237338919135367	2.772155947878825	1.741850733197032	0.2559196944444631	2.759401249708364	1.705326981810095	0.2652329244101236	2.681854031048128	1.67453884350826	0.3258096201003242	2.532390314054029	1.538545820071301	0.2234157053308638	2.580310893746471	1.585385315386175	0.05580480505154161	2.629696440171837	1.640389141008704	0.03203788205920734	2.69004233979715	1.666022090132578	0.01753508863520726	2.642146758862967	1.65088650179014	0.01786540257067727	2.797672997437486	1.705828458284655	0.2387180689268695	2.861591553730646	1.686808416491817	0.172124052745709	2.778071383329863	1.59596387250695	0.09622437576952311	2.603780683210937	1.665314111356407	0.1289087377926715	2.559751414280715	1.736016590381993	0.1234976897872144
186	6.166667	2.831101626849414	1.200129291424971	0.2456638459678861	2.794757404551446	1.379524167256256	0.2394199168559141	2.771761284947591	1.522940430650725	0.2372972190381834	2.768966103786833	1.741824828294223	0.2577521997628824	2.754098719966991	1.705301823198275	0.2651019388819975	2.666110112941499	1.674519842938155	0.3212711190702264	2.496539397872986	1.571671925537484	0.203539030214307	2.569770715311872	1.634660114744522	0.04168359482359075	2.627018853669434	1.687884069046183	0.02367530491009148	2.69264772188212	1.717109919296688	0.01577875403637845	2.638835455808802	1.692381730019835	0.008240316571932763	2.797158994039747	1.705802517839279	0.241995966892173	2.866600510919189	1.686720457438944	0.1825372055373418	2.824107686772713	1.569286028845424	0.1186197758484396	2.652483407633751	1.621673364593386	0.1298973491452823	2.601227939460831	1.686132602809903	0.1216567082236038
187	6.200000000000001	2.831037305698686	1.20010897679411	0.245635042197476	2.793588293361516	1.379502248061252	0.239387295929173	2.770164492396705	1.522916762851253	0.2372555201749128	2.765777520859207	1.741798924476044	0.2595602458946139	2.748801185861401	1.70527666567024	0.2649715422303655	2.650877212117829	1.674500508715454	0.3167277563460253	2.464471985524272	1.607279702608899	0.1886592141827061	2.561088636011689	1.685146216791467	0.03373301118501576	2.62549010605558	1.735757568495182	0.02066484694498197	2.696454549502364	1.766529526595067	0.01965975171012701	2.637166014460734	1.732960203719584	0.00367997254995623	2.796648604851399	1.70577657849318	0.2452421626722376	2.87097077953272	1.686630755336801	0.1930367153407882	2.869588699953091	1.544930046541821	0.1452092480880807	2.702573783861652	1.579926753243139	0.1326605032861054	2.644627779177486	1.638901163062565	0.1215708879586082
188	6.233333	2.830972003822039	1.20008866252678	0.2456062381014753	2.792430562375068	1.379480329262285	0.2393546749093436	2.768575579949254	1.522893095530571	0.2372138212944087	2.762608541247057	1.741773020969863	0.2613331373213	2.743544455807946	1.705251508475451	0.2648417372651303	2.636267317130171	1.67448083861976	0.3122182594455801	2.436746763825289	1.644411763294463	0.1791928613015509	2.554403943551272	1.735140803355862	0.03137753081004894	2.625174459666442	1.782410913409437	0.02217676145702458	2.701277012480052	1.812933613615146	0.02790004754676431	2.636988233184977	1.771616354251004	0.003585505424624679	2.796142225861386	1.705750639472813	0.248436425220252	2.874702028707328	1.686539346920138	0.2035196336685868	2.911549673352574	1.523279982913613	0.1752279600692949	2.751528395611199	1.540847499916336	0.1373884302932976	2.688072143922585	1.595196918384097	0.1232551495099353
189	6.266667	2.830905808040789	1.20006834801544	0.2455774328148624	2.791289667478015	1.379458410204818	0.2393220528175915	2.767003246368299	1.522869427982941	0.2371721211455987	2.759478079690622	1.741747117002863	0.26306112118185	2.738364349678971	1.705226350863179	0.264712527614028	2.622376910578861	1.674460830283139	0.3077775254897992	2.41374391917985	1.682019268880533	0.175020211088474	2.549710911620156	1.783049659619238	0.03358735307173898	2.626004710062609	1.826442838555774	0.02708014034824908	2.70686336660834	1.855305412239005	0.03895433126480912	2.638073087529468	1.807482308690844	0.006945387621351568	2.795640260668992	1.705724700004459	0.2515603492853142	2.877813746690475	1.686446267145842	0.2138912005983828	2.947493184723853	1.504571916657566	0.2074638844337703	2.797056602555773	1.505209975099652	0.1440813813930457	2.729678905098706	1.555769767533637	0.1265718345914356
190	6.300000000000001	2.830838810347176	1.200048034480682	0.2455486280651989	2.790171158924034	1.379436492206836	0.2392894316110893	2.765456320338612	1.522845761632482	0.2371304222304161	2.756405170359064	1.741721214133375	0.2647350397577478	2.733295822643893	1.70520119434666	0.2645839290687574	2.60928543380286	1.674440483078672	0.3034355987850391	2.39550062850653	1.719043673762397	0.17550898830601	2.546782090789432	1.827516882331328	0.03906746474753849	2.627744891388975	1.866696407872078	0.03413515291764319	2.712868813262956	1.892868554278401	0.0512260571326992	2.640101524249887	1.839876993204539	0.01253517099725697	2.795143156931693	1.705698761648752	0.2545969212333863	2.880340840286721	1.686351558362799	0.224067623364843	2.976010705789254	1.488910045944082	0.2404927577992551	2.837553666068398	1.473761891010461	0.1525616055425956	2.767991077923603	1.521256223504071	0.1313130827714232
191	6.333333	2.830771095463292	1.200027721314666	0.2455198229877867	2.789080369260823	1.379414574613461	0.2392568103111596	2.763943269637827	1.522822095773049	0.237088723297931	2.753407922856123	1.741695311588211	0.2663466164960583	2.728371216292516	1.705176038174775	0.2644559463037334	2.597051873018833	1.674419794534344	0.299217631204617	2.381731139265345	1.75453239980131	0.1796763876815637	2.545315928592792	1.867473588489286	0.04671040983142095	2.6301104608751	1.90229913880749	0.0424754738296987	2.718876341003722	1.925073342840992	0.06389674962581605	2.642758265568654	1.868365309978895	0.01957431221522379	2.794651309936601	1.705672823631623	0.257531138742244	2.882328673912549	1.686255252963367	0.2339784226927947	2.996791874425111	1.476267053527531	0.2730996689144093	2.87247492896988	1.447010648289186	0.1625465962210049	2.802381351464727	1.492078414960369	0.1372597800226101
192	6.366667	2.830702746451162	1.200007407909467	0.2454910167180156	2.788022483628091	1.379392656769718	0.2392241879391686	2.762472303511074	1.522798429698389	0.2370470230972653	2.7505037697288	1.741669408594074	0.26788777840013	2.723620789091787	1.705150881596294	0.2643285842823346	2.585718845273109	1.674398762131977	0.2951438670768736	2.371918880069381	1.787688583906819	0.1863158984556839	2.545034109004998	1.902196648968891	0.05551397080656317	2.632870896299798	1.932732263038539	0.05142686913790179	2.724578377325646	1.951702366634094	0.07645505062255223	2.64581462247925	1.89273510165787	0.02748226030334774	2.794165107011107	1.705646885178899	0.260348784205385	2.883830674415857	1.686157381908316	0.2435590711905126	3.01041926690948	1.466526135189355	0.3043370666728227	2.902252001117372	1.425113586492034	0.1736855965112294	2.832951956836722	1.468300630782531	0.1441750967167075
193	6.4	2.830633850530101	1.199987095485254	0.2454622109839299	2.787002566044613	1.379370739993097	0.2391915664524912	2.761051398693805	1.522774764832032	0.2370053241305337	2.747709649580738	1.741643506708802	0.2693507036355864	2.719073091663181	1.705125726123937	0.2642018597754142	2.575315635618918	1.674377385319712	0.2912317111294129	2.365449167290646	1.817910150022978	0.1942160734526926	2.54571845519283	1.931351461557542	0.06463611666087095	2.635897607688963	1.957860377543186	0.06047776389797798	2.729829886422983	1.972907955399609	0.08853445213944472	2.649140378101624	1.912992639721951	0.03576179359797699	2.793684968556368	1.705620947850735	0.2630363003174185	2.884905826414475	1.686057984281603	0.2527477143115391	3.018103383268037	1.459521039589622	0.3334616689378338	2.927966705810737	1.407878127565076	0.1856186486897904	2.860248012029774	1.449522078079511	0.1518414910393446
194	6.433333000000001	2.830564486119969	1.199966783433992	0.2454334049212039	2.786025274871617	1.379348823628463	0.2391589448725948	2.759687887186363	1.522751100467536	0.2369636251469517	2.745041092013676	1.74161760515896	0.270728102412675	2.714753509640437	1.705100571006325	0.2640757784491262	2.565855899584284	1.674355661768447	0.2874961254057781	2.361657901465697	1.844802303720878	0.2023559412508776	2.547134577984661	1.954946561801773	0.07337647895548705	2.63907664911532	1.977863587525859	0.06919788542777673	2.734534293524913	1.989094273775961	0.09985739579050951	2.652621672327837	1.929310135150363	0.04396972837857785	2.79321125545871	1.70559501087282	0.265581212805958	2.88561509584973	1.685957089996872	0.261488982963759	3.021293721089731	1.455067570344339	0.3600320452806862	2.95070770784745	1.394910844554562	0.1980770643953859	2.884827456772678	1.435082477042138	0.1601258167279306
195	6.466667000000001	2.830494728183048	1.199946471147654	0.2454045976656216	2.785094888649082	1.379326907020673	0.2391263222209844	2.758388482126487	1.522727435898447	0.2369219248957764	2.742512124152226	1.741591703171098	0.2720131478539971	2.710684167556351	1.705075415492056	0.2639503464415599	2.557338591058078	1.674333589221717	0.2839506128135884	2.359875374314808	1.868147303491996	0.2099396056904619	2.54902667879024	1.973234388219905	0.08116810397015677	2.642285213719516	1.993141498286275	0.07722453762495417	2.738606423027262	2.000819154397946	0.1102117175185632	2.656139957531447	1.941982654084317	0.05170053196710965	2.79274430902502	1.705569073470832	0.2679720151096627	2.886017259671943	1.685854728317599	0.2697361555101818	3.021387346627014	1.452975709271192	0.3839135665747227	2.971291488452287	1.385759706244254	0.2108898329548761	2.907103366813363	1.424264745592247	0.1689746317293495
196	6.5	2.830424654338224	1.199926159846246	0.2453757909457196	2.78421537450189	1.379304991486978	0.2390937004551971	2.757159371765555	1.522703772548002	0.236880225879252	2.740135412048789	1.741565802302834	0.2731993157846396	2.706884286736348	1.705050261093615	0.2638255815370045	2.549750444303333	1.674311167528812	0.2806084107658776	2.359482740261201	1.887868428515013	0.2164037114996904	2.551130480036291	1.986625128140765	0.08758057101029183	2.645382518442872	2.004220573884248	0.08424286972378849	2.741961452841535	2.008719610337492	0.1193959435763918	2.659558082235095	1.951383766921036	0.05857229128669954	2.792284490600637	1.705543137204712	0.2701978313590503	2.886167246506345	1.685750937199513	0.2774492726104329	3.019597353140167	1.45305266465483	0.4051748337213086	2.990314352882542	1.380014317269012	0.2239277386401724	2.9272842706349	1.416404307644261	0.1783792075754101
197	6.533333000000001	2.830354332457326	1.199905848921676	0.2453469838975577	2.783390248780502	1.379283076372129	0.2390610785968346	2.756006022742401	1.522680109709612	0.2368385268467089	2.737921991969612	1.741539901780613	0.2742804560738106	2.703369916452425	1.705025107059481	0.2637014905244074	2.543067867490948	1.674288394690185	0.2774830154654369	2.359964129651344	1.904008653620804	0.221464503342492	2.553161802921612	1.995672287940176	0.09234840248456409	2.648171704760601	2.011696411644956	0.08997229036164847	2.744488591796017	2.013441628386095	0.1271494583029012	2.662665567881784	1.95793316503418	0.06424101878641865	2.791832098586724	1.705517201300041	0.2722484729396304	2.886116924409349	1.685645744974894	0.2845928539376827	3.016883435643563	1.455107998036634	0.4239732823590909	3.007875266959626	1.377328705830473	0.2370386266997772	2.94535577869024	1.41096754385446	0.1882875549426467
198	6.566667000000001	2.830283826995238	1.199885537765886	0.2453181756572704	2.782622684332489	1.379261161020892	0.2390284556675289	2.754933329856793	1.522656446676696	0.2367968265475071	2.735881601160425	1.741514000830876	0.2752506554638838	2.700154622335189	1.704999952638128	0.263578080565437	2.537260414561607	1.674265268804317	0.2745881207253585	2.360909897930433	1.916697580952398	0.2250621713751702	2.554817020163114	2.001019356044678	0.09533955259190996	2.650398419764636	2.016186151861509	0.0941495096501455	2.746044021239006	2.015595526295069	0.1331300557982489	2.665175473517241	1.96206542220322	0.06839347146424264	2.791387411490431	1.705491264982405	0.2741141828285302	2.885914642975004	1.685539179322061	0.2911344992114717	3.014013467664818	1.458954228208172	0.4404318460556556	3.023695501849033	1.377493390525306	0.2499913684613128	2.961183078539395	1.407614438457291	0.1985426615649021
199	6.6	2.830213205295161	1.199865227598741	0.2452893679538202	2.781915573179103	1.379239246750305	0.2389958336249633	2.753945716065118	1.522632784872212	0.236755127483991	2.734022821260952	1.741488101011021	0.2761041951042392	2.697249863257331	1.704974799341793	0.2634553701694282	2.532293210324748	1.674241790183027	0.2719356850046747	2.36200007344378	1.926116553393475	0.2272319804299436	2.55579323554763	2.003319706124895	0.09649234570003906	2.651784754742223	2.018282533910035	0.09653274923116387	2.746459934915101	2.015753473513173	0.1370036100059478	2.666777492388649	1.964205396980438	0.07075100423614532	2.790950725949497	1.705465329811532	0.2757856756777366	2.885603690946962	1.685431276750244	0.2970469735627815	3.011595105253903	1.464427701990394	0.4547354289744442	3.037552685976846	1.380423179788801	0.2625531521263261	2.974710004133299	1.406200114955461	0.2089562526308117
200	6.633333	2.830142524824261	1.19984491781209	0.245260559923622	2.781271389357435	1.37921733290499	0.2389632114908637	2.75304694898642	1.522609123589381	0.2367134284055833	2.73235278166016	1.741462201547302	0.276835699299121	2.694664649590134	1.704949646418755	0.2633333669668737	2.528128066881775	1.67421795718668	0.2695351085445498	2.363000019622936	1.93247690576396	0.2280521170570242	2.555792406040146	2.003202767649909	0.09578871517808972	2.652035534382497	2.018531053093851	0.09689227230043643	2.745539584427746	2.014420098829896	0.138447129223354	2.667142222770138	1.964746324643565	0.0710552426788159	2.790522276671036	1.705439395012832	0.2772544010142708	2.885221835769904	1.685322063214964	0.3023086765151828	3.010089881217087	1.471384091071821	0.4671025264513476	3.04939184479259	1.386158642602817	0.2744755275529616	2.985955703489116	1.406763494585584	0.2193189141775861
201	6.666667	2.830071839502254	1.199824607797791	0.2452317507031883	2.780692272674585	1.379195418829556	0.2389305882869914	2.752240265937823	1.522585462121401	0.236671728061737	2.730877448954183	1.741436301665934	0.2774400465266118	2.692406118670411	1.704924493117252	0.2632120789411806	2.524725954076094	1.674193768258351	0.2673940314104725	2.363746610693743	1.935999870359163	0.2276227918258977	2.55450855768822	2.001246093674982	0.09323155428785442	2.650824639153835	2.017409293768115	0.09499690565158754	2.743051445029053	2.012025615611585	0.1371192083407369	2.665912274073191	1.964034833331146	0.06905307855232537	2.790102277774293	1.705413459811676	0.2785123266356956	2.884801345617542	1.685211563525921	0.3069019254556464	3.009815376958765	1.479687742662244	0.4777367544479222	3.059178551370402	1.394813894043957	0.2854960546114549	2.994985820269961	1.409504306087495	0.2293887753959571
202	6.700000000000001	2.830001206086885	1.199804298775536	0.2452029420219578	2.780180075093075	1.379173505840781	0.2388979659711873	2.751528444957838	1.52256180189088	0.2366300289548978	2.729601760586248	1.741410402923993	0.2779124196767569	2.690479837064655	1.704899340949193	0.2630915253061546	2.52204848329018	1.67416922415188	0.2655186377965728	2.364131453140668	1.936905881200338	0.2260426931218384	2.551621156044593	1.997935935009865	0.08881758273569076	2.647791297970325	2.015303099038523	0.0906260387340963	2.738735651245603	2.008920047389756	0.1326767467972607	2.662711527368745	1.962355076229766	0.06450017136165208	2.78969095922282	1.705387525767481	0.2795519962049236	2.884368797678157	1.685099811585095	0.310812573269694	3.010965292015085	1.489204197924767	0.4867980740032035	3.06706199333781	1.406568328786492	0.295324058236356	3.002001908846826	1.414771373712979	0.2388833112401721
203	6.733333	2.829930671295027	1.199783990137111	0.2451741330167504	2.77973624001013	1.379151593283147	0.2388653435653169	2.750913637661028	1.522538142190844	0.236588329834597	2.728529289638207	1.741384504547523	0.2782484693333452	2.688889350431026	1.704874189162641	0.2629717147143754	2.520057881009647	1.674144323569644	0.2639133352409583	2.364083732220955	1.935403795865806	0.223372214898485	2.546800560180621	1.993654688060122	0.08253820748196457	2.64255027571748	2.012491778658272	0.083599423419517	2.732301797887715	2.0053567172432	0.1248287904747438	2.657156411014695	1.959916626841228	0.05719213286496342	2.789288489994183	1.705361592105455	0.2803668502922307	2.883943816255581	1.684986830399608	0.3140308678498401	3.013589409447901	1.499794403159472	0.4943948371865556	3.073291114020113	1.421569917351019	0.3036955081807389	3.007332075790359	1.422998166675767	0.247505292996533
204	6.766667	2.829860277838017	1.199763681274289	0.2451453228245135	2.779361821121238	1.379129680501094	0.2388327200912934	2.750397390350853	1.522514482314259	0.2365466294504106	2.727662221586847	1.741358605762486	0.2784443224019431	2.687636166140989	1.704849037005582	0.2628526563284595	2.518717270759198	1.674119065277115	0.2625810117795466	2.363551882888467	1.931680671354446	0.2195885886333452	2.539721561988508	1.988660086620782	0.07438751460009975	2.63470733781134	2.009129050585088	0.07380757684055378	2.723401403955064	2.001478956322678	0.1134211673979136	2.648874660788838	1.95683564759186	0.0470208276249636	2.788895014664959	1.705335658050728	0.2809512137530583	2.883536847344952	1.684872641492181	0.3165510131715796	3.017602921620675	1.511313561740068	0.5005868101413496	3.078112342791192	1.43982721304897	0.310444283026007	3.011382993015683	1.434584263120781	0.2549922866575388
205	6.800000000000001	2.829790070679036	1.199743373406529	0.2451165131752338	2.779057501504673	1.379107768811066	0.2388000975071449	2.749980671316554	1.522490823683299	0.2365049303049218	2.727001399163576	1.741332708125555	0.2784965957720174	2.686719860436156	1.704823885989516	0.2627343704529022	2.517991215619425	1.674093450420653	0.2615233288322515	2.362501010721416	1.925902800531669	0.2145875847568374	2.530090781308266	1.983097009594694	0.06439380731655722	2.623888243497523	2.005250826973337	0.06125094269049489	2.711649095347868	1.997334227831353	0.09850648734170894	2.637532363790395	1.953137509322634	0.03402265930735917	2.788510687254531	1.705309725162317	0.2813002691338119	2.883148802238403	1.684757275259929	0.3183704568844725	3.02276694796676	1.523595850705354	0.5053613187351207	3.081741231700589	1.461151935437278	0.3154930139721176	3.014606569993799	1.449824220484735	0.2611158741303158
206	6.833333	2.829720084577971	1.199723065925459	0.2450877032061983	2.778823549015438	1.379085857557292	0.2387674748349028	2.749663809468704	1.522467165590658	0.2364632311478027	2.726546314693989	1.741306810862422	0.2784023887895625	2.686138145646445	1.704798735362159	0.2626168671004664	2.517846543155968	1.674067477981934	0.2607410998828815	2.360912645992388	1.918219987443791	0.2082370977387243	2.517667779659706	1.977014194492145	0.05266562955715901	2.609761194998764	2.000790381816441	0.04608019329265932	2.696654397578435	1.992881306403751	0.08039047697229693	2.622854079165396	1.948767022788805	0.01841463427852977	2.788135601735466	1.705283792665088	0.2814100385466397	2.882772109958349	1.684640750456665	0.3194890379758441	3.028666771036011	1.536446978029467	0.5086385792006076	3.084371433993516	1.485164769622162	0.31879773748341	3.017426349636594	1.4688267178026	0.2656797244821317
207	6.866667	2.829650351177388	1.199702758222702	0.2450588920547842	2.778659923534782	1.379063946083964	0.2387348510966322	2.749446633056277	1.522443507328975	0.2364215307287712	2.726295631253129	1.741280913198716	0.2781590890101462	2.685887755534898	1.704773584371166	0.2625001567755829	2.518254746426954	1.674041147005401	0.2602359709691137	2.358765840014193	1.908769138841934	0.2005298420048337	2.50224250551424	1.970363847155055	0.03944896509506736	2.592012782666902	1.995592416182558	0.02862358141025324	2.678025728641587	1.987957695503063	0.05960177033220677	2.604608080978949	1.943603755318629	0.0005937911248023384	2.787769832843496	1.705257859783843	0.2812769306445611	2.882394347372042	1.684523084450589	0.3199057716500433	3.034766674732776	1.549673113624989	0.5103751492055107	3.085940704957105	1.511307319003157	0.3203290481822162	3.020037235361827	1.491429837683868	0.2685479490391475
208	6.9	2.82958090534079	1.199682451517481	0.2450300814514387	2.778566287791035	1.379042035707169	0.2387022282505137	2.749328480891423	1.522419850319966	0.236379831550554	2.72624725193447	1.741255016690697	0.2777643351830129	2.685964551249191	1.704748434527626	0.2623842608303777	2.519192031685612	1.674014459018144	0.2600105992176961	2.355997951742495	1.897680551953046	0.191629173514622	2.483638725994608	1.963017106376159	0.0251532594754731	2.570355925797402	1.989435932904768	0.009422859359159666	2.655396840162254	1.98229476322063	0.03692514129703138	2.582626802923499	1.937478510603325	-0.01882773295968387	2.787413468450452	1.705231928077183	0.2808976272255893	2.881998899325949	1.684404304184027	0.3196183698729764	3.04045463560287	1.563099792221653	0.5105966821007879	3.086165074781914	1.53888507499777	0.3200605001451414	3.022410849115342	1.51724222521882	0.2696408893441796
209	6.933333000000001	2.82951177252194	1.199662145201276	0.2450012705337633	2.778541981906933	1.379020125770885	0.2386696053186847	2.749308185908178	1.522396193856003	0.2363381323629568	2.726398356681195	1.74122912056375	0.2772159560564763	2.686363624490741	1.704723285078953	0.2622691904448287	2.520639706766503	1.673987413274217	0.2600685623365368	2.352498889557598	1.885078734314944	0.1818655181318	2.461775622156057	1.954767979275422	0.01037191078119598	2.544597431235138	1.982037882904719	-0.01074176841303297	2.628512499505979	1.975553725867992	0.0134510381273797	2.556871186780552	1.930176116620619	-0.03898470983715198	2.787066544632826	1.705205996769665	0.2802689910636286	2.881565925428804	1.684284425153668	0.3186223533867895	3.045182808336179	1.576556960920723	0.5093120805080938	3.084641587635276	1.567199135161386	0.3179004651267416	3.024366504776188	1.545763288448839	0.2688826783179309
210	6.966667000000001	2.829442975189105	1.199641838665477	0.2449724584394186	2.778586107071678	1.378998215618982	0.2386369813233059	2.749384247935191	1.522372537229339	0.2362964319158256	2.726745923578247	1.741203224043136	0.2765120972793508	2.687080235036606	1.704698135272443	0.2621549573283886	2.522587684827296	1.673960009043499	0.2604148752004721	2.348162831338677	1.871075636134998	0.1717311742279855	2.436776510944891	1.945333547137398	-0.004100880570401281	2.514754501487786	1.973055154913081	-0.03084069000996936	2.597370825242691	1.967378802026389	-0.00943809829377866	2.527528696113161	1.921452841921319	-0.05875374409290404	2.786729084826183	1.705180065085718	0.2793881803794432	2.881076549225737	1.68416346162346	0.3169090068617777	3.048662539217529	1.589830458458753	0.5063895376222974	3.081191076830875	1.595607599757159	0.313683917729849	3.025711382510699	1.576337928480359	0.2661675684545248
211	7	2.829374538845473	1.19962153312884	0.2449436468992014	2.778697531744282	1.378976306567	0.2386043582226735	2.749554876120714	1.522348881861057	0.2362547327120079	2.727286916244902	1.741177328684547	0.2756513009181101	2.688110132280427	1.704672986618623	0.2620415838813587	2.525036040209557	1.673932248101969	0.2610554213706277	2.342933677990643	1.855772007973607	0.161852445100246	2.40901051692967	1.934349285154632	-0.01735417976232204	2.481109015915184	1.962104722701293	-0.04967854671188971	2.562280548862098	1.957421379322775	-0.03022090116693539	2.49505528740001	1.911091649607992	-0.07687327854011697	2.786401131584131	1.705154134583361	0.2782527082570213	2.880515079268591	1.684041437260666	0.314464895385981	3.050831053783255	1.602623914615788	0.5015619025694498	3.07600248968325	1.62352872052954	0.3072643310170844	3.026336336383515	1.608074112348648	0.2613993188949836
212	7.033333000000001	2.829306479831376	1.199601227982359	0.2449148350509643	2.778874942265627	1.378954397958382	0.2385717350390119	2.749818093661814	1.522325227042932	0.2362130335014136	2.728018563155066	1.741151433712796	0.2746322790830284	2.689450078492777	1.704647838364354	0.2619290825473456	2.52799679425125	1.673904129770675	0.2619958214440223	2.336835726440357	1.83925272756893	0.1529651725845659	2.379066703561231	1.921383056133725	-0.02845819926977704	2.444177376284528	1.948799622479213	-0.06605055271842011	2.523839350208761	1.945327751474226	-0.04744374069391002	2.460129029884118	1.898901731819551	-0.09211010950810587	2.786082688461628	1.705128204486567	0.2768601113981036	2.879871246834695	1.683918363423888	0.3112715722275492	3.051936827566338	1.614565997733681	0.4944526392272238	3.069637230772761	1.650429960525272	0.2985763749476604	3.026252349103266	1.639820932312134	0.2545415498473816
213	7.066667000000001	2.829238811817757	1.199580922616905	0.2448860220326128	2.779116895993986	1.378932489136443	0.2385391107945669	2.750171835448695	1.522301572066611	0.2361713330339849	2.728938538408321	1.741125538352557	0.27345410702775	2.691098164238154	1.704622689756357	0.2618174662958192	2.531495031686578	1.673875653330501	0.2632409163872004	2.329994883460474	1.821590552355642	0.1459080110067673	2.347713155328638	1.905976460729847	-0.03652786900874399	2.404690286347299	1.932763542682022	-0.07882180237048361	2.482898828874731	1.93073332472092	-0.05984177732832208	2.423590525172804	1.884707228379846	-0.1033606015966119	2.785773754092436	1.705102274019169	0.2752082609329558	2.879142265534145	1.68379425040515	0.3073072610460786	3.052556224086723	1.625242308328848	0.4846595697091083	3.062944841137469	1.675660883869933	0.2876804907881644	3.025587610595394	1.670228496116259	0.2456664998201091
214	7.1	2.829171551442996	1.199560618250703	0.2448572095752986	2.779421735900671	1.378910581416146	0.2385064874477567	2.750613807421799	1.522277918352525	0.2361296338126831	2.730044331585266	1.74109964415891	0.2721167298468815	2.693052652975646	1.704597542304557	0.2617067587526314	2.535564896444856	1.673846820659075	0.2647939697566147	2.322601447497301	1.80285268199003	0.1415094254797407	2.315882719461711	1.887715002710098	-0.04081989549589361	2.363586605935153	1.913716300575239	-0.08703116118617125	2.440530545670161	1.91335537205605	-0.06649069706072204	2.386426335653069	1.868394487331348	-0.1097537038661136	2.785474343981753	1.705076344738573	0.2732963069280297	2.878328666879606	1.683669119703222	0.302552604664268	3.053447718582142	1.634258126063195	0.4718301209369374	3.056900491798202	1.698358013701004	0.2747123965650717	3.024529077910845	1.697894246559827	0.2349326928506048
215	7.133333	2.829104705970358	1.199540314274533	0.24482839681721	2.77978762071989	1.378888674140679	0.2384738640209455	2.751141539590178	1.522254265192154	0.2360879345875803	2.731333001798176	1.741073750356325	0.2706212569861868	2.695311577486612	1.704572395255468	0.2615969743818634	2.540247820805759	1.673817631155611	0.2666567812074924	2.314963895427415	1.783113831723617	0.1404795750937241	2.284604264796317	1.866328696484693	-0.04082030525839594	2.321951402886875	1.891546055941847	-0.09002502224733491	2.397929897701703	1.893028726646702	-0.06698751231997389	2.34968817741729	1.849947483260654	-0.1107608907191162	2.785184431485418	1.705050415868431	0.2711253892901705	2.877429645497456	1.683542983093491	0.2969967173013634	3.055404338230194	1.641272567266061	0.4557216325618957	3.052286012166502	1.717760388414567	0.2598265624089282	3.023404105521144	1.721651253025603	0.2225279326797025
216	7.166667	2.829038279371417	1.199520010079288	0.2447995828966704	2.780212505044878	1.378866766653318	0.2384412395365642	2.751752358063463	1.522230611877071	0.2360462341088341	2.73280086441154	1.741047856169293	0.2689702391462497	2.697872171517818	1.70454724785562	0.2614881287149451	2.54559090928767	1.673788084284221	0.2688284502581363	2.307601301529512	1.762479112434035	0.1433044168069997	2.255057540231313	1.841790097350478	-0.03632769392577393	2.281130059943912	1.866309776618093	-0.08754512579629199	2.356469438812649	1.869771056306603	-0.06150277513210924	2.314551551241035	1.829465040556469	-0.1062844549224615	2.784903974962503	1.705024486632436	0.2686992228250026	2.876440479037703	1.683415854413947	0.2906417179086087	3.05917204253997	1.646000297525539	0.4362605633042384	3.049708302461503	1.73323847656405	0.2432130761169704	3.022727400075524	1.740585245878358	0.2086630129965736
217	7.200000000000001	2.828972278098705	1.199499706883334	0.2447707695453852	2.780694056987511	1.378844860269084	0.238408615953266	2.752443238558955	1.522206959827696	0.2360045348796525	2.734442816307399	1.741021963152771	0.2671677053531346	2.700729645861625	1.70452210161479	0.2613802478619463	2.551643259365933	1.673758182312077	0.271302220276467	2.301256396349055	1.741099054425094	0.1500860575895424	2.228581524217293	1.814350863481638	-0.02759364487372689	2.242769186948208	1.838281388035391	-0.07985299301903757	2.317729055457019	1.843844559862378	-0.05086721446628734	2.282359026679424	1.807183260987793	-0.09678854857157425	2.784632937178559	1.704998558587933	0.2660243135816338	2.875347845618593	1.683287762057589	0.2835059773383894	3.065285171390405	1.648203380160149	0.4136355354059699	3.049575929247275	1.74430438460368	0.2251770160599637	3.022926832830333	1.754148849862099	0.1936455384767785
218	7.233333	2.828906698889465	1.199479404077867	0.2447419559020473	2.781229670200358	1.378822954331488	0.2383759922936396	2.753210760904806	1.522183308335803	0.2359628356503556	2.736251846163266	1.740996070531329	0.2652188019023444	2.703876227483309	1.704496955779557	0.2612733488162248	2.558451253554246	1.673727925008627	0.2740634217686242	2.296825858691563	1.719157776537558	0.1603960924048679	2.206519062413816	1.78448755513574	-0.01541480738529502	2.20861651098026	1.807938429323936	-0.06783365540518582	2.283286838370714	1.815683451843742	-0.03659913570649017	2.254531090423773	1.783431525412164	-0.08334124990243894	2.784371227982094	1.70497263095876	0.2631095568538833	2.874124751979701	1.683158726154319	0.2756251787200916	3.073850022121858	1.647706455443527	0.3884268566993549	3.051996668305962	1.750729331764427	0.2062279815265296	3.024203898179932	1.762238065139093	0.1779536854990663
219	7.266667	2.82884153447739	1.199459101054273	0.2447131411055071	2.781816358985358	1.378801048184187	0.2383433675803463	2.754050907709074	1.522159656693281	0.2359211351713422	2.738218318249826	1.740970177529568	0.2631298223861188	2.707299768141889	1.704471809596509	0.261167449254319	2.566052615852641	1.673697312235643	0.2770874895440879	2.295307723707142	1.696873895328557	0.1731808104442948	2.190189146766703	1.752907090936373	-0.001185571177799874	2.18045577605979	1.775973036989394	-0.05305033720828978	2.254642214625027	1.785847405630071	-0.02090941950874915	2.232526539431658	1.758593068781563	-0.06761852568603739	2.784118725320416	1.704946702968829	0.2599664285540082	2.8727262680371	1.683028769456456	0.2670550795138892	3.08438259697811	1.64441800134896	0.3617346205162775	3.056811471406573	1.752557624200797	0.1871392738697712	3.026563023425776	1.76513609277686	0.1622671564661138
220	7.300000000000001	2.828776779592888	1.199438799031284	0.2446843268880699	2.782450680181565	1.3787791431424	0.2383107437722916	2.754958905714946	1.522136006320631	0.2358794359460597	2.740329642532297	1.74094428570235	0.2609084407515863	2.710983003239143	1.704446664575263	0.2610625769880884	2.574471870724079	1.673666346710083	0.2803417792674525	2.297727223784621	1.67448181041044	0.1870013816545145	2.180784826879293	1.720467827281538	0.01341656893964397	2.159952270487536	1.743199920230751	-0.03740042169978557	2.233116371042649	1.754957591716755	-0.006276810374615951	2.217703902258539	1.733063803898388	-0.05155966702036008	2.783875296097481	1.704920776175507	0.2566092353855665	2.871089272754136	1.682897929017259	0.2578691178994982	3.095737217160249	1.638311799591903	0.3349874666981659	3.063491885092672	1.750068763647543	0.1688584575661528	3.029746022562136	1.763431958968862	0.1473933686093264
221	7.333333	2.828712420328688	1.199418497400494	0.2446555123888431	2.783128899004452	1.378757238549849	0.2382781198922683	2.755929369717805	1.522112356509687	0.2358377367250531	2.742570856351242	1.740918394274096	0.2585632546191264	2.714904346351136	1.70442151996219	0.2609587511699387	2.58371631340569	1.673635028399649	0.283797845449227	2.304831043026975	1.652149824569399	0.2012086183514354	2.178894434908706	1.687796524150762	0.02781782335068106	2.147993185006358	1.71013328451343	-0.02164259927245586	2.219370087356922	1.723445080681171	0.006379082685707219	2.210731542846882	1.707086728455432	-0.03593443190102998	2.783640753837644	1.704894849802619	0.2530535582669461	2.869135019411399	1.682766232794375	0.2481366480084021	3.1062709029353	1.629494127896952	0.3088804706501003	3.070641019187027	1.743773132991452	0.1519310717511902	3.032854720309654	1.758064745716081	0.1338092743136219
222	7.366667	2.828648440785927	1.199398195553614	0.2446266967469536	2.783847021938711	1.378735333750308	0.2382454949631063	2.756956288656501	1.522088706552272	0.2357960362589197	2.744925143325894	1.74089250246916	0.2561038766679216	2.719038481039828	1.704396375003626	0.2608559920880498	2.593775665758046	1.673603357249271	0.2874347168768687	2.317056640766502	1.629998897078514	0.2160865284938868	2.184449410162902	1.655241804230131	0.04266757849535921	2.144645685022153	1.677002660712269	-0.005303610271883022	2.213378000679168	1.691549146689027	0.0178655032245594	2.211551115224139	1.680798485407803	-0.0202118385360887	2.783414889557291	1.704868923073966	0.2493159799594166	2.866776720831694	1.682633710706884	0.2379190632485938	3.113980346249706	1.618214762192372	0.2830757367824646	3.076025236131988	1.734410862566994	0.1363317351515536	3.034345371989659	1.750193207686124	0.1215322479522511
223	7.4	2.828584829648878	1.199377894709523	0.2445978816949736	2.784600908511028	1.378713430058933	0.2382128709438834	2.758033292366136	1.522065057868586	0.2357543370512864	2.747374987964657	1.740866611842018	0.2535413419021444	2.723358580085854	1.704371231208813	0.260754330267801	2.604631059456573	1.673571336087061	0.2912359006765698	2.334859960928252	1.608132575669535	0.2327607212747053	2.197130642608504	1.623044282566425	0.05964789502618335	2.14954084793868	1.643970033998003	0.01308820769543068	2.214802496973257	1.659561809630387	0.03026737719475528	2.219696185459272	1.654359186768977	-0.002917323508493595	2.78319750562135	1.704842997546633	0.2454148696397693	2.863932230602607	1.682500406187025	0.2272753024279083	3.116854375750179	1.604903819988473	0.256505859900692	3.076820154623459	1.722951108574898	0.1216617946345905	3.03221107272769	1.741079463282975	0.1102417019624806
224	7.433333000000001	2.82852156754921	1.19935759425998	0.2445690663722747	2.785386288107655	1.378691526819449	0.2381802468575753	2.759153746938116	1.522041409750277	0.2357126378528805	2.74990185635213	1.740840721616796	0.2508878912104291	2.72783547715943	1.704346087823851	0.2606537877626056	2.616248917494667	1.673538964897846	0.2951801707479557	2.358603357294321	1.586712074507244	0.2520442499267432	2.216613275948985	1.591558781683701	0.08011292806075584	2.162274892403136	1.611354525852858	0.03466854342560465	2.22332415407345	1.627943064193615	0.04521617834883967	2.234719247165609	1.628052462699529	0.01706347908725771	2.782988369960763	1.704817072444244	0.2413708797888159	2.860522775753223	1.682366351723584	0.2162784316072411	3.112798763273996	1.590064156763588	0.228532244597019	3.070394006202202	1.710520495140134	0.107715386293827	3.024603172197988	1.732018880799628	0.09972442032596628
225	7.466667000000001	2.82845863307609	1.199337293596716	0.2445402499183074	2.786198759750572	1.378669623375526	0.238147621727206	2.760310818416261	1.522017761488901	0.2356709374144709	2.752486332572927	1.740814831017489	0.2481567779468904	2.73243778348617	1.704320944094692	0.2605543871615293	2.628580109537486	1.673506243591271	0.2992362954363471	2.388496058921579	1.565978511562219	0.27402717226693	2.242630001976659	1.561371430754598	0.104564646779856	2.182541798384916	1.579735953397182	0.05978711363783362	2.238695356355913	1.597327414130404	0.06347123860259513	2.256260994788965	1.602412160938072	0.04015322002411377	2.782787242416111	1.704791146990309	0.2372067991298863	2.856478358701961	1.682231580330752	0.205018166358923	3.099719420414422	1.574264138853731	0.1993279698478999	3.054570907519178	1.698287529962878	0.09460432465755152	3.010004443318588	1.724219936974971	0.08999873495463888
226	7.5	2.828396009616784	1.199316993938102	0.2445114340659838	2.787033922987432	1.378647721041689	0.2381149975120157	2.761497782179397	1.521994114503833	0.2356292382397981	2.755109629716102	1.74078894159773	0.2453619373337946	2.737134525602773	1.704295801529715	0.2604561600588424	2.641568322978703	1.673473174883706	0.303362674409956	2.42459970350552	1.546212088464487	0.2982470964536828	2.274805210815776	1.533119559344891	0.1329324978629642	2.209892701030097	1.54981516117637	0.08831932351016362	2.26061172908197	1.568326424473462	0.08532515742795967	2.28385850673666	1.578147667527015	0.06637891411046795	2.782593910040425	1.704765222741126	0.23294672788873	2.851752783444043	1.682096135637174	0.1935930384378156	3.075954002359933	1.558043199985825	0.169706960289648	3.027564346284365	1.687075412539367	0.08262327977786217	2.987084770398275	1.718517804600207	0.08122421670873566
227	7.533333000000001	2.828333674740914	1.199296694675002	0.2444826179547626	2.787887578917977	1.378625819160691	0.2380823732350148	2.76270838206582	1.521970468085588	0.2355875390796142	2.757754803828721	1.740763052580532	0.2425168885821261	2.74189714870384	1.704270659373903	0.2603591287776049	2.655153135877744	1.673439758411303	0.3075095666778601	2.466732683813402	1.527703149545639	0.3237259214234605	2.312461305885847	1.507310616640644	0.1647278018705446	2.243571023223841	1.522309946230428	0.1197883895553468	2.28861876465455	1.541435906937111	0.1106252098881247	2.316776546682055	1.555894547294059	0.09542890182447951	2.782408159277406	1.704739298919226	0.2286142081886772	2.846330977135138	1.68196004754188	0.182101955068918	3.040855069149337	1.541884797141373	0.1407987879194852	2.988409201486942	1.677330161989128	0.07217019297900272	2.955039920923243	1.715197048150352	0.07360261017538287
228	7.566667000000001	2.828271606163657	1.199276395197863	0.244453800724061	2.788755636549369	1.378603917074851	0.2380497479191858	2.763936690129388	1.52194682152422	0.2355458386846624	2.760406395004633	1.74073716318848	0.2396352125424358	2.746698680891835	1.704245516871818	0.2602633156090901	2.669263992287378	1.673405993604999	0.3116211383424093	2.514256387751158	1.510709619749278	0.3490497857623119	2.354538847003968	1.484279542782547	0.1990310276478328	2.282447357191291	1.497844719266707	0.1533465065465208	2.322001040519935	1.517053477325004	0.1387686669752883	2.353958280534956	1.536111382945869	0.1266039795127251	2.782229794913466	1.704713374746703	0.224233057075768	2.84023070158088	1.681823343843128	0.1706474486510375	2.995091488935611	1.526226233487449	0.1140359038650029	2.937546130502427	1.669050120763042	0.06375892079759575	2.913898654259441	1.713906569573986	0.06739763456063587
229	7.6	2.82820978719451	1.199256096723633	0.2444249841067931	2.789633976716733	1.3785820160972	0.2380171235237142	2.765176855939965	1.521923176237454	0.2355041395586347	2.763049829254981	1.740711274973738	0.2367308390080854	2.751512490792026	1.704220375530393	0.2601687513135492	2.683813596573392	1.673371882761321	0.3156380908357844	2.565852683069563	1.495428978601086	0.3725009080350321	2.399517267169676	1.464243629366223	0.2345374999420336	2.324919573144312	1.476843832665626	0.1878355732872064	2.359621169234729	1.495455115884357	0.1687677455581033	2.393953700878151	1.519060211087052	0.158856195166373	2.782058652086299	1.704687451778352	0.2198277009531759	2.833501007605806	1.681686062034988	0.1593344681370046	2.940656940424767	1.511418686111244	0.09090192382959029	2.876963468134634	1.661821128822107	0.05789875301601802	2.864715397436853	1.713839284320742	0.06287439645444935
230	7.633333	2.82814819550412	1.199235798642093	0.2443961672423815	2.790518565595953	1.378560115569355	0.2379844990715599	2.766423233022307	1.521899531514574	0.2354624404522654	2.765671561556608	1.740685387158221	0.233817959297869	2.756312503526857	1.70419523459353	0.2600754581968721	2.698696961773842	1.673337425025931	0.3195031149763046	2.619454267488547	1.481983946100023	0.3923477371622163	2.445482673733868	1.44733955000989	0.2697184200592976	2.36897329401306	1.459479537615154	0.2219709741476817	2.399930101755391	1.476852830337189	0.1993970500276861	2.434933011993494	1.504838080946137	0.190944438141057	2.781894561139867	1.70466152923558	0.2154229361740872	2.826217995068504	1.68154822582646	0.148267640571482	2.880622150739168	1.497735241625481	0.0725877280285346	2.809756724598161	1.655228354985683	0.05499714220075792	2.809301687928573	1.714285680162585	0.06031059483625655
231	7.666667	2.8280868086006	1.199215500342919	0.2443673492702218	2.791405375401002	1.378538214832815	0.2379518735856769	2.767670278824136	1.521875886644755	0.235420740116302	2.768258795347431	1.740659498963741	0.2309114012412433	2.761072898779082	1.704170093305029	0.2599834590896062	2.713791736082871	1.673302619446467	0.323164847697498	2.672533119411781	1.470405406761061	0.40733081136646	2.49043048295573	1.433557008788632	0.3031458326293028	2.412511806880482	1.445708852176485	0.2545414221174339	2.44124534703184	1.461375665892455	0.2294221848167903	2.475017505309996	1.493368589824582	0.2216445074677812	2.781737363589816	1.704635606339689	0.2110442301943553	2.818481966059192	1.681409858130333	0.137548176816987	2.818802307250167	1.485393889089422	0.05972987900315539	2.739641937539516	1.649006457306958	0.05528553061186692	2.750022149338231	1.714701474387732	0.05995433763062386
232	7.700000000000001	2.828025608979714	1.199195203042447	0.2443385319232761	2.792290265924275	1.378516315199948	0.2379192490252547	2.768912359397571	1.521852243044989	0.2353790410544529	2.770799092419169	1.740633611941853	0.2280267413748777	2.765767620419408	1.70414495317122	0.2598927854313753	2.728959650447192	1.673267468196581	0.3265805766959686	2.722408396079464	1.460640076698896	0.4168607781265547	2.532431661688801	1.422730025764228	0.3336551492117084	2.453538468652476	1.435319387684542	0.284530031690688	2.481934031030339	1.448950803809147	0.2577261376025672	2.512464857821351	1.484469184913809	0.2498758511482978	2.78158692229913	1.70460968464484	0.2067176509188562	2.810410141352671	1.681270993417693	0.1272688465157564	2.759216573778635	1.474540739765299	0.05233699323334538	2.670363305324679	1.642954582605812	0.0587496771608543	2.68952153446929	1.714618231700691	0.06192279818335995
233	7.733333	2.827964573132367	1.199174906130069	0.2443097143409342	2.793169163084924	1.378494416011946	0.2378866244132436	2.770143988496358	1.521828600004112	0.2353373420174683	2.773280903881229	1.740607725314085	0.2251795318059213	2.770371731161912	1.70411981343563	0.2598034605823627	2.744060050189459	1.673231970316436	0.3297197355851096	2.766788372385414	1.452581453730457	0.421145124299763	2.569951529362884	1.41458063724191	0.3605252351449741	2.490492754012708	1.428017070410869	0.3112733157706427	2.520673838228287	1.439396377721098	0.2834902794291425	2.545971059749584	1.477915641380649	0.2749207585381263	2.781443091956087	1.704583763372035	0.2024685297956388	2.802125452590736	1.681131652380218	0.1175073328769217	2.705172896599379	1.465241307706396	0.04987021082297143	2.605187655545936	1.636938719817453	0.06513581727428039	2.630412506292605	1.713738930454955	0.06612593574242262
234	7.766667	2.82790367685393	1.199154608995131	0.2442808956625352	2.794037979970656	1.378472516609962	0.2378539987725712	2.771359746063876	1.52180495681093	0.2352956417560796	2.775693166407004	1.740581838301935	0.2223850939621722	2.774861117174234	1.704094673341767	0.2597155079709917	2.758955237785568	1.673196124827171	0.3325630280768356	2.80428558592689	1.446126267496976	0.421027800007284	2.602124010784223	1.408731436807218	0.3835630306118791	2.522482979746721	1.423479509992787	0.3346878193747977	2.556511315490629	1.432389758727958	0.3062833007905745	2.574836865532936	1.473471872663902	0.2965468152593803	2.781305730924329	1.704557841742236	0.1983210521633287	2.793745870689439	1.680991854419656	0.1083236308844256	2.658730236322749	1.457502704103378	0.0514688884694933	2.546620152903934	1.630924691359729	0.07400904130504256	2.574960146797236	1.7120116091395	0.07228286439713075
235	7.800000000000001	2.827842901061997	1.19913431285365	0.2442520776210239	2.794892565336826	1.37845061830602	0.2378213740623912	2.772554162671984	1.521781314882059	0.2352539427739325	2.778025057603751	1.740555952456669	0.2196584096728967	2.779212184936557	1.704069534395707	0.2596289585499221	2.773514118297511	1.673159934059363	0.3351008035473719	2.834540998178866	1.441187952466483	0.4175947770511351	2.62879117210312	1.404676626497398	0.4029441359317287	2.549302719318554	1.421253887637533	0.3551739498867205	2.588776997725666	1.427474383794378	0.3260533957710231	2.598931379403351	1.470893196907985	0.3149606499544048	2.781174711610829	1.704531921309264	0.1942981172028218	2.785381146717201	1.680851630289133	0.0997606719181298	2.620748654900913	1.451299059371132	0.05618748341296085	2.496165682521789	1.624954423488218	0.08478795201966269	2.524811364225095	1.70956165333467	0.07996981244880574
236	7.833333	2.827782221235614	1.199114017094939	0.2442232593556687	2.795728893417654	1.378428720441242	0.2377887493055753	2.773721974574584	1.521757673506279	0.2352122438216797	2.780266559297367	1.740530066999797	0.2170134143306607	2.783403053063209	1.704044395841008	0.2595438347664439	2.787620020082947	1.673123397235463	0.3373321304728757	2.858086996972105	1.437693591471132	0.4119253810376005	2.65037047259543	1.401819743187405	0.4190268768365709	2.571312751384908	1.420832777901961	0.3733047969839898	2.617195250748968	1.424212459613799	0.3430165032845626	2.618579263227516	1.46994757573992	0.3306399847044315	2.781049896318379	1.704506001294049	0.1904203549341658	2.777127172321031	1.680710997033174	0.0918443096191157	2.591122483944773	1.44658387029094	0.06312964545726102	2.454348180938931	1.619104978587005	0.09682896099299169	2.480960899744119	1.706611490068915	0.0886994810573469
237	7.866667	2.827721613138107	1.199093721108384	0.2441944400056266	2.796543042533697	1.378406822356847	0.237756123524943	2.774858091875767	1.521734031972494	0.2351705436499222	2.78240825864329	1.740504181152953	0.2144631535448558	2.787413350555808	1.704019256921372	0.2594601585188689	2.801172194999278	1.673086513664226	0.3392628753882021	2.876057500556452	1.43558820665424	0.4050774528778889	2.667725276834569	1.399604437347756	0.4323293830563181	2.58930190123063	1.421672766911278	0.3896329034492199	2.641854819150952	1.422244845369716	0.3575317493713294	2.63440944986777	1.470377258038562	0.3441993160379099	2.780931150576746	1.704480080917614	0.1867064406185736	2.769065017708747	1.680569970486663	0.08458670917308907	2.569088157622866	1.443291470475128	0.07144929021729464	2.42097163636913	1.613448511372939	0.1095139798939591	2.443844931626399	1.703379053420332	0.09800687300668962
238	7.9	2.827661058198364	1.19907342611003	0.2441656213036437	2.797331136156986	1.378384925364906	0.2377234986795193	2.775957501356516	1.521710391697379	0.2351288447621332	2.784441093295475	1.740478296467539	0.2120198723609337	2.791223709172863	1.703994119143069	0.2593779583319392	2.814082643359031	1.673049286123804	0.3409038883432316	2.889695426581129	1.434818678567663	0.3979867233124854	2.681833919636174	1.397615185772506	0.443438493199436	2.604129303969084	1.423225529198791	0.4046046760338321	2.662969652920756	1.421303697893328	0.3699452864396859	2.647140397937243	1.47192025020759	0.3562082187803017	2.780818352638605	1.704454161733842	0.1831732917132927	2.761262735515273	1.680428578196105	0.07798798649384599	2.553545230995486	1.441342570764528	0.08033379810036494	2.395368110799321	1.608026993971053	0.1222549242924843	2.413423414096001	1.70000301303623	0.1074539092004772
239	7.933333000000001	2.827600532832009	1.199053131489388	0.2441368023886646	2.798089542535586	1.378363028806795	0.2376908737920045	2.777015521413776	1.521686751970017	0.2350871459087697	2.786357027649898	1.7404524121654	0.2096944784001039	2.79481700859633	1.703968981750049	0.2592972541638721	2.82627919114418	1.67301171420598	0.3422698056821012	2.900100006301316	1.435331882330046	0.3913244467800816	2.693676456060994	1.395801883623376	0.4528471226960109	2.61651246310522	1.425141771880496	0.4185167064729349	2.68078463393346	1.421386106122172	0.3805606748703367	2.657505286399993	1.474393151897365	0.3670961681692532	2.780711374856044	1.704428242963917	0.1798353836784276	2.753775861707371	1.680286834079024	0.07203723794974531	2.543285951093935	1.440651811221975	0.08901291822247162	2.376532924453943	1.602825979404861	0.1344782282513622	2.389232692605387	1.696483132546905	0.1165964111916278
240	7.966667000000001	2.827540014090882	1.199032836636093	0.244107982399489	2.798814813039083	1.378341132024034	0.2376582478850293	2.77802769645514	1.521663112079658	0.2350454458402163	2.78814885611953	1.74042652746854	0.207496877750714	2.798177912750476	1.703943843986438	0.2592180651316909	2.837701668282206	1.67297379757799	0.3433782866275679	2.908141293383573	1.437076973970119	0.3855125635679477	2.704123493212259	1.394523182647815	0.4608942011342885	2.626969660504958	1.427343833086066	0.4314640529093573	2.695512220457124	1.422774339382717	0.38960760485208	2.666185862536457	1.477726364102349	0.3771055132107251	2.780610095794873	1.704402323829169	0.176705351852169	2.746650179847669	1.680144750989401	0.06671561417370182	2.537139589219842	1.441132156804488	0.09675819272028006	2.36329550463042	1.597776635855301	0.1456134429645387	2.370502327633088	1.692681506678821	0.124978668200336
241	8	2.827479485488433	1.199012542766303	0.2440791630685321	2.799503627241256	1.378319236328849	0.2376256229174274	2.7789896679467	1.521639473443132	0.2350037470597095	2.789809852007258	1.740400643928589	0.2054362663884498	2.801292228077049	1.703918707358783	0.2591404164267461	2.848300528024659	1.672935539425664	0.3442490312373377	2.914543054737836	1.44000912158062	0.3808169328061551	2.713786960943204	1.394421012463582	0.4678661469702151	2.635940329705609	1.430067985331424	0.4434297756103369	2.707381587723843	1.425863943191632	0.3973672139106125	2.673735324958855	1.48201199934785	0.3863695142829462	2.780514406557983	1.704376405883631	0.1737945274544914	2.739920929061425	1.680002353308406	0.06199955332151027	2.533974289343622	1.442695891253538	0.1029706445687691	2.354382414797145	1.592752806474716	0.1551449559834863	2.356204358757168	1.68833809648649	0.1321816380983029
242	8.033333000000001	2.827418926455838	1.1989922492697	0.2440503435343168	2.800152951733326	1.378297341062833	0.2375929979116839	2.779897385198526	1.521615835349752	0.2349620483174715	2.791334110765602	1.740374760767649	0.2035207867225468	2.804147546038174	1.703893571111336	0.2590643250200419	2.858038946772567	1.672896939628819	0.3449030690018302	2.919972553125546	1.444096614177603	0.3774046566480471	2.723201501184812	1.396224894236331	0.4740861641079074	2.643865157484969	1.433743750953446	0.4544214374522409	2.716691811137849	1.431061865744559	0.4042169827094434	2.680618880359111	1.487447094348436	0.3950287670426125	2.780424193005375	1.704350488348689	0.171112552338955	2.733612482842547	1.679859651471517	0.05786186858636266	2.532745897282842	1.445259459980453	0.1072015422757791	2.348532669191469	1.587593463389575	0.1626374087896962	2.345100634717707	1.683127144186603	0.1378367599913904
243	8.066667000000001	2.827358318083101	1.19897195553606	0.2440215229351875	2.800760003658097	1.378275445567688	0.2375603718901986	2.780747075972124	1.521592197088951	0.2349203483636407	2.792716478714268	1.740348877207939	0.2017577989365805	2.806733042870889	1.703868434488479	0.2589898069723282	2.866890298380916	1.672857998130464	0.3453620904707876	2.925049607814841	1.449321272239357	0.3753679067340552	2.732873078996942	1.400658965107287	0.4798983716969238	2.651181720403857	1.438891679592484	0.4644832849140748	2.723786347822436	1.438758033549534	0.4105831573163487	2.68722676356972	1.494277180639896	0.4032452734025801	2.780339347448857	1.704324570445832	0.1686678252990739	2.727742192441449	1.679716654933416	0.0542734193505444	2.532569586261499	1.448746666915319	0.1091274390069722	2.344610631971898	1.582127885962257	0.1677250454339393	2.335829656438472	1.676680432612024	0.1416111583306156
244	8.1	2.827297648964549	1.198951662781607	0.2439927030031275	2.801322242417768	1.378253551155732	0.2375277468115623	2.781535304026069	1.521568560077636	0.2348786497011706	2.793952520783162	1.740322994801244	0.2001539619810996	2.809039465359859	1.703843298996945	0.2589168838165049	2.874836370668494	1.672818718495513	0.3456474272026316	2.930373337330705	1.455682176930852	0.3747129873890364	2.743328900313105	1.408364327563796	0.4856121947519744	2.658368921196046	1.446029706314683	0.4737014918334759	2.729081487006913	1.449288760149854	0.4168852205424999	2.693913377263582	1.502737437000187	0.4112018135847838	2.780259777087095	1.704298653729191	0.1664676224155487	2.722323018660678	1.679573385264058	0.05120407935747367	2.532740547793049	1.453089466250508	0.1085370065059387	2.341673160798504	1.576199533055975	0.1701169585124074	2.327203913400103	1.668646001020377	0.1432047188384662
245	8.133333	2.827236904465463	1.198931370396215	0.2439638828761481	2.801837491267503	1.37823165716879	0.2374951216979856	2.78225918886229	1.521544923605374	0.2348369510799822	2.795038827706564	1.740297112769961	0.1987149609882549	2.811059673437227	1.703818163881311	0.2588455691157553	2.881866789709143	1.672779100891745	0.3457798732311657	2.936527338200274	1.463190336752231	0.3753842370225661	2.755140462124673	1.41981980758287	0.4914734729463022	2.665978324736784	1.455579381696718	0.4821921329227893	2.733080218348878	1.46286370216386	0.4234731731201457	2.701024846984554	1.512999015495623	0.4190959384919365	2.780185390009043	1.7042727374204	0.1645177756276937	2.717364700723743	1.679429850523063	0.04862309364757126	2.532747305675673	1.458227292280272	0.1053193458306792	2.339031557808585	1.569691964974662	0.1696008935161227	2.318336839908361	1.658740858917921	0.1423542269115961
246	8.166667	2.827176072320449	1.19891107776985	0.2439350616920619	2.802303879321722	1.37820976294879	0.2374624955715775	2.782916358564975	1.521521286961869	0.2347952512498913	2.795972952116588	1.740271230336621	0.1974457991677717	2.812788443481748	1.703793028386299	0.2587758754175385	2.887976252494334	1.672739145537523	0.3457797806673319	2.944065624958288	1.47185196262546	0.3772759097947903	2.768857243304547	1.43528986622917	0.4976209771821503	2.674626324014667	1.467791597596698	0.4900731085756297	2.736366143735327	1.479484305455735	0.4305785169652988	2.708901019551145	1.525124539529946	0.4271051645464397	2.780116104939028	1.704246820741218	0.1628231460100239	2.712876986561132	1.679286058129004	0.04650059784720681	2.532278583729958	1.464102511933647	0.09946491484774128	2.336273907935101	1.562545418582868	0.1660435612048241	2.308688339450835	1.64678423780805	0.1388374241625945
247	8.200000000000001	2.827115148189398	1.198890786118813	0.2439062411823646	2.802719810000688	1.378187869808144	0.2374298703906428	2.783504913465443	1.521497651564134	0.2347535527135133	2.796753408636179	1.740245349053201	0.1963510086504719	2.814222394807761	1.703767894018855	0.25870782035065	2.893162334286447	1.67269885633437	0.3456673315933996	2.95345800782328	1.481650589609638	0.3802354899686717	2.78479498951042	1.454868068298992	0.504046018870379	2.684928534580183	1.48274656155986	0.4974172136878547	2.73959055898001	1.498867967276394	0.4382938570469748	2.717851782307155	1.539050986605756	0.4352902288827313	2.780051857833557	1.704220905245919	0.1613879735164417	2.7088722021166	1.679142027833238	0.04480890491769686	2.531212182279826	1.470652497073742	0.09107939738264473	2.333273324980019	1.554778213848135	0.159396048710309	2.298027370247635	1.632741404549272	0.1324779842735137
248	8.233333	2.827054124533354	1.198870494833157	0.2438774204845225	2.803084015324526	1.378165977088884	0.2373972451770972	2.784023474153908	1.521474016701997	0.2347118542204446	2.797379652914607	1.740219468142398	0.19543446211959	2.815359859507927	1.703742760023878	0.2586414140784927	2.897423790231917	1.672658233685802	0.3454623880496335	2.965027243550835	1.492531177505183	0.3840522222101057	2.803123958541892	1.478334964001196	0.5105982154590417	2.697439312728885	1.500261829846872	0.5042220600786513	2.743390751686538	1.520431677019178	0.4465020336730567	2.728105435902572	1.554538680998684	0.4435724672944892	2.779992587867804	1.704194990156406	0.1602156723906886	2.705364770800316	1.678997765949083	0.04352262682754487	2.529552899754945	1.477804860627283	0.08039115256020571	2.330107486964709	1.546488165747261	0.1496925396674624	2.286485485768372	1.616781314699307	0.1231580250042651
249	8.266667	2.826992995566543	1.198850203303063	0.2438485987357966	2.803395429001375	1.378144084133189	0.2373646189527526	2.784470939772187	1.521450381665468	0.2346701545201767	2.797851514343711	1.740193586827091	0.1946994399675248	2.816199742429654	1.703717625646454	0.2585766657271149	2.900755565861551	1.672617278077092	0.345183911081011	2.978776377650064	1.504376615556108	0.3884535569827827	2.82383922094876	1.505098513553011	0.5170480273686094	2.712469200438141	1.519881530924408	0.5104047033596805	2.748119880911127	1.543492802051845	0.4548551956360427	2.739725502003408	1.571161573456201	0.4517114871459249	2.779938239762124	1.704169074694744	0.1593089409664979	2.702369138462899	1.678853278357936	0.04261908797726278	2.527219449091912	1.485477137900797	0.06775907642783871	2.32675390161063	1.537832848552742	0.1370389434191901	2.274376127986544	1.599320794851254	0.1108366969319843
250	8.300000000000001	2.826931762698334	1.198829912745014	0.2438197776671841	2.80365315485788	1.378122192253673	0.2373319936756279	2.784846407984778	1.521426747871787	0.2346284561149924	2.798169169732142	1.740167706659567	0.1941486642054791	2.816741410588688	1.703692492393863	0.2585135889707016	2.903147764365562	1.672575993826287	0.3448497303062656	2.994289819812894	1.516996867770408	0.3931434766399695	2.846643530482605	1.534247464636134	0.5231510385527944	2.729986342177438	1.540949705691624	0.5158547613419751	2.753752716255143	1.567358231960112	0.4628844537228571	2.752587589197525	1.588361855234893	0.4593810998719902	2.779888767907897	1.704143160415471	0.1586698518888677	2.699900366374536	1.678708583688177	0.04207885976815105	2.523995792174455	1.493571562160822	0.05366853565992472	2.323015006754778	1.529021159701275	0.1216231706594368	2.26208322875279	1.581053070722375	0.09557660491484782
251	8.333333	2.826870423954948	1.198809622549373	0.2437909564156245	2.803856591561434	1.378100300792718	0.2372993683673572	2.785149357698904	1.521403114611184	0.2345867577541826	2.798333669831061	1.740141826862958	0.1937844338996509	2.816985601583981	1.703667359511462	0.2584521905417433	2.904588228236265	1.67253438168585	0.3444775363250953	3.010750052721346	1.530116104435093	0.3978383098842931	2.870874804829735	1.564672854527368	0.528601664928421	2.749569796255032	1.562671414084259	0.5204091469962874	2.760012707790254	1.591268692637203	0.4702170144224506	2.766387471798451	1.605558234165886	0.4663202569453998	2.779844131251128	1.70411724654088	0.1583001552767557	2.697977827285906	1.678563687470133	0.04188731477098898	2.519710254713201	1.501960712954913	0.03865383250445427	2.318663990493897	1.520271264821861	0.1037027013412828	2.250003097724755	1.562826893663506	0.07752909260441118
252	8.366667	2.82680897962649	1.198789332106659	0.2437621341178766	2.804005426396764	1.378078409092873	0.2372667420494869	2.785379643694658	1.52137948117408	0.2345450581869536	2.798347109266282	1.740115946660567	0.1936087431374397	2.816934741168665	1.703642226244781	0.2583924762852183	2.905064579144272	1.672492442477242	0.3440844351575781	3.027093130993661	1.543384511403995	0.4022755110045302	2.895613628015077	1.595155336735957	0.5330523888691678	2.770499455083402	1.584134399147157	0.5238712354166027	2.766506047009479	1.614458649662107	0.4766064175188053	2.780700391028245	1.622198717580203	0.4723134447001689	2.779804301054273	1.704091332293427	0.1582014895380035	2.69662742156332	1.678418595384286	0.04203532916018543	2.514299957666948	1.510484188574424	0.02325413139997719	2.313552213846228	1.511797447290115	0.08362999554855803	2.238483435594248	1.545456669006582	0.05694164851302159
253	8.4	2.826747437896167	1.198769042633633	0.2437333125044778	2.804099632908405	1.378056518467038	0.2372341166797801	2.785537479519855	1.521355848977998	0.2345033599152973	2.798212685532598	1.740090067605003	0.1936229253827084	2.816593182071604	1.703617094101451	0.2583344560500825	2.904567722082521	1.672450180950686	0.3436848449600977	3.042392134179884	1.556425378107662	0.4063015799502491	2.919863997099043	1.62443827866642	0.5362638353328677	2.791946267229398	1.604402740746149	0.5261398430309113	2.772897223743219	1.636125507781353	0.481919496173157	2.795106612694716	1.637776971886887	0.477221704313566	2.779769263465464	1.704065419227929	0.158374870853244	2.695880718348861	1.678273326570533	0.04251813983556779	2.507802068569025	1.518949482135946	0.008011381939966788	2.307638868282235	1.503830688761502	0.06187403837782873	2.227781069856094	1.529651703457056	0.03418797838351056
254	8.433333000000001	2.826685803935176	1.198748753521102	0.243704490711826	2.804139504064569	1.37803462825805	0.2372014912795913	2.785623522850644	1.521332217313653	0.2344616616882118	2.797934825304889	1.740064188919851	0.193827381928619	2.815967554605951	1.703591962327312	0.2582781327595455	2.903095370012348	1.672407598279124	0.343288832257153	3.056038516833028	1.568892669856246	0.4099413614841225	2.942681415774815	1.651341579316163	0.538219928702011	2.813107877818618	1.622648611865835	0.5272408476168362	2.779016429347884	1.655539232169878	0.4861330508652095	2.809194676106798	1.65183229593127	0.4810086637464681	2.779739013055273	1.704039506567095	0.1588203543956377	2.695774544572069	1.678127887752427	0.04333486288161151	2.500488084031428	1.527133737654182	-0.006597030159830102	2.301167911880868	1.496605692614116	0.0390003527949677	2.218184868781132	1.515898448830842	0.009753316426182376
255	8.466667000000001	2.826624085427153	1.198728464160092	0.2436756678761072	2.804125616877514	1.378012737808969	0.2371688648701672	2.785638803600332	1.521308585471999	0.2344199622545871	2.797518979932395	1.740038309828908	0.1942214744473746	2.815066456476133	1.703566830168434	0.2582235079068091	2.900651950838436	1.67236469579983	0.3429011738352127	3.067683808648596	1.580486159481851	0.4134414833562846	2.96317341551976	1.674854881533777	0.5391472415667614	2.833232742754963	1.638258237317553	0.527329712372135	2.784868248312947	1.672122850320565	0.4892782657431425	2.822553130767691	1.663992233140778	0.4837496180215251	2.779713555013477	1.704013593533835	0.1595368395318937	2.696348980864718	1.677982286444791	0.04448812397601573	2.492735345111523	1.534799875280889	-0.02017815507311395	2.294541527640158	1.490251748612523	0.0156420404471996	2.209990827980263	1.504234503702432	-0.01578918103869621
256	8.5	2.826562297603729	1.198708175767871	0.243646845727319	2.804058773565383	1.377990848433186	0.2371362394089625	2.785584633593056	1.521284954871057	0.2343782641160613	2.796971369983946	1.740012431885268	0.1948033209666195	2.813899909667484	1.703541699132979	0.2581705861704666	2.897244742799446	1.672321478948566	0.342521593344379	3.077070243650171	1.590956072353819	0.4172294323833945	2.980491948070126	1.694241976180548	0.5394217891771423	2.851572796908226	1.650889153291598	0.5266573095880158	2.79037466268389	1.685564666486163	0.4913866033109681	2.83472321053067	1.674023278105851	0.4855929439940922	2.779692904089247	1.703987681683392	0.160521632514278	2.697645269116445	1.67783654477362	0.04598194245169435	2.484879783917692	1.541727798808161	-0.03245762179250115	2.28811317377869	1.484769835958018	-0.007587718176715867	2.203427115613172	1.494497287526408	-0.04180492821101241
257	8.533333000000001	2.826500451908353	1.198687887735999	0.2436180234012748	2.803939970103213	1.377968959474282	0.2371036139170056	2.785462603322323	1.521261324802325	0.234336566021272	2.796298672133026	1.739986554313241	0.1955699146312194	2.812478817319168	1.703516568467566	0.2581193656222612	2.892882479938049	1.672277949584612	0.3421448844602758	3.083876252984668	1.600083700864792	0.4218049675690769	2.993923809474907	1.709110838569891	0.5394071345673528	2.867439574825894	1.660457503787526	0.525461080106321	2.795320548010891	1.695800166683074	0.4924756996822177	2.845226110119745	1.681842655944014	0.4866565919888331	2.779677077959105	1.70396177023915	0.1617705987297588	2.699704889912238	1.677690673658871	0.04782141950035505	2.477285785856543	1.547726541489056	-0.04330825533489034	2.282200876239499	1.480098931586819	-0.03013421960489197	2.198697604642604	1.486546637577674	-0.06761009010432673
258	8.566667000000001	2.826438561467413	1.198667599456438	0.2435892000335978	2.803770374243139	1.377947070276233	0.2370709874152202	2.785274557044235	1.521237694557731	0.2342948667187421	2.795507856390128	1.739960676337518	0.1965172650342835	2.810814826901937	1.703491437419214	0.258069842968938	2.887577595796966	1.67223410985631	0.3417606730327828	3.087734811796577	1.607674748758694	0.4276272242456557	3.002932147845744	1.719369740355648	0.5393751473583464	2.880275103348873	1.667127844111388	0.5238923771062386	2.799434012375286	1.703007819450663	0.4925215627901913	2.853630961021881	1.687507810026851	0.4870090725179634	2.7796660979196	1.703935858424856	0.1632783944977156	2.702566949906397	1.677544686398756	0.0500141822530259	2.470450013651346	1.552637746293708	-0.05273868150647597	2.277130918389589	1.476161807017371	-0.05151982562491986	2.195982231031151	1.480186930873932	-0.0925780178435938
259	8.6	2.826376646243752	1.198647312147444	0.2435603773538144	2.803551274600724	1.377925182153363	0.2370383618607655	2.785022494391281	1.521214065556251	0.2342531687097466	2.794605790799128	1.739934799512092	0.1976403976713563	2.808919751109515	1.703466307497048	0.2580220178581952	2.88134599163156	1.672189966218124	0.3413534046185606	3.08829523007833	1.613574075238033	0.4350090313154159	3.007147976392477	1.725200480286606	0.5394390216464481	2.889682323453341	1.671283366998025	0.5219600829708703	2.80244964782806	1.707567570094913	0.4914568918717334	2.859589276634644	1.6912063556512	0.4866740219144749	2.779659983185344	1.703909947796566	0.1650386635343507	2.706261974873865	1.677398612028337	0.05257226177094824	2.46493874209542	1.556333627385377	-0.06084492229972838	2.273245843046283	1.47285133160627	-0.0713743347476257	2.195432183871189	1.475188435559023	-0.1161799025270532
260	8.633333	2.826314721911081	1.198627025201762	0.2435315544972365	2.803284043161486	1.377903294450382	0.2370057362743752	2.784708508863348	1.52119043709057	0.2342114707425786	2.793598966400376	1.739908923062334	0.1989333103495927	2.806805089209995	1.703441177948819	0.2579758838492313	2.874205187323285	1.67214552155873	0.3409022067739104	3.085140551534228	1.617677063806772	0.4441582893970636	3.006309346377352	1.727027110595244	0.5395837619806366	2.895361748481447	1.673453748946473	0.5195585097049739	2.804119337521376	1.710031412458539	0.489129110638289	2.862827683144889	1.693244710665653	0.4856085494131037	2.779658745543352	1.703884037578546	0.1670443566957418	2.710810106650024	1.677252468902295	0.05551118412270566	2.46146273363754	1.558711132158322	-0.06783552359056572	2.271089240114113	1.470011202187426	-0.089442921467681	2.197273753512664	1.4713259778787	-0.1379421780271947
261	8.666667	2.826252805568942	1.1986067380126	0.2435027305989931	2.802970157597662	1.377881406512446	0.2369731096766807	2.78433478328082	1.521166808453838	0.2341697715654193	2.792493490423613	1.739883046214018	0.2003887824211131	2.804482164863136	1.70341604802271	0.2579314330409848	2.866177476554573	1.67210077910979	0.3403803307828017	3.077775098815496	1.619927571621937	0.4551514747233076	3.000213798296736	1.725498021430331	0.5396911304379741	2.897067647570102	1.674280344820754	0.516517148688051	2.804215030116034	1.711090320755542	0.4853188902986866	2.863136862725076	1.694030744128701	0.4837188677725629	2.779662391680926	1.703858126995426	0.1692869651830902	2.716219699787562	1.677106278036795	0.05884750679929773	2.460839725004334	1.559693426798037	-0.07396193547331968	2.271325407686356	1.467483568488057	-0.1055323430618931	2.201796505581154	1.468374836128671	-0.1574502620584796
262	8.700000000000001	2.826190921509126	1.198586451799398	0.243473907388184	2.802611227725761	1.377859519654973	0.2369404840245658	2.783903547803546	1.521143181066134	0.2341280736791987	2.791294966410365	1.739857170522134	0.2019983488327052	2.801962014616736	1.703390919228939	0.2578886599747601	2.857291906960592	1.672055746506152	0.3397557701000924	3.065722163352388	1.620299497707808	0.4677784827326112	2.988766736343277	1.721422580931518	0.539462168962218	2.894625981570711	1.674490236273962	0.5125763119572682	2.802532472770827	1.711533407031702	0.479815867078959	2.860369838698492	1.694053548463222	0.4808942323142685	2.779670919981744	1.703832217604057	0.1717563320025249	2.722482282055276	1.676960076277595	0.0625997213438667	2.46385613648396	1.559223775525371	-0.07940546851653434	2.274619608496001	1.465094403449703	-0.1194926785324116	2.209293083602805	1.466101236882481	-0.1743577213646121
263	8.733333	2.826129090198648	1.198566165956208	0.2434450839996907	2.802208946249512	1.377837633223901	0.2369078583385	2.783416998957097	1.521119554221393	0.2340863758318976	2.79000825732775	1.739831295213157	0.2037526125387664	2.799254969347726	1.703365790816456	0.2578475537122389	2.847584168558584	1.672010427730432	0.3389920184678861	3.048565050919151	1.618792863627336	0.4814996862622257	2.972000607558733	1.715781936357788	0.5383959626879019	2.88791141840509	1.674889278582267	0.5074005095059916	2.79886864229076	1.712228387497545	0.4724665696286696	2.854421338387624	1.693876971649479	0.4770198005488984	2.779684320554396	1.703806308629711	0.1744410589700483	2.729571159037822	1.676813890003193	0.06678870061228367	2.471221855642626	1.55726528205681	-0.08422652121448754	2.28158597449187	1.462660657914481	-0.1311888466556327	2.220031103253462	1.464266721784581	-0.1883720481624204
264	8.766667	2.826067333962045	1.198545879877553	0.2434162595682543	2.801765122632211	1.377815746565611	0.2368752316388707	2.782877324131193	1.521095927214007	0.2340446767714042	2.788637596036045	1.73980541951395	0.2056411179061002	2.796370949678873	1.703340662034636	0.2578081020991589	2.837098288961618	1.671964827103836	0.3380490246908847	3.025963781275963	1.61544012273261	0.4955005441938218	2.950049975270268	1.709687546683061	0.5358393986755594	2.876815044341571	1.676309321375997	0.5006280993473603	2.793001314760553	1.714060949883169	0.4631921304780497	2.845211418297783	1.694098079630468	0.471950106045024	2.7797025755114	1.703780399298025	0.1773282203957812	2.737439540923183	1.676667748310515	0.07143613549162629	2.483531751948636	1.553805965142626	-0.08834483388883978	2.292733915845784	1.460011759123055	-0.1404751000521367	2.234245607874804	1.462608617650958	-0.1992467389442899
265	8.800000000000001	2.826005682469992	1.19852559478412	0.2433874358226761	2.801281715310818	1.37779386099666	0.2368426058823455	2.7822867242295	1.521072301465167	0.2340029789983624	2.787186560874637	1.739779544980518	0.2076523943322819	2.793319436061797	1.703315534394802	0.2577702953221326	2.825885497203217	1.671918953448899	0.3368858672739884	2.997677246442274	1.610307010226733	0.5087179454411772	2.923106509290245	1.704037747048674	0.5310350657881902	2.861282337238094	1.679417729279803	0.4918324803783846	2.78474626460709	1.717784890916104	0.4518951863882656	2.832735270127908	1.695195284446571	0.4653920061041586	2.779725655452996	1.70375449116678	0.1804033141673391	2.746018074534141	1.676521696409934	0.07656324587920209	2.501241234957947	1.548866443445754	-0.09153937998074539	2.308475143329153	1.456987701474795	-0.1471988671716423	2.252167133547721	1.46081781125172	-0.2067918101316915
266	8.833333	2.825944161868476	1.198505310071327	0.2433586118975427	2.800760791301347	1.377771975864261	0.2368099800891903	2.781647406531627	1.521048676270095	0.2339612812604936	2.78565789953135	1.739753670840474	0.2097743442345767	2.790109048367467	1.703290407147141	0.257734118923623	2.814000063148885	1.671872811900945	0.3354626904607771	2.963572073728801	1.603500254575704	0.5199053521490081	2.891439955988313	1.699421934736062	0.5231359172109252	2.841348169135386	1.68459995182152	0.4804973842681128	2.773971777793073	1.72390477493902	0.4384677912207782	2.817055042156981	1.697478813730652	0.4568606621189061	2.779753524520929	1.703728583462312	0.1836506889151426	2.755217875108435	1.676375769250301	0.0821887863047164	2.52465348723041	1.542503158180063	-0.09344187781296394	2.329147218724714	1.453418586268593	-0.1511976929638721	2.27401345617284	1.458531378550664	-0.2108597927025583
267	8.866667	2.825882800916991	1.198485025135089	0.2433297869273754	2.800204647185786	1.377750090516099	0.2367773532796199	2.780961777674419	1.521025050924502	0.2339195823054511	2.784054091505106	1.739727796321863	0.2119942304671958	2.786748586373547	1.703265279542297	0.2576995577471614	2.801501829374474	1.671826407962675	0.3337427783264698	2.923755375366104	1.595151728064679	0.5276413183770546	2.855473827091539	1.696075989966929	0.5111565011152093	2.817195131628532	1.691855160494931	0.4659472437071344	2.760606564311856	1.732514905214619	0.4226355121605259	2.798280715155832	1.701036361474373	0.4456262836671624	2.779786144565352	1.703702675411366	0.1870534046587739	2.764933561673988	1.676230004718006	0.08832674340984269	2.553962527237298	1.534818063230503	-0.09355813633772304	2.35502498021283	1.449155967458015	-0.1522964922881806	2.299982380795861	1.455370416023006	-0.2113142159626752
268	8.9	2.825821636966728	1.198464741197312	0.2433009626408994	2.799615899606201	1.377728206269847	0.236744727410176	2.78023255895915	1.521001426850682	0.23387788463366	2.782377793456783	1.739701922981699	0.2142985406069718	2.783247882470143	1.703240153092692	0.2576665989646579	2.788461599315847	1.671779751660476	0.3316944053954789	2.878773732140064	1.585389202071762	0.5303392696926216	2.815897302617035	1.693790303654914	0.4940819837113868	2.789215481333132	1.700658148512217	0.4474139840830069	2.744648101941506	1.743126629519252	0.403994727314689	2.776590229723083	1.705631147588421	0.4308198264691906	2.779823474426601	1.703676768572652	0.190592945930841	2.775043184128154	1.676084456139042	0.09498428330582037	2.589069840121702	1.525975202204247	-0.09129081880008852	2.386187640202353	1.444135301555832	-0.150343316918947	2.330124904437355	1.451099857248034	-0.2080790197533205
269	8.933333000000001	2.825760705179183	1.198444457654608	0.2432721381726867	2.798997390558084	1.377706322473815	0.2367121015010282	2.779462649309421	1.520977803344953	0.2338361869926598	2.780631692199686	1.739676050048583	0.2166732964832898	2.779617331884384	1.703215027049584	0.257635225885776	2.774959478777549	1.671732849159453	0.329291701853671	2.829710647375768	1.57434232879256	0.5263910132415635	2.773760901356237	1.691882887843938	0.4710693642062946	2.7580460702747	1.709888173335705	0.4241988653566763	2.726167633183031	1.754527409988079	0.3821452577487706	2.752249297899645	1.710631473308363	0.411604296709674	2.779865477621709	1.703650862173425	0.194249563709111	2.785411864834495	1.675939165435659	0.1021593088888925	2.62942844821823	1.51620740054916	-0.08600646036167144	2.422376863318563	1.43841986505562	-0.1452488664715582	2.364188582579265	1.445806553584852	-0.2011569290760959
270	8.966667000000001	2.825700043632226	1.198424173903858	0.2432433126573347	2.798352191328754	1.377684438476553	0.2366794745723258	2.77865514807548	1.520954179703876	0.2337944881299424	2.778818755330553	1.739650176751323	0.2191038750911498	2.775868236095251	1.703189900664462	0.2576054213649002	2.761084580315119	1.671685706892041	0.3265160280267423	2.778262193770235	1.562198627184173	0.514424239321033	2.730506533335622	1.689411080499488	0.4416326252861904	2.724579737863982	1.718021748436801	0.3958592251455083	2.705324338331319	1.764927505807867	0.3568869246599453	2.725652009095529	1.715120849222232	0.3873810098202653	2.779912121611663	1.703624955441124	0.198001882905083	2.79589303347031	1.675794175840353	0.1098369054172501	2.673942878481738	1.505810296345225	-0.07710466516583006	2.462941472629602	1.432162672193823	-0.1370148007168858	2.401567628589544	1.439859647376151	-0.190652721302104
271	9	2.825639697995569	1.198403891167437	0.2432144878237312	2.797683625269031	1.377662555596103	0.2366468485805814	2.777813436278129	1.520930557350051	0.2337527905457981	2.776942785895054	1.739624304647248	0.2215754299587702	2.772013684143497	1.703164775450129	0.2575771707604566	2.746939184490088	1.671638335785703	0.3233596306946619	2.726675546809843	1.549237017771992	0.4936938845858691	2.687769612797533	1.6857116857942	0.4056195135537686	2.689846576603656	1.723920588884894	0.3621754748588168	2.682358877763495	1.772934387105743	0.3280934086251489	2.697402878330478	1.718406620398001	0.3579015293990357	2.779963377008174	1.703599049934707	0.2018274939615366	2.806331642183096	1.675649544169506	0.1179893575663473	2.721023477868872	1.495105662683185	-0.0640475659596537	2.506888168902894	1.425457232759868	-0.1257120300718803	2.441374438916585	1.433582125979545	-0.176768155277779
272	9.033333000000001	2.82557971001906	1.198383608842113	0.2431856628065723	2.79699512048802	1.377640673180875	0.2366142225459445	2.776941043596456	1.520906935579867	0.2337110929876762	2.775008458207461	1.739598432965043	0.2240734425695144	2.768068330296139	1.703139650657972	0.2575504567036414	2.732637115623441	1.671590742692143	0.319826913524736	2.677437715098771	1.535801499139697	0.4643041568373877	2.647204285922455	1.68048856993498	0.3633101622958387	2.654911823011086	1.726970874630231	0.3231949937619468	2.657542911276731	1.777752716151121	0.2956620865421963	2.668264006417028	1.720134263237073	0.3232563610360638	2.780019230131205	1.703573144881461	0.2057037194231951	2.816572315461222	1.67550531423969	0.1265756557677236	2.768683142062619	1.484408698733275	-0.04642965509632851	2.552871550958738	1.418290451212653	-0.111464071370682	2.482580138659385	1.427146522343292	-0.1598040912242378
273	9.066667000000001	2.825520122394966	1.198363326324551	0.2431568367406043	2.796290233218826	1.377618790579181	0.2365815954885638	2.776041739995149	1.520883313689618	0.2336693942030089	2.773021756757687	1.73957256093331	0.2265833818731371	2.764048913945666	1.703114525539308	0.2575252619404171	2.718301120451303	1.671542934510745	0.3159345969837076	2.632889858120142	1.522266159282264	0.4272185306526916	2.610277543118688	1.673700037484404	0.31545493116294	2.620807099047432	1.726956838421378	0.2792904751882883	2.631254256360674	1.779081106527937	0.2595740287368589	2.639010482906629	1.720179097071719	0.283965223413103	2.780079683673328	1.703547239508579	0.2096070610970055	2.826467775673963	1.675361529505735	0.1355389903824599	2.814600316953088	1.474020452669324	-0.02405688888609791	2.599197351682405	1.410557807347944	-0.09444365148743614	2.524067828581155	1.420594031783692	-0.1401657408321662
274	9.1	2.825460983676144	1.198343044836597	0.2431280113549698	2.795572725418978	1.37759690910851	0.2365489693649815	2.775119689045896	1.520859693101296	0.2336276966920327	2.770990355730439	1.739546690108885	0.229090641888143	2.759974746082999	1.703089401606479	0.2575015715094731	2.704059526947525	1.67149492245142	0.3117121112172276	2.594889920111922	1.508996015667333	0.3841473547346348	2.578137212526492	1.665477445776191	0.2632825117691878	2.588465157762728	1.723951805468872	0.2312111513141076	2.6039986168669	1.776959136710923	0.2199505558579966	2.610363099065533	1.718557545864361	0.2408809272238432	2.78014475413945	1.703521335374474	0.2135131598986333	2.835885874998543	1.675218245655299	0.1448074458189514	2.856284200451729	1.464222813935991	0.002992016374529333	2.643931795737821	1.4021177801814	-0.07488583620006123	2.564696821981662	1.413852300527419	-0.1183651726544907
275	9.133333	2.825402337752723	1.198322763774465	0.2430991857846491	2.794846492050703	1.377575028116723	0.2365163431953954	2.774179375414769	1.520836073110704	0.2335859992021664	2.768923522090216	1.739520819719951	0.23158125542079	2.755867258302237	1.703064278110404	0.2574793683641154	2.690038628907133	1.671446713380464	0.3072000305117326	2.564574134593025	1.496320470074247	0.3373518548699018	2.551518232065482	1.656090676751713	0.2084563563396446	2.558699831624579	1.718227209455926	0.1801029373931751	2.576443118277167	1.77169453411852	0.1772002039666451	2.583058012681191	1.715364704843495	0.1951875573310571	2.780214486727122	1.703495431705894	0.2173979968774608	2.844718398181106	1.675075504409991	0.1542988607637999	2.891352366018626	1.455258595233542	0.03434192632400461	2.685082873263859	1.392904333533234	-0.0531042601615309	2.603254629183699	1.406801329158693	-0.09498497200687264
276	9.166667	2.825344229076664	1.198302482534197	0.2430703591647151	2.794115613155506	1.377553146951522	0.2364837160000277	2.773225658208595	1.520812453013491	0.2335443004808291	2.766832369500295	1.739494948994554	0.2340417270948913	2.751750323315446	1.703039154301868	0.2574586358523995	2.67635921322473	1.671398314077572	0.302447832655354	2.542290005045047	1.484507971045058	0.2892845120477436	2.530715786570255	1.645890323045104	0.1528745288643774	2.53218822827713	1.710207848096125	0.1274402589659566	2.549426235187541	1.763844241127909	0.1321213999514872	2.557795735357578	1.710812229890204	0.1482372293752165	2.7802889519085	1.703469527729438	0.2212377141346688	2.852885542466492	1.674933346398378	0.1639233563587709	2.917806483604017	1.447315125626063	0.06933291406773991	2.720818297382184	1.38298456719351	-0.02949688508162805	2.638520596007635	1.399405409579353	-0.07065690618880913
277	9.200000000000001	2.82528670738095	1.198282202336832	0.2430415332246956	2.793384396869688	1.377531266929609	0.2364510897355295	2.772263829040799	1.520788834230788	0.2335026030282622	2.764729922025224	1.739469079488821	0.23645898218776	2.747650315300167	1.703014031692523	0.2574393594785757	2.663133399832013	1.671349735552818	0.2975115523032726	2.527610734450334	1.47375902814225	0.242276850512341	2.515655033734274	1.63529316934598	0.09852460752476078	2.509518772687769	1.700471573969427	0.07496283532779902	2.524010566453691	1.754151805754094	0.0861262032528405	2.535263579991849	1.705237858007611	0.1015152963072616	2.780368237274584	1.703443625002769	0.2250086926839197	2.860336220801341	1.674791823434144	0.173586110223058	2.934375992944415	1.440505494481722	0.1070771465245516	2.749731300223303	1.372566943897405	-0.004513789243540326	2.669462425436467	1.39176786410147	-0.0460196002189279
278	9.233333	2.825229816682629	1.198261922577803	0.2430127070998566	2.792657205774191	1.377509387398098	0.2364184634222006	2.771299438934103	1.520765216057615	0.2334609055919299	2.762630298662058	1.739443210430258	0.2388209704180422	2.74359466851034	1.702988909532622	0.2574215232844405	2.650458836712424	1.671300984280362	0.2924508488261653	2.519572743482417	1.464196449967359	0.1982868510785637	2.50602348163735	1.624742497484412	0.04732173763276015	2.491174643711555	1.689753274506694	0.02451186820348225	2.501337398292689	1.743525465856341	0.04115303922331389	2.516162401478395	1.69906096188956	0.0566944839194715	2.780452457068598	1.703417722751933	0.2286886445718471	2.867045077395096	1.674650972797532	0.1831900909621341	2.940864836431404	1.434876342824732	0.1465670271729821	2.771099860510458	1.361908211824128	0.02141077909251157	2.695444479795348	1.384057842217526	-0.02159746168674143
279	9.266667	2.82517359971057	1.198241642652233	0.2429838799254695	2.791938398466321	1.377487507703812	0.2363858360803548	2.770338177969207	1.520741597788688	0.2334192069193241	2.760548037565657	1.739417341046092	0.2411163951433732	2.73961070761736	1.702963787072125	0.2574051118496998	2.638415148645	1.671252066467712	0.2873270386437243	2.516904705748711	1.455877276413189	0.1586906740214474	2.501279208878325	1.614668675140772	0.0007690636006031162	2.477386958917047	1.678854253813925	-0.02227276539292074	2.482240706051521	1.732815282099467	-0.0008967956325550211	2.5009158653027	1.692721146472384	0.01526148736484106	2.780541737438333	1.703391820202709	0.2322562403099446	2.873004379879586	1.674510830226012	0.1926353384938398	2.938210896709839	1.430432662916572	0.186805574426841	2.785010481982565	1.351256212836546	0.04788277108965336	2.716276713423761	1.37642572455625	0.002228107651150816
280	9.300000000000001	2.825118102403187	1.198221363780036	0.2429550534311851	2.79123232841414	1.377465629162346	0.2363532096667136	2.769385847435441	1.520717980843924	0.2333775095107584	2.758497816280298	1.73939147289139	0.243334277263178	2.735725230290901	1.702938665821597	0.257390111414348	2.627064360366281	1.671202992431891	0.2822008160585165	2.518212916652023	1.448805032473974	0.1242515787069867	2.500622029176042	1.605436498070117	-0.04017444017452227	2.468019634051921	1.668479181131311	-0.0641625489610647	2.467088234220312	1.722703767212982	-0.03854142500559604	2.489542067306765	1.68658698927222	-0.0217294861428355	2.780636202648878	1.703365918911717	0.2356904429597581	2.878220362066961	1.674371442567972	0.2018189065043976	2.928200366199436	1.427153704494359	0.2267625943978477	2.792214704146664	1.340872204399531	0.07446894013170127	2.7321058261764	1.368994713155673	0.02517427916159797
281	9.333333	2.825063364080795	1.19820108535564	0.242926226752237	2.790543253333325	1.377443751119841	0.2363205832016025	2.768448259109031	1.52069436451729	0.2333358121137648	2.756494237600374	1.739365605192712	0.245464431528089	2.73196419669919	1.702913545030299	0.257376506964529	2.616453094738363	1.671153767808731	0.2771301052500941	2.522236130060268	1.442944111874236	0.09519423835051009	2.503151310466778	1.597272733021772	-0.07512402142852326	2.462601800319099	1.659089522446706	-0.1004877600800222	2.455819564270871	1.713579983465183	-0.0709916047177636	2.481765602840579	1.680892567513997	-0.05374494368928782	2.780735992438158	1.703340018104097	0.2389713321450014	2.882715077573679	1.674232842730518	0.2106384145491509	2.913285654816352	1.424984613778102	0.2653702142696094	2.794104519770834	1.331120381638326	0.1006343885998449	2.743389566130191	1.361948924595343	0.04698307483706797
282	9.366667	2.825009422541535	1.19818080677326	0.2428973990238211	2.789875391202205	1.37742187292224	0.2362879557053545	2.767531300369408	1.520670748102552	0.2332941134759119	2.754552005727462	1.739339737176434	0.2474973378215132	2.728353146255286	1.702888423947289	0.2573642839543869	2.606616753677551	1.671104397961054	0.2721697420330889	2.527894426988988	1.438236948244313	0.07134078154985413	2.507952747188393	1.590266983411583	-0.10416867632062	2.460435904807498	1.650898360601786	-0.1310917931547054	2.448052161340033	1.705551742259375	-0.09810321237708779	2.477125191333895	1.675733660967639	-0.08071593119191572	2.780841253904862	1.703314117004826	0.2420800036277713	2.88652443286131	1.674095062555016	0.2189934575273023	2.896226945379616	1.423841203646257	0.3014692967795625	2.792535259664062	1.322397441624099	0.1257104167077362	2.750893488391185	1.355493223104372	0.067351654009966
283	9.4	2.824956318004646	1.19816052925188	0.2428685719756384	2.789232880686561	1.37739999588423	0.2362553291347733	2.766640840630262	1.520647133018638	0.2332524160976401	2.752685653445699	1.739313870396775	0.2494244252330715	2.724916708482546	1.702863304082234	0.2573534294766203	2.597579655440644	1.671054892446118	0.2673723150154068	2.534288922666076	1.43461092985666	0.05225256028587738	2.514194097022482	1.584387879110778	-0.1277414875898423	2.46075379416265	1.643915764518497	-0.1562258425497273	2.443240099649767	1.698525038551792	-0.1202077952933793	2.475085263167901	1.671094288956375	-0.1029052775029638	2.780952126130522	1.703288217169713	0.2449993285149415	2.88969343572867	1.673958144462078	0.2267940591821585	2.879273046452089	1.423616305012609	0.3342231778168684	2.789174963146797	1.315020006730162	0.149119975480364	2.755479442111072	1.349785953446227	0.0860272422889741
284	9.433333000000001	2.824904083185236	1.198140252185192	0.2428397447430371	2.788619645615281	1.377378119351253	0.2362227025103183	2.765782504466001	1.520623518558773	0.233210718726663	2.750908994992059	1.739288004079649	0.2512384623607772	2.721677696909982	1.702838184683696	0.2573439300651989	2.589354681721278	1.671005256126085	0.2627875936477045	2.540696095211577	1.431977781334143	0.03736228574909796	2.521153589387226	1.579491650341001	-0.1464728440862327	2.462806387511914	1.637993418939169	-0.1764054165194271	2.440790931643748	1.692275365814699	-0.1379137056853145	2.475085257916002	1.666868489813953	-0.1207758921131987	2.781068756386785	1.703262317823296	0.2477146516391538	2.892273527849382	1.673822116375933	0.2339637548150521	2.864005789049275	1.424170326375563	0.3630923233979547	2.785282077851855	1.309201556871263	0.1704007272667591	2.757981119130376	1.34490840725677	0.102802769080744
285	9.466667000000001	2.824852748243698	1.19811997496673	0.2428109164614356	2.788039432509995	1.377356242668604	0.2361900748525168	2.764961682819715	1.520599904016035	0.2331690201107743	2.749235133646577	1.739262137450823	0.2529333825379829	2.718657238715021	1.702813065000079	0.2573357729949143	2.581946110718526	1.670955493601474	0.2584627280916329	2.54657067802837	1.430234656082137	0.02607739826177085	2.528262296830154	1.575352344389707	-0.1610522360175838	2.465953190340332	1.632869185917746	-0.1922778322370077	2.440153842515222	1.686491151913095	-0.151936424193342	2.476580600044172	1.662875373437163	-0.1348963561658402	2.781191288703314	1.703236418189987	0.2502135624347769	2.89431849835336	1.673687004205298	0.2404384844748772	2.85130838104866	1.425336752300956	0.3876849924338634	2.781712654621458	1.305104357314592	0.1891296525933221	2.759113546829541	1.340953260192736	0.1174756725600039
286	9.5	2.824802345237163	1.198099698814752	0.242782088860822	2.787495844433836	1.377334367150244	0.2361574481183948	2.764183577548677	1.520576290808548	0.2331273227506462	2.747676534016744	1.739236272063823	0.2545040155819535	2.715875025802548	1.702787946540303	0.2573289467610373	2.575352901652036	1.670905613709945	0.2544419650800708	2.551530399552437	1.429272571655518	0.01781402997813399	2.535106867356415	1.57169069199156	-0.1721771496572661	2.469695171428879	1.628206844735446	-0.2045608505405362	2.440870007463837	1.680793267744771	-0.1629969725965763	2.479076941780481	1.658873112168394	-0.1458945071934447	2.781319850549005	1.70321051982494	0.2524855109212883	2.895882295672041	1.673552844002681	0.2461647822491162	2.841573796116866	1.426940518156483	0.4077376523934645	2.779020815591573	1.302880078687431	0.2049331779863208	2.75939864716689	1.338027040638329	0.1298597149389848
287	9.533333000000001	2.824752898864685	1.198079423122439	0.2427532610767607	2.786992231153572	1.37731249214111	0.236124821328613	2.763453043811482	1.52055267822899	0.2330856253942261	2.74624464241207	1.739210407144063	0.2559462113910143	2.713348753526492	1.702762828552384	0.257323439513494	2.569569173676123	1.670855620580375	0.2507656912094701	2.555334002719392	1.428985023825327	0.01202217440231781	2.541401730969181	1.568190099656901	-0.180532795346565	2.47367149013183	1.623625735259899	-0.2140252390416959	2.442593445403187	1.674783995169258	-0.1717981613597788	2.482142197447905	1.654589763896979	-0.1544355335373314	2.781454573428535	1.703184621952245	0.2545219670707725	2.897017779230444	1.673419657946605	0.2510999802568254	2.834807995089995	1.428813710428934	0.4230739407250163	2.777492007489436	1.302680735144983	0.2174936501216266	2.759146750946974	1.336248175139534	0.1397913226672906
288	9.566667000000001	2.824704431147955	1.198059147282893	0.2427244322448607	2.786531732114243	1.377290616986065	0.236092193503887	2.762774638444414	1.520529065569964	0.2330439267895353	2.744949913789931	1.739184541916883	0.2572565049167216	2.711094278319854	1.702737710284241	0.2573192398906217	2.564585935462356	1.670805518103136	0.2474708326526249	2.55785038656103	1.429275318710113	0.008199812053604002	2.546950583064362	1.564537709442404	-0.1867592454878585	2.477617409727	1.618741069482559	-0.2214429909686621	2.445054625196714	1.668094608281603	-0.1790655286341494	2.485397703058831	1.649761141502538	-0.161184939982483	2.781595580627567	1.703158723795941	0.2563158791472609	2.89777449874809	1.673287466851554	0.2552096829920306	2.830719179773848	1.430812441297318	0.4335793722067983	2.777134472725332	1.30465415637703	0.2265686801929744	2.7584717228424	1.33578767589092	0.1471537034608063
289	9.6	2.824656965321445	1.198038872513882	0.2426956040953498	2.786117267743905	1.377268742998567	0.2360595666014436	2.762152602392909	1.520505454249029	0.2330022294374698	2.743801716866203	1.739158677935326	0.2584319642766014	2.709125509977535	1.70271259324425	0.2573163372052791	2.560392148726546	1.670755314456151	0.2445908881347086	2.559036711013962	1.430057711461126	0.005899737309443811	2.551607801516972	1.560433079153671	-0.1914386657037577	2.481304659109228	1.613168495046714	-0.2275258547183514	2.448006154694428	1.660377661193972	-0.1855140172621478	2.488510127392169	1.644146814814568	-0.1667788972442193	2.781742970974215	1.703132826910751	0.2578614799680554	2.898196622181356	1.673156302093612	0.2584669596542545	2.828870298186291	1.432821492371082	0.4391946689131674	2.777780648990103	1.308933676572328	0.2320076969965446	2.757386542141268	1.336923655527237	0.1519025933410356
290	9.633333	2.824610516738895	1.198018598208272	0.2426667757639928	2.785751419219342	1.377246869523239	0.2360269396421307	2.761590697612506	1.520481843558516	0.2329605320862093	2.742807975532052	1.739132814424493	0.2594704124794771	2.707453859250675	1.702687476680051	0.2573147207086517	2.556975210661148	1.670705013086917	0.2421548336797235	2.558915939192265	1.431255119495746	0.004722474019088863	2.555275372681615	1.555601086911267	-0.1950894276253147	2.484534398917565	1.60654189866699	-0.2328891895458745	2.451216017063151	1.65129757122758	-0.1917953446820161	2.491199180045961	1.637538931485103	-0.1717887498736998	2.78189684229855	1.70310693052052	0.2591546101423162	2.898321842356091	1.673026182125876	0.2608526300413784	2.828811310957247	1.434763999651542	0.4399228674607126	2.779179210100724	1.315629898024133	0.2337767476689768	2.755872093171037	1.340011945467359	0.1540847090095626
291	9.666667	2.824565097175168	1.19799832375889	0.2426379463866107	2.785436460618368	1.377224995904665	0.2359943116468578	2.761092255217473	1.520458232790727	0.2329188334840172	2.741975223380364	1.739106950609452	0.2603702875191614	2.706088402827769	1.702662359839223	0.2573143801533632	2.554322492386464	1.670654617212104	0.2401873755585302	2.557549059797729	1.432797457706091	0.004312812965470926	2.557878284757672	1.549817153851722	-0.198154514032249	2.487115445591995	1.598553393022216	-0.2380217140119744	2.454454816931089	1.640568298280795	-0.1984618950738373	2.493232093391923	1.629788874632512	-0.1766937854545941	2.782057278250142	1.70308103384908	0.2601925169238616	2.898180199928512	1.672897124666331	0.26235501920994	2.830093317470102	1.436598943764415	0.4358033487939907	2.7809977553667	1.324815033152142	0.2319460837405471	2.753865658022104	1.345448500134925	0.1538263474351379
292	9.700000000000001	2.824520718531225	1.197978050383123	0.2426091176936908	2.785174359777891	1.377203123455912	0.2359616845730597	2.760660188952804	1.520434623362773	0.2328771361320355	2.741308596254933	1.739081088042864	0.2611305623365069	2.70503591344575	1.702637244229694	0.2573153056342279	2.552422368950802	1.670604134367618	0.2387088677797352	2.555025038230828	1.434615923977303	0.004356785113069392	2.559350084015495	1.542922959585817	-0.2009917380080036	2.488852142164898	1.588977016635516	-0.24326707587294	2.457491122690862	1.627967662320062	-0.2059195406846873	2.494425469704035	1.620826208655483	-0.1818746687258881	2.782224331811763	1.703055138450842	0.2609737756724494	2.897793206033004	1.672769158242142	0.262970930821222	2.832334567433012	1.438325588135066	0.4269280124765344	2.78289737259967	1.336548986025703	0.2266802103599374	2.751253931750587	1.35364191101632	0.1513239727594758
293	9.733333	2.824477384615502	1.197957777473587	0.2425802888212019	2.784966719788445	1.377181251521355	0.2359290574417748	2.76029690702628	1.520411014566722	0.2328354387786869	2.740811700837392	1.739055225949596	0.2617508875748148	2.704300694971402	1.702612129098794	0.2573174875315478	2.551264588460628	1.670553567337494	0.2377352608950272	2.551451343050422	1.436638524008414	0.004589992900717374	2.559605599728694	1.534840641359129	-0.2038575800869251	2.489522359670524	1.577696167884286	-0.2487994710479476	2.460081200723241	1.613370626312744	-0.2143962925275173	2.49463974513374	1.610664859302561	-0.187576773675643	2.78239805392594	1.703029243549482	0.2614984394473373	2.897173733295722	1.672642298985146	0.2627059724395578	2.835213652128324	1.439978106492166	0.4134492718794637	2.78453277101044	1.350869760219085	0.2182270203450797	2.747872112883952	1.364978841835579	0.1468312802321026
294	9.766667	2.824435095464935	1.197937504422864	0.2425514589051743	2.784814824019368	1.377159379445337	0.2358964292741027	2.76000437967468	1.520387405694617	0.2327937401724769	2.740486809505867	1.739029363554479	0.2622315055893766	2.703884948820452	1.702587013693804	0.2573209167479605	2.550841506967328	1.67050291869052	0.2372788527688313	2.546961786901161	1.438784773289161	0.00482894593524082	2.558548705041275	1.525583467831374	-0.2068724755893754	2.488897482955234	1.564731526018353	-0.2545960469285103	2.462000667544619	1.596793946820185	-0.2239431822460278	2.493784164429766	1.599408133178272	-0.1938711095252059	2.782578480540574	1.703003348368668	0.2617679290226375	2.896326617926333	1.672516562403103	0.2615740900864445	2.838413076535034	1.441606108569926	0.3955634649104339	2.785510610748382	1.367755541883305	0.2068908317319113	2.743500867015098	1.379764733265837	0.1406285134077307
295	9.800000000000001	2.824393850864588	1.197917232447994	0.2425226296763681	2.784719620411455	1.377137508540571	0.2358638020276882	2.759784125704026	1.520363798163169	0.232752042814797	2.740334950073056	1.739003502409845	0.2625731737690823	2.703788903753548	1.702561899522255	0.2573255842014694	2.551148489952958	1.670452195389814	0.237347809351083	2.541769483411701	1.440962325044318	0.004995668846088958	2.556192036145845	1.515267716587034	-0.2099936094787829	2.486889098344452	1.550268796794617	-0.2604637660219722	2.463144165611653	1.578462081060595	-0.2343837582944638	2.491873873125008	1.587235128932124	-0.200651836629374	2.782765615720066	1.702977454462534	0.2617850182098347	2.895249173303396	1.67239197464061	0.259598037407637	2.841610234277883	1.443283935197055	0.3736310577747222	2.785427427140324	1.387046564495376	0.1930905479251465	2.737936634481144	1.398114644613811	0.1330608022391908
296	9.833333	2.824353642696172	1.197896960941409	0.2424938002709856	2.78468168811072	1.377115638151247	0.2358311747237651	2.759637152991282	1.520340191264248	0.232710345454322	2.740355822820077	1.738977641740388	0.2627772347790649	2.704010703929795	1.702536785831253	0.2573314814427812	2.552183487430064	1.67040139968399	0.2379462450170155	2.536171214688901	1.443069026541658	0.00511178264300794	2.552657791290569	1.504115161343901	-0.2130379432682803	2.483551393740855	1.534672430232603	-0.2660646421594966	2.463434517760888	1.558829305302393	-0.2452535243307013	2.489002431298426	1.574406283346863	-0.2076836245896079	2.782959463661125	1.70295156105464	0.2615538404828883	2.893931198329471	1.672268549952715	0.2568084415297242	2.844448523537116	1.445107548128532	0.3482372338648705	2.783854441486465	1.408335051625526	0.1773914853550715	2.731033899995889	1.419851149176309	0.1245552553335308
297	9.866667	2.824314458839954	1.19787668929554	0.2424649698252758	2.784701254561596	1.377093767621555	0.2357985463836179	2.759563986968064	1.520316584289725	0.2326686468398002	2.740547806824315	1.738951780770792	0.262845468686524	2.704546402830745	1.702511671867876	0.2573386004756452	2.553946350420715	1.670350533651773	0.2390745863889508	2.530522719839974	1.444994705452388	0.005290139650613968	2.5481348092318	1.492409651393544	-0.2157281732554379	2.479056410053954	1.518434206811631	-0.2709832693701811	2.462785700312241	1.538555123280517	-0.2558565688468679	2.48531387710251	1.561228548544263	-0.2146115625604729	2.783160012788653	1.702925667368557	0.2610796300794977	2.892354939338668	1.67214630218513	0.2532430133078472	2.846458187645361	1.447178271152715	0.3201880323423782	2.780283228671045	1.43089893639215	0.1604820646028501	2.722670798031816	1.444378679359175	0.1155960699825248
298	9.9	2.82427628674134	1.197856418727162	0.2424361400702387	2.784778203284255	1.377071898263918	0.2357659189650759	2.75956468994711	1.520292978655972	0.2326269494728471	2.740908035159438	1.738925921053101	0.2627800633649843	2.705390045944416	1.702486559139318	0.2573469329528084	2.556438036757154	1.670299603793978	0.2407300717127669	2.525166908276332	1.446627464998792	0.005746313917628528	2.54281717644963	1.480480687681686	-0.21770555563442	2.473657388684173	1.502100617674213	-0.2747747495339384	2.461197871624682	1.518376391686525	-0.2654719333197728	2.481015914540464	1.548021867428706	-0.2209820814543445	2.783367217952397	1.702899774958178	0.2603686354086931	2.890496576598677	1.67202525556772	0.2489456741421097	2.847005810145679	1.449563739021664	0.2904034512309717	2.774073056222836	1.453776977962358	0.1430522736689516	2.712688450824852	1.470625757218148	0.1066295172973351
299	9.933333000000001	2.824239106432532	1.19783614862855	0.242407310142241	2.78491207986851	1.377050029422347	0.2357332914895237	2.759638844511004	1.520269373654648	0.2325852521023357	2.741432438725701	1.738900061811802	0.2625835518726952	2.706533747631225	1.702461446892433	0.2573564714216679	2.559659598328195	1.670248611871477	0.2429069283798185	2.520363747816472	1.447857299268196	0.006794191233516421	2.536893761514707	1.468675344992654	-0.2185410336353298	2.467614682856382	1.486192094342708	-0.2769649455874257	2.458750278413647	1.498949256034814	-0.2734368628583943	2.476340993153756	1.535087743933852	-0.2262643162842563	2.783581036593326	1.702873883046911	0.2594278607441111	2.888326514834017	1.67190542254562	0.2439646176015709	2.845416090385482	1.452279583996403	0.2598288849396217	2.764541498033541	1.475875046418571	0.1257129540666328	2.700928841793521	1.497112660503471	0.09798803829242043
300	9.966667000000001	2.824202894497345	1.197815878391968	0.2423784791776588	2.785102126657514	1.37702816044084	0.2357006629783721	2.759785609679168	1.520245768577394	0.2325435534771833	2.742115896346857	1.738874202271347	0.2622586766247721	2.707967908113895	1.702436334374023	0.2573672087817407	2.563611866401987	1.670197559500975	0.2455958338134918	2.516242033958824	1.448588588645199	0.008837422001593497	2.530497244525951	1.457297497510884	-0.217754997894693	2.461128813929829	1.471131839215363	-0.2770623680057507	2.455540273512831	1.480794519281603	-0.2791811799042836	2.471492864316352	1.522663536548464	-0.229888111954054	2.783801413121126	1.702847990858142	0.2582648353465195	2.885811152190756	1.671786815152756	0.2383494627697226	2.841226155962336	1.455288004921308	0.2293058985006896	2.751291811632138	1.496093153424556	0.1088751992241271	2.687358431199819	1.522273406488502	0.08980696102267967
301	10	2.824167627764794	1.197795609233872	0.2423496489076445	2.785347324933756	1.377006292631451	0.2356680353895784	2.760003803702452	1.520222164840132	0.2325018560991584	2.742952394725116	1.738848343983366	0.2618086153369099	2.709681478585621	1.702411223090827	0.2573791372681957	2.568296767880011	1.670146452742103	0.2487831563903593	2.512842551983998	1.448739062710908	0.01234388971389207	2.523714950591082	1.44655575401548	-0.2148443967109169	2.454334045510515	1.457188415720799	-0.2745655756310573	2.451649784496236	1.464229522486919	-0.2821525722143741	2.466622108662285	1.510907793062334	-0.2312618835689509	2.784028260918336	1.702822099945396	0.2568880691194815	2.882916191286662	1.671669455577287	0.2321522618936311	2.834560790628746	1.458468061156643	0.1995489370761214	2.734569756347775	1.513376403690126	0.09275004573946342	2.672238320523411	1.54447726198235	0.0820546545850068
302	10.033333	2.824133276952165	1.197775340546301	0.2423208184686719	2.785646448000229	1.376984425337921	0.2356354077446388	2.760291962647329	1.520198561734203	0.2324601587172859	2.743935205324497	1.738822486172017	0.2612371197007217	2.711662267202665	1.702386112289329	0.2573922505138287	2.573717967331421	1.670095292889874	0.2524510863393846	2.51017354231468	1.448237322022306	0.01781741255185686	2.516633444062546	1.436558052330762	-0.2093025261126532	2.447337482934701	1.444476271089929	-0.268976012962831	2.447164722863523	1.449369280861125	-0.2817855332341884	2.461845671982801	1.499897903971225	-0.22978099096406	2.784261502804503	1.702796209531801	0.2553072076828597	2.87960769215856	1.671553354780424	0.2254285093282459	2.826099459048435	1.461624439847693	0.1710771362787406	2.715257842897242	1.526832509399328	0.0773891776489823	2.656133454267872	1.562217564022921	0.07459580497023377
303	10.066667	2.824099810016704	1.197755071721281	0.2422919869972779	2.785998041251864	1.376962557903966	0.2356027790651111	2.760648317698712	1.520174958550908	0.2324184600806748	2.74505678710814	1.738796628061394	0.2605489949905293	2.713896667247084	1.702361001215935	0.2574065430752101	2.579879730248999	1.670044081081811	0.2565782107876257	2.508275902696601	1.447043026913164	0.02578164773740997	2.509385572684787	1.427353730534059	-0.2006185669756767	2.440285084400474	1.433041967962695	-0.2598080932806642	2.442217774432819	1.436207980500844	-0.2774652994768478	2.457295897557184	1.489659794402572	-0.2248023429095304	2.784501051697842	1.702770318840445	0.2535339247886967	2.875852110331029	1.671438523563858	0.2182402068493789	2.816711209686468	1.46452819451355	0.1442251494653946	2.694632743044465	1.535916676533148	0.06276264154900363	2.639768606645878	1.574537630559893	0.06728311829685316
304	10.1	2.824067195063865	1.197734803974922	0.2422631562248782	2.786400388174878	1.376940691641244	0.2355701513091526	2.761070781454726	1.520151356705686	0.232376762691337	2.746308871130831	1.738770771202668	0.2597504375818727	2.716369684759385	1.702335891376888	0.2574220091672064	2.586786373880053	1.669992822918471	0.2611396804531164	2.507282628565511	1.445154624539126	0.03677325460749102	2.502181894074994	1.418927872065431	-0.1882722626805083	2.433397091188723	1.42288133070421	-0.2465880424065238	2.437015278694258	1.424663090014397	-0.2685017784968484	2.453154404184952	1.480179179386576	-0.2156572489226249	2.784746790418224	1.702744429424437	0.2515825979336516	2.871618992177413	1.671324982828021	0.2106583764961658	2.807362031689664	1.466945413566478	0.1192058506754208	2.674146749746044	1.540452739904907	0.04879773424919709	2.623888771208958	1.581035659312888	0.05999893749831851
305	10.133333	2.824035394346891	1.197714536699134	0.2422343252881977	2.786851577478153	1.376918825893328	0.2355375234984734	2.761557023283734	1.52012775548966	0.2323350652985809	2.747682713306864	1.738744914819762	0.2588489033144599	2.719065332748257	1.702310782018402	0.2574386452395754	2.594441793892527	1.669941519252577	0.2661078555789907	2.507443255759183	1.44260992600056	0.05132298875641591	2.495320847888636	1.411192234091029	-0.1717460154994046	2.426967087987829	1.413932095383726	-0.2288615287184568	2.431834021369341	1.414608180123699	-0.2541426212584116	2.44967868769715	1.471393540150407	-0.2016922299389048	2.784998615659701	1.702718540506714	0.249469984475061	2.866881539528585	1.671212743019151	0.2027616688511537	2.798951087713154	1.468656121525145	0.09616549230187721	2.655209350386567	1.540593422730373	0.03537761348648258	2.609124183945445	1.581802825460408	0.05264027483325212
306	10.166667	2.824004367891944	1.19769426928587	0.2422054933240174	2.787349544360759	1.376896960003838	0.2355048946548344	2.76210455613923	1.520104154194011	0.2322933666517862	2.749169363110259	1.738719058136633	0.2578527403854418	2.721967047246933	1.702285672386719	0.2574564486243819	2.602848959507048	1.669890170796446	0.271451463412009	2.50912248297086	1.43949212424855	0.06990162862085443	2.489121005772801	1.404003040533591	-0.1505695034675121	2.421312461246243	1.406136913908566	-0.2062390526947804	2.426955634296571	1.405885198753705	-0.23358560496395	2.447200327368497	1.463198587147388	-0.1823039753451229	2.785256421181218	1.702692651310266	0.2472144966837594	2.861619209810827	1.671101814972887	0.1946309120650759	2.792000410545857	1.469485293177391	0.07513114264520881	2.638673105187576	1.536675774819306	0.02233983921147267	2.595738900560845	1.577283218205106	0.04508662388104003
307	10.2	2.82397407666715	1.197674002951071	0.2421766620640298	2.787892072396957	1.376875095284244	0.2354722667365668	2.762710800879185	1.520080554233963	0.2322516692531693	2.750759857154121	1.738693202704279	0.256770829989774	2.725057961116994	1.70226056398787	0.2574754154828433	2.612008874997692	1.669838782759681	0.2771326906747207	2.512899560291142	1.43592674257575	0.09277725777837749	2.484088295565172	1.397162018972818	-0.1244577427641994	2.416886557185413	1.39938964403068	-0.1785069672538583	2.42281550326501	1.398324537341562	-0.2062372260044646	2.446139404716249	1.455475075811604	-0.1570989968800933	2.785520077758753	1.702666763388057	0.2448354962397847	2.855823110705345	1.670992220648376	0.1863462741541053	2.786412658039885	1.469360077122211	0.05601152691517181	2.624567934948001	1.52914845196316	0.009582373080689648	2.583551524632157	1.568225196639967	0.03727238304533675
308	10.233333	2.823944477173053	1.197653737086579	0.2421478306451904	2.788476889789003	1.376853231078077	0.2354396387654904	2.763373186768574	1.52005695490063	0.2322099718521631	2.752445704847239	1.738667347746635	0.2556122207948695	2.728321640044439	1.702235456068053	0.2574955438766547	2.621919459960117	1.669787355642315	0.2831068890220116	2.519575455866875	1.432079802412798	0.1199335190145622	2.481031692861972	1.390405164805603	-0.09336798805938262	2.41437841267924	1.393483644582808	-0.1456604130433788	2.420109464359188	1.391745051504593	-0.1719019554001366	2.446987524141062	1.448070948421137	-0.1260009725951266	2.785789482063511	1.702640875963064	0.2423525929529548	2.84950022158938	1.670883972972979	0.177986981086527	2.781466347185303	1.468316863873267	0.03863330591632867	2.612308882043804	1.518638878397313	-0.002867737666673595	2.572066836984933	1.555562699726196	0.0292119467498867
309	10.266667	2.823915524515792	1.197633471084232	0.2421189982045039	2.789101653515033	1.376831366728887	0.2354070097634342	2.764089152774861	1.520033355485178	0.2321682731982101	2.754218932182348	1.738641492487707	0.2543860390002909	2.731742029651887	1.702210347873525	0.257516832194336	2.632572646037727	1.669735889864258	0.2893214368638212	2.530100488349114	1.428151629985592	0.1510198424832584	2.48100257775267	1.383420613283736	-0.05755524978268371	2.414696878478424	1.388120354556295	-0.1079729086886162	2.419777089897566	1.385926707907462	-0.1309174643222147	2.450278473044937	1.440790339532162	-0.08934142569516658	2.78606453631941	1.702614988258334	0.2397856051702072	2.842678553163829	1.670777085978568	0.1696349147085039	2.776123610645809	1.466486583278285	0.02278241927599249	2.601054513993807	1.505888303031172	-0.01485600129412292	2.560692763471621	1.54022573298358	0.02099752405888369
310	10.3	2.823887174513032	1.197613206159726	0.2420901664738905	2.789763817504273	1.376809503547944	0.235374381688781	2.764855960335319	1.520009757402665	0.2321265757935538	2.756071496973395	1.738615638478443	0.2531013667842307	2.735302302037671	1.702185240910246	0.2575392769705104	2.643946538621699	1.669684390407566	0.2957161228002219	2.545349424184281	1.424369461158926	0.1853717177616383	2.484985535263811	1.376049586883119	-0.01754123927204224	2.418779541804507	1.383035546157574	-0.06602570866031005	2.422805763050672	1.380638659575743	-0.08411541712752715	2.456534642550153	1.433492695347865	-0.04788179619015436	2.786345118777558	1.702589101826776	0.2371542851020743	2.835404354994553	1.670671584399384	0.1613721760658604	2.769417628483405	1.464051078063115	0.008166399566184925	2.58998869800683	1.491433525647424	-0.02621058166349091	2.548874034941262	1.522789456777295	0.01275965013774693
311	10.333333	2.823859378614156	1.197592941704766	0.2420613345904625	2.790460716666673	1.376787640878688	0.235341753563371	2.765670707961889	1.519986159944177	0.2320848783876324	2.757995275514784	1.738589784942831	0.2517671240816887	2.738984749036987	1.702160134424435	0.2575628768043217	2.656001440236604	1.669632857510549	0.302226201547155	2.566028667849862	1.420961701395212	0.221990081557567	2.493766572853314	1.368425260555241	0.02600116015849586	2.427418160032902	1.378188424311913	-0.0206301184736802	2.430010342595285	1.375816979646415	-0.03274774853747545	2.4662105069902	1.426186788521131	-0.002672650458400384	2.786631130063573	1.702563215891422	0.2344779778535462	2.827738493113984	1.670567483505551	0.1532788590658167	2.760775337554686	1.461176171143916	-0.005390350417790418	2.578613586445717	1.475443506008522	-0.03682213879695172	2.536272350610345	1.503463106733125	0.004558149316910946
312	10.366667	2.823832087171941	1.19757267711108	0.2420325016913584	2.791189573183076	1.376765778064601	0.2353091244090489	2.766530310045869	1.519962562400856	0.2320431797298838	2.759981978906858	1.738563931104928	0.2503925076455276	2.742770621956895	1.702135027662365	0.257587630855683	2.668677324224258	1.669581291305213	0.308784719645344	2.592572646226085	1.418147752366123	0.2595905746591013	2.507810790807322	1.360757049158683	0.07213943552726002	2.441154070556409	1.373458986017389	0.02711173341381326	2.441892010366789	1.371384242447769	0.02173919264063981	2.479612042975077	1.418848031963358	0.04493512688770135	2.786922469841228	1.702537329675384	0.231776222197882	2.819755896101949	1.670464799551828	0.1454318783523348	2.750213968228878	1.457980976174418	-0.01788163914017537	2.567023851505886	1.457858642712842	-0.04670231792079904	2.522877822881284	1.482231393755491	-0.003675830172082001
313	10.4	2.823805252105105	1.197552413594104	0.2420036695086479	2.791947432558506	1.376743916416709	0.2352764961842224	2.767431378793321	1.519938966187506	0.2320014823225343	2.76202285631325	1.738538078515541	0.248986902361605	2.746639637084594	1.702109922129804	0.257613536374622	2.681891584418967	1.669529696401533	0.3153241353813515	2.625017219533035	1.416092897988983	0.296694047330757	2.52722778026638	1.35319734454619	0.1196430576265225	2.460138594653087	1.368677342084412	0.07583269547085114	2.458567247782652	1.367152234781464	0.07762643394006624	2.496825515645785	1.411462570145393	0.0933191890708123	2.787219008282407	1.70251144473145	0.2290684447014673	2.811542150233222	1.670363558722626	0.1379007186694423	2.738288255557475	1.454510517187541	-0.02903353858227942	2.555796773286764	1.438501824343564	-0.05589379794848714	2.509058390971706	1.458936245062363	-0.01209549306607333
314	10.433333	2.823778822237375	1.197532150545399	0.2419748371794966	2.792731299385297	1.376722055278322	0.2352438679107169	2.768370386857093	1.519915370595071	0.2319597849149741	2.764109007792031	1.738512226398584	0.247559268565056	2.750570648254748	1.702084817072844	0.2576405929599855	2.695541690007119	1.669478072579254	0.3217793877934684	2.66286348552562	1.414886370426351	0.3316906194987532	2.551650266209461	1.345730470657678	0.1670524203175592	2.484029631808995	1.363548526866699	0.1239421886783923	2.479725073257099	1.362756722747447	0.132863300028793	2.517609546906099	1.403954785269478	0.1405992073619511	2.787520637729475	1.702485560282615	0.2263727727984669	2.803191519377861	1.670263778516138	0.1307433102732956	2.725414170807904	1.450794227153389	-0.03851746976885118	2.545468137940463	1.417307708119124	-0.0645499284983002	2.495288527798074	1.433476100036739	-0.02095822989423868
315	10.466667	2.823752745876973	1.197511887356481	0.2419460038410231	2.793538073794925	1.376700193992691	0.2352112386103156	2.769343598501352	1.519891774914429	0.23191808625654	2.766231230214	1.738486373977911	0.246117928631797	2.754541455334286	1.7020597117375	0.2576688002940795	2.709503735176596	1.66942641941972	0.3280874473771414	2.704987798649355	1.414530010217566	0.3629317857344334	2.580233222971313	1.338282220391398	0.212697434082871	2.512088919111517	1.357795123676188	0.1695804204129648	2.504749152883702	1.357907187975583	0.184920802792836	2.541435105663911	1.396237249269238	0.1846574514324761	2.787827246644807	1.702459675551831	0.2237056031052197	2.794803726730155	1.670165477276748	0.1240023815406544	2.711715917301541	1.446882456258952	-0.04615039315155683	2.536472692827928	1.394411849563272	-0.07283235412685254	2.482041581278813	1.405964072297893	-0.03047304733373603
316	10.5	2.823726973016309	1.197491625242413	0.2419171712252731	2.794364428616939	1.376678333870422	0.2351786102413485	2.770346971368318	1.519868180559889	0.2318763888493333	2.768379777800202	1.73846052280393	0.2446710667849142	2.758528516944594	1.702034607629079	0.2576981557154586	2.723631227861509	1.669374740975657	0.3341893218204069	2.749771556170826	1.414939697754595	0.3891744169005715	2.611801888211962	1.330981814991503	0.2551072820590037	2.543280000439172	1.351515827429614	0.2111894213568358	2.532749484132464	1.352804886261001	0.2316488223268195	2.567563846526737	1.388399644821548	0.2236957284771025	2.788138690003513	1.70243379209153	0.2210823625268604	2.786483367041833	1.670068683207123	0.1177082239119223	2.697390091340166	1.442843359437828	-0.05188903848025377	2.529155539841547	1.370401315048858	-0.08074949690325375	2.469763876597146	1.377317617117629	-0.04065029522891543
317	10.533333	2.823701450614784	1.19747136359452	0.2418883384693136	2.795206955198334	1.376656474254538	0.2351459818255379	2.77137638606083	1.519844586822076	0.2318346914426216	2.770545098375709	1.738434672100281	0.2432266547553413	2.762508484867956	1.702009503993339	0.2577286594467331	2.73776491980776	1.669323036522636	0.3400349680415696	2.79529147825505	1.415972727996037	0.4097810329840005	2.644871025309205	1.324114071394822	0.2932309170108908	2.576220453897367	1.345078599790444	0.24778844279269	2.562490437018584	1.347968388056051	0.2717351649304993	2.594974399689036	1.380646654624519	0.2566520112418818	2.788454846660337	1.702407909124491	0.2185172846633749	2.778336555316273	1.669973416519662	0.1118787056270421	2.682890334801733	1.438751800440248	-0.05580775916673902	2.52368545080349	1.346219680296503	-0.08815722786141481	2.458831921317467	1.349153374370657	-0.0513026578161607
318	10.566667	2.823676125129249	1.197451101804124	0.2418595047101467	2.796062115238514	1.376634614488058	0.2351133523845708	2.772427634797765	1.519820992991637	0.2317929927856476	2.772717991986438	1.73840882109063	0.2417924873505376	2.766458713737858	1.701984400076046	0.2577603121810383	2.751741042744472	1.669271305270724	0.3455847212655552	2.839397338746506	1.417447145408908	0.424670176781779	2.677689502310066	1.317985086801981	0.3263766062139162	2.609195585890101	1.338835898921505	0.2788789323092986	2.592449908812611	1.343759347899155	0.304573595396983	2.62235686668	1.37322963812096	0.2831469738640031	2.788775594369894	1.702382025873533	0.2160234918595827	2.77046812710311	1.669879698168135	0.1065198291992753	2.668906270300353	1.434672870376895	-0.05805698056135179	2.519928337770132	1.32286129305528	-0.09480517539611018	2.449446650707554	1.323105312905742	-0.06210607391485098
319	10.6	2.823650944922051	1.197430841086021	0.2418306716797029	2.796926199855388	1.376612755881289	0.2350807238766991	2.773496329901212	1.519797400482571	0.2317512953804376	2.774889483335903	1.738382971325169	0.2403762621662896	2.770357252781254	1.701959297382237	0.2577931120468537	2.76539763590959	1.669219551061124	0.3508094713546633	2.88005944856954	1.419168375261608	0.4342751200422669	2.708504319014686	1.312940124767858	0.3541893630522777	2.640397154183444	1.333144350215809	0.304420067395343	2.621045933404786	1.340453366567996	0.3302249264392408	2.648307683304717	1.366463049365958	0.3034374152408491	2.789100779596935	1.702356143890909	0.2136131751442252	2.762977219596525	1.669787557509619	0.1016279898399286	2.656177556688549	1.430658245433253	-0.0588489780926343	2.517456653989637	1.301168855320312	-0.1003930807422458	2.441594790727571	1.300466362698261	-0.07266512405648184
320	10.633333	2.823625856105728	1.197410580831439	0.2418018385148764	2.797795610478017	1.376590897777177	0.2350480953235761	2.774578088701255	1.519773808585437	0.2317095979762105	2.777051214279827	1.73835712202754	0.2389852717003919	2.774183849006642	1.701934195157633	0.2578270602782856	2.7785867304634	1.669167773070227	0.3556912529722817	2.915841779426676	1.420983526357239	0.4394773456151237	2.736012224709947	1.309247476728472	0.3767548096473834	2.66844392653742	1.328343586957364	0.3247712268874988	2.647051878770996	1.338302485651295	0.349339198190936	2.67173793254339	1.360699665828911	0.3182574045972721	2.789430273553409	1.702330262399419	0.2112972089696506	2.755950644945966	1.669697014788559	0.09719212956970909	2.645215022860253	1.426746722171679	-0.0584348408127809	2.515813185713577	1.281673199435065	-0.1047128498662906	2.435170196051419	1.281807635817764	-0.08266143753288499
321	10.666667	2.823600805027026	1.197390320431635	0.2417730043524931	2.798666812303096	1.37656903951871	0.2350154657468435	2.775668418225621	1.519750216590834	0.2316678993221843	2.77919518520543	1.738331272421437	0.2376264884190484	2.777919548789818	1.701909092648002	0.2578621584541532	2.791176898870487	1.669115970461507	0.3602210538593467	2.945963611028365	1.422796166792474	0.4414225884680299	2.759443759012606	1.307088835009013	0.3945317859412429	2.692485440065599	1.324740277594874	0.3405733167732736	2.669714421601143	1.337545163468614	0.3629220455670544	2.691969430571786	1.356300363508876	0.3286047075283536	2.789763942691224	1.702304380621909	0.2090854257619338	2.749462311594603	1.669608089653478	0.09319615316974586	2.636256234904478	1.422975251370462	-0.05710767223142656	2.514604170756868	1.264658200151011	-0.1077123249130333	2.430028615805474	1.267095425139811	-0.09189944121146419
322	10.7	2.823575740617371	1.197370061101233	0.2417441709243605	2.79953626475927	1.376547182416063	0.2349828371047413	2.776762679938722	1.519726625912555	0.231626201920379	2.781313534451375	1.73830542405695	0.2363066899632685	2.781546430391539	1.701883991358271	0.2578984051314804	2.803055522259662	1.669064147061864	0.3643963716310644	2.970170684311932	1.42455859854126	0.441341990771291	2.778432708264114	1.306653961843839	0.4082672112055116	2.712092856794941	1.322677348368032	0.3526521870089985	2.688677599612568	1.338434227412394	0.3721456890594125	2.708646941418979	1.353637259758708	0.335575062274318	2.790101617790548	1.702278500110517	0.2069869346869895	2.743574115644498	1.66952080896122	0.0896212662631851	2.629339505717618	1.419383175468465	-0.05517149316086753	2.513557922788102	1.250233843016453	-0.1094760168671748	2.426024123019323	1.255973366977053	-0.1002848085349431
323	10.733333	2.82355061007136	1.197349802231422	0.2417153373672197	2.800400598771874	1.376525325812168	0.2349502084188956	2.777856413007543	1.519703035841093	0.2315845045200037	2.783398845259732	1.738279576157704	0.2350320648156701	2.785048361586138	1.701858890534146	0.2579358020069182	2.814133450361833	1.669012302045097	0.3682194594035118	2.988568949825126	1.42626618640729	0.4403594415926024	2.792912484899621	1.308174901631426	0.4187807032964455	2.727167105425948	1.322558424380919	0.3618510815929968	2.703876002590626	1.341271610413349	0.3781416219953514	2.721621391097409	1.353068860695186	0.3401742081464126	2.790443153330949	1.702252620088012	0.2050096094356053	2.738334153437317	1.669435190627596	0.08644655809280767	2.624387834095835	1.416006174767827	-0.05290747615259735	2.512565861141652	1.238354932700254	-0.1101684374828212	2.423046286482411	1.24792348149493	-0.1077783555605429
324	10.766667	2.823525361275285	1.197329543213413	0.2416865028177483	2.801256548838232	1.37650346904997	0.234917578710914	2.778945259049458	1.519679445666944	0.2315428058702587	2.785443891518508	1.738253727947309	0.2338082567565433	2.78841054430128	1.701833789421327	0.2579743508147848	2.824342169231942	1.668960434570699	0.3716950264487263	3.001458258123133	1.427942263549619	0.4393457217021935	2.803000977058776	1.311920030436541	0.4267994576620288	2.737793359260857	1.324869878750509	0.3689168047939848	2.715428832591794	1.346414642547945	0.3818631886311306	2.73088367842481	1.35494286624514	0.3432295886002948	2.79078839772069	1.702226739777141	0.2031602731321013	2.733778124329899	1.669351251619011	0.08365048704862178	2.621235873154251	1.412870245276373	-0.05053871194684375	2.511609698270636	1.228856954045312	-0.1099784072590943	2.420981396170975	1.242374483328005	-0.1143765616260465
325	10.8	2.82349994532082	1.197309285261627	0.2416576690076373	2.802100892281339	1.376481613439408	0.2348849499390066	2.780024865892774	1.519655856803565	0.2315011084731413	2.787441465172306	1.738227880975565	0.2326404696145521	2.79161917953355	1.701808689524479	0.2580140496664297	2.833631411604451	1.668908548444285	0.3748287385511465	3.009188674647044	1.429624668942916	0.4389380918128615	2.808926592673078	1.318168919167145	0.4329112530448877	2.744190886042645	1.330139582731469	0.374432904931476	2.723582895511608	1.354256995769299	0.3840252743647082	2.736550583928367	1.35956366452687	0.3453486224424182	2.79113716209707	1.702200860729724	0.2014449463183738	2.729930729854412	1.669269015101073	0.08121244883169143	2.619649517989265	1.409992389409934	-0.04822264220577964	2.510695768477639	1.221497806677842	-0.1090836555950654	2.419696992885628	1.238742892377522	-0.120096228463967
326	10.833333	2.823474312106694	1.197289027767142	0.2416288350734762	2.802930604483068	1.376459758323269	0.2348523211247563	2.78109107218304	1.519632268541225	0.2314594110778372	2.789384686463998	1.738202034465862	0.2315332010395881	2.794661893070112	1.701783590089108	0.2580548999239318	2.841968570501151	1.668856642784859	0.3776267108065122	3.012096390521227	1.431362213305817	0.4395245833462004	2.811006388647267	1.327185265038628	0.4375346664346218	2.746730043064843	1.338853038656398	0.3787828961009927	2.728670812946057	1.365194880052709	0.3850836098156081	2.738867133317846	1.3671648394956	0.3468977433788206	2.791489282341916	1.702174982168269	0.1998685134942317	2.726805772603115	1.669188495221563	0.07911288937269104	2.619318752883572	1.407382348154186	-0.04605986755064575	2.509805644457146	1.215991367183086	-0.1076433022799969	2.419024171106285	1.236449843019167	-0.1249600172066509
327	10.866667	2.823448412643226	1.197268770121017	0.2416000001517912	2.803742783459198	1.376437903044315	0.234819691289725	2.782139817783289	1.519608680170147	0.2314177124335225	2.79126678707325	1.738176187641537	0.2304903675631418	2.797527294087211	1.701758490360683	0.2580969028561222	2.849335265003464	1.668804716691064	0.3800943734185918	3.010477343187205	1.433211322344871	0.4412431648373512	2.809631825503061	1.339179907302855	0.4408847045190915	2.74592284981446	1.351405797613588	0.3821193467556197	2.731080840017812	1.379584922808568	0.3852204366480206	2.738200504438554	1.377900275754519	0.347995268442885	2.791844588797588	1.702149103315224	0.1984349642407531	2.724408062255692	1.669109704864886	0.07733425258906146	2.619875219706208	1.405044208051885	-0.0440956248613974	2.508890471967598	1.212029057215052	-0.1057902434324579	2.418761775553507	1.234930863322185	-0.1289852643443624
328	10.9	2.823422201437727	1.19724851353738	0.2415711659741574	2.804534586203622	1.376416048912152	0.2347870623920882	2.783167107160867	1.519585093103348	0.2313760150421666	2.793081007608223	1.738150342051981	0.2295154561321683	2.800204741792661	1.701733391843504	0.2581400557209979	2.855722986143566	1.668752773914953	0.3822363272460076	3.004557003556916	1.43523081341415	0.4439970160203272	2.80526051861373	1.354247096674559	0.4429354070114952	2.742411147597031	1.368029109765001	0.3843410478113559	2.731235492515022	1.397689117785561	0.3843231993662852	2.735041125616502	1.391839906735474	0.3485093158340399	2.792202875489064	1.702123225721966	0.1971476309519318	2.722736753504649	1.669032662517134	0.07586134721737878	2.620971230477206	1.402981066057339	-0.04233093643428704	2.50787927646629	1.209309512211852	-0.1036252236027935	2.418712224010771	1.233698569450946	-0.1321995684559551
329	10.933333	2.823395631954009	1.197228257407118	0.2415423316770162	2.805303388498491	1.37639419526935	0.2347544334533788	2.784169233300383	1.519561506630802	0.2313343176529207	2.79482098284239	1.738124496920297	0.2286112835950917	2.802684860824961	1.701708293782832	0.2581843592647935	2.861131405725126	1.66870081351351	0.3840562952346833	2.994461192082004	1.437475981776537	0.4474816958603763	2.79841220629155	1.372291930135815	0.4433954435283865	2.736938095498898	1.388700768754983	0.3850824872690689	2.729559749537352	1.419602491297165	0.3819711630642047	2.729972324608319	1.408922889761967	0.3480571500226661	2.792563965346491	1.702097348610682	0.1960088615928749	2.721786895599032	1.668957378037503	0.07468082211412869	2.622311380576877	1.401195387503216	-0.0407327953921277	2.506704720684501	1.207550283529525	-0.1012170623752216	2.418702162672025	1.232346840882337	-0.1346391865243271
330	10.966667	2.823368659048995	1.197208001121074	0.2415134963967455	2.806046722045872	1.376372341458431	0.2347218034951049	2.785142702332984	1.519537920042427	0.2312926190149182	2.796480562753156	1.738098651469519	0.2277800773668072	2.804959204859783	1.701683195423874	0.258229814055774	2.865565704574247	1.668648834522572	0.3855564133999537	2.980242857427476	1.439995587893138	0.4512466651614253	2.789672121544516	1.392981154974279	0.4417621849628006	2.730303147003731	1.413099613379385	0.3837742398625991	2.726484419261975	1.445196835721996	0.3774709489198367	2.72362861340622	1.428928011688662	0.3460571177608197	2.792927679251697	1.702071471203489	0.1950201470134824	2.721550657484912	1.668883859957691	0.07378135522957804	2.623658537213667	1.399690934080541	-0.03925102610624293	2.50531781778727	1.20649951886381	-0.09860792010887318	2.418591571645854	1.230556343688804	-0.1363430967048281
331	11	2.823341241478668	1.197187745893021	0.2414846618648028	2.80676221543465	1.376350488788616	0.2346891744753936	2.786084157132823	1.519514334750757	0.231250921630076	2.798053681255187	1.738072807248602	0.2270235678289438	2.807020037926783	1.701658098270539	0.258276416232556	2.869035305932138	1.668596840634447	0.3867367846515514	2.961954771204163	1.44282476332207	0.4547458583640513	2.779638555217774	1.415735678829182	0.4374100511703926	2.723235115284396	1.44055030187191	0.3797722961559044	2.722448015101216	1.474018837489109	0.3699209455196276	2.716658340119142	1.451460932770592	0.3418177867403132	2.793293803530614	1.702045595051283	0.1941822512805684	2.722017936019088	1.668812121850146	0.07315401116132352	2.62480500318384	1.398475516771529	-0.03782050812761766	2.503679723525158	1.205954036580155	-0.0958237981248275	2.418262775948199	1.228116222230674	-0.1373455233570533
332	11.033333	2.823313336972765	1.197167491113593	0.2414558272174815	2.807447714457908	1.376328636602203	0.2346565454157167	2.786990521817632	1.519490750045436	0.2312092242474897	2.799534552808304	1.738046963480327	0.2263428768732842	2.80886049016203	1.70163300156781	0.2583241656890676	2.871552785740489	1.668544830832494	0.3875955418991877	2.939702219956346	1.445973080251271	0.4573969182767198	2.768868661684047	1.439710507342152	0.4297040488080521	2.71633161209371	1.470003087658697	0.3724497483048748	2.717902117585312	1.505224775473806	0.3583195425221244	2.709681309428116	1.475932681490545	0.3346177086737364	2.793662154912091	1.702019719375901	0.1934951005382976	2.723176058693356	1.66874216907	0.07279231354909312	2.625519189737617	1.397563519990136	-0.03636648558042955	2.501722032175747	1.205778171055155	-0.09288795575331291	2.417585503513401	1.224934085535817	-0.1376657135901424
333	11.066667	2.823284904546426	1.197147236173334	0.2414269915910078	2.808101195685996	1.376306784241403	0.2346239153375155	2.787858861728006	1.519467165215999	0.2311675256162285	2.800917441131489	1.738021119387369	0.2257385507535122	2.810474117900236	1.701607904560576	0.2583730620802168	2.873131762840159	1.668492804044977	0.3881283303022064	2.913817334497551	1.449417914624391	0.4586353913221421	2.757870031690089	1.463886548462855	0.4182173072435909	2.710066332329152	1.500195637936203	0.3613680536135144	2.713348790010208	1.537628898751265	0.3418771026416568	2.703202692996483	1.501578622449075	0.3239361150265734	2.794032547755246	1.701993843399062	0.1929577852635992	2.72500974241153	1.668674005327382	0.07269172208214528	2.625567773151521	1.396969189025771	-0.03483750997064491	2.499351221903552	1.205896509162619	-0.08983864960373483	2.416427332885402	1.221033704926291	-0.1373161873944383
334	11.1	2.823255907240952	1.197126982285532	0.2413981567167076	2.808720727951728	1.376284933014931	0.2345912861988528	2.788686332485102	1.519443581674376	0.2311258282381339	2.802196631412603	1.737995276518146	0.225210580588681	2.811854886989869	1.701582808752245	0.2584231002355796	2.87378709732621	1.668440763835376	0.3883281313937501	2.885115931218203	1.453124587044656	0.458006628463186	2.747186447595342	1.487145709458688	0.402833978392285	2.70483422503622	1.529734631357059	0.3464242155021064	2.709357841795254	1.569696984604198	0.320283637168146	2.697625503132614	1.527451085188598	0.3096343654375559	2.794404761810602	1.701967968671091	0.1925685408317157	2.72750209414602	1.668607638440614	0.07284915190138018	2.624792377535884	1.396702439010943	-0.03322509649971806	2.49652400209383	1.206281506564423	-0.08673639410480119	2.414710514514061	1.216558635578887	-0.1363153351674025
335	11.133333	2.823226307255564	1.197106728840408	0.241369321730711	2.809304615092663	1.376263082264668	0.2345586570211257	2.789470351134832	1.519419998709715	0.2310841308622285	2.803366826244901	1.737969434094982	0.2247584389871857	2.812997701719499	1.70155771338738	0.2584742790508338	2.873536086277166	1.668388709042581	0.3881858263978358	2.855051920015985	1.457040769790378	0.4552143756174053	2.737436558356643	1.508320773157839	0.3839094503618977	2.700970846545823	1.557185626321349	0.3280568366491962	2.706460740742032	1.599694085917273	0.2940744598735934	2.693290796299016	1.552449521205792	0.2921223286600366	2.794778610577824	1.701942094413333	0.1923249193063671	2.730635525283077	1.668543068062139	0.07326406604421942	2.623151971899501	1.396768250572718	-0.03155035666686519	2.493263927590628	1.206952529027727	-0.08364591301092951	2.41244007310643	1.211753687618511	-0.13468839194382
336	11.166667	2.823196068480905	1.197086475228075	0.2413404857690867	2.809851338264524	1.37624123133239	0.2345260268257067	2.790208520974237	1.519396415611035	0.2310424322375156	2.804423068787225	1.737943591340078	0.2243811454322219	2.813898272269289	1.701532617710433	0.258526597230796	2.872395496500107	1.668336638437436	0.3876904811923236	2.825654126283152	1.461074027467665	0.4502245927083028	2.729254879124839	1.52622385321502	0.3622669836668228	2.698712112937463	1.581121474680329	0.3072227401479822	2.705067744672697	1.62577492738267	0.2646495052090433	2.690455160064114	1.575369500314568	0.2723416597658583	2.795153909407312	1.701916219847007	0.1922238331270682	2.734391999526398	1.668480291931337	0.07393829274573099	2.620770238746494	1.397162451095922	-0.02986940915975278	2.489679430711756	1.207956919888522	-0.08061656914736363	2.409723810707981	1.206939045224848	-0.1324628614407619
337	11.2	2.823165159077696	1.197066222661228	0.2413116505630289	2.810359487220509	1.376219381526208	0.2344933975705998	2.790898555161213	1.519372833789551	0.2310007348657714	2.805360662124428	1.737917749801214	0.2240772023520897	2.814552869120925	1.701507523224206	0.2585800483670195	2.870376414367726	1.668284555405835	0.3868299615330759	2.798951262045532	1.465064637874005	0.4433277604927424	2.723103251378385	1.539871636313529	0.3389158907828023	2.698044525655474	1.600323543587407	0.2850237675082405	2.705263908372982	1.646355343868315	0.2338091529568291	2.689194336299639	1.595153240333231	0.2514853051342953	2.795530442715068	1.701890346521759	0.1922613295959619	2.73875341746042	1.66841931100477	0.07487459150424962	2.617920728227818	1.397869471769931	-0.02829401275100859	2.485910217914815	1.209363218730235	-0.07768794465067397	2.406714145929426	1.202387410142823	-0.1296738150774102
338	11.233333	2.823133545672459	1.197045970529574	0.2412828152484873	2.810827807462447	1.376197532187484	0.234460768277128	2.791538336676257	1.519349252533795	0.2309590374959519	2.806175211134839	1.737891908700136	0.2238446713208434	2.814958035523918	1.701482429172721	0.2586346304597962	2.867481876777283	1.66823245861602	0.3855918348382615	2.77642044296265	1.468807664399029	0.4350794262748381	2.719013243069454	1.548490435156796	0.3148721161896569	2.698578275336908	1.613783197201762	0.2624864160923913	2.706757004758597	1.66024540088061	0.2033377757886101	2.689344699940626	1.610940422642857	0.2306957655504198	2.795908030998887	1.701864473658332	0.1924327844731039	2.743701706447402	1.668360118181269	0.07607694328607803	2.614948537299062	1.398863090886021	-0.02695132857819613	2.482125287132868	1.211257005332938	-0.07489858308294835	2.403599082998392	1.198335842459583	-0.1263642774063486
339	11.266667	2.823101195807204	1.197025718222702	0.2412539789613341	2.811255101562921	1.376175682657464	0.2344281379665946	2.792125793546733	1.519325671132177	0.2309173388770103	2.806862373793348	1.737866067258474	0.2236814607700367	2.815110176902307	1.701457334799892	0.2586903415309926	2.863708347714184	1.668180346771894	0.3839644330216605	2.758753853539084	1.472095471920029	0.4261194085510581	2.716641271782316	1.551638009406039	0.2911600792627257	2.699749312687474	1.62085537486152	0.2405493491427068	2.709067728687619	1.666768280057428	0.1747139421095452	2.690603091298688	1.622154975050275	0.2110173552335087	2.79628649624666	1.701838600477342	0.1927333230644375	2.749217038795406	1.668302704666282	0.07755125913981585	2.612297057665006	1.400110440276665	-0.02595242924914268	2.478629575569593	1.213716698020532	-0.0722730671016138	2.400677364523096	1.19510992399815	-0.1225794757004481
340	11.3	2.82306808109267	1.197005466952735	0.2412251434325837	2.811640205598886	1.376153834243696	0.2343955085969643	2.792658923568099	1.519302090995266	0.2308756415107113	2.807417987452467	1.737840227023438	0.2235852220863465	2.815006060735632	1.701432241607996	0.2587471744072247	2.859052362592247	1.668128223424683	0.3819365969553918	2.746051462357298	1.474749065056369	0.4169863412821524	2.71538328462438	1.549284692359849	0.2687635946004059	2.700922057763438	1.621306991041684	0.2200000811588159	2.711610496064909	1.665810280049209	0.1490451525584587	2.692585476361841	1.628512578710286	0.193320621062657	2.796665629156565	1.701812728527819	0.1931576749647774	2.755276308861928	1.668247065154655	0.07930493146569693	2.610473372553696	1.401578332157804	-0.02538806594113511	2.475768106180725	1.216836680455286	-0.06980855257069846	2.398277708138221	1.193066590613531	-0.1183498844934774
341	11.333333	2.82303417175325	1.196985216109043	0.2411963077979707	2.81198211141746	1.376131986287238	0.2343628791895335	2.793135972494678	1.519278511411283	0.2308339441460441	2.807838431637461	1.737814387216516	0.2235534101851316	2.814643239111914	1.701407148840854	0.2588051268358509	2.853510159876395	1.668076087662877	0.3794987563353863	2.737771781261813	1.476668881966188	0.4080165996578735	2.714474307908959	1.541913358075617	0.2483931610449547	2.701422997531021	1.615402366508439	0.2013134817832102	2.713731613167226	1.657842612687552	0.1269239732708852	2.694873336836701	1.630073148222434	0.1781160826466701	2.79704526036194	1.701786857030186	0.1937003584820762	2.761855448803829	1.668193187857853	0.0813468561497514	2.610083352842268	1.403243435895062	-0.02531558414767483	2.473922766143789	1.220749413553862	-0.06747115783129157	2.396765701345552	1.192610624018658	-0.1136946689493974
342	11.366667	2.822999439984869	1.196964965080937	0.2411674711931688	2.812279994474236	1.376110138129121	0.2343302487656078	2.793555477804035	1.519254931668438	0.2307922455320393	2.808120804999932	1.737788547059195	0.2235835642232891	2.814020627032992	1.701382055742303	0.2588641967935814	2.847083580514308	1.668023938795136	0.3766443030896636	2.732941764415626	1.47782973599162	0.3993358098130282	2.713263501575973	1.53043231660018	0.2303908404244851	2.700709473061418	1.603938144314545	0.1846785206080435	2.714805823881521	1.643941781847382	0.108488891671401	2.697035793101574	1.627232717665596	0.1655830558811429	2.797425228898272	1.701760985204835	0.1943560950773043	2.768927861470375	1.668141059702448	0.08368915491466629	2.61179804518687	1.405088345828743	-0.02570745422726826	2.473521865573709	1.225597081825744	-0.06517927305694043	2.396557070218403	1.194187330477619	-0.1086074704561274
343	11.4	2.822963863313309	1.196944715080136	0.2411386353490541	2.812533202117331	1.376088291076538	0.2342976192831897	2.793916241061813	1.519231353176941	0.2307505481705711	2.808262875960297	1.737762708098426	0.2236733109561819	2.813138614890964	1.701356963814438	0.2589243770254983	2.839782530757517	1.667971781023633	0.3733703394257156	2.730343440795124	1.478253473056084	0.3909654617887177	2.711217382466786	1.515969525957688	0.2148549586254447	2.698384599897227	1.588041309581159	0.1701088643517549	2.714273361666715	1.62553006438233	0.09359004673918069	2.698653293091383	1.620574016161533	0.155629748969752	2.797805347474354	1.701735114600444	0.195119734082421	2.776460980570128	1.668090670469291	0.08634675055491695	2.616319599422853	1.40709015361448	-0.02643500292207297	2.475033075901024	1.231489417874274	-0.06280007765098269	2.3981180181814	1.198222798259132	-0.1030592223564593
344	11.433333	2.822927418435536	1.19692446549569	0.2411097994012303	2.812741321354479	1.376066444470298	0.2342649897636205	2.794217427675598	1.519207775224779	0.2307088508107544	2.808263209305043	1.737736869555531	0.2238203085377297	2.811999156025264	1.701331872300986	0.2589856656391103	2.831623789786281	1.667919614063357	0.3696778427340905	2.728706307271746	1.477973467799375	0.3829028320886647	2.707914937131874	1.499691220768809	0.2017501602309773	2.694179263159297	1.568949957491766	0.1575357171411731	2.711734162395006	1.603994033570575	0.08203337987277542	2.699338342387521	1.610711260086337	0.1479599797059682	2.798185471719385	1.701709244437179	0.1959862199975904	2.784416002402918	1.668042003693137	0.08933668735324413	2.624356264087608	1.409226237980985	-0.02726363801595534	2.478964307878504	1.238497826924069	-0.06015757794624994	2.40196922654452	1.20505325239257	-0.09700814207335789
345	11.466667	2.822890084307326	1.196904215716614	0.2410809624852766	2.812904160283257	1.376044597651194	0.2342323592282566	2.794458532520712	1.519184197099942	0.2306671522017394	2.808121200686308	1.737711030651836	0.2240221746259698	2.810605996913802	1.701306780445706	0.2590480608827102	2.822633297720575	1.66786743779393	0.3655720666800747	2.726812248296192	1.477006824979114	0.3751113665680532	2.702943627276652	1.482700654874478	0.1908654302877741	2.687894170975556	1.547890357482732	0.1468346674247713	2.706960636751037	1.580607063440449	0.07357568852259877	2.698722314986215	1.59826508104385	0.1421306633407869	2.798565466719078	1.701683373935184	0.1969503667486923	2.792745502418121	1.667995041650565	0.09267690830278594	2.636553684368347	1.411476810384128	-0.02784694346797199	2.485854694877972	1.246639630704176	-0.05705186250595941	2.408671906264993	1.214830943296384	-0.09040739543863206
346	11.5	2.822851845680534	1.196883966954307	0.2410521263320506	2.813021745625814	1.376022751926161	0.2341997296351649	2.794639261077631	1.519160620212364	0.2306254548455036	2.80783719804141	1.737685192934099	0.2242763629942949	2.808964929119278	1.701281689750573	0.2591115553163897	2.812850199309933	1.667815256937874	0.3610630486917684	2.723512932692019	1.475346369838886	0.3675195017249642	2.695885493664383	1.466052258340196	0.1818685990704879	2.679416185895155	1.526115053705367	0.1378426506656243	2.699926174954201	1.556601877516004	0.06788536558382018	2.696456409101689	1.583888098428466	0.1375925265684146	2.798945173244875	1.701657504642848	0.1980065153909261	2.801390726550208	1.667949769541519	0.09638407673046556	2.653405917167748	1.413827495668416	-0.02773671241259991	2.496228612158375	1.255863832403437	-0.05327984327355421	2.418791751179808	1.227443216018457	-0.08321391292755032
347	11.533333	2.822812686564248	1.196863718597699	0.2410232900771626	2.813094375387726	1.376000906635952	0.2341671000057501	2.794759596082987	1.519137043849985	0.2305837574912556	2.807412692667146	1.737659355623623	0.2245802765526293	2.807083970203262	1.701256599459371	0.259176147101063	2.802329159989905	1.66776307167945	0.3561658600469547	2.71776521857314	1.472971188758089	0.3600076206243357	2.686306852167865	1.450626703689361	0.1743618441518958	2.668670416859493	1.504837491505098	0.1302804302866465	2.690727844814855	1.533239117118096	0.06442073560349509	2.692197411953702	1.568207734794602	0.1337075088183372	2.799324478201859	1.701631635780238	0.1991487774434528	2.810282709924943	1.667906167318121	0.1004733770676252	2.675191351093984	1.416275005621856	-0.02637789655474828	2.510578660624451	1.266044151636392	-0.04864368847272944	2.432873644346886	1.242498857825076	-0.07538795121342023
348	11.566667	2.8227725937186	1.19684347003579	0.2409944528562475	2.813122626696825	1.375979061121416	0.234134469361443	2.794819871193435	1.519113467300855	0.2305420588882375	2.806850725914057	1.737633517941811	0.2249313321135329	2.804974165178064	1.701231508816005	0.2592418345901019	2.791143052874563	1.667710882410795	0.3509019813212164	2.708674220265622	1.469868594750661	0.3523429942594385	2.673829315043858	1.436990884951106	0.1678321388349343	2.655659467762235	1.48500206338258	0.1236270154029991	2.679532075029382	1.511715680025371	0.06234719555739198	2.685595083803357	1.551699899582821	0.1297687614140471	2.799703285116645	1.701605766567492	0.2003710095012085	2.819345304958345	1.66786421461132	0.1049561744148967	2.701999888210592	1.418837796723525	-0.02312534916458989	2.52942486122017	1.27698806012292	-0.04296313330833045	2.451427720989256	1.259440812732638	-0.06687626449892646
349	11.6	2.822731560699081	1.196823222479973	0.2409656164002775	2.813107371891092	1.375957216689534	0.2341018396604032	2.794820850288963	1.519089891974959	0.2305003615385188	2.806156243113124	1.737607681435499	0.2253269058421287	2.802650290902219	1.701206419322606	0.2593086102654481	2.779385304050173	1.667658694527622	0.3453002394346555	2.695598324540903	1.466055999222788	0.3442094501912902	2.65816333106855	1.4252943279751	0.1616749324329782	2.640379210674506	1.467017291835384	0.1172590262382887	2.666445553718558	1.492752158097791	0.06062454028398885	2.676267024945767	1.534586524372683	0.125130377203459	2.800081483555238	1.701579898552995	0.2016665782801876	2.8284964203332	1.667823894748534	0.109837128181436	2.733714644405313	1.421560851940896	-0.01728394824662036	2.553348276717659	1.288420597416195	-0.03609349033796536	2.474939872728247	1.277599820706552	-0.057622147244505
350	11.633333	2.822689580792467	1.196802975319375	0.240936779844965	2.813049759862862	1.375935372681327	0.2340692099241149	2.79476380093224	1.51906631716056	0.230458664191394	2.805336107016004	1.737581845326313	0.2257643396684221	2.800130680693895	1.70118133022335	0.2593764725332515	2.767169491286123	1.667606509099522	0.3393966241472433	2.678260431383926	1.46158436811294	0.3353046980491455	2.639067243322181	1.415063797173417	0.1554715389464339	2.622659077400708	1.450507213444424	0.1107627709253013	2.651340216068235	1.47619914393272	0.05841366924600303	2.663809542450465	1.516704626067422	0.1194018498369477	2.800459019163013	1.701554030957052	0.2030284005897311	2.8376497146454	1.667785187271733	0.1151131021468184	2.769910844709049	1.424506573360202	-0.008154904931400135	2.582865245518114	1.299948504625402	-0.02792630976635021	2.503785026278423	1.296169830852324	-0.04757730492111974
351	11.666667	2.822646650515932	1.196782727943251	0.2409079423260576	2.812951206768703	1.375913528437974	0.2340365791740822	2.794650546232886	1.519042742146135	0.2304169655961829	2.804399132172191	1.737556008836095	0.226240880623012	2.797437308963616	1.701156240762656	0.259445419949368	2.754628152385535	1.667554327580066	0.3332358081168508	2.656879813497203	1.4565300328037	0.325409324957217	2.616489471936998	1.405145109524656	0.1491589984207509	2.602245157510374	1.434266623205799	0.1040704777783624	2.633866807875452	1.461021573217527	0.05533978096501479	2.647867908626024	1.49748198603953	0.1125611995567959	2.800835860879233	1.701528163000155	0.2044487426363907	2.846715857329198	1.667748071752609	0.1207709295977662	2.809813003633208	1.427738918270161	0.004900247304999405	2.618232330764476	1.311065367501134	-0.01837540183986948	2.538101579917381	1.31423387446592	-0.03670262939279491
352	11.7	2.822602773553438	1.19676248156321	0.2408791055746664	2.812813386991314	1.375891685266742	0.2340039493685382	2.7944834497504	1.519019168342056	0.2303752682550267	2.803356136105021	1.737530173512121	0.2267534920343209	2.794595887687905	1.701131152443174	0.2595154447823065	2.741912786050249	1.667502156528409	0.32687241135729	2.632279313319928	1.451004505936246	0.3144511913811852	2.590617044822693	1.394049977065778	0.143053159994523	2.578927925691431	1.416658372786689	0.09743963078204622	2.613579554825459	1.445573641620983	0.05173174214766252	2.628230596949148	1.476135034597721	0.1049568700499519	2.801211967159195	1.701502296231019	0.2059188309733375	2.855604379311526	1.667712531163014	0.126783987591735	2.852123915755708	1.431326888249518	0.02237717893457684	2.659098641873813	1.321280538661893	-0.007332319815098153	2.577526851692316	1.330850152899638	-0.02492450676314451
353	11.733333	2.822557953043456	1.196742235568777	0.2408502687266093	2.81263820314131	1.37586984250912	0.2339713195290173	2.794265377380822	1.51899559503719	0.2303335709172798	2.802219785853326	1.737504338576639	0.2272989089261546	2.791635251127864	1.701106064509788	0.2595865453758784	2.729190593076435	1.667449998181771	0.3203706953534995	2.605824542230223	1.445154357571653	0.302551801226452	2.561815807300758	1.380611966153406	0.1376926220485264	2.552655266706174	1.396303854877267	0.09141973090180151	2.590098665855246	1.428254265415348	0.04845678484081403	2.604842775444503	1.45203070465543	0.09711005213265515	2.801587354882363	1.701476429870468	0.2074290058684224	2.864229969314102	1.66767854543457	0.1331113065189457	2.8952141926385	1.435337404058449	0.04449751675457873	2.704588103509189	1.330200547099608	0.005329937782200506	2.621242783180578	1.345145574537725	-0.01213408284972292
354	11.766667	2.822512194801277	1.19672198934958	0.2408214309177173	2.81242771659327	1.375847999506709	0.2339386886770483	2.793999598634299	1.518972021520554	0.2302918723322974	2.801004309676031	1.737478503252047	0.2278735346020084	2.788586609431472	1.701080976207557	0.2596587199760759	2.716634646426253	1.667397855035846	0.3138027146961899	2.579167263532441	1.439143270847423	0.2900069972499593	2.530772899334249	1.364389284635176	0.133654352873435	2.523683655246152	1.372668401104667	0.08668823078478148	2.563391803713153	1.408430775758764	0.04648107463751395	2.57795857937311	1.425052665414299	0.08970231669558794	2.80196206352908	1.701450563139448	0.2089685627015856	2.872515974224767	1.667646094260619	0.1396968063389807	2.93745600596045	1.439800083432339	0.07110416105549534	2.753508146109524	1.33754671459243	0.01969376425358501	2.668114140982571	1.356397226670833	0.001748528668520332
355	11.8	2.822465510662764	1.196701744117338	0.240792593879201	2.812184049846007	1.375826157566912	0.233906058770872	2.793689631693362	1.518948449202726	0.2302501750022314	2.79972492460184	1.737452669085892	0.2284736245625829	2.785482051137954	1.701055889039473	0.2597319601037104	2.70440322337422	1.667345734376193	0.3072429473539881	2.553575447569646	1.433136327459046	0.2770427789235981	2.498495437472671	1.345750602261802	0.1313520391269631	2.492677065827157	1.346145359228563	0.08374279449571838	2.533847349697393	1.386408237093241	0.04635518535087132	2.548263796899659	1.395656968871576	0.08328106325952499	2.802336117397053	1.701424697586851	0.2105262447562476	2.880398108896661	1.667615159800667	0.1464721940010513	2.977438573815243	1.444698718653738	0.1016212797190372	2.804469853310282	1.34319576607542	0.03570484956116873	2.716792783853157	1.364227401192458	0.01669724486105224
356	11.833333	2.822417909366855	1.196681499261568	0.2407637567469399	2.811909246596283	1.375804316031223	0.2338734288319949	2.793339011044657	1.518924877372646	0.2302084776764182	2.798396952740815	1.737426835300552	0.2290952396430384	2.782352618092022	1.701030802250603	0.2598062633606389	2.692629593849432	1.667293638803205	0.3007638447209728	2.529833152587912	1.427283956772761	0.2638869329951786	2.466240398601026	1.325575737746012	0.1309348308967831	2.460631286446606	1.317818914218017	0.08276351173986156	2.502380775035487	1.363067590478664	0.04829205170768344	2.516759872348569	1.364754547543166	0.07817802889333959	2.80270958725069	1.70139883243356	0.2120903666091756	2.887827056872817	1.667585720868056	0.1533598246786993	3.013907486245818	1.449955425314247	0.1350928147735538	2.855781447947836	1.347182120141955	0.05313655660996921	2.765686040818712	1.368636291058108	0.03255297643645096
357	11.866667	2.822369399223186	1.196661254171717	0.2407349186567874	2.811605134085294	1.375782474241068	0.2338407978818866	2.792951034231499	1.518901305319193	0.2301667791041609	2.797034914837911	1.737401001118372	0.2297340127131827	2.77922677588947	1.701005715085984	0.2598816269180919	2.681418253601081	1.667241570871776	0.294435697802591	2.508498415392516	1.421715295697131	0.2510260522081731	2.43530296655747	1.304964420443174	0.1323573181112492	2.428695693906078	1.289149291755159	0.08362311656414818	2.470292267501531	1.339595821079313	0.05227420114776644	2.484643134954599	1.333535358715909	0.07449980027445874	2.803082546192153	1.701372966900417	0.2136483463162896	2.894760406365304	1.667557755996916	0.1602713413981019	3.045633426968414	1.455429238346539	0.170255649486757	2.905321908631492	1.349680415550424	0.07159105867110549	2.812914044165271	1.369984529962326	0.04899560701701498
358	11.9	2.822319992579832	1.196641010059111	0.2407060813399464	2.811273359905853	1.375760633503446	0.2338081678787194	2.792528752143699	1.518877734452538	0.2301250817875337	2.795652410101942	1.737375168086607	0.2303853229164763	2.776130325543496	1.700980629048328	0.2599580407079446	2.670847143735514	1.667189537699085	0.2883268258930919	2.48991661716272	1.416513767622975	0.2390333199240945	2.406760213569633	1.285033544450121	0.1352593472291187	2.398071864716792	1.261775114337489	0.08586363432997431	2.439063989728692	1.317313480441615	0.05806401763018596	2.453165933814332	1.303274279459209	0.07212767053310595	2.803455033489646	1.701347102535994	0.2151869968902476	2.901159443594203	1.667531245653258	0.167109301056404	3.071616869761633	1.460941336577419	0.2055994660100484	2.950742930705395	1.35103609487868	0.09051519826612771	2.856505958088625	1.369057012069681	0.0655661318846574
359	11.933333	2.822269698274377	1.196620766312949	0.2406772439322537	2.810915537619931	1.375738793159539	0.2337755378439445	2.79207522783106	1.518854164061307	0.2300833844758197	2.794262661039965	1.737349335427407	0.2310448555465931	2.773087331330091	1.700955543382467	0.2600355011715376	2.660973689858569	1.667137541605652	0.2825006431734528	2.474281382251962	1.411738694562392	0.2283001781270358	2.381422074501054	1.266627095309645	0.1390859973939143	2.369735002444617	1.236962598140239	0.08885335337878791	2.409922401051295	1.297207919759628	0.06505185812018389	2.423311415740587	1.275013625284764	0.07066493990096448	2.803827130606924	1.701321238560935	0.216693898935065	2.907001255668877	1.667506167813652	0.1737790703121658	3.091477526116172	1.466297499741279	0.2397635994360146	2.990077640049229	1.351705006575426	0.1093139678929406	2.894815939316693	1.366895263609756	0.08178197565880826
360	11.966667	2.82221852626096	1.196600522322372	0.2406484055695637	2.810533321914999	1.375716952550478	0.2337429067990205	2.791593628070923	1.518830593434087	0.2300416859183076	2.792878644616631	1.737323502362893	0.2317085829158558	2.770120490219932	1.700930457333195	0.2601140045499926	2.651839154011296	1.667085584764225	0.2770147118696216	2.461674095884233	1.407424857268246	0.2190565085777129	2.359825871647955	1.250237138368268	0.1433397580361772	2.344370656330733	1.215443111979829	0.09206863619532733	2.383724488302586	1.279824322743063	0.0726558816677612	2.39577585858254	1.249460819373463	0.06973792047945969	2.80419892791245	1.701295374195868	0.2181575051212044	2.912278986832494	1.667482500859697	0.1801924398668716	3.105493054029929	1.471319883453805	0.271649099916926	3.022156334073168	1.352035889572367	0.1274183726347632	2.92683334427109	1.364354359817114	0.09720970355580159
361	12	2.822166491814215	1.196580279298337	0.2406195679831672	2.810128356537037	1.375695112982904	0.2337102767021472	2.791087077068978	1.51880702398065	0.2299999886170705	2.791512577147389	1.737297670440011	0.2323725226399235	2.767250248193934	1.700905372402885	0.2601935394561927	2.643467220168139	1.667033673836383	0.271919201867365	2.451979670265144	1.40359206965132	0.2113840643421116	2.34216598206466	1.23609298892064	0.1476257653363935	2.322313025731098	1.197538789704123	0.09510998883856826	2.360971360132353	1.265381057040599	0.08031859848742169	2.370951128891855	1.227055050840445	0.06901374502031069	2.804570484387118	1.70126951098907	0.2195668613269269	2.916995732041132	1.667460225501793	0.186270084378147	3.114352944054239	1.475866586301359	0.3004518359199747	3.046790355988617	1.352225836729034	0.1443322760995845	2.952327033715862	1.36193339576821	0.1114894668276503
362	12.033333	2.822113606380493	1.19656003662977	0.240590730309002	2.80970219802756	1.375673273797724	0.2336776465748001	2.790558531468839	1.518783454989324	0.2299582913213778	2.790175502715206	1.737271838880659	0.2330329171368619	2.76449408271942	1.700880287836076	0.2602741010127366	2.635864061984265	1.666981810606585	0.2672562068624961	2.444909431666939	1.400252385957594	0.2052713258849903	2.328339229534341	1.224242783348088	0.1516593287751714	2.303596034352064	1.183275062644258	0.09774878364487051	2.341826432255189	1.25386401336177	0.08760494867919479	2.348963174882665	1.208017116051287	0.06827139830269688	2.804941892349271	1.701243648160978	0.2209120179563884	2.921162649991229	1.667439320526866	0.1919437223978676	3.118947073307965	1.479832338693891	0.3256515992923498	3.06465412624667	1.352325394968729	0.1596763788775506	2.97175952275052	1.35976744774739	0.124348670494836
363	12.066667	2.822059882581986	1.196539793705515	0.2405618916830304	2.809256412858983	1.375651434335764	0.2336450154384598	2.790010910846612	1.518759885748342	0.2299165927804883	2.788877548292021	1.737246006906647	0.2336861078177547	2.761867199060524	1.700855202877196	0.2603556838739752	2.62902384769142	1.666929996632032	0.2630599998851368	2.440086804951703	1.397406992580782	0.200651437122434	2.318050995182796	1.214594509845527	0.1552516230097269	2.288069234346043	1.172442427614282	0.09993226545317405	2.326209291921231	1.2450886428893	0.09425260985997444	2.32974841898303	1.192334666435627	0.06747858493937237	2.805313244820465	1.701217784931956	0.2221837799256859	2.924797782100117	1.667419765058945	0.197154544658908	3.120274071728679	1.483165459875103	0.3469969336633259	3.076819546956375	1.352363693424849	0.1731829657633123	2.985919106006913	1.35792213219263	0.135603887316371
364	12.1	2.822005339152469	1.19651955173611	0.240533053836672	2.808792616826347	1.375629595903219	0.2336123852513619	2.789447136955514	1.518736317666954	0.2298748954964476	2.787628047124814	1.73722017606445	0.2343284823599516	2.759382884607328	1.700830119028092	0.2604382747560254	2.622931911553758	1.66687823788718	0.259357718865513	2.437115010703875	1.39504565626499	0.1974142064584767	2.31088914110685	1.206962818164313	0.1583082142427352	2.275482260585307	1.164669976083727	0.1017523287354366	2.313883009426991	1.238758220848381	0.100171834844382	2.313121137925088	1.179801351204806	0.06680857984909584	2.805684601445628	1.701191922849877	0.2233736032226832	2.927923902892173	1.667401539931292	0.2018517929667815	3.119353696177517	1.485857867942664	0.3644106519026754	3.084483954163397	1.352365489816902	0.1846643235770308	2.995718759979281	1.356454116736589	0.1451440695792849
365	12.133333	2.821949990901743	1.196499310110125	0.240504215905958	2.808312359230112	1.375607757840619	0.2335797550350147	2.788869980184637	1.518712750033039	0.2298331982185084	2.786435275144659	1.737194345575541	0.234956678424453	2.757052060048151	1.700805035532818	0.2605218671872006	2.617565444494287	1.666826535432649	0.2561693152477545	2.435594477377671	1.39315267706389	0.1954426956701864	2.306367765541727	1.201121002285672	0.1608288471059967	2.265501362873273	1.159509070353869	0.1033866182540694	2.304496285630698	1.234523531191812	0.10540952504124	2.298806433710977	1.170083346793747	0.06653878678085552	2.806056054109704	1.701166061134813	0.2244739663229655	2.93056687154768	1.667384623893549	0.2059932615659083	3.117143922757433	1.487933022570089	0.3779205383373528	3.08877210489484	1.352347052156	0.1939974608087235	3.002033871641951	1.355395874696629	0.1529194756671833
366	12.166667	2.821893853451937	1.196479068216039	0.2404753770269478	2.807817163091518	1.375585919488388	0.2335471238109418	2.788282108114285	1.518689182134349	0.2297914996959281	2.785306609740454	1.737168514661258	0.2355675650704316	2.754883702207255	1.70077995163528	0.2606064543334103	2.612896327881634	1.666774890082798	0.2535086554633215	2.435143639661276	1.391710958486776	0.1946387435129302	2.303972823303203	1.196837368543925	0.1628902935438716	2.257759868454969	1.156489076093433	0.1050681943739943	2.297636346669214	1.232026314958351	0.1100919836052038	2.286499794515521	1.16277226861082	0.0670111536117009	2.806427693171172	1.701140199006725	0.2254782925368226	2.932753928419038	1.667368995418667	0.2095443008310628	3.114463980653569	1.489437906364272	0.3876272619911373	3.090610785465639	1.352301253714996	0.2011233007872152	3.005628764070674	1.354744843782164	0.1589292299269298
367	12.2	2.821836948335529	1.196458827263921	0.2404465389311992	2.807308567734977	1.375564082152201	0.2335144935374414	2.787686142420056	1.518665615379503	0.2297498024307638	2.784248639134182	1.737142684867476	0.2361582489269115	2.752885142082744	1.700754868836676	0.2606920212820077	2.60889292283035	1.666723307046453	0.2513842090498719	2.435414364717411	1.390703833321497	0.1949263298589332	2.303209075270521	1.193892892718516	0.1646032069282182	2.251884602163755	1.155151025391767	0.1070399293093666	2.292869268652317	1.230919155594538	0.1143748211817789	2.275880969875788	1.157445577759229	0.0685392736599644	2.806799573508957	1.701114338012941	0.2263809994959448	2.934512516437437	1.66735463391737	0.2124790392620247	3.111902841239756	1.490433652849649	0.3937352329427097	3.090687306970421	1.352224307493006	0.206048542250021	3.007124500635207	1.354503186778574	0.1632097427695185
368	12.233333	2.821779292782257	1.196438586641942	0.2404177007548783	2.806788036844525	1.375542245172139	0.233481863236087	2.787084561408973	1.518642049055831	0.2297081051722932	2.783267032454712	1.737116855415117	0.2367262861132287	2.751061893611049	1.700729786380467	0.260778560337068	2.6055209820931	1.666671786627	0.2497992992629615	2.436105907336434	1.390115902711712	0.1962500161613647	2.303635782887031	1.192095120320866	0.1660714962539175	2.247516486850446	1.155078244463491	0.1095164981429267	2.289771057185753	1.230892518110491	0.1184180704602694	2.266621138552533	1.153719296528033	0.07135004033085361	2.807171781466848	1.70108847737305	0.2271778351915356	2.935870072457382	1.667341516806907	0.214781115487576	3.109843785577785	1.490991343513394	0.3965358669515122	3.089449870980816	1.352127667637255	0.2088410656697402	3.006981281838827	1.354679345680139	0.1658318657429887
369	12.266667	2.821720904626414	1.196418345738144	0.2403888616342022	2.806256986857422	1.375520407888132	0.233449231928477	2.786479724620612	1.518618482450486	0.2296664066698131	2.782366696229845	1.737091025524916	0.237269731704916	2.749418001116186	1.700704703509914	0.2608660636233517	2.602745348178803	1.666620328878086	0.2487530286776311	2.436990561909976	1.38992967055009	0.1985562187835374	2.304890243729941	1.191277044888224	0.1673762309523625	2.244332198981043	1.155915393236255	0.1126589550992333	2.287968830261148	1.231690605378378	0.1223626351895955	2.258422360319033	1.151270109010554	0.07556449306323157	2.807544401130499	1.70106261630647	0.2278659238855996	2.936852903893425	1.667329620841234	0.2164419179543814	3.108553197341166	1.491190035040984	0.3963539797032913	3.087151236618894	1.352028490261459	0.2096210709904976	3.005508030898707	1.3552576501991	0.1669041344987579
370	12.3	2.821661807672726	1.196398105762039	0.2403600233009132	2.805716836398636	1.375498571605224	0.2334166015729954	2.785873922403529	1.518594916971322	0.2296247094254255	2.78155187183641	1.737065196742008	0.2377870709150477	2.747956277255024	1.70067962172544	0.2609545150734464	2.600531082944467	1.666568938224904	0.2482405647223384	2.437906501199599	1.390126002761725	0.201788536594132	2.306688124267769	1.191303598067684	0.1685672247913299	2.242061397831222	1.15737626306699	0.1165599531050881	2.287157292041332	1.233114693764357	0.1263079235738511	2.251053800134835	1.149844799530351	0.08118789411763316	2.807917480385556	1.701036756359844	0.2284436443889767	2.937485467217368	1.66731892289894	0.2174599027825776	3.108160790588224	1.49110874541288	0.3935327318675289	3.083870486363211	1.351941566192083	0.2085487514057979	3.002882985950313	1.356206277070979	0.1665594176309495
371	12.333333	2.821602021159128	1.196377866101313	0.2403311848913277	2.805168912953298	1.375476735662936	0.2333839711912862	2.785269270152323	1.518571351904992	0.2295830121884487	2.780826001718916	1.73703936828663	0.2382772661987882	2.746678122178637	1.700654540269789	0.2610439061426812	2.598843708496716	1.666517614201854	0.2482529506327023	2.438741066961176	1.390685825826486	0.2058719026130842	2.308816346472793	1.192079193282628	0.1696361974442354	2.240482032919263	1.15925802501441	0.1212237689580794	2.287096634046972	1.235019646720613	0.1303018505509763	2.244359749477283	1.149271529484265	0.08807933883903467	2.808291097707617	1.701010896752126	0.2289106263324071	2.937790181253549	1.667309397853174	0.2178413023245253	3.108610066432429	1.490804884571651	0.388405270525834	3.07954673883841	1.351882435183223	0.2057828311659458	2.999195459012402	1.357520735746917	0.1649042351006606
372	12.366667	2.821541564966041	1.196357626143513	0.2403023455417913	2.8046145121352	1.37545489940063	0.2333513398050072	2.784667782493696	1.518547786537953	0.2295413137082062	2.780191855446509	1.737013539378814	0.2387396864123064	2.745583822131113	1.70062945838549	0.2611342280552876	2.597650328559969	1.666466356092715	0.2487774543118074	2.439424456924577	1.391589674974905	0.210698905738437	2.311121858521443	1.193547756546788	0.1705174946857485	2.239427371571041	1.161439451353522	0.1265554256076024	2.287607038517072	1.237307856769669	0.1343184860851359	2.238288006783374	1.149468667307696	0.09592649293628264	2.808665328584971	1.700985036702087	0.2292676232673056	2.93778722815627	1.667301019924244	0.2175997965253055	3.109673593763116	1.490318297189268	0.3813049161058104	3.074042137855822	1.351878542029209	0.201477139400674	2.994482740059851	1.359229490198052	0.1620127153698785
373	12.4	2.821480465256624	1.196337387097578	0.2402735069841802	2.804054966578723	1.375433064122693	0.2333187093726014	2.784071451595649	1.518524222277259	0.2294996164868143	2.779651667395892	1.736987711562904	0.2391740058191707	2.744672839941956	1.700604377572146	0.2612254635331044	2.596920615955351	1.666415167539491	0.2497978157636151	2.439920974955526	1.392818639239273	0.2161379250537612	2.313497812872597	1.195692132026418	0.171117888499101	2.238799005667089	1.163883210489362	0.1323560379616314	2.288582213678943	1.239916914781219	0.1382700402772385	2.232910024629044	1.150450735135369	0.1042428768163766	2.809040212240713	1.700959177755632	0.229516369738111	2.937495054081753	1.667293763369435	0.2167552809990488	3.111042193199628	1.489684678931979	0.3725584081546597	3.067178517173799	1.351979070574562	0.1957814801153574	2.98873298381542	1.361385169849456	0.1579327235713819
374	12.433333	2.821418743582957	1.196317148350699	0.2402446683549272	2.803491552761692	1.375411229168082	0.2332860789157668	2.783482153943194	1.518500658408872	0.2294579192736075	2.7792070611315	1.736961884058441	0.2395803107284698	2.743943733069748	1.700579297071771	0.2613176030862419	2.596627183418931	1.666364047305247	0.2512948376435006	2.440211134713147	1.394351268266103	0.2220374280710122	2.31585426148589	1.198527064082381	0.1713387214650111	2.238558394426101	1.166620331998943	0.1383148282949163	2.289986936905315	1.242803571551272	0.1420156705607113	2.228407072356848	1.152298316270978	0.1123889184034495	2.809415818966873	1.700933319131074	0.2296596711964439	2.936930531519173	1.667287600993426	0.2153336768744576	3.112404223505568	1.488945079679414	0.3624964955613314	3.058843275396769	1.352310360317268	0.1888373891176068	2.981930550542758	1.364082020945676	0.1526882249284767
375	12.466667	2.821356422356815	1.19629690928993	0.2402158287905041	2.802925557994332	1.375389393875591	0.233253447456221	2.782901731387994	1.51847709421856	0.2294162208179298	2.778859176455907	1.736936056084765	0.2399591501030025	2.743394427132508	1.700554216126169	0.2614106371023657	2.596746144673054	1.666312993898098	0.2532476125161928	2.44028880093082	1.39616045632513	0.2282710929439671	2.318112601455377	1.202081213881965	0.1711403258299429	2.238705170746066	1.1697053758323	0.1440941332932085	2.291840068989206	1.245930738478349	0.1454447628243332	2.224966455719295	1.155058322740876	0.1197656303179687	2.809792216764409	1.700907460046548	0.2297014431102727	2.936109299146213	1.667282505178017	0.2133660172893152	3.11349230261953	1.48814733009943	0.3514364589274598	3.049114471216701	1.353040623619535	0.1807850488622439	2.974150422049358	1.367401329949155	0.146300493510573
376	12.5	2.821293530492521	1.196276671123638	0.2401869900229276	2.802358338914066	1.375367559548973	0.2332208169524733	2.782332054534514	1.518453531112607	0.2293745236219159	2.778608782221102	1.736910229185468	0.2403114919645884	2.743022436214436	1.700529136234153	0.2615045473752325	2.597257480030023	1.666262010173544	0.2556339693544115	2.440160759618178	1.398216793563473	0.2347460891317025	2.320210955224899	1.206397837884232	0.1705352755442913	2.239255585622196	1.173215982505188	0.1493619897646151	2.29418570528167	1.249284605482615	0.148496845334412	2.222701999902821	1.158773336297923	0.1258965268156654	2.810169437863214	1.700881602047259	0.2296466102737564	2.935046329214704	1.667278448229234	0.2108871496102747	3.114079334555932	1.487335144818857	0.3396571655462642	3.038221468794045	1.354292989014026	0.1717716689366074	2.96556242587292	1.371394039893729	0.1388046730948764
377	12.533333	2.821230092292276	1.196256433238577	0.2401581511887273	2.80179124333048	1.375345725526687	0.2331881864262738	2.781774957218202	1.518429968376372	0.2293328264349123	2.77845633866073	1.736884402579489	0.2406387044309213	2.742825022608227	1.700504056637101	0.2615993238188802	2.598145676290243	1.666211094167892	0.258430982893837	2.43987692653578	1.400489644871197	0.2414192337414573	2.322147099523915	1.211518693648254	0.1696037340570516	2.240255756775911	1.177253170164127	0.1538292369841645	2.297071479220579	1.252904441465204	0.1511441033674477	2.221684474353032	1.163502982919391	0.130454220351469	2.810547547398432	1.700855744350974	0.2295009145076409	2.933756866585175	1.667275401778481	0.207934332735282	3.114089709005952	1.486561166381135	0.3273646228021445	3.026587075813427	1.356141762790299	0.161943986801202	2.956436323566405	1.376086297923908	0.1302648278331739
378	12.566667	2.82116613308602	1.196236195021411	0.2401293114244393	2.801225685737899	1.375323891147098	0.2331555548993816	2.781232339758297	1.5184064052951	0.2292911280062659	2.778402202679077	1.736858575485643	0.2409424841187805	2.742799586168599	1.700478976576255	0.2616949562176921	2.599400414085519	1.66616024372545	0.261614825803505	2.439571894884239	1.402946546808129	0.248319753151042	2.324061322587178	1.217469561500115	0.1684612255083765	2.241815500347039	1.181934875901764	0.1572959600993465	2.300548379071267	1.256915409813196	0.1533379018182887	2.22202034669297	1.169311463408431	0.1332493202326861	2.810926610982673	1.700829886175354	0.2292708312139749	2.932257811353497	1.667273337535679	0.204546754176639	3.113647061639969	1.4858853108404	0.3146749862216838	3.014847164483568	1.358599599900425	0.151439079593694	2.947130170946907	1.381451614825682	0.1207776915882314
379	12.6	2.821101684866659	1.196215957680093	0.2401004724621421	2.800663182455575	1.375302057713502	0.233122924330346	2.780706192020868	1.518382843274525	0.2292494308381059	2.778446572859465	1.736832749447	0.241224840221738	2.742943554614069	1.700453897549868	0.2617914255381775	2.601015435862607	1.666109461080457	0.2651608958734996	2.439448449620615	1.40555352722143	0.2555599474500813	2.326251852497956	1.224248795640046	0.1672271200112947	2.244140929808434	1.187351977715373	0.1596548618832282	2.304680676331305	1.261506397348701	0.1549856575293304	2.223883931481056	1.176234307237757	0.1342207077126675	2.811306659664865	1.700804029065128	0.2289635696498688	2.930567735105701	1.667272227421043	0.2007657925587228	3.11301772334522	1.485365825841544	0.3016417383266933	3.003758653573712	1.36160742867221	0.1403900017543051	2.938029992925359	1.387399626583858	0.110476156625844
380	12.633333	2.821036774354657	1.196195720601071	0.2400716334383893	2.800105200747227	1.375280224564032	0.2330902937409417	2.780198422780134	1.518359281599616	0.229207733679771	2.778589300781632	1.736806923682122	0.2414880503740127	2.743254026627136	1.700428818798903	0.2618887211018341	2.602986634945752	1.666058743716161	0.2690442666730201	2.439726502481378	1.40827848444858	0.2633043153270556	2.329083289812273	1.231832220553051	0.1660415943861212	2.247482406758567	1.19356786520946	0.1608938783519139	2.309620432126784	1.26681890345417	0.1560425867455066	2.227473033754831	1.184255932694676	0.1334777529209089	2.811687755992246	1.70077817223773	0.2285868356856167	2.928705430574421	1.667272043081829	0.1966343235725568	3.112424051804275	1.485033151399075	0.2882650836068266	2.993853442359081	1.365032413474775	0.1289235543905166	2.929395328454496	1.393791467171747	0.09952092541312763
381	12.666667	2.82097142848512	1.196175483170726	0.2400427934897193	2.79955319514643	1.375258391036755	0.233057662152942	2.779710891065192	1.518335719555264	0.2291660352805928	2.77882984438612	1.736781097409491	0.2417345838438567	2.743727666435669	1.700403739564234	0.2619868320721151	2.60531104565987	1.666008088949686	0.2732391106814303	2.44062905386323	1.41108745871741	0.271725866505439	2.332937205953228	1.240155759124191	0.1650751474826986	2.252103719719903	1.20060354368028	0.1610964123664537	2.315596906128447	1.272903330201911	0.1565373997983464	2.232980785487738	1.193305900319034	0.1312667560056946	2.812069959157619	1.700752314910533	0.2281487801314225	2.926689891627431	1.667272756141745	0.1921974965734475	3.112025707363278	1.48488137064074	0.2745051201915636	2.985389012706073	1.36867854813098	0.1171629090987681	2.921334633540686	1.400442484140018	0.08810395031080025
382	12.7	2.82090568013401	1.196155246596682	0.2400139543481905	2.799008630453449	1.375236558434614	0.2330250315248966	2.779245399571963	1.518312158546785	0.2291243381426659	2.779167104430037	1.736755272171803	0.2419669424736839	2.744360386834108	1.7003786613437	0.2620857384417119	2.60798517594382	1.665957498481809	0.2777179773792781	2.4423453409409	1.413942668020524	0.2809770615252015	2.338161701026209	1.249099906583629	0.1645370054822341	2.258238975306151	1.208439819565526	0.1604527383061937	2.322850328585894	1.279714298395099	0.1565731298687431	2.240556368974123	1.203280168096536	0.127913456229018	2.812453288871784	1.700726458627926	0.2276577809397046	2.92453985377806	1.66727433803143	0.1875025948607498	3.111877973909076	1.484864395922621	0.2602939688806973	2.978344688738833	1.372318504110545	0.1052150931607987	2.913811409540431	1.407116569689381	0.07643712550985753
383	12.733333	2.820839556301921	1.196135010265139	0.2399851151502859	2.798472878820997	1.37521472609548	0.2329924008785588	2.778803601438382	1.518288597858835	0.2290826410152833	2.779599410903592	1.736729447187324	0.2421876829196643	2.745147321407905	1.700353583377934	0.2621854286910117	2.611004459981376	1.665906969276385	0.282452266044804	2.445018813682819	1.416796966258154	0.2911647928776719	2.345030801899303	1.258471677476179	0.1646704004017265	2.266055222758923	1.217003769364881	0.1592530791766947	2.331601887831398	1.287091729150112	0.1563130840891128	2.250274203472713	1.214028981899515	0.1238102837256359	2.812837793471668	1.700700602607094	0.2271223271196176	2.922273553076463	1.667276760147453	0.1825985221313982	3.111918296485464	1.48489526951971	0.245570952464326	2.972453497857596	1.375690211284099	0.09318209023436887	2.906678152355924	1.41349008367507	0.06475799974590206
384	12.766667	2.820773083853112	1.196114773562251	0.2399562750324391	2.797947262201241	1.375192893357174	0.2329597692356634	2.778387032870467	1.518265036776015	0.2290409426477158	2.780124467692809	1.736703621674268	0.2423993322113404	2.746082702204175	1.700328504907498	0.2622858910477777	2.614362102736314	1.665856498138193	0.2874117289703913	2.44875142409872	1.41958950530818	0.3023283700929675	2.35372217077992	1.26799985386695	0.1657308865364684	2.275643199389128	1.226149167687687	0.1578612355790548	2.34203380735154	1.294759002718197	0.1559674349316001	2.262119480416511	1.225337300415686	0.1194076637346675	2.813223515034918	1.700674746065178	0.22655093777774	2.919908875974867	1.667279993996419	0.1775356149869712	3.112009325194512	1.484863283188794	0.2303171444661835	2.967301701315287	1.378514947245697	0.08117762372207918	2.899728569771303	1.419168429590655	0.05333017529068142
385	12.8	2.820706295506537	1.196094537695429	0.2399274357265817	2.797433085810436	1.375171061522406	0.2329271385547049	2.777997117753263	1.518241476703353	0.2289992455419738	2.780739244046371	1.736677797175075	0.2426041697098155	2.747159636375075	1.700303427429938	0.2623871042268335	2.618047281367264	1.665806086301544	0.2925636695584127	2.453646437350308	1.422249483992761	0.3144515294625752	2.364345544067111	1.277393762183862	0.1679109458506835	2.287047255609255	1.235705001577849	0.15664626505657	2.354300277546675	1.302399455746345	0.1557152607951311	2.276018920958437	1.23692627550303	0.1151891029624624	2.813610453788097	1.700648890546354	0.2259518327192145	2.917464072145445	1.667284011353255	0.1723657196041143	3.111996368158401	1.48465900308813	0.2145612070683182	2.962470872597336	1.380578571117853	0.06931218572528272	2.892774274295453	1.423849473824162	0.04238438442827531
386	12.833333	2.82063921776646	1.196074302050836	0.2398985963690229	2.79693153576939	1.375149229928997	0.2328945078573552	2.777635076928426	1.518217916925434	0.2289575484472462	2.781440064302136	1.73665197290795	0.2428042162940449	2.748370239210557	1.700278350185784	0.2624890555059662	2.622044944650026	1.665755730373251	0.2978737974487163	2.459814603074802	1.424697626966177	0.3274558176406426	2.376940350038193	1.286346077178091	0.1713267910234504	2.300262626646071	1.245465576194202	0.1559456243810557	2.368513771406135	1.309671264736618	0.1557139755994278	2.291833886106978	1.248445158995253	0.1116685734627465	2.813998637267654	1.700623035267782	0.2253327142815895	2.914957522784949	1.66728878510266	0.1671407992650291	3.111711699483421	1.484179524756942	0.1983928292530525	2.957597983905489	1.381725728807427	0.05769247624760117	2.885665257925396	1.427313804096752	0.03211085640632736
387	12.866667	2.820571876649808	1.196054066014749	0.2398697560959961	2.796443714071974	1.375127397914885	0.2328618761652504	2.777301970530253	1.518194356726975	0.2289158501126839	2.782222708413986	1.736626148091226	0.243001220347224	2.749705814827765	1.700253272415686	0.2625917318549685	2.626336351061874	1.6657054269296	0.3033067493269481	2.467365679007879	1.426859795934305	0.3412095440550909	2.391468717237469	1.294543579208174	0.1760573327313048	2.315236192230155	1.255177776238455	0.1560709573174023	2.38472277252799	1.316230343710927	0.1561865295480139	2.309349849533641	1.259528343096258	0.1093203902321163	2.81438808664525	1.700597179446754	0.2247007429548574	2.912407561737722	1.667294289471684	0.1619102149661749	3.110988842794305	1.483338843281625	0.1819101214679919	2.952386489594502	1.381832388069435	0.04640927557671562	2.878276715092358	1.429360358135245	0.02265590176427188
388	12.9	2.820504303576528	1.196033830794767	0.2398409166392388	2.795970661838928	1.375105566782965	0.2328292454367867	2.776998701166249	1.518170797513195	0.2288741530401762	2.783082346624053	1.736600324267552	0.2431966824967773	2.751156713842064	1.700228195617365	0.2626951106561496	2.630897972395331	1.665655177061325	0.3088258885111363	2.476384724483827	1.428671289243614	0.3554989350800348	2.407777229443383	1.301676769472533	0.1821270821305108	2.33183353663739	1.264530974618599	0.1572782090886042	2.40285988086216	1.321755703579421	0.1574187790847229	2.328267652450602	1.269837049629651	0.1085129716950156	2.814778781396733	1.700571324627676	0.2240626464752894	2.90983193764801	1.667300499501722	0.1567201974474792	3.109534203130084	1.482054545237981	0.1651732397289364	2.946449439031063	1.380803217307516	0.03551867248069859	2.870383205289305	1.429784223506475	0.01411212819816923
389	12.933333	2.820436523011383	1.1960135957774	0.2398120771348511	2.795513246535154	1.375083735871413	0.232796614693535	2.776725909328489	1.518147238569072	0.2288324559788018	2.784013673306211	1.736574500655522	0.2433919180117284	2.752712515544735	1.700203119031721	0.2627991782341886	2.635701161544244	1.665604977339596	0.3143945353302686	2.48690835086025	1.430081166139505	0.3700385969000957	2.425557747679612	1.307452671689561	0.1895176515204942	2.349802943827261	1.27317295181534	0.1597377781736043	2.422688375547547	1.325989925818926	0.1597502538148824	2.34822410359021	1.279076197894229	0.1094855421569458	2.815170728964903	1.70054547002811	0.2234246285896439	2.907246577429984	1.667307391985848	0.1516125103475956	3.106906557576448	1.480253731409349	0.1482309390774159	2.939299851956886	1.378581247078882	0.02505422393753064	2.861629139246386	1.428349412534024	0.006526191638839099
390	12.966667	2.820368558496879	1.195993360349311	0.2397832367188735	2.795072215370731	1.375061904518563	0.2327639829570365	2.776484023589303	1.518123679179765	0.2287907576776084	2.78501096955658	1.736548676473902	0.2435880691671528	2.754362142717039	1.700178041899818	0.2629039207710036	2.640712698536689	1.665554824367202	0.3199765719747063	2.498915464079369	1.431057921097214	0.3845242562867954	2.444317171998307	1.311670308731826	0.1981816192517372	2.368747870200441	1.28077198406133	0.1635456772955776	2.443767329389394	1.328810394942474	0.1635814547954962	2.36878463086329	1.287011157752223	0.1123564454757336	2.815563930815287	1.70051961486579	0.2227924408025384	2.904666310770037	1.667314945057024	0.1466248106052746	3.102624352331368	1.477887090469032	0.1311701670086696	2.930471339505665	1.375145521636465	0.01505219995692346	2.851633178798451	1.424833223113952	-7.839909165552675e-05
391	13	2.82030043895589	1.195973125718431	0.2397543971228918	2.794648279909491	1.375040074027652	0.2327313521856083	2.776273383126468	1.51810012075087	0.2287490606383902	2.786068270163764	1.736522853265729	0.2437861336224764	2.756094208456266	1.700152965719759	0.2630093148482116	2.645896660957975	1.665504719285243	0.3255366359173773	2.512348856881903	1.431586053569085	0.3986452447240018	2.463515105369755	1.314218209416947	0.2080193607411181	2.388247615913028	1.287040653791479	0.168717687635264	2.465584291280509	1.330131598142426	0.1691581250151019	2.389513047960759	1.293438813304373	0.1171232771805746	2.81595834960171	1.700493760685504	0.2221715309151452	2.902107519496801	1.667323137255825	0.1417921217396009	3.096409614240587	1.47494895090661	0.1142280191812865	2.919831596298777	1.37053572614942	0.005578300746566315	2.840239066511328	1.419114071656866	-0.005671160884410416
392	13.033333	2.820232186473312	1.195952891271652	0.2397255574828724	2.794242043895558	1.375018243737256	0.2326987214007501	2.776094210936068	1.518076562567821	0.2287073636101462	2.787179649583726	1.736497030250044	0.2439870065084098	2.757897500270391	1.700127889732884	0.2631153463412289	2.651216035460168	1.665454658750787	0.3310414542485725	2.527120260322795	1.431664762500168	0.4121094552760114	2.482644332741995	1.315061001785589	0.2188926071535501	2.40791891928908	1.291753958372013	0.1751748913431121	2.48764423958509	1.329879809364094	0.1765301499507287	2.410046063663006	1.298181744783735	0.1236730330020734	2.816353980782541	1.700467906705257	0.2215669272295637	2.899587751679081	1.667331948696089	0.1371458039518537	3.088216382105269	1.471467144333535	0.09773806826258355	2.907553061892531	1.364846162110054	-0.00329740444825082	2.82752884320369	1.411188817398402	-0.01023360824865183
393	13.066667	2.820163822267064	1.195932656396015	0.2396967169347447	2.793854023564585	1.37499641298611	0.2326660896239394	2.775946579262841	1.518053003916236	0.2286656653418496	2.788339106717796	1.736471206646067	0.2441914458459737	2.759760751026143	1.700102813180711	0.2632220010992994	2.656631924123633	1.665404639470878	0.3364596839490651	2.543069648422505	1.431311107123655	0.4246646408368067	2.501256994646357	1.314211315882977	0.2306504566626481	2.427424461307976	1.294754359727538	0.1827591237518164	2.509494412664302	1.328006854772367	0.1855810781096901	2.430104800748548	1.301093662329009	0.1318057658824973	2.816750816582867	1.700442052143226	0.2209832082903097	2.897125214319255	1.667341360426073	0.1327138719112567	3.078174965026735	1.467489887770867	0.08207882385847735	2.893987846377465	1.358227174280203	-0.01151858913782354	2.813736618329705	1.401164348902558	-0.01376261328427902
394	13.1	2.820095372744297	1.195912422299791	0.239667877210011	2.793484665865991	1.374974583077813	0.2326334588134379	2.775830374936092	1.518029446202126	0.2286239683352161	2.789540391609303	1.736445383997251	0.2444000321296842	2.761672368374581	1.700077737561761	0.2633292552936518	2.66210287420013	1.665354662705196	0.3417618369224124	2.559938263009517	1.430557477370432	0.4361015774763466	2.51897309212926	1.311714890789919	0.2431345032189026	2.446439006364438	1.295943578773617	0.1913019191898675	2.530707462254575	1.324491189801167	0.1961067746296285	2.449431060742931	1.302068896545253	0.1412920845443368	2.81714880899799	1.700416198544603	0.2204244608006362	2.894736924541549	1.667351353466563	0.1285203561096686	3.066463363958489	1.463070529262033	0.06762697387404407	2.879483038011301	1.350847812709372	-0.01904220334157965	2.799130984442837	1.38924113688797	-0.01628126658361827
395	13.133333	2.820026857250013	1.195892188370272	0.2396390374445603	2.793134284228965	1.374952753351372	0.2326008279906896	2.775745263221565	1.518005888711422	0.2285822713391637	2.790777245165192	1.73641956152313	0.2446131459301661	2.763620837997902	1.700052662117869	0.2634370946122308	2.667586660789071	1.6653047252612	0.3469214132610436	2.577385789180764	1.429444810549096	0.4462603071878011	2.535470632971235	1.307644635249155	0.2561799074463087	2.464631290559219	1.295268125030165	0.2006446976693745	2.550872183337697	1.319319410984579	0.2078619049031653	2.467761570412058	1.301042522199561	0.1519026316496746	2.817547941179296	1.700390345127866	0.2198940427353065	2.892437145685214	1.667361910436437	0.1245835153652642	3.053355130603474	1.458275587269729	0.05472174346173409	2.86441305224122	1.342891101515809	-0.02583803695094388	2.784041191372617	1.375700531913209	-0.0178385246970246
396	13.166667	2.819958294441278	1.195871953994906	0.239610196774267	2.792803111768478	1.374930923145967	0.2325681961771221	2.775690720803855	1.51798233073025	0.2285405731025835	2.792043405666862	1.736393738443426	0.2448309320207781	2.765594777330453	1.700027586091064	0.2635455047618177	2.673041559932187	1.665254824007335	0.3519147290321445	2.595017180075834	1.428020973521773	0.4550298389393189	2.550496708500909	1.302130848363517	0.269595239268171	2.48169119397166	1.292753984660636	0.2106068082203161	2.569616607181969	1.3125289572929	0.2205423897274435	2.484856938327621	1.298020964542961	0.1633872481530277	2.817948192591502	1.700364491111677	0.2193945784592886	2.890237312524958	1.667373014837148	0.1209157952237866	3.039218292631074	1.45318561543829	0.04364762348844992	2.849184925366907	1.33456514817961	-0.03189935223824526	2.768875467622496	1.360902586747764	-0.01851760895869306
397	13.2	2.819889708673384	1.195851720382338	0.2395813569306117	2.79249135984716	1.374909093765603	0.2325355653309559	2.775666071118482	1.517958773665085	0.2284988761271064	2.793332568886331	1.736367916302063	0.2450533128607718	2.767582923720883	1.700002510980341	0.2636544616790505	2.678427382144939	1.665204960356437	0.3567208279836807	2.612404969142776	1.426337847331804	0.4623566189494225	2.563808709153717	1.295391120826474	0.2831672746681101	2.497315963764021	1.288511570161156	0.2209746463656572	2.586613924898658	1.304209942001853	0.2337481383723585	2.500496963142633	1.293101661713322	0.1754267856310467	2.818349503515509	1.700338638041675	0.2189280431923299	2.888146182533114	1.667384650013014	0.1175243514027224	3.024540669110446	1.447900974064783	0.03460014856283906	2.834264436368731	1.326084834596389	-0.03722176964609167	2.754113137173682	1.345306568402385	-0.01842728517224254
398	13.233333	2.819821117766438	1.1958314869203	0.2395525170494655	2.792199182002769	1.374887264549767	0.2325029344735958	2.775670504285199	1.517935216802404	0.228457179161569	2.794638645991677	1.736342094319104	0.2452799965198409	2.769574532186742	1.699977436028072	0.263763951035876	2.683706551434923	1.665155131280605	0.361321846662279	2.629103256721273	1.424449830930919	0.4682435560701663	2.575187465053103	1.287732690694684	0.2966558307819306	2.511229914536002	1.282748902498918	0.2315043758213636	2.601592022977769	1.294541175599292	0.2470106885247934	2.514480300712213	1.286484725629352	0.1876444324063264	2.818751847561	1.700312785136852	0.2184956456040156	2.886170348349976	1.667396801029115	0.1144112344647245	3.00991232974567	1.442534297732706	0.02766032625472503	2.820159880376778	1.317653820679376	-0.04179564584891154	2.740261944188227	1.329433167565319	-0.01771700670010216
399	13.266667	2.819752539273083	1.19581125299669	0.2395236762666836	2.791926722183443	1.374865434838122	0.232470302626429	2.775703116516763	1.517911659428884	0.2284154809547785	2.795955693794209	1.736316271714807	0.245510348409834	2.771559268852895	1.699952360476819	0.2638739584963441	2.68884367639712	1.665105333810675	0.3657017360691797	2.644702142711596	1.422415665896042	0.4727675425038737	2.58448727762408	1.279527759892391	0.3098241449033377	2.523246380390237	1.275769377461108	0.2419442070515511	2.614391912242105	1.283799758953034	0.2599146264867261	2.526673617706739	1.278463217511343	0.1996821391447406	2.819155196333341	1.700286931616389	0.2180977151042118	2.884315256925515	1.667409453649225	0.1115738664738898	2.995917346735876	1.437195401741083	0.02276690383097544	2.807387415852138	1.309430510577307	-0.04563473330084847	2.72776624501246	1.313712855984604	-0.01660441760261193
400	13.3	2.819683996720682	1.195791019820582	0.2394948363137497	2.791674145171034	1.374843605935129	0.2324376717476469	2.775762923643214	1.517888102951509	0.2283737840082895	2.797277827660424	1.736290450033585	0.2457435701964777	2.773527121347197	1.699927285826076	0.2639844599081049	2.693805682309918	1.665055569518502	0.3698466637260678	2.658861909249341	1.420292233069491	0.4760562121899126	2.591641432659571	1.271184034908732	0.322435269518089	2.533274786231252	1.26793081622114	0.2520407616422351	2.624970519357163	1.272333200092663	0.2721204112869618	2.537003554686961	1.269396117360476	0.2112117216635505	2.819559483223478	1.700261079026401	0.2177340911653353	2.882584654083027	1.667422593165354	0.1090066227884635	2.983081411106693	1.431988450005008	0.01975833580723945	2.796384003360763	1.301542518029223	-0.04876254670266165	2.71694373685737	1.298504294765543	-0.01528854148317596
401	13.333333	2.819615507217469	1.195770786780175	0.2394659963265469	2.791441590231443	1.374821777180769	0.2324050408586348	2.775848913252939	1.517864546657317	0.2283320870708875	2.79859949404539	1.736264628496034	0.2459788080389352	2.775468859389818	1.699902211318751	0.2640954411783771	2.698562900073455	1.665005835559059	0.3737459437600164	2.671344950674717	1.418130584027361	0.4782576330412351	2.596681240718837	1.263090606024529	0.3342538429521504	2.541329546260982	1.259618680891819	0.2615554424866718	2.633403604204704	1.26054216267414	0.283375184625791	2.545467252347947	1.259683140522194	0.2219606718679551	2.819964676455125	1.700235226586397	0.2174041936126885	2.880980754904839	1.667436206670677	0.1067012327976231	2.971752786989143	1.427002021869169	0.01838686113091918	2.787347566377671	1.294106172325977	-0.05120351583937525	2.707931053098251	1.284129895131391	-0.01390161376157289
402	13.366667	2.819547087624826	1.195750553263832	0.2394371554409732	2.791229201864042	1.374799947915191	0.2323724089807807	2.775960068876099	1.517840989833543	0.2282903888913587	2.799915421515272	1.736238806322929	0.2462152090936412	2.777375978793125	1.699877136197934	0.2642068885065239	2.703089238210199	1.66495612916656	0.3773919104134302	2.68200875298007	1.415977263422698	0.4795292649786742	2.599735870065907	1.255589793192733	0.3450459136532952	2.547507389840616	1.251198523012159	0.2702672994368517	2.63986694671542	1.248836892119237	0.2934692847108183	2.55212261309825	1.249738404280588	0.2317041079005704	2.820370743616668	1.700209373516064	0.2171072060146067	2.879504485527978	1.667450282030723	0.1046475405876869	2.962123108388173	1.422309711165995	0.01835747128140587	2.780273669897074	1.287227293431844	-0.05298548002886777	2.700702670399678	1.270887311567282	-0.01252179442303106
403	13.4	2.819478760611616	1.195730320481032	0.2394083153885692	2.791037136921354	1.374778119443284	0.2323397780722851	2.776095347388003	1.517817433887659	0.2282486919712501	2.801220553333042	1.736212985059147	0.2464519035446974	2.779240594029884	1.69985206196359	0.2643187783025309	2.70736244944262	1.664906452122221	0.3807795574028865	2.690817505765039	1.413876011357729	0.4800553107045878	2.601017183396688	1.24896742244647	0.3546193647900591	2.551979378583253	1.242991895511605	0.2780060179501087	2.644616686118456	1.237576689859312	0.3022353421975097	2.557077552809451	1.239971918461108	0.2402723069247758	2.820777615429768	1.700183521361968	0.2168421063708985	2.878155796140786	1.667464806456473	0.1028338769122514	2.95427110159617	1.417969389531753	0.01935490195968808	2.77502336274294	1.280997753191986	-0.05414241716931541	2.695106049227397	1.25909336587339	-0.01119138450973881
404	13.433333	2.819410542113263	1.195710087820389	0.2393794753052477	2.79086552099728	1.374756291105464	0.2323071471545345	2.776253718844683	1.517793878107219	0.2282069950593421	2.802510375372988	1.736187163925756	0.246687965102009	2.781055923206678	1.699826987859106	0.2644310972013446	2.711365643838812	1.664856801800773	0.3839066480083957	2.697837632410381	1.411865010921541	0.4800182002856528	2.600804618348886	1.243416681894028	0.3628411605364753	2.554967051319103	1.235269509365891	0.2846695026756003	2.647950240559202	1.227042385064307	0.3095432114863724	2.560490903586819	1.230768423561716	0.2475564861166464	2.821185259826414	1.700157669344076	0.2166074860462589	2.876934221562166	1.667479768884377	0.1012464650418841	2.948116077439638	1.414016030485317	0.0210522864739498	2.771384387135986	1.275447089590749	-0.05473514276839248	2.690859876152981	1.249026776830431	-0.009965126511157633
405	13.466667	2.819342447393328	1.195689854670642	0.2393506343269208	2.790714472593566	1.374734462242287	0.2322745152489124	2.776434176211709	1.51777032177994	0.2281652969044141	2.803780852318609	1.736161342143961	0.2469224632194076	2.78281619812989	1.699801913128018	0.2645438321478416	2.715086698929525	1.664807175642698	0.386773244834847	2.703217687495382	1.409976227729969	0.4795846549176284	2.599428107006306	1.239033942749658	0.369652287432931	2.556707802233061	1.228241838206052	0.2902568701876267	2.650155206667385	1.217456230741784	0.3153204328868918	2.56257026470065	1.222441111498279	0.253541213865938	2.821593646165214	1.700131816682493	0.2164017161620759	2.875839263362644	1.667495158735822	0.09987023686649787	2.943407032259882	1.410461902041829	0.02314100814853306	2.76902240604901	1.270540820817995	-0.05482965415738675	2.687584624826042	1.240868932204492	-0.008878646335012558
406	13.5	2.819274497162595	1.195669622241571	0.2393217941851375	2.790584112487942	1.37471263415897	0.2322418843136141	2.77663571981026	1.517746766313691	0.2281236000080057	2.805028298377208	1.736135521258988	0.2471545018009972	2.784516462080241	1.699776839270648	0.2646569602387385	2.718517712155124	1.664757575609309	0.3893814837897491	2.707155362981999	1.408233230620092	0.478889150611412	2.597235399644437	1.235814701944206	0.3750626394948932	2.557439921674541	1.222066090603037	0.2948353314007285	2.651485279659757	1.208955638496716	0.3195828433509897	2.563541518139827	1.215203069626976	0.2582933806819675	2.82200270838119	1.700105964924123	0.2162230794010635	2.874870209397379	1.667510964398368	0.09868938296343496	2.939763300553899	1.407297064034132	0.0253686687607994	2.7674910560425	1.266200029215817	-0.05448336093319131	2.684890931629301	1.234627936671278	-0.00793871685865645
407	13.533333	2.81920670528633	1.195649389922094	0.2392929540158072	2.790474536584914	1.374690806196261	0.2322092533700203	2.776857414731282	1.517723210996425	0.2280819031189	2.806249569394951	1.736109700492242	0.2473833008218755	2.786152790563503	1.699751765530737	0.2647704690401911	2.721655075691482	1.664707999244192	0.3917358649332111	2.7098803314613	1.406651769775771	0.4780330681908575	2.594567668073771	1.233671909509515	0.3791383483482936	2.557405281762087	1.21684867754027	0.2984969621300376	2.652144998815119	1.201597966761776	0.3224317480666686	2.5636172089407	1.209159484794708	0.2619269294709726	2.822412418614373	1.700080113289269	0.2160698343604567	2.874026466823751	1.667527175994036	0.09768781062442479	2.936783041116196	1.404497531914636	0.02754326853556327	2.766334132243703	1.26235112615039	-0.05376338046835955	2.682427946311251	1.230221515112393	-0.007146445903547891
408	13.566667	2.819139084864609	1.195629157101233	0.2392641129548284	2.790385825658388	1.374668977695017	0.2321766214395087	2.777098373617886	1.517699655116222	0.2280402049858881	2.807441877285919	1.736083879065224	0.2476082366010894	2.787721981853728	1.69972669115212	0.2648843465379893	2.724498564761235	1.664658444135475	0.3938428931510187	2.711625784622532	1.405240978898859	0.4770914144812412	2.591716468584678	1.232466547841499	0.3819947394244143	2.556821343678047	1.212646365459646	0.3013371752164653	2.65229374139994	1.195403747209461	0.324041412765243	2.562992487629804	1.204332851353759	0.2645817993729676	2.822822750111826	1.70005426099833	0.2159403669850387	2.873306969990702	1.667543784013976	0.09684985346135168	2.934095698630883	1.40203331564011	0.02952909112012147	2.765146600665762	1.258936242026784	-0.05274691623264584	2.679907452077815	1.22752020336259	-0.006501908034176434
409	13.6	2.819071654214221	1.195608924988999	0.2392352727337363	2.790318037055435	1.374647149960691	0.2321439904802717	2.777357703938184	1.517676100081237	0.2279985081105249	2.808602650466788	1.736058058523375	0.2478288280994379	2.789221320076035	1.699701617635345	0.2649985708466847	2.727050724733187	1.664608912368075	0.3957107717415625	2.712604545381535	1.404004932317139	0.4761171226431798	2.588905494897642	1.232030962522145	0.3837800951261421	2.555861069894766	1.209459269682333	0.3034411929307645	2.652052615796266	1.190379052221081	0.3246134976882383	2.561841069215779	1.200674060467091	0.2664001297784603	2.823233639906742	1.700028409598429	0.2158332268782616	2.872710100245374	1.66756077768515	0.09616057490248328	2.931396805502106	1.399872578865297	0.03124130710211701	2.763594910523102	1.255919820064974	-0.05151643002381035	2.677122860016178	1.226355480349454	-0.006000041708490428
410	13.633333	2.819004424682052	1.195588692974569	0.2392064324884147	2.790271185664632	1.374625322334289	0.2321113595136854	2.777634557947873	1.517652545179727	0.2279568112416173	2.809729724984878	1.736032238088312	0.2480447639807979	2.790648805480577	1.699676544224374	0.2651131307056667	2.729317209785779	1.664559401601345	0.3973495015535196	2.713007670988084	1.402944249840977	0.4751463889522391	2.586296344985922	1.232186024532262	0.3846662881651554	2.554655235632737	1.207239045286205	0.3048845992814858	2.65151372803208	1.186521390771664	0.3243581577386158	2.560320112189096	1.198085146928522	0.267506580913177	2.823645062653055	1.700002558310087	0.215747102577373	2.872234076958168	1.667578147987797	0.09560579721338157	2.928516214751403	1.39798810608093	0.03264511458962456	2.761494933690247	1.253284586640935	-0.05015284735402416	2.673984175471273	1.226533688294441	-0.005628177824571796
411	13.666667	2.818937406750658	1.195568460447206	0.2391775913547344	2.790245262281824	1.374603494156906	0.232078727561124	2.777928146776168	1.517628989700053	0.2279151131279833	2.810821294484261	1.736006416981722	0.2482559323342829	2.792003114197644	1.699651470163242	0.2652280153128255	2.731306536755694	1.664509909518583	0.3987704274174493	2.71300021591336	1.402053726987513	0.4742012416627554	2.583989524050872	1.232767490233349	0.3848154065367035	2.553304872459762	1.205898920127307	0.305729359341449	2.650756540979294	1.183769182897304	0.3234564168283774	2.558570261757304	1.196432659382746	0.2680083509119143	2.824056994621305	1.699976706353898	0.2156809318813023	2.871877359990207	1.66759588615311	0.09517262314861123	2.925489657994077	1.396362884654375	0.03374936025133341	2.758880837665386	1.251032768907861	-0.04873080309252848	2.670547778219352	1.227847374820865	-0.005367191135738669
412	13.7	2.818870616023056	1.195548228617133	0.2391487510642038	2.790240229106481	1.374581666734195	0.2320460965807769	2.778237702399751	1.517605435050597	0.2278734162712062	2.811875786420383	1.735980596749178	0.2484623684452993	2.793283398392866	1.699626396952641	0.2653432039186229	2.733029450048222	1.664460438273759	0.3999857722145705	2.712705082788761	1.401324203623899	0.4732921336735719	2.582027698035009	1.233638306858262	0.3843683664802891	2.551897199430611	1.20532217212057	0.3060249288095697	2.649858652219192	1.182006491872978	0.3220544409808911	2.556722772009886	1.195569726573599	0.2679922250061477	2.824469376467717	1.699950855277125	0.2156338715829118	2.871639042832717	1.667613981854975	0.09484963231577473	2.922578004518867	1.394989364974828	0.03460360373763314	2.756009526761495	1.24919448439722	-0.04731968691590693	2.667026323323704	1.230070448159259	-0.005193140824128502
413	13.733333	2.81880406095883	1.195527996873738	0.2391199107526648	2.790255993154867	1.374559839407357	0.2320134655940121	2.778562493954775	1.517581880519844	0.2278317194201206	2.812891966348967	1.735954776612417	0.2486641694938891	2.794489366298131	1.699601323836666	0.2654586864373543	2.734498876900345	1.664410985575891	0.4010084095295969	2.712215909232737	1.400742835020289	0.4724305632419663	2.580406778111251	1.234687653078088	0.3834657677415064	2.550510923229942	1.205369272723713	0.3058268982014956	2.648898742304748	1.18108213522812	0.3202955661873658	2.554893202859401	1.195345953190036	0.2675441952750579	2.82488218637864	1.699925004300419	0.2156050899975516	2.871517315651568	1.667632426184775	0.09462599191821262	2.920066701285536	1.393857788660409	0.03526743247981676	2.753182091383808	1.247793094641427	-0.04598141325633903	2.663665692662775	1.232918128375843	-0.005078496161796201
414	13.766667	2.818737748761044	1.19550776460646	0.2390910695559408	2.790292400888443	1.374538011517647	0.2319808336221952	2.77890179024369	1.517558325396339	0.2277900213235729	2.813868827683271	1.735928955793201	0.2488614626103023	2.795621165139283	1.699576250059448	0.2655744531593728	2.735729537749108	1.664361549141574	0.4018516950878194	2.711623068777559	1.400291075461149	0.4716392677996704	2.579086878629908	1.235825042394277	0.3822638515865838	2.549209987794576	1.20588598260402	0.3052087447149017	2.647952097980611	1.180823270747791	0.3183368063028634	2.553170249158377	1.195613398096307	0.2667611781855534	2.825295402815758	1.699899152644459	0.215593758928769	2.871507921607716	1.667651209878553	0.09449129276094931	2.918072627789365	1.392945367525297	0.0357962972391234	2.750637110404566	1.24677923783423	-0.04475138886687947	2.660648675082148	1.235996371462953	-0.004984522165188465
415	13.8	2.818671691330701	1.195487533025675	0.2390622292054895	2.790349244951263	1.374516184370859	0.2319482026235073	2.779254856890924	1.517534771088629	0.2277483244831735	2.814805591219072	1.735903135837165	0.2490544272748865	2.796679394622949	1.699551177121762	0.2656904843139764	2.736737266539526	1.664312131157323	0.4025291802062104	2.710997920166239	1.39995081626957	0.4709485323231164	2.578004239790337	1.236989241924179	0.3809100568499892	2.548038085721118	1.206730722913982	0.3042486964888704	2.647078957623198	1.181069041094957	0.3163189595582362	2.551612390765132	1.196241823761199	0.265735882634169	2.82570896849619	1.699873301856571	0.2155991315922888	2.871605953599712	1.667670321820728	0.09443605167851277	2.916655139097937	1.39222597189247	0.03623700309725362	2.748532199502708	1.246097383254744	-0.04364941478710448	2.658094134870049	1.239008288201226	-0.004880545647773084
416	13.833333	2.81860589331541	1.195467301520962	0.2390333888370856	2.79042627329985	1.374494357308386	0.231915571619306	2.779621027125585	1.517511216885423	0.2277066276477899	2.815701887161002	1.735877315966162	0.2492433290653918	2.797665305084124	1.699526104267842	0.2658067709074987	2.73753891682752	1.664262729382308	0.4030546026889509	2.710392834327335	1.399704711385882	0.4703933551604824	2.577082450628553	1.238141294124545	0.3795415329295813	2.547023856252803	1.207774326093411	0.3030342436732725	2.646325647750423	1.18167897327941	0.3143631341732054	2.55025363098548	1.19711441938037	0.2645686796211646	2.826122865086102	1.69984745115753	0.2156205487297987	2.871805857300794	1.667689752503117	0.09445158851097119	2.915793244476618	1.391671810889683	0.03662925925094451	2.746921742510802	1.245687682496457	-0.04268537782582401	2.656045078854801	1.241732960111357	-0.004739429829508211
417	13.866667	2.818540358135328	1.195447069481979	0.239004547586472	2.790523189531675	1.374472529671702	0.2318829396309424	2.779999667959852	1.517487662075532	0.2276649295663	2.816557567555304	1.735851495402111	0.2494284933912603	2.798580510733929	1.69950103074199	0.2659233043338016	2.738151627474384	1.664213341598316	0.4034416764739052	2.709843767934242	1.399535098571461	0.4700045711249005	2.576247888396809	1.239253628549535	0.3782756206305556	2.546189175412514	1.208898705044448	0.3016640253116801	2.645725876350019	1.182529668490044	0.3125788364310704	2.5491121134973	1.198125237276393	0.2633690833162529	2.826537075399219	1.699821599768173	0.2156574378039201	2.872100957175822	1.667709492443902	0.0945299713242737	2.915403714804058	1.391257179081994	0.03700278050219754	2.745801392349561	1.245485157095127	-0.04186490207840018	2.654499979919077	1.243970920696935	-0.004530104336184483
418	13.9	2.818475093869628	1.195426838119307	0.2389757071850189	2.790639642036426	1.37445070276681	0.2318503086165813	2.780390137373538	1.517464108067742	0.2276232327403435	2.817372606888946	1.735825675690786	0.2496102892503043	2.799426841806915	1.699475958045142	0.2660400658503025	2.738592605426049	1.664163970057617	0.4037040647665089	2.709358269632567	1.399425233580296	0.4697917550993649	2.575422073452802	1.240311006777511	0.3771978515445005	2.545542734628425	1.210002463742575	0.3002409611371828	2.645290847794667	1.183510901114344	0.31106051913232	2.548198666853841	1.199175302308798	0.2622446065146785	2.826951546017919	1.699795749235973	0.2157093170249303	2.872483521515579	1.667729530382593	0.09466409405424041	2.915360946362783	1.390959951886507	0.03737771337240994	2.745112151005009	1.24543547487536	-0.0411926211413108	2.65341708308081	1.245584849878014	-0.004230407699764465
419	13.933333	2.818410101535969	1.195406606822756	0.2389468667684022	2.790775245223054	1.374428875935336	0.2318176775975597	2.780791848811428	1.517440554151044	0.2275815359188159	2.818147276806787	1.735799856054212	0.2497891425361184	2.800206524171585	1.69945088542172	0.2661570475412681	2.738879429546399	1.664114612589843	0.4038553121890697	2.708930319177229	1.399358560542756	0.4697510635358751	2.574551358192634	1.241297464922443	0.3763678754106827	2.545085370412458	1.211005688890086	0.2988732551977094	2.645017538133075	1.184528792682554	0.3098801043033564	2.547518087524593	1.2001759681024	0.2612956811293535	2.827366262190959	1.699769898781879	0.2157757746538785	2.872945323356505	1.667749856777983	0.09484761543587177	2.915512891615275	1.390759963437501	0.0377640472105104	2.744752322450569	1.245492794117879	-0.04067233635262028	2.652722821377318	1.246486610248882	-0.003825771542453527
420	13.966667	2.818345381056839	1.195386374982217	0.2389180254722616	2.790929580241638	1.374407048518996	0.2317850455952053	2.781204238512845	1.517416999614531	0.227539837850619	2.818882094268147	1.735774035714481	0.2499655059346706	2.800922110052181	1.699425812116218	0.2662742418472199	2.739029607149483	1.664065267047782	0.4039085090130843	2.708561114807229	1.399319224086159	0.4698770669194461	2.573635077931114	1.242188819548552	0.375825512078735	2.544818993141719	1.211850357267743	0.2976744360155214	2.644899917659563	1.185510390762048	0.3090873127431244	2.547070679718537	1.201055790523139	0.2606072484144414	2.827781211096802	1.699744047626911	0.2158564502611654	2.873478318035675	1.667770462068319	0.09507494032997466	2.915709133249662	1.390638536126334	0.03816729746904913	2.744602184019048	1.245622112614319	-0.04030764414518827	2.652333076506245	1.246626332321747	-0.00330729257344972
421	14	2.818280937146429	1.195366143808507	0.2388891850278617	2.791102190451162	1.374385221824032	0.2317524145676539	2.781626737993418	1.517393445867278	0.2274981410374051	2.819577781855055	1.735748216217541	0.2501397952179695	2.801576405455902	1.699400739629763	0.2663916309409005	2.739059871840786	1.664015935751968	0.4038757495013562	2.708242124306778	1.399295388188969	0.4701583666825628	2.572676857053942	1.24297259142194	0.3755784483642512	2.54474250699168	1.212502893833566	0.2967101407806344	2.64492931436753	1.186406216024236	0.3086957359121139	2.546849183751867	1.201766083399042	0.2602165496156541	2.828196345119856	1.69971819731872	0.2159509512899999	2.874076358727765	1.667791334915077	0.09534116557500312	2.915885027178592	1.390582703086813	0.03859467573395428	2.744593883830681	1.245819468705057	-0.04010490473866936	2.652206398214124	1.246044811254996	-0.002688348014316175
422	14.033333	2.818216767677554	1.195345912691705	0.2388603445707623	2.791292608525273	1.374363395192355	0.2317197835362059	2.782058841766104	1.517369892198609	0.227456444228074	2.820235360718318	1.735722396785633	0.2503124012629398	2.80217251994332	1.699375667207012	0.2665092078086665	2.738986005459298	1.663966616609304	0.4037680448562814	2.707957509629067	1.399279605365386	0.4705773618796748	2.571678625182418	1.243648553577293	0.3756050148001914	2.544852597863724	1.212950098814663	0.2959944351084492	2.645096050905324	1.187186764147333	0.3086870181311879	2.546840389879453	1.202280517570799	0.2601129063524633	2.828611656317034	1.699692347078482	0.2160588403881774	2.874735203037742	1.667812465928072	0.0956419984811111	2.916064918003914	1.390585782511416	0.03905431267401864	2.744721077530643	1.246109269969683	-0.04007243128558675	2.652350913795773	1.244865715227251	-0.002004054197204531
423	14.066667	2.818152869476443	1.195325681021982	0.2388315032364867	2.791500332310008	1.374341567965971	0.2316871515221496	2.782500043966182	1.517346337897964	0.2274147461715261	2.820855966336254	1.735696576641075	0.2504836480776187	2.802713617566954	1.699350594092701	0.2666269657217228	2.738822762296975	1.663917307551463	0.4035954384379304	2.707709030539304	1.399266895919353	0.4711179833807494	2.570661518834354	1.244218739868513	0.3758740892056958	2.545147854905819	1.213190825836144	0.2955203391161016	2.645393834762734	1.187839616604374	0.3090320566132602	2.547030098624047	1.202596079675823	0.2602628828026424	2.829027137921703	1.699666496127449	0.2161795900815331	2.87545060797502	1.667833845754663	0.09597332111574836	2.916287692774327	1.390644205665818	0.03955059761462437	2.744994744947927	1.246513712131778	-0.04021181207227034	2.652786616950897	1.243209411172248	-0.001287574026576113
424	14.1	2.818089244001924	1.195305450010406	0.2388026627561929	2.791724797033468	1.374319741451381	0.2316545204835848	2.782949782711478	1.517322784374727	0.2273730493694123	2.821440732726895	1.735670757330011	0.2506537754624015	2.803202768654542	1.699325521788171	0.2667448876144454	2.738583768133849	1.663868010967783	0.4033670967377603	2.707512239461426	1.399253841114178	0.4717659694437741	2.569663031190737	1.244684940471504	0.3763494173533873	2.545620454149048	1.213235551921731	0.2952732262506646	2.645808566689984	1.188370508333023	0.3097013968854783	2.547402874053117	1.202730332863407	0.2606207528026452	2.829442746330897	1.699640646013477	0.2163125692218695	2.87621760256201	1.667855463084363	0.09633108554745559	2.916589199905562	1.390756332639806	0.0400860032080322	2.745430603887661	1.247045561331225	-0.04051381138936584	2.653531322737117	1.241181224037991	-0.0005637637670307871
425	14.133333	2.818025885914151	1.195285219047315	0.2387738222653392	2.791965420982712	1.374297914990766	0.2316218894417796	2.78340753277132	1.517299230918541	0.2273313525706366	2.821990927618982	1.735644938074889	0.250823006225265	2.803643089987344	1.6993004495383	0.2668629673051586	2.7382816903867	1.663818724832282	0.40309141856263	2.707392031419428	1.399239442384387	0.4725063560798961	2.568734922983042	1.245049479158491	0.376988879460754	2.546244649565368	1.213111280166503	0.2952380990890621	2.646305138754912	1.188804397926855	0.3106628417056402	2.547943173317993	1.202713098146401	0.2611223889053972	2.829858476292201	1.699614795957953	0.2164571333638629	2.877031340802147	1.667877308517413	0.09671173582246122	2.917023682480186	1.390922882672889	0.04066581236040101	2.746052301738443	1.247721303075511	-0.04095978367539112	2.654607509331537	1.238916973150398	0.0001504667166170899
426	14.166667	2.817962788929707	1.195264987523143	0.2387449808993496	2.79222159719979	1.374276087926404	0.2315892574179919	2.783872779195165	1.517275676819168	0.2272896545241063	2.822507895596812	1.735619118098236	0.2509915281627137	2.804037686940073	1.69927537658805	0.2669811989138632	2.737927978373731	1.663769447144262	0.4027759341326092	2.707367831927739	1.399226355469256	0.4733190165604381	2.567938312188489	1.245319761857436	0.377732771588018	2.546980416662678	1.212862580649825	0.2953882395085187	2.646830684926843	1.189186466016359	0.31186156176529	2.548627827688718	1.202586139011431	0.2616858144687984	2.83027432381295	1.699588945182348	0.2166126208337234	2.877887769038841	1.667899372706714	0.09711229479447656	2.91769746748075	1.391147973587779	0.04130064622411524	2.746917801530889	1.248569719860731	-0.04152445911275264	2.656057741747029	1.236618522550779	0.0008322229368772989
427	14.2	2.817899951475055	1.195244756649197	0.2387161403892876	2.792492664744958	1.374254261565046	0.231556626370293	2.784344959425398	1.517252123486286	0.2272479577314793	2.822992971106564	1.735593298946384	0.2511594551044842	2.804389546494908	1.699250304438964	0.2670995661847768	2.737533037089722	1.663720180354306	0.4024273781467434	2.707449710186855	1.399219097806233	0.4741844562625679	2.567323013314554	1.245513946151977	0.3785155736938611	2.547789699144431	1.212543345714795	0.2956887584994601	2.647333755245933	1.189569524435068	0.313225476589004	2.549430565110206	1.202401907624059	0.2622228356173689	2.830690248301173	1.699563095234713	0.2167782940807932	2.878783200741228	1.667921644282264	0.09753001393204982	2.918720712998878	1.391435900082526	0.04200262296141134	2.748095374037846	1.249612602886325	-0.04217833458258283	2.657922961018158	1.234443791167551	0.001460124344344418
428	14.233333	2.817837365315071	1.195224525816052	0.2386872998705172	2.792777953345835	1.37423243524912	0.2315239953199205	2.784823535804912	1.517228570209832	0.2272062609416637	2.823447541219218	1.735567479841966	0.2513268694198053	2.804701549228749	1.699225232336121	0.2672180637708145	2.737105613704691	1.663670922484975	0.4020514492661186	2.707639376010217	1.399222009124224	0.4750906225379949	2.566925089218927	1.245655675839911	0.379276594581479	2.548640303489985	1.212211473350292	0.2961023473844413	2.647770969652629	1.190007073683154	0.3146745900319003	2.550332595639355	1.202215228282608	0.2626557874956679	2.831106247186753	1.699537245336631	0.2169533798402636	2.879714147940617	1.667944113837303	0.09796235866239743	2.920176643465743	1.391790911410185	0.04277942204409148	2.749633835255473	1.250865661377878	-0.04289185869033595	2.660230506876924	1.23249258481757	0.002017585070577912
429	14.266667	2.817775021261308	1.195204294414359	0.2386584584783762	2.793076756800667	1.374210608321132	0.2314913632881024	2.785307936733399	1.517205016279841	0.2271645629035674	2.823872954061532	1.735541660007672	0.2514938213387881	2.804976345473808	1.699200159524658	0.2673366866174789	2.736652548832539	1.663621671562316	0.4016528681901969	2.707929796226566	1.39923673470877	0.4760229621628023	2.566761161935803	1.245764411872123	0.3799599798889948	2.549512461365647	1.211908590287726	0.2965846336591433	2.648114871827568	1.190532159142142	0.3161466386690058	2.55130431557788	1.202062179586283	0.2629346581745952	2.831522318151666	1.699511394709747	0.2171370768458961	2.880677072534294	1.667966771973461	0.09840702945176645	2.922111088182662	1.392216712866032	0.04363267852344353	2.75155031337009	1.252338309205473	-0.04363668234994805	2.662990209590225	1.230815691835095	0.002493110494127951
430	14.3	2.817712914757916	1.195184063655626	0.2386296179438509	2.793388299925445	1.374188782088042	0.2314587322328814	2.785797502570723	1.517181463106244	0.2271228661188456	2.82427045460866	1.735515840989982	0.2516603093394006	2.805216286028663	1.699175087506276	0.2674554192667107	2.736178955866618	1.663572430047926	0.4012355317364957	2.708301407957741	1.399262307182476	0.4769597420591301	2.566826797430334	1.245855408461202	0.3805112752476184	2.550397223004843	1.211657578858238	0.297082403504724	2.648354179251949	1.1911489348294	0.3175970094497975	2.552302814684166	1.201956587957412	0.2630415883621637	2.831938421407879	1.699485544902272	0.2173285308157428	2.881668043392605	1.667989607229054	0.09886185789541364	2.924519558030443	1.392715679984693	0.04455552408568356	2.75381891593667	1.254028431907073	-0.0443842313753671	2.66618340252523	1.229425337787253	0.002879775397648068
431	14.333333	2.817651034717905	1.195163832930636	0.2386007774022293	2.793711791132006	1.374166955892499	0.231426101175467	2.786291573683814	1.517157909979244	0.2270811693364068	2.824641220170307	1.735490022011686	0.251826317541649	2.805423412710949	1.699150015526219	0.2675742572172544	2.735688508357292	1.663523195980624	0.4008027887827106	2.708715156263885	1.399297405421584	0.4778761397865808	2.567088011203382	1.245947592728158	0.3808815216340038	2.551290017079135	1.211467707839287	0.2975389941926466	2.64849021280019	1.191831568632211	0.318995047680022	2.553293107214606	1.201894976282518	0.2629917264984377	2.832354554275845	1.699459695135961	0.2175268882098155	2.882682545150032	1.66801261015991	0.09932493468762481	2.927343055991167	1.39328859952964	0.04553185517265814	2.756374104751931	1.25591570254932	-0.04510460653199948	2.669762197904628	1.228305953280955	0.003175594331023936
432	14.366667	2.817589369328615	1.195143601630249	0.2385719359887788	2.79404641261263	1.37414512907723	0.2313934691370651	2.78678947444579	1.517134356189148	0.2270394713051688	2.824986319481064	1.73546420229565	0.2519918872475136	2.805599470724904	1.699124942829809	0.2676931963305594	2.735183928168112	1.663473967417317	0.4003580453212109	2.709123837817159	1.399340032823864	0.4787380900270717	2.567464759187207	1.246059452309193	0.3810468318007847	2.552175584052515	1.21133235613506	0.2978998481070956	2.64852978079529	1.192542269764016	0.3203094204558617	2.554246002905982	1.201861168213478	0.262805721131636	2.8327707138725	1.699433844632647	0.2177314321623144	2.88371485973595	1.668035771432421	0.0997949167000267	2.930494487268185	1.393937418232353	0.04653899169805692	2.759146542549516	1.257964086576872	-0.04576997314162291	2.673671946372465	1.227438009611612	0.003381842141073641
433	14.4	2.817527911738085	1.195123370966183	0.2385430954344262	2.794391306751772	1.374123302949426	0.2313608380757032	2.78729049930409	1.517110803146168	0.2269977745268068	2.825306773427501	1.735438383388545	0.2521571259435437	2.805746057557067	1.699099870918945	0.2678122221232697	2.734667546710028	1.663424746865132	0.3999048627249419	2.709471952258821	1.399388804838801	0.4795087499652624	2.56784156129453	1.246211227905929	0.3810058499371334	2.553027898799686	1.211237747164613	0.2981200057160803	2.64848366762981	1.193236895963017	0.3215011777429087	2.555124754207382	1.201839206827427	0.2625123205278853	2.833186860693886	1.699407994940744	0.217941602429483	2.884759042237059	1.668059079872202	0.1002710423358604	2.933894371972522	1.394668059127663	0.04755830140904223	2.762084375014707	1.260142075527247	-0.04635619767956353	2.67785531665925	1.226832682357307	0.003497244568577062
434	14.433333	2.817466649142777	1.195103140329437	0.2385142548744107	2.79474565704911	1.374101476851971	0.2313282070125824	2.787794031144203	1.517087250140805	0.2269560777502578	2.825603657780215	1.735412564513382	0.2523221882714111	2.805864747149163	1.699074799039098	0.2679313311468873	2.734141151586038	1.663375532412919	0.3994465492230576	2.709713426814633	1.399442559191001	0.4801659342917751	2.568116547074746	1.246412908413157	0.3807790889340283	2.553818947253539	1.211174520573094	0.2981748791333044	2.648368964210987	1.19387435253654	0.3225250058248087	2.55591134886752	1.201824595372165	0.2621322831078622	2.83360299407124	1.699382145282234	0.2181569644633336	2.885809757218736	1.668082526541689	0.1007530133279009	2.937498897680896	1.395486548825831	0.04858093349800879	2.765171467589062	1.262418455472878	-0.04684111955537317	2.682284584818435	1.226479170505609	0.00352383378600568
435	14.466667	2.817405568479671	1.195082909111075	0.2384854134439572	2.79510867214276	1.374079650127828	0.2312955749689007	2.788299515404511	1.517063696463658	0.2269143797244673	2.825878080366766	1.735386744893249	0.2524872175016551	2.805957102046519	1.699049726435816	0.2680505202652883	2.73360591184833	1.663326322162548	0.3989859498936337	2.70981956753943	1.399501148601757	0.4807046305579388	2.568222794930328	1.24666467220993	0.3803948953586468	2.554535043029653	1.211141022844471	0.2980511139118033	2.648208863239886	1.19443419097783	0.3233443038112522	2.556609907748645	1.201823142839352	0.2616730101619833	2.834019114979252	1.699356294879181	0.2183771234972005	2.886862536579293	1.668106102690982	0.1012406934199489	2.941322049680353	1.396398342211109	0.04960666769478288	2.768443884751931	1.264766005530014	-0.0472079903155831	2.686969488385296	1.226355296226666	0.003463947349467803
436	14.5	2.817344661910224	1.195062678522998	0.2384565728739521	2.795479550431168	1.374057824084398	0.2312629439026782	2.788806414845505	1.517040143525211	0.226872682951137	2.826131168252142	1.735360926075029	0.2526523347693449	2.806024700205457	1.699024654611214	0.268169775919731	2.733062789338088	1.663277118658779	0.3985256099744645	2.709777062897092	1.399565430533116	0.4811280957474674	2.568124806411642	1.246963117169138	0.379880316219381	2.555175785023618	1.211137669516438	0.2977453625462773	2.648025604783942	1.194911283029878	0.3239415983381672	2.557233500386113	1.201844160175171	0.261134782868662	2.834435188631078	1.699330445280214	0.2186017064120911	2.887913330824235	1.668129797633696	0.1017339248137138	2.945420234377277	1.397408334688148	0.05063663678946941	2.771974180563487	1.267161758490124	-0.04744703251360159	2.691932008589174	1.226445599426512	0.003314797866938612
437	14.533333	2.81728391585721	1.195042447956401	0.2384277322995881	2.795857540843152	1.374035998064791	0.2312303128351056	2.789314281022409	1.517016590616253	0.2268309861792287	2.826364098767863	1.735335107281959	0.2528176483350453	2.806069123938532	1.698999582810994	0.2682890955682215	2.73251269687373	1.663227920031491	0.3980677531116877	2.709582081389545	1.399637373118482	0.4814451331449085	2.567815470545483	1.247301727585991	0.3792603833311883	2.555749643907849	1.21116748254576	0.2972636468225855	2.647841328748065	1.195309293967554	0.3243090632547275	2.557799344443421	1.201900371583233	0.2605130182776443	2.834851219071183	1.699304595707546	0.2188303587006659	2.888958334057367	1.66815360299812	0.1022323788084704	2.94985905104024	1.398519677486014	0.05167381848211043	2.775847594874238	1.269580562202537	-0.04755386356730582	2.697181907162189	1.226747006519922	0.003069081698021775
438	14.566667	2.817223316634581	1.195022216802546	0.2383988908560373	2.796241914055579	1.374014171412198	0.2311976807873679	2.78982269470534	1.516993037027671	0.226789288157709	2.826578070296963	1.735309287737352	0.2529832044602222	2.806091945734619	1.698974510280935	0.2684084769423273	2.731956825621538	1.663178724427112	0.3976143105189025	2.709231054680496	1.399720700353384	0.4816666840406384	2.567310896427181	1.247671282283449	0.3785566914579276	2.55626864007702	1.211233493606749	0.2966224560210851	2.647672578417634	1.195639060587442	0.3244526289846731	2.558335250130066	1.202007434279587	0.2598000144003413	2.835267211611108	1.699278745383472	0.2190626588997286	2.889993688569708	1.668177510633156	0.1027351875616773	2.95467823786759	1.39973192016243	0.05272176374422	2.780134212675147	1.271985962696774	-0.04752753095122345	2.702691846505287	1.227271234531452	0.002718236843109335
439	14.6	2.817162855943031	1.195001986273533	0.2383700502741304	2.796631929507628	1.373992345434245	0.23116504971747	2.790331225236098	1.516969484170235	0.2267475913882971	2.826774280964212	1.735283468988312	0.2531490062154828	2.806094739490706	1.698949438523377	0.2685279073149714	2.731396786722446	1.663129534436328	0.397167127672458	2.708721891649672	1.399821000763815	0.4818052300711672	2.566653524362127	1.24806056004387	0.3777882322803045	2.556748329012354	1.211338193982972	0.2958514668157679	2.647536468133816	1.19590945702447	0.3243858046267796	2.55886648988646	1.202180294696041	0.258993997173221	2.835683135349754	1.699252895856844	0.2192981488089061	2.891015252360804	1.668201510509792	0.1032410062589671	2.959844897029126	1.401041562397784	0.05377408245000766	2.784857935971262	1.274324664126407	-0.047373534789244	2.708371986714696	1.228049238323674	0.002251774377618733
440	14.633333	2.817102520043102	1.194981755760765	0.2383412096890018	2.797026914392847	1.373970519474282	0.2311324186465879	2.790839544078912	1.516945931335034	0.2267058946199738	2.82695397907382	1.735257650258309	0.2533150853914845	2.806079122219787	1.698924366784258	0.2686473850156029	2.730834324508421	1.663080348235961	0.3967279003946433	2.708057736864065	1.399943847398779	0.481874384326612	2.565915222556315	1.248451096311852	0.3769697546750567	2.557206090146893	1.211482371749702	0.2949896465027622	2.647451045753808	1.196125228263344	0.3241215546954396	2.559416693679933	1.202426039564838	0.2581050289470964	2.836098998303179	1.699227046350121	0.219536448792635	2.89201905306391	1.668225595042068	0.1037484440309479	2.965258716266434	1.402441715600052	0.0548159890520851	2.790001997964863	1.276523927866592	-0.04710231978326509	2.714083294374372	1.229115957828401	0.001658661864332754
441	14.666667	2.81704229547115	1.194961524655712	0.2383123682357693	2.797426245724251	1.373948692875738	0.2310997865958937	2.791347386216429	1.51692237781326	0.2266641966017275	2.827118478425798	1.735231830770902	0.2534814738353778	2.806046814808275	1.6988992943096	0.2687669086806614	2.730271678635126	1.663031164012245	0.3962981738008787	2.707265682022978	1.400091978764674	0.4818888924840752	2.565200418604248	1.248814936334667	0.3761078475626979	2.557661860551951	1.211672160917454	0.2940763223959801	2.647430987946796	1.19629457232678	0.3236648982348463	2.560009954586525	1.202751157738909	0.2571427414352892	2.83651481034661	1.699201196085846	0.2197772139582867	2.893000932060647	1.668249756772845	0.1042559604397287	2.970823806314278	1.403918730994552	0.05583243270257371	2.795535746065494	1.278492275701313	-0.04671491327683974	2.719718425648763	1.230448529182703	0.000943861728367055
442	14.7	2.816982174499749	1.194941294170673	0.2382835276452137	2.797829308211572	1.373926866946471	0.231067155523383	2.791854483156663	1.516898825015979	0.226622499835303	2.827269042566445	1.735206012073434	0.2536482593647058	2.805999469017817	1.698874222601982	0.2688864665327378	2.729711171418058	1.662981984382403	0.3958797078542918	2.706399662352883	1.400262544603418	0.4818660315211596	2.564635684252117	1.249118080497825	0.3751979486818071	2.55813507142897	1.211920016467255	0.2931461720121235	2.647484032958717	1.196431743680713	0.3230295371990694	2.560653182036487	1.203156514660787	0.25613172629099	2.836930544784702	1.699175346613125	0.2200202259746681	2.89395514048401	1.668273986236593	0.1047621210385398	2.97644016971851	1.405455277309347	0.05681333949039798	2.801412638273536	1.280132137526587	-0.04620511062383601	2.725196524864405	1.231981919882712	0.0001267066593050244
[truncated: 15 more rows]
[truncated: 48 more columns]
