# Supplementary material for: Simulation of Human Movement in Zero Gravity
Source: Sensors (Basel). 2024 Mar 9;24(6):1770. doi: 10.3390/s24061770 (PMC10976247; doi:10.3390/s24061770)
Supplement: Supplementary file 1 [file sensors-24-01770-s001.zip › supplementary/motion_data/2 ArmsDefence/motion1_raw.trc]

PathFileType	4	(X/Y/Z)	sample.trc
DataRate	CameraRate	NumFrames	NumMarkers	Units	OrigDataRate	OrigDataStartFrame	OrigNumFrames
0.033333333333333333	0.033333333333333333	457	32	m	0.033333333333333333	1	457
Frame#	Time	PELVIS			SPINE_NAVEL			SPINE_CHEST			NECK			CLAVICLE_LEFT			SHOULDER_LEFT			ELBOW_LEFT			WRIST_LEFT			HAND_LEFT			HANDTIP_LEFT			THUMB_LEFT			CLAVICLE_RIGHT			SHOULDER_RIGHT			ELBOW_RIGHT			WRIST_RIGHT			HAND_RIGHT
		X1	Y1	Z1	X2	Y2	Z2	X3	Y3	Z3	X4	Y4	Z4	X5	Y5	Z5	X6	Y6	Z6	X7	Y7	Z7	X8	Y8	Z8	X9	Y9	Z9	X10	Y10	Z10	X11	Y11	Z11	X12	Y12	Z12	X13	Y13	Z13	X14	Y14	Z14	X15	Y15	Z15	X16	Y16	Z16
1	0	2.78065673828125	1.219807281494141	0.2433372192382812	2.769316162109375	1.392760040283203	0.2387901763916015	2.7716357421875	1.531325378417969	0.2415330200195313	2.79554736328125	1.740262878417969	0.2586162414550781	2.77639111328125	1.705399475097656	0.284821044921875	2.7026806640625	1.654306396484375	0.3909219055175781	2.66503759765625	1.389042449951172	0.4094811096191406	2.589419677734375	1.183374755859375	0.3566473693847656	2.62193896484375	1.09622745513916	0.3669188232421875	2.64204296875	1.090877265930176	0.2639873657226562	2.65683935546875	1.084448379516602	0.2982001342773438	2.808509765625	1.705796020507813	0.2278502044677734	2.860584228515625	1.675268371582031	0.1151943054199219	2.919435302734375	1.412489715576172	0.06656046295166015	2.833470703125	1.20844580078125	0.0110685977935791	2.81625390625	1.109437561035156	0.01841306304931641
2	0.03333300000000072	2.78999560546875	1.209240600585938	0.2391240386962891	2.775858154296875	1.386887573242187	0.2361662445068359	2.77538525390625	1.529321960449219	0.240072998046875	2.80107080078125	1.743814392089844	0.2594845886230469	2.780409912109375	1.707978942871094	0.2856908569335938	2.69635107421875	1.662301818847656	0.3917267456054688	2.6734775390625	1.3895419921875	0.4277307434082031	2.587037353515625	1.18666487121582	0.3566009826660156	2.63684423828125	1.104447746276855	0.3528574829101562	2.658016357421875	1.02624686050415	0.2815165100097656	2.642253173828125	1.082814002990723	0.2866671447753906	2.814967041015625	1.708456726074219	0.2280223236083984	2.869634033203125	1.68182763671875	0.1115577087402344	2.9186650390625	1.408044036865234	0.06952119445800781	2.82991552734375	1.20258366394043	-0.0009628757834434509	2.829808837890625	1.107438224792481	0.03997857666015625
3	0.0666670000000007	2.789847900390625	1.207022613525391	0.2382968292236328	2.7753662109375	1.385184997558594	0.2347257690429687	2.774177001953125	1.528070617675781	0.2380995635986328	2.80224609375	1.743061889648438	0.2561701965332031	2.78092138671875	1.707549926757812	0.2825684509277344	2.69754248046875	1.663635986328125	0.3904665832519531	2.672339599609375	1.390364196777344	0.4275877075195312	2.585447509765625	1.186988861083984	0.3560885925292969	2.633492431640625	1.103351890563965	0.3531885070800782	2.655555419921875	1.025922731399536	0.2807766418457031	2.64053759765625	1.082290031433105	0.2861204833984375	2.81601171875	1.707203918457031	0.2249776458740234	2.87187890625	1.678183166503906	0.1091959075927734	2.921118896484375	1.403656799316406	0.06641092681884765	2.84009716796875	1.194481628417969	-0.00487352180480957	2.8271767578125	1.100949684143066	0.03848910903930664
4	0.1000000000000005	2.79133740234375	1.208538833618164	0.2387679443359375	2.77713623046875	1.386886108398437	0.2358534851074219	2.775843017578125	1.529879943847656	0.2396575317382812	2.80340283203125	1.745025024414062	0.2588433532714844	2.78201025390625	1.70932080078125	0.2850026245117188	2.6978818359375	1.6636396484375	0.3917386474609375	2.6722412109375	1.390048004150391	0.4279252014160156	2.582100830078125	1.187375305175781	0.3578321533203125	2.635137451171875	1.10689966583252	0.3516457824707031	2.657015869140625	1.021517709732056	0.2885865173339844	2.637561767578125	1.08468229675293	0.2881432495117188	2.817401611328125	1.709306518554687	0.2275289764404297	2.8739443359375	1.680227905273437	0.1119640579223633	2.918619873046875	1.40492041015625	0.06765454864501953	2.84748193359375	1.191996536254883	-0.003732234239578247	2.82631201171875	1.099005493164062	0.03771775817871094
5	0.1333330000000004	2.792259521484375	1.20782585144043	0.2384532012939453	2.777349609375	1.386087768554688	0.2348780517578125	2.774767822265625	1.529080017089844	0.2374073944091797	2.803836181640625	1.743994506835937	0.2567382507324219	2.782529052734375	1.708364440917969	0.2830601806640625	2.6990244140625	1.6640517578125	0.3908412170410156	2.6692353515625	1.390538269042969	0.4241434936523438	2.579877197265625	1.186288818359375	0.3577927551269531	2.636789794921875	1.108559494018555	0.3510874328613282	2.656328369140625	1.019465826034546	0.2925747680664063	2.634726318359375	1.084920928955078	0.2879675903320312	2.81726171875	1.708265197753906	0.2251928863525391	2.871558349609375	1.679118530273437	0.108585807800293	2.92446337890625	1.404843536376953	0.06718496704101562	2.851023193359375	1.192286346435547	-0.002883866310119629	2.829972412109375	1.09936727142334	0.03876527786254882
6	0.1666670000000003	2.792038818359375	1.206301010131836	0.2392420654296875	2.77711865234375	1.384134521484375	0.2358887481689453	2.775553955078125	1.526776123046875	0.239423828125	2.802428955078125	1.741470764160156	0.258479736328125	2.78141552734375	1.705765014648438	0.2847145385742187	2.69740283203125	1.662469848632813	0.3920556335449219	2.669958984375	1.389666381835938	0.4275830993652344	2.578964111328125	1.188067855834961	0.3574173889160156	2.63502392578125	1.109820373535156	0.3534552917480469	2.65353759765625	1.023358396530151	0.2912593994140625	2.6358798828125	1.086350196838379	0.2894427490234375	2.8162802734375	1.705908874511719	0.2271165161132813	2.8686484375	1.678123046875	0.1096564865112305	2.92147900390625	1.404927581787109	0.06572645568847656	2.8490859375	1.192365753173828	-0.003511570453643799	2.830032958984375	1.099461837768555	0.03850790786743164
7	0.2000000000000002	2.7922216796875	1.207116943359375	0.2392054901123047	2.777300048828125	1.385318786621094	0.2353621673583984	2.77568359375	1.528274475097656	0.2383150787353516	2.80253369140625	1.743521728515625	0.2563802490234375	2.781606689453125	1.707838745117187	0.2829073486328125	2.69941650390625	1.663677307128906	0.39169921875	2.67010888671875	1.390228576660156	0.4252724914550781	2.577690673828125	1.187944641113281	0.35735302734375	2.6373623046875	1.112342102050781	0.3507298889160156	2.655608154296875	1.024128355026245	0.2905501098632812	2.6331787109375	1.086388122558594	0.2873763732910156	2.8163154296875	1.707759948730469	0.2250491333007812	2.87103125	1.678533264160156	0.1087027053833008	2.92162109375	1.40396337890625	0.0669383544921875	2.847528564453125	1.191821868896484	-0.003466799736022949	2.827714599609375	1.099109062194824	0.03915993118286133
8	0.233333	2.793072509765625	1.206838653564453	0.2383737945556641	2.777219970703125	1.385728820800781	0.2343334655761719	2.774249755859375	1.529282104492188	0.2371044464111328	2.803494384765625	1.744985168457031	0.2572114562988281	2.781677734375	1.709210998535156	0.2832876892089844	2.698653076171875	1.66544677734375	0.3924203491210937	2.668371337890625	1.390707122802734	0.4244147033691406	2.584001220703125	1.18289192199707	0.3593458557128906	2.663239013671875	1.13034358215332	0.3403521423339844	2.64772314453125	1.029905765533447	0.3015072937011719	2.63937060546875	1.090680137634277	0.2841479187011719	2.817361328125	1.709133605957031	0.2256836700439453	2.8739140625	1.679574584960938	0.1096554870605469	2.918373291015625	1.403086730957031	0.06541207122802735	2.848106201171875	1.18883039855957	-0.00590201473236084	2.829537353515625	1.096735427856445	0.03961954879760742
9	0.266667	2.79337353515625	1.207190017700195	0.2387226867675781	2.777974609375	1.386407684326172	0.2348541564941406	2.774768310546875	1.530189880371094	0.2371937713623047	2.80583837890625	1.746011474609375	0.2570353698730469	2.78386962890625	1.710363525390625	0.2833033752441406	2.69958251953125	1.666095092773437	0.3915607299804688	2.6678662109375	1.391179412841797	0.4244552307128907	2.584900146484375	1.182452041625977	0.3591795349121094	2.666537353515625	1.130942886352539	0.3485709228515625	2.646660400390625	1.034709407806397	0.3014671325683594	2.6408056640625	1.090380020141602	0.2837386779785157	2.819260986328125	1.709981689453125	0.2253952941894531	2.874563720703125	1.679791809082031	0.1086906661987305	2.919238037109375	1.402717681884766	0.06547932434082031	2.844462158203125	1.189403213500976	-0.005307637214660645	2.83120947265625	1.096436019897461	0.04067423629760742
10	0.3000000000000007	2.795163330078125	1.205813766479492	0.2391571655273438	2.77939990234375	1.385013153076172	0.2362873992919922	2.775830810546875	1.528768737792969	0.2393627014160156	2.8049736328125	1.744726379394531	0.26053271484375	2.783327392578125	1.708723510742188	0.2865803833007812	2.69842578125	1.66546728515625	0.3947611389160156	2.66680712890625	1.390231170654297	0.4248826599121094	2.58354931640625	1.181864456176758	0.358855712890625	2.66633740234375	1.132499893188477	0.3470640869140625	2.647559814453125	1.035308532714844	0.3015089111328125	2.642190673828125	1.091957099914551	0.2833058776855469	2.818714111328125	1.709014526367187	0.2286716461181641	2.872609130859375	1.680816589355469	0.1108202972412109	2.918198486328125	1.404284973144531	0.06521116638183594	2.84264599609375	1.191083679199219	-0.005066603660583496	2.82853076171875	1.09689387512207	0.03807579040527344
11	0.3333330000000005	2.79648681640625	1.206285049438476	0.2395035705566406	2.780152099609375	1.385584045410156	0.2364100036621094	2.77610986328125	1.529453430175781	0.2393267211914062	2.803690185546875	1.745968383789062	0.2587649230957031	2.78229443359375	1.709987731933594	0.2851290893554688	2.698363525390625	1.666043884277344	0.3939525756835938	2.66842138671875	1.390467926025391	0.4248758239746094	2.583443115234375	1.182596008300781	0.3587716064453125	2.666043701171875	1.133899566650391	0.3429050903320313	2.649695068359375	1.034302139282226	0.3015839538574219	2.6418623046875	1.09192310333252	0.2833806457519531	2.817700439453125	1.710072021484375	0.2271631164550781	2.871463134765625	1.680036193847656	0.1095780715942383	2.920412841796875	1.403578491210937	0.0655167236328125	2.84344384765625	1.190853866577148	-0.005349412441253663	2.8286875	1.097169761657715	0.03888248443603515
12	0.3666670000000005	2.79879736328125	1.205637451171875	0.2394469604492188	2.781496826171875	1.384607604980469	0.2361465454101563	2.776580078125	1.528265075683594	0.2389603424072266	2.804489990234375	1.74428466796875	0.2601581420898437	2.782912109375	1.708198364257812	0.2861054992675781	2.699089111328125	1.665153015136719	0.3951232604980469	2.665097412109375	1.389811492919922	0.4201216125488281	2.581916259765625	1.180117706298828	0.3587280578613281	2.664820068359375	1.132579467773438	0.3417400817871094	2.6504765625	1.032518520355225	0.3011739196777344	2.642818603515625	1.090535148620605	0.2839009399414062	2.81856494140625	1.708645385742187	0.2283963012695313	2.873177490234375	1.679469055175781	0.1111812744140625	2.920664306640625	1.403421203613281	0.06535990905761718	2.84479833984375	1.190883316040039	-0.006224706649780274	2.828509765625	1.101158866882324	0.04483167266845703
13	0.4000000000000004	2.7972509765625	1.206396530151367	0.2393025207519531	2.7808359375	1.385634857177734	0.2358956909179687	2.77668310546875	1.5294677734375	0.2385762786865234	2.8063671875	1.745570922851563	0.2588290100097656	2.7846279296875	1.709710388183594	0.2850509643554687	2.6995966796875	1.666350891113281	0.3932021789550781	2.665156005859375	1.391386749267578	0.4242244873046875	2.58322802734375	1.182017333984375	0.3592234497070312	2.666470703125	1.135457305908203	0.3406815490722656	2.650788330078125	1.034682353973389	0.3021257629394531	2.64201806640625	1.091978996276855	0.2833620300292969	2.82002197265625	1.709669372558594	0.2270985565185547	2.87481591796875	1.679360534667969	0.1101005859375	2.917277099609375	1.401954925537109	0.06575099945068359	2.830537353515625	1.193252899169922	-0.00557936716079712	2.832683349609375	1.100802055358887	0.04334282684326172
14	0.4333330000000002	2.798749755859375	1.206069580078125	0.2397288360595703	2.781591552734375	1.385226104736328	0.2360013885498047	2.778262939453125	1.529062744140625	0.2393056182861328	2.805247802734375	1.745753295898437	0.2567939147949219	2.7843857421875	1.709890502929687	0.2837130737304687	2.70154150390625	1.666810485839844	0.3936524047851562	2.668061767578125	1.391467529296875	0.4221868591308593	2.583029052734375	1.182758178710938	0.3591061096191406	2.66555078125	1.135012023925781	0.3403764953613281	2.64940966796875	1.034372665405273	0.3016658935546875	2.642423095703125	1.092232627868652	0.2839003601074219	2.8189384765625	1.709696472167969	0.2252582702636719	2.873296875	1.681109008789063	0.1076303405761719	2.92079638671875	1.403742828369141	0.06851118469238281	2.821943359375	1.198768783569336	0.002341583251953125	2.833574951171875	1.102839790344238	0.04242614364624023
15	0.4666670000000002	2.798998291015625	1.206715530395508	0.2404415893554687	2.78246044921875	1.385971893310547	0.2368233032226562	2.778833251953125	1.529843688964844	0.2396067199707031	2.805333984375	1.746567321777344	0.2579983520507813	2.784670166015625	1.710517822265625	0.2848402709960938	2.700370361328125	1.666887451171875	0.3934896545410156	2.664878662109375	1.391587036132812	0.4205584411621094	2.58196826171875	1.181503189086914	0.3590455627441406	2.665051513671875	1.133166366577149	0.3447212524414062	2.65269482421875	1.033683879852295	0.30179052734375	2.6397578125	1.090445907592773	0.2835733032226562	2.818993408203125	1.710685241699219	0.2262331085205078	2.872008056640625	1.679980895996094	0.1084930038452148	2.91693798828125	1.401685272216797	0.07262538146972657	2.813458251953125	1.196401504516602	0.01483559226989746	2.83812353515625	1.097670104980469	0.03918568420410156
16	0.5	2.798999267578125	1.206715972900391	0.2404419250488281	2.78246142578125	1.385972534179688	0.2368238677978516	2.77883447265625	1.529844482421875	0.2396078491210938	2.805336669921875	1.746567993164063	0.2580013122558594	2.784672607421875	1.710518371582031	0.2848429565429688	2.700373046875	1.666887390136719	0.3934924621582031	2.664880615234375	1.391586700439453	0.4205593872070312	2.58196923828125	1.18150341796875	0.3590451354980469	2.66505224609375	1.133166366577149	0.3447200012207031	2.652692138671875	1.033684776306152	0.3017880554199219	2.639760009765625	1.090447799682617	0.2835716552734375	2.818995361328125	1.710686157226562	0.2262357025146484	2.8720107421875	1.679983154296875	0.1084952850341797	2.91694189453125	1.401688018798828	0.07262332153320313	2.813463134765625	1.196404403686523	0.0148301420211792	2.8381279296875	1.097672203063965	0.03917819976806641
17	0.5333330000000007	2.798999267578125	1.206715972900391	0.2404419250488281	2.78246142578125	1.385972534179688	0.2368238677978516	2.77883447265625	1.529844482421875	0.2396078491210938	2.805336669921875	1.746567993164063	0.2580013122558594	2.784672607421875	1.710518371582031	0.2848429565429688	2.700373046875	1.666887390136719	0.3934924621582031	2.664880615234375	1.391586700439453	0.4205593872070312	2.58196923828125	1.18150341796875	0.3590451354980469	2.66505224609375	1.133166366577149	0.3447200012207031	2.652692138671875	1.033684776306152	0.3017880554199219	2.639760009765625	1.090447799682617	0.2835716552734375	2.818995361328125	1.710686157226562	0.2262357025146484	2.8720107421875	1.679983154296875	0.1084952850341797	2.91694189453125	1.401688018798828	0.07262332153320313	2.813463134765625	1.196404403686523	0.0148301420211792	2.8381279296875	1.097672203063965	0.03917819976806641
18	0.5666670000000007	2.798999267578125	1.206715972900391	0.2404419250488281	2.78246142578125	1.385972534179688	0.2368238677978516	2.77883447265625	1.529844482421875	0.2396078491210938	2.805336669921875	1.746567993164063	0.2580013122558594	2.784672607421875	1.710518371582031	0.2848429565429688	2.700373046875	1.666887390136719	0.3934924621582031	2.664880615234375	1.391586700439453	0.4205593872070312	2.58196923828125	1.18150341796875	0.3590451354980469	2.66505224609375	1.133166366577149	0.3447200012207031	2.652692138671875	1.033684776306152	0.3017880554199219	2.639760009765625	1.090447799682617	0.2835716552734375	2.818995361328125	1.710686157226562	0.2262357025146484	2.8720107421875	1.679983154296875	0.1084952850341797	2.91694189453125	1.401688018798828	0.07262332153320313	2.813463134765625	1.196404403686523	0.0148301420211792	2.8381279296875	1.097672203063965	0.03917819976806641
19	0.6000000000000005	2.798999267578125	1.206715972900391	0.2404419250488281	2.78246142578125	1.385972534179688	0.2368238677978516	2.77883447265625	1.529844482421875	0.2396078491210938	2.805336669921875	1.746567993164063	0.2580013122558594	2.784672607421875	1.710518371582031	0.2848429565429688	2.700373046875	1.666887390136719	0.3934924621582031	2.664880615234375	1.391586700439453	0.4205593872070312	2.58196923828125	1.18150341796875	0.3590451354980469	2.66505224609375	1.133166366577149	0.3447200012207031	2.652692138671875	1.033684776306152	0.3017880554199219	2.639760009765625	1.090447799682617	0.2835716552734375	2.818995361328125	1.710686157226562	0.2262357025146484	2.8720107421875	1.679983154296875	0.1084952850341797	2.91694189453125	1.401688018798828	0.07262332153320313	2.813463134765625	1.196404403686523	0.0148301420211792	2.8381279296875	1.097672203063965	0.03917819976806641
20	0.6333330000000004	2.8004951171875	1.206425765991211	0.2398410797119141	2.784530029296875	1.385678894042969	0.2367537841796875	2.78142236328125	1.529497985839844	0.2401435394287109	2.809417236328125	1.745943359375	0.2586580810546875	2.788251220703125	1.710080871582031	0.2853259887695312	2.702788330078125	1.66692626953125	0.3931849060058594	2.666673828125	1.391949584960938	0.4216493225097656	2.584475341796875	1.181954666137695	0.3592058715820313	2.667592041015625	1.135292373657227	0.3404475402832031	2.65280224609375	1.034319385528564	0.3021116638183594	2.64434912109375	1.090806701660156	0.2846283264160156	2.823071533203125	1.709953552246094	0.2270411987304687	2.875050537109375	1.680072692871094	0.1086828842163086	2.92914013671875	1.403638092041016	0.07189019012451171	2.824697021484375	1.200124694824219	0.01006278800964355	2.832441650390625	1.097374450683594	0.02805517578125
21	0.6666670000000003	2.801705810546875	1.20648095703125	0.2408521881103516	2.78544384765625	1.385595092773438	0.2384355163574219	2.7805390625	1.529274780273437	0.241450439453125	2.808611328125	1.745580078125	0.2597268676757812	2.7876240234375	1.709747314453125	0.2865136413574219	2.702765380859375	1.66656640625	0.3947079162597656	2.667365478515625	1.391549530029297	0.421797119140625	2.58462939453125	1.182000335693359	0.3591606140136719	2.667548583984375	1.133696929931641	0.3444627075195312	2.65394580078125	1.034142635345459	0.3023709106445313	2.646809326171875	1.090897155761719	0.2863217468261719	2.822067138671875	1.709607482910156	0.2280585784912109	2.87247412109375	1.681046630859375	0.1087987518310547	2.93192431640625	1.405906402587891	0.07206182098388672	2.828425537109375	1.20243766784668	0.00912490463256836	2.832361572265625	1.100260055541992	0.03082121086120606
22	0.7000000000000002	2.8022021484375	1.206555252075195	0.2411920623779297	2.785918212890625	1.385872192382813	0.2388754577636719	2.780953369140625	1.5297109375	0.2419384155273437	2.808583740234375	1.746326843261719	0.2601645812988281	2.78767822265625	1.710411926269531	0.2870081176757813	2.703043701171875	1.667199279785156	0.3955808410644531	2.667701416015625	1.391853851318359	0.4226385192871094	2.584564697265625	1.182271820068359	0.3596593017578125	2.66754931640625	1.133727447509766	0.3454078674316406	2.65203515625	1.034872180938721	0.3020314331054688	2.647341796875	1.093347640991211	0.2854310913085937	2.822107421875	1.710337585449219	0.2284559478759766	2.873101318359375	1.681750183105469	0.109285758972168	2.933691162109375	1.406607604980469	0.07196086883544922	2.831097900390625	1.202611038208008	0.008250623703002931	2.8335185546875	1.100122421264648	0.02925878524780274
23	0.733333	2.8025087890625	1.205667175292969	0.2404881286621094	2.785720458984375	1.384557586669922	0.2375837707519531	2.78272998046875	1.528131713867187	0.2415954284667969	2.809384521484375	1.744359985351562	0.2604608764648437	2.788440673828125	1.708386901855469	0.2870079345703125	2.70419580078125	1.665966796875	0.3958025207519531	2.667414306640625	1.391306335449219	0.4219895324707031	2.5846591796875	1.182020584106445	0.3593085632324219	2.6673720703125	1.132677169799805	0.3478555908203125	2.653822509765625	1.034798271179199	0.3022278137207031	2.643326904296875	1.090693702697754	0.2848938293457031	2.82325732421875	1.708561401367187	0.2288480682373047	2.874777587890625	1.681504211425781	0.1098505706787109	2.934390625	1.407094207763672	0.07007920837402344	2.834656982421875	1.203033111572266	0.003892868757247925	2.8327060546875	1.102210395812988	0.03104342842102051
24	0.766667	2.80210791015625	1.204721694946289	0.2402137908935547	2.7853671875	1.383282531738281	0.2379142456054688	2.7817578125	1.526567565917969	0.2419915313720703	2.8064169921875	1.742664367675781	0.2602575073242188	2.78563525390625	1.706674682617187	0.2867348937988281	2.701882080078125	1.666249450683594	0.396304443359375	2.667583740234375	1.392026580810547	0.4247377319335938	2.58651708984375	1.183481338500977	0.3591036987304688	2.66944140625	1.134514862060547	0.3492297973632812	2.650311767578125	1.038977882385254	0.3011929321289062	2.64726708984375	1.09289208984375	0.2853564453125	2.82077880859375	1.706945068359375	0.2289230651855469	2.87403662109375	1.6822861328125	0.1104502410888672	2.93978515625	1.410056579589844	0.06922862243652343	2.846760009765625	1.204583282470703	-0.0006497427821159363	2.827674560546875	1.107747741699219	0.03286767196655273
25	0.8000000000000007	2.803119140625	1.205171447753906	0.2401165466308594	2.785163818359375	1.383796051025391	0.2370691070556641	2.781667236328125	1.527232849121094	0.2413090667724609	2.80717138671875	1.743411926269531	0.2602246704101562	2.786068115234375	1.707412841796875	0.286532958984375	2.70376318359375	1.665856323242187	0.3969751281738281	2.666682373046875	1.391473846435547	0.4231990661621094	2.5855029296875	1.182528564453125	0.3580914611816406	2.66866650390625	1.134353591918945	0.3456541137695313	2.65120556640625	1.036774917602539	0.3009370422363281	2.645624755859375	1.090763687133789	0.2846629638671875	2.82156884765625	1.707664306640625	0.228854736328125	2.877369873046875	1.683192932128906	0.1113595199584961	2.947373046875	1.411325531005859	0.07275375366210937	2.85836474609375	1.204925872802734	-0.0004045292735099792	2.82934375	1.110290786743164	0.03261146163940429
26	0.8333330000000005	2.801170654296875	1.204820510864258	0.2403818664550781	2.78496875	1.383467926025391	0.2377958831787109	2.78153271484375	1.526802185058594	0.2414084930419922	2.80416259765625	1.743181518554688	0.2595469665527343	2.783866943359375	1.706982849121094	0.2861372985839844	2.703302490234375	1.661583557128906	0.3961913757324219	2.668857666015625	1.387434936523438	0.4257557983398437	2.583827392578125	1.181006774902344	0.3582825927734375	2.666024658203125	1.131903717041016	0.3438466491699219	2.649478515625	1.03332506942749	0.3012483215332031	2.6438466796875	1.090615287780762	0.2842358703613281	2.818717529296875	1.707594848632813	0.2281331481933594	2.874238525390625	1.682749328613281	0.110709587097168	2.94325732421875	1.41115478515625	0.07021109771728516	2.8532373046875	1.204833267211914	-0.001266650915145874	2.830181884765625	1.109008819580078	0.03273088455200195
27	0.8666670000000005	2.802655029296875	1.205726669311523	0.2417529296875	2.786046875	1.38449560546875	0.2391649169921875	2.781225830078125	1.527926940917969	0.2423401794433594	2.80764794921875	1.744012023925781	0.2611640014648438	2.78644873046875	1.708102905273438	0.2875213928222656	2.702313720703125	1.662311889648437	0.3948738708496094	2.667153076171875	1.388150421142578	0.4257508850097656	2.5841865234375	1.180665802001953	0.3582380676269531	2.666653076171875	1.130640060424805	0.3487988586425781	2.651593017578125	1.033827423095703	0.3016026611328125	2.648068603515625	1.090693534851074	0.2863221740722656	2.82183935546875	1.708198791503906	0.2297721099853516	2.8750830078125	1.681056701660156	0.1116728515625	2.94884326171875	1.410257202148438	0.07248336029052735	2.85484765625	1.205861770629883	-9.038299322128296e-05	2.827931396484375	1.11035285949707	0.03219654083251953
28	0.9000000000000004	2.80396533203125	1.205640930175781	0.2398207092285156	2.78702294921875	1.384400482177734	0.2372659454345703	2.782578857421875	1.527853393554687	0.2407723388671875	2.80785498046875	1.744069702148437	0.2599617919921875	2.786996337890625	1.707974487304687	0.2863478088378906	2.705443115234375	1.663043212890625	0.3960532836914062	2.668265869140625	1.388950225830078	0.4254399719238281	2.584053466796875	1.181766494750977	0.3584509582519531	2.6664423828125	1.13206086730957	0.3467861938476562	2.652670166015625	1.034035057067871	0.30171875	2.64527880859375	1.091175445556641	0.2852449951171875	2.822092529296875	1.708406494140625	0.2284109649658203	2.87506689453125	1.681690124511719	0.1100761108398438	2.949798828125	1.411310546875	0.06960379791259766	2.859508544921875	1.204522079467773	-0.000959545373916626	2.83117333984375	1.109697624206543	0.03216063690185547
29	0.9333330000000002	2.802633544921875	1.205111129760742	0.2408600158691406	2.7865078125	1.3837734375	0.2383856658935547	2.7824541015625	1.52710205078125	0.2417797698974609	2.808868896484375	1.742936584472656	0.2613305969238282	2.7877001953125	1.706966430664063	0.287550537109375	2.704273193359375	1.662809265136719	0.3959719848632812	2.668872314453125	1.388759368896484	0.4254160766601562	2.585566162109375	1.181321029663086	0.3588680419921875	2.66813671875	1.133144622802734	0.3434513854980469	2.651715576171875	1.034099445343018	0.301889404296875	2.644231689453125	1.089808288574219	0.2846690673828125	2.82303173828125	1.707263488769531	0.2298328857421875	2.876600830078125	1.682658996582031	0.1114504776000977	2.951340576171875	1.412401000976562	0.07210963439941406	2.863646484375	1.20570637512207	-0.001186177134513855	2.82815478515625	1.113855087280273	0.03308023834228516
30	0.9666670000000002	2.80376904296875	1.204696762084961	0.2407060699462891	2.78659423828125	1.38345556640625	0.2377595367431641	2.781931640625	1.526932006835938	0.2408927154541016	2.807961181640625	1.743061889648438	0.2604239196777344	2.78680322265625	1.707021789550781	0.2866605834960937	2.704015380859375	1.661834106445312	0.3953601379394531	2.668108642578125	1.387627258300781	0.4256503601074219	2.584442626953125	1.18014208984375	0.3587863464355469	2.66715087890625	1.132489807128906	0.3418724365234375	2.65046533203125	1.032897785186768	0.3014197692871094	2.643906005859375	1.090218200683594	0.2836293029785156	2.822240966796875	1.707364135742187	0.2289194030761719	2.87692822265625	1.680334716796875	0.1114150848388672	2.951554443359375	1.409657745361328	0.07246293640136718	2.852544677734375	1.209029556274414	-0.004057600975036622	2.84300634765625	1.114703338623047	0.03960455322265625
31	1	2.80229150390625	1.206525436401367	0.2407959136962891	2.78655029296875	1.385854827880859	0.2377022094726562	2.783759033203125	1.529726623535156	0.2410436706542969	2.809821533203125	1.746405700683594	0.2604359436035156	2.789037109375	1.7102255859375	0.2870033264160156	2.705884765625	1.663467224121094	0.3952260437011719	2.667888916015625	1.388854461669922	0.4255492858886719	2.582682861328125	1.181358459472656	0.3586664123535157	2.6653515625	1.133996170043945	0.3395281372070312	2.652668212890625	1.032570095062256	0.3015380249023438	2.64715478515625	1.091968612670899	0.2855825500488281	2.82373876953125	1.710667236328125	0.2286247100830078	2.878717041015625	1.680882873535156	0.1115576934814453	2.92378076171875	1.402673187255859	0.0752997055053711	2.810060791015625	1.205523818969727	0.009089573860168457	2.83684619140625	1.108136520385742	0.036410400390625
32	1.033333000000001	2.802127685546875	1.206384307861328	0.2411701354980469	2.7863671875	1.38563037109375	0.2381635284423828	2.78340087890625	1.529433044433594	0.2414776763916016	2.809271484375	1.746066101074219	0.2605004272460937	2.788635009765625	1.709911376953125	0.2871753845214844	2.70496435546875	1.663338439941406	0.3949892578125	2.667531494140625	1.388811614990234	0.4256102294921875	2.583244873046875	1.180965591430664	0.3590265502929688	2.666095458984375	1.134060806274414	0.339776123046875	2.65254150390625	1.032921016693115	0.3014686584472656	2.64810302734375	1.092101737976074	0.285693359375	2.823107666015625	1.710320922851563	0.2286972045898437	2.87623486328125	1.680019409179688	0.1109791412353516	2.92100537109375	1.401659027099609	0.07658596801757812	2.812227783203125	1.200513946533203	0.01461612033843994	2.8378232421875	1.101697105407715	0.03738014221191406
33	1.066667000000001	2.80212939453125	1.206383560180664	0.2411706085205078	2.78636865234375	1.385629180908203	0.2381647338867187	2.78340234375	1.529431518554687	0.2414798126220703	2.8092724609375	1.746063842773438	0.260505615234375	2.78863623046875	1.709908752441406	0.2871799621582031	2.70496533203125	1.663334167480469	0.3949925231933594	2.667532958984375	1.388807495117188	0.4256094360351563	2.583247314453125	1.180962600708008	0.3590227355957031	2.666098388671875	1.134058364868164	0.3397727966308594	2.652546875	1.03291881942749	0.3014645385742187	2.648106689453125	1.092099609375	0.2856897277832031	2.82310888671875	1.710319213867188	0.2287020568847656	2.87623876953125	1.680020629882812	0.1109848937988281	2.921018310546875	1.4016630859375	0.07658645629882813	2.81225048828125	1.200515243530274	0.01461042499542236	2.83784814453125	1.101698570251465	0.03737165832519531
34	1.100000000000001	2.80212939453125	1.206383560180664	0.2411706085205078	2.78636865234375	1.385629180908203	0.2381647338867187	2.78340234375	1.529431518554687	0.2414798126220703	2.8092724609375	1.746063842773438	0.260505615234375	2.78863623046875	1.709908752441406	0.2871799621582031	2.70496533203125	1.663334167480469	0.3949925231933594	2.667532958984375	1.388807495117188	0.4256094360351563	2.583247314453125	1.180962600708008	0.3590227355957031	2.666098388671875	1.134058364868164	0.3397727966308594	2.652546875	1.03291881942749	0.3014645385742187	2.648106689453125	1.092099609375	0.2856897277832031	2.82310888671875	1.710319213867188	0.2287020568847656	2.87623876953125	1.680020629882812	0.1109848937988281	2.921018310546875	1.4016630859375	0.07658645629882813	2.81225048828125	1.200515243530274	0.01461042499542236	2.83784814453125	1.101698570251465	0.03737165832519531
35	1.133333	2.80212939453125	1.206383560180664	0.2411706085205078	2.78636865234375	1.385629180908203	0.2381647338867187	2.78340234375	1.529431518554687	0.2414798126220703	2.8092724609375	1.746063842773438	0.260505615234375	2.78863623046875	1.709908752441406	0.2871799621582031	2.70496533203125	1.663334167480469	0.3949925231933594	2.667532958984375	1.388807495117188	0.4256094360351563	2.583247314453125	1.180962600708008	0.3590227355957031	2.666098388671875	1.134058364868164	0.3397727966308594	2.652546875	1.03291881942749	0.3014645385742187	2.648106689453125	1.092099609375	0.2856897277832031	2.82310888671875	1.710319213867188	0.2287020568847656	2.87623876953125	1.680020629882812	0.1109848937988281	2.921018310546875	1.4016630859375	0.07658645629882813	2.81225048828125	1.200515243530274	0.01461042499542236	2.83784814453125	1.101698570251465	0.03737165832519531
36	1.166667	2.801510498046875	1.205451965332031	0.2411001434326172	2.785771240234375	1.384435607910156	0.2381632995605469	2.782867919921875	1.528023986816406	0.2416499481201172	2.808412109375	1.744371520996094	0.2606607971191406	2.787652099609375	1.708274169921875	0.2871824951171875	2.703802490234375	1.662274719238281	0.3948202819824219	2.66509033203125	1.388260284423828	0.4247053833007812	2.580544921875	1.180915298461914	0.3580941772460938	2.663152587890625	1.133105285644531	0.3408503112792969	2.652527099609375	1.032285182952881	0.3012528991699219	2.644957275390625	1.091436149597168	0.2855879821777344	2.822469482421875	1.708665954589844	0.2290251312255859	2.877854736328125	1.680592895507813	0.1120170364379883	2.9274345703125	1.403782257080078	0.07523943328857421	2.824397216796875	1.201331192016602	0.009176865577697754	2.841279541015625	1.102106002807617	0.03702167892456055
37	1.2	2.8016630859375	1.205136535644531	0.2409624328613281	2.7859345703125	1.383975738525391	0.2379011840820313	2.782924560546875	1.527451782226563	0.2412209014892578	2.8082705078125	1.743692810058594	0.2597049255371094	2.7875126953125	1.707677001953125	0.2862666320800781	2.703582763671875	1.66203564453125	0.3938412780761719	2.66472705078125	1.388361785888672	0.4245905456542969	2.580246826171875	1.181025482177734	0.3585221862792969	2.66283984375	1.133187423706055	0.3417246398925781	2.65170556640625	1.0324368019104	0.302328125	2.645551513671875	1.092026062011719	0.2865563659667969	2.82238818359375	1.7079453125	0.2282057647705078	2.877964111328125	1.679701477050781	0.1114484100341797	2.92802294921875	1.403149017333984	0.07511592864990234	2.8258671875	1.200396514892578	0.009281486511230468	2.841809814453125	1.101062522888184	0.03698110580444336
38	1.233333	2.8019892578125	1.20545361328125	0.2401618347167969	2.78623876953125	1.384434173583984	0.2372537536621094	2.78221044921875	1.528006652832031	0.2401392822265625	2.80982080078125	1.744135131835937	0.2587127685546875	2.788938232421875	1.708253295898438	0.2854287109375	2.704080078125	1.663319519042969	0.3927229309082031	2.66538818359375	1.389367156982422	0.4231609802246094	2.581519775390625	1.181249038696289	0.3581358337402344	2.664292236328125	1.13406184387207	0.3399978942871094	2.652474609375	1.032994152069092	0.3013860473632812	2.649919921875	1.093515975952148	0.2868594970703125	2.823323974609375	1.708272216796875	0.2270148010253906	2.87462353515625	1.679542114257813	0.1083178558349609	2.92486279296875	1.402966156005859	0.07071074676513672	2.8232626953125	1.199291702270508	0.006213582992553711	2.83821875	1.100031700134277	0.03501362228393555
39	1.266667	2.801577392578125	1.205188995361328	0.2408474884033203	2.785329833984375	1.384196014404297	0.2376350555419922	2.78091943359375	1.527820922851562	0.2403683319091797	2.806482421875	1.744324340820313	0.2585896606445313	2.78554541015625	1.708338623046875	0.2851614074707031	2.7008388671875	1.662707336425781	0.392362548828125	2.66393017578125	1.388578277587891	0.4244540405273438	2.579553466796875	1.18105046081543	0.3578646240234375	2.662293701171875	1.13381526184082	0.3394869689941406	2.650402587890625	1.032617748260498	0.30110888671875	2.6478828125	1.09351537322998	0.2863513488769531	2.82070458984375	1.708459655761719	0.2271764526367188	2.87470751953125	1.677621215820313	0.1101570510864258	2.926092041015625	1.401584655761719	0.0693663330078125	2.82629931640625	1.19729704284668	0.00363197922706604	2.84111083984375	1.098834884643555	0.03526593017578125
40	1.300000000000001	2.80216455078125	1.204941940307617	0.2410358581542969	2.785835205078125	1.383833862304688	0.2378548126220703	2.78155908203125	1.527373901367187	0.2407276153564453	2.8075927734375	1.743682006835938	0.2590269470214844	2.786749755859375	1.707726867675781	0.2856589050292969	2.702684326171875	1.662116821289062	0.3932569580078125	2.66586572265625	1.388131042480469	0.4252273559570313	2.58103173828125	1.180826965332031	0.3590143432617188	2.66360107421875	1.133616119384766	0.3401201477050781	2.652576904296875	1.032403305053711	0.3017087707519531	2.648099365234375	1.092184364318848	0.2873355102539062	2.8215703125	1.707847229003906	0.2275172424316406	2.874497314453125	1.676880920410156	0.1101306610107422	2.924030517578125	1.400740112304687	0.06893919372558593	2.82240234375	1.197280975341797	0.003962814807891846	2.837315185546875	1.098743904113769	0.03510520935058594
41	1.333333000000001	2.802888671875	1.206419830322266	0.2414241180419922	2.786761474609375	1.385580047607422	0.2381407470703125	2.780877685546875	1.529283630371094	0.2397371368408203	2.81011083984375	1.745538879394531	0.2574689331054688	2.78847900390625	1.709958435058594	0.28410302734375	2.70273291015625	1.664453125	0.390683349609375	2.664650390625	1.390543395996094	0.42511279296875	2.581343505859375	1.182426651000977	0.3583622436523438	2.66413623046875	1.133046295166016	0.3466673278808594	2.652763427734375	1.034326671600342	0.301955322265625	2.644995849609375	1.092333168029785	0.2860083923339844	2.8238076171875	1.709324279785156	0.2261612854003906	2.87746630859375	1.676999694824219	0.1092653121948242	2.93429296875	1.401417938232422	0.07113439178466797	2.834892333984375	1.197254058837891	0.003764167308807373	2.83626220703125	1.096553764343262	0.03186789894104004
42	1.366667000000001	2.802188232421875	1.205777893066406	0.241260986328125	2.785904296875	1.384642364501953	0.2376792907714844	2.7804384765625	1.528139831542969	0.2395215759277344	2.80846044921875	1.744000671386719	0.2597193603515625	2.78683251953125	1.708094482421875	0.2857729797363281	2.70218505859375	1.662703125	0.3929809265136719	2.6661845703125	1.38875537109375	0.4258733215332031	2.582003662109375	1.181616546630859	0.3584310913085937	2.664662353515625	1.134363204956055	0.3401091613769531	2.651640869140625	1.033415420532227	0.3016665649414063	2.64567041015625	1.090690864562988	0.2863037719726563	2.8225439453125	1.708238342285156	0.2281849670410156	2.87786669921875	1.677291198730469	0.1119233474731445	2.93375146484375	1.402731597900391	0.06860503387451172	2.845134521484375	1.195026992797852	-0.00165732204914093	2.82970654296875	1.096505233764648	0.02923489189147949
43	1.4	2.80265478515625	1.205597457885742	0.2410733184814453	2.785917724609375	1.384503540039062	0.2369768829345703	2.7808154296875	1.528092834472656	0.2385533294677734	2.807622314453125	1.744330322265625	0.2575769348144532	2.7862568359375	1.7084140625	0.2838808898925781	2.701779296875	1.662543518066406	0.3911203308105469	2.6643203125	1.388657135009766	0.4241275634765625	2.58183349609375	1.180221481323242	0.3581800842285156	2.664946044921875	1.133711181640625	0.3397400207519531	2.651560302734375	1.032687438964844	0.3014610900878906	2.647841064453125	1.090714530944824	0.2863114624023437	2.82185107421875	1.708469665527344	0.226178466796875	2.8760712890625	1.676728576660156	0.1095329895019531	2.93448046875	1.401977264404297	0.06994879150390625	2.847440185546875	1.193453186035156	-0.0002743452787399292	2.827314208984375	1.095250526428223	0.02907695579528809
44	1.433333	2.802644775390625	1.205407531738281	0.2410543975830078	2.78589697265625	1.384212951660156	0.2369344787597656	2.78074755859375	1.527721984863281	0.2384727935791016	2.807455322265625	1.743858703613281	0.2574004516601562	2.786162109375	1.707956115722656	0.2837309265136719	2.70190966796875	1.662115356445312	0.3910538024902344	2.664492919921875	1.388414367675781	0.4243562622070313	2.581968017578125	1.180038848876953	0.3587216796875	2.664928955078125	1.133353286743164	0.3403228149414063	2.652415283203125	1.032412097930908	0.3017026062011719	2.646084716796875	1.090503959655762	0.2858236389160156	2.821645263671875	1.708019104003906	0.2260038909912109	2.87550830078125	1.676361450195313	0.1092529373168945	2.93399169921875	1.401819030761719	0.06944551086425781	2.846691162109375	1.193488525390625	-0.0005912557244300842	2.827896240234375	1.095149757385254	0.02898204612731934
45	1.466667	2.802252197265625	1.20461540222168	0.2400873260498047	2.78568798828125	1.383213165283203	0.2362077789306641	2.78076220703125	1.526542175292969	0.2381332855224609	2.80670166015625	1.742515991210937	0.2567694702148438	2.78549267578125	1.706630676269531	0.28307373046875	2.70065283203125	1.661276062011719	0.3898931884765625	2.665294189453125	1.387507965087891	0.4219054260253906	2.5843671875	1.177864883422852	0.3594537963867188	2.66756494140625	1.131755599975586	0.3413228454589844	2.6524443359375	1.03186113357544	0.3013286743164063	2.645322509765625	1.0902587890625	0.2834272155761719	2.82105712890625	1.706720642089844	0.2254981842041016	2.87509619140625	1.67723046875	0.1084526901245117	2.934578857421875	1.403306091308594	0.0684425048828125	2.850740966796875	1.1937490234375	-0.001146227121353149	2.824974609375	1.097139053344727	0.02840309524536133
46	1.5	2.801508544921875	1.204660629272461	0.2401420745849609	2.785331787109375	1.383481323242187	0.2361843719482422	2.78053369140625	1.526966552734375	0.2380135498046875	2.80796875	1.743151123046875	0.2546427307128906	2.786654296875	1.707594360351563	0.2814006958007813	2.701896240234375	1.662328918457031	0.3885256042480469	2.665145751953125	1.388719543457031	0.4227826538085938	2.583394287109375	1.179387680053711	0.3594519653320313	2.666514892578125	1.132532409667969	0.3423677978515625	2.65454541015625	1.03238459777832	0.3016366577148438	2.644274658203125	1.089965042114258	0.2845906066894531	2.821942138671875	1.706956665039062	0.2235755615234375	2.877400634765625	1.676454345703125	0.1072990951538086	2.938848876953125	1.402329010009766	0.06959773254394531	2.842802001953125	1.197903961181641	-0.0003175586462020874	2.83108984375	1.098358039855957	0.02878271102905273
47	1.533333000000001	2.801423828125	1.204459976196289	0.2408037109375	2.78475830078125	1.383232421875	0.2364103546142578	2.7789951171875	1.526696228027344	0.2373348083496094	2.80662646484375	1.742804138183594	0.2547255401611328	2.785482421875	1.707136047363281	0.2814741821289062	2.702692626953125	1.662398071289062	0.3903528442382813	2.66552734375	1.388365417480469	0.4206321716308594	2.583372802734375	1.17863508605957	0.35913623046875	2.666390625	1.131957092285156	0.3410744018554687	2.649228759765625	1.03207027053833	0.3015668334960938	2.6430380859375	1.089181182861328	0.2835621643066406	2.820372314453125	1.706740478515625	0.2234028625488281	2.87576806640625	1.678062744140625	0.106627555847168	2.93736669921875	1.403711883544922	0.07077707672119141	2.849044921875	1.196073669433594	0.0001188665628433228	2.834069580078125	1.096559616088867	0.02781184005737305
48	1.566667000000001	2.802369873046875	1.206816772460938	0.2407924499511719	2.785738037109375	1.385694488525391	0.2351033020019531	2.7811572265625	1.529312377929688	0.2358404388427734	2.806693115234375	1.745642150878906	0.2556229858398438	2.78559521484375	1.709498168945312	0.2818337097167969	2.70138330078125	1.663140747070313	0.3890782470703125	2.664930419921875	1.388830444335937	0.4196732482910156	2.58292578125	1.178817047119141	0.3582613525390625	2.6660947265625	1.131312957763672	0.34284228515625	2.650275390625	1.032047679901123	0.3010438232421875	2.64354638671875	1.090024444580078	0.282982177734375	2.821078369140625	1.709984741210937	0.2240625	2.8758291015625	1.682461059570312	0.1065918807983398	2.93311474609375	1.407311676025391	0.06808618927001953	2.854587158203125	1.194731246948242	-7.674098014831543e-07	2.828740478515625	1.097705825805664	0.02879128646850586
49	1.600000000000001	2.80124365234375	1.206101669311523	0.2408353118896484	2.78503857421875	1.384956909179687	0.2361698608398438	2.78008544921875	1.528486633300781	0.2373764953613281	2.807482177734375	1.7444853515625	0.2570641479492187	2.785930908203125	1.708581420898438	0.2831885375976563	2.7011181640625	1.663549438476562	0.3904266357421875	2.663107421875	1.38944448852539	0.4196553039550781	2.583124755859375	1.17730485534668	0.363565185546875	2.6660390625	1.13336669921875	0.3391399230957031	2.651507568359375	1.032300231933594	0.3015448913574219	2.640064697265625	1.091139183044434	0.2831361389160156	2.82169580078125	1.708682983398437	0.2256299133300781	2.87773193359375	1.680784240722656	0.1089319839477539	2.93162451171875	1.40539013671875	0.06838623809814454	2.848730224609375	1.195051956176758	-0.00105971097946167	2.828503662109375	1.097138824462891	0.02900396728515625
50	1.633333	2.800752197265625	1.206021331787109	0.2398294525146484	2.784734130859375	1.384919952392578	0.2349504241943359	2.780609619140625	1.528499145507813	0.2364108581542969	2.80559716796875	1.744886291503906	0.2554620513916016	2.78417431640625	1.708859924316406	0.2815404052734375	2.69882666015625	1.663684387207031	0.3883272705078125	2.664603759765625	1.389349182128906	0.4204107360839844	2.5843388671875	1.177422912597656	0.3637459411621094	2.667171875	1.133552490234375	0.3388585510253906	2.651541748046875	1.032456562042236	0.3017301635742187	2.6357861328125	1.089022003173828	0.2822984924316406	2.820470703125	1.709100524902344	0.2243014831542969	2.878671630859375	1.680535827636719	0.1088034439086914	2.931582763671875	1.404589721679687	0.07042195129394531	2.845399658203125	1.196347320556641	-0.001438304781913757	2.83279052734375	1.097367500305176	0.02934867858886719
51	1.666667	2.80143798828125	1.203842422485351	0.2414271392822266	2.7829443359375	1.381974700927734	0.2358738555908203	2.77722998046875	1.52509716796875	0.237166259765625	2.803223388671875	1.7408251953125	0.2552839813232422	2.782051025390625	1.705050842285156	0.2816503601074219	2.697053466796875	1.66301708984375	0.3894499816894531	2.66245654296875	1.388982696533203	0.4165414123535156	2.5843916015625	1.175955322265625	0.3637667236328125	2.6675263671875	1.131774765014648	0.341648681640625	2.6524375	1.032115577697754	0.3014350891113281	2.636630615234375	1.089804504394531	0.2817799072265625	2.817522705078125	1.705002624511719	0.2241195983886719	2.873818603515625	1.680326477050781	0.1072157516479492	2.92901123046875	1.405542449951172	0.06959517669677734	2.85341455078125	1.193056610107422	0.0004773586988449097	2.824727294921875	1.096621772766113	0.02731066703796387
52	1.7	2.800703125	1.206240753173828	0.2414548645019531	2.784391357421875	1.384906982421875	0.2352614898681641	2.779492431640625	1.528337524414062	0.2355319671630859	2.80697998046875	1.74419287109375	0.2548756866455078	2.78521435546875	1.708404235839844	0.280912353515625	2.698702392578125	1.663140563964844	0.3865411376953125	2.664658203125	1.3892041015625	0.4199852294921875	2.584385498046875	1.17781770324707	0.3622070922851562	2.66747998046875	1.132685501098633	0.3410773010253906	2.65348876953125	1.032378337860107	0.3015264282226562	2.642537109375	1.090550048828125	0.2836602172851562	2.82136669921875	1.708323852539062	0.2236551666259766	2.879322265625	1.681013305664063	0.1078696975708008	2.927408203125	1.404384033203125	0.06997644805908203	2.847245849609375	1.193460113525391	-0.0003022253513336182	2.824578369140625	1.095869102478027	0.02878487014770508
53	1.733333	2.7976005859375	1.206089141845703	0.2424828033447265	2.782258056640625	1.385098937988281	0.2370625762939453	2.77786083984375	1.528728759765625	0.2379116973876953	2.8053017578125	1.745009094238281	0.2556992797851563	2.7837548828125	1.709316711425781	0.2821670837402344	2.69755029296875	1.66657470703125	0.3893394165039062	2.66423046875	1.391681030273437	0.4183507080078125	2.584529541015625	1.179058349609375	0.3631571350097657	2.6675712890625	1.134766677856445	0.3396050415039062	2.653748291015625	1.033450454711914	0.3022415771484375	2.635629638671875	1.089168670654297	0.2828430480957031	2.81949755859375	1.708912109375	0.2245518035888672	2.875638671875	1.682261657714844	0.1075299224853516	2.92655322265625	1.406001129150391	0.06794403839111328	2.847455810546875	1.193695449829101	-0.000379517674446106	2.826620361328125	1.095532096862793	0.02863482475280762
54	1.766667	2.80029736328125	1.205863021850586	0.2421775512695312	2.783419677734375	1.384635650634766	0.23576171875	2.77848779296875	1.528197998046875	0.2359400787353516	2.805306884765625	1.744408264160156	0.2545263519287109	2.783650634765625	1.708607971191406	0.2807239685058594	2.697339599609375	1.665555419921875	0.3876151428222656	2.662463623046875	1.390980712890625	0.4168404235839844	2.584134033203125	1.17734782409668	0.3639962158203125	2.667385986328125	1.132774826049805	0.3419092407226563	2.65374560546875	1.03252420425415	0.3018197326660156	2.637695068359375	1.085374374389648	0.2856380920410156	2.81980908203125	1.708442932128906	0.2233965759277344	2.87821240234375	1.682471496582031	0.1073884735107422	2.929934814453125	1.406350769042969	0.068625732421875	2.856103271484375	1.192466156005859	-0.0003637820482254028	2.830708251953125	1.095305519104004	0.02825327491760254
55	1.800000000000001	2.799878173828125	1.205719528198242	0.2404265594482422	2.782703369140625	1.384510345458984	0.2345706481933594	2.778381103515625	1.528108947753906	0.2357880401611328	2.80459765625	1.744416076660156	0.2544949645996094	2.783115234375	1.708522399902344	0.2807217102050781	2.697382568359375	1.665536743164063	0.3881333618164062	2.663451416015625	1.390831481933594	0.4176424255371094	2.584302001953125	1.178013793945313	0.362619384765625	2.66750634765625	1.13329621887207	0.3405812377929687	2.649582763671875	1.033342891693115	0.3014012756347656	2.6407392578125	1.087443069458008	0.2847077331542969	2.81912939453125	1.708516296386719	0.2232916259765625	2.876756591796875	1.680881713867187	0.1072566757202148	2.922905517578125	1.403833709716797	0.06776731872558593	2.846010986328125	1.190799270629883	-0.0006268098950386047	2.82331494140625	1.093086555480957	0.02843222045898438
56	1.833333000000001	2.80110107421875	1.205644180297851	0.2401184387207031	2.783083984375	1.384359832763672	0.2361044311523438	2.77634033203125	1.52782763671875	0.2376562347412109	2.804716552734375	1.743908630371094	0.255177474975586	2.782844482421875	1.708390930175781	0.2815714416503906	2.696082763671875	1.665861999511719	0.388290283203125	2.664237060546875	1.390969329833984	0.4177528076171875	2.586225341796875	1.177817138671875	0.3626363830566406	2.6697392578125	1.133321243286133	0.34143798828125	2.652568359375	1.033433399200439	0.3018283386230469	2.636955810546875	1.086551963806152	0.2830105895996094	2.8189189453125	1.707697143554687	0.2242023773193359	2.87444970703125	1.675393798828125	0.1083873062133789	2.930564453125	1.400116149902344	0.06992016601562499	2.845412841796875	1.190938934326172	-0.0003764927387237549	2.829066650390625	1.092148292541504	0.02920957565307617
57	1.866667000000001	2.80048681640625	1.205133056640625	0.2407554016113281	2.7829033203125	1.383667541503906	0.2362837524414063	2.776662841796875	1.526990417480469	0.2376000213623047	2.803627197265625	1.742891418457031	0.2563047485351562	2.781826416015625	1.707162475585938	0.2823614807128906	2.69486279296875	1.66461474609375	0.3886782836914062	2.663178955078125	1.390041534423828	0.4181874084472657	2.585111572265625	1.177313919067383	0.3626806945800781	2.668498779296875	1.132969467163086	0.3411926574707031	2.651460205078125	1.033190010070801	0.30160595703125	2.63492724609375	1.086384384155273	0.2826001892089844	2.81821728515625	1.706955322265625	0.225283447265625	2.874055908203125	1.675716918945312	0.1095032043457031	2.92968994140625	1.400905456542969	0.06950600433349609	2.84918701171875	1.190364105224609	-0.001253224849700928	2.824707763671875	1.093516021728516	0.02870623970031738
58	1.9	2.7983056640625	1.203356903076172	0.2423731384277344	2.781993408203125	1.382224914550781	0.2383380584716797	2.774836181640625	1.525670166015625	0.2391340484619141	2.8034140625	1.741880432128906	0.2544281463623047	2.78164794921875	1.706635192871094	0.281265625	2.693864013671875	1.664066284179687	0.3871174926757813	2.664937744140625	1.389454711914063	0.4216226196289062	2.58377099609375	1.178428466796875	0.3630491638183594	2.66654638671875	1.133513931274414	0.3399486694335938	2.6537060546875	1.032471008300781	0.3016683959960937	2.639051513671875	1.086389167785645	0.285749267578125	2.817449462890625	1.705364440917969	0.2237404937744141	2.87195849609375	1.675082763671875	0.1069073257446289	2.937124755859375	1.401634002685547	0.06981542205810547	2.8596083984375	1.188860427856445	0.001555480003356934	2.823838623046875	1.094438713073731	0.02812359428405762
59	1.933333	2.798570556640625	1.204608612060547	0.2437187805175781	2.781779541015625	1.383659240722656	0.2389968566894531	2.774926513671875	1.527314208984375	0.2396674194335937	2.80368115234375	1.743713623046875	0.2561316223144531	2.781753662109375	1.708311828613281	0.2827537536621094	2.694865966796875	1.665536193847656	0.3895221557617187	2.663134033203125	1.390221832275391	0.4185602111816406	2.58538427734375	1.176828964233398	0.3627319641113281	2.669087158203125	1.132689712524414	0.3409671630859375	2.651475341796875	1.032667659759521	0.3015041809082031	2.639304931640625	1.086811614990234	0.2832282104492188	2.817816650390625	1.707283874511719	0.2252790985107422	2.873648193359375	1.677124267578125	0.1088366546630859	2.930760986328125	1.401803649902344	0.06945955657958984	2.85384375	1.18902604675293	-0.0005500167608261108	2.830123291015625	1.091558303833008	0.02890576553344727
60	1.966667	2.801966796875	1.204594131469727	0.2412356262207031	2.782793212890625	1.382900360107422	0.2359003448486328	2.7758896484375	1.526161682128906	0.2370778961181641	2.801885009765625	1.742332702636719	0.2532962188720703	2.7802783203125	1.706811645507813	0.2797742614746094	2.6949130859375	1.665167114257812	0.3876884460449219	2.6608369140625	1.391009155273438	0.4177958984375	2.583675537109375	1.178041137695312	0.36216552734375	2.667189453125	1.133829116821289	0.3409963684082031	2.649687255859375	1.03406986618042	0.3016289367675781	2.638775390625	1.087224739074707	0.2842328796386719	2.816603515625	1.706120971679687	0.2226767272949219	2.875164306640625	1.676670349121094	0.1078104782104492	2.93293505859375	1.402006469726563	0.07036206054687499	2.853955322265625	1.190541519165039	0.0008289292454719543	2.828720947265625	1.093423271179199	0.02916112899780273
61	2	2.80151025390625	1.204846328735351	0.2423551635742187	2.78333740234375	1.383253448486328	0.2370953216552734	2.776192626953125	1.526501586914062	0.2377068176269531	2.8019453125	1.742689636230469	0.253986328125	2.78025732421875	1.707158081054688	0.280380615234375	2.692119384765625	1.6659638671875	0.3862119140625	2.6621015625	1.391581085205078	0.4184302978515625	2.5874794921875	1.177723937988281	0.3627795715332031	2.671388427734375	1.135154510498047	0.3398912963867188	2.65483935546875	1.034443042755127	0.3026011352539063	2.635010498046875	1.08628044128418	0.2824185485839844	2.816820068359375	1.706484497070313	0.223437515258789	2.873963623046875	1.675958190917969	0.1081442642211914	2.93189404296875	1.401517517089844	0.06940125274658203	2.85456787109375	1.189292709350586	0.0003533512353897095	2.82949560546875	1.092249076843262	0.02906968307495117
62	2.033333000000001	2.802418701171875	1.206761291503906	0.2413954010009766	2.784555419921875	1.385436767578125	0.236003677368164	2.776489501953125	1.528829040527344	0.2357565002441406	2.80415625	1.74489501953125	0.2542768096923828	2.782055419921875	1.709250183105469	0.280296142578125	2.692261474609375	1.665858459472656	0.3840988159179687	2.66160791015625	1.391429473876953	0.4184600830078125	2.5854404296875	1.177877258300781	0.3624265441894531	2.669220703125	1.134705841064453	0.3396475219726562	2.6527353515625	1.03390828704834	0.3021389465332031	2.63703125	1.086695762634277	0.2831181640625	2.818808349609375	1.708815795898437	0.2233653717041016	2.874729736328125	1.677563110351562	0.1074662246704102	2.931491943359375	1.402452911376953	0.0689757080078125	2.84882958984375	1.191964660644531	-0.0002858266234397888	2.827306396484375	1.093924346923828	0.02843060874938965
63	2.066667000000001	2.80234326171875	1.20838232421875	0.2412207336425781	2.785228271484375	1.387314270019531	0.236376220703125	2.778396728515625	1.530903564453125	0.2368484344482422	2.805240966796875	1.747327087402344	0.2547920989990234	2.783464599609375	1.7115986328125	0.2810565185546875	2.695147216796875	1.66845068359375	0.3864014892578125	2.66536865234375	1.394079986572266	0.4239425659179688	2.58584765625	1.183048095703125	0.3623870849609375	2.6691875	1.139238677978516	0.3388397216796875	2.651492919921875	1.038385963439941	0.3017395324707031	2.64009814453125	1.092121246337891	0.2836952819824219	2.819851318359375	1.711223022460937	0.2238158569335937	2.876901611328125	1.681776611328125	0.1078533554077148	2.926335693359375	1.405139984130859	0.06826976013183594	2.85128759765625	1.191190856933594	0.0002041757106781006	2.8271865234375	1.093634620666504	0.02887380790710449
64	2.100000000000001	2.79934521484375	1.205914276123047	0.2427586669921875	2.783776611328125	1.384290710449219	0.2378932037353516	2.7781142578125	1.527373474121094	0.2388914947509766	2.802728515625	1.743389282226563	0.2545296020507812	2.781041748046875	1.707913940429687	0.280853515625	2.692578125	1.665705200195313	0.38569677734375	2.664830078125	1.392183319091797	0.4230360412597656	2.587371337890625	1.181152206420898	0.3622691040039063	2.670703125	1.137811431884766	0.3393749084472656	2.651626220703125	1.038069999694824	0.301201171875	2.63918408203125	1.090107795715332	0.2830436401367187	2.8179677734375	1.707197631835938	0.224274658203125	2.87736328125	1.678858581542969	0.1098062973022461	2.926474365234375	1.403271606445313	0.07032781982421875	2.8496728515625	1.191399490356445	0.0009025856852531433	2.833281494140625	1.092511894226074	0.02898398017883301
65	2.133333	2.80311669921875	1.207491027832031	0.2408386688232422	2.78542333984375	1.385667602539062	0.23664697265625	2.77805078125	1.528656372070313	0.2377958984375	2.8011416015625	1.744777160644531	0.2539805755615234	2.77989208984375	1.709059020996094	0.2803230285644531	2.692858642578125	1.667136535644531	0.3864500427246094	2.665568115234375	1.393512054443359	0.42315380859375	2.58757958984375	1.182707794189453	0.3623707580566407	2.670792236328125	1.139125579833984	0.3395440063476562	2.65175634765625	1.039421028137207	0.3012858276367187	2.638120361328125	1.091595008850098	0.2827530517578125	2.81645703125	1.70880224609375	0.2235147094726563	2.873720947265625	1.679889526367187	0.1081232604980469	2.931139404296875	1.405711608886719	0.07028797149658203	2.8482568359375	1.19613166809082	0.0009826496243476868	2.834279296875	1.096896484375	0.02910262870788574
66	2.166667	2.798539794921875	1.206814468383789	0.2408561096191406	2.784239990234375	1.385515563964844	0.2370471801757812	2.778349365234375	1.528741760253906	0.2381965026855469	2.80299462890625	1.74489990234375	0.2550330505371094	2.781047607421875	1.709281799316406	0.2810450744628906	2.690577392578125	1.666450256347656	0.3841195373535156	2.666876953125	1.392666748046875	0.4244239501953125	2.589319580078125	1.181730239868164	0.3625081787109375	2.67283740234375	1.138081604003906	0.3404543762207031	2.653949951171875	1.038127006530762	0.3024134216308594	2.642595458984375	1.090231323242187	0.2843078918457031	2.818475830078125	1.708796997070313	0.2247077789306641	2.876342041015625	1.678515502929688	0.109791145324707	2.9290068359375	1.402875915527344	0.07319364166259766	2.830124267578125	1.199017654418945	0.006924599647521973	2.834892578125	1.09951636505127	0.03751870346069336
67	2.2	2.80309521484375	1.206359375	0.2432296295166016	2.786488525390625	1.384788848876953	0.2394951629638672	2.779222900390625	1.527891906738281	0.2407911376953125	2.803709228515625	1.74411376953125	0.2557869262695313	2.782212158203125	1.708652038574219	0.2823446960449219	2.692333740234375	1.667025512695313	0.3863444213867188	2.668079345703125	1.392987091064453	0.4236974487304688	2.590607666015625	1.181840850830078	0.3627553405761719	2.674111328125	1.138044769287109	0.3411162109375	2.656531982421875	1.038149475097656	0.3024246826171875	2.64086328125	1.090225112915039	0.2835567321777344	2.818810791015625	1.707844787597656	0.2255013580322266	2.874008544921875	1.677513366699219	0.1093538589477539	2.929091064453125	1.402119964599609	0.07545542907714843	2.829469482421875	1.198857162475586	0.008809134483337403	2.843695556640625	1.100568916320801	0.04023212814331055
68	2.233333	2.804707763671875	1.205700744628906	0.2445443725585937	2.78656494140625	1.384064422607422	0.2400424499511719	2.77760302734375	1.527157775878906	0.2403632049560547	2.801989501953125	1.743516357421875	0.2553377685546875	2.780100830078125	1.708088806152344	0.2816717834472656	2.689982666015625	1.667344848632812	0.38592529296875	2.666665771484375	1.39306396484375	0.4232594909667969	2.590525390625	1.181198959350586	0.3626321411132812	2.674367919921875	1.13748893737793	0.3419049987792969	2.65472119140625	1.038567432403565	0.3015690612792969	2.641233642578125	1.089956581115723	0.2830101318359375	2.817499267578125	1.70716943359375	0.225307373046875	2.87712451171875	1.677684326171875	0.1110612030029297	2.93078759765625	1.402110412597656	0.07508484649658204	2.845287841796875	1.193825759887695	0.004006698608398438	2.851951904296875	1.095884819030762	0.03901778793334961
69	2.266667	2.8049609375	1.205282455444336	0.2445460510253906	2.78688671875	1.383563751220703	0.2400155792236328	2.7780478515625	1.526594116210938	0.2403616180419922	2.802687255859375	1.74283251953125	0.2550924987792969	2.7808330078125	1.707467529296875	0.2814937133789063	2.691091552734375	1.666842651367187	0.3860208435058594	2.668461669921875	1.392673553466797	0.4235821228027344	2.5924560546875	1.180778610229492	0.3633321228027344	2.67635546875	1.13748747253418	0.3421820678710937	2.657512939453125	1.038606441497803	0.3015084838867187	2.645003662109375	1.09101921081543	0.2833561401367187	2.818080810546875	1.706462036132812	0.2250711364746094	2.876580810546875	1.676467956542969	0.1104513931274414	2.9268193359375	1.400296539306641	0.07521432495117188	2.83565771484375	1.194283615112305	0.004941627502441406	2.842717041015625	1.096099983215332	0.03903083419799805
70	2.300000000000001	2.80536083984375	1.2056474609375	0.2445815124511719	2.787215576171875	1.384011016845703	0.2400492553710938	2.778278564453125	1.527106689453125	0.2403637542724609	2.802790283203125	1.743479370117187	0.2549409637451172	2.780931884765625	1.708104736328125	0.2813718566894531	2.690975830078125	1.667580871582031	0.385851806640625	2.667855224609375	1.393346527099609	0.4236571655273437	2.59148095703125	1.181528305053711	0.3631565246582031	2.675443115234375	1.137940963745117	0.3426542358398437	2.65579052734375	1.039035446166992	0.3022806091308594	2.6459345703125	1.091574340820312	0.2842640991210937	2.818230224609375	1.707076049804688	0.2249424743652344	2.876807373046875	1.676965209960938	0.1103171844482422	2.927302978515625	1.400634429931641	0.07557183837890626	2.835964599609375	1.194492492675781	0.00551377248764038	2.844856689453125	1.096380355834961	0.03953812789916993
71	2.333333000000001	2.8089150390625	1.205295928955078	0.2449066162109375	2.790550537109375	1.383692169189453	0.2416016540527344	2.7814638671875	1.526793151855469	0.2431134185791016	2.802877197265625	1.743669189453125	0.25542578125	2.78169384765625	1.708235290527344	0.2823368225097656	2.6908720703125	1.666978576660156	0.3858068237304688	2.667185302734375	1.393046264648437	0.4257118225097656	2.591892578125	1.181802459716797	0.3618026428222657	2.676111328125	1.138411773681641	0.3418720397949219	2.660537109375	1.038261749267578	0.3027612915039062	2.649907470703125	1.091149513244629	0.2855284729003906	2.818677490234375	1.707195739746094	0.2256882781982422	2.874003173828125	1.675940795898438	0.1097375335693359	2.939878662109375	1.402760864257812	0.07547551727294922	2.838784423828125	1.198414245605469	0.0139522066116333	2.85190380859375	1.10037621307373	0.04685397338867187
72	2.366667000000001	2.81264794921875	1.205534652709961	0.247511474609375	2.793829833984375	1.383899078369141	0.2436542205810547	2.783625244140625	1.526953002929687	0.2441559600830078	2.80399609375	1.74401171875	0.2555538177490234	2.782928955078125	1.708591430664062	0.2825868225097656	2.691638916015625	1.666922790527344	0.3855077819824219	2.66741552734375	1.393022857666016	0.4255973815917969	2.594596923828125	1.180718063354492	0.3622138977050781	2.679416748046875	1.138418151855469	0.3424179992675781	2.65987890625	1.039335704803467	0.3023347473144531	2.654346923828125	1.091038436889648	0.2856371459960937	2.82002392578125	1.707477722167969	0.2260007934570313	2.875737548828125	1.675851684570313	0.1103144989013672	2.948133056640625	1.404054534912109	0.07791758728027344	2.840943359375	1.20167546081543	0.02019154739379883	2.854223388671875	1.102739082336426	0.05026713943481445
73	2.4	2.8153310546875	1.205058731079101	0.2481739959716797	2.795148681640625	1.383320098876953	0.2444209594726562	2.783556396484375	1.526303405761719	0.2448623504638672	2.8015205078125	1.743607849121094	0.2566356811523438	2.78049169921875	1.707941711425781	0.2833956604003906	2.689965087890625	1.665738830566406	0.3868208618164062	2.66580859375	1.391497314453125	0.4250400085449219	2.5960458984375	1.177768417358398	0.3628074645996094	2.681380126953125	1.136640014648437	0.3426425476074219	2.6634365234375	1.037454277038574	0.3020017700195313	2.66133984375	1.09165242767334	0.2865512390136719	2.81829296875	1.707255249023437	0.2272523803710937	2.8760458984375	1.6760390625	0.1124214172363281	2.9460888671875	1.403922454833984	0.07706739044189453	2.847103759765625	1.198832229614258	0.01424840831756592	2.85898193359375	1.100299896240234	0.04626217269897461
74	2.433333	2.81478173828125	1.205042556762695	0.2485303039550781	2.79468603515625	1.38340625	0.2448192443847656	2.7833330078125	1.526481201171875	0.2454227142333984	2.802062744140625	1.743836364746094	0.2571227111816407	2.780981201171875	1.708225402832031	0.2839610290527343	2.690651611328125	1.666292785644531	0.3877690124511719	2.666540283203125	1.391936798095703	0.4262207336425781	2.596314208984375	1.178153335571289	0.3642534790039063	2.681620361328125	1.137033569335937	0.3437202453613281	2.665640869140625	1.037493305206299	0.3029791259765625	2.6597333984375	1.091878135681152	0.2869491577148438	2.818638427734375	1.707406311035156	0.22768115234375	2.87546728515625	1.675496154785156	0.1125030670166016	2.942511962890625	1.402390411376953	0.07781818389892578	2.84099951171875	1.198002593994141	0.01630596733093262	2.854710205078125	1.099328125	0.04730610656738281
75	2.466667	2.815173828125	1.206253219604492	0.2498650817871094	2.795033447265625	1.385093505859375	0.2469827575683594	2.78329833984375	1.528506774902344	0.2480237426757813	2.79984814453125	1.746595581054688	0.2598978271484375	2.779006591796875	1.710668762207031	0.2867366333007813	2.688115234375	1.667470703125	0.3900495300292969	2.66476123046875	1.392133422851562	0.4271265869140625	2.59643701171875	1.177328643798828	0.3642994689941406	2.6825302734375	1.136895126342773	0.3445194702148437	2.6647734375	1.037968704223633	0.3022961120605469	2.664237548828125	1.090810371398926	0.28882080078125	2.8169072265625	1.710254821777344	0.2304055633544922	2.873040771484375	1.678196655273438	0.1145366821289062	2.944380615234375	1.404903350830078	0.08418700408935546	2.8410068359375	1.199751892089844	0.0260632438659668	2.859021728515625	1.100336547851563	0.05315451431274414
76	2.5	2.8141494140625	1.207290969848633	0.250548568725586	2.7951865234375	1.386697540283203	0.2482154388427734	2.783293212890625	1.530441833496094	0.2490419158935547	2.79974462890625	1.74906494140625	0.260826416015625	2.778447021484375	1.713101318359375	0.2874736938476563	2.686145263671875	1.668993835449219	0.3896236572265625	2.6650849609375	1.393494812011719	0.4315380554199219	2.598030517578125	1.179171020507813	0.3638198852539062	2.684405029296875	1.139443908691406	0.3427439880371094	2.665669677734375	1.039098857879639	0.3037456359863281	2.669919677734375	1.093094520568848	0.2904404296875	2.817277099609375	1.712585815429688	0.2315837860107422	2.872085693359375	1.67978662109375	0.1149296951293945	2.945468505859375	1.406537231445312	0.0827906494140625	2.8472421875	1.198687561035156	0.0230534782409668	2.85921875	1.098275405883789	0.05076350402832031
77	2.533333000000001	2.818713623046875	1.207822387695312	0.2521387329101563	2.797237060546875	1.386885894775391	0.2490617828369141	2.783995849609375	1.530474914550781	0.2496569213867187	2.79726953125	1.749317810058594	0.2602195739746094	2.77633740234375	1.713222595214844	0.286953857421875	2.684558837890625	1.670099670410156	0.3899379272460938	2.665279541015625	1.394303253173828	0.4302272033691406	2.60018798828125	1.178879348754883	0.3643248596191406	2.686822998046875	1.139846633911133	0.3431401977539063	2.669699951171875	1.039360851287842	0.3038453063964844	2.670302001953125	1.093072776794433	0.2895711975097656	2.815481689453125	1.712929138183594	0.2313039398193359	2.87416748046875	1.681859436035156	0.1161118392944336	2.945051025390625	1.408149200439453	0.08297112274169922	2.849078369140625	1.200348937988281	0.0197508716583252	2.858197509765625	1.099668098449707	0.04746820831298828
78	2.566667000000001	2.818687744140625	1.20781803894043	0.2522073364257812	2.797213134765625	1.386886352539062	0.2491659088134766	2.7840078125	1.530481628417969	0.2498162689208984	2.797334716796875	1.749318725585937	0.2605307922363281	2.77641748046875	1.713207153320313	0.2872565307617188	2.684728515625	1.670003784179688	0.3902911071777344	2.665530517578125	1.394162475585937	0.4303539428710937	2.6003994140625	1.178781707763672	0.3643310852050781	2.687023193359375	1.139781204223633	0.3430320434570313	2.6696337890625	1.039362350463867	0.3036763610839844	2.670604736328125	1.093106178283691	0.289482666015625	2.815515380859375	1.712947143554687	0.2315720520019531	2.874043212890625	1.68192578125	0.116283317565918	2.944622802734375	1.408161315917969	0.082888671875	2.848184326171875	1.200585494995117	0.01962046241760254	2.857168701171875	1.099889175415039	0.04733428192138672
79	2.600000000000001	2.81880419921875	1.207805130004883	0.2525280151367187	2.797485595703125	1.386877471923828	0.2494247741699219	2.784203369140625	1.530455627441406	0.2498751525878906	2.79718115234375	1.749318908691406	0.2601397094726562	2.77627001953125	1.713236389160156	0.2869027404785156	2.68436083984375	1.670165893554687	0.3897815246582031	2.665454345703125	1.394425872802734	0.4305288696289062	2.6008076171875	1.178808166503906	0.36486669921875	2.687639404296875	1.139869216918945	0.3443502807617188	2.6710224609375	1.03921891784668	0.3052758483886719	2.672490478515625	1.092955413818359	0.2913867797851563	2.81546875	1.712914794921875	0.2312957000732422	2.874112060546875	1.6817236328125	0.1161230087280273	2.944663818359375	1.407889465332031	0.08343018341064454	2.847150390625	1.200771026611328	0.02037762069702148	2.858015869140625	1.100386337280273	0.04851555252075195
80	2.633333	2.821587646484375	1.206226516723633	0.2603607177734375	2.80035302734375	1.385436370849609	0.2553548278808594	2.78471142578125	1.528887268066406	0.2526077575683593	2.79298388671875	1.748341491699219	0.2586781921386719	2.772245849609375	1.712336242675781	0.2857640991210937	2.680834228515625	1.6698212890625	0.389504150390625	2.66611767578125	1.394296081542969	0.4349607849121094	2.60258154296875	1.179599060058594	0.3645805358886719	2.68869873046875	1.13827685546875	0.3453180236816406	2.672590576171875	1.037985092163086	0.3048467407226563	2.668529541015625	1.085810409545898	0.2930683898925781	2.812630126953125	1.711725952148437	0.2309352416992188	2.873644775390625	1.679785400390625	0.1170628662109375	2.950539794921875	1.407534362792969	0.08314589691162109	2.8557265625	1.198676422119141	0.02087804222106934	2.843478271484375	1.098840888977051	0.05071730804443359
81	2.666667	2.825952392578125	1.206153686523437	0.2635584106445312	2.80298974609375	1.385453094482422	0.25878857421875	2.78264501953125	1.528461547851562	0.2530537261962891	2.790545654296875	1.748288635253906	0.2590787353515625	2.769522705078125	1.712212585449219	0.2859982604980469	2.67619970703125	1.669412536621094	0.388237060546875	2.66499609375	1.394502014160156	0.4406814880371094	2.6051279296875	1.180020721435547	0.3653287658691406	2.69167578125	1.139341217041016	0.3458282775878906	2.6756884765625	1.039192771911621	0.3044823608398438	2.670212890625	1.086976737976074	0.2921495971679687	2.810587158203125	1.711623779296875	0.231537841796875	2.87120703125	1.680028625488281	0.1171063461303711	2.941598388671875	1.405772308349609	0.08137460327148438	2.834024169921875	1.203291152954101	0.01733051300048828	2.833614990234375	1.102654510498047	0.04758744049072266
82	2.7	2.83112353515625	1.205772720336914	0.2670252685546875	2.80549755859375	1.384770202636719	0.2605967712402344	2.782734619140625	1.527424987792969	0.2531720123291016	2.788112060546875	1.747533142089844	0.2554288177490234	2.767430419921875	1.711664733886719	0.2829392700195312	2.67549169921875	1.668509155273437	0.3864006042480469	2.66768408203125	1.393923217773438	0.4419779357910156	2.605318603515625	1.180364196777344	0.3655918273925781	2.692304443359375	1.141581649780274	0.3439888305664062	2.682966552734375	1.039391635894775	0.3055259399414063	2.66847509765625	1.090185363769531	0.2896024169921875	2.808645751953125	1.710609924316406	0.2285478515625	2.8721630859375	1.6761142578125	0.1164549179077148	2.94288232421875	1.401492004394531	0.08285747528076172	2.830228271484375	1.200237594604492	0.02329903411865234	2.829721435546875	1.099049774169922	0.05189262771606445
83	2.733333	2.8372841796875	1.205178756713867	0.2712412414550781	2.80871142578125	1.383644287109375	0.2638113403320312	2.783164794921875	1.52571875	0.2551341400146485	2.78605859375	1.745802185058594	0.2585942993164063	2.765178955078125	1.709576965332031	0.2854577026367188	2.66990478515625	1.667567932128906	0.3862880554199219	2.66540771484375	1.392902679443359	0.44148095703125	2.605248779296875	1.178958389282227	0.36458837890625	2.689859375	1.145187286376953	0.3294744567871093	2.692544189453125	1.039931686401367	0.2991865234375	2.6712197265625	1.096063217163086	0.2837825317382813	2.807579833984375	1.709254638671875	0.2319976959228515	2.871240966796875	1.675110900878906	0.1199187316894531	2.94648291015625	1.402543975830078	0.08052301025390625	2.83348291015625	1.201586563110352	0.02085820198059082	2.82298291015625	1.101790336608887	0.05219013977050781
84	2.766667	2.84026806640625	1.204346649169922	0.2740264587402344	2.811152587890625	1.382771362304688	0.2664401550292969	2.783563232421875	1.524363342285156	0.2556785583496094	2.784572998046875	1.744552185058594	0.25678173828125	2.76355859375	1.708432495117187	0.283708740234375	2.666130859375	1.665999450683594	0.3823404235839844	2.662236328125	1.391790313720703	0.4401980895996094	2.6050771484375	1.177428329467773	0.361981689453125	2.689269775390625	1.144626663208008	0.3249189453125	2.70908544921875	1.041155738830566	0.2947290649414063	2.672196044921875	1.096844223022461	0.2810744934082031	2.806829345703125	1.70789306640625	0.2309266204833984	2.872228271484375	1.674970275878906	0.1194381332397461	2.943668212890625	1.401274841308594	0.08018351745605469	2.8312490234375	1.20008512878418	0.0199296875	2.803888427734375	1.10325276184082	0.05046772003173828
85	2.800000000000001	2.845204833984375	1.206728530883789	0.2782372131347656	2.814251708984375	1.385609741210938	0.2686513366699219	2.78405859375	1.527129333496094	0.2551380157470703	2.78258935546875	1.748350280761719	0.2545444641113281	2.761782958984375	1.712034790039062	0.2817990417480469	2.664695556640625	1.6661416015625	0.380218994140625	2.66037744140625	1.390669219970703	0.4384273986816406	2.603388916015625	1.176385620117188	0.3566278991699219	2.681902099609375	1.127670448303223	0.323609619140625	2.73273046875	1.035300300598144	0.2918686828613281	2.660967041015625	1.094131408691406	0.2772143859863281	2.805458984375	1.711574768066406	0.2289351196289063	2.872389892578125	1.6752734375	0.1186610870361328	2.94151318359375	1.399021209716797	0.08362984466552735	2.807307373046875	1.210350570678711	0.02303559684753418	2.797401123046875	1.109325614929199	0.05231831359863282
86	2.833333000000001	2.8456328125	1.204609115600586	0.2809544372558594	2.81501904296875	1.383312835693359	0.2725915832519532	2.78348291015625	1.524153869628906	0.2576472473144531	2.781123046875	1.744997985839844	0.2551854553222656	2.760126708984375	1.708881591796875	0.2824119262695313	2.661760009765625	1.6629130859375	0.3791652526855468	2.66029443359375	1.387117156982422	0.4336741638183594	2.606471435546875	1.176657440185547	0.3415524597167969	2.66896044921875	1.104446105957031	0.3197030029296875	2.757024169921875	1.049178115844727	0.2840038146972656	2.650195068359375	1.08668482208252	0.2706564025878906	2.804454345703125	1.708166442871094	0.2302405395507812	2.87298193359375	1.671053100585937	0.1214900817871094	2.94059912109375	1.395812774658203	0.07994130706787109	2.80193359375	1.207456069946289	0.03106708145141602	2.79019677734375	1.104119537353516	0.04866123962402344
87	2.866667000000001	2.847922607421875	1.203796844482422	0.2801861877441406	2.81533740234375	1.382315612792969	0.2726621704101562	2.7806669921875	1.522389099121094	0.2565269470214844	2.78009228515625	1.743382934570312	0.2600020446777344	2.758284912109375	1.706699035644531	0.2858602905273437	2.6571162109375	1.660417602539062	0.3796808776855469	2.65687890625	1.382845886230469	0.42549658203125	2.60062158203125	1.174860687255859	0.3289033508300781	2.668563232421875	1.108811416625977	0.3037767333984375	2.763078125	1.05836612701416	0.2788168640136719	2.645365966796875	1.077228874206543	0.2512413787841797	2.803617919921875	1.707016967773437	0.23449365234375	2.87375927734375	1.671706237792969	0.1260593109130859	2.93513623046875	1.395429595947266	0.08053702545166015	2.800179931640625	1.205803314208984	0.02574569320678711	2.77581640625	1.106151107788086	0.05058238601684571
88	2.9	2.84788525390625	1.203763427734375	0.2800948181152344	2.815365234375	1.382277893066406	0.2725819396972656	2.780807861328125	1.522374755859375	0.2565253601074219	2.78060205078125	1.743343322753906	0.2603662414550781	2.758719970703125	1.706656494140625	0.2861485900878906	2.657244140625	1.660276000976562	0.3795673522949219	2.655906494140625	1.382450805664063	0.4236394958496094	2.598849609375	1.175633651733399	0.3250791931152344	2.66473486328125	1.108637237548828	0.2971723327636719	2.757523193359375	1.056570011138916	0.2692804565429687	2.637425537109375	1.078247848510742	0.2438375396728516	2.804079345703125	1.706983459472656	0.2348136138916016	2.874038818359375	1.671642578125	0.1262867126464844	2.9339208984375	1.395135772705078	0.08033562469482422	2.797142578125	1.20692138671875	0.02528837013244629	2.770471923828125	1.107963256835937	0.0504867057800293
89	2.933333	2.850679443359375	1.202080230712891	0.2818147583007812	2.81856298828125	1.380179290771484	0.2750163269042969	2.783747314453125	1.519791625976562	0.2589677124023437	2.782163818359375	1.740141174316406	0.2624723510742187	2.760333740234375	1.703460815429688	0.2880371398925781	2.655383544921875	1.656729187011719	0.3766866760253906	2.64893115234375	1.378645111083984	0.4129635314941406	2.59719287109375	1.171169158935547	0.3144343566894531	2.6654892578125	1.110952865600586	0.2788816833496094	2.75788427734375	1.05978763961792	0.2492801666259766	2.63102392578125	1.102983009338379	0.2079474029541016	2.8060263671875	1.703990905761719	0.2372579650878906	2.875608642578125	1.671323303222656	0.1281143646240234	2.93624755859375	1.396388397216797	0.07884316253662109	2.80223388671875	1.207670928955078	0.02166363143920898	2.75627880859375	1.118631576538086	0.0538632926940918
90	2.966667	2.85062890625	1.199810943603516	0.2809332275390625	2.81893798828125	1.377707641601563	0.2743652648925781	2.784611328125	1.517246520996094	0.2586658020019531	2.78344091796875	1.737218444824219	0.2639810180664062	2.761353515625	1.700430114746094	0.2890127563476563	2.654975830078125	1.651840942382813	0.374536865234375	2.65071630859375	1.373159912109375	0.4021367492675781	2.60205908203125	1.16849951171875	0.2972324523925781	2.670062744140625	1.110881164550781	0.2574797668457031	2.76187548828125	1.061995952606201	0.2232141723632813	2.592277587890625	1.116669715881348	0.1835381927490234	2.8074091796875	1.701285400390625	0.2387117156982422	2.87745361328125	1.668993774414063	0.1300072326660156	2.9351640625	1.394062225341797	0.07979441833496094	2.796376953125	1.209945556640625	0.02058830070495606	2.746185302734375	1.123353797912598	0.05260121154785156
91	3	2.856003173828125	1.193853866577149	0.2792343139648438	2.825439208984375	1.371954437255859	0.273224609375	2.79164892578125	1.511644317626953	0.257799560546875	2.790810791015625	1.731579528808594	0.263986572265625	2.76847607421875	1.694732055664062	0.2887033386230469	2.65884765625	1.645332763671875	0.3695107116699219	2.6201650390625	1.368071228027344	0.3773683776855469	2.558217041015625	1.173206436157227	0.2614342041015625	2.632259033203125	1.123783615112305	0.2214535217285156	2.727671630859375	1.08740380859375	0.1818967742919922	2.533505859375	1.103644371032715	0.1628565521240234	2.81490478515625	1.695708984375	0.2387549743652344	2.887177490234375	1.664238952636719	0.1312867431640625	2.9419755859375	1.388201171875	0.08408397674560547	2.789382080078125	1.216784561157227	0.02091928482055664	2.743413330078125	1.126861274719238	0.04992470169067383
92	3.033333000000001	2.85526220703125	1.191602249145508	0.2765596008300781	2.82511083984375	1.369463317871094	0.2712284545898437	2.791931396484375	1.509132873535156	0.2567684631347656	2.790095458984375	1.728362670898437	0.2698313598632813	2.7672392578125	1.690757446289063	0.292679443359375	2.65477294921875	1.639337585449219	0.3676465454101562	2.598880126953125	1.366048004150391	0.3492702941894531	2.530123046875	1.192459457397461	0.2071766052246094	2.61012841796875	1.151256103515625	0.1698893432617188	2.712928955078125	1.128950714111328	0.1401738128662109	2.51558642578125	1.127659202575684	0.1025614700317383	2.814993408203125	1.693439147949219	0.244233642578125	2.894470703125	1.670413757324219	0.1400598602294922	2.95593896484375	1.401386901855469	0.06949040985107421	2.784529541015625	1.259321380615234	-0.01351467514038086	2.7498271484375	1.169248260498047	0.0275137825012207
93	3.066667000000001	2.8673486328125	1.180583282470703	0.2800143737792969	2.838472900390625	1.360214416503906	0.2776535339355469	2.80021923828125	1.499436553955078	0.2599578552246094	2.796201171875	1.720680786132812	0.267853515625	2.772503173828125	1.683120910644531	0.2908011779785156	2.657474853515625	1.627069030761719	0.3606775207519531	2.576740478515625	1.361135192871094	0.3138496398925781	2.507045166015625	1.2106318359375	0.1451899108886719	2.588970703125	1.185489105224609	0.09722408294677734	2.69239111328125	1.157831939697266	0.07107291412353516	2.453908203125	1.170654678344726	0.02726653289794922	2.822608154296875	1.685094116210938	0.2439364013671875	2.9066953125	1.654963806152344	0.1438811645507813	2.99482470703125	1.387309875488281	0.08856168365478516	2.783667724609375	1.345816955566406	-0.01665966987609863	2.686855224609375	1.337885009765625	0.02512273025512695
94	3.100000000000001	2.8662451171875	1.177634246826172	0.2784822082519531	2.837902587890625	1.357288055419922	0.2766886596679687	2.7995986328125	1.496476013183594	0.2592825012207031	2.797843017578125	1.71760498046875	0.2687562866210937	2.773653564453125	1.680144348144531	0.2913094482421875	2.65788232421875	1.624248229980469	0.3599588928222656	2.54741748046875	1.373889678955078	0.2929480285644531	2.46297705078125	1.244659957885742	0.1138321304321289	2.528027099609375	1.220336776733398	0.04444652938842773	2.6187978515625	1.188926544189453	-0.009494404792785644	2.3792763671875	1.22469548034668	0.009375140190124512	2.823984619140625	1.681931030273438	0.2447178344726562	2.910578857421875	1.654421447753906	0.1461240539550781	3.008638427734375	1.389402709960938	0.0955923080444336	2.800814453125	1.357015991210937	-0.01885326957702637	2.697512451171875	1.376651397705078	-0.02962958145141601
95	3.133333	2.8680283203125	1.174629943847656	0.2791139831542969	2.83959130859375	1.353746520996094	0.2770335083007813	2.801579833984375	1.49274462890625	0.2609375915527344	2.80018701171875	1.713102111816406	0.2734142761230469	2.774603515625	1.675557189941406	0.2938809204101562	2.64894775390625	1.63026904296875	0.3511532287597656	2.528784423828125	1.385630004882813	0.283050537109375	2.467800537109375	1.290402709960937	0.07614254760742188	2.540605712890625	1.269901031494141	0.01399502944946289	2.44733154296875	1.323442565917969	-0.008375382423400879	2.38401171875	1.240173873901367	-0.01113175964355469	2.827497802734375	1.677737609863281	0.2505434112548828	2.912140625	1.6579697265625	0.1489575500488281	3.0304599609375	1.403841186523437	0.09099848937988281	2.824991455078125	1.353335266113281	-0.01966591262817383	2.720623046875	1.367270080566406	-0.01485727119445801
96	3.166667	2.865052001953125	1.175404144287109	0.2795816650390625	2.8365546875	1.354475860595703	0.2784715270996094	2.799356201171875	1.493834747314453	0.2639896850585938	2.79886669921875	1.713972473144531	0.2791845703125	2.773012939453125	1.676301208496094	0.2990410766601562	2.645194091796875	1.632043579101563	0.3520886840820313	2.505120361328125	1.405289184570313	0.263491455078125	2.4412158203125	1.315546264648437	0.05508325958251953	2.510454345703125	1.291714965820312	-0.009852849006652831	2.418864990234375	1.351542327880859	-0.01952290344238281	2.3575185546875	1.298612945556641	-0.04837689590454101	2.82613916015625	1.678779968261719	0.25603076171875	2.90474609375	1.659103149414062	0.1497287445068359	3.018471923828125	1.402048126220703	0.09597006225585937	2.829432373046875	1.295310638427734	-0.003320231914520264	2.727114013671875	1.291695159912109	0.02163205718994141
97	3.2	2.8567451171875	1.174143249511719	0.2786624755859375	2.82863330078125	1.35218603515625	0.2814995727539062	2.803536376953125	1.494101654052734	0.2813616027832031	2.79863525390625	1.713289733886719	0.2889718933105469	2.773016357421875	1.676037963867187	0.3091943359375	2.64244580078125	1.640435180664062	0.3596781311035157	2.48058740234375	1.435195892333984	0.2614496459960938	2.385063720703125	1.355095245361328	0.06299498748779297	2.43010595703125	1.312569763183594	-0.01203832817077637	2.3440859375	1.365475128173828	-0.05354429244995117	2.320260986328125	1.384634521484375	-0.04628289413452148	2.82707177734375	1.678073791503906	0.2679883728027344	2.911930419921875	1.659518615722656	0.1674238128662109	3.015941650390625	1.403027465820313	0.1015288619995117	2.83424267578125	1.306940155029297	-0.01711866188049316	2.730219970703125	1.319384429931641	-0.01687124061584473
98	3.233333	2.856024169921875	1.173346450805664	0.2776363525390625	2.827669189453125	1.352122650146484	0.2795060424804687	2.802792236328125	1.494684509277344	0.2789400634765625	2.803034912109375	1.71467626953125	0.2903463134765625	2.77565380859375	1.67759423828125	0.3090171508789062	2.6433291015625	1.644806945800781	0.3585551147460938	2.47298046875	1.451188507080078	0.2484947814941406	2.388822509765625	1.40891928100586	0.03282421875	2.35459619140625	1.40000796508789	-0.05825412368774414	2.279509521484375	1.430462646484375	-0.1321123504638672	2.3706083984375	1.4626865234375	-0.07192168426513672	2.83147119140625	1.678964233398438	0.2697094421386719	2.929946044921875	1.655370239257812	0.1828085784912109	3.04635009765625	1.403567230224609	0.1144833145141602	2.865746337890625	1.346614715576172	-0.03019820213317871	2.7631865234375	1.368042999267578	-0.02074333572387695
99	3.266667	2.8545	1.171943939208984	0.27496533203125	2.82519580078125	1.351141235351562	0.2761566467285156	2.800251953125	1.494146942138672	0.2756918334960938	2.801388916015625	1.713986694335937	0.2979830932617187	2.77252587890625	1.676209411621094	0.313101318359375	2.636218505859375	1.641126708984375	0.3499652404785156	2.43180908203125	1.494658233642578	0.2239818115234375	2.3410537109375	1.465652770996094	0.007998287677764893	2.26792431640625	1.448483215332031	-0.05495150375366211	2.182814453125	1.450802062988281	-0.1245651092529297	2.282394287109375	1.470484313964844	-0.0997926254272461	2.83089794921875	1.678920166015625	0.2773681335449219	2.933343505859375	1.667263671875	0.1920140075683594	3.1042939453125	1.448071655273437	0.1222977142333984	2.9066552734375	1.397572113037109	-0.002343043804168701	2.80270751953125	1.413805053710937	0.005848446369171143
100	3.300000000000001	2.85427099609375	1.173219421386719	0.274090576171875	2.825232421875	1.352777587890625	0.2751636352539062	2.800800048828125	1.496125671386719	0.2748837890625	2.806974609375	1.716419799804688	0.2955819091796875	2.777247802734375	1.679354309082031	0.3110673217773438	2.640192138671875	1.649922424316406	0.35096533203125	2.4242275390625	1.5196279296875	0.2254131164550781	2.344734375	1.52213671875	0.002717271327972412	2.27590576171875	1.547510803222656	-0.06253039169311524	2.20086376953125	1.546048156738281	-0.1431739959716797	2.26456103515625	1.543392639160156	-0.09633943176269531	2.835684326171875	1.680481628417969	0.275128662109375	2.945064697265625	1.660832702636719	0.2001099548339844	3.126740234375	1.441120910644531	0.1664423522949219	2.932356201171875	1.392729156494141	0.03523011398315429	2.827232421875	1.401430267333984	0.04212078475952148
101	3.333333	2.85162939453125	1.174150970458984	0.2733883056640625	2.82260888671875	1.3533681640625	0.2762846374511719	2.7987255859375	1.496540435791016	0.2779522399902344	2.8068603515625	1.716720825195313	0.2946409912109375	2.7768583984375	1.680272583007812	0.3107644653320312	2.6386025390625	1.665116516113281	0.3534666137695313	2.415885009765625	1.546196411132812	0.2295426635742188	2.375980224609375	1.580421997070312	-0.0005852580070495605	2.30197265625	1.611952270507813	-0.05656195068359375	2.222619140625	1.620540588378906	-0.1322155914306641	2.281508056640625	1.607066345214844	-0.08591674041748047	2.8351943359375	1.680227905273437	0.274874755859375	2.941106201171875	1.651754516601562	0.1981491088867187	3.079373291015625	1.401916442871094	0.1739285125732422	2.874576416015625	1.373916839599609	0.05385979843139648	2.777565185546875	1.388929901123047	0.01515072917938232
102	3.366667	2.8512529296875	1.174922668457031	0.2712094421386719	2.82204638671875	1.354745330810547	0.2737082824707031	2.79877978515625	1.49851708984375	0.2757841796875	2.814750732421875	1.719120727539063	0.2912064514160156	2.78371875	1.68367138671875	0.3081182861328125	2.645852294921875	1.676497802734375	0.3555985107421875	2.406261962890625	1.58583203125	0.2371894836425781	2.36394384765625	1.631091430664062	0.008572996139526367	2.29843798828125	1.675914306640625	-0.04948254013061523	2.223776123046875	1.698962829589844	-0.127402458190918	2.273305908203125	1.672372985839844	-0.07676499938964844	2.841555419921875	1.681462463378906	0.2710589904785156	2.9449609375	1.644867309570313	0.1935615844726563	3.049923095703125	1.377237762451172	0.1869319763183594	2.84771484375	1.365403442382813	0.05845667266845703	2.754695556640625	1.367640808105469	0.007922619819641112
103	3.4	2.85024365234375	1.182149505615234	0.27293701171875	2.821044677734375	1.362932189941406	0.2752244567871094	2.799700439453125	1.507731567382812	0.27894677734375	2.8204189453125	1.728869384765625	0.2973370361328125	2.78782080078125	1.693828369140625	0.3128662719726563	2.6483759765625	1.683167297363281	0.357316162109375	2.40352490234375	1.615286010742187	0.2311744232177734	2.366412353515625	1.703157531738281	0.01302631187438965	2.2921298828125	1.74188818359375	-0.03944268798828125	2.214592529296875	1.761546325683594	-0.1162873458862305	2.237504150390625	1.66893994140625	0.002740770578384399	2.84715478515625	1.690581848144531	0.2776342468261719	2.960427001953125	1.651648864746094	0.2153549957275391	3.038694091796875	1.373957733154297	0.2328802642822266	2.86273193359375	1.37270166015625	0.06805518341064454	2.7667685546875	1.365063171386719	0.02266374969482422
104	3.433333000000001	2.84855810546875	1.178478500366211	0.2733416748046875	2.816751708984375	1.358511810302734	0.2731884155273437	2.79404052734375	1.502870330810547	0.2757651062011719	2.812218994140625	1.723532409667969	0.2975498962402344	2.778298828125	1.688409484863281	0.3093252258300781	2.63433935546875	1.676260620117187	0.3335644226074219	2.383575439453125	1.608910461425781	0.2205445098876953	2.364495849609375	1.741109985351562	0.02394929504394531	2.293298583984375	1.779565368652344	-0.0325229377746582	2.2186748046875	1.821632019042969	-0.1026840667724609	2.29010205078125	1.798530578613281	-0.06420132446289062	2.840909912109375	1.685473937988281	0.2805673217773437	2.9581064453125	1.648977783203125	0.2249367370605469	3.052034912109375	1.376915313720703	0.2452969055175781	2.88200341796875	1.379974060058594	0.07497499847412109	2.784583251953125	1.370194915771484	0.033718505859375
105	3.466667000000001	2.84709375	1.183125900268555	0.2715130310058594	2.81300146484375	1.363306884765625	0.2703849792480469	2.79334130859375	1.508441558837891	0.2768896789550781	2.81314501953125	1.730043090820312	0.2942424621582031	2.7789794921875	1.695275207519531	0.3069808349609375	2.63589013671875	1.688679321289063	0.3397397766113281	2.386098876953125	1.638442199707031	0.2141825256347656	2.380103271484375	1.786308288574219	0.02726879692077637	2.314074951171875	1.828953002929687	-0.03288449478149414	2.24006201171875	1.888631469726562	-0.09030110168457031	2.294358642578125	1.821361572265625	-0.06787728118896484	2.841558349609375	1.691352661132812	0.2777669067382812	2.962173828125	1.65816748046875	0.2265433502197266	3.0633095703125	1.388487731933594	0.2550093841552734	2.897601318359375	1.387776214599609	0.07943772888183594	2.79484033203125	1.367502349853515	0.05977154541015625
106	3.5	2.844044921875	1.182670349121094	0.2721909484863281	2.807507080078125	1.361146911621094	0.2700469360351562	2.786169677734375	1.505108947753906	0.2759083557128906	2.80047705078125	1.724880493164062	0.3014372253417969	2.7665361328125	1.689337280273437	0.3109338684082031	2.623406005859375	1.683318908691406	0.3390267944335937	2.369569580078125	1.663575500488281	0.2173011322021484	2.38321826171875	1.800727478027344	0.02467588996887207	2.32144970703125	1.861686279296875	-0.02156921195983887	2.255831787109375	1.936337036132812	-0.06950640106201172	2.306411865234375	1.871952514648437	-0.05350859832763672	2.8303642578125	1.687518859863281	0.285523193359375	2.95483056640625	1.66309033203125	0.2413868255615234	3.08762548828125	1.408927947998047	0.2625690002441406	2.9231416015625	1.392692077636719	0.08875221252441406	2.819115234375	1.376223480224609	0.07789329528808593
107	3.533333000000001	2.8493466796875	1.184903915405273	0.2702339172363281	2.815412353515625	1.363747406005859	0.2691535949707031	2.7998701171875	1.508021301269531	0.2802232360839844	2.810931884765625	1.728423095703125	0.2995626831054687	2.776971923828125	1.692847717285156	0.3086391906738281	2.63419921875	1.682156433105469	0.3365238342285156	2.3767685546875	1.677941101074219	0.2215551605224609	2.38294287109375	1.838810852050781	0.04809080123901367	2.323017578125	1.890392639160156	-0.01023551082611084	2.255835205078125	1.971176513671875	-0.04364915466308594	2.295652587890625	1.906860168457031	-0.03242673873901367	2.84182275390625	1.690954345703125	0.2861477966308594	2.97137548828125	1.674908569335937	0.2550834045410156	3.164161865234375	1.467582336425781	0.3039911193847656	3.040806640625	1.397623474121094	0.1107988815307617	2.9354130859375	1.395968048095703	0.1017827606201172
108	3.566667000000001	2.849656494140625	1.18510969543457	0.2703429260253906	2.815808349609375	1.363958770751953	0.2693100280761719	2.800505615234375	1.508232757568359	0.2805963439941406	2.81266796875	1.728511047363281	0.3005232543945313	2.77852197265625	1.693086853027344	0.3094765014648437	2.635621337890625	1.683581115722656	0.3370883483886719	2.378450927734375	1.683364013671875	0.2215032653808594	2.38884814453125	1.845186889648438	0.04914985656738281	2.330653564453125	1.898787048339844	-0.009099494934082032	2.2657080078125	1.981657470703125	-0.04179643249511718	2.30666748046875	1.917929077148437	-0.03164654159545898	2.843378662109375	1.690923400878906	0.2870373229980469	2.972593017578125	1.672523803710937	0.2559041137695313	3.157741455078125	1.459189300537109	0.3082617492675781	3.033884765625	1.39186865234375	0.1144716110229492	2.92838671875	1.391768585205078	0.1066836547851562
109	3.6	2.848281494140625	1.194146530151367	0.2689089965820313	2.81303564453125	1.373626098632812	0.2674958190917969	2.796110595703125	1.518492858886719	0.2780031433105469	2.79340478515625	1.739311767578125	0.3058987731933594	2.761358154296875	1.701257568359375	0.3129905090332031	2.618685791015625	1.679681030273438	0.3386804809570312	2.3604970703125	1.689470275878906	0.2224256591796875	2.386195556640625	1.874270568847656	0.07499597930908203	2.329767822265625	1.942792785644531	0.03178285026550293	2.269254638671875	2.025764038085938	-0.009775337219238281	2.315362060546875	1.954791015625	-0.001391023397445679	2.82690966796875	1.704139465332031	0.2916532287597656	2.955532470703125	1.689280822753906	0.2540325164794922	3.12010205078125	1.456384918212891	0.2989205322265625	2.992490966796875	1.359184417724609	0.1193230438232422	2.90120361328125	1.377999389648437	0.06821257781982422
110	3.633333	2.846761962890625	1.197768707275391	0.2636339416503906	2.81250439453125	1.377539337158203	0.2650228271484375	2.796721435546875	1.522421691894531	0.2779112548828125	2.800760498046875	1.744262817382813	0.2971387634277344	2.76790673828125	1.707402954101563	0.3066299438476562	2.624456298828125	1.688576843261719	0.3305379028320313	2.3618583984375	1.699273132324219	0.2243010711669922	2.3911953125	1.891046081542969	0.08656928253173828	2.3389091796875	1.96067626953125	0.0399324836730957	2.283984375	2.042857177734375	-0.01022596645355225	2.312921630859375	1.959366821289062	0.002847224473953247	2.83289697265625	1.707622680664063	0.2833510437011719	2.957742431640625	1.684520568847656	0.2377515716552734	3.113635498046875	1.443404968261719	0.2691897888183594	2.958364501953125	1.341588439941406	0.1156512832641602	2.892393798828125	1.396585540771484	0.05292203140258789
111	3.666667	2.847233642578125	1.204207214355469	0.2627554626464844	2.81208056640625	1.384474029541016	0.2641960144042969	2.795685302734375	1.529807067871094	0.2772197875976563	2.79784521484375	1.752318237304687	0.2982055358886719	2.76521630859375	1.714969055175781	0.307516357421875	2.621483642578125	1.695337158203125	0.3322989501953125	2.356682861328125	1.708704040527344	0.2291564025878906	2.386735107421875	1.902571533203125	0.09304228210449218	2.336751220703125	1.97420263671875	0.04615962982177734	2.28460205078125	2.058363159179688	-0.00455682373046875	2.311778076171875	1.973907104492187	0.008468620300292969	2.8303857421875	1.715935119628906	0.2840217895507812	2.96031884765625	1.698077941894531	0.2504235229492188	3.1057392578125	1.448914031982422	0.2221734924316406	3.005596923828125	1.390564483642578	0.009960800170898438	2.899750244140625	1.399202941894531	-0.0007656612396240235
112	3.700000000000001	2.84774267578125	1.211213470458984	0.2599161682128907	2.8159873046875	1.392854888916016	0.2617719116210938	2.80405712890625	1.539040405273437	0.2766423034667969	2.807661376953125	1.762342407226563	0.2985882568359375	2.7747275390625	1.725000732421875	0.3079560241699218	2.63115234375	1.704753723144531	0.33640380859375	2.361807861328125	1.700733337402344	0.2414019470214844	2.362875732421875	1.902889526367187	0.1125397415161133	2.324563720703125	1.977218811035156	0.05855974960327148	2.282822021484375	2.068638916015625	0.009832948684692382	2.30884765625	1.982549499511719	0.01944547080993652	2.84004150390625	1.725677551269531	0.284034423828125	2.96563427734375	1.701201843261719	0.2381513519287109	3.1366083984375	1.468303314208984	0.2732287902832031	2.972881103515625	1.364249816894531	0.12726904296875	2.909162841796875	1.386637023925781	0.04406064605712891
113	3.733333	2.853525634765625	1.21665202331543	0.2586358642578125	2.834908447265625	1.401483428955078	0.2634488220214844	2.833380859375	1.548932556152344	0.2815282592773438	2.849036376953125	1.772922424316406	0.3084020080566406	2.813361083984375	1.737133056640625	0.3156781311035156	2.6670283203125	1.713317626953125	0.3294947814941406	2.391158935546875	1.706263916015625	0.2476505279541016	2.308418701171875	1.889555358886719	0.1137749710083008	2.29448779296875	1.977062805175781	0.06678179168701172	2.285181884765625	2.074113525390625	0.01054869556427002	2.29088330078125	1.993664611816406	0.03062406921386719	2.88007763671875	1.734401489257813	0.2943474426269531	3.00658984375	1.706533996582031	0.2498253479003906	3.187407470703125	1.4810185546875	0.2994701232910156	3.03520263671875	1.364762725830078	0.1472543640136719	2.940494873046875	1.384998016357422	0.09946583557128906
114	3.766667	2.85333935546875	1.21724250793457	0.2572705993652344	2.834906494140625	1.402109375	0.2624201965332031	2.83212353515625	1.549704895019531	0.2792845764160156	2.851192138671875	1.772328430175781	0.3143299560546875	2.814576416015625	1.737062194824219	0.3191101684570313	2.667278564453125	1.716575988769531	0.3269352111816407	2.3902265625	1.723793518066406	0.2490535736083984	2.29502978515625	1.902171447753906	0.1167678527832031	2.292189453125	1.9867724609375	0.06294042587280274	2.292452392578125	2.085962768554688	0.009720702171325684	2.301549560546875	2.004540466308594	0.03183190536499023	2.8819638671875	1.733654479980469	0.3000778503417968	3.0088134765625	1.705652404785156	0.2565516052246094	3.195517333984375	1.485128143310547	0.3070646362304688	3.06260302734375	1.373470275878906	0.1346279754638672	2.95760498046875	1.3743271484375	0.1093147277832031
115	3.800000000000001	2.854145263671875	1.217247955322266	0.257160888671875	2.83543408203125	1.402208190917969	0.2622894592285156	2.832436279296875	1.549898986816406	0.2791289367675781	2.851544921875	1.772680358886719	0.3140928649902344	2.814917236328125	1.737388244628906	0.3189461059570313	2.667474609375	1.7173837890625	0.3271106872558594	2.389963134765625	1.727282592773438	0.2504822082519531	2.29499267578125	1.906892211914063	0.1194209289550781	2.2901416015625	1.992699768066406	0.06756190490722656	2.2872998046875	2.0949287109375	0.02035317993164062	2.295575927734375	2.010322082519531	0.03471518325805664	2.88231884765625	1.733980651855469	0.29979541015625	3.00941845703125	1.703428039550781	0.2584931640625	3.1803671875	1.470916015625	0.3120351257324219	3.050962890625	1.361805236816406	0.135131591796875	2.94797998046875	1.329479919433594	0.1406764984130859
116	3.833333	2.85307373046875	1.216567001342773	0.2571714782714844	2.834666259765625	1.400946624755859	0.2622781372070312	2.83232763671875	1.548104431152344	0.2795941162109375	2.845204833984375	1.771228271484375	0.3101632385253906	2.80984033203125	1.735077697753906	0.3161707763671875	2.6638671875	1.711420288085937	0.3300744018554688	2.3891943359375	1.733325927734375	0.2493570709228516	2.292654052734375	1.911638671875	0.1191312484741211	2.284317138671875	1.998532653808594	0.07024434661865234	2.27889501953125	2.0993271484375	0.02109445953369141	2.28668408203125	2.016486633300781	0.0368055191040039	2.876814208984375	1.733327575683594	0.2961560974121094	3.00460791015625	1.704508117675781	0.2573083801269531	3.1597099609375	1.462274719238281	0.3107455749511719	3.049954345703125	1.349781402587891	0.1240565032958984	2.948269287109375	1.31521826171875	0.1324472351074219
117	3.866667	2.854899658203125	1.219242523193359	0.2576141662597656	2.836609375	1.404255157470703	0.262420166015625	2.834558349609375	1.551919982910156	0.2796365356445312	2.8489326171875	1.775957885742188	0.3082798156738281	2.813345947265625	1.739918090820312	0.3150191955566407	2.666974609375	1.716894165039062	0.3308924560546875	2.39157568359375	1.739409362792969	0.2494527893066406	2.289074462890625	1.91471484375	0.1182331008911133	2.28220263671875	2.000347839355469	0.0663123550415039	2.276556640625	2.103711303710937	0.02190667724609375	2.2907958984375	2.019149169921875	0.03567691802978516	2.8802939453125	1.737658386230469	0.294180908203125	3.004602783203125	1.70256982421875	0.248244384765625	3.10675244140625	1.433402160644531	0.305408203125	2.96880615234375	1.356989654541016	0.1181157836914063	2.87989697265625	1.324434967041016	0.1702373199462891
118	3.9	2.854609375	1.217807891845703	0.2569993896484375	2.837766357421875	1.402146514892578	0.2615923156738281	2.837904052734375	1.549059387207031	0.2797369079589844	2.85667041015625	1.771506896972656	0.3103646850585938	2.820596435546875	1.736245361328125	0.3169370727539063	2.67459423828125	1.715193420410156	0.3328419799804688	2.402930419921875	1.746701293945312	0.2464361419677734	2.286331298828125	1.9146162109375	0.1193286361694336	2.2761640625	1.9995830078125	0.06770163726806641	2.266214599609375	2.103183227539063	0.02592831039428711	2.28046142578125	2.017412780761719	0.03513533020019531	2.88707177734375	1.73292529296875	0.2957614440917969	3.013720458984375	1.697691467285156	0.2590362854003906	3.106303466796875	1.420860992431641	0.2450671081542969	3.023375732421875	1.341599761962891	0.02997626304626465	2.923495849609375	1.313033416748047	0.0580367431640625
119	3.933333000000001	2.8546640625	1.218121734619141	0.2569082946777344	2.83773681640625	1.402502105712891	0.2614840393066406	2.837775634765625	1.549459716796875	0.2795855712890625	2.856354736328125	1.771992126464844	0.3101476135253906	2.82029443359375	1.736695739746094	0.3167120361328125	2.674243896484375	1.71556787109375	0.3324377136230469	2.40266748046875	1.746900329589844	0.2454448394775391	2.285842529296875	1.914539916992188	0.1180618133544922	2.275135009765625	1.999439575195312	0.066382568359375	2.2645703125	2.102951049804688	0.02446098327636719	2.275900634765625	2.01592919921875	0.03184764099121094	2.8868037109375	1.733418334960938	0.2955750732421875	3.013736328125	1.699524475097656	0.2584380798339844	3.11211962890625	1.425894348144531	0.2285359191894531	3.0323232421875	1.351412048339844	0.01049996948242187	2.933331298828125	1.318657379150391	0.03720634841918945
120	3.966667000000001	2.85519482421875	1.220273986816406	0.2584450988769531	2.838484130859375	1.404882720947266	0.2627420349121094	2.839014404296875	1.551978332519531	0.2810291137695313	2.858053955078125	1.77455712890625	0.312753173828125	2.8218681640625	1.739269287109375	0.3190980529785156	2.675724853515625	1.716982971191406	0.3338526611328125	2.405297119140625	1.747275756835938	0.2420201568603516	2.286126220703125	1.913998962402344	0.1151138229370117	2.273676513671875	2.001321105957031	0.06783917999267577	2.262833984375	2.103707763671875	0.0230016975402832	2.28226708984375	2.022567138671875	0.03919565582275391	2.88847314453125	1.735947631835937	0.2980175170898438	3.01492626953125	1.702159545898438	0.2586688537597656	3.117857666015625	1.437006500244141	0.1898834991455078	3.0543681640625	1.367127777099609	-0.03521631622314453	2.962213623046875	1.315732971191406	-0.01338107109069824
121	4	2.855380126953125	1.220259613037109	0.2585410766601562	2.8386552734375	1.404883636474609	0.2627716369628906	2.839176513671875	1.551996704101563	0.2810148620605469	2.85826953125	1.774616516113281	0.3125473022460937	2.82207080078125	1.739340515136719	0.3189192504882812	2.67591015625	1.717060119628906	0.3336335754394531	2.40558154296875	1.74730322265625	0.2414215240478516	2.28599755859375	1.913618103027344	0.114331184387207	2.272980224609375	2.000931274414063	0.06717598724365234	2.261593505859375	2.1031650390625	0.02210248565673828	2.270356201171875	2.017916442871094	0.03173443603515625	2.888682861328125	1.735983337402344	0.2978484497070312	3.015170166015625	1.702518737792969	0.2582953796386719	3.12143017578125	1.442544464111328	0.1760251159667969	3.059809326171875	1.381037170410156	-0.05203889465332031	2.971232177734375	1.322927307128906	-0.03229339981079102
122	4.033333000000001	2.85509814453125	1.220414764404297	0.25945263671875	2.83885888671875	1.404923248291016	0.2633308715820312	2.8397060546875	1.551932739257813	0.2813182373046875	2.858911376953125	1.774464904785156	0.3119445495605469	2.82273388671875	1.739262451171875	0.3184766235351563	2.676717041015625	1.717071350097656	0.3334104919433594	2.40751611328125	1.746888000488281	0.2385970916748047	2.28635986328125	1.910551452636719	0.1099719390869141	2.27589111328125	1.998777282714844	0.06408782196044922	2.2666240234375	2.1028388671875	0.02315181159973145	2.271683349609375	2.015419006347656	0.02758786010742188	2.889267578125	1.735795349121094	0.2973840026855469	3.01562890625	1.703125	0.2571913452148438	3.12492626953125	1.451395080566406	0.1562992401123047	3.068221923828125	1.401069946289063	-0.07551718902587891	2.988469482421875	1.330388488769531	-0.06016960144042969
123	4.066667000000001	2.853564208984375	1.218529022216797	0.2608655395507812	2.838973876953125	1.402794097900391	0.2642505187988281	2.83793212890625	1.549853271484375	0.2789617309570313	2.8465078125	1.772372497558594	0.310985107421875	2.8122880859375	1.735449768066406	0.3177311096191406	2.668733642578125	1.704649169921875	0.3374090270996093	2.40455859375	1.746871520996094	0.23527783203125	2.279281494140625	1.905189025878906	0.1048689804077148	2.26913525390625	1.99723974609375	0.06771437072753907	2.265203125	2.097508911132812	0.01803325462341309	2.213322998046875	1.985014770507812	0.01611680603027344	2.8784638671875	1.735439697265625	0.2957344055175781	3.00603125	1.70820654296875	0.2562814025878906	3.116544677734375	1.469392761230469	0.1302309417724609	3.066722412109375	1.418817047119141	-0.1025712203979492	2.9997919921875	1.335787536621094	-0.08954978942871093
124	4.1	2.853278564453125	1.218581619262695	0.2608829345703125	2.8387763671875	1.402793182373047	0.2642536315917969	2.837810791015625	1.5498046875	0.2789600524902344	2.846582763671875	1.772259521484375	0.3108601684570312	2.81234765625	1.735380126953125	0.3176408996582031	2.668866943359375	1.704546508789063	0.3374397888183594	2.404734130859375	1.746367248535156	0.2352972106933594	2.279938232421875	1.904825561523438	0.1047429733276367	2.2704443359375	1.996928161621094	0.0676321792602539	2.26738671875	2.096992919921875	0.01756179046630859	2.220240478515625	1.989642333984375	0.0162137451171875	2.87848974609375	1.735305419921875	0.2956146240234375	3.00513720703125	1.707360046386719	0.2539140014648438	3.113675537109375	1.473180114746094	0.1180560913085937	3.05999365234375	1.429826690673828	-0.1152611999511719	2.998231201171875	1.342664031982422	-0.1041422424316406
125	4.133333	2.852765625	1.219578857421875	0.2622114868164063	2.83865234375	1.404155914306641	0.26642724609375	2.835805419921875	1.551576232910156	0.2795369567871094	2.844080078125	1.774856567382812	0.3087041625976563	2.810195556640625	1.737791076660156	0.3168229370117188	2.66748486328125	1.704477966308594	0.33999267578125	2.4032802734375	1.744443725585938	0.2357869720458984	2.280216552734375	1.90437353515625	0.1045428237915039	2.26882421875	1.998028442382813	0.07157199096679688	2.2658330078125	2.096886352539062	0.01870214653015137	2.19101708984375	1.963566467285156	0.02144958877563477	2.875858642578125	1.737842529296875	0.2930153198242187	3.00132177734375	1.710117492675781	0.246967041015625	3.105911865234375	1.482646118164062	0.09623635101318359	3.048967041015625	1.442781982421875	-0.1374123687744141	3.00502978515625	1.344885498046875	-0.1293343963623047
126	4.166667	2.852803955078125	1.219239883422852	0.2623959045410156	2.8391015625	1.403682464599609	0.2665938415527344	2.8367255859375	1.550964599609375	0.2798576965332031	2.84608251953125	1.773969299316406	0.3092517395019531	2.81205322265625	1.737091552734375	0.3173352661132812	2.669378173828125	1.704262817382812	0.3405677490234375	2.40553662109375	1.744419372558594	0.2362200927734375	2.282245361328125	1.903890075683594	0.10502490234375	2.27063232421875	1.997330993652344	0.0717950439453125	2.2681943359375	2.09446435546875	0.01599376678466797	2.22352685546875	1.993603454589844	0.02056390762329102	2.87764697265625	1.736853454589844	0.2935207214355469	3.003180419921875	1.707510803222656	0.2490555572509766	3.10445068359375	1.483377288818359	0.0917082748413086	3.04668896484375	1.454321350097656	-0.1431041870117188	3.00581005859375	1.354934204101562	-0.1399554748535156
127	4.200000000000001	2.85319140625	1.221975799560547	0.2598923034667969	2.83789892578125	1.406299041748047	0.2615960388183594	2.836142822265625	1.553590515136719	0.2745453491210937	2.851345703125	1.775924560546875	0.3061746215820312	2.81599560546875	1.740044921875	0.3129100341796875	2.672917724609375	1.712180053710938	0.3397015991210938	2.4066474609375	1.739671569824219	0.2375871276855469	2.284364501953125	1.901455810546875	0.1083772811889648	2.2776455078125	1.984443054199219	0.05329035568237304	2.267672119140625	2.08968896484375	0.01622564697265625	2.290896240234375	2.004163757324219	0.02574418449401856	2.8822275390625	1.737996948242188	0.2910678100585937	3.010333251953125	1.710385864257812	0.2534309387207031	3.1239970703125	1.442842346191406	0.2802497253417969	3.04225	1.346776916503906	0.07196013641357422	2.990301513671875	1.380290344238281	-0.01597604179382324
128	4.233333	2.852705322265625	1.221760299682617	0.2601991577148438	2.837577392578125	1.406069763183594	0.2620054321289063	2.835986083984375	1.553330810546875	0.2750812377929687	2.851408203125	1.775583068847656	0.3069508666992187	2.816014892578125	1.7397421875	0.3136116333007812	2.672885986328125	1.711996520996094	0.3401357421875	2.40694580078125	1.739651611328125	0.2373212127685547	2.2853330078125	1.901754333496094	0.1079414520263672	2.27922705078125	1.985024841308594	0.05323769378662109	2.26974853515625	2.090617065429687	0.01708724021911621	2.291904541015625	2.004551147460937	0.02525233459472656	2.882258056640625	1.73764111328125	0.2918392028808593	3.011268798828125	1.709535705566406	0.257913330078125	3.114679931640625	1.437429962158203	0.2364977874755859	3.047930908203125	1.354378509521484	0.0175779914855957	2.98896630859375	1.387963806152344	-0.06576739501953124
129	4.266667	2.855575439453125	1.217675811767578	0.2621108093261719	2.840089599609375	1.401447723388672	0.2667873840332031	2.840322998046875	1.547921508789063	0.28402490234375	2.8545634765625	1.77040625	0.310446533203125	2.819043701171875	1.734808837890625	0.3167766418457031	2.674578369140625	1.71096240234375	0.3370838012695312	2.408029052734375	1.737603332519531	0.2375965728759766	2.293888916015625	1.900122192382812	0.1031299057006836	2.285865966796875	1.985862182617188	0.05313958358764648	2.27741162109375	2.089967651367187	0.01344976615905762	2.291753173828125	2.004484680175781	0.02147480773925781	2.885854736328125	1.732200439453125	0.2974872741699219	3.014543212890625	1.701220581054688	0.2662982177734375	3.107253173828125	1.429331512451172	0.3137962036132813	3.018341064453125	1.351297088623047	0.1016819610595703	3.021510498046875	1.394225250244141	0.003490522384643555
130	4.300000000000001	2.853080322265625	1.216739669799805	0.2599229431152344	2.83814501953125	1.400335968017578	0.2643209533691406	2.838676025390625	1.546687622070313	0.2810281372070312	2.85281640625	1.769116638183594	0.3055561828613281	2.81751708984375	1.733538269042969	0.3126784057617187	2.673759521484375	1.708687316894531	0.3353408508300781	2.406849853515625	1.729615905761719	0.2364662170410156	2.2955263671875	1.892504821777344	0.1006197967529297	2.286597900390625	1.976750549316406	0.04853073120117188	2.275893310546875	2.08104833984375	0.01030361270904541	2.299019775390625	1.997267822265625	0.02134107780456543	2.883951904296875	1.730927124023438	0.2924225158691406	3.006685302734375	1.698758605957031	0.2439514770507812	3.123937744140625	1.439230682373047	0.3028001708984375	2.994464111328125	1.354222290039063	0.1161131286621094	3.011592529296875	1.392351898193359	0.01752876472473144
131	4.333333	2.85124609375	1.216045822143555	0.2603098754882813	2.837287353515625	1.399582702636719	0.2651062622070313	2.83853271484375	1.545814636230469	0.2819366455078125	2.853325927734375	1.76823046875	0.3047394714355469	2.818076171875	1.732789123535156	0.3125149230957031	2.6747783203125	1.707618103027344	0.3370051879882813	2.408099609375	1.722823181152344	0.2370298156738281	2.300037109375	1.885892639160156	0.09907153320312501	2.29139404296875	1.971567626953125	0.0494538459777832	2.2812744140625	2.076254272460937	0.0123695764541626	2.29675732421875	1.990017395019531	0.0174639892578125	2.8842197265625	1.729921997070313	0.2915169372558594	3.00402978515625	1.695210083007813	0.2380081634521484	3.145074462890625	1.448709228515625	0.2996064147949219	3.005154052734375	1.339226593017578	0.1346899566650391	2.907994140625	1.368865234375	0.1010453872680664
132	4.366667	2.8510107421875	1.215821487426758	0.2589891967773438	2.838751220703125	1.399756103515625	0.2642189331054687	2.8413330078125	1.546197265625	0.2810898742675781	2.857313232421875	1.769083312988281	0.3018491821289063	2.821974609375	1.733795166015625	0.3103937683105469	2.678770263671875	1.709037841796875	0.3371395874023437	2.410806884765625	1.71825244140625	0.2386073455810547	2.305144775390625	1.880850891113281	0.09761830902099609	2.294291015625	1.966780456542969	0.04856747055053711	2.283530517578125	2.069477661132813	0.005984701156616211	2.294619384765625	1.983671875	0.01376321887969971	2.8879306640625	1.730481262207031	0.2885310363769531	3.01140234375	1.700688720703125	0.2400823364257813	3.18971337890625	1.473845947265625	0.2783192138671875	3.048501953125	1.366810852050781	0.1123433532714844	2.942951904296875	1.383460815429687	0.1040814056396484
133	4.4	2.85809228515625	1.210489364624023	0.2619735107421875	2.843725341796875	1.394672607421875	0.2670509948730469	2.843565673828125	1.541828186035156	0.2802739562988281	2.862005859375	1.765317443847656	0.2974008178710937	2.827546875	1.730129638671875	0.30975	2.684549560546875	1.71178515625	0.343584228515625	2.4164833984375	1.710372131347656	0.2431509857177734	2.3168798828125	1.868265197753906	0.09190100097656249	2.3043583984375	1.954587463378906	0.04350749206542968	2.293224609375	2.055556762695312	-0.003509614706039429	2.308553955078125	1.973596557617188	0.01142785739898682	2.891136474609375	1.726431762695313	0.2814190063476563	3.01159912109375	1.695476257324219	0.2258313140869141	3.182295654296875	1.459053344726563	0.2325596618652344	3.031390380859375	1.356900756835937	0.07134294128417969	2.9267138671875	1.368868499755859	0.09220522308349609
134	4.433333000000001	2.858085693359375	1.210482940673828	0.2619706115722656	2.843722412109375	1.39466552734375	0.2670473022460937	2.843564697265625	1.541820556640625	0.2802691955566406	2.862006591796875	1.765308654785156	0.2973933410644531	2.827547607421875	1.730121520996094	0.3097427673339844	2.684551025390625	1.711776550292969	0.3435756530761719	2.416489501953125	1.710351379394531	0.2431336669921875	2.31689013671875	1.868238647460938	0.09187699890136719	2.304380859375	1.954556884765625	0.04347444915771485	2.29327392578125	2.055503295898438	-0.003597084522247314	2.308580078125	1.973562194824219	0.01139308547973633	2.89113671875	1.726422729492187	0.281412109375	3.01157470703125	1.695463134765625	0.2257754516601563	3.1821904296875	1.458977233886719	0.2322736053466797	3.03113427734375	1.357002319335938	0.07108752441406251	2.92647705078125	1.369055969238281	0.09199261474609376
135	4.466667000000001	2.856639892578125	1.200484848022461	0.2665050048828125	2.837705810546875	1.382575622558594	0.2732201538085938	2.830332763671875	1.52856005859375	0.2823609924316406	2.83831689453125	1.751343566894531	0.284215576171875	2.810023681640625	1.715625549316406	0.3055911865234375	2.6808603515625	1.699485656738281	0.3734419555664062	2.424172607421875	1.700607482910156	0.2524835815429687	2.33312109375	1.846045654296875	0.08731918334960938	2.318350830078125	1.934104675292969	0.04484142303466797	2.31644091796875	2.019796630859375	-0.02561682510375976	2.317219482421875	1.956590759277344	0.01466858386993408	2.8651767578125	1.713381713867188	0.2640171508789063	2.971872802734375	1.679718994140625	0.1883936767578125	3.045031982421875	1.400132781982422	0.1970847320556641	2.871382080078125	1.342825347900391	0.03983147430419922	2.76894921875	1.366615936279297	0.02321232795715332
136	4.5	2.852185546875	1.187513305664063	0.2674609069824219	2.8333486328125	1.368302368164062	0.2758752746582031	2.82629345703125	1.513222473144531	0.2863603515625	2.834015380859375	1.734517883300781	0.2875838012695313	2.806548828125	1.699048278808594	0.3096449279785156	2.679693359375	1.685973876953125	0.3803208618164062	2.42950634765625	1.674443542480469	0.2510393829345703	2.347405029296875	1.82000341796875	0.08361031341552734	2.339892578125	1.906229797363281	0.03719603729248047	2.341666748046875	1.997072692871094	-0.02517661094665527	2.340027587890625	1.922215942382812	0.0009044110774993896	2.86017578125	1.696804321289062	0.2668628540039062	2.955673583984375	1.661863403320313	0.1793942108154297	3.01999267578125	1.382226409912109	0.1912585296630859	2.82634130859375	1.345886047363281	0.0550046272277832	2.724707275390625	1.356701965332031	0.0278741512298584
137	4.533333000000001	2.852717041015625	1.173921264648437	0.2664754333496094	2.828041015625	1.352849487304687	0.2724769592285156	2.819236083984375	1.496856140136719	0.2801211242675781	2.840436767578125	1.71558984375	0.2716159362792969	2.814975341796875	1.682888854980469	0.2989581909179688	2.6995390625	1.67750634765625	0.3862214660644531	2.445025634765625	1.65601123046875	0.2716735229492188	2.383818603515625	1.780329772949219	0.0819403076171875	2.36922802734375	1.86686328125	0.03935321807861328	2.357877685546875	1.964924011230469	-0.00793379545211792	2.377646484375	1.889530395507812	0.0130134220123291	2.860388427734375	1.675921081542969	0.2485968933105469	2.941170654296875	1.628976623535156	0.1536370239257812	3.051994140625	1.369280883789062	0.1132683486938477	2.825293212890625	1.346727355957031	0.04467851638793945	2.7242880859375	1.357760620117187	0.01809430122375488
138	4.566667000000001	2.849819091796875	1.172858612060547	0.2572086486816406	2.830797119140625	1.352199066162109	0.2644044799804687	2.82163720703125	1.496046264648438	0.2710775146484375	2.853008056640625	1.713433166503906	0.2722019348144532	2.82762353515625	1.680592895507813	0.2993326721191406	2.71385107421875	1.671904052734375	0.3881918640136719	2.457963134765625	1.656447814941406	0.2766463623046875	2.385031005859375	1.757463500976562	0.07781088256835937	2.400091064453125	1.850304382324219	0.0524334716796875	2.425760986328125	1.945670654296875	0.005566775798797607	2.400071044921875	1.870841613769531	0.0159746561050415	2.8695986328125	1.67420068359375	0.2461113586425781	2.937897216796875	1.632923034667969	0.1396551208496094	3.08403466796875	1.402109100341797	0.05894626617431641	2.856058837890625	1.351576202392578	0.01495744323730469	2.7529443359375	1.367695404052734	0.004478103637695312
139	4.6	2.85864404296875	1.163542114257813	0.2543525695800781	2.8451640625	1.342457244873047	0.2663496398925781	2.84268603515625	1.485833740234375	0.2765411071777344	2.85883349609375	1.704052551269531	0.2740297241210938	2.8399296875	1.669841857910156	0.30424658203125	2.73946630859375	1.656304138183594	0.4066436462402344	2.481397216796875	1.639491516113281	0.3031993103027344	2.407631591796875	1.72554150390625	0.098732666015625	2.415646728515625	1.819920532226563	0.07755281829833985	2.439173828125	1.915140930175781	0.03020804786682129	2.407282470703125	1.8417548828125	0.03720542907714844	2.874164306640625	1.666032897949219	0.2458124237060547	2.92013232421875	1.628946533203125	0.1271431274414062	3.000218017578125	1.385100738525391	0.006015196323394776	2.797257568359375	1.346307464599609	0.1215455017089844	2.736850341796875	1.298868927001953	0.192408935546875
140	4.633333	2.85597607421875	1.156063385009766	0.2471073303222656	2.8454765625	1.333625793457031	0.2558014678955078	2.8475693359375	1.475809448242188	0.2627800903320313	2.857630126953125	1.692286437988281	0.2614237976074218	2.844065185546875	1.657566040039062	0.2931149597167969	2.77032421875	1.63677197265625	0.4134970092773437	2.508957275390625	1.601966369628906	0.3324620361328125	2.411418212890625	1.698236083984375	0.1458620910644531	2.4249443359375	1.791869812011719	0.1288688507080078	2.45255322265625	1.886602966308594	0.08531224822998047	2.42020703125	1.81639453125	0.09277273559570312	2.86976123046875	1.655386779785156	0.2310864410400391	2.90269287109375	1.627657043457031	0.1070725250244141	2.91726611328125	1.378922882080078	-0.02298883438110352	2.716411376953125	1.358141876220703	0.0961431884765625	2.73197900390625	1.341418609619141	0.1970838928222656
141	4.666667	2.857814208984375	1.156219329833984	0.2462638244628906	2.8448330078125	1.333927703857422	0.2539082489013672	2.84083154296875	1.476330871582031	0.2597419738769531	2.853770751953125	1.692976623535156	0.2592590637207031	2.843395263671875	1.658043579101562	0.2920139465332031	2.79061181640625	1.64352392578125	0.4240167541503906	2.53626611328125	1.546916015625	0.3761727905273438	2.446611328125	1.658948486328125	0.1940485992431641	2.4397958984375	1.754945190429688	0.1961143035888672	2.43340380859375	1.861397399902344	0.2132894897460937	2.43402099609375	1.785726196289062	0.1708362731933594	2.861853515625	1.656199340820312	0.2273480529785156	2.8832841796875	1.63006787109375	0.1002997283935547	2.834837158203125	1.402298675537109	-0.0578227653503418	2.64963232421875	1.391590728759766	0.08609588623046875	2.69323291015625	1.343175415039062	0.1667021484375
142	4.700000000000001	2.8586953125	1.158480911254883	0.2456328125	2.84533642578125	1.336491394042969	0.2532089080810547	2.840585693359375	1.479134490966797	0.2589936828613281	2.850318115234375	1.696339233398438	0.2606517639160156	2.84174951171875	1.660808959960937	0.2934208374023438	2.79777783203125	1.641725402832031	0.4283234558105469	2.549438232421875	1.522210632324219	0.4030923461914063	2.457443359375	1.638763610839844	0.2244658050537109	2.487197265625	1.729952392578125	0.2145003662109375	2.517821044921875	1.83187890625	0.2340898742675781	2.520193359375	1.746479370117187	0.2100195617675781	2.857684814453125	1.659996398925781	0.2279398803710938	2.86317041015625	1.642589660644531	0.09750385284423828	2.758345703125	1.450588043212891	-0.08044461822509766	2.61777294921875	1.447981201171875	0.1081352691650391	2.672535400390625	1.385224426269531	0.1701383819580078
143	4.733333	2.8589658203125	1.157489486694336	0.2428881072998047	2.8491845703125	1.335146453857422	0.2473774719238281	2.841895751953125	1.477202819824219	0.2509650268554687	2.8525537109375	1.693492614746094	0.2550373992919922	2.847588134765625	1.657580261230469	0.2878509521484375	2.823989501953125	1.6382138671875	0.4271586608886719	2.610830322265625	1.467669738769531	0.4656455078125	2.508578369140625	1.583107055664063	0.2931389770507812	2.53405224609375	1.674780639648437	0.2798939208984375	2.5149248046875	1.688212951660156	0.3851278076171875	2.579187255859375	1.682064758300781	0.2898885498046875	2.85605810546875	1.657820556640625	0.2212507476806641	2.846769775390625	1.641462707519531	0.09140762329101562	2.74982470703125	1.490213989257813	-0.1245364532470703	2.562056396484375	1.475543762207031	0.01486077880859375	2.588840087890625	1.398618225097656	0.07860890197753906
144	4.766667	2.860498291015625	1.165621536254883	0.2391520843505859	2.847104248046875	1.345208221435547	0.2347128295898437	2.8412900390625	1.489065185546875	0.2313634033203125	2.858218994140625	1.707274291992187	0.2437654876708985	2.85218994140625	1.669847900390625	0.2755824279785156	2.834971923828125	1.644017456054688	0.4165469970703125	2.72831982421875	1.417349395751953	0.5394456176757813	2.5908369140625	1.512819091796875	0.375648193359375	2.537072021484375	1.589335205078125	0.3490379638671875	2.58320458984375	1.583668395996094	0.4477474975585938	2.588872314453125	1.626206665039063	0.3416969604492188	2.86073583984375	1.672408081054688	0.2082196807861328	2.854114013671875	1.679756530761719	0.07579956817626952	2.687688720703125	1.590231262207031	-0.1366123657226563	2.6529970703125	1.45104248046875	0.05224195098876953	2.72317578125	1.37602978515625	0.0320499382019043
145	4.800000000000001	2.8609912109375	1.169989440917969	0.2384070739746094	2.845923583984375	1.350145050048828	0.2332014007568359	2.838424072265625	1.494483642578125	0.2292104034423828	2.85735986328125	1.713497619628906	0.2399115905761719	2.854474365234375	1.675923767089844	0.2722980346679688	2.8571640625	1.652631286621094	0.4153072814941406	2.82019677734375	1.407588500976563	0.5459506225585937	2.638056396484375	1.490501617431641	0.4225216064453125	2.55925341796875	1.515287902832031	0.4745303039550781	2.6511767578125	1.546291259765625	0.5254030151367187	2.638750244140625	1.556111328125	0.54556396484375	2.8561044921875	1.678504821777344	0.2041441497802734	2.81687451171875	1.69860205078125	0.0783222885131836	2.58414990234375	1.657990112304688	-0.08188915252685547	2.64634423828125	1.512225036621094	0.09581130981445313	2.688089111328125	1.432759338378906	0.04113094329833984
146	4.833333	2.856999755859375	1.179728958129883	0.2356430511474609	2.833763427734375	1.358945556640625	0.2287754974365235	2.811462646484375	1.501677276611328	0.2230075378417969	2.83213818359375	1.720585510253906	0.2322413482666016	2.834281005859375	1.682773132324219	0.2644017944335937	2.838578369140625	1.657447509765625	0.4070155029296875	2.8886064453125	1.409551940917969	0.5274912719726562	2.6907216796875	1.475207153320313	0.418826904296875	2.66714990234375	1.569510375976563	0.4277208557128906	2.7683955078125	1.60904052734375	0.4141472778320313	2.7730908203125	1.588403564453125	0.4128945922851562	2.825277587890625	1.685864562988281	0.1968517150878906	2.77651611328125	1.70228271484375	0.07387057495117187	2.565302978515625	1.791326599121094	-0.09620831298828125	2.6748583984375	1.774226928710938	0.1144823379516602	2.63744091796875	1.681106567382812	0.1456982269287109
147	4.866667	2.856616455078125	1.18894206237793	0.2352050018310547	2.828265869140625	1.367790924072266	0.2281726684570312	2.805521484375	1.510758880615234	0.2225396728515625	2.826094970703125	1.730322326660156	0.2236829376220703	2.83198876953125	1.693305541992188	0.256452392578125	2.867664794921875	1.670548034667969	0.3953558654785156	2.91627783203125	1.415762023925781	0.5026539611816406	2.7006328125	1.446849487304688	0.4130159606933594	2.684708740234375	1.525768310546875	0.3574710388183594	2.7730751953125	1.549330505371094	0.2967829895019531	2.707856201171875	1.513056701660156	0.3006543273925781	2.8154892578125	1.694587951660156	0.1901282348632813	2.763980712890625	1.696995422363281	0.06689784240722656	2.560852783203125	1.845920654296875	-0.06860839080810546	2.486187744140625	1.889314453125	0.1537886810302734	2.413201171875	1.821851013183594	0.1886158447265625
148	4.9	2.85341455078125	1.205475250244141	0.2323739166259766	2.823456787109375	1.386420593261719	0.2261582336425781	2.793547119140625	1.529937927246094	0.2204899444580078	2.8293173828125	1.750334045410156	0.2161858978271484	2.834731689453125	1.713030700683594	0.2496696014404297	2.8822470703125	1.682833801269531	0.3855106811523438	2.97652978515625	1.425915985107422	0.4623525695800781	2.765873046875	1.384531097412109	0.3582847595214844	2.73023388671875	1.457783569335938	0.3019391174316406	2.778314208984375	1.523822937011719	0.2265665588378906	2.707096435546875	1.494163177490234	0.3003114013671875	2.814149658203125	1.714458557128906	0.1835921020507812	2.7497353515625	1.719061401367187	0.06472585296630859	2.579266357421875	1.91444873046875	-0.06431278991699219	2.504156494140625	1.964691833496094	0.1597485809326172	2.423589111328125	1.909578796386719	0.2027077331542969
149	4.933333000000001	2.854322021484375	1.211537399291992	0.2286244201660156	2.81737451171875	1.393181335449219	0.2199030303955078	2.790302978515625	1.538886962890625	0.213148193359375	2.824969482421875	1.761995666503906	0.2091133422851562	2.83536279296875	1.723502868652344	0.2408865814208984	2.910022216796875	1.6955498046875	0.3664009094238281	3.066884765625	1.464709350585937	0.4351544799804687	2.830707275390625	1.434325103759766	0.39645166015625	2.755356689453125	1.439257720947266	0.3306504516601563	2.761712646484375	1.530746826171875	0.2656776428222656	2.713525146484375	1.459957550048828	0.3162763671875	2.805111572265625	1.7264345703125	0.1778304443359375	2.7320283203125	1.741796020507812	0.06322465896606445	2.598882080078125	1.978922729492187	-0.04549039840698242	2.5335693359375	2.014685485839844	0.1871875	2.439150634765625	1.974224487304687	0.2200232086181641
150	4.966667000000001	2.847236572265625	1.219983596801758	0.2279763946533203	2.80559375	1.400304168701172	0.2184823455810547	2.76889404296875	1.543616882324219	0.2106131591796875	2.806581787109375	1.765869873046875	0.2045523529052734	2.81450634765625	1.727934509277344	0.2375693817138672	2.874908203125	1.699111083984375	0.3701155700683594	2.94413818359375	1.494890563964844	0.5595654907226563	2.703671630859375	1.508716033935547	0.5547264404296876	2.657716064453125	1.443744384765625	0.4941404724121094	2.7284013671875	1.476071044921875	0.413174560546875	2.715825439453125	1.47045947265625	0.4143768310546875	2.788234619140625	1.729994812011719	0.1728258972167969	2.724416748046875	1.744671813964844	0.0529451904296875	2.627923583984375	2.002128112792969	-0.04676592254638672	2.55078125	2.041103149414063	0.1813732757568359	2.45564892578125	1.995162536621094	0.2022796630859375
151	5	2.843550048828125	1.224311981201172	0.2268635406494141	2.806261962890625	1.40619970703125	0.2194119873046875	2.7663154296875	1.549129516601563	0.2128061676025391	2.8043671875	1.771987182617187	0.2082982940673828	2.8117646484375	1.733796508789063	0.2413594360351562	2.86949365234375	1.6973095703125	0.3736668701171875	2.918722900390625	1.470676879882812	0.5441318969726563	2.68633740234375	1.466703674316406	0.610009765625	2.612533935546875	1.441462127685547	0.5469625854492187	2.68005224609375	1.475071990966797	0.463427978515625	2.699473876953125	1.470256866455078	0.4712307434082031	2.78644287109375	1.736168151855469	0.1760429382324219	2.733014404296875	1.751098999023438	0.05080374908447265	2.640072021484375	2.012885803222656	-0.04320631790161133	2.559533935546875	2.061436401367188	0.1826298217773437	2.46789306640625	2.013113525390625	0.2131027069091797
152	5.033333000000001	2.8417177734375	1.224492874145508	0.228516357421875	2.80806982421875	1.406816833496094	0.2212639923095703	2.769648681640625	1.549961669921875	0.2152372589111328	2.808640869140625	1.772328491210938	0.2113695526123047	2.8163603515625	1.733975646972656	0.2440506134033203	2.880810546875	1.693545227050781	0.3717812194824219	2.910782470703125	1.475041595458984	0.5560546875	2.688758056640625	1.462585815429688	0.6495201416015625	2.60458984375	1.4557939453125	0.5956790771484375	2.65880322265625	1.466343475341797	0.4978093872070313	2.69178857421875	1.472840850830078	0.5087640991210938	2.790068603515625	1.736828491210938	0.179249755859375	2.737929931640625	1.752638671875	0.05379699325561523	2.63573291015625	2.009735107421875	-0.04217673110961914	2.56956787109375	2.068941772460938	0.1853866271972656	2.478739013671875	2.023609375	0.2217497253417969
153	5.066667000000001	2.8423837890625	1.220184722900391	0.2280139617919922	2.812244384765625	1.402549377441406	0.2247062377929687	2.775496826171875	1.545681884765625	0.2223677978515625	2.812171630859375	1.767392028808594	0.2118418884277344	2.8241572265625	1.729506469726563	0.2434756469726563	2.904494384765625	1.693457763671875	0.3625936279296875	2.968369873046875	1.453104736328125	0.5045369873046875	2.768214599609375	1.428642150878906	0.6353107299804688	2.671213134765625	1.437230224609375	0.613557861328125	2.65907861328125	1.468620208740234	0.5067667236328125	2.695359619140625	1.471749847412109	0.5171221313476563	2.78998681640625	1.731647155761719	0.1827247619628906	2.72693359375	1.746287292480469	0.06280574798583985	2.635108154296875	2.010442626953125	-0.02037858963012695	2.579133544921875	2.086787719726563	0.2038360900878906	2.482087890625	2.0484638671875	0.2294469146728516
154	5.1	2.839470947265625	1.218671905517578	0.2271530303955078	2.809859130859375	1.400619750976563	0.2252353515625	2.774615234375	1.543722534179687	0.2246016540527344	2.813520263671875	1.764306396484375	0.2120291595458984	2.82702978515625	1.726282287597656	0.2426385345458984	2.914791259765625	1.690878295898437	0.3560612182617188	3.017355224609375	1.465710144042969	0.4986098327636719	2.8308544921875	1.429692352294922	0.6447614135742188	2.734692138671875	1.427843688964844	0.6192647094726562	2.675859619140625	1.455185760498047	0.528390380859375	2.726249267578125	1.467422973632813	0.547852783203125	2.7889951171875	1.729048950195312	0.1844882659912109	2.713507568359375	1.7420830078125	0.07224386596679687	2.626781982421875	2.005438781738281	-0.01594366836547852	2.576638671875	2.091267700195313	0.2054667510986328	2.481344482421875	2.055988525390625	0.2394150238037109
155	5.133333	2.837689208984375	1.217676055908203	0.2261691741943359	2.807413818359375	1.399118011474609	0.2245476531982422	2.770392333984375	1.541446899414062	0.2243102416992188	2.80865087890625	1.761637451171875	0.2114100189208984	2.821864501953125	1.723856628417969	0.242269775390625	2.907476318359375	1.689115966796875	0.3571208190917969	2.9855732421875	1.501785705566406	0.5571213989257813	2.793963134765625	1.481659301757813	0.6988084716796875	2.718201171875	1.429365386962891	0.6616082153320313	2.68326220703125	1.4514375	0.5581392211914062	2.732044921875	1.471617584228516	0.5728297119140625	2.784646240234375	1.726269470214844	0.1837543792724609	2.708531494140625	1.739857299804688	0.07235389709472656	2.619447021484375	2.001935607910156	-0.01523652648925781	2.568966552734375	2.080942016601562	0.2080607757568359	2.4717177734375	2.052032104492187	0.2417649993896484
156	5.166667	2.837293212890625	1.217107009887695	0.2248713836669922	2.807704833984375	1.398218109130859	0.2242041625976562	2.771310546875	1.540340454101563	0.224925537109375	2.811009765625	1.759616882324219	0.2102980041503906	2.825377685546875	1.721751220703125	0.2403270721435547	2.916682373046875	1.6852763671875	0.349667236328125	3.05822216796875	1.476255035400391	0.480345703125	2.890459228515625	1.442196105957031	0.6465216674804688	2.792997314453125	1.425431671142578	0.64095458984375	2.70372509765625	1.444516204833984	0.5775504150390625	2.756643310546875	1.464451232910156	0.5903461303710937	2.785309326171875	1.724619567871094	0.1839520111083984	2.707837890625	1.740838012695312	0.07424974060058594	2.61694921875	2.000502807617187	-0.01630338287353516	2.561615234375	2.077786010742187	0.2058101654052734	2.465355224609375	2.045593872070312	0.2385456085205078
157	5.200000000000001	2.8387919921875	1.216964569091797	0.2248693542480469	2.8096103515625	1.398611938476563	0.2244238128662109	2.774458251953125	1.54142724609375	0.2253268890380859	2.81576806640625	1.760790832519531	0.2080742492675781	2.830841064453125	1.722855407714844	0.2378831329345703	2.9255234375	1.685368713378906	0.3444741516113281	3.0918564453125	1.475437164306641	0.4417937316894531	2.942438720703125	1.420487335205078	0.6202921142578125	2.843619873046875	1.411022338867187	0.6226748657226563	2.7412197265625	1.435878997802734	0.586443115234375	2.8022626953125	1.458122436523438	0.594789306640625	2.788790283203125	1.725810302734375	0.1827548522949219	2.70645166015625	1.740346557617187	0.07597891998291016	2.615149658203125	2.000637084960937	-0.01470562076568603	2.5613046875	2.073912231445313	0.2097844543457031	2.4698095703125	2.048223266601562	0.2587767028808594
158	5.233333	2.837527099609375	1.216768524169922	0.2228408660888672	2.8086630859375	1.398409820556641	0.2213762817382812	2.77478955078125	1.541494873046875	0.2215065002441406	2.8122578125	1.76176025390625	0.2082344512939453	2.828165283203125	1.7235322265625	0.2372001800537109	2.92423291015625	1.685733032226562	0.3423755493164062	3.11894921875	1.490601959228516	0.414303466796875	2.98630126953125	1.410083129882812	0.5962277221679687	2.887240234375	1.416553497314453	0.5960105590820313	2.776887451171875	1.428314544677734	0.5863451538085938	2.84727099609375	1.452170654296875	0.596384765625	2.78571337890625	1.726827697753906	0.1824239959716797	2.704233154296875	1.744399841308594	0.07549378204345703	2.61589501953125	2.00316357421875	-0.02198475646972656	2.55244189453125	2.064134521484375	0.2035992126464844	2.45561279296875	2.034641235351563	0.2379435424804688
159	5.266667	2.8374033203125	1.217622909545898	0.2215015563964844	2.81136279296875	1.399666015625	0.2193627319335938	2.7770537109375	1.542632873535156	0.2193123168945313	2.816032958984375	1.762470886230469	0.2038490142822266	2.831767822265625	1.724406860351563	0.2331149749755859	2.9275185546875	1.685231872558594	0.3380557861328125	3.114746826171875	1.489213134765625	0.4256398010253906	2.99356884765625	1.407709014892578	0.6149471435546875	2.894426025390625	1.404195831298828	0.6115586547851563	2.787840087890625	1.426300415039063	0.5879376831054688	2.85487890625	1.451753021240234	0.5974557495117188	2.78915478515625	1.727491760253906	0.1784601745605469	2.706016357421875	1.743603088378906	0.07259790802001953	2.615122314453125	2.003057250976562	-0.02051507759094238	2.550394775390625	2.067265747070312	0.2037800903320313	2.45704638671875	2.02816162109375	0.2381310577392578
160	5.300000000000001	2.83775341796875	1.218024932861328	0.2208700103759766	2.811345458984375	1.400253814697266	0.2188857269287109	2.776784912109375	1.543352905273438	0.2189434204101562	2.81649169921875	1.763433349609375	0.2046939544677734	2.831835693359375	1.725177490234375	0.2340284881591797	2.9260947265625	1.684796325683594	0.3401204223632813	3.096357177734375	1.489186309814453	0.4588773193359375	2.97468359375	1.415157318115234	0.6512971801757812	2.878479736328125	1.395173522949219	0.63633740234375	2.78204833984375	1.428004455566406	0.5909292602539062	2.846951416015625	1.451720184326172	0.5946222534179687	2.789778564453125	1.728565673828125	0.1788515777587891	2.70692578125	1.744985900878906	0.07259191131591797	2.61042724609375	2.002405883789063	-0.02167423057556152	2.550031982421875	2.069103393554688	0.2034349822998047	2.457427001953125	2.025993286132812	0.2353422546386719
161	5.333333	2.8384658203125	1.218031555175781	0.2200432281494141	2.8094130859375	1.400292633056641	0.2182355499267578	2.77352978515625	1.543418395996094	0.2181164703369141	2.813029541015625	1.764133605957031	0.2049540252685547	2.827294921875	1.725924987792969	0.2350867767333985	2.917314208984375	1.685606750488281	0.3452825317382813	3.05964892578125	1.485205535888672	0.4912771606445313	2.931025146484375	1.419937805175781	0.6830396118164063	2.84222607421875	1.379150634765625	0.6636661987304687	2.776468017578125	1.432736419677734	0.5908574829101563	2.839806640625	1.453966247558594	0.58528564453125	2.787519775390625	1.72901220703125	0.1780283203125	2.708568115234375	1.743830444335937	0.06821907043457032	2.613505126953125	2.003786804199219	-0.02256575965881348	2.5522177734375	2.07229345703125	0.2023662567138672	2.457216552734375	2.034324829101562	0.2345932312011719
162	5.366667	2.839390869140625	1.218896102905273	0.2204931030273438	2.808455810546875	1.400772857666016	0.2176404418945312	2.773706298828125	1.544121276855469	0.2161742553710937	2.812760009765625	1.764590515136719	0.1993227844238281	2.82721435546875	1.726904174804687	0.2299907531738281	2.91844384765625	1.691738708496094	0.3408893127441406	3.05656396484375	1.485530334472656	0.4826004028320313	2.92111083984375	1.424783996582031	0.6710192260742187	2.835979736328125	1.373421722412109	0.6653301391601563	2.775118408203125	1.434365356445312	0.5941240844726563	2.835523193359375	1.456197113037109	0.57515283203125	2.7872041015625	1.729012878417969	0.1730800018310547	2.709454833984375	1.743628723144531	0.06244375610351562	2.611703125	2.004953857421875	-0.02095098876953125	2.55435400390625	2.076554443359375	0.2039705657958985	2.459593505859375	2.036111450195313	0.23368212890625
163	5.4	2.837907958984375	1.218997375488281	0.2198944396972656	2.807542724609375	1.400791961669922	0.2147977294921875	2.773415771484375	1.544157409667969	0.2116109313964844	2.81302783203125	1.764673095703125	0.1993629150390625	2.826992431640625	1.72642822265625	0.2295039367675781	2.91624072265625	1.687463806152344	0.3406090698242187	3.067593017578125	1.470125366210937	0.4474962158203125	2.934204833984375	1.392779266357422	0.6310311889648438	2.83968798828125	1.375150909423828	0.656720947265625	2.774498779296875	1.433594787597656	0.587395751953125	2.835726806640625	1.459601348876953	0.5600617065429687	2.787790283203125	1.729656677246094	0.1721438293457031	2.71075439453125	1.745770202636719	0.06133197402954101	2.60942529296875	2.005692260742188	-0.02147455596923828	2.551832275390625	2.0716494140625	0.2049246520996094	2.454480712890625	2.041496459960937	0.2380241546630859
164	5.433333000000001	2.83792041015625	1.217911651611328	0.2197769927978516	2.808589599609375	1.399702850341797	0.2145598754882813	2.773682373046875	1.542740539550781	0.2112922973632813	2.809131591796875	1.763814392089844	0.2001310272216797	2.82317626953125	1.725847717285156	0.2305081634521484	2.908780517578125	1.685317749023437	0.3437221374511719	3.0543291015625	1.469896728515625	0.4613216552734375	2.921802978515625	1.380297424316406	0.6395472412109375	2.82524462890625	1.378209381103516	0.6631739501953124	2.771989013671875	1.435968048095703	0.5839500122070312	2.83630517578125	1.458894348144531	0.5613052368164062	2.78521923828125	1.728373352050781	0.1723574829101563	2.710678466796875	1.743984741210937	0.05993030929565429	2.615123046875	2.006497863769531	-0.02060592842102051	2.551973876953125	2.069536499023438	0.2049050903320312	2.454739013671875	2.042180908203125	0.2403785247802734
165	5.466667000000001	2.838326904296875	1.218839996337891	0.2195181121826172	2.80915478515625	1.40068392944336	0.2142234954833984	2.774365478515625	1.543772827148437	0.2108906555175781	2.80964306640625	1.764895446777344	0.1994445037841797	2.823865966796875	1.726944396972656	0.2297716827392578	2.911653076171875	1.685643127441406	0.341049072265625	3.080626953125	1.459418701171875	0.3824770202636719	2.895946533203125	1.383638214111328	0.514855712890625	2.802003173828125	1.38584619140625	0.4823132019042969	2.7541025390625	1.446566528320313	0.4018697814941406	2.84581494140625	1.450473541259766	0.4050531311035157	2.7856044921875	1.729423034667969	0.1718055877685547	2.710552001953125	1.745033203125	0.05969327545166016	2.613445556640625	2.007291442871094	-0.01997955131530762	2.551882080078125	2.069426147460938	0.2062607727050781	2.454800048828125	2.049222412109375	0.2466558990478516
166	5.5	2.84114306640625	1.218323837280273	0.2198098297119141	2.81114599609375	1.39988525390625	0.2125790252685547	2.7784365234375	1.543344970703125	0.2074509735107422	2.81369384765625	1.764488647460937	0.1985458221435547	2.828423828125	1.726112426757813	0.2280478820800781	2.918387451171875	1.686634155273437	0.3381571655273438	3.09713671875	1.4733232421875	0.4007835998535156	2.93862109375	1.375262329101562	0.5510517578125	2.842252685546875	1.394125793457031	0.535626953125	2.7800947265625	1.403163055419922	0.4434508666992187	2.863255126953125	1.438331634521484	0.4366141357421875	2.78913330078125	1.729449096679688	0.1708545532226562	2.713150390625	1.745241638183594	0.05946865844726563	2.611444091796875	2.005319702148437	-0.0211428337097168	2.549290771484375	2.066175048828125	0.2051705169677734	2.4558759765625	2.059089233398438	0.2569235229492188
167	5.533333000000001	2.84088037109375	1.218821807861328	0.2199921875	2.810794677734375	1.400559936523438	0.2128410797119141	2.777804443359375	1.544110595703125	0.2077945251464844	2.812240966796875	1.765625061035156	0.1992157592773438	2.82714306640625	1.72722119140625	0.2286828765869141	2.917870361328125	1.687499328613281	0.3382760925292969	3.10463623046875	1.474368286132812	0.373385009765625	2.93147265625	1.380054229736328	0.5096145935058594	2.8395830078125	1.411186950683594	0.4875338745117188	2.782130126953125	1.423260345458984	0.3925588989257813	2.8538994140625	1.444195739746094	0.3965109558105469	2.78778271484375	1.730499145507812	0.1714493408203125	2.71186669921875	1.746084228515625	0.05982212066650391	2.609654052734375	2.006232604980469	-0.02097855567932129	2.5452998046875	2.067689819335937	0.2048182678222656	2.44897216796875	2.063491333007812	0.2515231628417969
168	5.566667000000001	2.84240673828125	1.219525131225586	0.2201817474365234	2.8115341796875	1.401084350585938	0.2132566223144531	2.777865966796875	1.544439514160156	0.2084153747558594	2.810666259765625	1.766103820800781	0.1990736846923828	2.82435302734375	1.728188781738281	0.2297140960693359	2.9093740234375	1.694163391113281	0.3455616149902344	3.050907958984375	1.472586456298828	0.4567474365234375	2.876388427734375	1.390454345703125	0.598882080078125	2.7835048828125	1.403520538330078	0.565766845703125	2.781611083984375	1.379868041992188	0.4566964111328125	2.86112158203125	1.431755096435547	0.4585176086425781	2.788023193359375	1.730444763183594	0.1704870300292969	2.714822021484375	1.746998168945312	0.05724678802490234	2.60729638671875	2.00406982421875	-0.02615274429321289	2.533748046875	2.066351928710938	0.1965111389160156	2.432500244140625	2.06336083984375	0.2313107604980469
169	5.6	2.843041748046875	1.22033024597168	0.2205022125244141	2.810718505859375	1.401152435302734	0.2133932189941406	2.776522705078125	1.543989074707031	0.208338119506836	2.80739892578125	1.765400207519531	0.2002130432128906	2.82059033203125	1.727658874511719	0.2310715637207031	2.90323486328125	1.699273498535156	0.3496468811035156	3.003737060546875	1.50007080078125	0.52654638671875	2.817764404296875	1.435429595947266	0.6620037231445313	2.733883056640625	1.414334564208984	0.6133909301757813	2.76534521484375	1.354854522705078	0.524687744140625	2.841697998046875	1.433158111572266	0.5197332763671875	2.78591162109375	1.729671264648438	0.1710585632324219	2.715811279296875	1.744311340332031	0.0560215950012207	2.600724609375	1.99793994140625	-0.02521939659118652	2.53078125	2.072312622070313	0.1941995849609375	2.427887451171875	2.06985400390625	0.2228277893066406
170	5.633333	2.844666015625	1.220018585205078	0.2202681579589844	2.810302490234375	1.400819000244141	0.2145894317626953	2.779755126953125	1.544749145507812	0.2102950744628906	2.811412353515625	1.76635693359375	0.2006605529785156	2.824672607421875	1.728691101074219	0.2317154388427734	2.90927197265625	1.704562377929687	0.3501524658203125	2.986389404296875	1.522712280273438	0.5558779296875	2.79411767578125	1.478611083984375	0.6914706420898438	2.7153251953125	1.440718505859375	0.6442244873046875	2.75385888671875	1.36360986328125	0.573473388671875	2.825216552734375	1.442982727050781	0.554009765625	2.78959423828125	1.730474426269531	0.1717976226806641	2.718959228515625	1.7434052734375	0.0566234130859375	2.596668701171875	1.994166931152344	-0.02467764854431152	2.518142578125	2.084145629882812	0.1862631378173828	2.420197265625	2.096122436523437	0.2276534118652344
171	5.666667	2.846878662109375	1.217746658325195	0.2207827758789062	2.813424560546875	1.398824066162109	0.2145195922851562	2.782005126953125	1.542653076171875	0.2097653198242188	2.815910888671875	1.764070556640625	0.1999086456298828	2.827858642578125	1.726448181152344	0.2315977325439453	2.90105517578125	1.701497131347656	0.3573574829101562	2.9535400390625	1.531609680175781	0.5805889282226563	2.7565810546875	1.501303192138672	0.7134962158203125	2.682196044921875	1.451364807128906	0.6703379516601562	2.735027099609375	1.367957885742187	0.6183265991210938	2.804255615234375	1.453364929199219	0.5869947509765625	2.79469091796875	1.728185302734375	0.1705469665527344	2.71978759765625	1.739148254394531	0.05778329849243164	2.583701416015625	1.98564111328125	-0.01489058113098145	2.50389892578125	2.085828125	0.1910987091064453	2.40319482421875	2.107373657226562	0.2204203033447266
172	5.700000000000001	2.84972509765625	1.211748291015625	0.2208353271484375	2.81755126953125	1.391460906982422	0.2165991058349609	2.78467919921875	1.533673645019531	0.2135160675048828	2.81537109375	1.753488220214844	0.2022537536621094	2.8275361328125	1.71660205078125	0.2340138092041016	2.901103515625	1.697460083007813	0.359047607421875	2.923723388671875	1.540190551757812	0.5930760498046875	2.725076904296875	1.521299987792969	0.721715576171875	2.655395263671875	1.462007629394531	0.6850504150390625	2.7184111328125	1.377900268554688	0.650572998046875	2.785057861328125	1.463334930419922	0.6089292602539063	2.794988525390625	1.71741845703125	0.1733072204589844	2.7206435546875	1.727043090820312	0.06149609375	2.574616455078125	1.962956787109375	-0.01655294036865234	2.5170859375	2.088140869140625	0.1804767456054688	2.459579833984375	2.161171508789062	0.2316915435791016
173	5.733333	2.854591064453125	1.208996444702148	0.2217230072021484	2.821329833984375	1.388034515380859	0.2177007751464844	2.79289794921875	1.530812194824219	0.2144738464355469	2.824404541015625	1.749943420410156	0.2034930572509766	2.836113525390625	1.713114440917969	0.2352857971191406	2.91002587890625	1.697562072753906	0.3601709594726563	2.925425048828125	1.519361511230469	0.578363525390625	2.726115478515625	1.504783447265625	0.7053945922851562	2.652658935546875	1.449529815673828	0.6705184326171875	2.723302734375	1.371055419921875	0.63855517578125	2.791935302734375	1.457233001708985	0.5973360595703125	2.8042109375	1.714036010742187	0.1744408721923828	2.72947265625	1.721684753417969	0.06315993499755859	2.55740966796875	1.939154541015625	-0.01261723804473877	2.48810107421875	2.081189331054687	0.1677291412353516	2.4425546875	2.160360229492188	0.2212322387695312
174	5.766667	2.856217041015625	1.203960372924805	0.2214439849853516	2.8235126953125	1.382867584228516	0.2175648345947266	2.795087890625	1.525459289550781	0.2144441833496094	2.825251708984375	1.744543273925781	0.2045129852294922	2.83723876953125	1.707669616699219	0.2360487365722656	2.915547119140625	1.677798522949219	0.3553062133789063	3.022191650390625	1.432087310791016	0.4427719116210938	2.798471923828125	1.406906951904297	0.5152009887695312	2.705626953125	1.386472839355469	0.4906495361328125	2.81553173828125	1.394217498779297	0.491208740234375	2.7986201171875	1.425936004638672	0.3772862854003906	2.80522119140625	1.708712158203125	0.17536572265625	2.730148193359375	1.714188171386719	0.06438914489746093	2.5440576171875	1.919054748535156	-0.01196487236022949	2.47159326171875	2.069067749023437	0.1600834045410156	2.425500732421875	2.154031982421875	0.2028971557617187
175	5.800000000000001	2.86464501953125	1.183569229125977	0.2219054718017578	2.832343017578125	1.361539367675781	0.2194604949951172	2.805884521484375	1.503699554443359	0.217390380859375	2.823753662109375	1.723030029296875	0.2231959838867187	2.833967529296875	1.685186584472656	0.2537492523193359	2.8978193359375	1.661275268554688	0.3816581726074219	3.038480712890625	1.425682952880859	0.4384127807617187	2.8136015625	1.358126678466797	0.4514983825683594	2.742474365234375	1.394357543945313	0.3952748107910156	2.845837890625	1.358112060546875	0.3977269287109375	2.753678466796875	1.419627502441406	0.3339669189453125	2.80965625	1.688245544433594	0.1900651245117188	2.7444892578125	1.697445068359375	0.07409310150146485	2.546220947265625	1.891421264648438	0.006475500583648682	2.435646728515625	2.0468017578125	0.1491118316650391	2.407234619140625	2.141055908203125	0.1859976043701172
176	5.833333	2.866984130859375	1.175435806274414	0.2255206451416016	2.837442138671875	1.352903137207031	0.2225164184570312	2.818159912109375	1.495448028564453	0.2212388000488281	2.836669677734375	1.713481994628906	0.2292685546875	2.844255615234375	1.675666809082031	0.2601922302246094	2.897570068359375	1.655044921875	0.39255322265625	2.985240966796875	1.398598327636719	0.4575791931152344	2.7745693359375	1.34984033203125	0.3683573913574218	2.738467529296875	1.415180755615234	0.30623486328125	2.804634033203125	1.351010314941406	0.3643798522949219	2.71894189453125	1.407152618408203	0.2719847717285157	2.825021484375	1.679088989257812	0.1951913452148437	2.759375244140625	1.686123107910156	0.08015310668945312	2.546083740234375	1.867030395507812	0.03090240097045898	2.425232177734375	2.0327451171875	0.1494270629882813	2.400594482421875	2.130731567382813	0.1763768005371094
177	5.866667	2.86989892578125	1.166956024169922	0.2271408386230469	2.845201171875	1.34481005859375	0.2221855010986328	2.832262939453125	1.487823303222656	0.2207314758300781	2.833130859375	1.706261413574219	0.2289395446777344	2.840153076171875	1.669194213867188	0.2607552490234375	2.86877880859375	1.654132385253906	0.4010061645507813	2.955683349609375	1.401341583251953	0.4782093200683594	2.7706884765625	1.352730682373047	0.3442366027832031	2.727293212890625	1.404298309326172	0.2745403747558594	2.83548974609375	1.395781951904297	0.2669633483886719	2.7024228515625	1.4012919921875	0.2487490844726563	2.8279208984375	1.671144592285156	0.1941389923095703	2.772937744140625	1.674681396484375	0.07373407745361328	2.545955078125	1.844016174316406	0.06040834808349609	2.42606689453125	2.015771362304688	0.1701860961914063	2.3758291015625	2.106348754882813	0.1571669921875
178	5.9	2.87309619140625	1.162964172363281	0.2279620361328125	2.8495458984375	1.341208770751953	0.2270173950195312	2.8356455078125	1.484264770507812	0.2285796661376953	2.83200439453125	1.702901123046875	0.236138687133789	2.83683740234375	1.6659814453125	0.2685985412597656	2.861617919921875	1.646730895996094	0.4092061462402344	2.849294189453125	1.373623321533203	0.4623135986328125	2.66267724609375	1.342303741455078	0.3250929565429688	2.6646494140625	1.381634979248047	0.2363992004394531	2.740531005859375	1.39411587524414	0.1592974700927734	2.697296142578125	1.392017028808594	0.1991325073242187	2.830490966796875	1.667607666015625	0.2010945434570313	2.794816162109375	1.667309692382812	0.0734510726928711	2.55919189453125	1.825432006835938	0.07249468231201171	2.401580810546875	1.982764892578125	0.1527029571533203	2.368264404296875	2.081548950195312	0.1597461853027344
179	5.933333000000001	2.873293701171875	1.157746078491211	0.2337529296875	2.856146240234375	1.338086822509766	0.2323260803222656	2.84714599609375	1.482624603271484	0.2340818023681641	2.837030517578125	1.702763244628906	0.2402295837402344	2.838921630859375	1.665746948242187	0.2734473876953125	2.83021240234375	1.640159545898437	0.4160679626464844	2.7827978515625	1.365771148681641	0.4507642211914062	2.65037109375	1.357308258056641	0.2561883850097657	2.653572509765625	1.382680419921875	0.1618124694824219	2.7536630859375	1.403016265869141	0.1217207641601562	2.735839111328125	1.407233184814453	0.149907470703125	2.840608154296875	1.667124877929687	0.2051466064453125	2.819930419921875	1.659916381835937	0.07341372680664063	2.5782099609375	1.812413818359375	0.08142780303955079	2.40371728515625	1.953042297363281	0.1630204010009766	2.37260498046875	2.053560302734375	0.1665192108154297
180	5.966667000000001	2.87407421875	1.160786361694336	0.2409442901611328	2.861407958984375	1.3429736328125	0.2372596893310547	2.85653759765625	1.488920928955078	0.2381247406005859	2.84178173828125	1.710696105957031	0.2412493743896484	2.83957275390625	1.673566955566406	0.2749401245117187	2.789688232421875	1.643156860351562	0.4091392211914063	2.7195	1.370116394042969	0.4331535034179688	2.666770751953125	1.359835479736328	0.201837158203125	2.659508056640625	1.382973999023438	0.1062749710083008	2.64497802734375	1.3973818359375	-0.002449899911880493	2.732234130859375	1.375563049316406	0.09329400634765625	2.8509638671875	1.674669616699219	0.2069942169189453	2.843712890625	1.657549438476563	0.0736343994140625	2.5917314453125	1.797440368652344	0.08055564880371094	2.4117568359375	1.922500915527344	0.1795458374023438	2.3632421875	2.015974426269531	0.1662039947509766
181	6	2.868886962890625	1.163228271484375	0.2434978790283203	2.854872802734375	1.3454658203125	0.2408486480712891	2.8478974609375	1.491429534912109	0.2420916290283203	2.836161376953125	1.713357543945313	0.251716796875	2.82998486328125	1.675110473632813	0.2836719665527344	2.757347900390625	1.63547802734375	0.4045288391113281	2.664312744140625	1.368217681884766	0.3952985534667969	2.636024169921875	1.370907989501953	0.1593609313964844	2.6475693359375	1.403821411132812	0.06707012176513671	2.651038330078125	1.412889556884766	-0.04321611022949218	2.59548291015625	1.405358673095703	0.03527240371704102	2.8482578125	1.678343994140625	0.2172637329101562	2.84192041015625	1.662847473144531	0.08356200408935546	2.574365478515625	1.767417358398438	0.05690961456298828	2.416405029296875	1.889713012695313	0.1910930023193359	2.384100830078125	1.983740539550781	0.1536715850830078
182	6.033333000000001	2.86899072265625	1.16259130859375	0.2432777709960937	2.854724609375	1.344514831542969	0.2405507354736328	2.847073974609375	1.490213684082031	0.2413574371337891	2.832855224609375	1.711680419921875	0.2499930419921875	2.826948974609375	1.67355859375	0.2820228881835937	2.753634765625	1.632700622558594	0.4017740478515625	2.663138671875	1.365197570800781	0.3889278564453125	2.637186279296875	1.370237670898438	0.1531428527832031	2.649693603515625	1.404173889160156	0.06151884841918945	2.654345703125	1.414511962890625	-0.04843391418457031	2.598324462890625	1.406638580322266	0.02912016868591309	2.84549365234375	1.676719116210938	0.2158011627197266	2.8409638671875	1.660680969238281	0.08230708312988282	2.571525390625	1.757249938964844	0.05002661895751953	2.403755126953125	1.868830017089844	0.1809113006591797	2.35440673828125	1.948344909667969	0.1310001068115234
183	6.066667000000001	2.8504482421875	1.170204071044922	0.2547413635253906	2.84009765625	1.350567504882813	0.2595047302246093	2.833962158203125	1.494787445068359	0.26560546875	2.81838330078125	1.71415673828125	0.2668369445800781	2.800956787109375	1.676637390136719	0.2942941589355469	2.686489013671875	1.6237490234375	0.3654960327148438	2.594095458984375	1.378751800537109	0.2664932861328125	2.5877216796875	1.412554168701172	0.03407579803466797	2.61127978515625	1.463405700683594	-0.04576092910766601	2.6421181640625	1.517626159667969	-0.1357062377929688	2.573404541015625	1.483955474853516	-0.07689912414550781	2.842568603515625	1.679289123535156	0.2403618774414062	2.89274560546875	1.649106384277344	0.1207020111083984	2.622678955078125	1.642791687011719	0.02916502952575684	2.494626220703125	1.791536804199219	0.1636450347900391	2.461945068359375	1.888326049804688	0.1392623443603516
184	6.1	2.84937548828125	1.171982757568359	0.263456298828125	2.838737060546875	1.352753479003906	0.2631716003417969	2.83103466796875	1.497314086914062	0.2639295349121094	2.821121826171875	1.717398681640625	0.2689179077148438	2.797139404296875	1.679669616699219	0.2907464904785156	2.66692626953125	1.634319641113281	0.3359290466308594	2.566982421875	1.404711059570313	0.2095723266601562	2.572181396484375	1.445831604003906	-0.02216839790344238	2.592779296875	1.525227172851563	-0.07531771087646484	2.588108154296875	1.605088928222656	-0.1503456268310547	2.570823974609375	1.556164916992187	-0.09412710571289062	2.849654541015625	1.682416442871094	0.2471523590087891	2.939567626953125	1.661339965820313	0.1507700347900391	2.685101806640625	1.653632629394531	0.02089445304870605	2.51396240234375	1.768781860351563	0.14041748046875	2.461209716796875	1.859835266113281	0.1393106079101563
185	6.133333	2.841739990234375	1.170279006958008	0.2612359924316406	2.828859619140625	1.347167724609375	0.2562811279296875	2.819698974609375	1.488693878173828	0.2538201446533203	2.810257568359375	1.704051330566406	0.266092529296875	2.783853759765625	1.666490295410156	0.2824681396484375	2.650502685546875	1.632887878417969	0.318523681640625	2.52283349609375	1.442826721191406	0.1665164184570312	2.553090087890625	1.524629943847656	-0.04702107620239258	2.5702255859375	1.609451538085938	-0.08803899383544922	2.567923095703125	1.695790893554687	-0.1519773254394531	2.554168212890625	1.636567016601562	-0.1098689498901367	2.840783447265625	1.670383972167969	0.2474953918457031	2.951681884765625	1.669948059082031	0.1781631164550781	2.785672607421875	1.579646423339844	-0.02847726631164551	2.597365478515625	1.557996887207031	0.1080246429443359	2.536517822265625	1.498443023681641	0.04986229324340821
186	6.166667	2.8341962890625	1.176464645385742	0.2704595336914062	2.810335693359375	1.352736083984375	0.2686038818359375	2.790395263671875	1.493517974853516	0.2658677673339844	2.78871484375	1.709734191894531	0.276337646484375	2.759796142578125	1.673272827148438	0.2912651062011719	2.621680908203125	1.646074157714844	0.3136607971191406	2.482299560546875	1.491871704101563	0.1327808990478516	2.522453857421875	1.598987365722656	-0.06820941162109374	2.5704765625	1.681611389160156	-0.07746894836425781	2.604162841796875	1.779115600585937	-0.1085547180175781	2.5484130859375	1.726646545410156	-0.07524715423583984	2.81907275390625	1.674658874511719	0.2598490905761719	2.9263681640625	1.648191711425781	0.1892651672363281	2.76830712890625	1.472295135498047	0.03793724060058594	2.5838115234375	1.605737609863281	0.09271240997314453	2.501516845703125	1.56488037109375	0.04532310485839844
187	6.200000000000001	2.83430224609375	1.18239892578125	0.2762812805175781	2.808921630859375	1.359658416748047	0.2754319458007812	2.788510986328125	1.501350524902344	0.2745584716796875	2.777876953125	1.717988403320313	0.2955574340820312	2.7473388671875	1.679951904296875	0.3019619140625	2.6063193359375	1.653470642089844	0.3020064392089844	2.448328369140625	1.554640258789063	0.09656642150878907	2.512807861328125	1.726690185546875	-0.04639056396484375	2.592502685546875	1.781372131347656	-0.04615201568603516	2.693046875	1.821832885742187	-0.05022243118286133	2.606055419921875	1.766143188476562	-0.1063844833374023	2.81238427734375	1.684257385253906	0.2842663879394531	2.9387490234375	1.674919372558594	0.2472710266113281	2.972787841796875	1.457935089111328	0.06941717529296874	2.778054931640625	1.590181579589844	0.05652179718017578	2.674300537109375	1.598220886230469	0.05695363998413086
188	6.233333	2.83499560546875	1.190501068115234	0.2755666198730469	2.8026083984375	1.368737091064453	0.2750582885742188	2.77715087890625	1.511306640625	0.2753537902832031	2.748809326171875	1.729149536132812	0.293794189453125	2.720087158203125	1.688609252929687	0.2967283630371094	2.58118603515625	1.646600524902344	0.2932731323242188	2.407018310546875	1.626552978515625	0.07418193054199219	2.523694091796875	1.815661071777344	-0.00385966157913208	2.620041748046875	1.832306396484375	-0.003257353067398071	2.727353515625	1.819656005859375	-0.02229945945739746	2.62139990234375	1.841505615234375	-0.06685798645019531	2.787114501953125	1.697549560546875	0.28688427734375	2.918096435546875	1.688430236816406	0.26253662109375	3.012966796875	1.4673994140625	0.1079741592407227	2.807045654296875	1.5744423828125	0.05304711532592774	2.70199560546875	1.57371337890625	0.05993842315673828
189	6.266667	2.818295166015625	1.189318969726562	0.2772735595703125	2.77185400390625	1.362705535888672	0.2730651550292969	2.7351259765625	1.501440063476562	0.27033837890625	2.7159677734375	1.719018005371094	0.2760736389160156	2.685431884765625	1.680325256347656	0.2780093078613281	2.542109130859375	1.668365661621094	0.2816766052246094	2.39061767578125	1.776851745605469	0.07521365356445313	2.59087841796875	1.841457336425781	0.1762443542480469	2.6591787109375	1.886029418945312	0.2285876770019531	2.682678466796875	1.8774912109375	0.33442041015625	2.669716064453125	1.918572265625	0.2625935363769532	2.752842529296875	1.685754028320313	0.274357666015625	2.88337451171875	1.666302612304687	0.2643497009277344	3.0099052734375	1.419401214599609	0.3220539855957031	2.94900341796875	1.400585571289062	0.09443463134765626	2.902929443359375	1.493661560058594	0.08434539794921875
190	6.300000000000001	2.81912939453125	1.195213394165039	0.273366943359375	2.770583984375	1.369658874511719	0.2660773315429688	2.736013427734375	1.510345520019531	0.2673304443359375	2.722028076171875	1.730406005859375	0.2707606506347656	2.69048974609375	1.692121704101563	0.2750656433105469	2.546588134765625	1.68255078125	0.29198095703125	2.375534423828125	1.834057189941406	0.1289453430175781	2.589371826171875	1.921843139648437	0.08341622161865235	2.67370361328125	1.969360595703125	0.06936263275146484	2.781771240234375	1.988183349609375	0.06558967590332031	2.6905537109375	1.930323059082031	0.02113041305541992	2.758315673828125	1.695943237304688	0.2674535522460937	2.888092529296875	1.676382080078125	0.2425451965332031	3.02078759765625	1.435813201904297	0.3220585327148437	2.9668447265625	1.337983917236328	0.1112519378662109	2.897417724609375	1.407585510253906	0.07347471618652343
191	6.333333	2.819106201171875	1.206371627807617	0.269868408203125	2.77058154296875	1.382260009765625	0.260427001953125	2.738531982421875	1.524743774414063	0.2627591247558594	2.729760009765625	1.746511535644531	0.2759892272949219	2.697408935546875	1.708424926757813	0.280725830078125	2.5520244140625	1.705604187011719	0.2976717224121094	2.3859638671875	1.880767578125	0.1499212951660156	2.594550537109375	1.985543334960937	0.105975715637207	2.6903251953125	2.008819213867187	0.1028330383300781	2.791655517578125	2.051196166992187	0.08936392211914063	2.699289794921875	1.975112854003906	0.04816734695434571	2.76526806640625	1.711194885253906	0.2690146484375	2.89105712890625	1.691184265136719	0.2252540283203125	3.069945556640625	1.471722229003906	0.2798691101074219	2.929404052734375	1.305045318603516	0.1782731170654297	2.826277587890625	1.27980599975586	0.179565902709961
192	6.366667	2.813736328125	1.206783599853516	0.2691127014160156	2.76501611328125	1.382379486083984	0.2583891906738282	2.736348876953125	1.52534912109375	0.2643127746582031	2.726473876953125	1.747082336425781	0.2734775695800781	2.69441552734375	1.70894921875	0.2792540893554687	2.550229248046875	1.712404052734375	0.3036060791015625	2.381926025390625	1.917003234863281	0.2047992706298828	2.56202978515625	1.994862487792969	0.07130694580078124	2.660046630859375	2.004630798339844	0.06909806060791016	2.767929931640625	2.023831604003906	0.05439080810546875	2.666698974609375	1.953519714355469	0.02975703811645508	2.762075927734375	1.711865234375	0.2668037414550781	2.89466015625	1.697071044921875	0.2492157287597656	3.033689697265625	1.459443176269531	0.3341100158691406	2.829713134765625	1.361882873535156	0.2526851959228515	2.726558349609375	1.370674163818359	0.2295321502685547
193	6.4	2.811753662109375	1.206537902832031	0.2687554016113281	2.763149658203125	1.382199279785156	0.2584847717285156	2.7326015625	1.524856872558594	0.2622572631835938	2.723308837890625	1.746451110839844	0.2749049682617187	2.6907900390625	1.70840869140625	0.2781770935058594	2.547093505859375	1.713302429199219	0.3050723571777344	2.39433251953125	1.936323608398438	0.2221242218017578	2.5643154296875	2.013235595703125	0.07544892883300781	2.6625048828125	2.017827392578125	0.08222309875488282	2.76885498046875	2.045657592773438	0.07040259552001953	2.670068603515625	1.970142456054687	0.03878857040405274	2.759058349609375	1.711149230957031	0.2695952758789062	2.891529296875	1.687599243164063	0.2674044799804687	2.9779638671875	1.451459716796875	0.4080309753417969	2.805015869140625	1.357209320068359	0.2703209533691406	2.70205517578125	1.357329010009766	0.2447461395263672
194	6.433333000000001	2.8118837890625	1.206639770507812	0.2687811279296875	2.763347900390625	1.382325531005859	0.2585243530273437	2.732905517578125	1.525007141113281	0.2623827819824219	2.724004150390625	1.746607299804688	0.2753016662597656	2.691410888671875	1.708619689941406	0.2784847717285156	2.547701416015625	1.713907958984375	0.3052555847167969	2.39596044921875	1.937824096679687	0.2228238220214844	2.566368408203125	2.014293090820312	0.07640084838867188	2.664460693359375	2.019625671386719	0.08402780151367187	2.77069384765625	2.048289672851562	0.07316146087646484	2.672779541015625	1.972083923339844	0.04059890747070313	2.7596962890625	1.71124560546875	0.2699914245605469	2.89208349609375	1.687175903320313	0.2682150573730469	2.975778076171875	1.451069580078125	0.4105589904785156	2.805472900390625	1.352775360107422	0.2723724670410156	2.702866455078125	1.351877227783203	0.2454155883789063
195	6.466667000000001	2.8126474609375	1.20788835144043	0.2657882690429688	2.765664794921875	1.384421875	0.2552362976074219	2.73603564453125	1.5276279296875	0.2589422912597656	2.72684375	1.749530334472656	0.2750439758300781	2.69401708984375	1.711472473144531	0.27620068359375	2.549528564453125	1.714909484863281	0.300873046875	2.39894921875	1.946034912109375	0.2357515258789062	2.563755126953125	2.04662646484375	0.09678831481933593	2.6596845703125	2.023231384277344	0.09889031982421875	2.76847900390625	2.017139892578125	0.07866026306152343	2.64977392578125	1.969858276367187	0.06280364227294923	2.762771728515625	1.714104187011719	0.2707159729003906	2.895023193359375	1.687998474121094	0.2754058837890625	2.949336669921875	1.438699890136719	0.4106930847167969	2.817456787109375	1.36829833984375	0.2217925415039063	2.72528564453125	1.372014343261719	0.1688871154785156
196	6.5	2.809858642578125	1.206564682006836	0.2637821655273437	2.7630361328125	1.382626129150391	0.2540249481201172	2.732569091796875	1.52519287109375	0.2584698791503906	2.72141015625	1.7459755859375	0.2790162048339844	2.688843994140625	1.707915832519531	0.2772026062011719	2.5435986328125	1.71526025390625	0.2920492553710938	2.396339111328125	1.950068359375	0.2369171752929687	2.55971484375	2.0454072265625	0.09382554626464844	2.65541650390625	2.022345764160156	0.09628366851806641	2.76380810546875	2.0156513671875	0.07587422180175782	2.6457314453125	1.968045837402344	0.06231966400146485	2.757591796875	1.7108720703125	0.276178955078125	2.88916162109375	1.685887023925781	0.2884918823242187	2.953383544921875	1.436168151855469	0.4166559448242187	2.865056884765625	1.402472900390625	0.1958558959960937	2.790767578125	1.377100311279297	0.1245894165039062
197	6.533333000000001	2.807879150390625	1.20179850769043	0.2637793579101563	2.760037353515625	1.3766220703125	0.2492409820556641	2.729146728515625	1.518627075195313	0.2527017822265625	2.719988525390625	1.738763305664063	0.2731863403320313	2.6871572265625	1.701329711914062	0.2691248168945313	2.5420029296875	1.712591857910156	0.2747533264160156	2.39120166015625	1.948865661621094	0.2471544494628906	2.549738037109375	2.025933837890625	0.08964726257324218	2.645666015625	2.016500122070313	0.1081089935302734	2.755242919921875	2.027532348632812	0.1080895080566406	2.650909912109375	1.96590966796875	0.06848509216308593	2.7556318359375	1.703243469238281	0.2726002807617188	2.885605712890625	1.678112976074219	0.2936062316894531	2.967940673828125	1.494633483886719	0.4983358154296875	2.974286865234375	1.371592407226562	0.2930894775390625	2.888565673828125	1.350662445068359	0.23494677734375
198	6.566667000000001	2.807991943359375	1.201843414306641	0.2638310241699219	2.760141357421875	1.376674285888672	0.2493075408935547	2.72925537109375	1.518686157226563	0.2527983856201172	2.720079833984375	1.738830078125	0.2732992858886719	2.687249267578125	1.701388793945313	0.2692757568359375	2.542092041015625	1.712597717285156	0.2750984802246094	2.39121435546875	1.948845336914062	0.2475663146972656	2.549666015625	2.0255478515625	0.08978012084960937	2.645646240234375	2.015361694335938	0.1075821380615234	2.755312744140625	2.02548193359375	0.106750846862793	2.649593505859375	1.964037536621094	0.06783515167236329	2.755730712890625	1.703315490722656	0.2726701354980469	2.88583935546875	1.678599304199219	0.2933695068359375	2.97041259765625	1.496078704833984	0.4980616455078125	2.977882568359375	1.369478485107422	0.2950170593261719	2.892437744140625	1.34705615234375	0.2370159301757812
199	6.6	2.8079111328125	1.201784774780273	0.2640256652832031	2.759974365234375	1.376615478515625	0.2495562744140625	2.72903857421875	1.51862939453125	0.2531286163330078	2.719614990234375	1.738760681152344	0.273888916015625	2.686823486328125	1.701285095214844	0.2698052368164062	2.541623779296875	1.712130432128906	0.2756236877441406	2.38992431640625	1.947892883300781	0.2481612396240234	2.548525146484375	2.024728393554688	0.09055425262451172	2.64453515625	2.013889404296875	0.1078591995239258	2.754276123046875	2.023220520019531	0.10641455078125	2.64796044921875	1.962509948730469	0.06821736907958985	2.755307861328125	1.703281799316406	0.2732341613769531	2.88542431640625	1.678751281738281	0.2941910705566406	2.96965625	1.497730194091797	0.5003901672363281	2.979562744140625	1.365303741455078	0.3011739807128906	2.89497509765625	1.341671508789062	0.2423826751708984
200	6.633333	2.805962158203125	1.205253768920898	0.2637466125488281	2.75613671875	1.380539733886719	0.2484198760986328	2.7248681640625	1.52319189453125	0.2552456817626953	2.71815966796875	1.744524291992188	0.2774248962402344	2.684739013671875	1.707358703613281	0.2723180847167969	2.53850341796875	1.716296691894531	0.2749486389160156	2.38213427734375	1.951341369628906	0.2517041015625	2.537744384765625	2.001911865234375	0.07922026824951171	2.6328583984375	2.002002807617187	0.1055993728637695	2.741205078125	2.023444030761719	0.1139138641357422	2.645990966796875	1.950904541015625	0.06784468841552735	2.753531982421875	1.708326477050781	0.2773293151855469	2.8837236328125	1.682059326171875	0.3003983764648437	2.974845947265625	1.503625762939453	0.5081495666503906	3.03237109375	1.371558013916016	0.31524658203125	2.960212890625	1.343142639160156	0.2425791168212891
201	6.666667	2.80590625	1.205036437988281	0.2640769653320312	2.75588720703125	1.380231842041016	0.2488061981201172	2.72443017578125	1.522812133789063	0.2556065368652344	2.717025146484375	1.7440849609375	0.2776864318847656	2.683729736328125	1.7068212890625	0.2725824890136719	2.53748974609375	1.715136657714844	0.27529833984375	2.380034423828125	1.949456604003906	0.2528089599609375	2.535044189453125	2.000593444824219	0.08002108001708984	2.630203125	2.001252868652344	0.1061518707275391	2.7384228515625	2.0233310546875	0.1141317520141602	2.643496337890625	1.950152648925781	0.06843798828125	2.75250244140625	1.708005065917969	0.277620361328125	2.88266455078125	1.682116638183594	0.3011158447265625	2.97272265625	1.509831909179687	0.5143636474609375	3.038512939453125	1.3580244140625	0.3395372619628906	2.96108837890625	1.331008911132812	0.2719678649902344
202	6.700000000000001	2.8053740234375	1.205249588012695	0.2627451171875	2.7505625	1.378859710693359	0.2487890319824219	2.715802490234375	1.520442443847656	0.2561460266113281	2.710603271484375	1.741436584472656	0.2786575622558594	2.676955322265625	1.704415466308594	0.2749499206542969	2.531252197265625	1.714434509277344	0.2836519165039063	2.375389404296875	1.948888671875	0.2566661376953125	2.52828955078125	1.989379821777344	0.07966260528564453	2.622781494140625	1.999062866210938	0.1059313278198242	2.72919091796875	2.028594970703125	0.1118417434692383	2.63966796875	1.944970947265625	0.07453414916992188	2.745793701171875	1.705205932617187	0.2770588684082032	2.8758515625	1.6750283203125	0.2940952758789063	2.9706650390625	1.526161193847656	0.5218988647460937	3.02605126953125	1.321872711181641	0.4079584655761719	2.948288818359375	1.280798553466797	0.3485791015625
203	6.733333	2.805375732421875	1.205254592895508	0.26275048828125	2.750562744140625	1.378864471435547	0.2487947387695313	2.715801513671875	1.520447082519531	0.25615234375	2.71059521484375	1.741441345214844	0.2786642761230469	2.6769482421875	1.704418884277344	0.2749574279785156	2.531244873046875	1.714431396484375	0.2836661682128906	2.37537353515625	1.948881286621094	0.2566874084472656	2.52826953125	1.989357788085937	0.07967633056640624	2.622765380859375	1.99901953125	0.105939079284668	2.729180419921875	2.028532836914063	0.1118408203125	2.63963818359375	1.944925231933594	0.07453641510009766	2.745786865234375	1.705211853027344	0.2770646057128906	2.875849365234375	1.67505029296875	0.2940989074707031	2.970702880859375	1.52625048828125	0.5219302978515625	3.02613818359375	1.321926666259766	0.4080763549804687	2.948358642578125	1.2807646484375	0.3487803344726563
204	6.766667	2.805375732421875	1.205254592895508	0.26275048828125	2.750562744140625	1.378864471435547	0.2487947387695313	2.715801513671875	1.520447082519531	0.25615234375	2.71059521484375	1.741441345214844	0.2786642761230469	2.6769482421875	1.704418884277344	0.2749574279785156	2.531244873046875	1.714431396484375	0.2836661682128906	2.37537353515625	1.948881286621094	0.2566874084472656	2.52826953125	1.989357788085937	0.07967633056640624	2.622765380859375	1.99901953125	0.105939079284668	2.729180419921875	2.028532836914063	0.1118408203125	2.63963818359375	1.944925231933594	0.07453641510009766	2.745786865234375	1.705211853027344	0.2770646057128906	2.875849365234375	1.67505029296875	0.2940989074707031	2.970702880859375	1.52625048828125	0.5219302978515625	3.02613818359375	1.321926666259766	0.4080763549804687	2.948358642578125	1.2807646484375	0.3487803344726563
205	6.800000000000001	2.80627685546875	1.208106262207031	0.2624412536621094	2.74979052734375	1.381742004394531	0.2512292633056641	2.713803955078125	1.52318408203125	0.2606026306152344	2.709851318359375	1.745117309570313	0.2776082458496094	2.67593359375	1.708099914550781	0.2752976684570312	2.5299072265625	1.715004272460937	0.2860304565429688	2.367019775390625	1.945483642578125	0.2607297668457031	2.516404296875	1.981345153808594	0.07918135833740235	2.61102685546875	1.995715393066406	0.1034584121704102	2.716572021484375	2.029337890625	0.1059226150512695	2.629289794921875	1.940269470214844	0.07478343200683593	2.744927734375	1.708627014160156	0.2764432067871094	2.874568115234375	1.675072448730469	0.2923194274902344	2.985553466796875	1.533618835449219	0.5182244262695312	3.04900244140625	1.344259918212891	0.3836134033203125	2.96822412109375	1.289034210205078	0.3420491027832031
206	6.833333	2.807042724609375	1.208482421875	0.262505615234375	2.751047119140625	1.382440521240234	0.2511017303466797	2.715438232421875	1.524127807617187	0.2602984008789063	2.71149267578125	1.74633154296875	0.2764144592285157	2.677540283203125	1.709283325195313	0.2741068420410157	2.531258056640625	1.714105041503906	0.284311279296875	2.356825439453125	1.93574853515625	0.2545222015380859	2.505612548828125	1.977585693359375	0.07347786712646484	2.600189453125	1.992654235839844	0.09787567138671875	2.705428466796875	2.027496826171875	0.1009644088745117	2.618792724609375	1.937542114257813	0.06777111053466797	2.746592041015625	1.709791137695313	0.2755423889160156	2.87706396484375	1.679530517578125	0.2922528686523437	2.997557373046875	1.543904602050781	0.51719580078125	3.04916357421875	1.381890106201172	0.3463249206542969	2.97472802734375	1.307565979003906	0.3302452697753906
207	6.866667	2.806089599609375	1.20868391418457	0.2620484619140625	2.750618408203125	1.382731658935547	0.2504896545410156	2.715542236328125	1.524495971679688	0.2597218322753906	2.710712158203125	1.746569091796875	0.276302001953125	2.6769208984375	1.709397644042969	0.2739998474121094	2.53061572265625	1.713800964355469	0.2832749938964844	2.353686767578125	1.931862487792969	0.2441806640625	2.503648681640625	1.97652685546875	0.0649002456665039	2.5992626953125	1.990024658203125	0.08578036499023438	2.704936279296875	2.023535583496094	0.08532347869873047	2.616354248046875	1.935907287597656	0.0541169319152832	2.745948974609375	1.710190002441406	0.2752703857421875	2.877752197265625	1.685918273925781	0.2908830871582031	3.015500732421875	1.551608581542969	0.5063816223144532	3.03245703125	1.446357666015625	0.2902743225097656	2.98594189453125	1.351014068603516	0.2824515380859375
208	6.9	2.806976318359375	1.209514892578125	0.2618147583007813	2.760485595703125	1.386384613037109	0.2537524108886719	2.7310830078125	1.529515625	0.2618466186523438	2.7263193359375	1.750956359863281	0.2856142578125	2.69253662109375	1.71379248046875	0.2829837341308594	2.545967041015625	1.711037963867188	0.2879107666015625	2.353368896484375	1.90926171875	0.2245802307128906	2.50690185546875	1.979457275390625	0.05684420394897461	2.60490478515625	1.986523681640625	0.06720864868164063	2.7115908203125	2.014865417480469	0.05685616683959961	2.61503173828125	1.93445654296875	0.02948957633972168	2.761579833984375	1.714710205078125	0.2825327758789062	2.89422265625	1.690940002441406	0.2755264587402343	3.047518798828125	1.536497741699219	0.465569091796875	3.092248046875	1.37820166015625	0.2894449768066406	3.00924072265625	1.318655090332031	0.2597588500976563
209	6.933333000000001	2.80665869140625	1.206295501708984	0.2663031921386719	2.761342529296875	1.382787994384766	0.2570831909179688	2.732602294921875	1.525647888183594	0.2634292297363282	2.72722265625	1.746694519042969	0.2835691223144531	2.693677978515625	1.709481384277344	0.2819732666015625	2.547735107421875	1.708473876953125	0.290471435546875	2.35792529296875	1.901230834960937	0.2087164306640625	2.49803125	1.954946228027344	0.02501453399658203	2.594022705078125	1.9768037109375	0.02733626937866211	2.693541259765625	2.021333312988281	0.009326040267944336	2.62001025390625	1.959008972167969	-0.004635859489440918	2.76247705078125	1.710663208007813	0.2806492614746094	2.8954775390625	1.691348205566406	0.2755590209960938	3.03181494140625	1.540396728515625	0.479380615234375	3.09290869140625	1.369055511474609	0.3225221252441406	3.02262890625	1.309900329589844	0.269569091796875
210	6.966667000000001	2.80473046875	1.203528549194336	0.2642641296386719	2.760890380859375	1.379581085205078	0.2515576782226562	2.734636474609375	1.522474670410156	0.2573017883300781	2.727386962890625	1.742516174316406	0.279971923828125	2.694220947265625	1.705309204101563	0.2764490966796875	2.548541748046875	1.705323425292969	0.2803264465332031	2.350126220703125	1.883944580078125	0.1903919830322266	2.45949462890625	1.959750671386719	-0.005051165580749512	2.547101318359375	1.989170959472656	-0.03815365982055664	2.653261474609375	2.005188720703125	-0.06280066680908203	2.562860595703125	1.946451171875	-0.06885099792480469	2.762789306640625	1.706783203125	0.2781284484863281	2.896281982421875	1.695742614746094	0.2837548217773437	3.048000732421875	1.57301708984375	0.4942626953125	3.118422119140625	1.401297760009766	0.3429891967773437	3.05221630859375	1.334255981445313	0.2950955200195313
211	7	2.807615234375	1.207707489013672	0.264167724609375	2.7696494140625	1.385612518310547	0.2546831359863281	2.74621630859375	1.529233825683594	0.260240966796875	2.733608642578125	1.748841186523437	0.2876629028320313	2.7013046875	1.710868774414062	0.2832898559570313	2.556130859375	1.698157836914063	0.2751024475097656	2.3502568359375	1.863525329589844	0.1757006072998047	2.419896484375	1.956353698730469	-0.03073202133178711	2.513421875	1.967825927734375	-0.05880153656005859	2.6140966796875	1.9875029296875	-0.09941476440429688	2.50827197265625	1.920499572753906	-0.1029596481323242	2.769923095703125	1.71396728515625	0.2850971069335937	2.904003173828125	1.709913635253906	0.2911264953613281	3.06106396484375	1.639895874023438	0.5215204467773438	3.1192958984375	1.466632659912109	0.3662820129394531	3.0783349609375	1.378947265625	0.3233858337402344
212	7.033333000000001	2.807278564453125	1.207776077270508	0.2640533447265625	2.76890478515625	1.385735198974609	0.2544071655273438	2.7447705078125	1.529388793945313	0.2591446838378906	2.72933544921875	1.749308715820312	0.2839335632324219	2.69749365234375	1.710865905761719	0.2798277893066407	2.552482421875	1.695599060058594	0.2710494384765625	2.342725341796875	1.853880310058594	0.1676639709472656	2.404167724609375	1.9489873046875	-0.04054533004760742	2.4936328125	1.964790771484375	-0.07833851623535157	2.585328857421875	1.994063537597656	-0.1324367828369141	2.48731689453125	1.915250549316406	-0.1198313217163086	2.766113037109375	1.714824768066406	0.2819744873046875	2.899948974609375	1.716459289550781	0.2939942626953125	3.042140869140625	1.680194030761719	0.5414848022460937	3.090898193359375	1.513632446289062	0.3757055358886719	3.010822265625	1.489652191162109	0.3106098937988281
213	7.066667000000001	2.809763916015625	1.201156692504883	0.2629679870605469	2.77822998046875	1.378107788085937	0.255843765258789	2.760421875	1.520363891601562	0.2670713806152344	2.727660400390625	1.735472106933594	0.2909900207519531	2.699492431640625	1.695436096191406	0.2842044982910156	2.5568173828125	1.697222412109375	0.2638294677734375	2.350246826171875	1.846730346679688	0.1515417327880859	2.33831494140625	1.938839538574219	-0.06307619857788085	2.40818212890625	1.953078369140625	-0.1289704895019531	2.493839111328125	1.952344360351562	-0.1962898406982422	2.395636962890625	1.897135437011719	-0.1575992431640625	2.76633740234375	1.704143371582031	0.2919483032226562	2.885744140625	1.754786437988281	0.319504638671875	3.021438232421875	1.708851196289062	0.564606201171875	2.984115478515625	1.74356103515625	0.3333425598144531	3.025659912109375	1.671540161132812	0.2699776306152344
214	7.1	2.80967529296875	1.201413223266601	0.2628590087890625	2.778046142578125	1.3783876953125	0.2556695861816407	2.760074951171875	1.520676208496094	0.2666567077636719	2.72654541015625	1.735802185058594	0.2898095703125	2.6985166015625	1.695640075683594	0.2831105346679688	2.555854248046875	1.696693786621094	0.2623570556640625	2.348591796875	1.843928283691406	0.1481938018798828	2.336433349609375	1.93472802734375	-0.0670284652709961	2.40608203125	1.948482116699219	-0.1332895202636719	2.4919189453125	1.946771179199219	-0.2004028625488281	2.393690185546875	1.892151062011719	-0.1612383880615234	2.765334716796875	1.704599609375	0.2909353637695313	2.883533203125	1.758053649902344	0.31854052734375	3.020211181640625	1.720106750488281	0.5645379638671875	2.980994873046875	1.751665283203125	0.3330792236328125	3.03206982421875	1.69402880859375	0.2623504943847656
215	7.133333	2.810005615234375	1.202509201049805	0.2625914001464844	2.778651611328125	1.379610260009766	0.2552448577880859	2.760679443359375	1.522003051757812	0.2657347106933594	2.725492919921875	1.737183349609375	0.2867816162109375	2.6978115234375	1.696800415039063	0.2798040771484375	2.55595263671875	1.696343078613281	0.2537423706054687	2.34869677734375	1.827935729980469	0.1215726013183594	2.3288955078125	1.915461242675781	-0.09455374145507812	2.403227783203125	1.941904479980469	-0.1512528381347656	2.5022529296875	1.942327880859375	-0.1968589019775391	2.40069384765625	1.887067321777344	-0.1841558837890625	2.764443359375	1.706195556640625	0.2888779296875	2.874447021484375	1.773710876464844	0.3196571044921875	3.0050703125	1.762794799804687	0.5717052001953125	2.9670419921875	1.795855590820313	0.3401464233398437	2.877265869140625	1.826760559082031	0.2962328186035156
216	7.166667	2.806907470703125	1.201242080688476	0.2604503173828125	2.775209228515625	1.377202728271484	0.2545131072998047	2.753873046875	1.518461120605469	0.261158935546875	2.71335595703125	1.730621704101563	0.2883252868652344	2.686915283203125	1.690036071777344	0.2800023193359375	2.551767333984375	1.709677673339844	0.2364586334228516	2.341305908203125	1.794433166503906	0.07738594818115234	2.232655029296875	1.853387756347656	-0.1196097106933594	2.281196533203125	1.913044982910156	-0.1779846496582031	2.38536328125	1.883781372070312	-0.1836745300292969	2.357079345703125	1.845450134277344	-0.170185302734375	2.752824462890625	1.700764404296875	0.2897208251953125	2.8698837890625	1.753053039550781	0.3205810546875	2.998634033203125	1.775783203125	0.5708228759765624	2.941625244140625	1.892089965820313	0.3741283569335938	2.8423564453125	1.906731872558594	0.3469328002929687
217	7.200000000000001	2.80148828125	1.195521942138672	0.26005810546875	2.767336181640625	1.369645294189453	0.2526878967285156	2.743783935546875	1.509462829589844	0.2600390625	2.70130029296875	1.7204169921875	0.2800461730957031	2.67602197265625	1.680052490234375	0.2694451904296875	2.54728955078125	1.711470703125	0.2175730743408203	2.32875732421875	1.770968200683594	0.06144629287719727	2.1962509765625	1.823785888671875	-0.1200985641479492	2.230670166015625	1.891813232421875	-0.17819970703125	2.317601318359375	1.833201782226562	-0.1541691741943359	2.31748876953125	1.80166064453125	-0.1500892791748047	2.7400390625	1.690763793945313	0.2860232849121094	2.85213525390625	1.742961669921875	0.3290098266601563	2.99482666015625	1.766982482910156	0.5690606689453125	2.951658935546875	1.905234741210938	0.3855199890136718	2.8553173828125	1.911365661621094	0.3490126037597656
218	7.233333	2.80101708984375	1.188485458374023	0.2609993286132812	2.7612568359375	1.360558990478516	0.2538130035400391	2.733418701171875	1.498734649658203	0.2638067626953125	2.6967734375	1.710096801757813	0.2795840454101562	2.67056103515625	1.670419189453125	0.2697468566894531	2.544801513671875	1.701627380371094	0.2125698699951172	2.325456787109375	1.753933410644531	0.05729803466796875	2.18284228515625	1.800949951171875	-0.1166369323730469	2.208985107421875	1.873157104492188	-0.1732413635253906	2.28893017578125	1.809162475585937	-0.1420326843261719	2.311307861328125	1.801535461425781	-0.13966845703125	2.73450830078125	1.679677001953125	0.2861898803710938	2.846088623046875	1.732811401367187	0.3274538269042969	2.991143310546875	1.761588745117188	0.5639940795898437	2.964496826171875	1.911555297851562	0.3880733337402344	2.868454833984375	1.9148232421875	0.3517862548828125
219	7.266667	2.798847900390625	1.18297119140625	0.25749951171875	2.75947998046875	1.352568023681641	0.2509780883789062	2.732687744140625	1.488871704101562	0.2611923217773438	2.6942802734375	1.696663146972656	0.2785335083007813	2.668625	1.656303039550781	0.2805650634765625	2.531003173828125	1.662283569335937	0.3032389526367187	2.275361572265625	1.621158935546875	0.3793095092773437	2.08387744140625	1.595811218261719	0.2610042114257812	2.02299072265625	1.666812805175781	0.2707377014160156	2.120679443359375	1.706305236816406	0.2650248718261718	2.11625	1.701843566894531	0.2187811737060547	2.73279052734375	1.66821533203125	0.2728130798339844	2.82874951171875	1.73576806640625	0.2206304321289063	3.038520263671875	1.89702734375	0.1457700653076172	2.90692529296875	1.92938232421875	-0.03929132080078125	2.830629638671875	1.995470092773437	-0.03132266616821289
220	7.300000000000001	2.796344970703125	1.17654850769043	0.25773046875	2.7574150390625	1.347444702148437	0.2520034637451172	2.72839208984375	1.484601806640625	0.2530515441894531	2.700236572265625	1.69520068359375	0.2730142211914062	2.673549072265625	1.655594604492188	0.2793775024414062	2.536198974609375	1.652011657714844	0.3088289489746094	2.2732392578125	1.584597290039063	0.3185315246582031	2.105858642578125	1.582333312988281	0.1637522430419922	2.0353623046875	1.643858093261719	0.1780424652099609	2.113830078125	1.710237365722656	0.2048395538330078	2.117612060546875	1.707336853027344	0.2205089416503906	2.736685302734375	1.665081970214844	0.2620650634765625	2.852247802734375	1.714857971191406	0.2324224548339844	3.045718505859375	1.842737243652344	0.08135678100585937	2.94797509765625	1.942157531738281	-0.1026657638549805	2.86041357421875	1.966267944335938	-0.05642355346679687
221	7.333333	2.81009228515625	1.177445098876953	0.2600105285644531	2.78784228515625	1.355740783691406	0.2522393493652344	2.77460546875	1.498864562988281	0.255797592163086	2.771417236328125	1.716771728515625	0.2759327392578125	2.740247314453125	1.6794765625	0.2848170166015625	2.5970341796875	1.66405908203125	0.2891941528320313	2.367162841796875	1.549824462890625	0.3974220275878906	2.1727646484375	1.633731384277344	0.2982460327148437	2.095329345703125	1.662754028320312	0.2474113159179687	2.181721923828125	1.722358215332031	0.2182773284912109	2.19710791015625	1.695034790039063	0.1928901672363281	2.80423828125	1.681878112792969	0.2624198913574219	2.9226474609375	1.720121459960938	0.2166792755126953	3.13082373046875	1.858006408691406	0.08170462799072266	2.955495849609375	1.945980529785156	-0.05088677978515625	2.852741455078125	1.928615539550781	-0.04288722229003906
222	7.366667	2.813182861328125	1.17284928894043	0.2522361602783203	2.78411865234375	1.349103881835938	0.2513872985839844	2.76381298828125	1.490323547363281	0.2576958312988281	2.741335205078125	1.705064636230469	0.2829522094726563	2.7114560546875	1.666280883789062	0.2795270385742187	2.575972900390625	1.654881408691406	0.2347752380371094	2.334528076171875	1.655855346679687	0.09962169647216797	2.149138916015625	1.66553466796875	-0.03991776657104492	2.14675146484375	1.739833801269531	-0.1013206176757813	2.240159912109375	1.688809204101563	-0.08189484405517578	2.272639892578125	1.688142211914063	-0.07629931640625	2.77853759765625	1.672628051757812	0.2801177062988282	2.907533935546875	1.695833923339844	0.2928162536621094	3.128677001953125	1.710888122558594	0.4670475158691406	3.0879609375	1.898862915039063	0.3317115173339844	2.988553466796875	1.908738647460937	0.3034604797363281
223	7.4	2.810052490234375	1.171529144287109	0.2515619659423828	2.780543701171875	1.348235412597656	0.2508654022216797	2.7597451171875	1.489811737060547	0.2569520263671875	2.73557568359375	1.705037536621094	0.2819499206542969	2.705897705078125	1.665934875488281	0.2783610229492188	2.570613525390625	1.653961181640625	0.2318624725341797	2.334741943359375	1.649012390136719	0.08575476837158204	2.23650244140625	1.675482421875	-0.1237575531005859	2.22959375	1.766371276855469	-0.1560347900390625	2.27751171875	1.684469482421875	-0.1034045791625977	2.3434501953125	1.738568115234375	-0.08163343048095703	2.773123779296875	1.672759887695312	0.2793701171875	2.90361572265625	1.692090026855469	0.2855918273925781	3.1565078125	1.69474609375	0.4120331420898438	3.11548046875	1.875239318847656	0.2658547668457031	3.01225146484375	1.882914978027344	0.2546776580810547
224	7.433333000000001	2.80993310546875	1.167810516357422	0.248571533203125	2.781409423828125	1.34358935546875	0.2480661926269531	2.761541259765625	1.484419525146484	0.2543913726806641	2.7504140625	1.699555725097656	0.2779434814453125	2.718731201171875	1.662300537109375	0.2765561828613281	2.579103271484375	1.653594116210938	0.2484701843261719	2.32243896484375	1.607024108886719	0.1588031616210938	2.17230078125	1.580533264160156	-0.0154218225479126	2.1214267578125	1.658644104003906	-0.0388503303527832	2.195737548828125	1.587671020507813	-0.006082579612731933	2.2511240234375	1.683010986328125	-0.005796815872192383	2.785765380859375	1.665487548828125	0.273633544921875	2.9131611328125	1.63746533203125	0.2589103698730469	3.102467529296875	1.467280700683594	0.3780397644042969	3.154140380859375	1.488402923583984	0.1503407135009766	3.106566650390625	1.579164367675781	0.13587060546875
225	7.466667000000001	2.8228232421875	1.1666396484375	0.246849609375	2.77520947265625	1.340718627929687	0.2376525115966797	2.74789306640625	1.482422393798828	0.2443249359130859	2.75692333984375	1.700797668457031	0.2686033020019531	2.72224267578125	1.66549951171875	0.2726194152832031	2.57747021484375	1.667674865722656	0.2741395568847656	2.33144921875	1.583621154785156	0.1704242248535156	2.160784423828125	1.527702026367188	0.01897081756591797	2.12676171875	1.600790954589844	-0.03592525482177734	2.20867138671875	1.549008666992187	0.01495056247711182	2.262958984375	1.603532043457031	-0.01439768028259277	2.78893701171875	1.663685180664062	0.2586553039550781	2.91746728515625	1.675557983398438	0.2257441558837891	3.157709228515625	1.525691650390625	0.2598733215332031	3.241154541015625	1.429528167724609	0.05890768814086914	3.19679541015625	1.497450073242188	-0.007783446311950683
226	7.5	2.82923486328125	1.168740432739258	0.2467362670898438	2.77545947265625	1.3424345703125	0.2380803985595703	2.744276123046875	1.484414245605469	0.2449765777587891	2.7530791015625	1.704173767089844	0.2714266662597656	2.718341796875	1.668455932617187	0.2757530822753906	2.57377294921875	1.65000048828125	0.2816040344238281	2.320340576171875	1.551555114746094	0.2068824615478516	2.15604052734375	1.481462341308594	0.05164942169189453	2.1243359375	1.551461181640625	-0.009573914527893067	2.2091259765625	1.507726013183594	0.04568325042724609	2.25870458984375	1.552222290039063	0.009946238517761231	2.785265869140625	1.667002197265625	0.2604574584960938	2.91327001953125	1.660298095703125	0.2207633972167969	3.160592041015625	1.548003479003906	0.3143644104003906	3.28878271484375	1.441334106445312	0.14225830078125	3.231485595703125	1.464724945068359	0.05646076965332032
227	7.533333000000001	2.832770751953125	1.168547729492188	0.2510167999267578	2.777492919921875	1.342403594970703	0.2431990203857422	2.74467724609375	1.484532623291016	0.2488986663818359	2.751659423828125	1.705905517578125	0.26684521484375	2.718502685546875	1.669596435546875	0.2767970581054687	2.576993896484375	1.646756469726562	0.3061404113769531	2.3264765625	1.527091613769531	0.2521132202148437	2.162880859375	1.455916931152344	0.09551168823242187	2.104305908203125	1.493788452148437	0.02588327980041504	2.1931728515625	1.463378723144531	0.08427046203613281	2.250880615234375	1.536725463867187	0.03127241897583008	2.783139892578125	1.668872924804687	0.2530111999511719	2.902532470703125	1.647885803222656	0.1945081329345703	3.1325703125	1.476407043457031	0.2215422515869141	3.2830224609375	1.430548187255859	0.03974479293823242	3.242995361328125	1.495901306152344	-0.03365666198730469
228	7.566667000000001	2.839237548828125	1.177202850341797	0.2473722534179688	2.785461181640625	1.352153076171875	0.2400604248046875	2.757207763671875	1.495572570800781	0.2488367309570312	2.77154150390625	1.717318115234375	0.2664912414550781	2.73874853515625	1.681640197753906	0.2800680847167969	2.603849853515625	1.655103576660156	0.3314551696777344	2.36755419921875	1.498280609130859	0.3229050903320312	2.225427978515625	1.429283508300781	0.1447243804931641	2.13525048828125	1.443742797851562	0.1068612747192383	2.239364990234375	1.481714538574219	0.1120189056396484	2.233026123046875	1.552329772949219	0.08897442626953125	2.800453857421875	1.679505065917969	0.2490501861572266	2.908494873046875	1.662706665039063	0.1698233184814453	3.074910400390625	1.451719635009766	0.06320553970336915	3.122040283203125	1.674988220214844	-0.01479210662841797	3.05342626953125	1.729665649414063	0.04549494934082031
229	7.6	2.829509521484375	1.183680923461914	0.2383538208007812	2.78857568359375	1.360350006103516	0.2365037994384766	2.768960693359375	1.503813995361328	0.2439005432128906	2.7793212890625	1.7238974609375	0.2567014465332031	2.753017822265625	1.687605651855469	0.2784658813476563	2.631423828125	1.66228759765625	0.3539073181152343	2.4894736328125	1.446133514404297	0.4636411437988281	2.381684326171875	1.405253631591797	0.257970458984375	2.31602001953125	1.444989196777344	0.1972161254882812	2.417984375	1.485652954101563	0.2011143341064453	2.43653466796875	1.489902130126953	0.1772519989013672	2.803552001953125	1.687300354003906	0.2323548583984375	2.900254638671875	1.673913635253906	0.1410223846435547	3.02898193359375	1.477875122070313	-0.02307027626037597	2.984271240234375	1.711694030761719	-0.04140268325805664	2.932626220703125	1.729687744140625	0.04869449234008789
230	7.633333	2.82747802734375	1.183416259765625	0.2397488708496094	2.78514599609375	1.358637817382812	0.2378858032226563	2.765409912109375	1.501219146728516	0.2450459289550781	2.780241943359375	1.719968933105469	0.2524365539550781	2.757481201171875	1.684580017089844	0.2785626525878906	2.645085205078125	1.682298461914062	0.3692661743164062	2.573767333984375	1.432241973876953	0.4710344543457031	2.4318388671875	1.3980966796875	0.2876865844726563	2.34202783203125	1.422495147705078	0.2592958679199219	2.451170654296875	1.424780212402344	0.2612785949707031	2.4493759765625	1.496136108398437	0.2004555969238281	2.799687744140625	1.682913940429688	0.2252718658447266	2.8783876953125	1.669672912597656	0.1190184020996094	2.956480712890625	1.463572448730469	-0.06090790176391601	2.822001708984375	1.657021423339844	-0.08951243591308594	2.829835205078125	1.701248474121094	0.00513613224029541
231	7.666667	2.823882568359375	1.18871337890625	0.2415323791503906	2.78292333984375	1.364372406005859	0.2376951904296875	2.759615966796875	1.506695098876953	0.2395595245361328	2.787377685546875	1.724438903808594	0.2437664642333984	2.771307373046875	1.689609130859375	0.2751581726074219	2.709232666015625	1.679571472167969	0.4053255920410156	2.7082158203125	1.434020263671875	0.538726806640625	2.55594482421875	1.402734619140625	0.3630963134765625	2.480843505859375	1.418826690673828	0.3032390441894531	2.588525634765625	1.412378051757813	0.2858369445800781	2.61909130859375	1.464880249023437	0.2624667358398438	2.79618896484375	1.687051025390625	0.2118682098388672	2.83359033203125	1.658650634765625	0.08744649505615235	2.73840673828125	1.439065704345703	-0.06681809997558594	2.685469482421875	1.669076538085938	-0.04025794982910156	2.748763916015625	1.748925231933594	-0.06497250366210937
232	7.700000000000001	2.827563232421875	1.188983703613281	0.2408177642822266	2.79209912109375	1.366815734863281	0.2358941955566406	2.769001953125	1.509979125976562	0.2345294342041016	2.79330810546875	1.729386779785156	0.2345123901367188	2.784357666015625	1.693988342285156	0.268433349609375	2.753105712890625	1.685739318847656	0.410146240234375	2.861643310546875	1.4486474609375	0.5148245239257813	2.638048828125	1.435868560791016	0.4409459533691406	2.5483115234375	1.473661499023438	0.4511992797851562	2.56344091796875	1.422149505615234	0.3553417663574219	2.6522373046875	1.509989135742188	0.3346742553710937	2.796295166015625	1.692049987792969	0.2010842742919922	2.798371337890625	1.659369750976563	0.0714376449584961	2.646159912109375	1.42846728515625	-0.002601288318634033	2.570686767578125	1.652893859863281	-0.03373546981811523	2.605792236328125	1.740016479492188	-0.08159832763671875
233	7.733333	2.8264794921875	1.196751937866211	0.2403795013427734	2.792818359375	1.375247711181641	0.2351828460693359	2.771201416015625	1.518893493652344	0.2334672241210937	2.798781005859375	1.738158325195313	0.2255604095458984	2.792366455078125	1.7037041015625	0.2611161499023438	2.77492236328125	1.703228881835937	0.4056717834472656	2.93925390625	1.483206390380859	0.4674033203125	2.713010986328125	1.42362255859375	0.4346390686035156	2.622119140625	1.433872222900391	0.4700407409667969	2.569515380859375	1.397140533447266	0.3806163635253906	2.681781005859375	1.508940948486328	0.3412714538574219	2.798185302734375	1.699899963378906	0.1929241943359375	2.785114013671875	1.6548583984375	0.06745216369628906	2.600457275390625	1.436349731445313	0.04727013778686524	2.464154541015625	1.623414428710938	-0.01322600269317627	2.466636474609375	1.717451416015625	-0.06121764755249023
234	7.766667	2.826909423828125	1.201920883178711	0.2372030029296875	2.792491943359375	1.381380432128906	0.2327681427001953	2.772078369140625	1.526073059082031	0.2321367950439453	2.80171728515625	1.746246276855469	0.2211006622314453	2.799404052734375	1.711552429199219	0.2573334655761719	2.805160888671875	1.708720153808594	0.4036534423828125	2.973672607421875	1.482374633789062	0.426690673828125	2.74102099609375	1.434098083496094	0.4298175659179688	2.65280029296875	1.447068542480469	0.3876051635742188	2.758602294921875	1.421396881103516	0.4076733703613281	2.673140625	1.509633239746094	0.3212401428222657	2.79637060546875	1.707895263671875	0.1885492553710937	2.7602607421875	1.66323779296875	0.06666368103027344	2.572610595703125	1.444243927001953	0.05959352111816407	2.394149658203125	1.602014526367188	0.02544734573364258	2.398971923828125	1.697625671386719	-0.02058498191833496
235	7.800000000000001	2.8271201171875	1.203636642456055	0.2298864898681641	2.799514892578125	1.383969970703125	0.2315200958251953	2.7712001953125	1.527047912597656	0.2313016662597656	2.796199951171875	1.747205505371094	0.217271240234375	2.798957763671875	1.712504577636719	0.2533354187011719	2.82878466796875	1.708107421875	0.3963786926269531	3.015123046875	1.498683807373047	0.4321371459960938	2.78308544921875	1.450584594726563	0.4421690063476563	2.73295849609375	1.464235504150391	0.358517822265625	2.811283203125	1.441976196289062	0.4332155151367187	2.7011455078125	1.472408935546875	0.3423137817382813	2.7873017578125	1.708896423339844	0.1856068267822266	2.739088134765625	1.656274230957031	0.07162149810791016	2.561314697265625	1.429904937744141	0.06370430374145508	2.379884521484375	1.587158264160156	0.07030068206787109	2.3523125	1.67746484375	0.0220722484588623
236	7.833333	2.826509765625	1.204911361694336	0.2271258392333984	2.80130517578125	1.385792419433594	0.2268392486572266	2.771430908203125	1.528693908691406	0.2249515075683594	2.793703369140625	1.749253051757813	0.2091324157714844	2.79844970703125	1.714663757324219	0.2451685333251953	2.8372080078125	1.719005432128906	0.3862120971679687	2.939229248046875	1.455291717529297	0.3778443298339844	2.71016015625	1.442749206542969	0.4390126037597656	2.64522802734375	1.455740142822266	0.3659952392578125	2.740305908203125	1.419709014892578	0.4095496215820312	2.65830810546875	1.488184051513672	0.3086926574707031	2.783709228515625	1.710718383789062	0.1779900970458984	2.734472900390625	1.665050231933594	0.06131230163574219	2.563982421875	1.432685089111328	0.06569618225097656	2.381552978515625	1.588712707519531	0.07920828247070312	2.32179833984375	1.667034912109375	0.03971644592285156
237	7.866667	2.82376318359375	1.203696548461914	0.2247759704589844	2.80151123046875	1.3846787109375	0.2250771942138672	2.770961181640625	1.527214233398438	0.2240666198730469	2.7932529296875	1.747115051269531	0.2044193572998047	2.802008056640625	1.712693969726562	0.2397502593994141	2.845302001953125	1.711119689941406	0.3792887878417969	2.957160888671875	1.452617492675781	0.3583359069824218	2.74393798828125	1.536083435058594	0.4197034912109375	2.668229736328125	1.499249267578125	0.3687343139648437	2.76473193359375	1.5110673828125	0.4211249389648438	2.674341796875	1.528353759765625	0.3013890991210937	2.779181884765625	1.708606689453125	0.1749945068359375	2.713984130859375	1.660307312011719	0.06783278656005859	2.550510498046875	1.4235205078125	0.06233192825317383	2.384299072265625	1.594966796875	0.08699455261230468	2.315839111328125	1.660940307617187	0.04019320678710937
238	7.9	2.82376953125	1.203700256347656	0.2247787017822266	2.801509521484375	1.384680633544922	0.2250835266113281	2.770950439453125	1.527213500976563	0.2240762329101562	2.793219482421875	1.747115356445312	0.2044250946044922	2.801986083984375	1.712694946289063	0.2397535095214844	2.845301025390625	1.711106262207031	0.3792847290039063	2.9570322265625	1.452563293457031	0.3581700134277344	2.74390673828125	1.536231506347656	0.4195966796875	2.668150390625	1.499565795898437	0.3685783386230469	2.763905517578125	1.515339538574219	0.4212956848144531	2.67435009765625	1.52880908203125	0.3012530822753906	2.77914453125	1.708606201171875	0.1750035400390625	2.71390673828125	1.660290222167969	0.0678741683959961	2.550438720703125	1.423497039794922	0.0625510139465332	2.38423583984375	1.594943542480469	0.08725921630859375	2.31568896484375	1.660872375488281	0.04052360916137696
239	7.933333000000001	2.829844482421875	1.205021301269531	0.217995849609375	2.801431640625	1.385405364990234	0.2168727264404297	2.763244873046875	1.52630615234375	0.2156392669677734	2.78602587890625	1.746702941894531	0.1986250152587891	2.7960458984375	1.711610290527344	0.2330514678955078	2.856364013671875	1.71957763671875	0.366124755859375	2.99670166015625	1.474052520751953	0.3716725158691406	2.787497314453125	1.430230133056641	0.4749870910644531	2.707644775390625	1.448716247558594	0.4202467651367188	2.809132568359375	1.421524780273437	0.4547948913574218	2.70008154296875	1.497531311035156	0.3806605834960938	2.77050390625	1.708700927734375	0.16914501953125	2.6965634765625	1.669138427734375	0.06384708023071289	2.530902587890625	1.436319641113281	0.1014752349853516	2.36190869140625	1.605495483398438	0.1263205871582031	2.2975927734375	1.678988098144531	0.08479010772705078
240	7.966667000000001	2.83016015625	1.205587539672851	0.218081298828125	2.80138427734375	1.385379852294922	0.2166988372802734	2.762842529296875	1.525749084472656	0.2155784454345703	2.784624267578125	1.745634216308594	0.1989839935302734	2.7954560546875	1.710535766601562	0.2329454193115234	2.85798779296875	1.719576416015625	0.3644565734863282	3.01600732421875	1.486118804931641	0.3731386108398437	2.831625732421875	1.389968597412109	0.4862548828125	2.742345703125	1.4182421875	0.4564472045898437	2.84909521484375	1.3909091796875	0.4609090270996093	2.736399169921875	1.472715606689453	0.4070014038085937	2.7686005859375	1.707815795898437	0.1697870330810547	2.69237646484375	1.671793212890625	0.06534504699707032	2.5289404296875	1.438007537841797	0.1002636184692383	2.359241455078125	1.604170532226562	0.1327685241699219	2.313162841796875	1.6915849609375	0.09491110992431641
241	8	2.830194091796875	1.205617050170898	0.2180776214599609	2.8014052734375	1.385405548095703	0.2167035369873047	2.762849365234375	1.525769470214844	0.2155906677246094	2.7845888671875	1.745657836914063	0.1990129852294922	2.79543505859375	1.710558166503906	0.2329677276611328	2.858090087890625	1.71960107421875	0.3644185180664062	3.0166884765625	1.48651904296875	0.3725278625488281	2.833087158203125	1.389105163574219	0.485826904296875	2.7435859375	1.417001129150391	0.4563323669433594	2.850484619140625	1.390207794189453	0.4604492797851563	2.737229736328125	1.471593353271484	0.4070685729980469	2.768563720703125	1.707839904785156	0.1698166046142578	2.69230908203125	1.6718037109375	0.0654032974243164	2.528968994140625	1.437969207763672	0.1004200897216797	2.35922119140625	1.604061401367187	0.1330138702392578	2.313135498046875	1.691502197265625	0.09522940826416015
242	8.033333000000001	2.833792236328125	1.207392379760742	0.2184718017578125	2.8051708984375	1.387587738037109	0.2133410339355469	2.77262109375	1.529779602050781	0.2094829559326172	2.783767578125	1.751229370117187	0.196332046508789	2.797261962890625	1.716006530761719	0.2293770599365234	2.863826904296875	1.725808654785156	0.3592357788085938	3.0368330078125	1.502216766357422	0.3622217102050782	2.876524658203125	1.372888336181641	0.4800503845214844	2.781768310546875	1.399769714355469	0.4779983215332032	2.8891064453125	1.386229736328125	0.4552716979980469	2.766923828125	1.451415222167969	0.4199832763671875	2.76858642578125	1.7131240234375	0.16684814453125	2.691327392578125	1.672999328613281	0.06426067352294922	2.53143212890625	1.437035888671875	0.1059893035888672	2.355491943359375	1.596833740234375	0.1413794403076172	2.370065673828125	1.688902648925781	0.0907546157836914
243	8.066667000000001	2.8338193359375	1.206896133422852	0.2175089721679687	2.80541796875	1.386604736328125	0.2113477478027344	2.77979931640625	1.529784790039062	0.2064981079101562	2.78600146484375	1.751001281738281	0.1964380035400391	2.80025146484375	1.715726867675781	0.2289047088623047	2.8615927734375	1.723170471191406	0.3610375061035156	3.0420341796875	1.507016296386719	0.3761788024902344	2.89463330078125	1.359279571533203	0.4877918701171875	2.79967578125	1.384514038085938	0.4870516357421875	2.90197802734375	1.375074615478516	0.4470281066894531	2.784810546875	1.441113433837891	0.4292571411132812	2.771696044921875	1.713080139160156	0.1665108489990234	2.693966064453125	1.675995971679688	0.06360168075561523	2.535853271484375	1.439034393310547	0.1009849090576172	2.357111083984375	1.592878479003906	0.1436557769775391	2.375035888671875	1.685423767089844	0.09562924194335938
244	8.1	2.83443408203125	1.207501617431641	0.2172240447998047	2.802739990234375	1.386783905029297	0.2111514739990234	2.782388427734375	1.530900573730469	0.2062003784179688	2.790079345703125	1.752256042480469	0.1970464630126953	2.8042509765625	1.716721557617187	0.2293140258789063	2.8664072265625	1.720520935058594	0.3613272094726562	3.045083984375	1.502347534179687	0.3708551025390625	2.905064453125	1.345378631591797	0.479665771484375	2.811568603515625	1.371559997558594	0.4951613159179687	2.908738525390625	1.368179931640625	0.44301416015625	2.79604296875	1.434692169189453	0.4349027709960938	2.775357177734375	1.71453857421875	0.1670083923339844	2.69712939453125	1.676765380859375	0.06461297607421874	2.5378935546875	1.440047790527344	0.1001866836547852	2.35729736328125	1.591240600585937	0.1453441772460937	2.37577001953125	1.682204711914062	0.09443704986572266
245	8.133333	2.83424462890625	1.207441009521484	0.216800537109375	2.802467041015625	1.386757843017578	0.210638671875	2.782032470703125	1.530901977539063	0.2056136627197266	2.78988623046875	1.752296813964844	0.1960391235351563	2.804151611328125	1.71679638671875	0.2283249969482422	2.865406494140625	1.719879516601563	0.3608229675292969	3.04215673828125	1.500520538330078	0.3782029418945312	2.90358935546875	1.343033599853516	0.48826318359375	2.80975	1.369232818603516	0.5016925354003906	2.90566845703125	1.365463012695312	0.4472397766113281	2.796097900390625	1.430810882568359	0.4364176025390625	2.77501416015625	1.714529174804687	0.1661142578125	2.695807373046875	1.677752319335938	0.06405915069580079	2.53333740234375	1.443177581787109	0.09986187744140625	2.354045654296875	1.595551696777344	0.1465803375244141	2.372064453125	1.68735205078125	0.09696556854248047
246	8.166667	2.834243896484375	1.207441101074219	0.2168006744384766	2.80246630859375	1.386758056640625	0.2106390075683594	2.782031494140625	1.530902221679687	0.2056141815185547	2.789884765625	1.752297241210937	0.1960406341552734	2.804150390625	1.716796630859375	0.2283262481689453	2.865407958984375	1.719877075195313	0.3608231506347656	3.04216162109375	1.50051968383789	0.3781869506835938	2.90360107421875	1.343023986816406	0.48824365234375	2.809761962890625	1.369220428466797	0.5016774597167969	2.9056787109375	1.36545556640625	0.4472213134765625	2.7961064453125	1.430801635742188	0.4364061279296875	2.775012451171875	1.714529663085937	0.1661156921386719	2.695804443359375	1.677753845214844	0.06406132507324219	2.53333251953125	1.443180389404297	0.09986587524414063	2.3540419921875	1.595555114746094	0.1465880279541016	2.3720595703125	1.68735693359375	0.0969754638671875
247	8.200000000000001	2.833428466796875	1.208184173583984	0.2129604797363281	2.80174267578125	1.388155822753906	0.2070759429931641	2.775008544921875	1.531781372070312	0.2024064178466797	2.78496484375	1.753757690429687	0.1909523315429688	2.79925927734375	1.718252807617187	0.223483642578125	2.866932373046875	1.720442932128906	0.3533992919921875	3.01162451171875	1.478238311767578	0.3779859924316406	2.838425537109375	1.3770634765625	0.5055171813964844	2.744863525390625	1.408394622802734	0.5072059020996094	2.780523681640625	1.502099456787109	0.4601914978027344	2.782677001953125	1.462032196044922	0.4264143371582031	2.76936572265625	1.715776000976562	0.1613811187744141	2.6881923828125	1.67253369140625	0.06286561584472657	2.498778076171875	1.457051147460938	0.09379016113281249	2.2898193359375	1.570593200683594	0.1309692993164062	2.288427001953125	1.674570678710937	0.1091357345581055
248	8.233333	2.8336640625	1.205866241455078	0.2132021636962891	2.801895263671875	1.385389739990234	0.2072716827392578	2.774422607421875	1.528529296875	0.2025903472900391	2.785625	1.74967431640625	0.1869942626953125	2.8003251953125	1.71473193359375	0.2197727813720703	2.87340673828125	1.727307861328125	0.3457242431640625	3.015765625	1.490013061523437	0.4027846374511719	2.834201171875	1.432543029785156	0.5440906982421875	2.748136962890625	1.480314697265625	0.546084716796875	2.753706298828125	1.575006774902344	0.4894451904296875	2.79810107421875	1.519925354003906	0.45704541015625	2.76918505859375	1.711376159667969	0.1585076751708984	2.684326171875	1.670510681152344	0.06254469680786133	2.489900390625	1.459522827148438	0.08626524353027344	2.27822802734375	1.564951171875	0.1280789794921875	2.25612646484375	1.667859619140625	0.1154739227294922
249	8.266667	2.83311962890625	1.20012922668457	0.2139752044677734	2.805046630859375	1.379892486572265	0.2099664916992187	2.77747314453125	1.522715454101562	0.2070649108886719	2.79273095703125	1.74346875	0.1980748901367188	2.80669091796875	1.707388977050781	0.229748779296875	2.877068603515625	1.712381958007812	0.3573652954101563	3.034861572265625	1.487678009033203	0.4211668395996094	2.8261396484375	1.518687805175781	0.5281670532226562	2.7343740234375	1.553407836914062	0.5328393554687501	2.830984619140625	1.568458190917969	0.5837214965820312	2.80572802734375	1.635120727539062	0.549204833984375	2.775685302734375	1.706427307128906	0.1685101928710938	2.687781005859375	1.675000244140625	0.07217029571533203	2.528627685546875	1.4396171875	0.03020461654663086	2.3159384765625	1.524181396484375	0.1010130386352539	2.289787841796875	1.623334289550781	0.07512267303466796
250	8.300000000000001	2.831982666015625	1.199390350341797	0.2133964538574219	2.806031005859375	1.379315063476563	0.2132687683105469	2.77615234375	1.521538452148437	0.2139654235839844	2.792660400390625	1.741658264160156	0.1993751373291016	2.80761767578125	1.706218444824219	0.2312293243408203	2.8900673828125	1.705426635742187	0.3513072204589844	3.090726806640625	1.5223994140625	0.4256288757324219	2.897862548828125	1.587028991699219	0.5459581909179687	2.79986962890625	1.59185595703125	0.5448698120117188	2.87482275390625	1.660391418457031	0.58738330078125	2.840391845703125	1.688052490234375	0.5239019775390625	2.7741640625	1.704150939941406	0.1714070281982422	2.68305908203125	1.672351867675781	0.07842619323730468	2.52397802734375	1.444058715820312	0.008491642951965332	2.310125244140625	1.494952514648437	0.1031106109619141	2.251726318359375	1.557824462890625	0.04148561477661133
251	8.333333	2.83190234375	1.197792404174805	0.2137163543701172	2.805491455078125	1.377330413818359	0.2142190246582031	2.7709677734375	1.518227844238281	0.2160646057128906	2.790672119140625	1.737314453125	0.1965441741943359	2.806402587890625	1.702255798339844	0.2283113861083984	2.894640625	1.70827734375	0.3437298889160156	3.113875732421875	1.546381469726563	0.4125586547851562	2.947939453125	1.63182861328125	0.5568599853515624	2.866849365234375	1.67687353515625	0.5883087768554688	2.97503759765625	1.691195007324219	0.5752472534179688	2.92483837890625	1.747085021972656	0.5337050170898437	2.7702939453125	1.699714904785156	0.1702126007080078	2.679964599609375	1.674355346679687	0.07486109161376953	2.517873779296875	1.451144561767578	-0.002165786981582641	2.295391357421875	1.47725830078125	0.08088027191162109	2.205181640625	1.524257385253906	0.05303252410888672
252	8.366667	2.82928857421875	1.197939208984375	0.2131873321533203	2.80289453125	1.377234344482422	0.2152322692871094	2.776341796875	1.51965185546875	0.2176443023681641	2.797120361328125	1.738534301757813	0.2002549133300781	2.814954833984375	1.702787658691406	0.2299786224365234	2.912136474609375	1.715314392089844	0.3371625366210937	3.157371826171875	1.606537292480469	0.4198490295410156	3.008748046875	1.695667358398437	0.579484619140625	2.9277783203125	1.750555358886719	0.5789019775390625	3.014866943359375	1.81694921875	0.5713535766601563	2.912216796875	1.769755859375	0.54085498046875	2.774187744140625	1.701687561035156	0.1751089019775391	2.677594970703125	1.684419006347656	0.08444294738769531	2.561880859375	1.45829672241211	-0.04708261108398438	2.33393115234375	1.457835906982422	0.02341462707519531	2.231004150390625	1.473828155517578	0.007791297435760498
253	8.4	2.828601318359375	1.197154556274414	0.2128991394042969	2.804253662109375	1.376589233398438	0.2156253509521484	2.7759189453125	1.518521423339844	0.2193323059082031	2.792717529296875	1.737594116210937	0.2021911773681641	2.812364013671875	1.702004760742188	0.2308787536621094	2.9138359375	1.714522216796875	0.3338541870117188	3.157286376953125	1.626147155761719	0.44160595703125	3.0274716796875	1.763783569335938	0.5817334594726562	2.961660888671875	1.834306762695312	0.5659263305664063	3.055301513671875	1.883426208496094	0.5367764282226563	2.936852783203125	1.844034301757812	0.5390819702148437	2.769236083984375	1.700558776855469	0.1779210052490234	2.66769921875	1.682771850585937	0.09309708404541016	2.526458251953125	1.485299621582031	-0.05773373794555664	2.315657470703125	1.389702789306641	-0.0005685538053512573	2.22144482421875	1.345579925537109	-0.01650351715087891
254	8.433333000000001	2.82741943359375	1.195928817749023	0.2112388763427734	2.80227001953125	1.374191741943359	0.2143477172851563	2.772800048828125	1.515023986816406	0.2185945892333984	2.779828857421875	1.733276184082031	0.2005161743164063	2.7976181640625	1.699241455078125	0.231697509765625	2.883086181640625	1.709205383300781	0.347503173828125	3.13987109375	1.649858032226562	0.4387337951660156	3.052601318359375	1.8288349609375	0.5617990112304687	2.972989013671875	1.8845537109375	0.5604356079101562	2.915050537109375	1.96849365234375	0.5218370971679688	2.94321435546875	1.893792114257812	0.5340786743164062	2.76157080078125	1.695042236328125	0.1742873840332031	2.66468896484375	1.680536315917969	0.08473407745361328	2.4767451171875	1.528417724609375	-0.06456976318359375	2.265067626953125	1.422271667480469	-0.05382517242431641	2.169878173828125	1.437779968261719	-0.09441889953613282
255	8.466667000000001	2.826287109375	1.194965682983399	0.2127925262451172	2.8000791015625	1.371988494873047	0.2146922302246094	2.772746337890625	1.512399719238281	0.2173619079589844	2.76979150390625	1.729568725585938	0.2012929992675781	2.788074462890625	1.69634716796875	0.2325906524658203	2.869492431640625	1.713300415039062	0.3494102172851563	3.132011474609375	1.684469299316406	0.4336420288085938	3.096143310546875	1.894848815917969	0.5262957153320312	3.005513427734375	1.927038024902344	0.5173306884765625	2.90289599609375	1.961566589355469	0.5224468383789063	2.96888818359375	1.916265991210937	0.4844126892089844	2.754364501953125	1.690978759765625	0.1743501739501953	2.66405712890625	1.673953918457031	0.07970442199707031	2.4849052734375	1.534008483886719	-0.08791851806640626	2.268546875	1.440775451660156	-0.09048480987548828	2.1873701171875	1.504349060058594	-0.07686183166503906
256	8.5	2.825977294921875	1.197749038696289	0.2125833587646484	2.802416748046875	1.375039215087891	0.2158692474365234	2.779120361328125	1.516089477539063	0.2194116821289062	2.7684248046875	1.733173400878906	0.2073569030761719	2.789338623046875	1.700087280273437	0.2370747375488281	2.874459228515625	1.72783349609375	0.3490059814453125	3.137791015625	1.697430908203125	0.4296471557617187	3.10566357421875	1.910732482910156	0.5165414428710937	3.020070556640625	1.950788513183594	0.49676904296875	2.92106103515625	1.994531005859375	0.492134521484375	2.985869873046875	1.929085571289062	0.4659888000488281	2.752872802734375	1.694552978515625	0.1805724487304687	2.662538818359375	1.682974975585938	0.08521717071533202	2.5056591796875	1.542938720703125	-0.1031489181518555	2.30084912109375	1.433400634765625	-0.1420403442382812	2.204226318359375	1.456886993408203	-0.1723586578369141
257	8.533333000000001	2.8258935546875	1.197676208496094	0.2143749542236328	2.79932958984375	1.373344360351562	0.2158054962158203	2.774508056640625	1.513185363769531	0.2176956787109375	2.763241943359375	1.728853210449219	0.2073141632080078	2.784982421875	1.69585107421875	0.2359660949707031	2.872410888671875	1.725810241699219	0.3442536010742188	3.1362421875	1.718296081542969	0.4221896057128906	3.09227099609375	1.929615295410156	0.5044279174804688	3.0065302734375	1.96610791015625	0.4817802734375	2.907240966796875	2.007566223144531	0.4833997497558594	2.972033935546875	1.956400451660156	0.4574898071289062	2.74700537109375	1.690625122070312	0.1809928436279297	2.650666259765625	1.694919494628906	0.09237463378906249	2.47196875	1.561123596191406	-0.07731958770751954	2.29555517578125	1.432107238769531	-0.1606546325683594	2.203876708984375	1.46076611328125	-0.1985367279052734
258	8.566667000000001	2.829147705078125	1.200645904541016	0.2143143157958984	2.801949462890625	1.376566833496094	0.2156875305175781	2.775546630859375	1.516396301269531	0.2177581787109375	2.7604599609375	1.732296020507813	0.2083306884765625	2.7829892578125	1.699494934082031	0.23676513671875	2.871815185546875	1.728291137695313	0.3445936889648438	3.138843994140625	1.719135559082031	0.4127404174804687	3.0961328125	1.931417114257812	0.4944243469238281	3.0105078125	1.968149475097656	0.4709509582519531	2.911203857421875	2.010035034179688	0.4739788818359375	2.97518701171875	1.956188232421875	0.4538513488769531	2.74469287109375	1.693825622558594	0.1818987121582031	2.647949462890625	1.697130004882812	0.09330196380615234	2.47466357421875	1.5624453125	-0.08210675048828125	2.306038330078125	1.432566314697266	-0.1801964111328125	2.213593994140625	1.462370452880859	-0.2158124084472656
259	8.6	2.83031298828125	1.201698944091797	0.2144149169921875	2.806083984375	1.378450408935547	0.2162047271728516	2.77878564453125	1.5184111328125	0.2193565063476562	2.76049951171875	1.734456481933594	0.2080077667236328	2.78404736328125	1.702190002441406	0.2364163055419922	2.875363525390625	1.728262573242187	0.3432748107910156	3.14254833984375	1.723855773925781	0.4137349243164062	3.079222412109375	1.932391235351563	0.4931199340820313	2.995408935546875	1.969270385742187	0.4633143310546875	2.895319580078125	2.00973583984375	0.4586911926269531	2.9604951171875	1.956459106445313	0.4532593078613281	2.74475341796875	1.695416442871094	0.1822008819580078	2.645244873046875	1.695647644042969	0.09620965576171875	2.475905517578125	1.560624938964844	-0.08373977661132813	2.310823974609375	1.433979095458984	-0.1927298278808594	2.2172265625	1.462212158203125	-0.22726953125
260	8.633333	2.83482568359375	1.201668151855469	0.2182497406005859	2.804730712890625	1.377561279296875	0.2205046844482422	2.77431103515625	1.51691943359375	0.2235857696533203	2.757203369140625	1.732836791992188	0.2077041625976563	2.780730224609375	1.701038757324219	0.236676513671875	2.87331201171875	1.726013916015625	0.3427588806152344	3.141637451171875	1.716962341308594	0.4085914306640625	3.077923828125	1.924458251953125	0.4905387268066406	2.992034912109375	1.959413208007812	0.4644699096679688	2.892563232421875	2.001706481933594	0.4644024963378906	2.95632763671875	1.95262109375	0.4518591613769531	2.7410830078125	1.693335510253906	0.1828198547363281	2.640130615234375	1.692523376464844	0.09847429656982422	2.456176513671875	1.549807189941406	-0.0600382080078125	2.303160400390625	1.431140075683594	-0.1930983428955078	2.215426513671875	1.464391326904297	-0.2372990112304688
261	8.666667	2.83774365234375	1.201943130493164	0.2181928558349609	2.807184326171875	1.377889251708984	0.2205380859375	2.775747314453125	1.517132202148437	0.2235103912353516	2.756472900390625	1.733280883789063	0.2115359191894531	2.77934375	1.701128356933594	0.2407030334472656	2.86758447265625	1.72524560546875	0.3507525329589844	3.1364404296875	1.71736474609375	0.41542236328125	3.07455224609375	1.930031066894531	0.485078857421875	2.98643603515625	1.961362426757812	0.4617133178710938	2.885995361328125	2.001412719726563	0.4645882263183594	2.950268798828125	1.952680236816406	0.4498418273925781	2.74176611328125	1.694103576660156	0.1852316284179688	2.64089501953125	1.693883728027344	0.1006335983276367	2.453356689453125	1.551823364257813	-0.05460528182983398	2.297389892578125	1.433753967285156	-0.1850534057617187	2.216642578125	1.463586669921875	-0.2430398559570313
262	8.700000000000001	2.840739501953125	1.201523849487305	0.2191817016601562	2.810164794921875	1.376756958007813	0.2214748840332031	2.77569140625	1.514700134277344	0.2245433197021484	2.757256103515625	1.730149108886719	0.2141891174316406	2.7793544921875	1.697801574707031	0.2434129180908203	2.864401123046875	1.724134399414063	0.3547336120605469	3.127421875	1.718106567382812	0.4366634826660156	3.0546123046875	1.93319580078125	0.4805098876953125	2.965130859375	1.957719055175781	0.4557916564941406	2.86392529296875	1.994684448242187	0.4558144836425781	2.929943603515625	1.951318725585938	0.432	2.74306005859375	1.691402893066406	0.1873351135253906	2.646239501953125	1.693914428710937	0.09892902374267579	2.4497529296875	1.559237670898437	-0.04967772293090821	2.2861650390625	1.447131042480469	-0.1742612152099609	2.224269775390625	1.453709167480469	-0.2568079223632813
263	8.733333	2.8454970703125	1.202168243408203	0.2206866607666016	2.81336083984375	1.377674224853516	0.2217674865722656	2.776911865234375	1.51557275390625	0.2234251251220703	2.76002880859375	1.73184716796875	0.2141311187744141	2.78020654296875	1.699004272460938	0.2444172058105469	2.85819189453125	1.725104736328125	0.3613674011230469	3.116785888671875	1.703145324707031	0.4563960876464844	3.0306142578125	1.916680908203125	0.4844053344726563	2.939244873046875	1.9427587890625	0.4687164611816406	2.835256591796875	1.968919128417969	0.4552777709960937	2.90548291015625	1.948884643554687	0.4282871704101562	2.74730810546875	1.693325378417969	0.1859761810302734	2.65127734375	1.698469665527344	0.09624993133544922	2.45545947265625	1.561906066894531	-0.05310434722900391	2.292765625	1.448489715576172	-0.1789847564697266	2.238927734375	1.451034484863281	-0.2675695495605468
264	8.766667	2.849453369140625	1.200313110351563	0.2240559234619141	2.81540869140625	1.375241943359375	0.2212585296630859	2.78068115234375	1.513414916992188	0.2189776611328125	2.76002587890625	1.729208374023437	0.2119086456298828	2.779126220703125	1.696325988769531	0.2427589111328125	2.848638916015625	1.727319274902344	0.3636026611328125	3.097464111328125	1.700947326660156	0.4802553100585937	3.0119521484375	1.916205078125	0.4867525634765625	2.918536376953125	1.931522155761719	0.4696266174316406	2.81336328125	1.955695251464844	0.4723497009277344	2.88682421875	1.94594580078125	0.4267357788085938	2.749673583984375	1.690935607910156	0.1825629577636719	2.6589326171875	1.695287780761719	0.08764899444580078	2.4609765625	1.559416198730469	-0.05891420745849609	2.295978515625	1.446172821044922	-0.1814290771484375	2.24601318359375	1.453658508300781	-0.2718517761230469
265	8.800000000000001	2.853715087890625	1.199654098510742	0.2269140319824219	2.820338623046875	1.376239135742187	0.2229076080322266	2.787003173828125	1.515982666015625	0.2194398956298828	2.76979931640625	1.733878845214844	0.2107037658691406	2.78794677734375	1.700596984863281	0.2423574676513672	2.856744384765625	1.730516662597656	0.3653113708496094	3.0900830078125	1.680955261230469	0.5089160766601563	3.032992919921875	1.907566040039062	0.5083102111816407	2.942921630859375	1.928054870605469	0.4786346130371094	2.839941650390625	1.96287841796875	0.4726618957519531	2.91480908203125	1.939745178222656	0.4367473754882812	2.759292724609375	1.695276245117188	0.1811339721679688	2.669843505859375	1.695849182128906	0.0833775634765625	2.46927734375	1.55973583984375	-0.06404449462890625	2.302220947265625	1.446349670410156	-0.1874920196533203	2.247328125	1.446532684326172	-0.2763725891113281
266	8.833333	2.858084716796875	1.198654510498047	0.2324830627441406	2.819472900390625	1.374501892089844	0.2244660491943359	2.789232666015625	1.515224853515625	0.218168701171875	2.781974609375	1.734236877441406	0.2094153289794922	2.795222900390625	1.700021240234375	0.2426599731445312	2.85285205078125	1.716982788085938	0.3739732971191406	3.06532373046875	1.639877136230469	0.5377793579101563	2.9983505859375	1.863976623535156	0.5513878173828125	2.920999267578125	1.887915588378906	0.4974891662597656	2.821995849609375	1.924498474121094	0.4696726684570313	2.896386962890625	1.891637268066406	0.46324072265625	2.7731650390625	1.696121337890625	0.1784773712158203	2.68966162109375	1.693972900390625	0.07518103790283204	2.48778466796875	1.5560751953125	-0.0701739501953125	2.319626220703125	1.441129577636719	-0.1918290557861328	2.266739501953125	1.445457580566406	-0.2821233215332031
267	8.866667	2.8596591796875	1.197018630981445	0.2353323059082031	2.8208037109375	1.373953338623047	0.2254121398925781	2.79172509765625	1.515858093261719	0.218091079711914	2.79189208984375	1.736424194335938	0.2084622650146484	2.8008408203125	1.701719421386719	0.2431016998291016	2.847158447265625	1.713425659179687	0.3803968505859375	3.02868115234375	1.632071960449219	0.5788925170898438	2.960176513671875	1.857082702636719	0.56138818359375	2.8851416015625	1.877725830078125	0.5019561767578125	2.790302001953125	1.914271606445312	0.4601976623535156	2.85564013671875	1.869791748046875	0.4767272338867187	2.784990966796875	1.698221618652344	0.1766199188232422	2.710385986328125	1.692137451171875	0.06579611206054688	2.50708642578125	1.549953796386719	-0.07716817474365234	2.334586181640625	1.430914947509766	-0.1917098541259766	2.273841796875	1.444513885498047	-0.2768065185546875
268	8.9	2.85814306640625	1.193367462158203	0.2384257965087891	2.817225830078125	1.369308227539062	0.2255250091552734	2.791512451171875	1.511605377197266	0.2183929748535156	2.79671923828125	1.731782287597656	0.2105190734863281	2.8006640625	1.696802612304688	0.2456804962158203	2.82972412109375	1.710052490234375	0.3872302856445313	2.98412841796875	1.644313903808594	0.6120043334960937	2.90750537109375	1.857059753417969	0.546450439453125	2.8265146484375	1.86259765625	0.4920079956054688	2.72756787109375	1.888285522460937	0.4522564086914063	2.79795458984375	1.85173681640625	0.4632553100585938	2.79318408203125	1.693946960449219	0.1778398895263672	2.735697021484375	1.696451232910156	0.05738439559936524	2.537208251953125	1.545112548828125	-0.0818633804321289	2.36619091796875	1.418449768066406	-0.1893389892578125	2.29724365234375	1.446422454833984	-0.2637707824707031
269	8.933333000000001	2.85437939453125	1.190315704345703	0.2438412322998047	2.814510986328125	1.365759918212891	0.2273814239501953	2.7906162109375	1.507966033935547	0.2191287231445312	2.8021474609375	1.727407409667969	0.2120285339355469	2.80063720703125	1.692534545898438	0.2473187561035156	2.811236083984375	1.699480834960938	0.3915284729003906	2.91744287109375	1.620347717285156	0.6380493774414062	2.846609619140625	1.832241516113281	0.5655828857421875	2.781122314453125	1.840214416503906	0.4937715454101563	2.695527587890625	1.868928894042969	0.4319424438476562	2.76066943359375	1.832612609863281	0.4580071411132812	2.80196728515625	1.689656494140625	0.1792424163818359	2.76742431640625	1.686031799316406	0.05067284393310547	2.57470849609375	1.537470642089844	-0.09797388458251953	2.38967578125	1.417769073486328	-0.1874599151611328	2.3166220703125	1.442955627441406	-0.258543212890625
270	8.966667000000001	2.846947509765625	1.183611099243164	0.2468238220214844	2.80977587890625	1.360328369140625	0.2279189300537109	2.789075927734375	1.503784790039063	0.2200181427001953	2.80951708984375	1.723736633300781	0.2149659118652344	2.80220458984375	1.688846801757812	0.2498614807128906	2.79413232421875	1.695226806640625	0.394986083984375	2.8196279296875	1.600776672363281	0.658668212890625	2.74214697265625	1.800867309570312	0.5602765502929687	2.724286376953125	1.821681091308594	0.4661910705566406	2.6787470703125	1.856265747070313	0.3722557373046875	2.7171083984375	1.811025573730469	0.4288751831054687	2.81216259765625	1.685756225585938	0.1821690979003906	2.800069580078125	1.68015185546875	0.04899044418334961	2.625826416015625	1.507375946044922	-0.09902331542968749	2.4077373046875	1.428884796142578	-0.1574735870361328	2.413756591796875	1.427527465820313	-0.262813232421875
271	9	2.8342900390625	1.177497924804688	0.2533898010253906	2.80195166015625	1.354582855224609	0.2300272827148437	2.785342041015625	1.498371063232422	0.2196072998046875	2.810674560546875	1.717785095214844	0.2161311492919922	2.797304931640625	1.683419860839844	0.2497084655761719	2.766441650390625	1.680259338378906	0.3918114624023438	2.729765869140625	1.561434692382813	0.643987548828125	2.657175048828125	1.747486206054687	0.5182642822265625	2.682527587890625	1.797618713378906	0.4379947814941406	2.6867509765625	1.869964111328125	0.3553167419433594	2.656479736328125	1.770720153808594	0.3984110107421875	2.81766357421875	1.679424133300781	0.1844547424316406	2.835276123046875	1.672611022949219	0.05198553085327148	2.676960205078125	1.491189239501953	-0.1032531585693359	2.456352294921875	1.418160430908203	-0.1590089111328125	2.457880126953125	1.429223724365234	-0.2639082946777344
272	9.033333000000001	2.822601318359375	1.167925750732422	0.2590994262695313	2.7993583984375	1.345093414306641	0.2362693176269531	2.78595751953125	1.487863250732422	0.2229793090820313	2.808157470703125	1.70594287109375	0.2212133941650391	2.78991455078125	1.671944396972656	0.2522078704833984	2.7316064453125	1.669901794433594	0.3842315368652344	2.61700634765625	1.531509033203125	0.5977025146484375	2.590181396484375	1.718329345703125	0.4590550537109375	2.63826318359375	1.782212036132813	0.4037336730957031	2.690908203125	1.831085693359375	0.3216148071289063	2.60433056640625	1.75804931640625	0.3400963439941406	2.820886474609375	1.667697265625	0.1918760223388672	2.869339111328125	1.6691630859375	0.06825260925292968	2.738651611328125	1.478132415771484	-0.09684529876708985	2.5138994140625	1.421033813476563	-0.1465248413085938	2.522046875	1.408489593505859	-0.2501382598876953
273	9.066667000000001	2.8225537109375	1.16967854309082	0.266309814453125	2.801968994140625	1.348764282226563	0.2425060577392578	2.79163037109375	1.493219757080078	0.2299993133544922	2.81189404296875	1.713546142578125	0.2326402587890625	2.78931201171875	1.678874938964844	0.2606320190429687	2.70116015625	1.670524597167969	0.3763334350585937	2.52627099609375	1.502244110107422	0.51923193359375	2.534795654296875	1.700762634277344	0.39118115234375	2.6027939453125	1.760822204589844	0.3537542724609375	2.675276123046875	1.836605834960938	0.3201179809570313	2.677118896484375	1.718150329589844	0.3658841552734375	2.829436279296875	1.675239074707031	0.2051235809326172	2.8998203125	1.671527282714844	0.09111669921875	2.8372138671875	1.450089569091797	-0.08034776306152344	2.600281005859375	1.455116973876953	-0.1141191635131836	2.52549365234375	1.395681610107422	-0.1592911224365234
274	9.1	2.827008544921875	1.171812194824219	0.2692560729980469	2.805318115234375	1.352061614990234	0.2459908447265625	2.792098876953125	1.497127777099609	0.2321092529296875	2.815815185546875	1.71848876953125	0.239115234375	2.788630126953125	1.683905883789063	0.2634820251464844	2.674217529296875	1.667888122558594	0.3538296203613281	2.478720947265625	1.466382690429687	0.3932723693847656	2.51142236328125	1.677684204101562	0.288847900390625	2.565881591796875	1.759910095214844	0.2831203308105469	2.63757568359375	1.8438271484375	0.2727587890625	2.61643798828125	1.755936462402344	0.2542823791503906	2.83661376953125	1.67971435546875	0.2140158538818359	2.92748486328125	1.66015185546875	0.1162210388183594	2.88430712890625	1.426096466064453	-0.04749511337280273	2.657183349609375	1.430537170410156	-0.1278684463500977	2.551763916015625	1.431714691162109	-0.14201171875
275	9.133333	2.8243642578125	1.1599755859375	0.273147216796875	2.7998447265625	1.339132690429687	0.2527854766845703	2.78448828125	1.483350463867187	0.2414395751953125	2.80516162109375	1.703781188964844	0.2458858795166016	2.7760029296875	1.669621337890625	0.2678468017578125	2.65352978515625	1.643563720703125	0.3425559387207031	2.436452392578125	1.469091491699219	0.299154052734375	2.50991064453125	1.678739379882813	0.2178081817626953	2.571105224609375	1.755208557128906	0.2251712646484375	2.65166796875	1.827545959472656	0.2457590789794922	2.596512451171875	1.773148132324219	0.2059164733886719	2.82875537109375	1.664943176269531	0.2241790008544922	2.93162451171875	1.643691040039063	0.1407567901611328	2.945701171875	1.397222564697266	-0.005996450901031494	2.720817138671875	1.425759613037109	-0.08348342132568359	2.617645263671875	1.442818939208984	-0.09923159790039063
276	9.166667	2.821647705078125	1.157467208862305	0.2720867614746094	2.80044970703125	1.338032897949219	0.2594673767089844	2.79832421875	1.483479095458984	0.2677021179199219	2.79158837890625	1.705124694824219	0.2642246398925781	2.76421484375	1.668244934082031	0.2841618957519531	2.63089208984375	1.645592590332031	0.3392608032226562	2.477030029296875	1.455490753173828	0.1982876434326172	2.5625234375	1.670299255371094	0.1465004272460937	2.607938232421875	1.757550659179687	0.1469132537841797	2.65910498046875	1.823740783691406	0.2189150390625	2.6443505859375	1.774367492675781	0.1871743927001953	2.822241455078125	1.668820068359375	0.2473067626953125	2.92894140625	1.65200439453125	0.1674357452392578	2.97645947265625	1.400320037841797	0.03656832885742187	2.74701025390625	1.389080505371094	-0.03264521789550781	2.653165771484375	1.363507965087891	0.009263980865478515
277	9.200000000000001	2.81843701171875	1.154639938354492	0.2611918334960938	2.798088623046875	1.334337127685547	0.2548248138427734	2.794617431640625	1.478551208496094	0.2657220153808594	2.78250439453125	1.698307983398438	0.2730028991699219	2.755087158203125	1.660104370117188	0.2891417541503906	2.62213134765625	1.625005432128906	0.3351307678222656	2.52967822265625	1.450956695556641	0.1358199462890625	2.56575048828125	1.64395751953125	0.006228312969207763	2.5043720703125	1.719927368164063	0.007089450836181641	2.3986689453125	1.703453063964844	0.03091380310058594	2.454315673828125	1.701704528808594	0.05339229202270507	2.8148505859375	1.66387744140625	0.2563786926269531	2.920432373046875	1.650043823242187	0.1760391845703125	3.00290478515625	1.388444152832031	0.0964773178100586	2.77862109375	1.386913177490234	0.01617089653015137	2.674218505859375	1.381326568603516	0.004848346710205078
278	9.233333	2.815070068359375	1.15409326171875	0.2497632598876953	2.7942353515625	1.332893310546875	0.2512017822265625	2.78994580078125	1.475713897705078	0.2683785400390625	2.773442138671875	1.694052673339844	0.2750860900878906	2.7454873046875	1.655513793945313	0.288476318359375	2.6130087890625	1.602349426269531	0.3091856994628907	2.55030908203125	1.450572357177734	0.08383715057373047	2.516816650390625	1.628272277832031	-0.06472525024414062	2.426560302734375	1.65309716796875	-0.09076282501220703	2.322922607421875	1.675750793457031	-0.06559416198730469	2.37432763671875	1.643291076660156	-0.04891387176513672	2.80759326171875	1.660433776855469	0.2614661865234375	2.9296279296875	1.657402282714844	0.2094377746582031	2.941246826171875	1.397416320800781	0.09545760345458984	2.75815478515625	1.376770446777344	-0.05359377670288086	2.668274658203125	1.363826477050781	-0.001646019458770752
279	9.266667	2.815221923828125	1.159614440917969	0.2542711486816406	2.793718017578125	1.338557556152344	0.256422119140625	2.788721923828125	1.481410675048828	0.2746323547363281	2.77017578125	1.699880004882813	0.2807880554199219	2.741706298828125	1.661052734375	0.2923704528808594	2.608439453125	1.605547973632813	0.2965751342773438	2.576808837890625	1.450584777832031	0.06650496673583985	2.5541181640625	1.601847778320312	-0.111014274597168	2.46308203125	1.622064025878906	-0.1387283020019531	2.357469970703125	1.649637329101562	-0.14055078125	2.412998046875	1.621960998535156	-0.1113330154418945	2.805394287109375	1.666506652832031	0.2692026977539063	2.92830615234375	1.655254760742187	0.2200173492431641	2.9635234375	1.398026550292969	0.1037549514770508	2.80208642578125	1.40300830078125	-0.07008602905273438	2.7126728515625	1.377567932128906	-0.02181301307678223
280	9.300000000000001	2.8165234375	1.165884246826172	0.2539268493652344	2.792368408203125	1.345148162841797	0.2573839721679688	2.78412841796875	1.488234466552735	0.2768142395019531	2.7647978515625	1.707462707519531	0.2828404235839844	2.73591015625	1.668398620605469	0.2933316955566406	2.60198974609375	1.613561889648437	0.2847881774902344	2.58103271484375	1.445838623046875	0.06127119064331055	2.57339453125	1.593347534179688	-0.1217655715942383	2.491471435546875	1.609262939453125	-0.172466064453125	2.38484423828125	1.633065979003906	-0.1640504302978516	2.431487548828125	1.613845153808594	-0.1348246917724609	2.8006220703125	1.674071655273437	0.2724177856445312	2.92525830078125	1.6639521484375	0.2260635681152344	2.965172119140625	1.429093536376953	0.06865349578857421	2.8248857421875	1.415605834960938	-0.1233541946411133	2.738510986328125	1.374401214599609	-0.07981124114990235
281	9.333333	2.81439111328125	1.171605880737305	0.2578794250488281	2.78814306640625	1.35053564453125	0.2630282897949219	2.775197509765625	1.493593811035156	0.2799426879882813	2.76200830078125	1.713340148925781	0.2829635620117187	2.73069921875	1.675232543945313	0.2891410217285156	2.59727978515625	1.620376342773437	0.2748223571777344	2.583148681640625	1.444272888183594	0.05729336929321289	2.586224609375	1.585790893554687	-0.1305455322265625	2.506357666015625	1.610134521484375	-0.1811813507080078	2.404773193359375	1.647804992675781	-0.1647964019775391	2.4469970703125	1.623256042480469	-0.1380131072998047	2.7979169921875	1.678815002441406	0.2779059143066406	2.92289453125	1.632323120117187	0.2757544555664063	2.739054443359375	1.445480041503906	0.3889931640625	2.689030517578125	1.319075469970703	0.1934191589355469	2.649433349609375	1.342639099121094	0.09891316986083984
282	9.366667	2.811533935546875	1.172245574951172	0.2589142761230468	2.79038427734375	1.350965576171875	0.2667922973632812	2.772525146484375	1.493788940429688	0.2715053405761719	2.755853271484375	1.7122763671875	0.2778761291503906	2.72474853515625	1.673815673828125	0.2795070190429688	2.591905029296875	1.618340576171875	0.2690365600585938	2.5859892578125	1.438488952636719	0.05578804016113281	2.585689453125	1.575498474121094	-0.1341421966552734	2.508959228515625	1.606146118164062	-0.1853925018310547	2.41452294921875	1.656451782226563	-0.1640646209716797	2.44757470703125	1.620702453613281	-0.1394760894775391	2.792461669921875	1.678472595214844	0.2762616577148437	2.917929931640625	1.6353994140625	0.2821937866210937	2.7495732421875	1.439967590332031	0.4017459411621094	2.681841552734375	1.312010467529297	0.2139111938476563	2.65125390625	1.329153900146484	0.1152699813842773
283	9.4	2.80841943359375	1.17961376953125	0.2534701843261719	2.782751953125	1.3570712890625	0.2635009765625	2.760694091796875	1.498842590332031	0.2686426086425781	2.746862060546875	1.716656616210937	0.2798398132324219	2.715255859375	1.678813293457031	0.2780424499511719	2.5852470703125	1.621161987304688	0.2561233520507812	2.586525390625	1.435344146728516	0.04912647628784179	2.5940595703125	1.584017150878906	-0.1307273254394531	2.5260087890625	1.614008117675781	-0.1928960266113281	2.429699462890625	1.661726135253906	-0.1762213745117187	2.454407470703125	1.619777221679688	-0.1547851104736328	2.782872314453125	1.682401489257813	0.2800430908203125	2.90543115234375	1.634045227050781	0.2929006042480469	2.724616943359375	1.457752655029297	0.4215874633789062	2.652594482421875	1.327148132324219	0.2381432342529297	2.6465087890625	1.337369201660156	0.134457763671875
284	9.433333000000001	2.80841943359375	1.17961376953125	0.2534701843261719	2.782751953125	1.3570712890625	0.2635009765625	2.760694091796875	1.498842590332031	0.2686426086425781	2.746862060546875	1.716656616210937	0.2798398132324219	2.715255859375	1.678813293457031	0.2780424499511719	2.5852470703125	1.621161987304688	0.2561233520507812	2.586525390625	1.435344146728516	0.04912647628784179	2.5940595703125	1.584017150878906	-0.1307273254394531	2.5260087890625	1.614008117675781	-0.1928960266113281	2.429699462890625	1.661726135253906	-0.1762213745117187	2.454407470703125	1.619777221679688	-0.1547851104736328	2.782872314453125	1.682401489257813	0.2800430908203125	2.90543115234375	1.634045227050781	0.2929006042480469	2.724616943359375	1.457752655029297	0.4215874633789062	2.652594482421875	1.327148132324219	0.2381432342529297	2.6465087890625	1.337369201660156	0.134457763671875
285	9.466667000000001	2.809200439453125	1.18295378112793	0.2539209442138672	2.782422119140625	1.361047088623047	0.2629246826171875	2.760178466796875	1.503373565673828	0.268375	2.74276025390625	1.721929077148437	0.277422607421875	2.711671142578125	1.683475402832031	0.2744092407226563	2.58217333984375	1.623177917480469	0.2527089385986328	2.590373779296875	1.437979248046875	0.04379019165039062	2.589783935546875	1.574383605957031	-0.1468634643554687	2.525650146484375	1.610702697753906	-0.2104258575439453	2.437919189453125	1.669192504882812	-0.1819672241210938	2.454536376953125	1.628344116210938	-0.1638211975097656	2.7793408203125	1.688049926757813	0.2795515441894531	2.902022216796875	1.641346313476562	0.3004375305175781	2.716439208984375	1.464763763427734	0.4244140930175781	2.6481083984375	1.325452911376953	0.2447509613037109	2.64431689453125	1.336821655273438	0.1406453552246094
286	9.5	2.80904638671875	1.183581741333008	0.2544732055664062	2.781744140625	1.361707702636719	0.263099365234375	2.7589384765625	1.504041778564453	0.2679452514648438	2.740626953125	1.7226708984375	0.2761324157714844	2.709677734375	1.684060363769531	0.2732730407714844	2.580247314453125	1.623514465332031	0.2513702545166016	2.585232666015625	1.444998779296875	0.0364283332824707	2.583175537109375	1.585955261230469	-0.1510245513916016	2.51184814453125	1.617985046386719	-0.2090644226074219	2.4189423828125	1.673675170898437	-0.2234532928466797	2.449499755859375	1.640469787597656	-0.1691503601074219	2.77736328125	1.688931579589844	0.2783931884765625	2.9000869140625	1.643360595703125	0.3018130187988281	2.716194580078125	1.470139312744141	0.433165771484375	2.647620361328125	1.322205200195313	0.2604630737304687	2.653380859375	1.346438293457031	0.1586179962158203
287	9.533333000000001	2.805262451171875	1.186135269165039	0.2546959533691406	2.7775947265625	1.363863372802734	0.262419677734375	2.754126220703125	1.505827301025391	0.2657363586425781	2.7361171875	1.723911071777344	0.2764342956542969	2.70519140625	1.685460693359375	0.2730150756835937	2.5769072265625	1.625070556640625	0.2464355773925781	2.590882080078125	1.448494750976562	0.03104858016967773	2.579737060546875	1.580289855957031	-0.16205029296875	2.496651123046875	1.610621337890625	-0.2022893981933594	2.399232666015625	1.655408447265625	-0.2221309509277344	2.455349609375	1.64164990234375	-0.1755768585205078	2.77272314453125	1.690167297363281	0.2784185180664063	2.896458251953125	1.644366394042969	0.2927089233398438	2.73102978515625	1.471969116210937	0.4464908142089844	2.65390576171875	1.315701293945313	0.2858381042480469	2.65929248046875	1.354762145996094	0.1889253540039063
288	9.566667000000001	2.799856201171875	1.189242462158203	0.2540101470947266	2.773291015625	1.366135284423828	0.2626159973144531	2.752518798828125	1.507570678710938	0.2704725341796875	2.734534423828125	1.724687255859375	0.275982421875	2.70378662109375	1.686361877441406	0.2734367980957031	2.579289306640625	1.626133056640625	0.2351770477294922	2.588564208984375	1.447001831054687	0.02358257675170898	2.5860380859375	1.581297607421875	-0.1665809783935547	2.500865478515625	1.609762512207031	-0.2023335723876953	2.402857666015625	1.649141296386719	-0.2269997406005859	2.465984375	1.642682312011719	-0.1815719604492188	2.77095263671875	1.69118798828125	0.2787983093261719	2.896111328125	1.650660827636719	0.2897313537597656	2.750412841796875	1.479252227783203	0.4608346252441406	2.668	1.310766174316406	0.31798681640625	2.6704833984375	1.3334560546875	0.2164463653564453
289	9.6	2.8000068359375	1.189110366821289	0.2554062652587891	2.773667724609375	1.366532196044922	0.2649097900390625	2.7515107421875	1.508313049316406	0.270105224609375	2.730740478515625	1.725775024414062	0.2776049194335938	2.7004169921875	1.686998413085937	0.2741306457519531	2.577657470703125	1.62499560546875	0.2317068176269531	2.584740234375	1.447037506103516	0.01796154594421387	2.581427978515625	1.582803955078125	-0.1719976806640625	2.494975830078125	1.614704223632812	-0.2021167907714844	2.39952978515625	1.655430480957031	-0.2347716979980469	2.464052978515625	1.649285034179687	-0.1821721038818359	2.767620361328125	1.6925869140625	0.2806923828125	2.8925	1.651561279296875	0.2965922546386719	2.738698486328125	1.470296081542969	0.4510297241210938	2.65857373046875	1.298844299316406	0.309249755859375	2.658979248046875	1.321122009277344	0.2072705383300781
290	9.633333	2.798289306640625	1.190173492431641	0.254412109375	2.7715361328125	1.367457885742188	0.2632938537597656	2.74929931640625	1.509139068603516	0.2685184631347656	2.7302939453125	1.726494934082031	0.2792911376953125	2.69968212890625	1.688048034667969	0.27515771484375	2.577496826171875	1.626490966796875	0.2307624664306641	2.58598876953125	1.448113250732422	0.01763363265991211	2.5851259765625	1.584046142578125	-0.1720634460449219	2.4975068359375	1.612674560546875	-0.2019125061035156	2.39952783203125	1.650331726074219	-0.2302494964599609	2.46886669921875	1.649253479003906	-0.1822236022949219	2.766873291015625	1.692982727050781	0.281952392578125	2.8902880859375	1.648665100097656	0.2996956787109375	2.731140869140625	1.466105804443359	0.4467059936523438	2.6513603515625	1.297874145507812	0.3011580200195312	2.6572568359375	1.320084533691406	0.1993972625732422
291	9.666667	2.798185546875	1.190021514892578	0.2544910583496094	2.771388427734375	1.367314697265625	0.263370849609375	2.749101318359375	1.509001495361328	0.2685615844726563	2.729929931640625	1.726367309570312	0.2792116088867188	2.69934228515625	1.6878896484375	0.2751361083984375	2.57709765625	1.626152587890625	0.2311154632568359	2.584947265625	1.446844116210938	0.018713623046875	2.583689697265625	1.581670715332031	-0.1717932281494141	2.496020751953125	1.609456359863281	-0.2023103942871094	2.397441162109375	1.646501892089844	-0.2293773803710938	2.46615380859375	1.644973083496094	-0.1833555603027344	2.7665419921875	1.692883728027344	0.2818560791015625	2.89004248046875	1.648601745605469	0.2991682739257813	2.73133251953125	1.465778900146484	0.4463695068359375	2.651160888671875	1.297688781738281	0.3008403015136719	2.6568095703125	1.320000183105469	0.1990785217285156
292	9.700000000000001	2.798090576171875	1.189993560791016	0.2545113525390625	2.7712568359375	1.367368591308594	0.2633196411132813	2.748846923828125	1.509112487792969	0.2682452697753906	2.729803466796875	1.726634948730469	0.2779507446289062	2.699173828125	1.688138549804687	0.2740989379882813	2.576447998046875	1.626579284667969	0.2309608306884766	2.581953857421875	1.444338287353516	0.02082534217834473	2.58082470703125	1.5760107421875	-0.1720060882568359	2.493277099609375	1.602928833007812	-0.2037660980224609	2.404169189453125	1.633763000488281	-0.2580140991210937	2.462533203125	1.638228576660156	-0.1852616424560547	2.766418701171875	1.6931279296875	0.2806857299804688	2.890110595703125	1.648704528808594	0.2966884155273438	2.73246728515625	1.466333435058594	0.4458348388671875	2.650322265625	1.298216613769531	0.3012632751464844	2.6555791015625	1.320142059326172	0.1993474731445312
293	9.733333	2.79575634765625	1.194163528442383	0.2562978515625	2.766841796875	1.371146514892578	0.263574462890625	2.74391162109375	1.512648254394531	0.2698092651367188	2.732776611328125	1.730668762207031	0.2765529479980469	2.700802490234375	1.693291198730469	0.273091796875	2.57314111328125	1.643387329101563	0.2295754089355469	2.587287841796875	1.439051330566406	0.04160848236083985	2.631012939453125	1.564303833007813	-0.1503353424072266	2.55960986328125	1.5914921875	-0.2098869781494141	2.46324267578125	1.635487915039063	-0.2342622985839844	2.4910654296875	1.596180786132813	-0.1755490417480469	2.768111572265625	1.695917602539063	0.2798746643066407	2.89205419921875	1.651218688964844	0.2918548583984375	2.736600341796875	1.471730529785156	0.4463052062988281	2.6509990234375	1.306303314208984	0.3009235534667969	2.655743896484375	1.322543395996094	0.1980018310546875
294	9.766667	2.795489501953125	1.194489212036133	0.2560595397949219	2.766943603515625	1.3719228515625	0.2627234191894531	2.745085693359375	1.513827026367188	0.2702009887695312	2.73188134765625	1.73212109375	0.2784654235839844	2.70018798828125	1.694389709472656	0.2748493957519531	2.57268359375	1.643151977539063	0.2314632873535156	2.582725830078125	1.444715515136719	0.03622268295288086	2.621001708984375	1.562579284667969	-0.1620329437255859	2.542002685546875	1.586984252929688	-0.2128798522949219	2.44246728515625	1.626513732910156	-0.2327343139648438	2.482361083984375	1.596268493652344	-0.1827129669189453	2.76762646484375	1.697616149902344	0.2814440612792969	2.893508544921875	1.656349304199219	0.2864201965332031	2.745282470703125	1.467824768066406	0.4382366638183594	2.65031494140625	1.302595825195312	0.2977535095214844	2.654693115234375	1.321614898681641	0.1950785675048828
295	9.800000000000001	2.793216796875	1.196584442138672	0.2530326232910156	2.7653623046875	1.373274932861328	0.2600135803222656	2.743263916015625	1.514542907714844	0.2659411926269531	2.730414794921875	1.731736206054687	0.2767050476074219	2.6987587890625	1.694200134277344	0.2739330749511719	2.56989306640625	1.643940673828125	0.2359677734375	2.575101806640625	1.451423156738281	0.03648835372924805	2.615252197265625	1.530783508300781	-0.1785667114257813	2.540281005859375	1.555431396484375	-0.2343063507080078	2.446676025390625	1.610006958007812	-0.2381007995605469	2.473055419921875	1.566229187011719	-0.1860900726318359	2.766084716796875	1.697380310058594	0.2780132141113281	2.890660400390625	1.654156982421875	0.2829938659667969	2.732416259765625	1.453860809326172	0.4040680541992188	2.633446533203125	1.284506622314453	0.2734433898925781	2.6294931640625	1.303401519775391	0.1712191619873047
296	9.833333	2.7917353515625	1.196974029541016	0.2525490875244141	2.763281982421875	1.373897705078125	0.2595422973632813	2.7404765625	1.515334777832031	0.2650149230957031	2.730138427734375	1.732984130859375	0.2771831359863281	2.69798046875	1.695746520996094	0.2745864562988281	2.568699951171875	1.645385314941406	0.2371863098144531	2.565717529296875	1.463513610839844	0.0272454776763916	2.60910693359375	1.537032653808594	-0.1897055969238281	2.535186279296875	1.531278137207031	-0.2519280090332031	2.432758056640625	1.544124145507813	-0.2857059020996094	2.474848876953125	1.55130908203125	-0.2302194213867187	2.76550439453125	1.69816943359375	0.2778576965332031	2.88873486328125	1.650368103027344	0.2800164489746094	2.728250244140625	1.436197143554688	0.3721257019042969	2.63999658203125	1.293700073242187	0.2058542022705078	2.640721923828125	1.315764312744141	0.1039994659423828
297	9.866667	2.791723388671875	1.196365646362305	0.2518720397949219	2.763160888671875	1.373214294433594	0.2586419677734375	2.740145263671875	1.514580383300781	0.2636856994628906	2.729318603515625	1.73214892578125	0.2754426574707031	2.697259033203125	1.694855041503906	0.272778564453125	2.567918701171875	1.645299865722656	0.2347144470214844	2.560968994140625	1.462113555908203	0.02614866256713867	2.60576025390625	1.527283752441406	-0.1930829772949219	2.5321826171875	1.521442626953125	-0.2556482849121094	2.4306015625	1.535615905761719	-0.2912755737304688	2.467870361328125	1.52932080078125	-0.2330950012207031	2.764739501953125	1.697420349121094	0.2763191223144531	2.888353759765625	1.650712463378906	0.2756053466796875	2.731171875	1.430248382568359	0.3577010192871094	2.64918994140625	1.300144195556641	0.1786712341308594	2.640078125	1.270162689208984	0.07931369018554688
298	9.9	2.791915283203125	1.195676422119141	0.2520175323486328	2.76285205078125	1.372471618652344	0.2589501342773438	2.739630615234375	1.513811950683594	0.2645195617675781	2.730369384765625	1.731255615234375	0.2800783081054687	2.6980439453125	1.694262817382812	0.2764345092773438	2.5686201171875	1.648266052246094	0.2343027954101563	2.549937255859375	1.466475738525391	0.02516721153259277	2.59651171875	1.502742340087891	-0.2003368835449219	2.524638427734375	1.494408081054687	-0.2646060485839844	2.42529052734375	1.511968658447266	-0.3047932434082031	2.4586689453125	1.491417053222656	-0.2455283050537109	2.765517333984375	1.696231323242188	0.2806737670898438	2.887513427734375	1.648060241699219	0.2643722229003906	2.721557861328125	1.418907287597656	0.2590494689941406	2.696362060546875	1.435118591308594	0.02490581512451172	2.653296875	1.455896423339844	-0.06767732238769532
299	9.933333000000001	2.795107666015625	1.198066497802734	0.2528223114013672	2.76631640625	1.374891052246094	0.2622391052246094	2.743143798828125	1.516244934082031	0.2694476318359375	2.731694580078125	1.733310302734375	0.2897791137695312	2.6997109375	1.695960998535156	0.2864009399414063	2.57341015625	1.650532897949219	0.2349386901855469	2.53930712890625	1.473459594726563	0.02351242256164551	2.574283935546875	1.466753631591797	-0.2069822082519531	2.494360107421875	1.461135803222656	-0.2613575134277344	2.4004150390625	1.468855987548828	-0.3154040222167969	2.440907470703125	1.472054229736328	-0.2552785339355469	2.767292724609375	1.698722106933594	0.28853564453125	2.893316650390625	1.664563415527344	0.2675700988769531	2.82790087890625	1.389267974853515	0.2574863586425781	2.809774169921875	1.463408935546875	0.03397677993774414	2.731423583984375	1.434612579345703	-0.02848774528503418
300	9.966667000000001	2.796189453125	1.197804061889648	0.2538307647705078	2.767505126953125	1.374751403808594	0.2632523498535156	2.744543212890625	1.516210571289062	0.270722412109375	2.7336884765625	1.733333068847656	0.292103515625	2.7015830078125	1.696088806152344	0.2883275146484375	2.575607666015625	1.651252380371094	0.2353383483886719	2.543073486328125	1.472728271484375	0.02467420768737793	2.578758544921875	1.459160797119141	-0.2055469665527344	2.49956494140625	1.451863861083984	-0.260882568359375	2.40788623046875	1.454976867675781	-0.3192380065917969	2.4454599609375	1.457848083496094	-0.2554649963378906	2.769197998046875	1.698610656738281	0.2909100341796875	2.8952216796875	1.663691589355469	0.2707267150878906	2.82038232421875	1.391021667480469	0.2530691986083984	2.80104052734375	1.452995513916016	0.02584266662597656	2.71835693359375	1.429450378417969	-0.03324645614624024
301	10	2.79349560546875	1.1999365234375	0.2543890228271484	2.76331298828125	1.375221282958984	0.2681368103027344	2.7396328125	1.515354370117187	0.2800472717285156	2.73066259765625	1.731321105957031	0.3002185974121094	2.69847021484375	1.694425354003906	0.2980896606445312	2.576482666015625	1.651160522460938	0.2374251098632812	2.5455087890625	1.480236602783203	0.02252645874023438	2.58044921875	1.437945922851563	-0.2028148345947266	2.501072998046875	1.433453887939453	-0.2571326599121094	2.412964111328125	1.434179718017578	-0.3196679992675781	2.44689306640625	1.432821502685547	-0.25026171875	2.76572509765625	1.696648620605469	0.2977721862792969	2.8844423828125	1.654368896484375	0.2602014770507812	2.7382099609375	1.414970611572266	0.2361839904785156	2.757006103515625	1.572453247070313	0.06296644973754882	2.697534423828125	1.656675476074219	0.07383251190185547
302	10.033333	2.794295166015625	1.198175659179687	0.2543223724365234	2.76476025390625	1.373262512207031	0.2671614685058594	2.743783447265625	1.51317333984375	0.2826651611328125	2.742681884765625	1.72916162109375	0.2994312133789063	2.709257080078125	1.693471801757813	0.2983228149414062	2.585656982421875	1.65159423828125	0.2407268218994141	2.551999755859375	1.485693145751953	0.02305108261108399	2.5793564453125	1.42439404296875	-0.1984408416748047	2.4993525390625	1.421661010742187	-0.2515876007080078	2.410923828125	1.424157592773438	-0.3132315979003906	2.452810302734375	1.425341735839844	-0.2555735778808594	2.7763984375	1.693312622070313	0.2970892028808594	2.89084423828125	1.65885107421875	0.2429078979492187	2.746991943359375	1.417549835205078	0.2380914611816406	2.702157958984375	1.561814147949219	0.05890700149536133	2.64615380859375	1.645424682617187	0.08291747283935547
303	10.066667	2.794984375	1.20265641784668	0.2533057403564453	2.76595556640625	1.378775421142578	0.2685016479492188	2.745400390625	1.519436767578125	0.285887939453125	2.7424345703125	1.736692749023438	0.3036392517089844	2.709102783203125	1.7005068359375	0.3022644958496093	2.587490234375	1.652676635742187	0.2428772430419922	2.55844189453125	1.487679779052734	0.02168026542663574	2.586367431640625	1.420024230957031	-0.1994120025634766	2.506121826171875	1.417643707275391	-0.2532998352050781	2.41669482421875	1.423304962158203	-0.3144794616699219	2.4550634765625	1.416866668701172	-0.2508467407226562	2.77666796875	1.700910705566406	0.301250244140625	2.89167431640625	1.662160766601563	0.2491937561035156	2.711534912109375	1.444642761230469	0.2360584259033203	2.652411376953125	1.576565979003906	0.04972152328491211	2.601185791015625	1.664359313964844	0.07223172760009766
304	10.1	2.80247216796875	1.207211380004883	0.2547610473632813	2.778169677734375	1.386188415527344	0.2664188537597657	2.75805712890625	1.529259338378906	0.274381103515625	2.765603759765625	1.748667602539062	0.2921584777832031	2.73048388671875	1.713505798339844	0.2938813171386719	2.603138671875	1.660988952636719	0.2485149230957031	2.5592021484375	1.501327941894531	0.02229373168945312	2.54576953125	1.408103332519531	-0.1933362731933594	2.462218017578125	1.408361968994141	-0.2439582366943359	2.369888671875	1.413693420410156	-0.3028143615722656	2.440341552734375	1.408159057617187	-0.2717512817382812	2.7983359375	1.711147338867188	0.2866837463378906	2.902357666015625	1.662024841308594	0.2191026153564453	2.6869892578125	1.478212341308594	0.1812910003662109	2.521205078125	1.492475219726562	0.01073184585571289	2.49799267578125	1.589965576171875	-0.02121807479858398
305	10.133333	2.80925048828125	1.214504196166992	0.2682754211425781	2.77773876953125	1.393716522216797	0.2512610626220703	2.760655517578125	1.538818359375	0.251149154663086	2.76521142578125	1.757453002929688	0.2916366271972656	2.731402587890625	1.72047802734375	0.2949334106445313	2.601182373046875	1.670101684570312	0.2507864532470703	2.561772705078125	1.501361419677735	0.02693876647949219	2.540049560546875	1.393768463134766	-0.1837779235839844	2.461258544921875	1.401673156738281	-0.2425953216552734	2.3913623046875	1.397266998291016	-0.3283106079101563	2.4344287109375	1.406496490478516	-0.2674286499023438	2.7979619140625	1.72178466796875	0.2770297546386719	2.899503173828125	1.712506469726562	0.1889847869873047	2.72682080078125	1.483682250976563	0.1571226501464844	2.537419189453125	1.438602935791016	0.01576219463348389	2.4877666015625	1.524462280273438	-0.02222497940063477
306	10.166667	2.8098037109375	1.213486206054688	0.2698899841308594	2.776515869140625	1.392980865478516	0.2534879760742187	2.759191650390625	1.538464538574219	0.2559302520751953	2.769097412109375	1.758256591796875	0.2925979919433594	2.7338408203125	1.722373901367187	0.2948858337402344	2.601146240234375	1.67699072265625	0.2512700500488281	2.558195556640625	1.507003082275391	0.02796848106384277	2.53194970703125	1.393242523193359	-0.1797583160400391	2.4497958984375	1.396383758544922	-0.2347847137451172	2.376652587890625	1.392263641357422	-0.3181929016113281	2.423395263671875	1.398726593017578	-0.2599660034179688	2.801411865234375	1.721140441894531	0.2802954711914062	2.918423583984375	1.696154724121094	0.2175336151123047	2.741706298828125	1.478374145507813	0.1466430358886719	2.58625732421875	1.397782501220703	-0.01939289283752441	2.510453857421875	1.466920837402344	-0.04803030014038086
307	10.2	2.81385107421875	1.213269912719727	0.2707373657226563	2.782261962890625	1.393156768798828	0.2533883972167969	2.76527392578125	1.538834899902344	0.2543796844482422	2.780338134765625	1.759355773925781	0.2858065795898437	2.74393603515625	1.724541809082031	0.287660888671875	2.608040283203125	1.682608581542969	0.2504582672119141	2.551690185546875	1.504318725585938	0.03646759796142578	2.519395751953125	1.387293609619141	-0.1688344268798828	2.437531494140625	1.393281311035156	-0.2242212066650391	2.36326513671875	1.389513275146484	-0.3067875061035156	2.41058056640625	1.391661407470703	-0.2496541748046875	2.812003662109375	1.720976440429687	0.2756912536621094	2.937138916015625	1.696776489257813	0.2304737701416016	2.785466064453125	1.468236785888672	0.1377161712646484	2.65843603515625	1.361497283935547	-0.03780064010620117	2.56846630859375	1.411459655761719	-0.06567172241210938
308	10.233333	2.81598681640625	1.212745056152344	0.2677714538574218	2.7804189453125	1.391743713378906	0.2500179748535156	2.760780517578125	1.537009460449219	0.2499494934082031	2.7795009765625	1.757768005371094	0.2764809265136719	2.74408935546875	1.722850341796875	0.2845121765136719	2.60414111328125	1.68454931640625	0.261413818359375	2.545409912109375	1.498857116699219	0.05469165802001953	2.512245849609375	1.386317840576172	-0.1528140869140625	2.4274189453125	1.386779449462891	-0.2037907257080078	2.343337890625	1.381853607177734	-0.2761736450195312	2.395562744140625	1.385970123291016	-0.22417333984375	2.8093095703125	1.719436218261719	0.2617411499023438	2.909094482421875	1.682368041992187	0.1784480438232422	2.74508642578125	1.476364990234375	0.05840576553344726	2.5862216796875	1.394387390136719	-0.1038070068359375	2.48393017578125	1.413554718017578	-0.08091647338867188
309	10.266667	2.8177802734375	1.212541549682617	0.2671827087402344	2.780599853515625	1.391060150146484	0.2516049194335938	2.759544677734375	1.535846923828125	0.2520447692871094	2.780828857421875	1.756191528320312	0.2764602355957032	2.74534375	1.721733215332031	0.2854930725097656	2.60456982421875	1.683238952636719	0.2711559448242187	2.54054541015625	1.494142303466797	0.06989988708496093	2.504254150390625	1.378846008300781	-0.1350364379882812	2.419210205078125	1.379819976806641	-0.1852764434814453	2.327260986328125	1.382805847167969	-0.2471075897216797	2.38419189453125	1.403710693359375	-0.1960896606445313	2.809903564453125	1.717547424316406	0.2614034423828125	2.908542236328125	1.66406689453125	0.1865021362304687	2.737540283203125	1.444094299316406	0.1103412322998047	2.5761171875	1.321627319335938	-0.0200271167755127	2.48625048828125	1.3610703125	-0.06101863098144531
310	10.3	2.822462890625	1.211404266357422	0.2623999633789063	2.7857392578125	1.389444152832031	0.2479791107177734	2.765220947265625	1.533779235839844	0.2474883422851563	2.7763779296875	1.7535927734375	0.2758475646972656	2.7445986328125	1.716896667480469	0.288240234375	2.602701416015625	1.682122924804688	0.2855837097167969	2.54373974609375	1.472368804931641	0.1058239517211914	2.512508056640625	1.378384124755859	-0.1095743942260742	2.425213623046875	1.371038482666016	-0.1544464874267578	2.31785302734375	1.384986267089844	-0.1763116607666016	2.38211669921875	1.400065551757812	-0.1500933990478516	2.805368408203125	1.71735400390625	0.2560130310058594	2.89054736328125	1.695184020996094	0.1544108123779297	2.7590087890625	1.456080383300781	0.06297007369995117	2.588291748046875	1.358770050048828	-0.07495491027832031	2.4836171875	1.364393463134766	-0.05936723709106445
311	10.333333	2.82560986328125	1.209808181762695	0.2578812866210938	2.786371826171875	1.386731475830078	0.2395869903564453	2.767319091796875	1.531092529296875	0.2388830413818359	2.77494677734375	1.750144714355469	0.2718717346191406	2.746365478515625	1.712068298339844	0.2872823181152344	2.61393408203125	1.654680419921875	0.3089412536621094	2.52568603515625	1.421755584716797	0.1764403076171875	2.478252685546875	1.373731109619141	-0.05053061294555664	2.386283935546875	1.368139862060547	-0.08481430816650391	2.28405517578125	1.365970581054687	-0.1262228469848633	2.3822705078125	1.432034240722656	-0.09714772033691406	2.8021630859375	1.715523742675781	0.2473414764404297	2.864110107421875	1.708337768554688	0.1284373931884766	2.7941376953125	1.432262603759766	0.089387939453125	2.594890380859375	1.345277435302734	-0.0117789134979248	2.505025634765625	1.334894165039062	-0.06674511718749999
312	10.366667	2.82748193359375	1.207406921386719	0.253817138671875	2.7877880859375	1.383874114990234	0.2354876403808594	2.767590087890625	1.527793212890625	0.2335465545654297	2.77568359375	1.747447204589844	0.2587144470214844	2.748571044921875	1.709810241699219	0.2772402648925781	2.618831298828125	1.655954345703125	0.3158167724609375	2.539976806640625	1.404532012939453	0.2164703979492187	2.48032568359375	1.348307403564453	-0.005212247371673584	2.384936279296875	1.341688171386719	-0.02725438690185547	2.28550634765625	1.320010162353516	-0.06930610656738281	2.3650185546875	1.3878916015625	-0.04749308395385742	2.80139599609375	1.712254272460938	0.2335763244628906	2.8557021484375	1.695665283203125	0.1121863174438477	2.693751220703125	1.479281646728516	0.01585394096374512	2.482834716796875	1.428016845703125	-0.08500254821777344	2.4330830078125	1.337757537841797	-0.06174464035034179
313	10.4	2.831838623046875	1.205968536376953	0.2402923278808594	2.789025146484375	1.382073760986328	0.2247476501464844	2.766063720703125	1.525661254882813	0.2231645660400391	2.779833984375	1.744553649902344	0.2530940246582031	2.7553173828125	1.706516967773438	0.2742990417480469	2.640875244140625	1.653430725097656	0.3472966918945313	2.54357421875	1.396105682373047	0.2864499206542969	2.429398193359375	1.34967724609375	0.08463115692138672	2.355521484375	1.346974578857422	0.02002448654174805	2.295036865234375	1.338890716552734	-0.0717027359008789	2.345568359375	1.368120239257812	-0.009937219619750977	2.80130615234375	1.709955200195313	0.2234935607910156	2.852248779296875	1.709904846191406	0.09946117401123047	2.687146240234375	1.515300659179688	-0.03202470397949219	2.531669189453125	1.370558258056641	-0.1425865325927734	2.457695556640625	1.327804626464844	-0.08033758544921875
314	10.433333	2.831832275390625	1.199483535766602	0.234949462890625	2.7883671875	1.374576385498047	0.2277307891845703	2.765126220703125	1.517029541015625	0.2289949951171875	2.77185205078125	1.735361145019531	0.2526880798339844	2.757016845703125	1.696634155273438	0.2799047546386719	2.666179443359375	1.651711669921875	0.3831541748046875	2.607381591796875	1.37979150390625	0.4117076416015625	2.494364013671875	1.345286437988281	0.2088955230712891	2.40645263671875	1.360046325683594	0.1695202026367187	2.31914892578125	1.359669464111328	0.103670295715332	2.39762890625	1.383599548339844	0.1382625274658203	2.78633251953125	1.70177099609375	0.2186459045410156	2.821599365234375	1.705321594238281	0.09036032867431641	2.7290087890625	1.481736663818359	-0.06009621810913086	2.525401611328125	1.556000183105469	0.03752085494995117	2.442412841796875	1.589100891113281	0.09253875732421875
315	10.466667	2.83151318359375	1.198367156982422	0.2290633544921875	2.792902587890625	1.375300262451172	0.2257387390136719	2.775239501953125	1.518973327636719	0.2294585418701172	2.790464111328125	1.738347534179687	0.2445254516601562	2.7792421875	1.700736633300781	0.2751165161132813	2.70801220703125	1.663070068359375	0.3958275146484375	2.663865966796875	1.388555023193359	0.4333173217773437	2.502935546875	1.33001171875	0.2716925659179688	2.40547265625	1.335678497314453	0.2665632934570312	2.300029541015625	1.320704223632812	0.2402531890869141	2.388397216796875	1.360706390380859	0.2334504852294922	2.798660400390625	1.703275756835938	0.2096599884033203	2.799965576171875	1.692604248046875	0.07657673645019532	2.71832568359375	1.463162658691406	-0.07312579345703125	2.50832666015625	1.51232275390625	0.02858412170410156	2.4408837890625	1.551878173828125	0.09906106567382812
316	10.5	2.828001708984375	1.198659210205078	0.2239813995361328	2.7925791015625	1.377528717041016	0.2234704895019531	2.77860107421875	1.522570129394531	0.2277117462158203	2.792921630859375	1.743766784667969	0.2379875183105469	2.786347412109375	1.706208190917969	0.2704810180664062	2.748226318359375	1.674029968261719	0.407808837890625	2.7125400390625	1.396663177490234	0.4474059753417969	2.535151123046875	1.320812957763672	0.3096537780761719	2.442538818359375	1.288024291992187	0.3154893493652344	2.348015380859375	1.234381881713867	0.2958743896484375	2.4214501953125	1.345474517822266	0.2853152160644531	2.79686181640625	1.708072021484375	0.2025328216552734	2.779981689453125	1.691046264648437	0.07027481842041015	2.709137451171875	1.444072601318359	-0.05936272430419922	2.47909326171875	1.391366851806641	-0.01543913745880127	2.426619140625	1.311736877441406	0.03076701545715332
317	10.533333	2.826057373046875	1.195378860473633	0.2240353851318359	2.7919365234375	1.374670257568359	0.2270905609130859	2.77541943359375	1.519585510253906	0.2317474212646485	2.791038330078125	1.740974487304688	0.2409536895751953	2.788351318359375	1.70327392578125	0.2739144287109375	2.76810205078125	1.679978332519531	0.4168814392089844	2.8250283203125	1.415080444335937	0.4976861267089844	2.655421875	1.35569287109375	0.3427012634277344	2.558968017578125	1.349462860107422	0.3617887573242187	2.4529765625	1.318247192382813	0.3655103454589844	2.528752197265625	1.358824768066406	0.3355095825195312	2.790701171875	1.705355773925781	0.2051318511962891	2.751950439453125	1.668520324707031	0.08165554046630859	2.663565673828125	1.437977325439453	-0.06677731323242188	2.456015380859375	1.316989776611328	-0.06101709365844726	2.366856689453125	1.262857879638672	-0.04169150161743164
318	10.566667	2.82456982421875	1.187635406494141	0.2272993774414062	2.801312255859375	1.368380523681641	0.235491683959961	2.772544921875	1.511255035400391	0.2407131805419922	2.78076513671875	1.733091979980469	0.2411385803222656	2.78524267578125	1.696461364746094	0.2750492553710938	2.800267578125	1.66728564453125	0.417486083984375	2.98229638671875	1.472030914306641	0.5101189575195313	2.813487060546875	1.329445281982422	0.4240086364746094	2.73500341796875	1.37461181640625	0.3853497009277344	2.632866943359375	1.400748321533203	0.3523045349121094	2.7243212890625	1.382320251464844	0.3421392822265625	2.77571142578125	1.696334533691406	0.2069020385742187	2.725815673828125	1.651103698730469	0.09051244354248048	2.650141357421875	1.420549224853516	-0.0644303207397461	2.5449814453125	1.219074264526367	-0.1420474395751953	2.447312255859375	1.177849243164063	-0.1419002380371094
319	10.6	2.82444775390625	1.186801956176758	0.2261954040527344	2.79905126953125	1.367648254394531	0.2340018615722656	2.765130615234375	1.509678894042969	0.2395321502685547	2.778761474609375	1.731686706542969	0.2372476501464844	2.785787109375	1.695083129882812	0.2709039001464844	2.824748779296875	1.665317077636719	0.4089167175292969	3.0308271484375	1.480383483886719	0.4680242004394531	2.85721630859375	1.321720245361328	0.4340418395996094	2.776568603515625	1.355798217773438	0.3885660705566406	2.6912021484375	1.394101257324219	0.3293901062011719	2.749867431640625	1.364158416748047	0.3627568969726562	2.769343017578125	1.694791076660156	0.2039446868896484	2.70834521484375	1.651248901367187	0.09196985626220704	2.628218994140625	1.42815966796875	-0.07245404052734375	2.544255126953125	1.237076110839844	-0.1922262573242187	2.450080322265625	1.194089263916016	-0.1684044494628906
320	10.633333	2.82241552734375	1.184723159790039	0.2258042602539063	2.79835791015625	1.36498291015625	0.2312718505859375	2.77171533203125	1.507904876708984	0.2357289276123047	2.780175537109375	1.729144653320313	0.2342379608154297	2.792291259765625	1.692589721679687	0.2661055908203125	2.85789599609375	1.674377563476563	0.3950143127441406	3.056692138671875	1.482362152099609	0.4500697937011719	2.85581005859375	1.36550341796875	0.4940887145996094	2.78089794921875	1.382586456298828	0.4329357604980469	2.70807763671875	1.395774200439453	0.3512884826660156	2.757700927734375	1.391196228027344	0.3998814392089844	2.767297607421875	1.692505615234375	0.2021887817382813	2.69676806640625	1.6514013671875	0.09577867889404297	2.61378515625	1.423717437744141	-0.05826125335693359	2.54460693359375	1.233815643310547	-0.1868079071044922	2.44034814453125	1.249589233398438	-0.1789912261962891
321	10.666667	2.82272998046875	1.184995559692383	0.2235203857421875	2.799406494140625	1.364886383056641	0.227685791015625	2.7732841796875	1.507519073486328	0.2315273284912109	2.78056982421875	1.728175415039062	0.2281085662841797	2.793843017578125	1.692023315429688	0.2597605285644531	2.863263427734375	1.67671533203125	0.3865829162597657	3.073029052734375	1.492977600097656	0.4216158752441406	2.884676025390625	1.359504730224609	0.4701001586914063	2.7955009765625	1.376745208740234	0.4334747314453125	2.71855859375	1.395527923583984	0.3572912292480468	2.76632958984375	1.390804290771484	0.4027890014648438	2.76689453125	1.691330993652344	0.1968501129150391	2.69237939453125	1.651289916992188	0.09324812316894532	2.607892578125	1.42375521850586	-0.05872380065917969	2.535759765625	1.232992599487305	-0.1830892639160156	2.4322900390625	1.252683074951172	-0.1780612640380859
322	10.7	2.8223466796875	1.183957672119141	0.2220066223144531	2.798052734375	1.363439514160156	0.2261219024658203	2.77058154296875	1.505582702636719	0.2302669677734375	2.780495361328125	1.725687744140625	0.2225455169677734	2.794633056640625	1.689978271484375	0.2542048645019531	2.866580810546875	1.676154907226562	0.3795242309570312	3.076722900390625	1.491718780517578	0.4033860778808594	2.8922958984375	1.357207977294922	0.4613955383300781	2.80121142578125	1.375036956787109	0.4306200256347656	2.721139892578125	1.395294067382812	0.3583846740722657	2.76979052734375	1.390402862548828	0.4036551818847656	2.765049560546875	1.688543212890625	0.1926194305419922	2.68575537109375	1.648289123535156	0.092989013671875	2.593764892578125	1.418856781005859	-0.05071917343139649	2.52273486328125	1.231258239746094	-0.1797402801513672	2.4191923828125	1.249518768310547	-0.1742379913330078
323	10.733333	2.825697509765625	1.181059616088867	0.2232488708496094	2.8003251953125	1.360339294433594	0.2287569274902344	2.77004150390625	1.501834930419922	0.2346607818603516	2.7840595703125	1.7215986328125	0.22449853515625	2.7986982421875	1.685884399414062	0.2559173126220703	2.87776318359375	1.671876647949219	0.3768362121582031	3.079906494140625	1.479564300537109	0.4066091918945313	2.893943603515625	1.351774353027344	0.4740604858398437	2.80904931640625	1.374199249267578	0.4310504150390625	2.725949951171875	1.396203338623047	0.3628741455078125	2.780070556640625	1.391161468505859	0.4054405212402344	2.766719970703125	1.684524536132812	0.1955452270507813	2.684338623046875	1.643926940917969	0.09861089324951172	2.59152197265625	1.418310211181641	-0.05045904159545898	2.514402587890625	1.230298034667969	-0.1752759857177734	2.411016845703125	1.247078506469727	-0.1646598815917969
324	10.766667	2.8276943359375	1.178811981201172	0.2241721496582031	2.800706298828125	1.357645629882813	0.2288727569580078	2.76990625	1.498858642578125	0.2343448028564453	2.78420263671875	1.718138366699219	0.220763671875	2.7997373046875	1.68284716796875	0.2521301574707031	2.881952392578125	1.672135864257812	0.37104736328125	3.0828759765625	1.477511016845703	0.3878772888183594	2.901898681640625	1.350896728515625	0.468730712890625	2.814251708984375	1.373634033203125	0.4321725463867188	2.7313447265625	1.396275177001953	0.3641951599121094	2.78409716796875	1.39065283203125	0.4071742553710938	2.765842529296875	1.680782836914062	0.1929334106445313	2.681212890625	1.640687561035156	0.09798045349121094	2.5889404296875	1.414217834472656	-0.0494280014038086	2.512178466796875	1.225453948974609	-0.1727429656982422	2.40938134765625	1.239192398071289	-0.1554590301513672
325	10.8	2.82819580078125	1.178879287719726	0.2217823333740234	2.8026943359375	1.358970916748047	0.2268421020507813	2.771547607421875	1.500930023193359	0.2330194396972656	2.785876708984375	1.721523620605469	0.2202190551757812	2.802177978515625	1.685842834472656	0.2512071380615234	2.88828662109375	1.672026062011719	0.3680481567382812	3.090198486328125	1.476831481933594	0.3918732299804688	2.905555908203125	1.350715454101562	0.4690762939453125	2.81834033203125	1.374261413574219	0.4305491333007813	2.7330390625	1.397507141113281	0.3647557983398437	2.78734033203125	1.390411804199219	0.4082896728515625	2.7667275390625	1.684125549316406	0.1924591217041016	2.679827392578125	1.640520385742188	0.1000593948364258	2.588740478515625	1.409099945068359	-0.04353318405151367	2.514438720703125	1.217348831176758	-0.1663945770263672	2.410202392578125	1.2274873046875	-0.1517621459960938
326	10.833333	2.8272236328125	1.177731735229492	0.2226948547363281	2.80241357421875	1.356870147705078	0.2280285491943359	2.776833984375	1.499128753662109	0.2334662628173828	2.787861083984375	1.718759399414063	0.2226445770263672	2.8040576171875	1.683299682617188	0.253484848022461	2.885905517578125	1.672727722167969	0.3726746520996094	3.084056396484375	1.475572479248047	0.3927930297851562	2.903500732421875	1.342721710205078	0.4640394897460938	2.81551025390625	1.368685699462891	0.4305762329101562	2.7339794921875	1.397638092041016	0.3633261108398437	2.785466064453125	1.390704986572266	0.4076939086914063	2.76991748046875	1.681496643066406	0.1944177398681641	2.683591796875	1.642594848632812	0.1004931411743164	2.60338330078125	1.414957458496094	-0.05210549545288086	2.52407421875	1.215039001464844	-0.1544675598144531	2.426298583984375	1.248302856445312	-0.1741920166015625
327	10.866667	2.827356201171875	1.176979187011719	0.2236743011474609	2.803704833984375	1.356336364746094	0.2265725402832031	2.778613037109375	1.498747100830078	0.2300941009521484	2.790529541015625	1.718301879882812	0.2185484771728516	2.806232666015625	1.68290771484375	0.2497200927734375	2.885166748046875	1.671848876953125	0.3708218994140625	3.08015234375	1.471772186279297	0.3930470581054687	2.9004404296875	1.335809661865234	0.46048095703125	2.812029296875	1.363460571289063	0.4295651550292969	2.730007568359375	1.395788848876953	0.3644789123535156	2.781538330078125	1.386949096679688	0.4089808044433594	2.7727958984375	1.68098828125	0.190252914428711	2.686354736328125	1.640888000488281	0.09693422698974609	2.603762939453125	1.410677001953125	-0.0504619026184082	2.52620263671875	1.211557418823242	-0.1556995849609375	2.427960693359375	1.243985610961914	-0.1744959869384766
328	10.9	2.830197998046875	1.17586637878418	0.2226099090576172	2.805567138671875	1.355331268310547	0.2254317779541016	2.78010205078125	1.497872192382812	0.2287626190185547	2.791801513671875	1.717817443847656	0.2190948944091797	2.807328369140625	1.68214501953125	0.250140869140625	2.886395751953125	1.670455810546875	0.3713230590820312	3.07722705078125	1.466592956542969	0.3991177062988281	2.891808349609375	1.341344421386719	0.4726477966308594	2.8052216796875	1.36898681640625	0.43658544921875	2.729341552734375	1.397763916015625	0.3627318725585937	2.776279052734375	1.386252990722656	0.410162109375	2.774326171875	1.680663330078125	0.1903171691894531	2.687481201171875	1.642994873046875	0.09611515045166015	2.606196044921875	1.412903839111328	-0.05290816116333008	2.52824755859375	1.213109939575195	-0.1572816925048828	2.429387939453125	1.244981491088867	-0.1744938812255859
329	10.933333	2.832609375	1.176456878662109	0.2240359649658203	2.80731689453125	1.356009796142578	0.2266609344482422	2.78120166015625	1.498580108642578	0.2297903442382813	2.793150390625	1.718720642089844	0.2200048217773438	2.80821923828125	1.683046936035156	0.2513511199951172	2.8857421875	1.671429321289063	0.37370068359375	3.069768798828125	1.4668955078125	0.4302855224609375	2.871186279296875	1.357368774414063	0.4947084045410156	2.7834580078125	1.378156311035156	0.4566039123535156	2.7318330078125	1.398347686767578	0.3617842407226562	2.75617529296875	1.385762359619141	0.4229466552734375	2.77606640625	1.681501037597656	0.1909933166503906	2.69212451171875	1.643864074707031	0.09400484466552735	2.60446533203125	1.412718963623047	-0.05022833633422852	2.52797314453125	1.217421478271484	-0.16426953125	2.427279541015625	1.24673649597168	-0.1746685333251953
330	10.966667	2.8341279296875	1.176631057739258	0.2240615081787109	2.809249755859375	1.35647314453125	0.2260224609375	2.782698974609375	1.499151489257812	0.2287111206054687	2.793024658203125	1.719680786132812	0.2198112640380859	2.808222900390625	1.683960021972656	0.2511377868652344	2.886099853515625	1.668152526855469	0.3730022888183594	3.0501865234375	1.456248229980469	0.4582429504394531	2.8396474609375	1.36525146484375	0.5140076293945313	2.75762646484375	1.391142303466797	0.4670406799316406	2.730443603515625	1.409086059570313	0.3620069580078125	2.73965234375	1.393721221923828	0.4218381958007812	2.776355224609375	1.682397827148438	0.1905351715087891	2.69202294921875	1.644763732910156	0.0936602554321289	2.5943017578125	1.415885223388672	-0.04839646148681641	2.515860107421875	1.227280853271484	-0.172540283203125	2.4124873046875	1.245213348388672	-0.1613022308349609
331	11	2.834754150390625	1.176890197753906	0.2240867004394531	2.810086669921875	1.356441375732422	0.2257586059570313	2.7821005859375	1.498586730957031	0.2283239440917969	2.794919189453125	1.718634094238281	0.2204508209228516	2.8085048828125	1.682753540039063	0.2521930999755859	2.879359130859375	1.665086120605469	0.3777264404296875	3.025685791015625	1.443357604980469	0.4685036315917969	2.80809033203125	1.372564117431641	0.5247278442382812	2.733872314453125	1.406716003417969	0.4709205932617188	2.7296064453125	1.420306518554687	0.3620743713378906	2.712040771484375	1.396922149658203	0.4348189086914063	2.7790673828125	1.681653198242187	0.1904972991943359	2.69637451171875	1.644597961425781	0.09232003021240234	2.5992451171875	1.416775573730469	-0.05081879425048828	2.518510986328125	1.226907104492188	-0.1706820678710937	2.41499462890625	1.240260650634766	-0.1565182342529297
332	11.033333	2.836241943359375	1.177512542724609	0.2252220611572266	2.814612060546875	1.357012512207031	0.2263692016601563	2.788780517578125	1.499213134765625	0.228429458618164	2.799751953125	1.718865356445312	0.2219483184814453	2.812982177734375	1.683028686523437	0.2536995391845703	2.87784716796875	1.662224426269531	0.3815580139160156	3.050135498046875	1.46626806640625	0.483284423828125	2.81872314453125	1.425066925048828	0.4837559814453125	2.727620849609375	1.448515472412109	0.4578013305664063	2.728610107421875	1.413667175292969	0.3539931030273438	2.706265380859375	1.393727996826172	0.4336549377441406	2.784878173828125	1.681993225097656	0.1915671234130859	2.70573974609375	1.642115295410156	0.09202021026611328	2.61338134765625	1.413583984375	-0.05174860382080078	2.5340078125	1.221437210083008	-0.1676646118164062	2.431338134765625	1.243451095581055	-0.1638280334472656
333	11.066667	2.837735107421875	1.176352386474609	0.2261596527099609	2.815992431640625	1.355628326416016	0.2284368896484375	2.789616943359375	1.497550537109375	0.2314650268554687	2.80280224609375	1.716774963378906	0.2230854949951172	2.815740966796875	1.681115417480469	0.2550702362060547	2.8866884765625	1.671170837402344	0.3808067321777344	3.05062109375	1.476783813476563	0.4974188842773438	2.819015625	1.467006988525391	0.5347254028320313	2.737869873046875	1.520324829101563	0.5260774536132813	2.68777978515625	1.506222473144531	0.4298622741699219	2.715022216796875	1.436380310058594	0.4782657775878906	2.787482666015625	1.67984033203125	0.1930945892333985	2.709146728515625	1.640346801757812	0.09295674896240234	2.61934521484375	1.410864044189453	-0.05029481506347656	2.5359755859375	1.214519454956055	-0.1553246307373047	2.435370849609375	1.243152069091797	-0.1639873504638672
334	11.1	2.840649169921875	1.177451522827148	0.2251595306396484	2.819359619140625	1.357784576416016	0.2267851409912109	2.793061767578125	1.500535125732422	0.2293030395507812	2.806029296875	1.720995910644531	0.2213902282714844	2.819009765625	1.685089477539063	0.2535040435791016	2.884460693359375	1.662491333007813	0.3814787292480469	3.027962158203125	1.458861114501953	0.5120919799804687	2.79279150390625	1.472521575927734	0.5276431274414063	2.719151611328125	1.536967956542969	0.5221336669921876	2.688062255859375	1.513645202636719	0.4192447204589844	2.695251220703125	1.443514404296875	0.4666616821289062	2.7907529296875	1.6839033203125	0.1911163635253906	2.712973388671875	1.641084533691406	0.09093987274169922	2.628337158203125	1.406715393066406	-0.05064948654174805	2.539678466796875	1.201947204589844	-0.1364589691162109	2.44316259765625	1.235012115478516	-0.1634500732421875
335	11.133333	2.841052734375	1.175238433837891	0.2228964996337891	2.822364013671875	1.355388610839844	0.2231219635009766	2.796609619140625	1.4978662109375	0.2246200561523438	2.811902099609375	1.717602355957031	0.2168464660644531	2.822300048828125	1.681820678710938	0.2498251800537109	2.8614755859375	1.661135009765625	0.3880230407714844	2.912103515625	1.424095977783203	0.52927880859375	2.75020849609375	1.561397277832031	0.4273937683105469	2.684851318359375	1.605341064453125	0.3694828491210937	2.594738037109375	1.622130310058594	0.309224609375	2.62659130859375	1.578935302734375	0.3763727416992187	2.79848193359375	1.680605590820313	0.185803466796875	2.722205810546875	1.635470153808594	0.08595631408691407	2.630028564453125	1.408715972900391	-0.06167802810668945	2.5163056640625	1.208448913574219	-0.123442756652832	2.418828125	1.19273957824707	-0.1599149169921875
336	11.166667	2.84262060546875	1.176477127075195	0.2226454925537109	2.824351318359375	1.355924438476563	0.22436572265625	2.79600146484375	1.497282989501953	0.2275023498535156	2.813814208984375	1.715852844238281	0.2177437744140625	2.821713134765625	1.680600280761719	0.2516683349609375	2.867887939453125	1.671399841308594	0.3883216857910156	2.79007763671875	1.432450134277344	0.5104522094726562	2.607661865234375	1.515742309570312	0.3888770141601562	2.61074658203125	1.583146057128906	0.3186899108886719	2.58450634765625	1.653439880371094	0.2392782287597656	2.59934814453125	1.590445495605469	0.2854969787597657	2.802086669921875	1.678686218261719	0.1865460662841797	2.7254033203125	1.639022521972656	0.08541752624511718	2.612389892578125	1.409394378662109	-0.03927385711669922	2.51198095703125	1.216556869506836	-0.1348065795898437	2.4137216796875	1.187435440063477	-0.1568593444824219
337	11.2	2.84643212890625	1.183421524047852	0.2232399291992188	2.8276533203125	1.364240783691406	0.2276232147216797	2.79982568359375	1.506826629638672	0.2330139770507813	2.82256884765625	1.726856872558594	0.2267885131835937	2.8301474609375	1.690553100585938	0.2602634887695313	2.88585791015625	1.673848022460938	0.3938602600097657	2.735031494140625	1.453108489990234	0.4825333251953125	2.58167333984375	1.56239013671875	0.3396095886230469	2.598569580078125	1.620117248535156	0.2620509948730469	2.588388671875	1.691413879394531	0.1787242584228516	2.5854296875	1.626911437988281	0.2285952301025391	2.8095380859375	1.690220458984375	0.1948398742675781	2.731331787109375	1.653070434570313	0.09250798797607422	2.624442626953125	1.411648681640625	-0.01999981689453125	2.535440673828125	1.210300415039062	-0.1140734252929688	2.440126708984375	1.236331329345703	-0.1515661773681641
338	11.233333	2.8479765625	1.186088119506836	0.2234551544189453	2.83121337890625	1.368032165527344	0.2287337493896484	2.810964111328125	1.512653442382812	0.2341492156982422	2.83050439453125	1.732869262695313	0.20958349609375	2.842645751953125	1.698869018554688	0.2444917602539063	2.916049560546875	1.706263488769531	0.3710206298828125	2.768500732421875	1.471505340576172	0.4283201904296875	2.586401611328125	1.577748596191406	0.318666748046875	2.611321044921875	1.638962158203125	0.2454159698486328	2.621559814453125	1.718031005859375	0.1686041717529297	2.594574951171875	1.650734802246094	0.2133983306884766	2.813899169921875	1.693833312988281	0.1820218048095703	2.729073486328125	1.64888525390625	0.08747060394287109	2.606415771484375	1.409978759765625	-0.01791452598571777	2.504732421875	1.210805206298828	-0.1068005218505859	2.404368896484375	1.182544769287109	-0.1271256484985352
339	11.266667	2.849685546875	1.189600509643555	0.22672509765625	2.830586669921875	1.370829559326172	0.2341065368652344	2.805978759765625	1.514364807128906	0.2412740173339844	2.828872802734375	1.73380322265625	0.2171525726318359	2.835911376953125	1.700309448242188	0.2537501220703125	2.889824951171875	1.705686584472656	0.3894737548828125	2.66055810546875	1.541556030273437	0.4069377136230469	2.5841494140625	1.63185888671875	0.2014470367431641	2.63449072265625	1.707555969238281	0.1636851806640625	2.68480224609375	1.79310595703125	0.1151882934570312	2.640756103515625	1.72166748046875	0.1294845428466797	2.81634716796875	1.694511413574219	0.1880493011474609	2.739962646484375	1.650848449707031	0.08639542388916016	2.609948486328125	1.415072906494141	-0.01539663982391357	2.50196337890625	1.218404037475586	-0.1009078674316406	2.406026611328125	1.184463073730469	-0.1305442810058594
340	11.3	2.850593017578125	1.190104293823242	0.2301193389892578	2.831978271484375	1.37027880859375	0.2387845611572266	2.81126708984375	1.513559814453125	0.2464517974853516	2.828617919921875	1.731833618164063	0.2189962768554687	2.8384208984375	1.699051940917969	0.2552098083496094	2.89976025390625	1.71936328125	0.3853567810058594	2.744683349609375	1.486290588378906	0.4083049926757812	2.743808349609375	1.594114074707031	0.1986566009521484	2.720503173828125	1.684535461425781	0.1693179016113281	2.6893212890625	1.779979370117188	0.1248067932128906	2.663848876953125	1.696712158203125	0.1692062835693359	2.815118896484375	1.692246765136719	0.1912584228515625	2.737779541015625	1.645302856445312	0.09285272216796875	2.610290771484375	1.411996704101563	-0.01310380554199219	2.504299560546875	1.217442352294922	-0.1020399551391602	2.4047958984375	1.187269973754883	-0.1192124328613281
341	11.333333	2.85120703125	1.189594955444336	0.2296171264648438	2.831885009765625	1.369000640869141	0.2377853088378906	2.810064453125	1.511557464599609	0.2451156921386719	2.825217041015625	1.729084838867188	0.2173941497802734	2.835548095703125	1.696561706542969	0.2534247283935547	2.89796484375	1.7180263671875	0.3822310180664062	2.770995849609375	1.476019744873047	0.4421559448242188	2.699080322265625	1.498367370605469	0.2197333679199219	2.70262060546875	1.58572607421875	0.1765977478027344	2.681095458984375	1.673417541503906	0.1148296127319336	2.675877197265625	1.61128125	0.1597359771728516	2.81190576171875	1.689504150390625	0.1899140625	2.73430126953125	1.642477783203125	0.09247382354736328	2.60604345703125	1.409885345458984	-0.01106338214874268	2.499142578125	1.215881439208984	-0.09756545257568359	2.40183837890625	1.182470092773438	-0.1184140777587891
342	11.366667	2.85223876953125	1.198304183959961	0.23330908203125	2.833044921875	1.37964111328125	0.2399795837402344	2.81153564453125	1.523811096191406	0.245685775756836	2.83037451171875	1.743193359375	0.2169762420654297	2.839501220703125	1.710397705078125	0.2537780151367188	2.888731689453125	1.733035339355469	0.3895771179199219	2.790078857421875	1.477906829833984	0.4607302551269531	2.7098876953125	1.431511871337891	0.2423463439941406	2.703602294921875	1.50918603515625	0.1821215972900391	2.719635009765625	1.599555847167969	0.1205564041137695	2.693651611328125	1.550667785644531	0.1708927459716797	2.81708154296875	1.703240417480469	0.1890960388183594	2.740262939453125	1.656514465332031	0.08905615997314453	2.606097412109375	1.421429473876953	-0.009288586616516114	2.494249267578125	1.225345962524414	-0.09144477081298828	2.403811767578125	1.177348449707031	-0.1190586395263672
343	11.4	2.852396728515625	1.197233825683594	0.2334967498779297	2.833228759765625	1.377882476806641	0.2395387115478516	2.8150029296875	1.521960266113281	0.2445035247802734	2.82921142578125	1.740607482910156	0.2142223815917969	2.83899853515625	1.708416687011719	0.2511236724853516	2.882348876953125	1.735748352050781	0.3874523620605469	2.7812216796875	1.483558410644531	0.4612080078125	2.715672119140625	1.409995910644531	0.2464287414550781	2.70625830078125	1.480233367919922	0.1785856475830078	2.73455615234375	1.569018981933594	0.1199709014892578	2.685004638671875	1.52357861328125	0.1697776794433594	2.816784423828125	1.700331848144531	0.1867647705078125	2.740055419921875	1.654424072265625	0.08697898864746094	2.6046669921875	1.421783020019531	-0.01222828769683838	2.492075927734375	1.227802581787109	-0.09562987518310546	2.404251220703125	1.173454071044922	-0.1177916030883789
344	11.433333	2.85269091796875	1.199130081176758	0.2336107177734375	2.8337841796875	1.380823974609375	0.2398203582763672	2.815641845703125	1.525728820800781	0.2448886566162109	2.832204833984375	1.745289306640625	0.2133687744140625	2.841046142578125	1.713083251953125	0.2508698425292969	2.883177734375	1.741936157226562	0.38813720703125	2.762649658203125	1.495248840332031	0.4572353820800781	2.711257080078125	1.408442352294922	0.2420875701904297	2.719212646484375	1.47215283203125	0.1671854553222656	2.756634521484375	1.548677673339844	0.09648231506347656	2.684030029296875	1.525880432128906	0.1672439880371094	2.819966552734375	1.70470703125	0.1857610626220703	2.745735595703125	1.6566318359375	0.08411379241943359	2.607279052734375	1.423941009521484	-0.01539789867401123	2.491855224609375	1.229852813720703	-0.09852931213378906	2.404642333984375	1.172510223388672	-0.1182535781860352
345	11.466667	2.852720703125	1.199126678466797	0.2336007537841797	2.833822021484375	1.380813171386719	0.2398068084716797	2.815699951171875	1.525714050292969	0.2448716888427734	2.832313232421875	1.745260803222656	0.2133535003662109	2.841142333984375	1.713054626464844	0.2508542785644531	2.8831953125	1.741883972167969	0.3881435852050781	2.762640869140625	1.4951826171875	0.4570924682617187	2.711439208984375	1.408409118652344	0.2418978118896484	2.719517333984375	1.472108489990234	0.1670052490234375	2.7570595703125	1.5486044921875	0.09634258270263672	2.684361083984375	1.525854187011719	0.1670240173339844	2.820070556640625	1.704682678222656	0.1857458190917969	2.7458486328125	1.656627685546875	0.08409058380126953	2.607358642578125	1.423983581542969	-0.01544551563262939	2.4919033203125	1.229933685302734	-0.09859090423583984	2.404651611328125	1.172643829345703	-0.1182707443237305
346	11.5	2.855010009765625	1.199822387695312	0.2335192413330078	2.83642041015625	1.381004272460937	0.2404519653320313	2.82326025390625	1.526014099121094	0.2460153961181641	2.8392861328125	1.745051940917969	0.2150058746337891	2.846260986328125	1.713108642578125	0.2529335632324219	2.885813720703125	1.747478759765625	0.3892542724609375	2.731997314453125	1.51302587890625	0.422072265625	2.717938720703125	1.388474884033203	0.2209839477539063	2.741244873046875	1.437046356201172	0.1386708221435547	2.80074853515625	1.502145477294922	0.07227984619140625	2.68722802734375	1.520153686523438	0.1699972229003906	2.829114990234375	1.70440087890625	0.1869254760742187	2.7652451171875	1.660445556640625	0.07719876098632812	2.629078125	1.427800720214844	-0.02322023391723633	2.515831298828125	1.233783157348633	-0.1075405654907227	2.41393505859375	1.216864410400391	-0.08407511138916016
347	11.533333	2.857161376953125	1.196530090332031	0.2339918670654297	2.832975341796875	1.37671875	0.2396513977050781	2.823252685546875	1.521717163085937	0.2447746124267578	2.84027490234375	1.740544128417969	0.2161353149414063	2.844997802734375	1.708465942382813	0.2541613006591797	2.8739306640625	1.772735229492187	0.3817323608398437	2.74434521484375	1.524235717773438	0.41062744140625	2.7179150390625	1.379914276123047	0.2251800537109375	2.74110986328125	1.417785217285156	0.1376236267089844	2.809769287109375	1.475045654296875	0.07325178527832031	2.691477783203125	1.511009338378906	0.1716178131103516	2.832043701171875	1.700108032226562	0.1873037872314453	2.77537646484375	1.664666625976563	0.07106946563720704	2.644072265625	1.430255279541016	-0.03003358840942383	2.5347255859375	1.234723709106445	-0.1146107177734375	2.436751953125	1.245397552490234	-0.07638509368896484
348	11.566667	2.859265380859375	1.19573893737793	0.2348628997802734	2.836625244140625	1.377091217041016	0.2396837921142578	2.829043212890625	1.522973449707031	0.2445018768310547	2.84510595703125	1.743066101074219	0.2162310180664062	2.8489677734375	1.710859497070313	0.254581298828125	2.88328955078125	1.774167724609375	0.3821513061523438	2.760004638671875	1.519870483398438	0.4002547607421875	2.62369140625	1.351573974609375	0.3023429260253906	2.61846435546875	1.352158355712891	0.2038057098388672	2.71035205078125	1.368037994384766	0.1440923767089844	2.674492919921875	1.460250244140625	0.2120304412841797	2.838072509765625	1.702357727050781	0.1870170440673828	2.789330322265625	1.663419250488281	0.06755924224853516	2.662344970703125	1.425872802734375	-0.03589834213256836	2.54383203125	1.228820892333984	-0.1070062637329102	2.44428564453125	1.256815399169922	-0.0826044921875
349	11.6	2.85984130859375	1.195774795532227	0.2428034210205078	2.8363740234375	1.377770568847656	0.2415189971923828	2.8297392578125	1.524316345214844	0.2431458282470703	2.842475830078125	1.745387939453125	0.2142684783935547	2.841691162109375	1.713579040527344	0.2533760070800781	2.854283203125	1.771028991699219	0.3881413879394531	2.7704423828125	1.499512268066406	0.394779296875	2.669436279296875	1.299300628662109	0.3133670654296875	2.627375244140625	1.305228057861328	0.2238914031982422	2.695240966796875	1.363850372314453	0.1582358245849609	2.67208251953125	1.4240166015625	0.2302196655273437	2.8412080078125	1.704031494140625	0.1848184204101563	2.80757666015625	1.654427001953125	0.06354790115356446	2.717494873046875	1.409124725341797	-0.06132294845581054	2.559406494140625	1.229875137329101	-0.09657315063476563	2.468351318359375	1.282017303466797	-0.07751183319091796
350	11.633333	2.859408203125	1.195605484008789	0.2463289489746094	2.8340009765625	1.377236785888672	0.2428049011230469	2.826052734375	1.523661865234375	0.2440846252441406	2.841662109375	1.744703918457031	0.2171480712890625	2.837121826171875	1.712809448242187	0.2559025573730469	2.837181396484375	1.757610534667969	0.3958893432617188	2.772215087890625	1.481042816162109	0.4003210144042968	2.640486328125	1.405322479248047	0.2165186004638672	2.6169794921875	1.451256988525391	0.1320213928222656	2.721609375	1.444407989501953	0.1687474060058594	2.7118251953125	1.528024047851563	0.2197977142333984	2.843178955078125	1.703440307617187	0.1876147613525391	2.832795654296875	1.649674987792969	0.06398210525512696	2.718432861328125	1.410950531005859	-0.05325812149047852	2.50534033203125	1.297463928222656	-0.04772482299804687	2.402297119140625	1.296700592041016	-0.02041890716552735
351	11.666667	2.85931982421875	1.195873168945313	0.2457763977050781	2.832040771484375	1.377681976318359	0.2386268005371094	2.82326318359375	1.524505187988281	0.2386872406005859	2.84106982421875	1.746948486328125	0.2205311126708984	2.829856689453125	1.713905822753906	0.2571024475097656	2.803669189453125	1.73917431640625	0.399961669921875	2.7186474609375	1.472489471435547	0.3464382934570313	2.6102919921875	1.578692443847656	0.1615314483642578	2.66241796875	1.652260925292969	0.1199181137084961	2.763996337890625	1.606459777832031	0.1210323104858398	2.671494384765625	1.677572875976562	0.09607328033447265	2.8484462890625	1.706375305175781	0.1906635437011719	2.85504345703125	1.646802368164062	0.06900505828857421	2.78409326171875	1.398278045654297	-0.06335057449340821	2.561113525390625	1.320590362548828	-0.009379785537719726	2.46286962890625	1.292274841308594	0.0219027214050293
352	11.7	2.856399658203125	1.193201843261719	0.2437785491943359	2.830524658203125	1.373956237792969	0.2367953033447266	2.82391796875	1.519877868652344	0.2387469635009766	2.83870947265625	1.741172973632813	0.22270703125	2.8257626953125	1.707989318847656	0.2580847473144531	2.79016015625	1.73028076171875	0.3983477783203125	2.7055029296875	1.472883758544922	0.3165414428710938	2.600188720703125	1.563555725097656	0.1238712844848633	2.65338232421875	1.629275207519531	0.07309022521972657	2.73205126953125	1.683126892089844	0.01687746429443359	2.654145263671875	1.657379089355469	0.04996155166625976	2.84875146484375	1.701154602050781	0.1934638519287109	2.862673583984375	1.646768432617188	0.07102201080322265	2.879436279296875	1.390343353271484	-0.05988801193237304	2.644459228515625	1.355911865234375	-0.02151607322692871	2.539937255859375	1.360447845458984	-0.003303086280822754
353	11.733333	2.85018359375	1.189822967529297	0.2449273681640625	2.82063720703125	1.368470550537109	0.2348920440673828	2.81366943359375	1.513228759765625	0.2389389343261719	2.8246318359375	1.733537414550781	0.2319787445068359	2.7999296875	1.699381225585938	0.2585424194335937	2.67681005859375	1.686786743164062	0.3346932067871094	2.530114501953125	1.456944213867188	0.2671560363769531	2.550162353515625	1.558626953125	0.05538983535766601	2.6406376953125	1.563826232910156	0.01839862823486328	2.73158984375	1.5942958984375	-0.03511718368530273	2.663260986328125	1.579429443359375	-0.004899978637695312	2.847173095703125	1.6948662109375	0.2092742462158203	2.906583251953125	1.6602275390625	0.09463739776611328	2.921372802734375	1.404544464111328	-0.03315084457397461	2.683849365234375	1.395519653320312	-0.05559104537963867	2.581205810546875	1.417805084228516	-0.06427130889892578
354	11.766667	2.8452451171875	1.188190811157227	0.2502660827636718	2.818825927734375	1.367409240722656	0.2391735229492188	2.81288330078125	1.512334289550781	0.2429529113769531	2.820229736328125	1.732857055664062	0.233119873046875	2.793797607421875	1.698596252441406	0.2578970642089844	2.662071533203125	1.675761047363281	0.3151329956054688	2.511527099609375	1.442531524658203	0.2707187805175781	2.517333740234375	1.455195526123047	0.03517827224731445	2.595607666015625	1.484456359863281	-0.01594109058380127	2.68616357421875	1.512251281738281	-0.07171393585205078	2.58828173828125	1.531263366699219	-0.04862028121948242	2.84554541015625	1.694274841308594	0.2132816925048828	2.931502685546875	1.665847961425781	0.1147812652587891	2.948422119140625	1.401596038818359	0.005531281471252441	2.715963134765625	1.384203430175781	-0.0469294548034668	2.61095361328125	1.393990081787109	-0.04846345520019531
355	11.8	2.838857421875	1.187018783569336	0.2516643981933594	2.81151904296875	1.365329803466797	0.24255810546875	2.8010859375	1.509330444335938	0.2450910949707031	2.801411865234375	1.729126098632813	0.2430755157470703	2.775373291015625	1.6933525390625	0.2655439453125	2.64350341796875	1.66541259765625	0.3182363891601562	2.4945322265625	1.436620819091797	0.2570967102050781	2.439705078125	1.375214691162109	0.03717839813232422	2.498688232421875	1.391059631347656	-0.03881045913696289	2.58825927734375	1.408936676025391	-0.09902175140380859	2.533150634765625	1.448326843261719	-0.0486445426940918	2.8285830078125	1.692279174804687	0.2230028533935547	2.9167138671875	1.659640686035156	0.1286868438720703	2.910138671875	1.385069488525391	0.05231003570556641	2.694068359375	1.367841918945313	-0.04547805404663086	2.59635888671875	1.403351196289063	-0.05998954772949219
356	11.833333	2.83435888671875	1.181988128662109	0.248608657836914	2.8081064453125	1.359501831054688	0.2458169403076172	2.792567138671875	1.502102600097656	0.2487244567871094	2.78900634765625	1.720464721679687	0.2501419525146484	2.7620390625	1.684106872558594	0.269686767578125	2.62924853515625	1.645833312988281	0.3094462585449219	2.48149755859375	1.424693634033203	0.2285608062744141	2.38773486328125	1.313285888671875	0.04626202392578125	2.449144775390625	1.290619049072266	-0.02513755798339844	2.50798193359375	1.378324340820313	-0.05084630966186524	2.498380126953125	1.335761993408203	-0.03212750625610351	2.818235107421875	1.684667846679687	0.2319437255859375	2.913757080078125	1.652516784667969	0.1462517700195312	2.9870859375	1.400844757080078	0.03896126174926758	2.7707568359375	1.419556091308594	-0.05417511749267578	2.66784716796875	1.43469677734375	-0.0618036994934082
357	11.866667	2.837154541015625	1.182664428710938	0.2492953033447265	2.814609375	1.361058898925781	0.2486570434570312	2.80273486328125	1.504202728271484	0.2544685363769531	2.790503173828125	1.722588806152344	0.2481450805664062	2.763416259765625	1.685682922363281	0.2667142028808594	2.63153564453125	1.637775146484375	0.299451416015625	2.486865234375	1.414185607910156	0.2178783111572266	2.37736767578125	1.265544097900391	0.07447843170166016	2.432896728515625	1.224581253051758	0.006229355812072754	2.4747724609375	1.320004211425781	-0.0254212760925293	2.486742431640625	1.303854583740234	0.01324370861053467	2.82256591796875	1.687433288574219	0.2335646514892578	2.94127685546875	1.666933776855469	0.1782763519287109	3.083072509765625	1.423351104736328	0.2114495697021484	2.91311767578125	1.401452270507813	0.04812289810180664	2.8150810546875	1.390583831787109	0.01361445713043213
358	11.9	2.83909716796875	1.188056869506836	0.2485022888183594	2.817907958984375	1.366755310058594	0.2466966857910156	2.80594775390625	1.510067535400391	0.2507941741943359	2.78759228515625	1.728284484863281	0.2488829345703125	2.75941162109375	1.690021423339844	0.2625310668945313	2.629094482421875	1.629969421386719	0.2768161926269531	2.48214208984375	1.402121673583984	0.2120756683349609	2.36933251953125	1.223662353515625	0.1112693862915039	2.42204541015625	1.14334782409668	0.09693546295166015	2.38362841796875	1.245342651367187	0.09585206604003907	2.48781591796875	1.226574890136719	0.1197270889282227	2.822500732421875	1.694508117675781	0.2378797149658203	2.94430029296875	1.674654418945313	0.1892148742675781	3.133099853515625	1.464408569335937	0.2178536071777344	3.010259033203125	1.311521514892578	0.08494077301025391	2.907888916015625	1.294936584472656	0.09846917724609375
359	11.933333	2.836310302734375	1.184039123535156	0.2555918731689453	2.8088017578125	1.359638885498047	0.2477257232666016	2.78613916015625	1.499868286132813	0.2404559478759766	2.76188818359375	1.714974182128906	0.2446174011230469	2.73327392578125	1.675911254882812	0.2512946166992188	2.605101318359375	1.613656860351563	0.2468918914794922	2.433491455078125	1.405837005615235	0.1893863830566406	2.295382568359375	1.232619018554687	0.1228976898193359	2.339205810546875	1.158160003662109	0.08098336791992188	2.348709228515625	1.262269866943359	0.0548590202331543	2.407760986328125	1.233564926147461	0.0798438491821289	2.7988056640625	1.682944946289063	0.2386414031982422	2.927338134765625	1.671747009277344	0.2151014862060547	3.132521484375	1.488700622558594	0.2720272216796875	3.079583251953125	1.327837585449219	0.1102158737182617	2.98011669921875	1.299808013916016	0.1068391723632812
360	11.966667	2.83937353515625	1.184409301757813	0.2523905029296875	2.808532470703125	1.359633453369141	0.2434696655273438	2.783779541015625	1.499691284179687	0.2361773223876953	2.75934375	1.714962768554688	0.2436635284423828	2.730348876953125	1.675755432128906	0.2478368835449219	2.602057373046875	1.613507141113281	0.2414102478027344	2.426374267578125	1.40705908203125	0.189899658203125	2.2834091796875	1.233678100585937	0.1339076538085938	2.325289306640625	1.148551696777344	0.1182746353149414	2.29565966796875	1.252207763671875	0.1139561614990234	2.401602783203125	1.208612762451172	0.1146908798217774	2.796583740234375	1.682977294921875	0.2391078186035156	2.92653857421875	1.668354187011719	0.2272055969238281	3.121571044921875	1.491145080566406	0.3252161254882813	3.106319580078125	1.319327117919922	0.1663213348388672	3.00995068359375	1.292567779541016	0.1395870361328125
361	12	2.840537841796875	1.18866796875	0.2458649444580078	2.810844970703125	1.364467163085938	0.2409911041259766	2.784170166015625	1.504219299316406	0.2315678100585938	2.7504384765625	1.718449584960938	0.2402782745361328	2.72300537109375	1.67797021484375	0.2434354553222656	2.59893408203125	1.607687622070312	0.2339127502441406	2.42257177734375	1.3995185546875	0.1905048675537109	2.2789423828125	1.223901718139648	0.1426112976074219	2.321316162109375	1.140456314086914	0.120062141418457	2.28862255859375	1.243391189575195	0.1222401275634766	2.387178955078125	1.165563568115234	0.1257746810913086	2.7891416015625	1.688067687988281	0.2363396148681641	2.919886962890625	1.676602661132812	0.2286244049072266	3.12458935546875	1.518935791015625	0.3403188171386718	3.122818115234375	1.340788665771484	0.1873656311035156	3.028730224609375	1.305635223388672	0.1617668914794922
362	12.033333	2.840197998046875	1.188154937744141	0.2460473327636719	2.8102373046875	1.363356658935547	0.2413256072998047	2.7832607421875	1.502600311279297	0.2318545532226562	2.748145263671875	1.715913146972656	0.2410081939697266	2.721083740234375	1.675361022949219	0.2441034393310547	2.598136474609375	1.604008178710937	0.2345437622070312	2.424209228515625	1.394865447998047	0.1913857269287109	2.281915771484375	1.218589782714844	0.1454078826904297	2.32384326171875	1.139129135131836	0.1116683807373047	2.28855224609375	1.239872528076172	0.1259131164550781	2.379485595703125	1.154985321044922	0.1371385040283203	2.786936767578125	1.685904052734375	0.2369782867431641	2.9170048828125	1.672999755859375	0.2272295074462891	3.12290966796875	1.513086853027344	0.3310678100585938	3.1224599609375	1.331990112304688	0.1827449798583984	3.029451416015625	1.291257019042969	0.163562744140625
363	12.066667	2.833469482421875	1.18828662109375	0.2455542755126953	2.805484130859375	1.362978576660156	0.2437290344238281	2.776977783203125	1.500911407470703	0.2307337493896484	2.74634765625	1.713617248535156	0.2439822387695313	2.71860205078125	1.673769104003906	0.2462515258789063	2.59696142578125	1.602013427734375	0.2338768310546875	2.424067626953125	1.393539184570312	0.1920173187255859	2.278764404296875	1.21863410949707	0.1573366088867187	2.2886845703125	1.14922119140625	0.09250704193115235	2.274224365234375	1.243417617797852	0.1415086669921875	2.349187255859375	1.163137115478516	0.08326634216308594	2.784336669921875	1.683061828613281	0.2394131317138672	2.91318505859375	1.666106872558594	0.2284392700195312	3.120072998046875	1.511917938232422	0.3351995239257812	3.109390625	1.328163391113281	0.1924562835693359	3.014409912109375	1.295808898925781	0.1700008850097656
364	12.1	2.833436767578125	1.188346893310547	0.2455947113037109	2.805432861328125	1.36303759765625	0.2437596435546875	2.776896240234375	1.500962371826172	0.2307293701171875	2.746176513671875	1.713666564941406	0.2438316040039062	2.718448486328125	1.6738076171875	0.2461374053955078	2.59683251953125	1.601986572265625	0.2338829345703125	2.424020263671875	1.393352325439453	0.1924685821533203	2.2787431640625	1.218329284667969	0.1582612915039062	2.288734375	1.148403701782227	0.09399456024169922	2.27424951171875	1.242991744995117	0.1422309875488281	2.349267578125	1.162208786010742	0.08476049041748047	2.784177734375	1.683124145507813	0.2392743682861328	2.91307763671875	1.666241394042969	0.2287859954833984	3.1182578125	1.512196411132813	0.3390013427734375	3.1083388671875	1.327515991210938	0.1973985595703125	3.013476806640625	1.294944213867188	0.1747509307861328
365	12.133333	2.8326845703125	1.186252914428711	0.2487218475341797	2.804438720703125	1.3600546875	0.2451221466064453	2.778228515625	1.498006591796875	0.2348023376464844	2.747092041015625	1.709913635253906	0.2425471496582031	2.719385986328125	1.670271057128906	0.2440007019042969	2.595586181640625	1.603787475585937	0.2310265045166016	2.428953125	1.391669097900391	0.1902938995361328	2.288803466796875	1.213771484375	0.1566072692871094	2.27579248046875	1.151817962646484	0.08569462585449218	2.272559326171875	1.239914535522461	0.1457519226074219	2.32180908203125	1.177141815185547	0.05186351394653321	2.785094970703125	1.679453979492187	0.2406081695556641	2.913902099609375	1.663547790527344	0.2438008270263672	3.091544677734375	1.500878143310547	0.3825237121582031	3.109452392578125	1.339713653564453	0.216797348022461	3.0212353515625	1.312980438232422	0.1723123779296875
366	12.166667	2.83153369140625	1.18453108215332	0.2484332580566406	2.80351904296875	1.357876708984375	0.2450962677001953	2.777948974609375	1.495626739501953	0.2358975677490234	2.74862744140625	1.707031860351563	0.2471109619140625	2.7206650390625	1.667714416503906	0.2477708282470703	2.597020263671875	1.602178405761719	0.2329158172607422	2.432056640625	1.390198120117188	0.1898367004394531	2.29347509765625	1.212336410522461	0.1538930358886719	2.268748291015625	1.159531967163086	0.07915380859375	2.269419189453125	1.242299209594727	0.145966552734375	2.3046025390625	1.191553070068359	0.04067342758178711	2.786277587890625	1.676377746582031	0.2448120422363281	2.914641357421875	1.659801330566406	0.2476948089599609	3.08716162109375	1.494759735107422	0.3885104064941406	3.106745361328125	1.333469299316406	0.2240062561035156	3.01939013671875	1.307593383789063	0.1779973449707031
367	12.2	2.828773681640625	1.183376052856445	0.2467357177734375	2.797274169921875	1.355953857421875	0.2426778564453125	2.77089501953125	1.493614685058594	0.2369006805419922	2.746831787109375	1.705464050292969	0.2487378387451172	2.71794580078125	1.666873168945312	0.2494643096923828	2.592717041015625	1.604808471679688	0.2341208038330078	2.436683837890625	1.386294067382813	0.1918987121582031	2.305555908203125	1.202966156005859	0.1567061004638672	2.26613720703125	1.161481796264648	0.08123757934570312	2.27823779296875	1.243117874145508	0.1482043151855469	2.301916015625	1.193161697387695	0.04176082611083985	2.783677001953125	1.673931945800781	0.2461641387939453	2.911765380859375	1.656324157714844	0.2422897644042969	3.0942431640625	1.502025604248047	0.3822651977539063	3.119349365234375	1.322218139648438	0.2394119720458984	3.032888427734375	1.286977600097656	0.1983985595703125
368	12.233333	2.828773681640625	1.183376052856445	0.2467357177734375	2.797274169921875	1.355953857421875	0.2426778564453125	2.77089501953125	1.493614685058594	0.2369006805419922	2.746831787109375	1.705464050292969	0.2487378387451172	2.71794580078125	1.666873168945312	0.2494643096923828	2.592717041015625	1.604808471679688	0.2341208038330078	2.436683837890625	1.386294067382813	0.1918987121582031	2.305555908203125	1.202966156005859	0.1567061004638672	2.26613720703125	1.161481796264648	0.08123757934570312	2.27823779296875	1.243117874145508	0.1482043151855469	2.301916015625	1.193161697387695	0.04176082611083985	2.783677001953125	1.673931945800781	0.2461641387939453	2.911765380859375	1.656324157714844	0.2422897644042969	3.0942431640625	1.502025604248047	0.3822651977539063	3.119349365234375	1.322218139648438	0.2394119720458984	3.032888427734375	1.286977600097656	0.1983985595703125
369	12.266667	2.8263349609375	1.181404037475586	0.24560693359375	2.795483154296875	1.353450408935547	0.2412010192871094	2.769212646484375	1.490565948486328	0.2342769165039063	2.7442529296875	1.701173522949219	0.2514260711669922	2.715605712890625	1.662621948242188	0.2506084136962891	2.59020703125	1.603081420898437	0.2316819458007812	2.436223388671875	1.384337158203125	0.1893940277099609	2.30744140625	1.200566665649414	0.1531576843261719	2.260500732421875	1.172779342651367	0.07614822387695312	2.276921875	1.245549163818359	0.1513106536865234	2.288182861328125	1.200037216186523	0.0377541618347168	2.781120849609375	1.66995654296875	0.2486296234130859	2.9090830078125	1.655020202636719	0.2524220886230469	3.0829931640625	1.472311401367187	0.364326171875	3.127915771484375	1.331213287353516	0.1880902709960937	3.048337646484375	1.309448516845703	0.1287726745605469
370	12.3	2.826218017578125	1.181366561889649	0.2456360626220703	2.7953134765625	1.353456604003906	0.2412562255859375	2.7690126953125	1.490610626220703	0.234377685546875	2.743929443359375	1.70124853515625	0.2517516326904297	2.715295166015625	1.662670715332031	0.2508929901123047	2.58990771484375	1.60304443359375	0.2318573913574219	2.436108154296875	1.384163330078125	0.1890977630615234	2.307670166015625	1.200208938598633	0.1521603546142578	2.26160546875	1.172096374511719	0.0747070083618164	2.276768798828125	1.245081665039063	0.1499688262939453	2.289455078125	1.19953987121582	0.03655171203613281	2.7808251953125	1.670045593261719	0.2489223022460937	2.90889990234375	1.655780944824219	0.2527878875732422	3.085470703125	1.476967407226562	0.3669950561523437	3.131476806640625	1.335083129882813	0.1915830535888672	3.0516728515625	1.31105322265625	0.1334021911621094
371	12.333333	2.829186279296875	1.182839630126953	0.2449623107910156	2.797465576171875	1.355412963867187	0.2426597137451172	2.769671142578125	1.492747955322266	0.2357974700927734	2.746940673828125	1.704671142578125	0.2489523468017578	2.717866455078125	1.666228149414062	0.2500170440673828	2.59093798828125	1.607129577636719	0.2370921020507812	2.434042724609375	1.388434692382813	0.1991853179931641	2.307548583984375	1.202873931884766	0.1590503845214844	2.2633515625	1.174868865966797	0.08010115814208985	2.28227587890625	1.242548263549805	0.1598334655761719	2.290824951171875	1.199875	0.04223851776123047	2.783568359375	1.672957641601562	0.2456040496826172	2.9118056640625	1.657225158691406	0.2392796478271484	3.106736083984375	1.492680877685547	0.3471208801269531	3.126255126953125	1.328795562744141	0.1854702606201172	3.039297607421875	1.303772308349609	0.1384365844726562
372	12.366667	2.829185302734375	1.182839218139649	0.2449624786376953	2.797464599609375	1.355412658691406	0.2426600799560547	2.769669921875	1.492747772216797	0.2357978210449219	2.746938720703125	1.704671142578125	0.2489521942138672	2.71786474609375	1.666227966308594	0.2500172271728516	2.590936279296875	1.607129028320312	0.2370944213867187	2.43403955078125	1.388433013916016	0.1991968688964844	2.30754150390625	1.202872055053711	0.1590743103027344	2.263336181640625	1.174858032226562	0.08013284301757813	2.2822705078125	1.242547912597656	0.1598540496826172	2.290811767578125	1.199838592529297	0.04226590728759766	2.783566650390625	1.672957702636719	0.2456037750244141	2.911803955078125	1.657223693847656	0.2392809295654297	3.106724853515625	1.492678924560547	0.3471396789550781	3.126263671875	1.328772247314453	0.1855128631591797	3.03930859375	1.303728729248047	0.1384854736328125
373	12.4	2.828736083984375	1.185104461669922	0.2431012115478516	2.79696337890625	1.358232208251953	0.2411746520996094	2.76952490234375	1.496140563964844	0.2354718322753906	2.7461787109375	1.708454956054688	0.2517533569335937	2.71719970703125	1.669757141113281	0.2530157928466797	2.589893310546875	1.609697326660156	0.244040283203125	2.4342568359375	1.388020690917969	0.2127156829833984	2.306035888671875	1.200936889648438	0.1822151947021484	2.253290771484375	1.159277496337891	0.1150630264282227	2.27936767578125	1.242492141723633	0.1763991546630859	2.2209775390625	1.112674057006836	0.1348072357177734	2.78296240234375	1.676841979980469	0.2471774597167969	2.911290283203125	1.664201171875	0.2327021636962891	3.12360302734375	1.51511181640625	0.3320990905761719	3.161598388671875	1.334609558105469	0.1918109741210937	3.0779462890625	1.282254516601562	0.164857666015625
374	12.433333	2.828466796875	1.18733576965332	0.2390691680908203	2.798502197265625	1.361128448486328	0.2400853424072266	2.772212158203125	1.499595275878906	0.2363053131103516	2.750891357421875	1.712453979492187	0.2535241851806641	2.7216513671875	1.673885131835938	0.2557913970947265	2.594123046875	1.613238708496094	0.2505038146972656	2.435919921875	1.392709350585938	0.2194822845458984	2.31035205078125	1.205766235351563	0.1764372711181641	2.248728271484375	1.165534027099609	0.1160655136108398	2.27927490234375	1.249702941894531	0.174306396484375	2.174809814453125	1.159322906494141	0.160707275390625	2.7873388671875	1.680529724121094	0.2476331024169922	2.914467529296875	1.661854064941406	0.2278805847167969	3.117654296875	1.50265283203125	0.3320157775878906	3.13476416015625	1.311171691894531	0.2018259582519531	3.046667724609375	1.278607055664063	0.1608006591796875
375	12.466667	2.83376708984375	1.192305435180664	0.2364827880859375	2.803984619140625	1.367127014160156	0.2376054534912109	2.776825439453125	1.506170806884766	0.2321159362792969	2.754865478515625	1.719906921386719	0.2523619842529297	2.725880859375	1.680895385742188	0.2558180389404297	2.597293212890625	1.620450256347656	0.2579202880859375	2.445509765625	1.393019104003906	0.2315464172363281	2.33048681640625	1.200466613769531	0.1781672668457031	2.25925	1.165959899902344	0.1243446197509766	2.2795400390625	1.261153411865234	0.1697722778320312	2.18705029296875	1.174291305541992	0.1694249267578125	2.791377197265625	1.688118591308594	0.2442807159423828	2.918647216796875	1.672718139648437	0.2186895599365234	3.1362705078125	1.516356567382813	0.2995111389160156	3.116665283203125	1.315667816162109	0.1818251342773438	3.020490966796875	1.279969787597656	0.1719168701171875
376	12.5	2.8352978515625	1.193186584472656	0.2365044555664063	2.8071376953125	1.368526458740234	0.239142578125	2.782546875	1.508357055664062	0.237355712890625	2.76192626953125	1.722951538085937	0.252759750366211	2.73271728515625	1.68414208984375	0.25741259765625	2.60113720703125	1.629927429199219	0.2577574462890625	2.45895458984375	1.394600250244141	0.2484007415771484	2.360561767578125	1.203025100708008	0.1651453399658203	2.270146728515625	1.17449382019043	0.1509861602783203	2.2883388671875	1.280503936767578	0.1524908142089844	2.225337890625	1.172347076416016	0.1688890991210938	2.79823876953125	1.690724609375	0.2450856323242188	2.9242587890625	1.674581481933594	0.2134824981689453	3.138651611328125	1.503575317382813	0.2714967956542969	3.09475146484375	1.305046173095703	0.1560375671386719	2.9966826171875	1.273041900634766	0.1594706726074219
377	12.533333	2.836286865234375	1.195528884887695	0.2374163513183594	2.80936279296875	1.372000762939453	0.2394334411621094	2.784550048828125	1.512475708007813	0.2348785400390625	2.763602783203125	1.727882080078125	0.2538318328857422	2.734433349609375	1.688730224609375	0.2585179748535156	2.602939453125	1.632469970703125	0.2611477661132813	2.459462646484375	1.3961787109375	0.2541877288818359	2.36414892578125	1.202448043823242	0.1690383148193359	2.27104638671875	1.17762678527832	0.1698219146728516	2.289306640625	1.279960540771484	0.1400599517822265	2.23186572265625	1.174815628051758	0.1695764617919922	2.800025390625	1.695699890136719	0.2449542999267578	2.926137939453125	1.67680126953125	0.2124475250244141	3.129449462890625	1.493214111328125	0.2783898620605469	3.0695439453125	1.302781768798828	0.154349853515625	2.969072998046875	1.277242828369141	0.1585282592773438
378	12.566667	2.83452294921875	1.197351684570312	0.2370292663574219	2.806166748046875	1.373777496337891	0.2390086364746094	2.780825927734375	1.51433251953125	0.235557861328125	2.763921142578125	1.730434448242188	0.2530239868164063	2.734415771484375	1.691740661621094	0.2595552368164062	2.601687744140625	1.638501403808594	0.2667620849609375	2.458631591796875	1.401744781494141	0.2567927551269531	2.362335205078125	1.208638900756836	0.1707116394042969	2.26832568359375	1.195656402587891	0.1534862518310547	2.367854248046875	1.237124328613281	0.1629130554199219	2.23645654296875	1.175686218261719	0.1692720031738281	2.79944091796875	1.697581665039062	0.2427782440185547	2.925736328125	1.677479370117188	0.2111925811767578	3.0884638671875	1.4508701171875	0.2525771026611328	2.95187646484375	1.308605407714844	0.1243095855712891	2.85347509765625	1.289710876464844	0.1516129150390625
379	12.6	2.834671630859375	1.197350128173828	0.2370436096191406	2.806267333984375	1.373769592285156	0.2390363922119141	2.78091943359375	1.514326293945313	0.2356564636230469	2.764139892578125	1.730422241210937	0.2533391723632812	2.7346142578125	1.691738220214844	0.2598403015136719	2.601828369140625	1.638635070800781	0.2670107421875	2.45828857421875	1.402187438964844	0.2566038208007813	2.361643310546875	1.209469161987305	0.1700410766601562	2.2676328125	1.19699072265625	0.1524476928710937	2.36733935546875	1.237925628662109	0.1623257598876953	2.23547998046875	1.177380645751953	0.1677504577636719	2.799638671875	1.697559387207031	0.2430517578125	2.925812255859375	1.677250427246094	0.2111082611083984	3.0877509765625	1.449931854248047	0.2517047576904297	2.9502548828125	1.308668548583984	0.1232976303100586	2.851755615234375	1.290303497314453	0.150612060546875
380	12.633333	2.832833251953125	1.196464767456055	0.2352836608886719	2.8021640625	1.372171051025391	0.2365256195068359	2.77406103515625	1.511871398925781	0.2312704010009766	2.761347412109375	1.727381958007812	0.2538069152832031	2.73155224609375	1.689085083007813	0.2606654052734375	2.598936279296875	1.637030334472656	0.2720611877441406	2.447483642578125	1.406137603759765	0.2629684448242188	2.355130859375	1.217512893676758	0.1646678009033203	2.259982421875	1.215247894287109	0.150178466796875	2.362951904296875	1.245970260620117	0.1613183746337891	2.22577880859375	1.213646911621094	0.1380278778076172	2.795847900390625	1.694277770996094	0.2415331573486328	2.92039111328125	1.671886901855469	0.2058231506347656	3.079157470703125	1.442253814697266	0.242010009765625	2.932497802734375	1.337771423339844	0.09129308319091797	2.83961474609375	1.301343627929687	0.1194144973754883
381	12.666667	2.83283447265625	1.196466827392578	0.235283203125	2.802164306640625	1.372173004150391	0.2365252227783203	2.774060791015625	1.511873291015625	0.2312703399658203	2.7613466796875	1.727383666992187	0.25380859375	2.731552001953125	1.689086608886719	0.2606669921875	2.59893603515625	1.637031188964844	0.2720634155273438	2.44748486328125	1.406137176513672	0.2629706420898438	2.35513427734375	1.217512619018555	0.1646678161621094	2.259985595703125	1.215249084472656	0.1501767120361328	2.36295556640625	1.245969985961914	0.1613187713623047	2.225783447265625	1.213649261474609	0.1380227203369141	2.795846923828125	1.694279663085938	0.2415343170166016	2.920387451171875	1.671890563964844	0.2058139801025391	3.0791572265625	1.442254608154297	0.2419692687988281	2.932479736328125	1.337785827636719	0.09125995635986328	2.839597900390625	1.301359252929688	0.1193870010375977
382	12.7	2.832943359375	1.19680305480957	0.2351159973144531	2.8022099609375	1.372543762207031	0.23634521484375	2.774072021484375	1.5122744140625	0.231109146118164	2.761298583984375	1.727806640625	0.253928237915039	2.731504638671875	1.689483947753906	0.2607341003417969	2.598877197265625	1.637324829101563	0.2719678955078125	2.44764111328125	1.406237915039062	0.26212060546875	2.355746337890625	1.217850128173828	0.1628043060302734	2.260640380859375	1.215790008544922	0.1478514709472656	2.363621826171875	1.246345794677734	0.1595890045166016	2.226604248046875	1.214232192993164	0.1352537841796875	2.79581787109375	1.694718444824219	0.2416140747070313	2.92010498046875	1.672652404785156	0.2047085113525391	3.079074462890625	1.442441528320312	0.2366322631835938	2.930113525390625	1.340366577148437	0.08643111419677735	2.8370029296875	1.304538391113281	0.114665397644043
383	12.733333	2.82877685546875	1.204180221557617	0.2378081512451172	2.7956748046875	1.380736114501953	0.2369482727050781	2.765599365234375	1.52100537109375	0.2303534393310547	2.758774169921875	1.7380986328125	0.2550523223876953	2.728311279296875	1.70014208984375	0.2632357177734375	2.594217041015625	1.652171325683594	0.2841008911132812	2.453073486328125	1.412717346191406	0.2714229125976563	2.37523193359375	1.243288345336914	0.1308082427978516	2.278909912109375	1.236788635253906	0.1218479309082031	2.38080322265625	1.272589569091797	0.1350087127685547	2.246573486328125	1.220528259277344	0.1197133178710938	2.792099609375	1.704103454589844	0.2407237548828125	2.919110107421875	1.683461853027344	0.2094777679443359	3.080216796875	1.450839752197266	0.2270581207275391	2.948716552734375	1.396285827636719	0.03822214889526367	2.850170654296875	1.396023956298828	0.003771387100219726
384	12.766667	2.828793212890625	1.204213882446289	0.2378065948486328	2.795691162109375	1.380769500732422	0.2369412841796875	2.76561376953125	1.521037780761719	0.2303387145996094	2.758798828125	1.738135131835937	0.2550008239746094	2.728335205078125	1.700181091308594	0.2631932678222656	2.59424169921875	1.652220153808594	0.2840841369628906	2.453097412109375	1.412763000488281	0.2714840698242187	2.375252685546875	1.2433125	0.1308976287841797	2.27893017578125	1.23681689453125	0.1219405136108398	2.3808251953125	1.272614196777344	0.1350935363769531	2.24660986328125	1.220542098999023	0.119776237487793	2.792121337890625	1.704136352539062	0.2406753387451172	2.919111083984375	1.683444396972656	0.2093789825439453	3.079884033203125	1.450575653076172	0.2267422485351563	2.948187255859375	1.39643994140625	0.03792330551147461	2.849698486328125	1.396617767333984	0.003309629917144775
385	12.8	2.823003173828125	1.213273559570313	0.2373209533691406	2.790810546875	1.391124725341797	0.2365079956054688	2.763039306640625	1.532883178710938	0.2330155181884766	2.766906982421875	1.751575866699219	0.256175537109375	2.735927490234375	1.714621215820312	0.2680267028808594	2.602875	1.667244567871094	0.3000708312988281	2.45230126953125	1.431260681152344	0.2957923889160156	2.39174755859375	1.262420013427734	0.1440050964355469	2.2976708984375	1.248917785644531	0.1220016860961914	2.394750244140625	1.292085601806641	0.1483793487548828	2.269159912109375	1.259143188476562	0.09261675262451172	2.797424072265625	1.716039123535156	0.2386256713867188	2.914359375	1.688332397460937	0.1810964965820313	3.10140234375	1.47322183227539	0.1918343048095703	2.954932861328125	1.390273864746094	0.02364878273010254	2.85297998046875	1.390220855712891	-0.001624781608581543
386	12.833333	2.82364013671875	1.213773406982422	0.2382673797607422	2.791542236328125	1.391824493408203	0.2374458465576172	2.764355224609375	1.533858520507812	0.2346787261962891	2.7714150390625	1.752678771972656	0.2579614562988281	2.740391357421875	1.716017639160156	0.2707764587402344	2.608625	1.668753662109375	0.3084577941894531	2.4603583984375	1.431088195800781	0.3002453002929688	2.4022705078125	1.277089263916016	0.1322171478271484	2.309783447265625	1.254764373779297	0.1102273635864258	2.4017197265625	1.307094146728516	0.1388085784912109	2.2911572265625	1.294005126953125	0.06586921691894532	2.800982421875	1.716794250488281	0.2393816223144531	2.912797119140625	1.682918701171875	0.1750665588378906	3.062863037109375	1.440439147949219	0.1602726745605469	2.89715673828125	1.395301391601563	-0.004763111591339111	2.793482421875	1.40277783203125	-0.02060189437866211
387	12.866667	2.82378564453125	1.213950103759766	0.238419921875	2.79169677734375	1.392071014404297	0.2376106109619141	2.7646328125	1.534186401367188	0.2350144958496094	2.772419189453125	1.753033752441406	0.2585814514160156	2.741305908203125	1.71643603515625	0.2714314880371094	2.609315673828125	1.670157531738281	0.3097541198730469	2.4569267578125	1.435002502441406	0.3011925964355469	2.39778564453125	1.284455291748047	0.1303059844970703	2.304761962890625	1.2654814453125	0.1072953109741211	2.397759765625	1.315052917480469	0.1374703369140625	2.289087890625	1.307617614746094	0.06258538436889649	2.801841064453125	1.717071472167969	0.2398707885742188	2.913465087890625	1.682946411132813	0.1752544860839844	3.06340576171875	1.440267852783203	0.1604094390869141	2.897491943359375	1.394560699462891	-0.004388556003570556	2.79345068359375	1.399637298583984	-0.01898260879516601
388	12.9	2.825730224609375	1.214020660400391	0.2394357604980469	2.7934697265625	1.392687835693359	0.2383424377441406	2.76674072265625	1.535337585449219	0.2361975555419922	2.778302001953125	1.755109985351563	0.2557525634765625	2.747850341796875	1.718908203125	0.2715730285644531	2.620689208984375	1.67528955078125	0.3271767272949219	2.45137744140625	1.450777526855469	0.3312857666015625	2.378914306640625	1.325788787841797	0.1446302185058594	2.2916044921875	1.289517333984375	0.1188535690307617	2.3735888671875	1.3541748046875	0.1533529357910156	2.2878671875	1.319691741943359	0.06317102813720703	2.805961181640625	1.718465148925781	0.2353331451416016	2.912846923828125	1.681541564941406	0.1637512969970703	3.069180419921875	1.441566345214844	0.1547207489013672	2.896993896484375	1.380868194580078	0.0004471838474273682	2.795349609375	1.399060211181641	-0.02124639320373535
389	12.933333	2.814757080078125	1.212833297729492	0.2398692932128906	2.78796728515625	1.391713165283203	0.239018798828125	2.765693603515625	1.534582702636719	0.2376007537841797	2.7775927734375	1.753760314941406	0.2540031127929688	2.748886962890625	1.717706726074219	0.272593505859375	2.629578857421875	1.676391052246094	0.34375537109375	2.4637392578125	1.451008087158203	0.3577180786132813	2.455600830078125	1.316587921142578	0.1649485321044922	2.3626484375	1.305288360595703	0.1373226318359375	2.45319775390625	1.297116455078125	0.07620399475097656	2.338447998046875	1.303608581542969	0.0824109878540039	2.803543701171875	1.717187744140625	0.2317579345703125	2.906133544921875	1.680770935058594	0.1547737121582031	3.11627734375	1.490099090576172	0.1860352172851563	2.9888818359375	1.389014953613281	0.01209194946289062	2.886545654296875	1.409855102539062	0.0001524137258529663
390	12.966667	2.81453076171875	1.212693283081055	0.2395304107666016	2.78800341796875	1.391583862304687	0.2386927947998047	2.767068115234375	1.534639099121094	0.2382548675537109	2.781512451171875	1.753546264648437	0.2557310485839844	2.753262939453125	1.717602355957031	0.27519140625	2.636548583984375	1.676964172363281	0.350856201171875	2.4734931640625	1.45054248046875	0.3756936645507812	2.48113525390625	1.327627319335937	0.17541552734375	2.390991943359375	1.307216766357422	0.1440219573974609	2.478052001953125	1.30337060546875	0.07766342163085938	2.3676640625	1.312565155029297	0.08579623413085938	2.80623388671875	1.716930236816406	0.2322108917236328	2.900416748046875	1.679979187011719	0.1454002990722656	3.110302490234375	1.486691833496094	0.1379098358154297	2.966483642578125	1.380840423583984	-0.01956339263916016	2.865890625	1.4108369140625	-0.02479240226745606
391	13	2.8146220703125	1.214351272583008	0.2389761199951172	2.785492919921875	1.393606079101563	0.2356813507080078	2.760677734375	1.536626220703125	0.2317871246337891	2.7825078125	1.755503845214844	0.2535382232666016	2.75429833984375	1.719719848632812	0.2738845825195312	2.643348876953125	1.680887878417969	0.35970068359375	2.48709423828125	1.449704132080078	0.3956744689941406	2.49627294921875	1.330742279052734	0.1918997955322266	2.410023193359375	1.31431640625	0.1482846832275391	2.49690478515625	1.316422241210937	0.08083429718017578	2.39181640625	1.324845458984375	0.09085750579833984	2.804845703125	1.718659851074219	0.2276443634033203	2.898421875	1.679496887207031	0.1402555084228516	3.102915771484375	1.480108673095703	0.1156472930908203	2.9471005859375	1.385928924560547	-0.03937766647338867	2.843718994140625	1.39645556640625	-0.02083274841308594
392	13.033333	2.814712646484375	1.214185913085938	0.2390386047363281	2.785543212890625	1.393627471923828	0.2362102966308594	2.759134521484375	1.536487365722656	0.2315363006591797	2.783140869140625	1.755589233398438	0.2508641510009766	2.756467041015625	1.719906799316406	0.2734594421386718	2.649467529296875	1.6796630859375	0.3637719116210937	2.496845703125	1.447663116455078	0.4106515197753906	2.51512451171875	1.335891510009766	0.2031770935058594	2.423843505859375	1.321951568603516	0.1699506378173828	2.51230908203125	1.322546020507813	0.1043738861083984	2.400141845703125	1.327071075439453	0.1155585784912109	2.8033466796875	1.718570678710937	0.2234163818359375	2.8881083984375	1.676340026855469	0.1285736846923828	3.071133056640625	1.4579970703125	0.09432588958740235	2.8929150390625	1.358459136962891	-0.03068063354492187	2.7921240234375	1.389537200927734	-0.02433386039733887
393	13.066667	2.81356787109375	1.213725982666016	0.2425287780761719	2.785207763671875	1.393839965820312	0.2368386383056641	2.756587158203125	1.536573181152344	0.228083984375	2.7850087890625	1.755774536132813	0.2486665191650391	2.758999755859375	1.720083618164062	0.2723631591796875	2.6583564453125	1.679767456054687	0.3704004821777344	2.518493896484375	1.440689788818359	0.4262779235839844	2.52760107421875	1.332397338867187	0.2154851837158203	2.4381103515625	1.312955291748047	0.1793200988769531	2.52811181640625	1.317360565185547	0.1153852386474609	2.410847412109375	1.323335784912109	0.1290612182617188	2.803173583984375	1.718690368652344	0.2196207427978516	2.879104248046875	1.6764013671875	0.1170116271972656	3.080741943359375	1.479131408691406	0.0594070816040039	2.89891748046875	1.353177978515625	-0.03414673614501953	2.79690869140625	1.373080535888672	-0.01323756599426269
394	13.1	2.81507666015625	1.216025543212891	0.2422877349853516	2.78316845703125	1.395566314697266	0.2335131530761719	2.7571728515625	1.538996520996094	0.2261671142578125	2.7905703125	1.75763916015625	0.2470982513427734	2.765197021484375	1.722154602050781	0.2718537292480468	2.672662353515625	1.681597045898438	0.3776448364257812	2.53416357421875	1.441122009277344	0.4320247802734375	2.55129296875	1.33070556640625	0.2226281585693359	2.462580078125	1.316989349365234	0.1819885711669922	2.5549189453125	1.327246246337891	0.1220316162109375	2.433415771484375	1.327065155029297	0.1407310943603516	2.806524658203125	1.720492370605469	0.2167926025390625	2.879071044921875	1.679089721679687	0.1112762908935547	3.075382080078125	1.480634124755859	0.03986860656738282	2.89142724609375	1.36910205078125	-0.06731630706787109	2.7954091796875	1.368618255615234	-0.02218301963806152
395	13.133333	2.817490478515625	1.217209457397461	0.2420532989501953	2.787814208984375	1.397492095947266	0.2353081512451172	2.76125439453125	1.54104248046875	0.2280670318603516	2.794972900390625	1.760029602050781	0.2483392486572266	2.770820068359375	1.724320922851562	0.2741216430664062	2.68343603515625	1.681495666503906	0.383631103515625	2.55250244140625	1.436963562011719	0.4407528686523438	2.563120849609375	1.329199951171875	0.2291587829589844	2.471491455078125	1.312680816650391	0.1964568786621094	2.568695068359375	1.320914916992187	0.1440537872314453	2.44481005859375	1.318787078857422	0.1453412170410156	2.80966455078125	1.722992431640625	0.2171499176025391	2.87537060546875	1.683592468261719	0.1062694778442383	3.067377197265625	1.487332489013672	0.01749237632751465	2.887140869140625	1.340052307128906	-0.04383213806152344	2.78600390625	1.351923706054687	-0.01349756145477295
396	13.166667	2.81858447265625	1.215686065673828	0.2421764068603516	2.789510498046875	1.395564636230469	0.2354896850585937	2.7633896484375	1.538793090820312	0.2282955322265625	2.7954697265625	1.757674499511719	0.2454986724853516	2.772183349609375	1.722143676757812	0.2720463562011719	2.690036865234375	1.67987744140625	0.3852326354980469	2.564555419921875	1.434337371826172	0.44631494140625	2.583737548828125	1.324377166748047	0.2371941986083984	2.491206298828125	1.308609405517578	0.2076194763183594	2.586849853515625	1.322761779785156	0.1542544860839844	2.46279931640625	1.320100708007812	0.1563332672119141	2.809859130859375	1.720524169921875	0.2145269165039063	2.875655517578125	1.677656860351562	0.1054462203979492	3.061738525390625	1.476329681396484	0.01796090698242188	2.87022412109375	1.344005218505859	-0.04064524459838867	2.76883154296875	1.35398828125	-0.01151848602294922
397	13.2	2.818410888671875	1.215697372436523	0.2403412017822266	2.7892900390625	1.395951599121094	0.2327720031738281	2.762591796875	1.539359924316406	0.2246490478515625	2.79815234375	1.758236633300781	0.2415494384765625	2.774364013671875	1.723013000488281	0.2682746276855469	2.695983154296875	1.683478149414062	0.3854742736816406	2.595216796875	1.431005279541016	0.4644137573242187	2.6146953125	1.308002807617187	0.2620867614746094	2.52383837890625	1.304037872314453	0.2238967132568359	2.632033447265625	1.317310394287109	0.2046937408447266	2.489560791015625	1.314875244140625	0.1976276245117188	2.811896728515625	1.720755126953125	0.21049755859375	2.8803447265625	1.671223999023438	0.1055749130249024	3.019507568359375	1.442250030517578	-0.001162968635559082	2.85673193359375	1.316671661376953	-0.1261326675415039	2.75720703125	1.322424896240234	-0.08951263427734375
398	13.233333	2.817813232421875	1.21322135925293	0.2412425384521484	2.788289306640625	1.392470123291015	0.2350003051757812	2.763430908203125	1.535530578613281	0.2292695007324219	2.79837548828125	1.753464233398438	0.2438819274902344	2.776432861328125	1.71832421875	0.2717682189941406	2.70379541015625	1.680230529785156	0.3921273803710937	2.614135986328125	1.423289337158203	0.4643471984863281	2.63178955078125	1.294027679443359	0.2673115844726562	2.541629150390625	1.284036254882813	0.2299392547607422	2.64856884765625	1.303573120117187	0.2125442504882812	2.507687744140625	1.291661499023438	0.2017155456542969	2.810537353515625	1.716224304199219	0.2123227386474609	2.867005615234375	1.668143920898438	0.1007284545898438	3.013542724609375	1.438890594482422	0.009783409118652343	2.81114990234375	1.318818389892578	-0.03364286422729492	2.720379150390625	1.337965148925781	0.01688551521301269
399	13.266667	2.819802001953125	1.211344253540039	0.2394556579589844	2.79049267578125	1.391326416015625	0.233761962890625	2.769138427734375	1.535568542480469	0.2303842163085937	2.80247802734375	1.754680786132813	0.2434156188964844	2.78152001953125	1.719303588867187	0.2720795593261719	2.70981982421875	1.679798522949219	0.3931948547363281	2.637293701171875	1.415867919921875	0.4634804382324219	2.64409033203125	1.275540740966797	0.2723829650878906	2.5532841796875	1.269925048828125	0.23470947265625	2.662087890625	1.280807464599609	0.2187928771972656	2.52201416015625	1.265724548339844	0.2084713287353516	2.81422412109375	1.717308288574219	0.2115607147216797	2.8739658203125	1.667669494628906	0.1017728729248047	2.976667724609375	1.419200103759766	-0.001305021286010742	2.75677685546875	1.325935485839844	-0.02658559226989746	2.6817724609375	1.336603485107422	0.04759033203125
400	13.3	2.817837890625	1.210909774780274	0.238581039428711	2.788716552734375	1.390580627441406	0.2332192535400391	2.769422607421875	1.534858032226563	0.2312056579589844	2.80403271484375	1.753276184082031	0.2453365936279297	2.783417236328125	1.717849304199219	0.2740205688476562	2.71508837890625	1.682797729492187	0.3980840454101562	2.654740966796875	1.417717651367187	0.4732267456054687	2.646257080078125	1.264532562255859	0.292936767578125	2.55896142578125	1.257856597900391	0.2482759246826172	2.66722119140625	1.265345977783203	0.2285951232910156	2.52529833984375	1.260356262207031	0.2271458892822266	2.815030029296875	1.716165649414062	0.21306298828125	2.871718994140625	1.670983581542969	0.1000914688110352	2.971168212890625	1.417407135009766	0.00842273998260498	2.764183837890625	1.307760162353516	-0.04261567687988281	2.682086669921875	1.309963745117187	0.02412287139892578
401	13.333333	2.815491943359375	1.209583679199219	0.2383809204101562	2.78634326171875	1.389115020751953	0.2329886016845703	2.768118896484375	1.533431823730469	0.2315708160400391	2.806094970703125	1.751159057617187	0.2451838684082031	2.785427978515625	1.716051208496094	0.274158447265625	2.72169091796875	1.681998962402344	0.4007928466796875	2.671880615234375	1.417642639160156	0.4849041442871094	2.650284912109375	1.25025651550293	0.319144775390625	2.563732666015625	1.244776519775391	0.27305419921875	2.6676728515625	1.229930252075195	0.2395592041015625	2.535131103515625	1.242575164794922	0.2409597930908203	2.816040771484375	1.713931396484375	0.2127616119384766	2.871179931640625	1.667208923339844	0.09976556396484375	2.96676806640625	1.413577209472656	0.00485438871383667	2.756830810546875	1.309507965087891	-0.04496807861328125	2.6824814453125	1.321334320068359	0.02929388809204101
402	13.366667	2.81127001953125	1.20830192565918	0.2367616424560547	2.785321533203125	1.388273254394531	0.2313816070556641	2.770009765625	1.532891479492188	0.2304192810058594	2.81072216796875	1.750140808105469	0.2426984710693359	2.789761962890625	1.715453979492187	0.2719443359375	2.728476806640625	1.681486999511719	0.3997602233886719	2.68509326171875	1.414806213378906	0.4797311401367187	2.643365478515625	1.230954833984375	0.3369473876953125	2.56175146484375	1.241485946655273	0.2833881530761719	2.65936328125	1.202485595703125	0.2503717498779297	2.536576171875	1.234130859375	0.2493296813964844	2.820056640625	1.712632995605469	0.2104392395019531	2.876349853515625	1.666092590332031	0.09798233795166016	2.9374755859375	1.402238159179688	0.00272896146774292	2.76549755859375	1.266911834716797	-0.09455896759033203	2.67035107421875	1.275480529785156	-0.04928147125244141
403	13.4	2.809646240234375	1.208638092041016	0.2375880279541016	2.786767822265625	1.388895935058594	0.233854736328125	2.773778564453125	1.533608154296875	0.2340457000732422	2.8138837890625	1.750749328613281	0.2465157775878906	2.793492919921875	1.715916137695312	0.2759101867675781	2.73168701171875	1.682129333496094	0.4033675842285157	2.692112060546875	1.415145050048828	0.4833760375976562	2.648079345703125	1.225438354492187	0.3495925598144531	2.559310546875	1.222974960327148	0.3079225463867187	2.65235888671875	1.195529815673828	0.2559096527099609	2.5395390625	1.224371200561523	0.2544673156738281	2.8228642578125	1.713426574707031	0.2140155639648438	2.87608447265625	1.667494995117187	0.09997235107421874	2.93295361328125	1.400633819580078	0.01150703430175781	2.74550244140625	1.269464080810547	-0.05852449798583984	2.67296337890625	1.251944152832031	0.01621934700012207
404	13.433333	2.810085205078125	1.207208999633789	0.2335978698730469	2.785892822265625	1.387076385498047	0.2326003570556641	2.7728837890625	1.53155908203125	0.2353010406494141	2.812486572265625	1.748455993652344	0.2481772766113281	2.793280029296875	1.713346923828125	0.2779213256835937	2.736622802734375	1.682416137695312	0.4082335510253906	2.69721435546875	1.413315155029297	0.4793659362792969	2.63399853515625	1.219330383300781	0.3608576049804688	2.55691552734375	1.226316467285156	0.3008153991699219	2.652034423828125	1.176364761352539	0.277574462890625	2.53828564453125	1.213810195922852	0.2591907348632813	2.8204814453125	1.711489990234375	0.215124755859375	2.866221923828125	1.668951354980469	0.09681825256347656	2.925056884765625	1.396333618164062	0.03151356506347656	2.736244384765625	1.273004577636719	-0.04740824508666992	2.6990615234375	1.200349487304687	0.01939901351928711
405	13.466667	2.80944482421875	1.205288192749023	0.2338577575683594	2.78596435546875	1.384173706054687	0.231846435546875	2.776535888671875	1.528068542480469	0.2353505859375	2.812427490234375	1.74430810546875	0.2481278381347656	2.793342041015625	1.709209655761719	0.2774734802246094	2.736821533203125	1.676367553710937	0.4064264526367187	2.70350390625	1.411020538330078	0.487603759765625	2.620683837890625	1.223289123535156	0.373934326171875	2.556811767578125	1.219508560180664	0.3005167236328125	2.649644287109375	1.16569255065918	0.2798203735351563	2.550142822265625	1.197220291137695	0.2568835754394531	2.821506103515625	1.707581970214844	0.2155348205566406	2.868788330078125	1.667002258300781	0.09802899932861328	2.942533935546875	1.399636657714844	0.03345735931396485	2.757408447265625	1.296478302001953	-0.07383531951904297	2.69881201171875	1.234870788574219	-0.01246660232543945
406	13.5	2.810602294921875	1.205734909057617	0.2332079772949219	2.78598974609375	1.384562835693359	0.2336771697998047	2.77588037109375	1.528420654296875	0.2390457000732422	2.811512939453125	1.744798645019531	0.2519432067871094	2.793349609375	1.709476928710937	0.281642578125	2.743417724609375	1.676121276855469	0.4132310791015625	2.70492578125	1.409483703613281	0.4880888061523437	2.60113525390625	1.228121322631836	0.3812764282226562	2.554589599609375	1.206316589355469	0.2985065002441406	2.656084716796875	1.165751571655274	0.2959443664550781	2.54033740234375	1.201797058105469	0.2617091064453125	2.81978369140625	1.70825048828125	0.2189029541015625	2.859729248046875	1.669057189941406	0.09817806243896485	2.942432373046875	1.404192718505859	0.0335709457397461	2.766723876953125	1.288222259521485	-0.0766752700805664	2.70166064453125	1.232992721557617	-0.01566920757293701
407	13.533333	2.80879248046875	1.20419499206543	0.2331034545898437	2.783863037109375	1.382343994140625	0.2342052764892578	2.77083740234375	1.52549560546875	0.2386564483642578	2.811584228515625	1.740123779296875	0.2526480255126953	2.7928349609375	1.705175476074219	0.2821376647949219	2.743135498046875	1.673021240234375	0.4135625	2.701808349609375	1.407326751708984	0.4866243896484375	2.596332275390625	1.226373764038086	0.3825903015136718	2.55446533203125	1.200425537109375	0.2989188842773438	2.657393310546875	1.164841018676758	0.2957308959960938	2.543299072265625	1.201618438720703	0.2581929321289063	2.818740478515625	1.70373095703125	0.2194381103515625	2.85628076171875	1.664315856933594	0.09852154541015624	2.945334228515625	1.402303894042969	0.03508483505249024	2.76642529296875	1.288519592285156	-0.07041638946533203	2.700519775390625	1.231959167480469	-0.01222344875335693
408	13.566667	2.807877197265625	1.204672088623047	0.2317437133789063	2.78219287109375	1.382112243652344	0.2331800537109375	2.771285888671875	1.524907348632813	0.2392050628662109	2.809438720703125	1.739402526855469	0.2511215209960938	2.79153271484375	1.704561279296875	0.2809869079589844	2.745180908203125	1.673366821289062	0.4133427734375	2.70564013671875	1.409002685546875	0.4886853332519531	2.596099365234375	1.228145614624023	0.390584228515625	2.555375244140625	1.19955241394043	0.3075841979980469	2.65855810546875	1.166023895263672	0.3029380187988281	2.551580322265625	1.20825407409668	0.2595776977539063	2.816617919921875	1.702977355957031	0.2181990203857422	2.858607666015625	1.667277587890625	0.09807292175292968	2.95476953125	1.407592956542969	0.03983938217163086	2.785573974609375	1.279380187988281	-0.06336335754394531	2.7098125	1.232664154052734	-0.009188667297363281
409	13.6	2.8071240234375	1.204860534667969	0.2322823486328125	2.783095947265625	1.382419525146484	0.2333362121582031	2.77481787109375	1.525285095214844	0.2396873016357422	2.813906982421875	1.739364868164063	0.2533591613769531	2.795939697265625	1.70436474609375	0.2829488830566406	2.748778076171875	1.669570678710937	0.4140154113769531	2.70748388671875	1.405165588378906	0.4875990905761719	2.61189892578125	1.219293746948242	0.3847496032714844	2.55418798828125	1.200683380126953	0.3094094543457031	2.655889892578125	1.164180923461914	0.2993270568847656	2.544678955078125	1.203787475585937	0.2633275451660156	2.82083740234375	1.703220336914062	0.2201233215332031	2.857621337890625	1.664238403320312	0.09940499877929687	2.9622373046875	1.408181060791016	0.04056476593017578	2.79777734375	1.272542785644531	-0.06043275833129882	2.712587158203125	1.234746612548828	-0.01398625183105469
410	13.633333	2.807692626953125	1.203202865600586	0.2322494354248047	2.782485107421875	1.379933776855469	0.2330713195800781	2.77266455078125	1.522198181152344	0.2388313293457031	2.812591796875	1.735312866210938	0.2523894348144531	2.794492431640625	1.700541137695312	0.2818668212890625	2.750052978515625	1.668436950683594	0.4139894104003906	2.703949462890625	1.405872711181641	0.4874653930664062	2.613038818359375	1.219389755249023	0.3834281921386719	2.55546875	1.199161849975586	0.3088569030761719	2.657375	1.166982559204102	0.2924094848632813	2.545943603515625	1.209206069946289	0.2610658874511719	2.819367919921875	1.699252075195313	0.219302734375	2.85681103515625	1.660763122558594	0.09916081237792969	2.96835693359375	1.407579010009766	0.04586787033081054	2.802337158203125	1.278294708251953	-0.05882102584838867	2.7194658203125	1.234902938842773	-0.01395387935638428
411	13.666667	2.80771044921875	1.202744293212891	0.2318769836425781	2.782654296875	1.379517303466797	0.2325203704833984	2.773049072265625	1.521815979003906	0.2381866149902344	2.8138681640625	1.734825500488281	0.2511110076904297	2.7956103515625	1.700216125488281	0.2806907348632813	2.750979736328125	1.668706787109375	0.4129090270996094	2.703526123046875	1.406559356689453	0.4871245422363281	2.611730712890625	1.220141860961914	0.3836915283203125	2.55361328125	1.19999919128418	0.3095091857910156	2.655424072265625	1.167579208374024	0.2928670349121094	2.542858642578125	1.209713455200195	0.2626591796875	2.820505859375	1.698631774902344	0.2181334533691406	2.856326416015625	1.658654907226563	0.09796680450439453	2.928581787109375	1.39302197265625	0.03779587173461914	2.75505859375	1.275926391601562	-0.06910209655761719	2.673830078125	1.233480545043945	-0.02045774841308594
412	13.7	2.806312744140625	1.200337585449219	0.2307882537841797	2.783942626953125	1.378577117919922	0.2345015563964844	2.7749580078125	1.521731018066406	0.242205825805664	2.817684326171875	1.735925842285156	0.2523753967285156	2.800197509765625	1.701386840820313	0.28300341796875	2.750697265625	1.668731750488281	0.4141936340332031	2.709942138671875	1.402851013183594	0.485629150390625	2.61048388671875	1.218840606689453	0.3816499938964844	2.551807373046875	1.199677001953125	0.3068523559570313	2.654708984375	1.16747216796875	0.2921309509277344	2.54013525390625	1.208554534912109	0.2608445434570312	2.822961181640625	1.699261779785156	0.2191998748779297	2.848095703125	1.651084655761719	0.09841313171386719	2.877232421875	1.375208312988281	0.03960527801513672	2.745669921875	1.189719421386719	-0.02550061416625976	2.642974365234375	1.191412139892578	-0.006683908462524414
413	13.733333	2.806802490234375	1.199633026123047	0.2316835021972656	2.7854736328125	1.378353759765625	0.2345021667480469	2.777767578125	1.521881530761719	0.2416095733642578	2.8208388671875	1.736373657226562	0.2527782897949219	2.802680419921875	1.701782348632813	0.2831033325195312	2.7499638671875	1.668154052734375	0.4130836791992187	2.704789794921875	1.402942474365234	0.4863479614257812	2.616249755859375	1.215642562866211	0.3775068969726563	2.547044677734375	1.201834411621094	0.3107242126464844	2.648121337890625	1.169926315307617	0.285185791015625	2.534486328125	1.208407760620117	0.2620870971679687	2.826660400390625	1.699658020019531	0.2196119537353516	2.859444580078125	1.652325622558594	0.1000607452392578	2.914026611328125	1.381113861083984	0.03540745544433594	2.730115234375	1.253474685668945	-0.04235631942749023	2.637554931640625	1.301762115478516	-0.03565557861328125
414	13.766667	2.807551513671875	1.19889469909668	0.2304588775634765	2.787345703125	1.377701751708984	0.2347016906738281	2.78065673828125	1.521194396972656	0.2431617431640625	2.822874267578125	1.735871887207031	0.2536275024414062	2.804969970703125	1.701286743164062	0.2841030578613281	2.749716552734375	1.66854248046875	0.4132386474609375	2.705082763671875	1.403079223632812	0.4858254699707031	2.618436279296875	1.215145721435547	0.3765975646972656	2.54802490234375	1.200652954101562	0.3112486572265625	2.648411865234375	1.170634674072266	0.2811475524902344	2.5348154296875	1.208522384643555	0.2621628723144531	2.828728759765625	1.699098937988281	0.2205371398925781	2.8547353515625	1.653617004394531	0.09863723754882812	2.89385498046875	1.378557464599609	0.03936922836303711	2.719908447265625	1.239001953125	-0.04075103759765625	2.623175048828125	1.276280822753906	-0.02678702163696289
415	13.8	2.807626953125	1.199999282836914	0.2304211883544922	2.78737255859375	1.378586303710938	0.2346608276367187	2.7802724609375	1.521905883789063	0.2428150177001953	2.81816650390625	1.737092590332031	0.2539227294921875	2.80115625	1.702071899414062	0.28431787109375	2.748173095703125	1.667367614746094	0.4137020568847656	2.707748779296875	1.400866058349609	0.4836344909667969	2.627973388671875	1.211610290527344	0.3720739440917969	2.5516025390625	1.202369644165039	0.3129298400878906	2.650239501953125	1.169196014404297	0.2808854675292969	2.536097900390625	1.209313827514648	0.2639312133789062	2.824566162109375	1.700622497558594	0.2206873168945312	2.850748779296875	1.657507019042969	0.09813783264160156	2.9001650390625	1.384786499023438	0.03738187789916992	2.733193115234375	1.238331329345703	-0.04441474151611328	2.63609619140625	1.258534027099609	-0.01154898452758789
416	13.833333	2.807841552734375	1.199572067260742	0.2307127532958984	2.787576171875	1.378302337646484	0.2347507629394531	2.780747802734375	1.521747131347656	0.2428944396972656	2.819873046875	1.73688232421875	0.2540618133544922	2.802625732421875	1.701928588867188	0.2844625549316406	2.748178466796875	1.667291931152344	0.4133802795410156	2.702794189453125	1.40106396484375	0.4821595458984375	2.6220693359375	1.21215641784668	0.3703132629394531	2.54597705078125	1.205179870605469	0.3103818054199219	2.643489501953125	1.168203170776367	0.2787754516601563	2.536768310546875	1.208887222290039	0.2552579956054687	2.8261015625	1.700351135253906	0.2208033905029297	2.851206298828125	1.656888671875	0.09804028320312499	2.901573486328125	1.384101196289063	0.03734153747558594	2.724941650390625	1.247537811279297	-0.04176449966430664	2.629342041015625	1.288408447265625	-0.03065937614440918
417	13.866667	2.808697998046875	1.199416015625	0.2310521850585938	2.7874716796875	1.377949005126953	0.2342955322265625	2.7804609375	1.521313354492188	0.2422700958251953	2.82150244140625	1.735927795410156	0.254144287109375	2.8036884765625	1.701104858398438	0.2843225708007813	2.7491484375	1.667428344726563	0.4133645935058594	2.702367919921875	1.401301727294922	0.4809552307128906	2.628389404296875	1.211652542114258	0.3660165100097656	2.55116259765625	1.207431198120117	0.3073817443847656	2.648878662109375	1.169616760253906	0.2776629943847656	2.537901611328125	1.209195785522461	0.2565264282226563	2.82765185546875	1.699418518066406	0.2208890075683594	2.85596484375	1.65681787109375	0.09860334777832032	2.899493896484375	1.383460968017578	0.03595572662353515	2.72444775390625	1.244179458618164	-0.04151985168457031	2.628052734375	1.281532989501953	-0.02624075508117676
418	13.9	2.807932861328125	1.199879699707031	0.2310019683837891	2.787705322265625	1.378595581054687	0.2342738342285156	2.781070068359375	1.522043884277344	0.2420244293212891	2.8234775390625	1.736474975585938	0.2539152526855469	2.80531396484375	1.701777221679687	0.2840593566894531	2.749163330078125	1.668002197265625	0.4124432678222656	2.70304638671875	1.401620971679687	0.4799150695800781	2.63767333984375	1.210195037841797	0.3625529479980469	2.556298828125	1.207195541381836	0.3096751403808594	2.654060791015625	1.172329620361328	0.2765486145019531	2.541763427734375	1.210597198486328	0.2566459655761719	2.829520263671875	1.699889282226563	0.2206966247558594	2.858107421875	1.655908386230469	0.09891072082519531	2.90004052734375	1.381842712402344	0.03781081008911133	2.725452392578125	1.242938812255859	-0.04162141799926758	2.628842529296875	1.276873504638672	-0.02055323028564453
419	13.933333	2.81025732421875	1.201335845947266	0.230213363647461	2.78952783203125	1.380140625	0.2311646118164062	2.7820947265625	1.523734558105469	0.2370156402587891	2.824900634765625	1.738038757324219	0.2520107879638672	2.805756103515625	1.70312255859375	0.2813377685546875	2.748070556640625	1.667632568359375	0.4086807250976562	2.698823486328125	1.403296173095703	0.4824454956054687	2.6071328125	1.222165832519531	0.3660499877929688	2.551467529296875	1.207454254150391	0.2877925109863281	2.653851806640625	1.171798782348633	0.2762973937988281	2.534722900390625	1.21350309753418	0.249257080078125	2.83176708984375	1.701698913574219	0.2186337432861328	2.86809033203125	1.659174438476563	0.09830609893798828	2.915884765625	1.385297698974609	0.03985252761840821	2.7356201171875	1.254002960205078	-0.04030288314819336	2.64263720703125	1.301932525634766	-0.03988193893432617
420	13.966667	2.810259033203125	1.20133984375	0.2302278442382812	2.789521484375	1.380149780273437	0.2311894226074219	2.782082275390625	1.523747924804687	0.2370489654541016	2.824848388671875	1.738064025878906	0.2520957641601563	2.805704345703125	1.70313720703125	0.2814131774902344	2.74800390625	1.667611389160156	0.4087449340820313	2.6988046875	1.403242462158203	0.4824610595703125	2.607165771484375	1.222088317871094	0.3660459899902344	2.551478759765625	1.207356185913086	0.2878036804199219	2.653900634765625	1.17178678894043	0.2763397827148438	2.5346064453125	1.213391052246094	0.2493897705078125	2.831727783203125	1.70173095703125	0.2187114868164063	2.8681591796875	1.659258544921875	0.09839322662353515	2.9163515625	1.385453765869141	0.03988243103027344	2.736335205078125	1.253910842895508	-0.04044770050048828	2.643385498046875	1.30191357421875	-0.04064300155639648
421	14	2.8099912109375	1.2013408203125	0.2306024627685547	2.78910009765625	1.380053131103516	0.2317247009277344	2.78113525390625	1.523564636230469	0.2374786224365234	2.821901611328125	1.7382548828125	0.2513070068359375	2.803353271484375	1.70327734375	0.2809093017578125	2.746729248046875	1.667825500488281	0.408673095703125	2.705685546875	1.4024140625	0.4831721801757812	2.615594970703125	1.220842666625977	0.3664037475585937	2.554772216796875	1.207555709838867	0.2918666381835938	2.657416748046875	1.174804122924805	0.2754993286132812	2.53783056640625	1.219647705078125	0.2512441253662109	2.82885693359375	1.701871032714844	0.2180262145996094	2.8600810546875	1.658697448730469	0.0965625	2.90224560546875	1.383797576904297	0.03914217376708985	2.730543212890625	1.23728108215332	-0.03272347640991211	2.632290283203125	1.263887176513672	-0.008786056518554687
422	14.033333	2.8097607421875	1.201154739379883	0.2306939239501953	2.7887822265625	1.379788208007813	0.2318769683837891	2.780806884765625	1.523241638183594	0.237710205078125	2.821819091796875	1.737786315917969	0.2517647399902344	2.80326953125	1.702805297851563	0.2813310546875	2.746572021484375	1.667417358398438	0.4090187683105469	2.703110107421875	1.402488708496094	0.483472412109375	2.61239453125	1.221436340332031	0.3665583190917969	2.55041796875	1.208797409057617	0.2929120178222656	2.65241650390625	1.175416625976562	0.2742159423828125	2.5321806640625	1.220672393798828	0.2535145874023437	2.82869384765625	1.701450927734375	0.2184423065185547	2.859522705078125	1.658384704589844	0.09689404296875	2.9003212890625	1.3835380859375	0.03876449203491211	2.72869873046875	1.237053680419922	-0.03306368637084961	2.6297958984375	1.261385162353516	-0.009559996604919433
423	14.066667	2.8111455078125	1.201328964233398	0.2309344787597656	2.79050439453125	1.380120422363281	0.2323493499755859	2.783003173828125	1.523680847167969	0.2385257263183594	2.823970947265625	1.73839501953125	0.2523865356445312	2.805211181640625	1.703457641601563	0.2819266357421875	2.747760986328125	1.668265441894531	0.4094402160644531	2.702210205078125	1.402987915039063	0.4820740356445313	2.609331787109375	1.221596481323242	0.3670885009765625	2.54420654296875	1.210401031494141	0.2958808288574219	2.645128662109375	1.175435333251953	0.2740763549804687	2.53444873046875	1.212771438598633	0.2479317016601562	2.831066650390625	1.701961547851563	0.2191682281494141	2.86552490234375	1.657799560546875	0.09889843750000001	2.90296875	1.382409820556641	0.04016305541992188	2.726733642578125	1.244055389404297	-0.03694173812866211	2.63140087890625	1.271000213623047	-0.003380175590515137
424	14.1	2.811673583984375	1.201117095947266	0.2309406585693359	2.791734375	1.37981640625	0.2326918640136719	2.7847900390625	1.523255310058594	0.2392113952636719	2.824087646484375	1.738066223144531	0.2531855163574219	2.8052294921875	1.703081848144531	0.2825299072265625	2.7448349609375	1.66744287109375	0.4083961791992187	2.69857177734375	1.403368804931641	0.4839111633300781	2.6093193359375	1.221930755615234	0.3665946044921875	2.54638916015625	1.209304000854492	0.2937941589355469	2.64777490234375	1.176629760742188	0.2711121826171875	2.5282353515625	1.212363479614258	0.2553377685546875	2.83182275390625	1.701662231445312	0.220147705078125	2.868848876953125	1.658274841308594	0.1004969635009766	2.911652587890625	1.383936737060547	0.0417821159362793	2.73252880859375	1.251362503051758	-0.03809295272827148	2.63774853515625	1.293500518798828	-0.02538714027404785
425	14.133333	2.812850341796875	1.201004425048828	0.2306236419677734	2.79247607421875	1.379647064208984	0.2322604217529297	2.7848671875	1.523057556152344	0.2385049896240234	2.8242724609375	1.737766357421875	0.2535405426025391	2.805523681640625	1.7026220703125	0.282759521484375	2.747366943359375	1.667179931640625	0.4097225036621094	2.697613037109375	1.404077178955078	0.48635107421875	2.599121337890625	1.226717361450195	0.3702195129394531	2.549507080078125	1.208451904296875	0.2888347473144531	2.6522685546875	1.176722778320312	0.2717062377929688	2.53129443359375	1.212068603515625	0.252965576171875	2.8318662109375	1.701550476074219	0.2202677001953125	2.869994384765625	1.660561279296875	0.1001255798339844	2.899892578125	1.384675903320312	0.04073986434936523	2.731341064453125	1.240956359863281	-0.04275234603881836	2.6323232421875	1.233322158813477	-0.01024793815612793
426	14.166667	2.81288134765625	1.201075271606445	0.2306130981445312	2.79247998046875	1.379763641357422	0.2322483215332031	2.784851806640625	1.523211975097656	0.2384922027587891	2.82427001953125	1.737981384277344	0.2534852905273438	2.8055166015625	1.702833862304687	0.2827200927734375	2.7473623046875	1.667456298828125	0.4097461547851562	2.69735498046875	1.404417175292969	0.4867004699707031	2.598829833984375	1.226832824707031	0.3708139953613281	2.5491640625	1.208435043334961	0.2894592895507813	2.651935302734375	1.176618316650391	0.2723653869628906	2.5308056640625	1.211902389526367	0.2537333984375	2.83186474609375	1.701748657226563	0.2202108917236328	2.870044189453125	1.660765075683594	0.1000437316894531	2.900189453125	1.384855224609375	0.04053125381469726	2.731768310546875	1.240950042724609	-0.04308539581298828	2.632817626953125	1.233078552246094	-0.01034390544891357
427	14.2	2.812321533203125	1.201426116943359	0.2310183410644531	2.79143701171875	1.380227447509766	0.2314639739990234	2.783106201171875	1.523805358886719	0.2367138824462891	2.823927490234375	1.738399291992188	0.2532443389892578	2.804513671875	1.7032265625	0.2820895690917969	2.745800537109375	1.667012023925781	0.4087684631347656	2.6970029296875	1.403018249511719	0.4841154174804688	2.59282177734375	1.224939498901367	0.3736383361816406	2.554188720703125	1.199992858886719	0.2880476989746094	2.658446533203125	1.168369644165039	0.283811767578125	2.527727294921875	1.201180618286133	0.2617070922851563	2.83170556640625	1.702231628417969	0.2198750610351562	2.87227587890625	1.661135986328125	0.100400764465332	2.9014326171875	1.384679504394531	0.04172745513916016	2.733000732421875	1.242631423950195	-0.0455620002746582	2.63504931640625	1.231033172607422	-0.01069410133361816
428	14.233333	2.812321533203125	1.201426116943359	0.2310183410644531	2.79143701171875	1.380227447509766	0.2314639739990234	2.783106201171875	1.523805358886719	0.2367138824462891	2.823927490234375	1.738399291992188	0.2532443389892578	2.804513671875	1.7032265625	0.2820895690917969	2.745800537109375	1.667012023925781	0.4087684631347656	2.6970029296875	1.403018249511719	0.4841154174804688	2.59282177734375	1.224939498901367	0.3736383361816406	2.554188720703125	1.199992858886719	0.2880476989746094	2.658446533203125	1.168369644165039	0.283811767578125	2.527727294921875	1.201180618286133	0.2617070922851563	2.83170556640625	1.702231628417969	0.2198750610351562	2.87227587890625	1.661135986328125	0.100400764465332	2.9014326171875	1.384679504394531	0.04172745513916016	2.733000732421875	1.242631423950195	-0.0455620002746582	2.63504931640625	1.231033172607422	-0.01069410133361816
429	14.266667	2.8123271484375	1.201429580688476	0.2310156402587891	2.79144384765625	1.380232147216797	0.2314605560302734	2.783113037109375	1.523810974121094	0.23670947265625	2.8239306640625	1.738406921386719	0.2532404022216797	2.804515869140625	1.70323388671875	0.2820850524902344	2.745793701171875	1.667017211914062	0.4087603759765625	2.697002197265625	1.403017852783203	0.48409814453125	2.59283154296875	1.224940872192383	0.3736052856445313	2.5542265625	1.199991027832031	0.2880021362304688	2.658486572265625	1.168367828369141	0.2838007507324219	2.52780615234375	1.201181732177734	0.2616159973144531	2.8317109375	1.702238830566406	0.2198716735839844	2.872295166015625	1.66114453125	0.1004007186889648	2.901493408203125	1.384689727783203	0.04173202514648437	2.73309033203125	1.242614669799805	-0.04557297897338868	2.635248291015625	1.230988235473633	-0.01040746688842773
430	14.3	2.81503369140625	1.202089141845703	0.2321437835693359	2.794806640625	1.381109283447266	0.23575244140625	2.787507568359375	1.524750244140625	0.2439098205566406	2.821544677734375	1.740896911621094	0.2583036193847656	2.803444091796875	1.705342834472656	0.2876154174804688	2.7447919921875	1.667020568847656	0.4138642578125	2.69777001953125	1.401301574707031	0.4851891174316406	2.575838623046875	1.229115951538086	0.3833851013183594	2.552706787109375	1.19870588684082	0.2939454956054687	2.65830712890625	1.173210647583008	0.2834709777832031	2.5446064453125	1.205501220703125	0.2514125061035156	2.83027197265625	1.704665222167969	0.2251657867431641	2.866150146484375	1.662389221191406	0.1044627151489258	2.90499658203125	1.387705383300781	0.04185113143920898	2.744244384765625	1.240134338378906	-0.05120210266113281	2.6479267578125	1.230574295043945	-0.01122760772705078
431	14.333333	2.81586328125	1.202748931884766	0.2313538360595703	2.7963056640625	1.381958312988281	0.2333682098388672	2.792061767578125	1.525788940429687	0.2416050567626953	2.825846923828125	1.741902038574219	0.2585301208496094	2.806999267578125	1.706115112304687	0.287120361328125	2.7445556640625	1.667695983886719	0.4115908203125	2.701271484375	1.402142578125	0.4863567504882813	2.584921630859375	1.227159851074219	0.382542724609375	2.549371337890625	1.200211074829101	0.2960638427734375	2.6542734375	1.174396087646484	0.2801873168945312	2.530533935546875	1.206620681762695	0.2598997802734375	2.835381591796875	1.705905700683594	0.2253211669921875	2.875209228515625	1.669015441894531	0.1040195922851563	2.915076171875	1.393076110839844	0.04719743347167969	2.748308837890625	1.258278900146484	-0.05454532241821289	2.6522900390625	1.247141372680664	-0.01412711334228516
432	14.366667	2.816506591796875	1.20251042175293	0.2327473449707031	2.797525634765625	1.381798919677734	0.2345952606201172	2.7922431640625	1.525658203125	0.2418922729492188	2.826484619140625	1.741907043457031	0.2562057495117188	2.807916748046875	1.706438720703125	0.2853772277832031	2.7452958984375	1.668012817382813	0.4097708129882813	2.70361865234375	1.405053649902344	0.494096435546875	2.603882568359375	1.225285629272461	0.3814950256347656	2.549381103515625	1.20684619140625	0.3030103759765625	2.651572021484375	1.175636856079102	0.2804720458984375	2.548305908203125	1.213152893066406	0.2508350677490234	2.835599609375	1.705554809570312	0.2232614135742187	2.8759443359375	1.668490234375	0.1021716232299805	2.920282958984375	1.392328247070312	0.04979745864868164	2.752029052734375	1.260274230957031	-0.05313505935668945	2.6698818359375	1.218278533935547	-0.003462780237197876
433	14.4	2.81796728515625	1.202791549682617	0.2323278350830078	2.799135986328125	1.382196746826172	0.2339922485351562	2.79367236328125	1.526143188476563	0.2409872589111328	2.8268291015625	1.742670349121094	0.2554842529296875	2.808129638671875	1.707119506835937	0.2845169372558594	2.7443984375	1.668326721191406	0.4083229064941406	2.70366357421875	1.405087982177734	0.4927424621582031	2.60635888671875	1.224228073120117	0.3794971618652344	2.551775634765625	1.205330825805664	0.3011122131347656	2.654112548828125	1.175835159301758	0.276715576171875	2.5446337890625	1.207829238891602	0.2540457916259766	2.836427734375	1.706317443847656	0.2226367492675781	2.879363037109375	1.670134399414062	0.1020926666259766	2.930745849609375	1.394881256103516	0.05053280639648437	2.759290771484375	1.269822235107422	-0.05608699035644531	2.675736572265625	1.230067276000977	-0.006798203945159912
434	14.433333	2.817968994140625	1.20279248046875	0.2323276214599609	2.7991376953125	1.382197448730469	0.2339923553466797	2.793674072265625	1.526143676757812	0.2409878082275391	2.82683154296875	1.74267041015625	0.2554852905273438	2.80813134765625	1.70711962890625	0.2845177612304687	2.744399169921875	1.668327392578125	0.4083231201171875	2.7036591796875	1.40508984375	0.4927425537109375	2.60635302734375	1.224232803344727	0.3794944152832031	2.551769775390625	1.205338577270508	0.3011090087890625	2.654106689453125	1.175841918945312	0.2767137451171875	2.54462841796875	1.207847946166992	0.2540400390625	2.83643017578125	1.706317504882813	0.2226378479003906	2.87936767578125	1.670134399414062	0.1020947036743164	2.930754638671875	1.394881805419922	0.0505383186340332	2.759302734375	1.269820526123047	-0.05608305740356445	2.675749755859375	1.230063735961914	-0.006794247627258301
435	14.466667	2.817968505859375	1.202792724609375	0.2323287048339844	2.799136474609375	1.382197509765625	0.2339942169189453	2.79367236328125	1.526143676757812	0.2409903106689453	2.826828857421875	1.74267041015625	0.2554894104003906	2.808129150390625	1.707119323730469	0.2845215759277344	2.74439599609375	1.668326538085938	0.4083263854980469	2.703650390625	1.405089752197266	0.4927451477050781	2.60634423828125	1.224233749389648	0.3794957885742187	2.55175732421875	1.205341003417969	0.3011125793457031	2.65409423828125	1.175845687866211	0.27671630859375	2.54460986328125	1.207851028442383	0.2540470886230469	2.836427734375	1.706317749023437	0.2226417236328125	2.87936572265625	1.670135375976562	0.1020986022949219	2.930756103515625	1.394883209228515	0.050543701171875	2.7593046875	1.269821105957031	-0.05607753753662109	2.675754150390625	1.230061935424805	-0.006786409854888916
436	14.5	2.818057861328125	1.202862564086914	0.2323771209716797	2.799209228515625	1.382263305664063	0.2340725860595703	2.7937470703125	1.526206298828125	0.241101333618164	2.826845703125	1.742731079101563	0.2557245483398438	2.808146240234375	1.707160461425781	0.2847320556640625	2.744428466796875	1.668291076660156	0.4085187072753906	2.70393310546875	1.404987945556641	0.4928404541015625	2.606726806640625	1.224146926879883	0.379486572265625	2.55223046875	1.205290908813477	0.3010330810546875	2.654693359375	1.175981826782227	0.27694921875	2.545137939453125	1.208288055419922	0.2538375549316406	2.836462890625	1.706398559570312	0.2228608856201172	2.87953955078125	1.670360595703125	0.1023255996704102	2.931227783203125	1.395229278564453	0.05044171142578125	2.7597724609375	1.270487426757813	-0.05654203796386719	2.676140625	1.230772109985351	-0.007356252670288086
437	14.533333	2.818081298828125	1.202886306762695	0.2323812408447266	2.799222412109375	1.382293853759766	0.2340826416015625	2.79376416015625	1.526242736816406	0.2411234588623047	2.82687744140625	1.742770324707031	0.2558157196044922	2.8081630859375	1.707192321777344	0.2848083190917969	2.74437060546875	1.66830322265625	0.4085577087402344	2.703665283203125	1.404991821289062	0.4927933349609375	2.606444091796875	1.224245361328125	0.3792803649902344	2.551947998046875	1.205478698730469	0.3007997131347656	2.65443896484375	1.176169677734375	0.2768130187988281	2.544845458984375	1.208651947021484	0.2535838165283203	2.83650390625	1.706443908691406	0.2229447174072266	2.879673095703125	1.670466186523437	0.1024180908203125	2.931475341796875	1.395372222900391	0.05038200378417969	2.760052001953125	1.270758697509766	-0.05682482528686524	2.676391357421875	1.231021957397461	-0.007695410251617432
438	14.566667	2.818613037109375	1.203125091552734	0.2325566558837891	2.799681640625	1.382668304443359	0.2343876647949219	2.79414697265625	1.526724548339844	0.2415266571044922	2.82668359375	1.743468505859375	0.2569161071777344	2.807911865234375	1.707744140625	0.2857586975097656	2.7436171875	1.668453857421875	0.4092558898925781	2.703080810546875	1.404786071777344	0.4931966247558593	2.60679931640625	1.223651962280274	0.3791157531738281	2.552260498046875	1.204728897094727	0.3006061706542969	2.655217529296875	1.176313995361328	0.2771499938964844	2.543650390625	1.207828903198242	0.2545297088623047	2.83655615234375	1.707218811035156	0.2239729919433594	2.881525390625	1.672066528320312	0.1037443542480469	2.937638427734375	1.397692779541016	0.05113663864135742	2.7674814453125	1.273549285888672	-0.05901200103759766	2.68373193359375	1.233138488769531	-0.0104078950881958
439	14.6	2.82013623046875	1.203132186889649	0.2319934692382813	2.799887451171875	1.382794128417969	0.2336345825195313	2.793077392578125	1.527009887695312	0.2406400146484375	2.826548828125	1.743994689941406	0.2551065979003906	2.807541015625	1.708433959960937	0.2841187133789063	2.742640869140625	1.667055297851562	0.4068582153320313	2.710921142578125	1.403651428222656	0.4965621337890625	2.6075556640625	1.226663909912109	0.3814823608398438	2.552800048828125	1.209632278442383	0.3025181274414063	2.654112060546875	1.177170837402344	0.2765514831542969	2.546939208984375	1.213311050415039	0.2544116363525391	2.836348388671875	1.707497985839844	0.2223058013916016	2.876618896484375	1.665284851074219	0.1024725036621094	2.959408935546875	1.396886810302734	0.05208731460571289	2.77164501953125	1.283160491943359	-0.03995125579833984	2.725220947265625	1.205820449829102	0.01394024848937988
440	14.633333	2.82158349609375	1.202951324462891	0.2321618347167969	2.799973876953125	1.382251495361328	0.2346131439208984	2.79172802734375	1.526218688964844	0.2420023956298828	2.8220419921875	1.743263244628906	0.2587861022949219	2.80356005859375	1.707162841796875	0.2873780212402344	2.740735595703125	1.664384216308594	0.41053466796875	2.71083056640625	1.399177581787109	0.4944314270019531	2.600712158203125	1.227733932495117	0.3777452697753906	2.551510498046875	1.210228591918945	0.29542822265625	2.65473193359375	1.178490783691406	0.2779729919433594	2.53412451171875	1.205671051025391	0.2613698120117188	2.832361328125	1.707302795410156	0.2256356201171875	2.867986328125	1.667708801269531	0.1036149673461914	2.96664794921875	1.404609710693359	0.05563801574707031	2.782462646484375	1.293574920654297	-0.04578418350219727	2.72768798828125	1.221397369384766	0.007202595710754395
441	14.666667	2.821579833984375	1.202951721191406	0.2321545104980469	2.799971923828125	1.382250732421875	0.2346035614013672	2.791726318359375	1.526216979980469	0.2419906768798828	2.822042724609375	1.743259216308594	0.2587772521972656	2.803557373046875	1.707159545898437	0.2873671569824219	2.740713623046875	1.664380615234375	0.4105125122070313	2.71077978515625	1.399175018310547	0.4943950500488281	2.60067138671875	1.227744171142578	0.3776841430664062	2.551500244140625	1.210241958618164	0.2953491516113281	2.65472509765625	1.178495254516602	0.27793603515625	2.534150390625	1.205677291870117	0.2612643127441406	2.832364501953125	1.707298950195312	0.2256279907226562	2.867997314453125	1.667711486816406	0.1036085433959961	2.966630615234375	1.404609893798828	0.05560072326660156	2.782425537109375	1.293637268066406	-0.04584933853149414	2.72761865234375	1.221474426269531	0.007122367858886719
442	14.7	2.82259765625	1.203304748535156	0.2313952026367188	2.799968505859375	1.382279052734375	0.23108154296875	2.79332568359375	1.52618994140625	0.2377981872558594	2.823421875	1.743006958007812	0.2544927062988281	2.804481201171875	1.707031311035156	0.2828381958007812	2.743260986328125	1.666013854980469	0.4071940002441407	2.69628564453125	1.403966430664062	0.4920816955566406	2.57469140625	1.235048919677734	0.3839830627441406	2.546903564453125	1.208178421020508	0.2946155700683594	2.65109716796875	1.17827001953125	0.2809259033203125	2.533896240234375	1.210605743408203	0.2565143127441406	2.834253662109375	1.706999145507813	0.2216479797363281	2.88546337890625	1.672833190917969	0.1037752838134766	2.987594482421875	1.411803863525391	0.0538074836730957	2.794107177734375	1.320781402587891	-0.04954918289184571	2.7368046875	1.243879913330078	-0.007195416927337646
443	14.733333	2.822267578125	1.202568374633789	0.2313840789794922	2.7984267578125	1.381317291259766	0.2310707550048828	2.78980615234375	1.525096313476562	0.2371797332763672	2.819656005859375	1.741697937011719	0.2559098663330078	2.8004833984375	1.705498962402344	0.2837789001464844	2.73961328125	1.664803405761719	0.4083492431640625	2.70292138671875	1.401716552734375	0.4947326354980469	2.5772724609375	1.233492706298828	0.39044677734375	2.54756640625	1.206880935668945	0.3016604614257812	2.650029541015625	1.177116790771484	0.278322509765625	2.55951171875	1.212499008178711	0.2505121154785157	2.83079052734375	1.70597705078125	0.222882064819336	2.882080810546875	1.672398620605469	0.1049316329956055	2.993000732421875	1.415137298583984	0.05476613616943359	2.80973193359375	1.309112121582031	-0.05263066101074219	2.74083837890625	1.241694213867188	-0.01150225830078125
444	14.766667	2.82226025390625	1.202595520019531	0.2313856353759766	2.798419189453125	1.3813486328125	0.2310837554931641	2.789810302734375	1.525131042480469	0.2372092437744141	2.81968896484375	1.741728393554687	0.2560028686523437	2.80050830078125	1.705523498535156	0.283860595703125	2.73959033203125	1.664797668457031	0.408401611328125	2.702738525390625	1.401675170898438	0.4946293334960937	2.57702880859375	1.233581039428711	0.3901952209472656	2.547041015625	1.207145950317383	0.3014483032226563	2.649448486328125	1.177409484863281	0.2778203735351563	2.557980224609375	1.212793548583984	0.2505642547607422	2.830822265625	1.706014282226562	0.2229655609130859	2.88212890625	1.672473205566406	0.1050081405639648	2.993089111328125	1.415236968994141	0.05476517486572265	2.809825927734375	1.309256225585937	-0.05269692611694336	2.741022216796875	1.241765090942383	-0.01153220272064209
445	14.8	2.82336669921875	1.205028686523437	0.2317485198974609	2.80443115234375	1.385093933105469	0.2311570129394531	2.8022001953125	1.529638732910156	0.2384905700683594	2.828515625	1.747826232910156	0.2542654266357422	2.809033935546875	1.711686706542969	0.2823520202636719	2.741213623046875	1.667394897460937	0.4027115173339844	2.69476708984375	1.405039031982422	0.4902649536132813	2.575098876953125	1.233073760986328	0.3829612731933594	2.5444951171875	1.20553630065918	0.294331298828125	2.648668701171875	1.174398498535156	0.2800506591796875	2.527873046875	1.205553451538086	0.2590677185058594	2.8411103515625	1.711565612792969	0.2220559387207031	2.895822509765625	1.674599487304687	0.1060672225952148	3.020383544921875	1.421707366943359	0.05929318618774414	2.8294443359375	1.323339080810547	-0.0440707015991211	2.759232666015625	1.251914794921875	-0.01181066799163818
446	14.833333	2.823997802734375	1.204173522949219	0.2318137664794922	2.80246435546875	1.383354248046875	0.2303799896240235	2.798058837890625	1.527418151855469	0.2369647979736328	2.8240361328125	1.744717590332031	0.2554295349121094	2.804161376953125	1.708402709960938	0.2827195739746094	2.7367685546875	1.666164611816406	0.4034942321777344	2.696359130859375	1.404007995605469	0.4917464294433594	2.577693603515625	1.23235368347168	0.3844923400878906	2.55085986328125	1.204786026000977	0.2950009460449219	2.655281982421875	1.178044692993164	0.2768579711914063	2.548469970703125	1.20600862121582	0.2512750549316407	2.8371123046875	1.7089150390625	0.2231503295898437	2.89574462890625	1.676937622070312	0.1080921478271484	3.0184072265625	1.424650390625	0.05872266387939453	2.83963623046875	1.318570068359375	-0.05634513092041016	2.772804931640625	1.247502960205078	-0.01782801055908203
447	14.866667	2.822422119140625	1.204946426391602	0.2316151428222656	2.801604248046875	1.384496978759766	0.2299305877685547	2.798102783203125	1.528811584472656	0.2365722198486328	2.82594140625	1.746305786132813	0.2541457061767578	2.8059697265625	1.710176940917969	0.2817530212402344	2.73894921875	1.667126525878906	0.4027220153808594	2.697350830078125	1.405034973144531	0.4920105590820312	2.577268798828125	1.232455551147461	0.3870291137695313	2.54793994140625	1.20525016784668	0.2980433044433594	2.65171484375	1.179160995483398	0.2748859252929687	2.54878564453125	1.211399795532227	0.250765625	2.838508056640625	1.710242004394531	0.22183251953125	2.8957861328125	1.677067932128906	0.1061889114379883	3.022509033203125	1.425791961669922	0.05938220596313477	2.834069091796875	1.330335327148437	-0.05020692825317383	2.775405517578125	1.250426177978516	-0.01544354820251465
448	14.9	2.8223740234375	1.203485549926758	0.2315712432861328	2.799408203125	1.382363311767578	0.2299563293457031	2.792496337890625	1.526258850097656	0.2358929901123047	2.82262451171875	1.742819458007812	0.2549510955810547	2.801766845703125	1.706897277832031	0.2819651489257812	2.73443115234375	1.665653015136719	0.4029974975585938	2.707328369140625	1.403912048339844	0.4967980041503906	2.595422119140625	1.228571899414062	0.3885933227539062	2.547963623046875	1.20670832824707	0.3064619445800781	2.648195556640625	1.181436950683594	0.2711492614746094	2.549611572265625	1.213238708496094	0.2545545043945313	2.83529248046875	1.706831176757813	0.2227682800292969	2.893150634765625	1.671999755859375	0.1082522888183594	3.043189697265625	1.434304595947266	0.0634020881652832	2.871367431640625	1.308475799560547	-0.04157531356811523	2.77953125	1.258402435302734	-0.03491188812255859
449	14.933333	2.823571044921875	1.203398468017578	0.2318628540039062	2.8017138671875	1.382482696533203	0.2312539672851562	2.795306396484375	1.526433227539063	0.2375909271240234	2.823346435546875	1.743580139160156	0.2538053741455078	2.80399462890625	1.707609497070313	0.2818854370117188	2.737986572265625	1.665843933105469	0.4035270080566406	2.70901513671875	1.404006561279297	0.4967794189453125	2.596739990234375	1.231333969116211	0.384569580078125	2.551915283203125	1.210743438720703	0.3006111145019531	2.651646728515625	1.17434033203125	0.2747546997070313	2.54821923828125	1.212926086425781	0.2542201843261719	2.835245361328125	1.70747802734375	0.2214307861328125	2.880833251953125	1.670248657226562	0.1021733627319336	3.0326787109375	1.433393005371094	0.05836283493041992	2.878484375	1.272213165283203	-0.02324227905273437	2.77557421875	1.258013214111328	-0.03741552734375
450	14.966667	2.82502783203125	1.204680999755859	0.2320609893798828	2.80470263671875	1.384408264160156	0.2326764526367187	2.8000625	1.528731262207031	0.2403237609863281	2.82358447265625	1.746942993164063	0.2570069274902343	2.804360107421875	1.710510314941406	0.284800537109375	2.734164794921875	1.666684326171875	0.4037822570800781	2.706388671875	1.403678039550781	0.4962427673339844	2.616933349609375	1.222395248413086	0.3761276550292968	2.552776611328125	1.21046369934082	0.3035177001953125	2.65314404296875	1.177277847290039	0.2747751770019531	2.53709619140625	1.212619338989258	0.2619024353027344	2.8368388671875	1.710986083984375	0.2248012847900391	2.883024658203125	1.673861450195313	0.1053629760742188	3.034162109375	1.435606018066406	0.06197301483154297	2.888503662109375	1.265988342285156	-0.01997525978088379	2.783851318359375	1.273558410644531	-0.02627837562561035
[truncated: 7 more rows]
[truncated: 48 more columns]
