# Supplementary material for: Simulation of Human Movement in Zero Gravity
Source: Sensors (Basel). 2024 Mar 9;24(6):1770. doi: 10.3390/s24061770 (PMC10976247; doi:10.3390/s24061770)
Supplement: Supplementary file 1 [file sensors-24-01770-s001.zip › supplementary/motion_data/2 ArmsDefence/motion2_raw.trc]

PathFileType	4	(X/Y/Z)	sample.trc
DataRate	CameraRate	NumFrames	NumMarkers	Units	OrigDataRate	OrigDataStartFrame	OrigNumFrames
0.033333333333333333	0.033333333333333333	457	32	m	0.033333333333333333	1	457
Frame#	Time	PELVIS			SPINE_NAVEL			SPINE_CHEST			NECK			CLAVICLE_LEFT			SHOULDER_LEFT			ELBOW_LEFT			WRIST_LEFT			HAND_LEFT			HANDTIP_LEFT			THUMB_LEFT			CLAVICLE_RIGHT			SHOULDER_RIGHT			ELBOW_RIGHT			WRIST_RIGHT			HAND_RIGHT
		X1	Y1	Z1	X2	Y2	Z2	X3	Y3	Z3	X4	Y4	Z4	X5	Y5	Z5	X6	Y6	Z6	X7	Y7	Z7	X8	Y8	Z8	X9	Y9	Z9	X10	Y10	Z10	X11	Y11	Z11	X12	Y12	Z12	X13	Y13	Z13	X14	Y14	Z14	X15	Y15	Z15	X16	Y16	Z16
1	0	2.79071142578125	1.221864685058594	0.23480078125	2.7779267578125	1.401316589355469	0.2344434814453125	2.775779541015625	1.545011596679688	0.2402158203125	2.798441162109375	1.76151708984375	0.2635223388671875	2.77524267578125	1.725082763671875	0.2875526123046875	2.686826171875	1.676849060058594	0.3906873779296875	2.67653076171875	1.399809997558594	0.4189566650390625	2.5867060546875	1.196251861572266	0.3468499755859375	2.58862646484375	1.099637512207031	0.3563907470703125	2.64743212890625	1.023038871765137	0.3059168701171875	2.63879931640625	1.070471099853516	0.3061849365234375	2.8157666015625	1.726091369628906	0.2331265869140625	2.878848876953125	1.684659423828125	0.1240791015625	2.90468359375	1.406503875732422	0.0732467041015625	2.834625	1.192335510253906	0.0002998046875	2.820213134765625	1.092265914916992	0.0269404296875
2	0.03333399999999997	2.792209716796875	1.215478302001953	0.230968994140625	2.78046240234375	1.395055603027344	0.2323994140625	2.77870947265625	1.538766052246094	0.2390457763671875	2.80511083984375	1.754645568847656	0.2647789306640625	2.781728515625	1.71824658203125	0.2887177734375	2.69306884765625	1.671329406738281	0.392317138671875	2.6822998046875	1.39396240234375	0.417987548828125	2.59114013671875	1.190713302612305	0.3464345703125	2.589013671875	1.093621719360351	0.348434814453125	2.646619384765625	1.013196655273437	0.302670654296875	2.64109912109375	1.06466130065918	0.30393115234375	2.82140087890625	1.719348999023437	0.23364208984375	2.88090673828125	1.678162841796875	0.122458740234375	2.9059814453125	1.400431610107422	0.068494873046875	2.83160302734375	1.188168441772461	-0.005982666015625	2.823204345703125	1.08763232421875	0.021595458984375
3	0.06666699999999981	2.793246826171875	1.212982818603516	0.231319580078125	2.78128271484375	1.39362759399414	0.2325628662109375	2.77933203125	1.538209716796875	0.2389552001953125	2.8065322265625	1.7553935546875	0.2640718994140625	2.78300244140625	1.718911254882812	0.2883509521484375	2.69398828125	1.67220556640625	0.3929429931640625	2.6815166015625	1.393079162597656	0.4169002685546875	2.5911025390625	1.187022857666016	0.3478792724609375	2.5918525390625	1.08969140625	0.3565223388671875	2.6483193359375	1.012753799438477	0.3025238037109375	2.6418291015625	1.060903823852539	0.3048509521484375	2.82271923828125	1.719746948242188	0.2328021240234375	2.88283203125	1.679663452148437	0.1205958251953125	2.908858154296875	1.399820648193359	0.0690648193359375	2.830848876953125	1.187638580322266	-0.0064508056640625	2.8303486328125	1.085614227294922	0.0192554931640625
4	0.1000000000000005	2.795347412109375	1.213630767822266	0.2330015869140625	2.78263037109375	1.394112060546875	0.2334285888671875	2.780140625	1.538615234375	0.2393070068359375	2.807719970703125	1.755664306640625	0.263937255859375	2.78375439453125	1.719379272460937	0.288019775390625	2.6942333984375	1.674434936523437	0.392822509765625	2.6813525390625	1.395639373779297	0.418275146484375	2.589261962890625	1.191857818603516	0.345340087890625	2.586841796875	1.094249450683594	0.347137939453125	2.648629150390625	1.014765319824219	0.303860107421875	2.63780859375	1.062567504882812	0.310284912109375	2.824197265625	1.719864624023438	0.2330472412109375	2.88907421875	1.6797099609375	0.1236566162109375	2.904005615234375	1.399745819091797	0.06945556640625	2.830130859375	1.186534927368164	-0.0068359375	2.834388671875	1.085516540527344	0.022027099609375
5	0.1333340000000005	2.79461474609375	1.21257958984375	0.231643310546875	2.78232080078125	1.392946136474609	0.2329193115234375	2.78129052734375	1.537283203125	0.2403619384765625	2.806718994140625	1.754513793945312	0.264174072265625	2.783400146484375	1.718060424804687	0.28855615234375	2.69501318359375	1.672956176757812	0.39409521484375	2.68048291015625	1.394089904785156	0.41511865234375	2.5876806640625	1.190786956787109	0.34233544921875	2.5907763671875	1.094013244628906	0.354461181640625	2.648975830078125	1.012681510925293	0.3098759765625	2.6406982421875	1.062826812744141	0.3090517578125	2.823275634765625	1.718843872070313	0.2332386474609375	2.88369775390625	1.678376708984375	0.121561279296875	2.9057275390625	1.399214141845703	0.066809814453125	2.83167529296875	1.185894287109375	-0.008423461914062499	2.83839990234375	1.087441848754883	0.0276424560546875
6	0.1666670000000003	2.796810546875	1.212206817626953	0.2313536376953125	2.78357373046875	1.392706268310547	0.2325689697265625	2.7798583984375	1.537226196289063	0.2385479736328125	2.8065869140625	1.754413818359375	0.2635338134765625	2.78280859375	1.7179736328125	0.2876011962890625	2.6919501953125	1.67164208984375	0.3907005615234375	2.68039697265625	1.392902435302734	0.4183162841796875	2.58859326171875	1.1892294921875	0.3444737548828125	2.5887275390625	1.091926239013672	0.3531207275390625	2.6466416015625	1.011305603027344	0.3066180419921875	2.641048828125	1.061606567382813	0.3129605712890625	2.82316259765625	1.718727905273437	0.2325386962890625	2.8837431640625	1.677613647460938	0.12100830078125	2.90652587890625	1.398006652832031	0.0672066650390625	2.83112353515625	1.185217559814453	-0.0090103759765625	2.836708984375	1.086453002929687	0.0267315673828125
7	0.2000000000000002	2.7975126953125	1.212579193115234	0.230341064453125	2.783912109375	1.392835784912109	0.2330157470703125	2.780427001953125	1.53713916015625	0.240352783203125	2.805359619140625	1.754533752441406	0.2631607666015625	2.78216162109375	1.718133666992188	0.2877362060546875	2.693098876953125	1.672724487304687	0.3925731201171875	2.68089794921875	1.394625701904297	0.4230838623046875	2.58984521484375	1.191569641113281	0.3474610595703125	2.58958837890625	1.094311416625977	0.3553636474609375	2.647792236328125	1.013731483459473	0.3094407958984375	2.64152685546875	1.0638427734375	0.3135408935546875	2.821962158203125	1.718766357421875	0.232363525390625	2.8823076171875	1.678665954589844	0.1205130615234375	2.906119140625	1.399240142822266	0.067899658203125	2.829267578125	1.186981018066406	-0.0075225830078125	2.8361025390625	1.087359527587891	0.02515087890625
8	0.2333340000000002	2.799603515625	1.212617736816406	0.228766845703125	2.785771484375	1.392992370605469	0.2302266845703125	2.78243896484375	1.537424743652344	0.2369844970703125	2.80839013671875	1.754705627441406	0.2611270751953125	2.78482373046875	1.718275756835937	0.285373291015625	2.6943466796875	1.673436462402344	0.389375732421875	2.6807705078125	1.395215454101562	0.41991796875	2.58934619140625	1.192418304443359	0.34356103515625	2.58795263671875	1.095351348876953	0.354074951171875	2.6466171875	1.015580223083496	0.3071611328125	2.642796630859375	1.065245254516602	0.31220068359375	2.8250146484375	1.71898974609375	0.2302276611328125	2.88519970703125	1.679892150878906	0.1178304443359375	2.908890380859375	1.400069274902344	0.06624340820312501	2.83257666015625	1.187439270019531	-0.009185546875000001	2.83741357421875	1.088274627685547	0.02540576171875
9	0.266667	2.800806396484375	1.212257232666016	0.22989794921875	2.7864736328125	1.392848297119141	0.2301605224609375	2.78232568359375	1.537518127441406	0.2355064697265625	2.8095830078125	1.754701110839844	0.2617626953125	2.78585693359375	1.718111206054687	0.2857509765625	2.6949208984375	1.674180969238281	0.390018798828125	2.68041162109375	1.39564501953125	0.420802490234375	2.5910576171875	1.191005767822266	0.34592578125	2.583521484375	1.094787933349609	0.361613037109375	2.64623095703125	1.01815104675293	0.31435595703125	2.643860107421875	1.062793212890625	0.312943603515625	2.825940185546875	1.719154968261719	0.230416015625	2.88539697265625	1.682518005371094	0.1165933837890625	2.910879638671875	1.402507507324219	0.06470166015624999	2.8331953125	1.189127380371094	-0.008203125	2.83523583984375	1.088267242431641	0.0219149169921875
10	0.2999999999999998	2.80059814453125	1.211317077636719	0.2302625732421875	2.78625830078125	1.391748474121094	0.23014111328125	2.7835380859375	1.536289184570312	0.23638427734375	2.80847265625	1.75353271484375	0.26282763671875	2.7849765625	1.716737976074219	0.2866380615234375	2.69532275390625	1.671799987792969	0.3914088134765625	2.682278564453125	1.393454315185547	0.4223287353515625	2.5904931640625	1.19115087890625	0.3447445068359375	2.58287451171875	1.094942031860352	0.3599036865234375	2.647687255859375	1.017668716430664	0.3169385986328125	2.64406982421875	1.062437683105469	0.3138629150390625	2.825361328125	1.718187438964844	0.2316063232421875	2.886760498046875	1.681597900390625	0.1189427490234375	2.9116259765625	1.401928985595703	0.0662952880859375	2.832392333984375	1.189879577636719	-0.0081260986328125	2.8352939453125	1.08940022277832	0.0228592529296875
11	0.3333339999999998	2.79995703125	1.211979522705078	0.2302706298828125	2.78660009765625	1.392365051269531	0.2308489990234375	2.7832880859375	1.53681884765625	0.2365706787109375	2.80790380859375	1.753944885253906	0.2630594482421875	2.784752685546875	1.717080688476563	0.2870306396484375	2.696187744140625	1.669921203613281	0.3916177978515625	2.681395751953125	1.391831695556641	0.4223692626953125	2.588651611328125	1.190728485107422	0.3432921142578125	2.58104443359375	1.095786682128906	0.3647283935546875	2.644970703125	1.022668258666992	0.3140423583984375	2.645365966796875	1.064657180786133	0.3145050048828125	2.8245654296875	1.718710571289062	0.23164453125	2.88353564453125	1.681678894042969	0.1179375	2.912797607421875	1.402809326171875	0.0643458251953125	2.832363525390625	1.190165863037109	-0.0065006103515625	2.82990380859375	1.088072906494141	0.0184176025390625
12	0.3666670000000005	2.80172705078125	1.21102880859375	0.23058056640625	2.78927392578125	1.391247741699219	0.2308106689453125	2.7865615234375	1.53553662109375	0.2363323974609375	2.8088681640625	1.752614196777344	0.2629249267578125	2.78552392578125	1.715655090332031	0.2864263916015625	2.694871826171875	1.669277282714844	0.3893040771484375	2.681107177734375	1.3917626953125	0.4223739013671875	2.58912451171875	1.191363250732422	0.3415338134765625	2.58368017578125	1.097144470214844	0.3660313720703125	2.64619677734375	1.023506225585938	0.3146478271484375	2.644218017578125	1.064092315673828	0.3137532958984375	2.8264580078125	1.717506408691406	0.23197998046875	2.88857958984375	1.681239868164063	0.119916259765625	2.9158662109375	1.402483825683594	0.066637939453125	2.83683984375	1.190645874023438	-0.0071224365234375	2.83649072265625	1.089721374511719	0.021787841796875
13	0.4000000000000004	2.801640625	1.212901916503906	0.230476318359375	2.7891650390625	1.393574768066406	0.2304947509765625	2.7856015625	1.538236999511719	0.2352119140625	2.8110966796875	1.755429870605469	0.262562255859375	2.78729833984375	1.718616027832031	0.2861004638671875	2.695387939453125	1.671887817382812	0.3882127685546875	2.6823857421875	1.393817199707031	0.4228436279296875	2.590773681640625	1.191893676757813	0.3436761474609375	2.5835771484375	1.097166732788086	0.3666942138671875	2.6476455078125	1.02374592590332	0.3163341064453125	2.641580322265625	1.061347030639648	0.3184129638671875	2.82809228515625	1.7201103515625	0.231323974609375	2.8878798828125	1.682961853027344	0.1178897705078125	2.9142802734375	1.403200897216797	0.0656009521484375	2.83341259765625	1.191255065917969	-0.0077825927734375	2.833222900390625	1.089923126220703	0.0206597900390625
14	0.4333340000000003	2.800889892578125	1.212718872070313	0.2294696044921875	2.78790869140625	1.393126098632812	0.2295426025390625	2.78413671875	1.53759814453125	0.2343040771484375	2.809576171875	1.754558471679688	0.2613013916015625	2.78624462890625	1.717735900878906	0.2851578369140625	2.69785205078125	1.671019958496094	0.3900819091796875	2.684161865234375	1.393174194335937	0.4233502197265625	2.590804931640625	1.192356475830078	0.3442945556640625	2.5839091796875	1.09736164855957	0.3657203369140625	2.64673193359375	1.02361156463623	0.3145806884765625	2.64319140625	1.063461090087891	0.3179666748046875	2.82614306640625	1.719327758789063	0.2298353271484375	2.88546044921875	1.682555297851563	0.1162303466796875	2.914878662109375	1.403455596923828	0.06399621582031249	2.832332275390625	1.192025115966797	-0.008012084960937501	2.832081787109375	1.09107536315918	0.021282958984375
15	0.4666670000000002	2.801442138671875	1.211266387939453	0.229985107421875	2.78844384765625	1.391777893066406	0.2292891845703125	2.785537109375	1.536349365234375	0.23422802734375	2.808568603515625	1.753749877929688	0.26090185546875	2.78523486328125	1.7167607421875	0.2845587158203125	2.69536376953125	1.670565368652344	0.3885714111328125	2.68171142578125	1.392457489013672	0.4210472412109375	2.58965673828125	1.190757232666016	0.3422987060546875	2.5866748046875	1.096752746582031	0.3686832275390625	2.64681005859375	1.022615882873535	0.3148067626953125	2.64380712890625	1.062515319824219	0.3181019287109375	2.82591845703125	1.718559875488281	0.22976708984375	2.887003662109375	1.682096313476563	0.1169097900390625	2.915263427734375	1.402629486083984	0.06508020019531249	2.83410546875	1.19112158203125	-0.008721435546875	2.832607666015625	1.089603637695312	0.0187376708984375
16	0.5	2.8026123046875	1.212224792480469	0.23087451171875	2.789240234375	1.392677673339844	0.2302567138671875	2.785155029296875	1.537216125488281	0.234541259765625	2.809725830078125	1.754383544921875	0.261421875	2.78624658203125	1.717522155761719	0.28511572265625	2.695798095703125	1.671417175292969	0.388631591796875	2.6813408203125	1.393328094482422	0.420490234375	2.590205078125	1.191037872314453	0.342311279296875	2.5773662109375	1.09527067565918	0.356535888671875	2.64867041015625	1.022839706420898	0.315543212890625	2.644299560546875	1.061821716308594	0.319190673828125	2.82671484375	1.719130065917969	0.230174072265625	2.88641552734375	1.682305236816406	0.1167220458984375	2.91588623046875	1.402972930908203	0.065116943359375	2.8331767578125	1.192130462646484	-0.008731201171875	2.8335693359375	1.091016387939453	0.0201490478515625
17	0.533334	2.800845458984375	1.211898803710938	0.2296212158203125	2.787895751953125	1.392474243164062	0.229450927734375	2.785734375	1.537073120117188	0.2352703857421875	2.809462890625	1.754632690429688	0.2605948486328125	2.7861416015625	1.717828125	0.284583740234375	2.695895263671875	1.673085205078125	0.3889716796875	2.68003271484375	1.394809387207031	0.419749267578125	2.590275390625	1.191128173828125	0.34325146484375	2.582555908203125	1.096057647705078	0.364466796875	2.64720703125	1.022770568847656	0.314745361328125	2.6448056640625	1.062953201293945	0.31966357421875	2.82657568359375	1.719208618164062	0.229568115234375	2.885859375	1.682356323242188	0.115828369140625	2.91445263671875	1.402663818359375	0.064893798828125	2.8353798828125	1.189531555175781	-0.0067154541015625	2.8367548828125	1.088731170654297	0.02339697265625
18	0.5666669999999998	2.802127197265625	1.211308044433594	0.2299158935546875	2.7895576171875	1.391805419921875	0.229497802734375	2.78596630859375	1.53634228515625	0.233906494140625	2.80872900390625	1.75386279296875	0.259348876953125	2.785409912109375	1.7169951171875	0.283182861328125	2.6959736328125	1.672416748046875	0.388220458984375	2.6810869140625	1.394314086914062	0.4195732421875	2.5901181640625	1.191640441894531	0.342251220703125	2.58412255859375	1.097007049560547	0.365610595703125	2.64739599609375	1.023168678283692	0.315078125	2.6438720703125	1.06294563293457	0.318217041015625	2.82615185546875	1.71852099609375	0.2284476318359375	2.8875400390625	1.681743041992187	0.11589697265625	2.91481005859375	1.402196014404297	0.06436364746093751	2.8358740234375	1.189712005615234	-0.008848388671875001	2.837118408203125	1.089341644287109	0.0224700927734375
19	0.6000000000000005	2.80104052734375	1.212146514892578	0.229680419921875	2.7879638671875	1.392762847900391	0.229218994140625	2.784259765625	1.53742041015625	0.233634521484375	2.80900634765625	1.754769897460938	0.2602872314453125	2.7854912109375	1.717922119140625	0.2840478515625	2.696524658203125	1.670634033203125	0.38846875	2.681667236328125	1.392484954833984	0.42151904296875	2.589320068359375	1.1908212890625	0.342594482421875	2.5831787109375	1.095861923217774	0.364919677734375	2.64872900390625	1.022324798583984	0.31669970703125	2.64398046875	1.061985427856445	0.31864404296875	2.82597509765625	1.719442749023437	0.22904931640625	2.886701416015625	1.6818916015625	0.11625927734375	2.91312451171875	1.401703582763672	0.06644238281250001	2.8324931640625	1.190020629882812	-0.0078970947265625	2.8369248046875	1.089510223388672	0.022982666015625
20	0.6333340000000005	2.801661376953125	1.212587707519531	0.2293284912109375	2.7894580078125	1.393415374755859	0.2306812744140625	2.7874296875	1.538161682128906	0.236939453125	2.812915283203125	1.75547021484375	0.2647581787109375	2.78990185546875	1.7184140625	0.2887735595703125	2.701888671875	1.671444396972656	0.3943118896484375	2.686111572265625	1.392754425048828	0.4242655029296875	2.5921767578125	1.191154403686523	0.3464613037109375	2.585623046875	1.0959013671875	0.3677593994140625	2.651474853515625	1.022824096679688	0.3190411376953125	2.645828857421875	1.061845993041992	0.3199718017578125	2.829168701171875	1.720353515625	0.2328411865234375	2.8862900390625	1.683782592773437	0.1177349853515625	2.9127646484375	1.404062103271484	0.06406787109375001	2.830666015625	1.192450073242187	-0.009515625	2.83700732421875	1.091697280883789	0.02053564453125
21	0.6666670000000003	2.80345947265625	1.212350036621094	0.2308687744140625	2.78953173828125	1.392898712158203	0.230296142578125	2.78703466796875	1.537542419433594	0.2357889404296875	2.811491455078125	1.754856140136719	0.262958984375	2.78841357421875	1.717845092773437	0.286892333984375	2.701393798828125	1.671298461914063	0.3932642822265625	2.685306396484375	1.392819763183594	0.4227200927734375	2.59270947265625	1.190256454467773	0.3464517822265625	2.58765185546875	1.095455810546875	0.3696959228515625	2.6507158203125	1.022317428588867	0.3177059326171875	2.64610693359375	1.061367340087891	0.3208106689453125	2.82813818359375	1.719703857421875	0.2313543701171875	2.88812158203125	1.683055236816406	0.11787548828125	2.9131806640625	1.403146270751953	0.0658662109375	2.831356689453125	1.191696960449219	-0.0078167724609375	2.84034228515625	1.091187866210938	0.0220538330078125
22	0.7000000000000002	2.80370361328125	1.213188720703125	0.231486083984375	2.790361083984375	1.394009613037109	0.2323338623046875	2.7864111328125	1.538809692382813	0.23766943359375	2.81259228515625	1.756169067382813	0.265120849609375	2.789298828125	1.71924462890625	0.2891087646484375	2.70109912109375	1.671746826171875	0.3943321533203125	2.68664306640625	1.392994262695312	0.4253736572265625	2.593138427734375	1.191310317993164	0.3469932861328125	2.583554931640625	1.095656402587891	0.3653135986328125	2.64966015625	1.022886047363281	0.3163834228515625	2.64547265625	1.06187287902832	0.3203531494140625	2.828888671875	1.720900634765625	0.2333629150390625	2.886982421875	1.68409716796875	0.11875830078125	2.91393603515625	1.403997222900391	0.06674157714843749	2.83088818359375	1.192805999755859	-0.0072845458984375	2.839008056640625	1.091481170654297	0.0204710693359375
23	0.7333340000000002	2.803820068359375	1.211716583251953	0.2301573486328125	2.79085107421875	1.392439880371094	0.2309964599609375	2.78829052734375	1.537141235351563	0.2370965576171875	2.8129150390625	1.754616638183594	0.2638447265625	2.789771484375	1.717654052734375	0.2878485107421875	2.7016796875	1.671356323242188	0.3935582275390625	2.688154296875	1.392782318115234	0.4248758544921875	2.59410302734375	1.191158966064453	0.3474869384765625	2.58351025390625	1.095428070068359	0.3644395751953125	2.65153369140625	1.022923416137695	0.3179757080078125	2.6471552734375	1.061908073425293	0.3204324951171875	2.82957080078125	1.71936376953125	0.232311279296875	2.889582763671875	1.683009765625	0.1186627197265625	2.91423828125	1.402792022705078	0.0672244873046875	2.8317607421875	1.191992095947266	-0.0080162353515625	2.839395263671875	1.090865982055664	0.0203211669921875
24	0.766667	2.802264404296875	1.212897491455078	0.2294964599609375	2.7899775390625	1.393459411621094	0.230072265625	2.787407958984375	1.53801513671875	0.2356181640625	2.81152734375	1.755131225585937	0.263615478515625	2.788326416015625	1.718052734375	0.2872630615234375	2.7002451171875	1.67144189453125	0.39261279296875	2.68379150390625	1.393073974609375	0.42134716796875	2.591572509765625	1.190645782470703	0.34468701171875	2.58429052734375	1.095567672729492	0.36587646484375	2.64982568359375	1.022830528259277	0.316585205078125	2.64497021484375	1.061583038330078	0.31957373046875	2.8283984375	1.720109008789062	0.2320316162109375	2.8886513671875	1.683742309570313	0.118696533203125	2.91370263671875	1.404099731445313	0.06616882324218749	2.83416796875	1.192015869140625	-0.00774609375	2.84134619140625	1.091418426513672	0.022099853515625
25	0.7999999999999998	2.80465087890625	1.213081481933594	0.22923046875	2.791893310546875	1.39367724609375	0.2306851806640625	2.78888134765625	1.538252319335938	0.2369476318359375	2.81231201171875	1.755790161132813	0.262861083984375	2.78930322265625	1.7188369140625	0.2869300537109375	2.700663330078125	1.671761108398437	0.3916815185546875	2.6857470703125	1.393352294921875	0.4218985595703125	2.59300146484375	1.191181671142578	0.3449090576171875	2.582072509765625	1.0955595703125	0.3618316650390625	2.649373046875	1.023664627075195	0.3135992431640625	2.645455322265625	1.062113983154297	0.3178221435546875	2.82922412109375	1.720521240234375	0.2315435791015625	2.88817822265625	1.683054443359375	0.117822509765625	2.91819140625	1.403600036621094	0.066291748046875	2.83427587890625	1.193263610839844	-0.00807470703125	2.8413818359375	1.092261779785156	0.0205435791015625
26	0.8333339999999998	2.80199169921875	1.212936492919922	0.2300728759765625	2.7891748046875	1.393699584960937	0.231580078125	2.78592822265625	1.538414794921875	0.2376578369140625	2.8100634765625	1.75593115234375	0.264847900390625	2.78685693359375	1.718888793945312	0.2886861572265625	2.698131103515625	1.671524536132813	0.3934251708984375	2.68290185546875	1.392784454345703	0.4228892822265625	2.59007275390625	1.190596496582031	0.3453663330078125	2.58665185546875	1.095806091308594	0.3692532958984375	2.6493935546875	1.023573181152344	0.3154637451171875	2.645545166015625	1.062936706542969	0.3189205322265625	2.826938232421875	1.720745239257813	0.23334130859375	2.886341552734375	1.68353564453125	0.11962109375	2.91499365234375	1.403782409667969	0.0674395751953125	2.831254150390625	1.193467163085937	-0.007902465820312499	2.83690966796875	1.092083450317383	0.0200478515625
27	0.8666670000000005	2.8039443359375	1.212660614013672	0.2316019287109375	2.7912041015625	1.393336517333984	0.2327144775390625	2.787523681640625	1.537990966796875	0.2381436767578125	2.812509765625	1.755323486328125	0.2650941162109375	2.789432373046875	1.718365844726562	0.2891337890625	2.70239453125	1.670110107421875	0.3947725830078125	2.685522216796875	1.391579162597656	0.4239139404296875	2.58853515625	1.192959625244141	0.3427198486328125	2.583198486328125	1.097972900390625	0.3652252197265625	2.646520263671875	1.023764938354492	0.3150423583984375	2.64385693359375	1.064999137878418	0.3210194091796875	2.82898486328125	1.720109130859375	0.233449951171875	2.88856591796875	1.683861206054687	0.1195947265625	2.91599853515625	1.403944152832031	0.068470703125	2.83149609375	1.193753341674805	-0.0059652099609375	2.83985107421875	1.092562286376953	0.021797607421875
28	0.9000000000000004	2.804030517578125	1.213210571289062	0.2310400390625	2.791635498046875	1.393967102050781	0.2323519287109375	2.7893701171875	1.538655151367188	0.23879541015625	2.813556396484375	1.756142761230469	0.265800537109375	2.790511474609375	1.719101440429688	0.2897755126953125	2.701531494140625	1.672571594238281	0.394631591796875	2.68736962890625	1.394103820800781	0.426548583984375	2.59158349609375	1.194561096191406	0.345976318359375	2.583184326171875	1.097972839355469	0.358771240234375	2.651766357421875	1.022923843383789	0.317459716796875	2.647992919921875	1.066818031311035	0.3159130859375	2.83026025390625	1.720966247558594	0.234209228515625	2.888004150390625	1.683661376953125	0.11970068359375	2.91556298828125	1.404162658691406	0.06591479492187501	2.83130126953125	1.19330598449707	-0.00714111328125	2.84277490234375	1.093037628173828	0.022890380859375
29	0.9333340000000003	2.804740234375	1.213058959960938	0.2324432373046875	2.7931650390625	1.393650665283203	0.2338487548828125	2.7907021484375	1.538187255859375	0.239674072265625	2.8142509765625	1.755562866210937	0.2659713134765625	2.79133056640625	1.71857763671875	0.2900283203125	2.70222119140625	1.672807739257812	0.394866943359375	2.68609814453125	1.394590972900391	0.425026611328125	2.59049755859375	1.195346923828125	0.344322998046875	2.58305078125	1.099109710693359	0.359272705078125	2.650416259765625	1.023649757385254	0.317068359375	2.64721630859375	1.067857528686524	0.31657080078125	2.83103955078125	1.720376342773438	0.2345321044921875	2.88926806640625	1.68394140625	0.1201761474609375	2.91741845703125	1.404943237304688	0.065927734375	2.831746826171875	1.19504931640625	-0.007324462890625	2.84335986328125	1.094903823852539	0.022619384765625
30	0.9666670000000002	2.805451171875	1.212929077148438	0.2315408935546875	2.792978759765625	1.39350927734375	0.232686767578125	2.790123046875	1.538063659667969	0.23880224609375	2.814951904296875	1.755279235839844	0.26570849609375	2.791357177734375	1.718442626953125	0.289364013671875	2.70035498046875	1.672761474609375	0.392655517578125	2.68344384765625	1.394460510253906	0.422268310546875	2.591052734375	1.193181182861328	0.3427099609375	2.580662109375	1.096823623657227	0.35506689453125	2.65158740234375	1.023151321411133	0.31554931640625	2.647273681640625	1.065013565063477	0.314611083984375	2.83196875	1.719982849121094	0.234495361328125	2.891135498046875	1.684404174804687	0.1203118896484375	2.92227978515625	1.405099548339844	0.06897021484375	2.837314208984375	1.195830474853516	-0.0070377197265625	2.84561474609375	1.095834442138672	0.024555908203125
31	1	2.80491015625	1.213431549072266	0.231466796875	2.791636474609375	1.394351989746094	0.2315391845703125	2.78865869140625	1.539243896484375	0.23701513671875	2.81387451171875	1.756880676269531	0.2640740966796875	2.7904130859375	1.719941711425781	0.287928955078125	2.7014365234375	1.672975891113281	0.392838623046875	2.68176953125	1.393911956787109	0.419151611328125	2.59077197265625	1.190028472900391	0.343187255859375	2.58662353515625	1.095537567138672	0.368508544921875	2.651438720703125	1.023206497192383	0.31713671875	2.649035888671875	1.063316604614258	0.317868408203125	2.83064453125	1.721544006347656	0.232599365234375	2.889828125	1.684185852050781	0.1186546630859375	2.91815478515625	1.404295928955078	0.06544921875	2.833704833984375	1.193715759277344	-0.00912158203125	2.84818359375	1.096967468261719	0.0301781005859375
32	1.033334	2.80547314453125	1.212284698486328	0.2342218017578125	2.792076904296875	1.392707946777344	0.234276611328125	2.78885791015625	1.537209716796875	0.2396295166015625	2.811304443359375	1.754672973632812	0.26567724609375	2.788347900390625	1.717651489257813	0.28961572265625	2.70158203125	1.670915771484375	0.3959306640625	2.6865283203125	1.392827850341797	0.427125732421875	2.592459228515625	1.192061706542969	0.348605224609375	2.58089208984375	1.095589782714844	0.358346435546875	2.65345361328125	1.022143928527832	0.32163525390625	2.6492939453125	1.064070045471191	0.32078759765625	2.82848388671875	1.719503295898438	0.2344520263671875	2.890452880859375	1.683730712890625	0.121908203125	2.91575	1.403792114257812	0.071641845703125	2.83333642578125	1.193470733642578	-0.0038822021484375	2.84072021484375	1.092006271362305	0.022673828125
33	1.066667	2.80490185546875	1.21199560546875	0.2335787353515625	2.7912021484375	1.392455505371094	0.2343502197265625	2.78862451171875	1.536973815917969	0.2408050537109375	2.81170703125	1.754481201171875	0.2665516357421875	2.788991943359375	1.717482055664063	0.2907882080078125	2.70234814453125	1.671199829101563	0.397467041015625	2.683339599609375	1.392699279785156	0.42318798828125	2.5913515625	1.189635833740234	0.34794091796875	2.58110498046875	1.092973831176758	0.3576044921875	2.65367333984375	1.018831176757812	0.322221923828125	2.6495380859375	1.061999710083008	0.32234033203125	2.82845166015625	1.719272338867188	0.2351083984375	2.886299560546875	1.682844787597656	0.120546142578125	2.917345703125	1.403908325195312	0.06746435546875	2.83169677734375	1.194546783447266	-0.0073759765625	2.83932470703125	1.094066207885742	0.0227513427734375
34	1.100000000000001	2.80444873046875	1.212553253173828	0.2332589111328125	2.79168505859375	1.393223968505859	0.2345194091796875	2.788513671875	1.5378681640625	0.2404608154296875	2.812654541015625	1.755356079101563	0.26689794921875	2.789663330078125	1.71837744140625	0.2909864501953125	2.701220703125	1.671600708007813	0.3961197509765625	2.683318603515625	1.393019012451172	0.4240994873046875	2.59094677734375	1.190576629638672	0.3470821533203125	2.583481689453125	1.093876922607422	0.3593546142578125	2.65246142578125	1.017715774536133	0.3209395751953125	2.64843701171875	1.062825485229492	0.3207818603515625	2.8293212890625	1.720120727539062	0.23537890625	2.8862998046875	1.684060791015625	0.1201424560546875	2.9182080078125	1.404856842041016	0.0677545166015625	2.831783203125	1.195604278564453	-0.0071048583984375	2.841502685546875	1.09557048034668	0.0241783447265625
35	1.133334000000001	2.80562890625	1.211857757568359	0.2312503662109375	2.792599609375	1.392461059570313	0.2333697509765625	2.7896513671875	1.53703369140625	0.240300048828125	2.81237451171875	1.75474609375	0.26571826171875	2.789556640625	1.717752807617188	0.2899259033203125	2.70140087890625	1.670758056640625	0.395158447265625	2.68441845703125	1.392373046875	0.424981201171875	2.590892578125	1.190448501586914	0.348157958984375	2.57626904296875	1.093962738037109	0.353595458984375	2.650371337890625	1.019564926147461	0.32192724609375	2.6469443359375	1.061763946533203	0.328425537109375	2.8293349609375	1.719467895507813	0.234422607421875	2.888649169921875	1.684267944335938	0.120136962890625	2.91843408203125	1.404115844726562	0.0720877685546875	2.8319150390625	1.195301025390625	-0.0037105712890625	2.841190185546875	1.094706268310547	0.02577880859375
36	1.166667	2.80621533203125	1.211836578369141	0.23037890625	2.793233642578125	1.392335327148438	0.23327099609375	2.78988330078125	1.536807373046875	0.2404930419921875	2.8135703125	1.754289794921875	0.265975830078125	2.7906083984375	1.717408447265625	0.290163818359375	2.701751953125	1.6710537109375	0.394982666015625	2.68170703125	1.392756256103516	0.422195556640625	2.588629638671875	1.191043121337891	0.344661376953125	2.57834033203125	1.094409820556641	0.3546025390625	2.65042041015625	1.019137512207031	0.320621337890625	2.64579443359375	1.062612609863281	0.322284912109375	2.830353515625	1.718968017578125	0.2346768798828125	2.887522705078125	1.68271337890625	0.11971337890625	2.921771484375	1.403711761474609	0.0689317626953125	2.834413818359375	1.194717102050781	-0.0049842529296875	2.841989013671875	1.093882690429687	0.023966064453125
37	1.2	2.807317626953125	1.211246826171875	0.230850830078125	2.793616943359375	1.391544525146484	0.232220947265625	2.790001708984375	1.535917907714844	0.238589111328125	2.81245751953125	1.753422485351563	0.2632467041015625	2.789515380859375	1.716574279785156	0.2874097900390625	2.700831787109375	1.670170471191406	0.3921702880859375	2.6824814453125	1.392374816894531	0.4228477783203125	2.58933203125	1.191556518554687	0.3437452392578125	2.57908837890625	1.0950634765625	0.3542056884765625	2.650253173828125	1.019411849975586	0.3194683837890625	2.64665576171875	1.063597961425781	0.3231290283203125	2.829619140625	1.718074279785156	0.2322572021484375	2.88816748046875	1.680967041015625	0.1184066162109375	2.922955322265625	1.402061462402344	0.06894873046875	2.8366279296875	1.192678741455078	-0.0043756103515625	2.841756103515625	1.091506256103516	0.0235657958984375
38	1.233334	2.806520263671875	1.210949920654297	0.2292486572265625	2.79303466796875	1.391668273925781	0.230751953125	2.79003515625	1.536362060546875	0.2375035400390625	2.813052001953125	1.754327026367188	0.2619739990234375	2.79015185546875	1.717444702148438	0.2863529052734375	2.7009560546875	1.670527465820312	0.3908983154296875	2.685052734375	1.392228088378906	0.4240052490234375	2.591525390625	1.190419128417969	0.3463184814453125	2.5785419921875	1.093810852050781	0.3544544677734375	2.64984375	1.018326110839844	0.3188721923828125	2.6459609375	1.061048095703125	0.3226400146484375	2.82999755859375	1.718857788085937	0.2308231201171875	2.887474365234375	1.681401000976563	0.1161947021484375	2.9241630859375	1.402204376220703	0.06606970214843751	2.83415185546875	1.193471710205078	-0.0064031982421875	2.842160400390625	1.092756362915039	0.0233392333984375
39	1.266667	2.805541015625	1.211427795410156	0.2298818359375	2.791305419921875	1.392104217529297	0.2315513916015625	2.7877177734375	1.536788452148437	0.23850927734375	2.811169921875	1.754768432617188	0.2626151123046875	2.788156494140625	1.717976196289063	0.287033203125	2.698886474609375	1.6721728515625	0.392027099609375	2.6801748046875	1.393454376220703	0.419958251953125	2.58969091796875	1.188943206787109	0.345744873046875	2.575610107421875	1.092235244750977	0.3501044921875	2.6495673828125	1.017320602416992	0.318986328125	2.64527685546875	1.059706619262695	0.321926025390625	2.82808251953125	1.719203002929687	0.2315489501953125	2.88621728515625	1.681732421875	0.1172423095703125	2.92018017578125	1.402377838134766	0.0659381103515625	2.834570068359375	1.191755889892578	-0.00647509765625	2.8450927734375	1.092059280395508	0.02584033203125
40	1.3	2.805254150390625	1.211056732177734	0.2294595947265625	2.79129638671875	1.391858581542969	0.2316834716796875	2.7875615234375	1.536617919921875	0.2388206787109375	2.81236181640625	1.754552856445312	0.2632021484375	2.789282470703125	1.717818298339844	0.28770556640625	2.699140869140625	1.672934143066406	0.392472900390625	2.68120458984375	1.394080841064453	0.421257568359375	2.590106689453125	1.189943054199219	0.34631884765625	2.57944482421875	1.093153182983398	0.3562841796875	2.649248046875	1.017066497802734	0.318826171875	2.645859375	1.061266967773437	0.3227216796875	2.82890185546875	1.718933044433594	0.23194921875	2.885137939453125	1.680797729492188	0.1168212890625	2.91760009765625	1.401458953857422	0.06353442382812501	2.83282275390625	1.189585327148438	-0.0066473388671875	2.8416455078125	1.089229354858398	0.02431494140625
41	1.333334	2.80625244140625	1.211328063964844	0.2297203369140625	2.792322265625	1.391975646972656	0.232013671875	2.788802490234375	1.536611511230469	0.2392447509765625	2.81255078125	1.754453247070312	0.2637987060546875	2.789735107421875	1.717606750488281	0.2882947998046875	2.701307373046875	1.671453491210937	0.3937965087890625	2.682811279296875	1.392820495605469	0.4220118408203125	2.59077685546875	1.189468292236328	0.3467161865234375	2.581158935546875	1.092757263183594	0.3576412353515625	2.651140869140625	1.017197280883789	0.3197286376953125	2.64689111328125	1.060984161376953	0.3239173583984375	2.82917822265625	1.718983276367188	0.232490966796875	2.88622412109375	1.68210498046875	0.117484375	2.9214345703125	1.403008544921875	0.06601855468749999	2.8354375	1.191859344482422	-0.0041689453125	2.839511474609375	1.090240127563477	0.0231396484375
42	1.366667000000001	2.80621826171875	1.209397521972656	0.2286441650390625	2.79173876953125	1.389693115234375	0.2300830078125	2.78743359375	1.534087524414062	0.2366151123046875	2.811408203125	1.751415161132813	0.26203369140625	2.788041015625	1.714662353515625	0.28596728515625	2.69712744140625	1.669761962890625	0.3895302734375	2.680183349609375	1.391696716308594	0.419398681640625	2.589466552734375	1.188775360107422	0.342642578125	2.58177490234375	1.092470184326172	0.35670068359375	2.649917236328125	1.016369155883789	0.317111328125	2.64482080078125	1.060078582763672	0.321063232421875	2.828483154296875	1.716013549804687	0.2310308837890625	2.88764599609375	1.680031860351562	0.117085693359375	2.9227587890625	1.401204711914062	0.06688183593749999	2.8378427734375	1.191144989013672	-0.0064066162109375	2.8435537109375	1.090547515869141	0.02355419921875
43	1.4	2.80632470703125	1.210799041748047	0.2292427978515625	2.79191357421875	1.391536346435547	0.2309505615234375	2.7876201171875	1.536283325195313	0.2374327392578125	2.811748046875	1.754119934082031	0.262961181640625	2.7886416015625	1.717220031738281	0.287169677734375	2.69947265625	1.670871459960938	0.39209326171875	2.68249609375	1.392018188476563	0.420938720703125	2.5903115234375	1.189084991455078	0.344219970703125	2.58120458984375	1.092490661621094	0.357034912109375	2.64991259765625	1.016477226257324	0.317520751953125	2.64680908203125	1.060916839599609	0.32308251953125	2.82853173828125	1.718695922851563	0.2316309814453125	2.8866279296875	1.68237744140625	0.116869384765625	2.91942822265625	1.402550506591797	0.06673693847656249	2.833011474609375	1.192604553222656	-0.006994140625	2.84151171875	1.092316528320312	0.024209228515625
44	1.433334	2.80567431640625	1.209700836181641	0.2289432373046875	2.791503662109375	1.390143127441406	0.2303016357421875	2.78808203125	1.534647338867188	0.237067626953125	2.810178466796875	1.752403564453125	0.2617860107421875	2.78734326171875	1.715462890625	0.2860108642578125	2.699443603515625	1.669377380371094	0.3917677001953125	2.6813349609375	1.391004028320312	0.4197860107421875	2.5895654296875	1.188217803955078	0.3434429931640625	2.583010009765625	1.091999694824219	0.3590428466796875	2.65124609375	1.016274642944336	0.3186976318359375	2.646024169921875	1.059881988525391	0.3226214599609375	2.82735693359375	1.717067138671875	0.2307120361328125	2.886518310546875	1.68107373046875	0.116665283203125	2.92104443359375	1.401763488769531	0.06766833496093751	2.834055908203125	1.192528747558594	-0.006066162109375	2.84487890625	1.09298681640625	0.026170166015625
45	1.466667	2.8064130859375	1.209972930908203	0.22911572265625	2.7912822265625	1.390331207275391	0.2304617919921875	2.78711279296875	1.534809326171875	0.23726123046875	2.81035205078125	1.752368408203125	0.2625946044921875	2.78733203125	1.715479370117188	0.2867200927734375	2.6995341796875	1.669513916015625	0.3926070556640625	2.681226806640625	1.391077941894531	0.4197662353515625	2.58974560546875	1.187770172119141	0.3444959716796875	2.58134423828125	1.091203811645508	0.3566602783203125	2.6493828125	1.015401222229004	0.3161375732421875	2.64582421875	1.059865463256836	0.3216998291015625	2.827336181640625	1.717033203125	0.23141552734375	2.88702197265625	1.6811142578125	0.1176240234375	2.921843505859375	1.401954345703125	0.0680382080078125	2.834925537109375	1.193152008056641	-0.0069686279296875	2.84352783203125	1.093430938720703	0.0253712158203125
46	1.5	2.80659228515625	1.210555511474609	0.229450439453125	2.792310546875	1.390810455322266	0.23006396484375	2.788654296875	1.535198486328125	0.236029541015625	2.812239990234375	1.752660888671875	0.259973388671875	2.789264404296875	1.715983520507812	0.28436279296875	2.70002490234375	1.66992724609375	0.388802001953125	2.682323486328125	1.392303771972656	0.421335693359375	2.58947265625	1.190780212402344	0.3436962890625	2.58534912109375	1.094835433959961	0.36109326171875	2.65236279296875	1.01817179107666	0.320771728515625	2.645023681640625	1.061740692138672	0.320930908203125	2.829067138671875	1.717151733398437	0.2289852294921875	2.88843603515625	1.682484619140625	0.1147926025390625	2.9191328125	1.402471923828125	0.0690382080078125	2.83337451171875	1.193300750732422	-0.00553857421875	2.842831298828125	1.092998504638672	0.0243394775390625
47	1.533334	2.805925048828125	1.2106865234375	0.2290308837890625	2.7916201171875	1.391251770019531	0.230674072265625	2.7875283203125	1.535853149414062	0.237311767578125	2.811729248046875	1.753513061523438	0.2623758544921875	2.788390625	1.716754028320313	0.2864739990234375	2.6983125	1.671090576171875	0.3907191162109375	2.681498779296875	1.39260693359375	0.4204947509765625	2.588342529296875	1.190954528808594	0.3423067626953125	2.5836103515625	1.095001495361328	0.3604500732421875	2.65064111328125	1.018069976806641	0.3201441650390625	2.645006591796875	1.062286834716797	0.3207171630859375	2.82870703125	1.718008422851562	0.2313226318359375	2.8890341796875	1.682138061523438	0.11773193359375	2.91722216796875	1.401932464599609	0.06854272460937499	2.8312431640625	1.192973754882813	-0.007693603515625	2.8434794921875	1.093579162597656	0.024748291015625
48	1.566667	2.80641259765625	1.212103607177734	0.2286290283203125	2.791404296875	1.392485748291016	0.2300789794921875	2.78802490234375	1.536967346191406	0.23746337890625	2.810560546875	1.754730773925781	0.261809326171875	2.78760400390625	1.717884155273437	0.28606787109375	2.70007666015625	1.672410888671875	0.39240576171875	2.68011962890625	1.3938447265625	0.41719580078125	2.5876591796875	1.191165130615234	0.341371826171875	2.580186767578125	1.094491790771484	0.353353759765625	2.652790283203125	1.019115447998047	0.320697509765625	2.64434912109375	1.061673263549805	0.3191982421875	2.827712890625	1.719296569824219	0.2308287353515625	2.88816845703125	1.683793762207031	0.117301025390625	2.920755859375	1.404038940429688	0.069447998046875	2.8357919921875	1.194487640380859	-0.0057685546875	2.84105517578125	1.093381469726562	0.022792724609375
49	1.600000000000001	2.80609033203125	1.210814971923828	0.2297166748046875	2.79043408203125	1.391035705566406	0.230170654296875	2.78574609375	1.535456420898437	0.236158203125	2.8094853515625	1.752869750976563	0.2612562255859375	2.786287109375	1.7160986328125	0.285336669921875	2.69718798828125	1.670799682617187	0.3903134765625	2.680672119140625	1.392686767578125	0.420244384765625	2.58823388671875	1.190775085449219	0.3428095703125	2.58539501953125	1.095164108276367	0.362403076171875	2.650248046875	1.018117630004883	0.31924658203125	2.64407470703125	1.062196197509766	0.319520263671875	2.82647607421875	1.7174619140625	0.2302060546875	2.886697265625	1.681899047851563	0.116668701171875	2.92090771484375	1.402393463134766	0.0695460205078125	2.83582763671875	1.192532745361328	-0.004198974609375	2.841005615234375	1.090928359985352	0.0222979736328125
50	1.633334000000001	2.804793701171875	1.212002319335937	0.22913671875	2.79033203125	1.392313446044922	0.2306051025390625	2.7865283203125	1.536726623535156	0.237285888671875	2.80986279296875	1.754199523925781	0.262203369140625	2.786911865234375	1.717373413085937	0.28643310546875	2.69776708984375	1.671238098144531	0.391001953125	2.68165673828125	1.393160217285156	0.421416748046875	2.5890205078125	1.191381469726563	0.343887939453125	2.58280078125	1.095169830322266	0.359302734375	2.64967041015625	1.01876969909668	0.31812646484375	2.64418212890625	1.062648147583008	0.320791015625	2.82674951171875	1.718831604003906	0.231052734375	2.884985107421875	1.683167785644531	0.11651904296875	2.919009521484375	1.403866241455078	0.06810668945312499	2.83348291015625	1.194171691894531	-0.00557763671875	2.841176025390625	1.093382171630859	0.0233040771484375
51	1.666667	2.805586669921875	1.210205383300781	0.22979541015625	2.79031494140625	1.390410614013672	0.2302254638671875	2.78520361328125	1.534798828125	0.2356942138671875	2.8092099609375	1.752208190917969	0.2600438232421875	2.7859462890625	1.7155634765625	0.2842255859375	2.6953017578125	1.669494323730469	0.387476318359375	2.676821044921875	1.391577331542969	0.41737548828125	2.5865654296875	1.188251892089844	0.341267578125	2.58170947265625	1.092188201904297	0.357895751953125	2.649140625	1.015906631469726	0.317494873046875	2.64435205078125	1.060726928710938	0.321405517578125	2.82617626953125	1.716677978515625	0.2291419677734375	2.885593505859375	1.680866333007812	0.115301513671875	2.9189697265625	1.401269287109375	0.068587646484375	2.832859375	1.192236785888672	-0.0061016845703125	2.838681640625	1.091028472900391	0.021636474609375
52	1.7	2.80691748046875	1.210834381103516	0.230659912109375	2.79166162109375	1.391061828613281	0.231169189453125	2.7871904296875	1.535470947265625	0.2370753173828125	2.8087783203125	1.753207580566406	0.260992431640625	2.78593994140625	1.716347045898437	0.28526318359375	2.69680810546875	1.670268737792969	0.38984228515625	2.68104833984375	1.392226745605469	0.42043603515625	2.59014208984375	1.188646209716797	0.345712158203125	2.58307275390625	1.092250595092773	0.35943994140625	2.651591064453125	1.016632568359375	0.31958984375	2.645572265625	1.059940505981445	0.32163671875	2.82612255859375	1.717805786132812	0.2301436767578125	2.887065673828125	1.681929382324219	0.117114990234375	2.9197783203125	1.402288940429687	0.06998999023437499	2.832861328125	1.193695007324219	-0.005079345703125	2.84151171875	1.092779647827149	0.023032470703125
53	1.733334	2.80537109375	1.211212829589844	0.2293416748046875	2.78925048828125	1.391518829345703	0.229887939453125	2.784259765625	1.536027099609375	0.23594970703125	2.8074619140625	1.753777954101563	0.25994287109375	2.784445068359375	1.7170283203125	0.2842994384765625	2.69648876953125	1.672155883789062	0.3905552978515625	2.677486328125	1.393606231689453	0.4165115966796875	2.5864287109375	1.189948333740234	0.3415562744140625	2.5865634765625	1.094745162963867	0.3635343017578125	2.6505263671875	1.017407409667969	0.3193883056640625	2.642726318359375	1.061211227416992	0.3188778076171875	2.82445556640625	1.718248168945312	0.2289776611328125	2.885638916015625	1.68325	0.1156705322265625	2.9172275390625	1.403253784179687	0.06842578125	2.8356875	1.191256164550781	-0.003724365234375	2.83888525390625	1.089164657592773	0.0214716796875
54	1.766667	2.806395751953125	1.210836395263672	0.229487060546875	2.790906005859375	1.390960418701172	0.2293065185546875	2.78718994140625	1.535320007324219	0.235303466796875	2.808859375	1.752983337402344	0.258872314453125	2.7858046875	1.716223876953125	0.28304443359375	2.696208984375	1.670470947265625	0.387276611328125	2.67765869140625	1.39254052734375	0.416076416015625	2.58693505859375	1.189717407226563	0.339438720703125	2.585492431640625	1.09442008972168	0.360367919921875	2.6502470703125	1.017582984924316	0.31686279296875	2.64558544921875	1.062782135009766	0.318502685546875	2.82638232421875	1.717506042480469	0.2282498779296875	2.888588134765625	1.682098937988281	0.1158359375	2.91948193359375	1.402209594726562	0.0697742919921875	2.8370869140625	1.191339782714844	-0.0036673583984375	2.8428525390625	1.090512161254883	0.0253035888671875
55	1.8	2.80434423828125	1.210725952148437	0.2292869873046875	2.789259521484375	1.390839630126953	0.2292952880859375	2.7849384765625	1.535171142578125	0.23467236328125	2.807828857421875	1.75248681640625	0.2597403564453125	2.784869140625	1.71564599609375	0.2838538818359375	2.69497998046875	1.669927124023437	0.3877979736328125	2.67902392578125	1.392259124755859	0.4198297119140625	2.58744677734375	1.189604431152344	0.3439434814453125	2.58179736328125	1.093423004150391	0.3592476806640625	2.65105029296875	1.017711082458496	0.3210955810546875	2.64629150390625	1.06248078918457	0.3163651123046875	2.824865234375	1.717187744140625	0.2286607666015625	2.88446142578125	1.682482421875	0.114664306640625	2.9164873046875	1.402660919189453	0.06940771484375	2.8313515625	1.193210479736328	-0.0047752685546875	2.84010400390625	1.09256184387207	0.0239744873046875
56	1.833334	2.80458935546875	1.209572204589844	0.2295379638671875	2.789175537109375	1.389595245361328	0.2291497802734375	2.784785888671875	1.533874389648437	0.234541748046875	2.80791259765625	1.751080688476562	0.2596773681640625	2.7846005859375	1.7143291015625	0.2835526123046875	2.693412841796875	1.669966674804688	0.38688232421875	2.677199462890625	1.392270477294922	0.41767626953125	2.58846142578125	1.187593353271484	0.34413037109375	2.5843466796875	1.091764450073242	0.3617470703125	2.6505927734375	1.0151943359375	0.32022509765625	2.64584375	1.060254547119141	0.31571630859375	2.82520703125	1.71572607421875	0.2288323974609375	2.88647900390625	1.681380493164062	0.115671630859375	2.91637353515625	1.401517333984375	0.06983544921875	2.83340576171875	1.191690673828125	-0.005470947265625	2.838760986328125	1.090788192749023	0.02309033203125
57	1.866667000000001	2.80423291015625	1.209305908203125	0.2304180908203125	2.78971484375	1.389498382568359	0.2315833740234375	2.78646484375	1.533819274902344	0.2385401611328125	2.806355224609375	1.751757629394531	0.2610111083984375	2.78383349609375	1.714897705078125	0.285525390625	2.695471435546875	1.6692880859375	0.39085791015625	2.6772587890625	1.391191772460938	0.418098876953125	2.5882734375	1.186249938964844	0.34518505859375	2.580445068359375	1.089921295166016	0.3586123046875	2.65056005859375	1.014880661010742	0.320646728515625	2.647869384765625	1.059787872314453	0.31875830078125	2.8239462890625	1.716310363769531	0.2303970947265625	2.884519775390625	1.680052368164062	0.1173719482421875	2.918148681640625	1.400703369140625	0.07004809570312499	2.83160009765625	1.191799133300781	-0.0041927490234375	2.84195068359375	1.091626052856445	0.0257392578125
58	1.9	2.8055859375	1.209146331787109	0.2302908935546875	2.789671630859375	1.389047149658203	0.2301484375	2.785681640625	1.533235900878906	0.236498779296875	2.8066630859375	1.750671630859375	0.2606776123046875	2.783590087890625	1.713835998535156	0.284610595703125	2.694249755859375	1.667422180175781	0.3885625	2.677892578125	1.389834259033203	0.419148193359375	2.58765185546875	1.187008270263672	0.342687255859375	2.585985595703125	1.091613327026367	0.3626669921875	2.649935302734375	1.014355293273926	0.319000244140625	2.64492431640625	1.059729187011719	0.31685498046875	2.824423095703125	1.715346740722656	0.230099365234375	2.88671630859375	1.679929565429688	0.1178990478515625	2.918973876953125	1.4005087890625	0.0717403564453125	2.836652587890625	1.190724334716797	-0.004064208984375	2.83468701171875	1.088838577270508	0.0210665283203125
59	1.933334	2.805496337890625	1.210207092285156	0.230994384765625	2.79042626953125	1.390741455078125	0.2313851318359375	2.78481005859375	1.535379638671875	0.2363077392578125	2.8069267578125	1.753294860839844	0.26133935546875	2.7836240234375	1.716369689941406	0.285230712890625	2.69410791015625	1.669144714355469	0.389291259765625	2.678171875	1.390574584960937	0.41909619140625	2.58691455078125	1.187464416503906	0.3423603515625	2.58270068359375	1.09146174621582	0.360439697265625	2.649859375	1.015147903442383	0.319144287109375	2.64484912109375	1.059684555053711	0.3170107421875	2.8245458984375	1.717887512207031	0.2305223388671875	2.88807080078125	1.681026123046875	0.1189901123046875	2.91648779296875	1.400171417236328	0.07355419921875	2.83324462890625	1.189900146484375	-0.0022076416015625	2.84425927734375	1.088920135498047	0.0254722900390625
60	1.966667	2.80513134765625	1.209540710449219	0.2301630859375	2.78932763671875	1.389409851074219	0.2300228271484375	2.7847412109375	1.533574951171875	0.2357222900390625	2.805014892578125	1.75103564453125	0.259823974609375	2.7822841796875	1.714105102539063	0.2839140625	2.692552001953125	1.668371704101562	0.3877841796875	2.6780234375	1.390878204345703	0.419542724609375	2.5857841796875	1.189394104003906	0.342089599609375	2.58263623046875	1.093625335693359	0.359873291015625	2.65080126953125	1.017279724121094	0.32134326171875	2.64778857421875	1.064192489624023	0.31591015625	2.822677978515625	1.7158037109375	0.229101318359375	2.8836376953125	1.680722412109375	0.116101806640625	2.9164833984375	1.401445404052734	0.0698895263671875	2.83526123046875	1.189941589355469	-0.00205419921875	2.84105419921875	1.08850276184082	0.024169677734375
61	2	2.80597607421875	1.210198516845703	0.2305596923828125	2.79013720703125	1.390194427490234	0.2301064453125	2.78556005859375	1.534470336914063	0.2356378173828125	2.805640625	1.752271362304687	0.2582213134765625	2.78257958984375	1.715520751953125	0.28234619140625	2.6918916015625	1.66896435546875	0.385160400390625	2.676498046875	1.391385437011719	0.41753076171875	2.58629833984375	1.188150146484375	0.341757568359375	2.586279296875	1.093249877929688	0.364239501953125	2.64940234375	1.016156806945801	0.31897265625	2.64649853515625	1.062729705810547	0.315621826171875	2.823681640625	1.716757202148437	0.22798876953125	2.887118408203125	1.680103637695312	0.1167529296875	2.915934326171875	1.399957885742187	0.071865234375	2.83718798828125	1.188000213623047	-0.002033203125	2.84115234375	1.086502136230469	0.024600341796875
62	2.033334	2.80523681640625	1.210195434570313	0.2302850341796875	2.7903798828125	1.390160583496094	0.22983642578125	2.78731494140625	1.534359375	0.236006103515625	2.805515625	1.752197631835938	0.25847412109375	2.78280615234375	1.71528173828125	0.2826160888671875	2.69380224609375	1.668660400390625	0.3867349853515625	2.6780126953125	1.391241455078125	0.4187581787109375	2.5868720703125	1.188768218994141	0.3425313720703125	2.58543701171875	1.093518005371094	0.3631429443359375	2.64867236328125	1.016092849731445	0.3187752685546875	2.646757080078125	1.063472564697266	0.3157178955078125	2.82382861328125	1.71685107421875	0.2282608642578125	2.88823974609375	1.680653076171875	0.1175374755859375	2.9143837890625	1.400755310058594	0.0706541748046875	2.83520263671875	1.189266571044922	-0.0036392822265625	2.8395244140625	1.087880981445313	0.0231063232421875
63	2.066667	2.806711669921875	1.212636444091797	0.23086865234375	2.791555419921875	1.392625671386719	0.2302325439453125	2.786497802734375	1.536868896484375	0.234756103515625	2.80609033203125	1.7546630859375	0.2570657958984375	2.783204345703125	1.717890319824219	0.281287109375	2.695043701171875	1.67151220703125	0.38628369140625	2.6799482421875	1.394019378662109	0.418666015625	2.5899013671875	1.190059066772461	0.34494775390625	2.588476806640625	1.094829650878906	0.36578076171875	2.65236083984375	1.018338897705078	0.3206552734375	2.645874267578125	1.062326385498047	0.314738037109375	2.82412158203125	1.719178771972656	0.2268221435546875	2.889199951171875	1.681278503417969	0.1170185546875	2.9160166015625	1.400850158691406	0.0733206787109375	2.8346640625	1.190572174072266	-0.00226025390625	2.84275341796875	1.089502914428711	0.0249171142578125
64	2.100000000000001	2.80606640625	1.211654693603516	0.2314649658203125	2.79093505859375	1.391618560791016	0.231611572265625	2.786072265625	1.535819213867188	0.236913818359375	2.80610009765625	1.753521362304687	0.259395263671875	2.78320703125	1.716770874023438	0.283627197265625	2.69319873046875	1.670635620117187	0.38712109375	2.678641845703125	1.393251800537109	0.4202958984375	2.58942822265625	1.189795562744141	0.344323486328125	2.585304931640625	1.09394694519043	0.361578857421875	2.6516064453125	1.016954765319824	0.32107080078125	2.646701416015625	1.062261596679688	0.317342041015625	2.82399755859375	1.718041015625	0.229080322265625	2.8865361328125	1.68090673828125	0.1175777587890625	2.91592919921875	1.401125579833984	0.0717337646484375	2.833519287109375	1.191182678222656	-0.0035150146484375	2.8446689453125	1.091584014892578	0.02765185546875
65	2.133334000000001	2.806345947265625	1.21351123046875	0.2310047607421875	2.7911513671875	1.393440643310547	0.2309705810546875	2.7861767578125	1.537619140625	0.2361368408203125	2.805947509765625	1.755322143554688	0.2584901123046875	2.782980224609375	1.718584350585938	0.2826549072265625	2.692596435546875	1.672485107421875	0.385804443359375	2.678158203125	1.395163635253906	0.419171142578125	2.58942041015625	1.191624084472656	0.34298193359375	2.58521630859375	1.095757293701172	0.36002734375	2.651751953125	1.018981216430664	0.31954052734375	2.647533203125	1.064653015136719	0.315635986328125	2.823998291015625	1.719831298828125	0.2282918701171875	2.88698388671875	1.682597045898437	0.117100341796875	2.916581298828125	1.402800964355469	0.071766357421875	2.834507568359375	1.192781341552734	-0.0035145263671875	2.845765869140625	1.093166778564453	0.027505126953125
66	2.166667	2.80788232421875	1.212814025878906	0.2342991943359375	2.7920107421875	1.392493591308594	0.2336456298828125	2.78642236328125	1.536517944335937	0.23822412109375	2.804110107421875	1.754327270507813	0.25896337890625	2.781567626953125	1.717581787109375	0.2834080810546875	2.693052734375	1.671413818359375	0.3879256591796875	2.678523193359375	1.394322235107422	0.4206986083984375	2.58976953125	1.190641677856445	0.3456719970703125	2.590685546875	1.095467987060547	0.3661624755859375	2.652046875	1.017038139343262	0.3212264404296875	2.64678515625	1.063977600097656	0.3159591064453125	2.822427978515625	1.718834594726562	0.2290159912109375	2.88671875	1.680853515625	0.1189971923828125	2.9156748046875	1.401204650878906	0.0742230224609375	2.833824462890625	1.191562103271484	-0.0015633544921875	2.845036865234375	1.092072662353516	0.0295020751953125
67	2.2	2.808980224609375	1.211670745849609	0.23426806640625	2.79297314453125	1.391257568359375	0.23342138671875	2.78652197265625	1.535199829101562	0.237397705078125	2.80430029296875	1.75290771484375	0.258100830078125	2.781646484375	1.716207153320312	0.2824656982421875	2.6926962890625	1.670656005859375	0.3867958984375	2.679514892578125	1.393763519287109	0.420749267578125	2.59160546875	1.189525970458984	0.346571533203125	2.5878857421875	1.093341598510742	0.3608916015625	2.656890625	1.017729370117187	0.322862060546875	2.6518408203125	1.06354753112793	0.32112109375	2.822693115234375	1.717402954101563	0.2282506103515625	2.886999755859375	1.678668334960937	0.1185751953125	2.918441162109375	1.399375183105469	0.07405761718749999	2.835576904296875	1.190232696533203	-0.001679931640625	2.84999853515625	1.091825744628906	0.031294921875
68	2.233334	2.8101796875	1.211251098632812	0.235653564453125	2.79477197265625	1.391625946044922	0.235074951171875	2.789720703125	1.5361875	0.239798095703125	2.80489306640625	1.755008544921875	0.2602950439453125	2.78267578125	1.717905517578125	0.2848609619140625	2.69183740234375	1.668744018554687	0.3867098388671875	2.679599365234375	1.390785308837891	0.4216341552734375	2.58978466796875	1.187034912109375	0.3454129638671875	2.59736376953125	1.091410446166992	0.3640118408203125	2.656328857421875	1.015218681335449	0.3116666259765625	2.65197314453125	1.064368637084961	0.3139910888671875	2.823724609375	1.71955908203125	0.2303135986328125	2.88637744140625	1.6807470703125	0.1190645751953125	2.9210302734375	1.400474456787109	0.07570214843750001	2.8358623046875	1.191275390625	-0.000348876953125	2.845541015625	1.090614837646484	0.028673583984375
69	2.266667	2.81090625	1.210450805664062	0.2371995849609375	2.7949365234375	1.390659027099609	0.2357232666015625	2.788769287109375	1.5351220703125	0.2392239990234375	2.8037177734375	1.753917846679688	0.258661376953125	2.78179736328125	1.716901977539063	0.283560791015625	2.693421142578125	1.668657348632812	0.387856689453125	2.681547607421875	1.390942840576172	0.423448486328125	2.5910947265625	1.187170532226562	0.348502685546875	2.59410595703125	1.090471466064453	0.3617607421875	2.655967041015625	1.014298004150391	0.31299560546875	2.652057373046875	1.063840347290039	0.316238525390625	2.82233740234375	1.718398315429687	0.22868212890625	2.8850830078125	1.679249267578125	0.1177030029296875	2.92100537109375	1.399258392333984	0.0747222900390625	2.835572265625	1.189434661865234	0.00119384765625	2.843357177734375	1.08810498046875	0.0281480712890625
70	2.3	2.8118193359375	1.210600921630859	0.237295654296875	2.79552294921875	1.390981628417969	0.2353167724609375	2.7891787109375	1.535605651855469	0.2386531982421875	2.80407080078125	1.754736633300781	0.257171875	2.7818408203125	1.717816345214844	0.2820518798828125	2.6918037109375	1.672414733886719	0.386432861328125	2.681094482421875	1.394453521728516	0.422966064453125	2.59437451171875	1.187550842285156	0.351422119140625	2.59586279296875	1.090441802978516	0.362596923828125	2.65662939453125	1.014074821472168	0.312496826171875	2.652866943359375	1.063431335449219	0.316171630859375	2.823005859375	1.719016479492188	0.22753564453125	2.88755908203125	1.681290588378906	0.1169185791015625	2.92231201171875	1.400526092529297	0.075909423828125	2.838369140625	1.189905151367187	0.0020665283203125	2.8461044921875	1.088422973632813	0.028927734375
71	2.333334	2.81500341796875	1.211715850830078	0.2414625244140625	2.797474609375	1.391901580810547	0.2383878173828125	2.790382568359375	1.536456298828125	0.2409134521484375	2.80459912109375	1.755481079101562	0.26027783203125	2.78241845703125	1.718418579101562	0.2849547119140625	2.691934326171875	1.67285888671875	0.388807861328125	2.68251220703125	1.394896118164062	0.4249228515625	2.59662939453125	1.187311218261719	0.35462939453125	2.5910771484375	1.089752105712891	0.356016845703125	2.66214453125	1.015193328857422	0.31838037109375	2.6577158203125	1.063341674804688	0.31569482421875	2.823704833984375	1.71993798828125	0.230568603515625	2.890142578125	1.683232299804688	0.1207840576171875	2.9248291015625	1.402481292724609	0.08033129882812499	2.84159912109375	1.191977661132813	0.005622802734375	2.8453046875	1.089635467529297	0.0297998046875
72	2.366667000000001	2.8168212890625	1.212062896728516	0.241994140625	2.79970068359375	1.392378662109375	0.24031640625	2.7922509765625	1.536958618164062	0.2435672607421875	2.8049619140625	1.756185668945312	0.2626885986328125	2.78300341796875	1.718987548828125	0.2873995361328125	2.69388671875	1.672363647460938	0.39204052734375	2.683731689453125	1.393740356445313	0.423425048828125	2.596263671875	1.187468353271484	0.35094091796875	2.60308642578125	1.090841369628906	0.364162353515625	2.6643935546875	1.015679916381836	0.3128994140625	2.6581064453125	1.065082275390625	0.31446484375	2.82434423828125	1.7207236328125	0.2330272216796875	2.887919189453125	1.682437744140625	0.122029296875	2.928251953125	1.402382446289062	0.0811871337890625	2.84523486328125	1.191422027587891	0.0072314453125	2.85488671875	1.090350051879883	0.03502197265625
73	2.4	2.81922216796875	1.2098056640625	0.2439498291015625	2.80064501953125	1.389505096435547	0.239987548828125	2.7927431640625	1.53373583984375	0.242020263671875	2.80284423828125	1.752799194335938	0.258279541015625	2.781237060546875	1.7157685546875	0.2833101806640625	2.6908662109375	1.671333129882812	0.387344482421875	2.68096484375	1.393841430664063	0.422594970703125	2.59716943359375	1.186180328369141	0.351584228515625	2.601326171875	1.08917008972168	0.36075732421875	2.6660078125	1.014917938232422	0.31299755859375	2.65846337890625	1.063546768188476	0.313760986328125	2.82272900390625	1.7172607421875	0.2292520751953125	2.88926513671875	1.682116333007813	0.1193399658203125	2.932173828125	1.402838592529297	0.080643798828125	2.85068212890625	1.191101776123047	0.009089355468749999	2.8577509765625	1.089632476806641	0.0352044677734375
74	2.433334	2.81952783203125	1.210439239501953	0.244406982421875	2.8013623046875	1.390407104492188	0.2410526123046875	2.793185302734375	1.534794311523437	0.24298779296875	2.80312255859375	1.754096252441406	0.2596304931640625	2.7817080078125	1.716944458007812	0.284762939453125	2.691883544921875	1.671211059570312	0.3889453125	2.68221337890625	1.39336865234375	0.4241171875	2.598024169921875	1.184990905761719	0.354774658203125	2.60483837890625	1.088398498535156	0.3673564453125	2.6660380859375	1.014061019897461	0.315060546875	2.660051513671875	1.063146270751953	0.31837646484375	2.822880126953125	1.718599548339844	0.23036474609375	2.88830615234375	1.682508117675781	0.119904296875	2.93080126953125	1.4026064453125	0.08281555175781249	2.848482666015625	1.191278137207031	0.01007763671875	2.855837890625	1.089695205688477	0.03616943359375
75	2.466667	2.8208251953125	1.212138000488281	0.247461181640625	2.801162109375	1.392192993164062	0.243264892578125	2.79140673828125	1.536698791503906	0.2444791259765625	2.80080859375	1.756332885742188	0.2612503662109375	2.7791201171875	1.719094787597656	0.286160888671875	2.68892041015625	1.672574645996094	0.389960693359375	2.68097314453125	1.394127258300781	0.423978759765625	2.59732861328125	1.185717864990234	0.352943359375	2.604200927734375	1.089127471923828	0.36655859375	2.66658837890625	1.014742736816406	0.31541552734375	2.65987255859375	1.063321868896484	0.31788525390625	2.8210029296875	1.720815002441406	0.232185302734375	2.88666162109375	1.683405639648437	0.122070068359375	2.93200146484375	1.403647735595703	0.0841077880859375	2.853600341796875	1.189705932617187	0.013591552734375	2.86192431640625	1.088301162719727	0.0406768798828125
76	2.5	2.82150927734375	1.212803405761719	0.2484874267578125	2.80271923828125	1.392617614746094	0.2439495849609375	2.79256005859375	1.536841125488281	0.243951171875	2.801145751953125	1.756148742675781	0.26025146484375	2.77960107421875	1.718951416015625	0.2851700439453125	2.68869091796875	1.672994323730469	0.3882357177734375	2.68032861328125	1.395322784423828	0.4242999267578125	2.598011474609375	1.186513763427734	0.3542891845703125	2.601927734375	1.089484313964844	0.3641947021484375	2.665539794921875	1.015416885375977	0.3145416259765625	2.661916259765625	1.065591033935547	0.3202933349609375	2.8214619140625	1.720706848144531	0.231333251953125	2.88769482421875	1.684213684082031	0.1215440673828125	2.9333173828125	1.404905944824219	0.0844608154296875	2.852428466796875	1.192891662597656	0.0123905029296875	2.8599501953125	1.092021484375	0.0409368896484375
77	2.533334	2.825573974609375	1.214038879394531	0.25030859375	2.8054443359375	1.393874145507813	0.2445947265625	2.79462744140625	1.538207702636719	0.244013916015625	2.80039404296875	1.757894653320312	0.2596943359375	2.77939892578125	1.720447265625	0.284815185546875	2.6894375	1.674126220703125	0.38877001953125	2.683481689453125	1.396250518798828	0.4261044921875	2.600216796875	1.188147918701172	0.354268798828125	2.6015224609375	1.090751647949219	0.362099609375	2.665875	1.016604827880859	0.3132607421875	2.66298974609375	1.066544860839844	0.31946435546875	2.82110107421875	1.722602355957031	0.2307755126953125	2.88763037109375	1.688107360839844	0.1203438720703125	2.934455078125	1.408978973388672	0.08106384277343751	2.858255859375	1.193262878417969	0.01419189453125	2.85759619140625	1.090640625	0.03740234375
78	2.566667	2.82777197265625	1.214486053466797	0.253000732421875	2.807130126953125	1.394257019042969	0.2461728515625	2.795211181640625	1.538518615722656	0.24427880859375	2.799853515625	1.758344665527344	0.25890185546875	2.779063232421875	1.720903991699219	0.28422021484375	2.689658203125	1.674263916015625	0.38854833984375	2.6841650390625	1.396464294433594	0.42688525390625	2.6008466796875	1.188207672119141	0.355420166015625	2.6098037109375	1.092554733276367	0.373386474609375	2.665763671875	1.018159973144531	0.31539990234375	2.661695556640625	1.066544647216797	0.317779296875	2.820728759765625	1.723014587402344	0.2301351318359375	2.887830810546875	1.688807373046875	0.1199317626953125	2.930344482421875	1.409148345947266	0.079177734375	2.85617041015625	1.192106597900391	0.0141929931640625	2.86224951171875	1.090427947998047	0.0406307373046875
79	2.600000000000001	2.83259619140625	1.213897979736328	0.256899169921875	2.810498046875	1.393376190185547	0.2496580810546875	2.79608056640625	1.537301879882813	0.246367919921875	2.798826904296875	1.757201904296875	0.258216552734375	2.778361572265625	1.7199267578125	0.283984375	2.68872998046875	1.674406494140625	0.388498046875	2.6798828125	1.397161346435547	0.428998046875	2.5997578125	1.189114807128906	0.353805908203125	2.60441943359375	1.091918960571289	0.36234423828125	2.66844287109375	1.016650817871094	0.3149033203125	2.6640302734375	1.067917037963867	0.320989501953125	2.82000341796875	1.72171337890625	0.22991796875	2.88613916015625	1.686465087890625	0.1195504150390625	2.93220068359375	1.408263732910156	0.07408251953125	2.85743408203125	1.190542846679687	0.012639892578125	2.86289453125	1.090145233154297	0.04350146484375
80	2.633334000000001	2.835758056640625	1.211733520507813	0.2634267578125	2.812158203125	1.390631683349609	0.253752685546875	2.795777587890625	1.53405224609375	0.24802294921875	2.795230712890625	1.753787719726563	0.2566640625	2.7748330078125	1.71665771484375	0.28255126953125	2.6833681640625	1.671435913085938	0.3852900390625	2.675747314453125	1.395041351318359	0.428833251953125	2.597042724609375	1.187370819091797	0.3522177734375	2.604367431640625	1.090671585083008	0.36264453125	2.66712646484375	1.014738647460937	0.314953369140625	2.665761474609375	1.069686904907227	0.319677490234375	2.817400390625	1.71825146484375	0.22933544921875	2.8866640625	1.684069458007813	0.120807861328125	2.93189794921875	1.405932708740234	0.0768251953125	2.8546845703125	1.190411102294922	0.012125	2.85359326171875	1.089544830322266	0.0413414306640625
81	2.666667	2.838901123046875	1.21145361328125	0.2686552734375	2.8138701171875	1.389856903076172	0.2582989501953125	2.795427734375	1.532758117675781	0.2512322998046875	2.7920419921875	1.752273132324219	0.2558983154296875	2.77246826171875	1.715408752441406	0.282650390625	2.679323974609375	1.672277648925781	0.384482421875	2.674941162109375	1.396626861572266	0.430537109375	2.600201904296875	1.186588302612305	0.357522216796875	2.61120458984375	1.090849945068359	0.37162744140625	2.66739013671875	1.015142852783203	0.31634423828125	2.666076904296875	1.069112030029297	0.321080078125	2.814339599609375	1.716591003417969	0.2289984130859375	2.88131298828125	1.681922485351563	0.1194266357421875	2.9266708984375	1.404572540283203	0.0733048095703125	2.844619384765625	1.189531616210938	0.014479736328125	2.83930615234375	1.089665390014648	0.0460345458984375
82	2.7	2.8471611328125	1.210357666015625	0.2754931640625	2.82006787109375	1.388578247070313	0.261369873046875	2.799662353515625	1.531318725585938	0.251094970703125	2.79162109375	1.751215698242187	0.251138427734375	2.772111328125	1.714417114257813	0.278215576171875	2.67778466796875	1.675454223632812	0.38105908203125	2.669451171875	1.399612518310547	0.42889501953125	2.6017666015625	1.187025756835937	0.35482470703125	2.608737060546875	1.09021337890625	0.365013671875	2.671017578125	1.014889808654785	0.3156025390625	2.671884033203125	1.071376342773438	0.317911865234375	2.815361328125	1.71540380859375	0.2254830322265625	2.88686279296875	1.681193115234375	0.118321533203125	2.925669677734375	1.402481811523437	0.07081579589843751	2.8445390625	1.18568017578125	0.0152869873046875	2.819652099609375	1.092299789428711	0.05655908203125
83	2.733334	2.852837890625	1.211628082275391	0.2833214111328125	2.82309521484375	1.389762603759766	0.2678499755859375	2.799829833984375	1.532293823242187	0.2559129638671875	2.78846240234375	1.752576171875	0.2543419189453125	2.768812744140625	1.715561279296875	0.2812452392578125	2.672552978515625	1.67564794921875	0.3824183349609375	2.666603759765625	1.398601257324219	0.4275794677734375	2.60204541015625	1.188334503173828	0.3430162353515625	2.607658203125	1.091984024047852	0.3590372314453125	2.673533935546875	1.016104354858398	0.3148189697265625	2.676916259765625	1.073415588378906	0.3184403076171875	2.813409423828125	1.716885864257812	0.2294342041015625	2.888578857421875	1.6811552734375	0.1249061279296875	2.92173291015625	1.402016479492187	0.0717734375	2.845570556640625	1.183785247802734	0.0124434814453125	2.81389453125	1.094127807617187	0.0577730712890625
84	2.766667	2.85704833984375	1.211819305419922	0.28720166015625	2.825917724609375	1.389970031738281	0.270353759765625	2.799465087890625	1.531978271484375	0.255555419921875	2.786035400390625	1.752594116210938	0.253594970703125	2.76651171875	1.715358276367188	0.28047412109375	2.669952392578125	1.676053833007813	0.382026611328125	2.6670703125	1.398312866210937	0.426801513671875	2.60162744140625	1.187838775634766	0.342087646484375	2.60328955078125	1.090267562866211	0.3514658203125	2.6773896484375	1.016111846923828	0.318116943359375	2.68182373046875	1.074346252441406	0.315332275390625	2.8115302734375	1.717031127929687	0.228853271484375	2.8877607421875	1.680532348632813	0.12501123046875	2.917751953125	1.400924438476562	0.06936608886718749	2.841468017578125	1.182561752319336	0.00872265625	2.80680615234375	1.093738220214844	0.0540111083984375
85	2.8	2.86166259765625	1.212845550537109	0.2862828369140625	2.82786572265625	1.390908477783203	0.2697593994140625	2.79890966796875	1.532718505859375	0.2549193115234375	2.7864951171875	1.7538115234375	0.2512620849609375	2.766501953125	1.716783752441406	0.2782672119140625	2.666355712890625	1.677979187011719	0.3769107666015625	2.6529013671875	1.398617980957031	0.4121778564453125	2.59469580078125	1.18384130859375	0.3317845458984375	2.618095703125	1.093691940307617	0.3630023193359375	2.6804599609375	1.017447929382324	0.3135286865234375	2.681555908203125	1.079113159179687	0.3111375732421875	2.81211279296875	1.717886413574219	0.2269718017578125	2.8871416015625	1.681573547363281	0.1218541259765625	2.91050537109375	1.400617889404297	0.06689196777343751	2.83093994140625	1.18350634765625	0.0041373291015625	2.80450537109375	1.094075424194336	0.0540340576171875
86	2.833334	2.864214599609375	1.208529998779297	0.290452880859375	2.82902392578125	1.386025939941406	0.27326806640625	2.7976630859375	1.526947509765625	0.256736572265625	2.782869140625	1.747583435058594	0.251505615234375	2.76295849609375	1.710551574707031	0.27844970703125	2.66320654296875	1.67248828125	0.377510498046875	2.6506123046875	1.393147186279297	0.410341552734375	2.5969833984375	1.180496994018555	0.322345947265625	2.610677001953125	1.087363037109375	0.349974365234375	2.68471630859375	1.014218643188477	0.314090087890625	2.68827587890625	1.077382415771484	0.309189453125	2.80916796875	1.711839904785156	0.227813720703125	2.888580078125	1.678232299804687	0.1252626953125	2.91023828125	1.397712097167969	0.06927172851562501	2.829154052734375	1.182173126220703	0.0042296142578125	2.79395703125	1.095334320068359	0.052999267578125
87	2.866667000000001	2.86674072265625	1.20614208984375	0.292419677734375	2.83055078125	1.383618957519531	0.274557861328125	2.797665283203125	1.524245727539062	0.256818115234375	2.782936279296875	1.745162963867188	0.250834228515625	2.76258740234375	1.708144775390625	0.277593017578125	2.6607880859375	1.670892211914063	0.3751533203125	2.63993359375	1.390652282714844	0.3977451171875	2.5957890625	1.178188507080078	0.30341064453125	2.616198486328125	1.093027740478516	0.347925537109375	2.680146484375	1.011913436889649	0.309414794921875	2.683167236328125	1.072361511230469	0.2997001953125	2.8096298828125	1.709316650390625	0.22760107421875	2.8886796875	1.6757001953125	0.12454052734375	2.917094970703125	1.395846710205078	0.06631616210937499	2.83264013671875	1.178928009033203	0.009494018554687501	2.778919921875	1.09960725402832	0.0543319091796875
88	2.9	2.86768896484375	1.205326202392578	0.296556884765625	2.83364111328125	1.383591278076172	0.27718896484375	2.80175830078125	1.524625854492188	0.257601318359375	2.7840048828125	1.74590087890625	0.250194580078125	2.76410986328125	1.708679443359375	0.2772734375	2.662095703125	1.666218139648437	0.373077392578125	2.636678466796875	1.385118713378906	0.389301513671875	2.586409423828125	1.175363372802734	0.290413818359375	2.621072509765625	1.099206329345703	0.34240673828125	2.68159228515625	1.013633743286133	0.307265869140625	2.6782431640625	1.07283349609375	0.2884638671875	2.811246826171875	1.710169555664062	0.2271142578125	2.8897744140625	1.675892456054688	0.1233839111328125	2.9144423828125	1.394717071533203	0.06584423828124999	2.82991162109375	1.175010375976562	0.0176669921875	2.7705224609375	1.099850036621094	0.063216552734375
89	2.933334	2.865605224609375	1.20508447265625	0.2949676513671875	2.8323974609375	1.383545806884766	0.2759947509765625	2.80125830078125	1.524779296875	0.2566722412109375	2.78444677734375	1.746148742675781	0.2501033935546875	2.76403564453125	1.708874267578125	0.2767186279296875	2.660326171875	1.66625390625	0.3706075439453125	2.63332763671875	1.385178771972656	0.3843909912109375	2.58366552734375	1.176446685791016	0.2830755615234375	2.6171171875	1.099782516479492	0.3351121826171875	2.677921875	1.014137657165527	0.3006539306640625	2.6751552734375	1.073633392333984	0.2822193603515625	2.811872314453125	1.710426086425781	0.2272310791015625	2.89161474609375	1.676192077636719	0.1244217529296875	2.915565673828125	1.395039489746094	0.066504638671875	2.830261962890625	1.176048522949219	0.0164957275390625	2.769971435546875	1.101126068115234	0.0612401123046875
90	2.966667	2.86227392578125	1.198308441162109	0.2889351806640625	2.835024658203125	1.378240509033203	0.2750631103515625	2.8072373046875	1.520631469726562	0.2595003662109375	2.78860009765625	1.741817626953125	0.2518446044921875	2.76921923828125	1.704590576171875	0.2792828369140625	2.665875	1.656766967773438	0.3710418701171875	2.62258154296875	1.377479675292969	0.3643453369140625	2.55773291015625	1.183258651733399	0.2444620361328125	2.6115302734375	1.116458648681641	0.2929144287109375	2.6786083984375	1.029843536376953	0.3076680908203125	2.64597265625	1.072184631347656	0.2515633544921875	2.815640625	1.706130126953125	0.2284654541015625	2.89444384765625	1.669734375	0.1256761474609375	2.913265380859375	1.388103454589844	0.0682044677734375	2.79030322265625	1.188461853027344	0.0156951904296875	2.7676669921875	1.116983612060547	0.09071960449218749
91	3	2.85931494140625	1.193344696044922	0.288941162109375	2.83407568359375	1.373608978271484	0.272779541015625	2.8052890625	1.5154375	0.252816650390625	2.792017578125	1.737415161132812	0.251456298828125	2.77027001953125	1.699764709472656	0.276557373046875	2.66061865234375	1.651851257324219	0.360943115234375	2.60133203125	1.37643603515625	0.33353662109375	2.5363994140625	1.183463424682617	0.211124755859375	2.594794677734375	1.116163818359375	0.2534208984375	2.664488525390625	1.043065887451172	0.298689453125	2.64012646484375	1.109845703125	0.242073974609375	2.81956884765625	1.701804748535156	0.2284228515625	2.903255859375	1.666656860351563	0.128891845703125	2.912247802734375	1.38460986328125	0.06932373046875	2.79034912109375	1.184316467285156	0.0154669189453125	2.7634423828125	1.115115310668945	0.0913970947265625
92	3.033334	2.85378955078125	1.198238342285156	0.27848291015625	2.830381103515625	1.379530517578125	0.265159912109375	2.80441796875	1.522716674804688	0.24803515625	2.79044921875	1.745313354492187	0.246575927734375	2.76809716796875	1.707452392578125	0.2711220703125	2.651193115234375	1.66263330078125	0.347884765625	2.578841796875	1.391208160400391	0.306771240234375	2.518816650390625	1.199100921630859	0.17922802734375	2.585275390625	1.135993774414062	0.21646875	2.65346728515625	1.080727066040039	0.284426025390625	2.63240673828125	1.151212493896484	0.20977197265625	2.8187958984375	1.709711791992187	0.224171875	2.90268798828125	1.67731787109375	0.1233447265625	2.9177431640625	1.394680999755859	0.06363830566406251	2.7901767578125	1.195401702880859	0.01634619140625	2.772078125	1.132394165039063	0.10029736328125
93	3.066667	2.8398896484375	1.207535064697266	0.27010009765625	2.81495849609375	1.387965606689453	0.257743408203125	2.79024951171875	1.531040649414062	0.24289013671875	2.784287109375	1.753103759765625	0.246005615234375	2.759	1.7156982421875	0.26784912109375	2.635837646484375	1.67967333984375	0.338079345703125	2.5363291015625	1.420533508300781	0.284129638671875	2.52641845703125	1.226787322998047	0.1473984375	2.592579345703125	1.171734191894531	0.1953720703125	2.65467822265625	1.12386499786377	0.273337158203125	2.62845361328125	1.186993011474609	0.210931396484375	2.812797119140625	1.717134521484375	0.2248818359375	2.911601806640625	1.688703369140625	0.138049560546875	2.9277119140625	1.413395050048828	0.054586669921875	2.79298779296875	1.220079391479492	0.007207275390625	2.7691875	1.160231170654297	0.09151782226562501
94	3.100000000000001	2.828935546875	1.209984619140625	0.2626015625	2.80718896484375	1.390742523193359	0.251379150390625	2.78422802734375	1.533916442871094	0.235916259765625	2.781619140625	1.755675048828125	0.24534912109375	2.75395849609375	1.718159057617187	0.263758056640625	2.622068603515625	1.687303344726562	0.31866943359375	2.517808349609375	1.431122497558594	0.260962646484375	2.5147939453125	1.23530517578125	0.1272421875	2.58008154296875	1.181910369873047	0.17802978515625	2.64010009765625	1.136183868408203	0.258728515625	2.6208916015625	1.207734497070313	0.185818603515625	2.8112373046875	1.719842163085938	0.225671630859375	2.916562744140625	1.693509887695313	0.14634521484375	2.942510986328125	1.421173614501953	0.0566923828125	2.799041015625	1.236677429199219	0.00151123046875	2.771759765625	1.17542756652832	0.0836171875
95	3.133334000000001	2.81553759765625	1.204629425048828	0.259950927734375	2.79379248046875	1.3845107421875	0.25030029296875	2.7728310546875	1.527482299804688	0.237582275390625	2.77512890625	1.748186279296875	0.243925537109375	2.7452890625	1.711824829101563	0.26043310546875	2.6068740234375	1.68888671875	0.298556396484375	2.45311279296875	1.456018035888672	0.265072509765625	2.55830712890625	1.295970855712891	0.127363525390625	2.6127685546875	1.251546813964844	0.19556640625	2.649615966796875	1.20728532409668	0.289163818359375	2.642025634765625	1.284583740234375	0.218815673828125	2.805146484375	1.711548217773438	0.22724267578125	2.917846923828125	1.67943408203125	0.162767333984375	2.97048095703125	1.414160003662109	0.06859765625	2.8177685546875	1.250847442626953	-0.015488037109375	2.76252978515625	1.199166290283203	0.05797705078125
96	3.166667	2.79579833984375	1.191004501342773	0.2541484375	2.77569140625	1.370500213623047	0.23948779296875	2.75823583984375	1.513653564453125	0.22570849609375	2.7563505859375	1.733998168945313	0.234319091796875	2.727840576171875	1.69692431640625	0.251388916015625	2.60713623046875	1.666848510742188	0.326283935546875	2.5782314453125	1.403005004882812	0.417595703125	2.53451708984375	1.360036926269531	0.19012451171875	2.60423828125	1.293548553466797	0.173254638671875	2.67587939453125	1.210897796630859	0.182332763671875	2.651005859375	1.335573516845703	0.18705517578125	2.78648291015625	1.69819091796875	0.216289794921875	2.901588134765625	1.672339599609375	0.153632568359375	2.9874150390625	1.405680328369141	0.09599047851562501	2.82966357421875	1.256434661865234	-0.002774658203125	2.752439453125	1.224056793212891	0.061089599609375
97	3.2	2.78203173828125	1.183575561523438	0.251173828125	2.7625244140625	1.363151062011719	0.23592724609375	2.74689794921875	1.506704223632813	0.2236767578125	2.7430166015625	1.727150512695312	0.230814208984375	2.713246337890625	1.689983459472656	0.245397705078125	2.576814697265625	1.669487670898437	0.290830322265625	2.54157421875	1.451472595214844	0.46423095703125	2.5182685546875	1.451640075683594	0.229720703125	2.574394287109375	1.380706787109375	0.192421142578125	2.6482529296875	1.300656280517578	0.17859912109375	2.6165634765625	1.417568145751953	0.169480712890625	2.7748916015625	1.691418823242187	0.2158427734375	2.894637451171875	1.663092224121094	0.16374560546875	3.0021767578125	1.402585144042969	0.11451953125	2.845244140625	1.266919097900391	-0.00346435546875	2.76259375	1.234797668457031	0.05341455078125
98	3.233334	2.78293505859375	1.178063507080078	0.242987548828125	2.759154296875	1.357584228515625	0.22227490234375	2.740614990234375	1.501299591064453	0.2069365234375	2.739843994140625	1.722974365234375	0.214564208984375	2.70894677734375	1.686028686523438	0.228276611328125	2.575941162109375	1.674234008789063	0.2874423828125	2.454239501953125	1.495178497314453	0.468651123046875	2.503301513671875	1.5857041015625	0.255231201171875	2.54860693359375	1.530677734375	0.187423828125	2.6134599609375	1.457746917724609	0.13582763671875	2.580128662109375	1.534824096679688	0.16177587890625	2.7717646484375	1.686598510742187	0.20033544921875	2.89681787109375	1.657216674804687	0.160956298828125	3.0379697265625	1.406821868896484	0.14947314453125	2.886153564453125	1.286411437988281	0.007932373046875	2.79206591796875	1.264757202148437	0.051509521484375
99	3.266667	2.7777138671875	1.17830712890625	0.24509814453125	2.74875439453125	1.358091430664063	0.217491943359375	2.726443359375	1.502353637695312	0.198213134765625	2.7213603515625	1.726056457519531	0.2111650390625	2.689568359375	1.6879619140625	0.221096435546875	2.551004638671875	1.670911804199219	0.26894580078125	2.455705810546875	1.517155151367187	0.489552734375	2.500837646484375	1.581987060546875	0.26351171875	2.496543701171875	1.596293884277344	0.165229248046875	2.5949677734375	1.619268981933594	0.11801708984375	2.55500927734375	1.572854370117188	0.139777099609375	2.7554150390625	1.69011767578125	0.199041015625	2.8865009765625	1.67159521484375	0.168931884765625	3.031264892578125	1.42009130859375	0.185912109375	2.90872900390625	1.303259643554687	0.012330322265625	2.806351318359375	1.283535308837891	0.036554443359375
100	3.3	2.7823701171875	1.176607879638672	0.250362060546875	2.75374951171875	1.354810882568359	0.218201904296875	2.732661865234375	1.498554718017578	0.198869140625	2.7287568359375	1.721256225585937	0.21156396484375	2.696073486328125	1.683643310546875	0.21891064453125	2.551662841796875	1.6881083984375	0.24545458984375	2.43496875	1.57346435546875	0.4775703125	2.49181201171875	1.609900024414062	0.24899609375	2.4771845703125	1.639538940429687	0.155728759765625	2.57403369140625	1.691036376953125	0.138484375	2.555465087890625	1.621610107421875	0.13761767578125	2.763145751953125	1.685161010742187	0.202139404296875	2.89633935546875	1.673820068359375	0.18229833984375	3.04382763671875	1.430097625732422	0.23294482421875	2.94543701171875	1.316783111572266	0.043917724609375	2.84281591796875	1.288556671142578	0.039084716796875
101	3.333334	2.778900390625	1.170220153808594	0.24881982421875	2.749789794921875	1.348185028076172	0.21399755859375	2.729020751953125	1.492224822998047	0.194509521484375	2.731030517578125	1.715530029296875	0.20364990234375	2.6972724609375	1.678858032226562	0.211502685546875	2.554442138671875	1.706960815429687	0.23310986328125	2.416791748046875	1.641513305664063	0.47331787109375	2.46794970703125	1.661648315429687	0.2409638671875	2.463846923828125	1.7261923828125	0.165838134765625	2.551051513671875	1.778825073242188	0.12112841796875	2.563151123046875	1.683771850585937	0.1601962890625	2.76453076171875	1.678317260742187	0.194900390625	2.898162109375	1.669754028320312	0.17494140625	3.0456142578125	1.433877716064453	0.256441650390625	2.94204443359375	1.326607269287109	0.0661005859375	2.839637451171875	1.297010345458984	0.060693603515625
102	3.366667000000001	2.786224853515625	1.160789428710937	0.24556640625	2.754837646484375	1.338545379638672	0.2111552734375	2.733689208984375	1.483065765380859	0.19542333984375	2.735325927734375	1.7065791015625	0.202026123046875	2.70134814453125	1.669954956054688	0.20929931640625	2.554118408203125	1.67106591796875	0.207951904296875	2.4268642578125	1.703275146484375	0.460505615234375	2.449009765625	1.722701171875	0.22343603515625	2.44059912109375	1.7977705078125	0.159165283203125	2.509255859375	1.838599853515625	0.08166796875	2.51094677734375	1.794793579101563	0.115547119140625	2.7691064453125	1.669274658203125	0.194707763671875	2.9018388671875	1.659896484375	0.1693681640625	3.06264013671875	1.441057708740234	0.27116015625	2.926036376953125	1.344414581298828	0.096450927734375	2.8250048828125	1.313073516845703	0.111097900390625
103	3.399999999999999	2.791507568359375	1.161489990234375	0.2515185546875	2.75996923828125	1.339435852050781	0.21629833984375	2.738750244140625	1.484266357421875	0.20080517578125	2.737655517578125	1.708168212890625	0.209096923828125	2.703617431640625	1.671078979492187	0.214057373046875	2.556651611328125	1.659705444335938	0.207983642578125	2.411253662109375	1.723259643554687	0.444953857421875	2.431610595703125	1.770541137695313	0.2111904296875	2.443619873046875	1.852384521484375	0.156116455078125	2.46762548828125	1.935410766601563	0.0856474609375	2.505102294921875	1.868883666992188	0.128599609375	2.772270263671875	1.671187255859375	0.20355322265625	2.906778076171875	1.663273315429687	0.187259521484375	3.067644775390625	1.4447822265625	0.29130126953125	2.933611083984375	1.352418823242187	0.111693603515625	2.832534423828125	1.319259887695313	0.12323388671875
104	3.433333999999999	2.79336083984375	1.158947082519531	0.251137939453125	2.762220458984375	1.336447448730469	0.212855712890625	2.74075439453125	1.481098449707031	0.195301513671875	2.7337451171875	1.704875427246094	0.207075927734375	2.70028466796875	1.666934143066406	0.208753662109375	2.554862548828125	1.642344970703125	0.202443359375	2.41451708984375	1.741616027832031	0.430222412109375	2.42186669921875	1.829560974121094	0.207562255859375	2.427427734375	1.915785583496094	0.158345458984375	2.45651025390625	1.995076110839844	0.08542016601562499	2.47996484375	1.925897155761719	0.11424072265625	2.769569580078125	1.668753967285156	0.20367431640625	2.905326904296875	1.667003356933594	0.200498779296875	3.06338330078125	1.451018005371094	0.314137451171875	2.945573974609375	1.364590881347656	0.12054345703125	2.8466474609375	1.323802307128906	0.1241669921875
105	3.466667	2.7985595703125	1.155993286132813	0.2564052734375	2.76451513671875	1.33300830078125	0.217708251953125	2.741438232421875	1.477384094238281	0.199068115234375	2.73284814453125	1.701322875976563	0.20976416015625	2.6997734375	1.663078369140625	0.212780517578125	2.55462646484375	1.6387529296875	0.199964111328125	2.41264208984375	1.767502197265625	0.41166455078125	2.421819091796875	1.873750244140625	0.197010986328125	2.42908837890625	1.962456787109375	0.15250732421875	2.439836669921875	2.057509155273437	0.0949013671875	2.473325927734375	1.970593994140625	0.10315185546875	2.76888232421875	1.66546484375	0.20538037109375	2.904664794921875	1.670028686523438	0.2018779296875	3.071632568359375	1.458874389648438	0.312347900390625	2.956435546875	1.374855712890625	0.115921630859375	2.8572099609375	1.334584716796875	0.119460205078125
106	3.500000000000001	2.79879248046875	1.157182983398438	0.259595458984375	2.763924560546875	1.333932006835937	0.221079345703125	2.740404296875	1.478215087890625	0.203171875	2.7299775390625	1.70160888671875	0.218893798828125	2.69711474609375	1.663130615234375	0.220013427734375	2.552590087890625	1.637360107421875	0.20454931640625	2.417809814453125	1.787997680664063	0.405974853515625	2.41072216796875	1.9211083984375	0.206994140625	2.410384521484375	2.010760131835938	0.16398583984375	2.4176640625	2.103187866210938	0.101903564453125	2.4732421875	2.01036083984375	0.107030517578125	2.7663427734375	1.666114135742188	0.21474365234375	2.90183251953125	1.675050170898438	0.216918701171875	3.071673828125	1.470883056640625	0.335281005859375	2.968261962890625	1.386766052246094	0.1326630859375	2.868993896484375	1.3468662109375	0.128605224609375
107	3.533334000000001	2.821140869140625	1.161469848632813	0.25875048828125	2.787049560546875	1.338548889160156	0.218108642578125	2.764591796875	1.483473327636719	0.19988720703125	2.75278076171875	1.706966613769531	0.222575927734375	2.71987548828125	1.668337463378906	0.220501708984375	2.57867041015625	1.637582092285156	0.1880283203125	2.432548583984375	1.780677551269531	0.3884208984375	2.42590478515625	1.950712829589844	0.21872314453125	2.419384765625	2.04119482421875	0.177187255859375	2.43185302734375	2.12646630859375	0.10571435546875	2.469521484375	2.037689697265625	0.11036083984375	2.78952197265625	1.671515808105469	0.219318115234375	2.92443212890625	1.687990661621094	0.22909765625	3.08523681640625	1.505481994628906	0.390184326171875	3.0134609375	1.410388732910156	0.177980712890625	2.914467529296875	1.375301635742187	0.15539794921875
108	3.566667	2.819302734375	1.154857543945313	0.255497802734375	2.785005859375	1.331408020019531	0.2140830078125	2.762728515625	1.476053955078125	0.195354736328125	2.75303515625	1.69910546875	0.219757568359375	2.719816650390625	1.660876098632813	0.217296630859375	2.577018798828125	1.6336611328125	0.1901455078125	2.4419697265625	1.792087158203125	0.386067138671875	2.4317939453125	1.962722412109375	0.217697265625	2.4268837890625	2.055331176757813	0.18133349609375	2.4442392578125	2.138898315429687	0.109151611328125	2.475242431640625	2.056896484375	0.114617919921875	2.7893818359375	1.663385009765625	0.216314453125	2.923598876953125	1.68322021484375	0.226346435546875	3.084944091796875	1.517216552734375	0.4031357421875	3.026091796875	1.413225524902344	0.191576171875	2.9281533203125	1.39343359375	0.15258740234375
109	3.600000000000001	2.81176806640625	1.156105163574219	0.253357177734375	2.775564453125	1.332578918457031	0.21615625	2.751404541015625	1.476577941894531	0.19863720703125	2.743470703125	1.698934143066406	0.223224609375	2.710242919921875	1.660856140136719	0.22291650390625	2.566826171875	1.631276184082031	0.206127685546875	2.432319580078125	1.804465148925781	0.38805810546875	2.393259765625	1.977528625488281	0.22770458984375	2.409249267578125	2.06668896484375	0.187055419921875	2.42382958984375	2.15889990234375	0.126250244140625	2.4492099609375	2.054149658203125	0.1115400390625	2.779380859375	1.663295593261719	0.217560791015625	2.914094970703125	1.678565246582031	0.219931884765625	3.0851201171875	1.525273620605469	0.397521240234375	3.0178212890625	1.420738037109375	0.189698974609375	2.9181845703125	1.407747131347656	0.153203125
110	3.633334000000001	2.811654296875	1.163089477539063	0.249347900390625	2.775810546875	1.339707641601563	0.21248095703125	2.752255859375	1.483824340820312	0.19509912109375	2.74650439453125	1.706305786132813	0.219166015625	2.71300927734375	1.66846630859375	0.2197890625	2.569019287109375	1.639865234375	0.2065869140625	2.44019677734375	1.814572265625	0.39116259765625	2.39846630859375	1.987427368164063	0.23125537109375	2.4140595703125	2.076374389648437	0.18998876953125	2.427776123046875	2.16834912109375	0.128626708984375	2.45208642578125	2.063413208007812	0.113586669921875	2.78201220703125	1.670393188476563	0.212742919921875	2.91684912109375	1.684706665039063	0.211785888671875	3.09106298828125	1.530735229492187	0.385651611328125	3.017983642578125	1.426058410644531	0.17986083984375	2.91739892578125	1.413685424804688	0.145832275390625
111	3.666666999999999	2.818155517578125	1.168819580078125	0.2355703125	2.779891845703125	1.345594116210937	0.199061279296875	2.75676416015625	1.490424682617188	0.183282470703125	2.755787109375	1.713265869140625	0.21084521484375	2.7216123046875	1.675854248046875	0.212367919921875	2.57695458984375	1.64574560546875	0.207181396484375	2.445718017578125	1.828354858398437	0.383580810546875	2.40154443359375	1.981849609375	0.204609375	2.368611083984375	2.074892578125	0.191315185546875	2.38643408203125	2.16279443359375	0.12464501953125	2.44461279296875	2.094789184570312	0.12219677734375	2.790485107421875	1.676771728515625	0.202363037109375	2.92574951171875	1.689506469726562	0.1959296875	3.101888671875	1.536989135742187	0.370627685546875	3.02253125	1.436346923828125	0.1642724609375	2.91911474609375	1.434637939453125	0.135974609375
112	3.7	2.80917919921875	1.184058715820312	0.23344091796875	2.77295263671875	1.3619931640625	0.202095458984375	2.751228515625	1.507245239257812	0.1906220703125	2.74965283203125	1.729066528320312	0.223443359375	2.71548828125	1.691706665039062	0.223258056640625	2.5727138671875	1.655395629882813	0.213357177734375	2.425482421875	1.834823852539063	0.379479248046875	2.3630888671875	2.006561889648437	0.22455224609375	2.379234375	2.104380004882812	0.232481689453125	2.387291015625	2.17111328125	0.14338720703125	2.406419189453125	2.1035888671875	0.12211474609375	2.78448681640625	1.692806640625	0.214925048828125	2.920029296875	1.69089599609375	0.206243408203125	3.09843798828125	1.538683471679688	0.378236328125	3.08410009765625	1.373687255859375	0.200973388671875	2.98758984375	1.35809033203125	0.157264404296875
113	3.733334	2.82350341796875	1.191204895019531	0.23409814453125	2.78819091796875	1.369935424804688	0.202788330078125	2.7674912109375	1.515841674804687	0.19170361328125	2.7683701171875	1.737400390625	0.23063671875	2.7336357421875	1.70037939453125	0.229118408203125	2.59047265625	1.665192626953125	0.21476171875	2.4443203125	1.851150146484375	0.376150634765625	2.3811572265625	2.035768798828125	0.2358603515625	2.39439404296875	2.134578735351562	0.23990087890625	2.40640185546875	2.190595458984375	0.14370751953125	2.41750244140625	2.101075927734375	0.115367431640625	2.802939208984375	1.700827392578125	0.221430908203125	2.938966796875	1.700969482421875	0.213379150390625	3.12158251953125	1.546078735351562	0.380048583984375	3.149837890625	1.358153503417969	0.22802197265625	3.0597158203125	1.321887329101562	0.18215478515625
114	3.766667000000001	2.824111328125	1.194912841796875	0.2342197265625	2.788448486328125	1.373742248535156	0.2049541015625	2.767693359375	1.519556762695312	0.194623046875	2.77076025390625	1.741029296875	0.232717529296875	2.735910888671875	1.704150146484375	0.232666015625	2.592208740234375	1.670334106445313	0.222406494140625	2.441138427734375	1.853417602539063	0.3820712890625	2.37241162109375	2.035025634765625	0.2408525390625	2.38757421875	2.13354736328125	0.24083251953125	2.39786865234375	2.199716430664062	0.151235107421875	2.409125	2.111960205078125	0.123523681640625	2.80480224609375	1.704349731445312	0.222314697265625	2.940291259765625	1.701766357421875	0.209284423828125	3.13184423828125	1.558513916015625	0.375857421875	3.17651611328125	1.353895874023437	0.25235791015625	3.091787109375	1.310201049804687	0.20304931640625
115	3.8	2.824142578125	1.175665893554688	0.246939697265625	2.792009521484375	1.355130676269531	0.217317138671875	2.77352587890625	1.5012509765625	0.206709228515625	2.77688671875	1.722623962402344	0.245531982421875	2.74175146484375	1.686043518066406	0.2439150390625	2.5982802734375	1.654603088378906	0.2256787109375	2.440287109375	1.841898132324219	0.373380859375	2.38163720703125	2.024169189453125	0.228464599609375	2.39016943359375	2.12308154296875	0.237561767578125	2.40091259765625	2.168738525390625	0.13599658203125	2.405875	2.098934326171875	0.11244677734375	2.81102490234375	1.685671569824219	0.236459716796875	2.9469853515625	1.685392944335937	0.22914599609375	3.1297978515625	1.545317443847656	0.407869140625	3.11879443359375	1.385240783691406	0.225148681640625	3.03796435546875	1.400699340820313	0.1562265625
116	3.833334	2.83275537109375	1.182213806152344	0.26696923828125	2.812133544921875	1.364431854248047	0.254680419921875	2.805491943359375	1.511207183837891	0.2561805419921875	2.83002978515625	1.729452270507812	0.2985010986328125	2.7935048828125	1.694983154296875	0.303750244140625	2.647595458984375	1.676982543945313	0.295117919921875	2.38271240234375	1.777891967773437	0.2686484375	2.27003515625	1.907430908203125	0.1024691162109375	2.29172802734375	1.993515258789063	0.1467364501953125	2.312296142578125	2.093203002929688	0.101671875	2.27776318359375	2.005411987304687	0.0154898681640625	2.85899951171875	1.691340942382813	0.28130908203125	2.98288916015625	1.666847290039063	0.2322513427734375	3.19058935546875	1.508384979248047	0.3583155517578125	3.03991357421875	1.455529998779297	0.1765194091796875	2.9706123046875	1.463858062744141	0.095670166015625
117	3.866667000000001	2.8220712890625	1.190362609863281	0.27846630859375	2.80231787109375	1.372760589599609	0.266236083984375	2.795880126953125	1.519608947753906	0.2676795654296875	2.81883544921875	1.737612182617188	0.31256640625	2.782185546875	1.703054931640625	0.31637646484375	2.63672412109375	1.684661987304688	0.3019034423828125	2.37139404296875	1.781600463867187	0.265583740234375	2.26046630859375	1.913977416992187	0.1003179931640625	2.26215966796875	1.99981884765625	0.1500927734375	2.27572607421875	2.059171020507812	0.056843505859375	2.2735859375	2.040435546875	0.040943115234375	2.8483896484375	1.699652282714844	0.29597900390625	2.97527099609375	1.669105834960937	0.25938720703125	3.155857421875	1.445849914550781	0.3013358154296875	3.07923291015625	1.402914611816406	0.0757646484375	2.98507861328125	1.444442810058594	0.046975830078125
118	3.899999999999999	2.8388369140625	1.195756744384766	0.27470947265625	2.8228447265625	1.378908752441406	0.26531982421875	2.808896728515625	1.525148803710938	0.2564744873046875	2.837263671875	1.741014404296875	0.30922509765625	2.79955810546875	1.707369750976563	0.3112933349609375	2.652945068359375	1.691166198730469	0.3111680908203125	2.386255859375	1.763621887207031	0.240920654296875	2.27225	1.924788146972656	0.1056273193359375	2.253334716796875	2.016214904785156	0.1396241455078125	2.265902587890625	2.064694580078125	0.0400086669921875	2.29320849609375	2.05508154296875	0.040640625	2.866038818359375	1.702764587402344	0.2917730712890625	2.9884794921875	1.664684448242188	0.2473592529296875	3.114767333984375	1.404093902587891	0.223759033203125	3.0645849609375	1.349814788818359	-0.0070457763671875	3.019601806640625	1.418720489501953	-0.07541162109375001
119	3.933333999999999	2.8418974609375	1.199854156494141	0.2835645751953125	2.82382666015625	1.382867828369141	0.2747645263671875	2.80617529296875	1.5285673828125	0.2635831298828125	2.83399853515625	1.744007690429688	0.3184522705078125	2.79639794921875	1.710220458984375	0.3202706298828125	2.64964013671875	1.695182006835938	0.3202034912109375	2.386477294921875	1.7643798828125	0.234839111328125	2.273992919921875	1.92664697265625	0.099529052734375	2.25513330078125	2.017755126953125	0.1344403076171875	2.276857177734375	2.073023803710937	0.0400562744140625	2.2981474609375	2.054477783203125	0.034735107421875	2.86285498046875	1.706021606445312	0.3005433349609375	2.9843896484375	1.666803466796875	0.2546015625	3.0843740234375	1.404801574707031	0.1784786376953125	3.042943359375	1.338211639404297	-0.0508707275390625	3.048478515625	1.416604949951172	-0.1234822998046875
120	3.966667	2.847922119140625	1.206064239501953	0.279320556640625	2.82967333984375	1.389043579101563	0.2711800537109375	2.81180859375	1.534718566894531	0.2605235595703125	2.83995947265625	1.75000927734375	0.3155792236328125	2.8024208984375	1.716190124511719	0.3176932373046875	2.65573095703125	1.700906921386719	0.3188966064453125	2.39180224609375	1.769375427246094	0.235574951171875	2.277505859375	1.931268920898437	0.1014493408203125	2.2584619140625	2.022170654296875	0.1367242431640625	2.2790615234375	2.077562744140625	0.0421947021484375	2.300145263671875	2.059424560546875	0.0368370361328125	2.86866650390625	1.7121005859375	0.2973072509765625	2.988466552734375	1.671856628417969	0.2479263916015625	3.081515625	1.410280853271484	0.1624072265625	3.03609228515625	1.343221252441406	-0.06598168945312501	3.04480517578125	1.420816162109375	-0.13909716796875
121	4.000000000000001	2.85888427734375	1.212447052001953	0.2868631591796875	2.836888427734375	1.394930084228516	0.2834549560546875	2.81434033203125	1.539815307617188	0.2734886474609375	2.8433193359375	1.754204528808594	0.3304525146484375	2.80582177734375	1.72043994140625	0.3326431884765625	2.659375	1.705677551269531	0.3268416748046875	2.407318359375	1.772946411132812	0.2127073974609375	2.29521630859375	1.933360717773438	0.07552429199218751	2.272928466796875	2.022271606445313	0.1135166015625	2.298357421875	2.0820556640625	0.0230924072265625	2.319721435546875	2.064650146484375	0.0186143798828125	2.871734619140625	1.716517456054687	0.3114583740234375	2.98269287109375	1.670931091308594	0.2484190673828125	2.99602880859375	1.405013061523438	0.1331326904296875	2.92894970703125	1.348662780761719	-0.09247558593749999	3.002917724609375	1.365812469482422	-0.1676326904296875
122	4.033334000000001	2.8612626953125	1.213621734619141	0.28260302734375	2.8391357421875	1.396090362548828	0.279272216796875	2.816466064453125	1.540961730957031	0.269380126953125	2.845439208984375	1.755362854003906	0.326302734375	2.8079697265625	1.72157275390625	0.328579345703125	2.66151904296875	1.706712646484375	0.32313037109375	2.409141845703125	1.773827453613281	0.209616455078125	2.29660009765625	1.934184448242187	0.072726806640625	2.27434423828125	2.023075256347656	0.110785400390625	2.29951416015625	2.082889404296875	0.0203089599609375	2.320879150390625	2.06549853515625	0.015776123046875	2.873833984375	1.717697326660156	0.307234619140625	2.98466552734375	1.672193176269531	0.24391455078125	2.9978798828125	1.406309234619141	0.12853564453125	2.93028125	1.349961730957031	-0.0969183349609375	3.004053466796875	1.367172058105469	-0.1722537841796875
123	4.066667	2.86307470703125	1.214968139648438	0.280062255859375	2.8383623046875	1.3972353515625	0.279119873046875	2.81257470703125	1.541674560546875	0.269338134765625	2.8350791015625	1.75682568359375	0.326839599609375	2.79866796875	1.721859375	0.329148193359375	2.65225537109375	1.705646362304687	0.324377685546875	2.40316845703125	1.768715209960937	0.201284423828125	2.29002587890625	1.927306640625	0.0626134033203125	2.265968505859375	2.016389282226562	0.09924291992187501	2.287989990234375	2.072831787109375	0.0057535400390625	2.313685546875	2.054599731445313	-0.0021640625	2.8645791015625	1.720098388671875	0.3075458984375	2.972433837890625	1.67940234375	0.236164794921875	2.978513916015625	1.412740234375	0.1215838623046875	2.8953291015625	1.335215484619141	-0.092213134765625	2.964783203125	1.341610961914062	-0.173218017578125
124	4.100000000000001	2.86403466796875	1.217265167236328	0.277525146484375	2.8393427734375	1.399591552734375	0.276408935546875	2.813443115234375	1.544037963867188	0.26635009765625	2.837103759765625	1.759458618164063	0.322635009765625	2.8006044921875	1.724598266601562	0.32544970703125	2.65418994140625	1.707492431640625	0.3230341796875	2.4032236328125	1.769960083007812	0.203293212890625	2.289029052734375	1.928347351074219	0.06512451171875	2.26734326171875	2.018078491210938	0.1017353515625	2.286855224609375	2.073741577148438	0.00718603515625	2.309068359375	2.053291137695313	-0.0036480712890625	2.866326171875	1.722544128417969	0.3032353515625	2.973117431640625	1.680979309082031	0.230685302734375	2.9879970703125	1.411613800048828	0.123226318359375	2.904214111328125	1.316113739013672	-0.083014892578125	2.95765673828125	1.343581176757813	-0.17146337890625
125	4.133334000000001	2.86598486328125	1.213233428955078	0.2710841064453125	2.84230615234375	1.395652648925781	0.2690157470703125	2.81834521484375	1.540496215820312	0.2603438720703125	2.84037646484375	1.757015625	0.3127833251953125	2.804505859375	1.721680053710938	0.3171553955078125	2.658589599609375	1.700809448242187	0.3180269775390625	2.40291748046875	1.759135864257813	0.2065589599609375	2.2796748046875	1.918280517578125	0.07740344238281251	2.25148388671875	2.011929565429687	0.09454785156249999	2.2930126953125	2.068178100585937	0.0077972412109375	2.29828955078125	2.01595849609375	-0.01511669921875	2.869575439453125	1.72025146484375	0.2930889892578125	2.983153564453125	1.68230322265625	0.2294583740234375	2.98375048828125	1.401086608886719	0.1572554931640625	2.849741943359375	1.438385345458984	-0.0409984130859375	2.8735888671875	1.407670806884766	-0.1405850830078125
126	4.166666999999999	2.86843896484375	1.208458068847656	0.2646793212890625	2.845773193359375	1.390849304199219	0.2617742919921875	2.8233984375	1.5358740234375	0.2538787841796875	2.8470322265625	1.753150512695313	0.3015220947265625	2.81119580078125	1.718042236328125	0.3073177490234375	2.66530224609375	1.697909423828125	0.3092249755859375	2.40564404296875	1.755765502929687	0.2077447509765625	2.287686279296875	1.914447021484375	0.0735296630859375	2.267315673828125	2.009900634765625	0.0913326416015625	2.29453466796875	2.06635009765625	-0.0006859130859375	2.31759765625	2.039396362304688	0.002537353515625	2.87570654296875	1.715947143554688	0.2819849853515625	2.98719091796875	1.67708447265625	0.2154940185546875	2.99689306640625	1.389645965576172	0.1774239501953125	2.868677734375	1.494702789306641	0.001110595703125	2.8555048828125	1.478448272705078	-0.1036458740234375
127	4.2	2.867402099609375	1.203779327392578	0.2907259521484375	2.84610791015625	1.386338409423828	0.2873348388671875	2.824714599609375	1.531445678710937	0.2781741943359375	2.84809228515625	1.748428344726562	0.3273211669921875	2.81166162109375	1.713671508789063	0.3312550048828125	2.6656669921875	1.694933471679688	0.3256854248046875	2.41246142578125	1.755146362304687	0.2101912841796875	2.30154833984375	1.912599609375	0.0686956787109375	2.2858369140625	2.008473266601563	0.0888436279296875	2.31522265625	2.066380126953125	-0.0015970458984375	2.334650390625	2.035859375	-0.0022620849609375	2.87733935546875	1.710961791992188	0.3091781005859375	2.99301904296875	1.671588500976563	0.2506099853515625	2.9908203125	1.384124298095703	0.2114451904296875	2.878326171875	1.499594146728516	0.030943115234375	2.87469970703125	1.486542449951172	-0.0750262451171875
128	4.233334	2.87188037109375	1.206690338134766	0.2782689208984375	2.850556884765625	1.389243011474609	0.2752862548828125	2.82902685546875	1.53434619140625	0.2665191650390625	2.853258056640625	1.751320373535156	0.3152325439453125	2.8168994140625	1.716568542480469	0.3197933349609375	2.670843017578125	1.697806396484375	0.3166893310546875	2.41577685546875	1.757840881347656	0.2053084716796875	2.3025634765625	1.915218505859375	0.0655836181640625	2.28723095703125	2.011087829589844	0.0860142822265625	2.31546728515625	2.0684365234375	-0.0051380615234375	2.33514794921875	2.0388388671875	-0.005279541015625	2.882185546875	1.713851745605469	0.2965953369140625	2.99604736328125	1.673750793457031	0.2350518798828125	2.990083251953125	1.385714385986328	0.2009256591796875	2.873524169921875	1.497766052246094	0.0208665771484375	2.85004296875	1.480617065429688	-0.08192590332031249
129	4.266667000000001	2.87570849609375	1.206027984619141	0.285667236328125	2.85547021484375	1.388399322509766	0.283665771484375	2.8349912109375	1.533443969726562	0.275678955078125	2.85912451171875	1.7496357421875	0.326122802734375	2.82259765625	1.715075439453125	0.329736328125	2.676913818359375	1.696297607421875	0.3231689453125	2.4253515625	1.754950561523438	0.20456787109375	2.3152939453125	1.911560668945313	0.062187255859375	2.3010927734375	2.008048583984375	0.07945043945312499	2.3281943359375	2.066379028320313	-0.0111881103515625	2.352105224609375	2.021853271484375	-0.0227838134765625	2.888208740234375	1.71222021484375	0.3078662109375	3.00172509765625	1.672255615234375	0.246108642578125	2.99172509765625	1.383235198974609	0.230518310546875	2.87635791015625	1.48738198852539	0.0455709228515625	2.81497998046875	1.463801727294922	-0.0383885498046875
130	4.3	2.8702392578125	1.204995422363281	0.269672119140625	2.851998046875	1.386814178466797	0.269873779296875	2.836560791015625	1.532079284667969	0.269121337890625	2.854580322265625	1.750544372558594	0.3064921875	2.8201044921875	1.714934265136719	0.314475830078125	2.67587841796875	1.690046020507812	0.3187041015625	2.41977783203125	1.751850158691406	0.215234130859375	2.299361328125	1.907984436035156	0.0827315673828125	2.2895107421875	2.005394409179687	0.09463671875	2.306281982421875	2.063155151367187	0.00173193359375	2.34246533203125	2.0158017578125	-0.006126953125	2.8837958984375	1.713560546875	0.2881572265625	2.99860888671875	1.683985107421875	0.22422607421875	3.059341796875	1.40218896484375	0.232926025390625	2.87263525390625	1.460365417480469	0.09282238769531249	2.8833642578125	1.440566650390625	-0.0109571533203125
131	4.333334	2.86431640625	1.202343414306641	0.275935546875	2.84642138671875	1.384198150634766	0.275789306640625	2.831251953125	1.529490966796875	0.2747470703125	2.84958154296875	1.747997802734375	0.3117314453125	2.815031005859375	1.712461791992188	0.31972314453125	2.670756591796875	1.68781298828125	0.3237392578125	2.4149501953125	1.74973779296875	0.2196087646484375	2.2949755859375	1.905724853515625	0.0865296630859375	2.28529345703125	2.003197875976563	0.09805798339843751	2.302281982421875	2.060507202148437	0.0049124755859375	2.33827099609375	2.012965209960937	-0.0028629150390625	2.878765869140625	1.7109287109375	0.29351806640625	2.99362939453125	1.681076416015625	0.2298043212890625	3.0540810546875	1.399223602294922	0.2387061767578125	2.86748388671875	1.457565765380859	0.09852197265625	2.87812060546875	1.437696929931641	-0.005254638671875
132	4.366667000000001	2.87110791015625	1.206696746826172	0.29643798828125	2.8553876953125	1.390281829833984	0.290896240234375	2.842109375	1.536964477539063	0.285787353515625	2.857724609375	1.756843383789062	0.3274052734375	2.82253564453125	1.720820678710937	0.33279638671875	2.67763671875	1.693991088867187	0.342897705078125	2.4296630859375	1.748701782226562	0.212338134765625	2.3120576171875	1.901703125	0.0702381591796875	2.3080361328125	2.001104736328125	0.06863623046875	2.3281318359375	2.0629619140625	-0.0221124267578125	2.3491826171875	2.00403564453125	-0.0279669189453125	2.88832666015625	1.719775024414063	0.31031201171875	3.0154287109375	1.695223022460937	0.2689951171875	3.021700439453125	1.413685607910156	0.19590966796875	2.94339697265625	1.386954650878906	-0.0322354736328125	2.895870849609375	1.473109771728516	-0.07460595703125
133	4.399999999999999	2.85461669921875	1.191421356201172	0.263544189453125	2.839427001953125	1.3741259765625	0.2546826171875	2.8290810546875	1.520372253417969	0.2485855712890625	2.85877001953125	1.740321166992187	0.2737373046875	2.8247177734375	1.706086730957031	0.2882779541015625	2.683509033203125	1.6915078125	0.3267257080078125	2.417993408203125	1.741511108398437	0.2382230224609375	2.2904130859375	1.880980712890625	0.092577880859375	2.29379345703125	1.979859069824219	0.08745068359374999	2.2837666015625	2.048715087890625	0.000750244140625	2.30719970703125	2.008028991699219	0.0177452392578125	2.88398828125	1.701521728515625	0.25278271484375	3.00057080078125	1.668440063476563	0.192610595703125	3.15142578125	1.432521484375	0.2668013916015625	2.9835009765625	1.387963958740234	0.098850341796875	2.94808740234375	1.478222290039062	0.05437890625
134	4.433333999999999	2.850294677734375	1.204663848876953	0.2613919677734375	2.83770068359375	1.3866328125	0.2545404052734375	2.8261005859375	1.531966491699219	0.248375	2.8542158203125	1.750707885742187	0.2748797607421875	2.822116455078125	1.715876953125	0.2913521728515625	2.6856875	1.6975556640625	0.340781982421875	2.421917236328125	1.742946105957031	0.24965478515625	2.29055322265625	1.871307006835937	0.099390625	2.2944306640625	1.969664428710937	0.0952557373046875	2.279736328125	2.03925390625	0.0106177978515625	2.31974609375	1.97775146484375	-0.0019512939453125	2.878147216796875	1.712890441894531	0.2514466552734375	2.9867802734375	1.686127075195313	0.17670068359375	3.1568349609375	1.467708618164063	0.25649658203125	3.046465576171875	1.300700927734375	0.1235528564453125	2.976744873046875	1.337968444824219	0.0528216552734375
135	4.466667	2.838345703125	1.19370166015625	0.250079345703125	2.8218720703125	1.376047546386719	0.2453480224609375	2.81019921875	1.521965026855469	0.24212255859375	2.8370185546875	1.74173974609375	0.2677054443359375	2.8064912109375	1.706275634765625	0.2862066650390625	2.66956005859375	1.687766174316406	0.335642333984375	2.41038427734375	1.732714111328125	0.2293978271484375	2.29132275390625	1.852667358398437	0.0616806640625	2.29608984375	1.950091735839844	0.07773583984375	2.2728525390625	2.013809020996094	-0.01004248046875	2.3144306640625	1.969629333496094	-0.0286822509765625	2.85993359375	1.704223327636719	0.2424732666015625	2.96601611328125	1.679926574707031	0.1625789794921875	3.1208603515625	1.439153259277344	0.2026500244140625	2.92027783203125	1.353365509033203	0.09996179199218749	2.8147490234375	1.367193359375	0.1011759033203125
136	4.500000000000001	2.82691845703125	1.179386383056641	0.252805419921875	2.81284765625	1.359955963134766	0.2474515380859375	2.80492041015625	1.504559722900391	0.2441968994140625	2.82834375	1.7221953125	0.27078125	2.79998828125	1.68625244140625	0.2903336181640625	2.6692802734375	1.66176513671875	0.3486031494140625	2.41578173828125	1.705369018554687	0.2363101806640625	2.3038212890625	1.82187255859375	0.0648975830078125	2.31151220703125	1.918465576171875	0.0516575927734375	2.28918505859375	1.984751953125	-0.0329088134765625	2.34525	1.932632446289062	-0.02732177734375	2.85029931640625	1.685874633789063	0.2440704345703125	2.94903955078125	1.6672392578125	0.1560740966796875	3.108133544921875	1.430502899169922	0.17672412109375	2.8939560546875	1.358982238769531	0.0998017578125	2.788919921875	1.355867858886719	0.106603271484375
137	4.533334000000001	2.833843505859375	1.171839233398438	0.2476893310546875	2.822840087890625	1.351392791748047	0.244899169921875	2.81539453125	1.495017913818359	0.242975830078125	2.83833544921875	1.711327026367187	0.2678372802734375	2.812141357421875	1.67532666015625	0.28930908203125	2.68520751953125	1.650204956054687	0.352859375	2.43459716796875	1.691118774414063	0.2380521240234375	2.3235439453125	1.803544677734375	0.06561572265625	2.345908203125	1.894723266601563	0.0904317626953125	2.328756591796875	1.945556518554687	-0.0044130859375	2.36518994140625	1.91334326171875	-0.0210191650390625	2.85840380859375	1.675517822265625	0.2396566162109375	2.94220947265625	1.6573935546875	0.1384813232421875	3.08953662109375	1.415354583740234	0.1200916748046875	2.8706513671875	1.338441009521484	0.0724041748046875	2.76680029296875	1.343983856201172	0.083183349609375
138	4.566667	2.849242919921875	1.171880157470703	0.2471768798828125	2.83879345703125	1.351245819091797	0.2483140869140625	2.8349638671875	1.494822814941406	0.2501820068359375	2.851458984375	1.711804565429687	0.2714827880859375	2.82763623046875	1.67524755859375	0.2945648193359375	2.7200986328125	1.644228881835938	0.3851207275390625	2.47408349609375	1.675402770996094	0.2587921142578125	2.39028662109375	1.772742553710938	0.0636895751953125	2.394095703125	1.868896057128906	0.05166650390625	2.394425048828125	1.976269836425781	0.0339739990234375	2.42434912109375	1.891847290039062	-0.0092667236328125	2.87136474609375	1.676399597167969	0.2427972412109375	2.947532958984375	1.657444885253906	0.1361162109375	3.0662626953125	1.410260192871094	0.06389758300781249	2.84302392578125	1.332170013427734	0.05962744140625	2.74755224609375	1.355716461181641	0.09475207519531249
139	4.600000000000001	2.8431142578125	1.164168106079102	0.2619840087890625	2.8363720703125	1.342796905517578	0.2676981201171875	2.83889892578125	1.485623443603516	0.2738143310546875	2.855669921875	1.70229345703125	0.2856942138671875	2.83547412109375	1.666553833007812	0.3126976318359375	2.74358935546875	1.6439482421875	0.4203214111328125	2.486006103515625	1.6279697265625	0.3196282958984375	2.408673828125	1.72823193359375	0.12461962890625	2.39121728515625	1.823171508789063	0.124658203125	2.41345654296875	1.889440795898437	0.0419091796875	2.42980029296875	1.836646484375	0.0375186767578125	2.8720234375	1.666232788085938	0.2559937744140625	2.9249208984375	1.642518188476563	0.137586669921875	3.00003369140625	1.396575012207031	0.0212042236328125	2.779390869140625	1.327985321044922	0.0664903564453125	2.702491943359375	1.351917633056641	0.1321923828125
140	4.633334000000001	2.848584228515625	1.163756790161133	0.24798486328125	2.841901611328125	1.343317504882813	0.25254150390625	2.84064013671875	1.486942687988281	0.256861572265625	2.86485498046875	1.703804016113281	0.271983154296875	2.8469248046875	1.667669616699219	0.30046875	2.76793798828125	1.647559448242188	0.41921044921875	2.50080224609375	1.601659790039062	0.35560546875	2.418178955078125	1.696139465332031	0.1584990234375	2.42290283203125	1.78952685546875	0.1843511962890625	2.42625048828125	1.843117858886719	0.0896505126953125	2.443707275390625	1.820613891601563	0.09069494628906249	2.8766201171875	1.667997497558594	0.239517822265625	2.9086396484375	1.6424931640625	0.11350390625	2.9239951171875	1.397398620605469	-0.0285087890625	2.73726171875	1.323737426757813	0.09678955078125	2.65256787109375	1.348679840087891	0.1526129150390625
141	4.666666999999999	2.85312353515625	1.161812942504883	0.2387320556640625	2.8444677734375	1.341475158691406	0.2428199462890625	2.83977197265625	1.485187622070312	0.2464486083984375	2.86207177734375	1.70254248046875	0.2604569091796875	2.847270751953125	1.666001342773437	0.2902733154296875	2.780626953125	1.637537719726562	0.4148988037109375	2.51774951171875	1.550373901367188	0.3838768310546875	2.430288330078125	1.668210998535156	0.2017374267578125	2.46581689453125	1.758364074707031	0.2080814208984375	2.49696923828125	1.856552062988281	0.2436207275390625	2.465044677734375	1.790614685058594	0.1479228515625	2.871429443359375	1.66700341796875	0.2268599853515625	2.882302734375	1.641066955566406	0.09725158691406249	2.83533740234375	1.400418334960937	-0.0459730224609375	2.649318359375	1.349658752441406	0.091592041015625	2.616383056640625	1.368069549560547	0.18910546875
142	4.7	2.854853759765625	1.158340850830078	0.2393511962890625	2.849025390625	1.337391265869141	0.2442623291015625	2.85019677734375	1.480558959960937	0.2495911865234375	2.866471435546875	1.697875	0.2580096435546875	2.855376953125	1.661626647949219	0.2894295654296875	2.7941953125	1.6369736328125	0.4169822998046875	2.54766064453125	1.510010131835938	0.4044056396484375	2.451770751953125	1.636095397949219	0.2335552978515625	2.500084716796875	1.717977600097656	0.2513717041015625	2.54680712890625	1.803302307128906	0.2995206298828125	2.5057197265625	1.75284716796875	0.1784444580078125	2.87417578125	1.662132629394531	0.2244969482421875	2.88349853515625	1.634543395996094	0.0956416015625	2.78318017578125	1.398843231201172	-0.0242840576171875	2.57259716796875	1.437959381103516	0.07466015625	2.57443701171875	1.472227233886719	0.1729935302734375
143	4.733334	2.8517392578125	1.154309234619141	0.23529345703125	2.8470400390625	1.334623962402344	0.2329833984375	2.84727294921875	1.478836395263672	0.232458740234375	2.861621337890625	1.697548950195312	0.244639404296875	2.851392822265625	1.660382202148437	0.275787841796875	2.790912841796875	1.632016479492187	0.40396826171875	2.58933740234375	1.440748443603516	0.433256103515625	2.48868017578125	1.576372436523438	0.27055224609375	2.52697705078125	1.662227172851563	0.29589208984375	2.5622958984375	1.749212768554687	0.35177685546875	2.53523095703125	1.706896728515625	0.2452841796875	2.86912353515625	1.6622705078125	0.210120361328125	2.87440380859375	1.640113891601563	0.07911181640624999	2.72301025390625	1.450741424560547	-0.070133056640625	2.543440673828125	1.482339691162109	0.08203735351562499	2.5691201171875	1.475992279052734	0.1834794921875
144	4.766667000000001	2.87827490234375	1.13807568359375	0.233807861328125	2.87118505859375	1.320135833740234	0.22370068359375	2.86867724609375	1.465836059570313	0.216854248046875	2.8905419921875	1.685858581542969	0.237426025390625	2.88024267578125	1.647319458007813	0.26779150390625	2.834479736328125	1.611149353027344	0.401867919921875	2.67580126953125	1.390284606933594	0.478882568359375	2.54047021484375	1.50613427734375	0.322220703125	2.575376953125	1.59711572265625	0.3365166015625	2.61161181640625	1.691238952636719	0.38171337890625	2.60198388671875	1.624213745117188	0.255384765625	2.89567236328125	1.651430297851562	0.20083642578125	2.89642529296875	1.645723327636719	0.066447265625	2.7004228515625	1.515407287597656	-0.09951611328125	2.535944091796875	1.539534301757812	0.073911376953125	2.567880615234375	1.557705383300781	0.1733896484375
145	4.8	2.871622802734375	1.135600769042969	0.239605224609375	2.86485009765625	1.319702331542969	0.231242431640625	2.857103271484375	1.466739532470703	0.223753662109375	2.869376953125	1.690641845703125	0.232757080078125	2.8659326171875	1.652632934570312	0.266081787109375	2.85167822265625	1.6141142578125	0.40802734375	2.762484375	1.365718048095703	0.517300537109375	2.62296435546875	1.507233367919922	0.383182861328125	2.671516845703125	1.569507202148438	0.322583984375	2.74199365234375	1.646088256835938	0.28203759765625	2.63150146484375	1.615384887695313	0.3265771484375	2.870918212890625	1.654530395507813	0.19672265625	2.83927197265625	1.6466953125	0.06474926757812501	2.5720673828125	1.580960327148437	-0.030087890625	2.54930322265625	1.664732788085937	0.196646728515625	2.591517578125	1.616794067382813	0.28270458984375
146	4.833334	2.87445068359375	1.187617233276367	0.2608427734375	2.8710703125	1.372908935546875	0.237585693359375	2.853296875	1.519203063964844	0.213541748046875	2.860513671875	1.746312805175781	0.20802490234375	2.866698974609375	1.709703674316406	0.243446533203125	2.87323388671875	1.663317504882813	0.3855859375	2.9407529296875	1.415525085449219	0.51877392578125	2.7125419921875	1.383093536376953	0.442427001953125	2.6916015625	1.4800908203125	0.424655517578125	2.625595947265625	1.526919921875	0.345614990234375	2.6656015625	1.503234008789063	0.366892333984375	2.85412548828125	1.707794372558594	0.17414990234375	2.79499365234375	1.699557800292969	0.050087158203125	2.50615087890625	1.72880810546875	-0.001002685546875	2.63347412109375	1.808413940429688	0.193714111328125	2.74153466796875	1.818391906738281	0.19603759765625
147	4.866667000000001	2.844241455078125	1.197689956665039	0.2338572998046875	2.82371875	1.381123413085938	0.2163336181640625	2.807876220703125	1.527843200683594	0.2024462890625	2.836238525390625	1.751631225585938	0.2071053466796875	2.8429951171875	1.712828430175781	0.2394075927734375	2.88235595703125	1.674908203125	0.3775518798828125	2.964328857421875	1.491075500488281	0.5824007568359375	2.74668896484375	1.435831787109375	0.4947586669921875	2.7398203125	1.504356567382813	0.4221527099609375	2.64696484375	1.456215881347656	0.3812796630859375	2.683470703125	1.503630981445312	0.3840501708984375	2.82220947265625	1.716225708007812	0.1727164306640625	2.757089599609375	1.712639709472656	0.0526087646484375	2.543097412109375	1.864940124511719	-0.07638513183593749	2.462345703125	1.914050537109375	0.1486656494140625	2.512555419921875	1.860973083496094	0.2278602294921875
148	4.899999999999999	2.848998046875	1.212838592529297	0.2277464599609375	2.826669189453125	1.396351623535156	0.207907470703125	2.809756591796875	1.543189575195313	0.192205322265625	2.837650390625	1.767627563476562	0.1987435302734375	2.84526611328125	1.7283798828125	0.230538818359375	2.88155810546875	1.681293334960937	0.3671431884765625	2.96342431640625	1.455345794677734	0.5258443603515625	2.75572314453125	1.39834033203125	0.4161304931640625	2.7328662109375	1.461876251220703	0.3418912353515625	2.675529541015625	1.383143463134766	0.285369140625	2.70739501953125	1.427263763427734	0.2768607177734375	2.822909912109375	1.732464111328125	0.1641888427734375	2.7538984375	1.734876708984375	0.0458006591796875	2.5597919921875	1.925177124023437	-0.0647293701171875	2.4863720703125	1.950904907226563	0.16735400390625	2.530433837890625	1.967254272460937	0.26464990234375
149	4.933333999999999	2.848177490234375	1.222934478759766	0.22849560546875	2.82032373046875	1.405747344970703	0.213356201171875	2.802745361328125	1.552572143554688	0.2017098388671875	2.82872216796875	1.776736938476563	0.209183837890625	2.838657470703125	1.737296020507813	0.239911376953125	2.897842041015625	1.687502563476563	0.366878173828125	3.0083154296875	1.442666595458984	0.469088134765625	2.785655029296875	1.368145690917969	0.413837158203125	2.7518486328125	1.445994415283203	0.3606807861328125	2.6925361328125	1.383968292236328	0.288133056640625	2.71976611328125	1.427348541259766	0.293568115234375	2.8122529296875	1.741886352539062	0.175258056640625	2.741250732421875	1.741829345703125	0.0583614501953125	2.5728818359375	1.96340478515625	-0.0327806396484375	2.51624609375	2.000355102539062	0.201938720703125	2.561623291015625	2.018998046875	0.297960205078125
150	4.966667	2.83215673828125	1.236851715087891	0.2544434814453125	2.80492626953125	1.420146484375	0.2384117431640625	2.79399755859375	1.568014770507812	0.2271746826171875	2.80773583984375	1.793522583007813	0.2409456787109375	2.8157568359375	1.753899169921875	0.2722025146484375	2.84802783203125	1.704425231933594	0.40903369140625	2.93999853515625	1.442909606933594	0.487484375	2.75105029296875	1.325399444580078	0.3928221435546875	2.7111787109375	1.405606567382812	0.347485107421875	2.66721728515625	1.363675140380859	0.2526173095703125	2.68617236328125	1.403166076660156	0.2853411865234375	2.7973134765625	1.758522399902344	0.2046671142578125	2.739260986328125	1.759294006347656	0.0804586181640625	2.589736083984375	1.983108093261719	-0.03668896484375	2.528848876953125	2.04067578125	0.193396484375	2.58168798828125	2.08291455078125	0.27770556640625
151	5.000000000000001	2.828948486328125	1.242007415771484	0.2577579345703125	2.80103125	1.427047027587891	0.2436610107421875	2.784962646484375	1.575835571289062	0.2330662841796875	2.805416748046875	1.802786499023437	0.248185302734375	2.812964111328125	1.76237841796875	0.27930615234375	2.85760009765625	1.708704956054687	0.412490966796875	2.936300537109375	1.431320953369141	0.4493817138671875	2.72450732421875	1.325465087890625	0.390552978515625	2.677781005859375	1.409036224365234	0.3575047607421875	2.62729931640625	1.344384460449219	0.278823486328125	2.678528564453125	1.418349700927734	0.2759888916015625	2.79325439453125	1.76803662109375	0.211552490234375	2.737200927734375	1.772407104492188	0.0851580810546875	2.611640625	2.015631591796875	-0.027980712890625	2.53730029296875	2.062753784179687	0.2028704833984375	2.604337890625	2.08972265625	0.2845582275390625
152	5.033334000000001	2.825506591796875	1.239667907714844	0.2491827392578125	2.7948154296875	1.423798736572266	0.23364306640625	2.782089599609375	1.572611572265625	0.222776123046875	2.805548583984375	1.798493896484375	0.2424666748046875	2.81263134765625	1.757432495117187	0.272669921875	2.853154052734375	1.703934814453125	0.4069224853515625	2.973435302734375	1.450578338623047	0.4812679443359375	2.754153564453125	1.3495546875	0.5130850830078125	2.67476904296875	1.383754852294922	0.4606429443359375	2.57988671875	1.3577978515625	0.4041197509765625	2.70271728515625	1.419966094970703	0.4034249267578125	2.79285009765625	1.764733276367187	0.2052315673828125	2.74264404296875	1.775921630859375	0.07709069824218751	2.63216796875	2.0232529296875	-0.04132373046875	2.538774169921875	2.060818481445312	0.1837984619140625	2.599561279296875	2.094025390625	0.26777783203125
153	5.066667	2.83221484375	1.233444061279297	0.2353990478515625	2.79949462890625	1.416979919433594	0.2247132568359375	2.78349853515625	1.565192932128906	0.216753662109375	2.80906640625	1.790309753417969	0.2342939453125	2.81809130859375	1.749391418457031	0.26389599609375	2.8697841796875	1.701969482421875	0.396059814453125	2.994232421875	1.461285339355469	0.497284912109375	2.78833984375	1.357966766357422	0.5738925781250001	2.710406982421875	1.403981872558594	0.52953662109375	2.610976318359375	1.365950836181641	0.491343017578125	2.72655908203125	1.395969329833984	0.443448486328125	2.79367919921875	1.756650451660156	0.198222900390625	2.736823486328125	1.76912939453125	0.0734857177734375	2.633962890625	2.021545227050781	-0.0386044921875	2.548932373046875	2.065450927734375	0.18784375	2.61134326171875	2.1040576171875	0.2677899169921875
154	5.100000000000001	2.8287998046875	1.232540191650391	0.248774169921875	2.794001220703125	1.414813507080078	0.23434765625	2.778797119140625	1.562501708984375	0.2244515380859375	2.80397216796875	1.786229736328125	0.24922998046875	2.81275537109375	1.74453662109375	0.27750390625	2.8734951171875	1.687541870117188	0.401215087890625	3.055185302734375	1.463712677001953	0.4036259765625	2.867824462890625	1.347919128417969	0.50381787109375	2.776340576171875	1.389368347167969	0.506007568359375	2.667256103515625	1.36457861328125	0.51993798828125	2.73275	1.386873413085937	0.45436474609375	2.788955322265625	1.753827026367187	0.2121092529296875	2.738611083984375	1.772475952148437	0.085848388671875	2.6494619140625	2.022933837890625	-0.0391104736328125	2.545596435546875	2.074319946289062	0.1767921142578125	2.607056884765625	2.109201538085937	0.25868212890625
155	5.133334000000001	2.827613037109375	1.235799865722656	0.2489603271484375	2.792170166015625	1.417769958496094	0.2344912109375	2.7765791015625	1.565254577636719	0.22423486328125	2.80260498046875	1.788886047363281	0.2470123291015625	2.812463134765625	1.747359008789062	0.27509033203125	2.8737021484375	1.689486633300781	0.3979791259765625	3.025411376953125	1.449711547851563	0.4475301513671875	2.84140380859375	1.349474487304688	0.5680968017578125	2.75448388671875	1.394481658935547	0.5458980712890625	2.6458603515625	1.368145935058594	0.5320457763671875	2.738947265625	1.392915618896484	0.4696380615234375	2.78620361328125	1.756346862792969	0.2106715087890625	2.73074462890625	1.772935180664063	0.0864197998046875	2.628378173828125	2.016880554199219	-0.040637939453125	2.537316650390625	2.073811279296875	0.17935791015625	2.603368408203125	2.10938037109375	0.2571424560546875
156	5.166666999999999	2.8361142578125	1.231373657226563	0.233755859375	2.7995302734375	1.4132978515625	0.2218935546875	2.783112060546875	1.560727355957031	0.212251708984375	2.81181201171875	1.784448608398438	0.230354736328125	2.82471142578125	1.743100280761719	0.2574420166015625	2.894277099609375	1.686849670410156	0.37658740234375	3.037642333984375	1.446812438964844	0.4457547607421875	2.866450927734375	1.355808807373047	0.590146728515625	2.778771728515625	1.400806579589844	0.571169921875	2.670310546875	1.370613128662109	0.568351318359375	2.772685302734375	1.388894592285156	0.481072998046875	2.79138916015625	1.751691528320312	0.1963233642578125	2.722037841796875	1.76735498046875	0.07913708496093751	2.6056845703125	2.0108369140625	-0.036200439453125	2.5395615234375	2.068025390625	0.1924552001953125	2.6130107421875	2.10205224609375	0.2640426025390625
157	5.2	2.840237060546875	1.2498369140625	0.250794921875	2.80889599609375	1.431328186035156	0.2325980224609375	2.794456298828125	1.577758605957031	0.21706982421875	2.81963427734375	1.801042114257812	0.232387939453125	2.83261083984375	1.760451965332031	0.2601268310546875	2.89686962890625	1.699462585449219	0.379050048828125	3.023119140625	1.448308166503906	0.435290771484375	2.891337646484375	1.251405975341797	0.4771761474609375	2.801114501953125	1.285773010253906	0.45154150390625	2.741159912109375	1.202699890136719	0.4060531005859375	2.776540771484375	1.212675445556641	0.38771533203125	2.80030615234375	1.767686706542969	0.1986632080078125	2.725060546875	1.782038330078125	0.0857730712890625	2.5806884765625	2.013455749511719	-0.018736083984375	2.53681591796875	2.086703857421875	0.209465576171875	2.6157607421875	2.11786572265625	0.2755335693359375
158	5.233334	2.843224365234375	1.249416076660156	0.2470023193359375	2.8102109375	1.430185577392578	0.229267822265625	2.7937001953125	1.576032348632812	0.21381982421875	2.818178466796875	1.799068969726562	0.225101806640625	2.831675537109375	1.759084594726563	0.25323779296875	2.892859619140625	1.7042333984375	0.3762421875	3.01995068359375	1.451509429931641	0.4180745849609375	2.892515625	1.251202423095703	0.4532950439453125	2.80148486328125	1.288233245849609	0.436836181640625	2.76386474609375	1.185425933837891	0.4140819091796875	2.7846728515625	1.193349060058594	0.3660426025390625	2.79854345703125	1.765181640625	0.19229052734375	2.718982421875	1.777755981445313	0.082602783203125	2.5706201171875	2.007343139648437	-0.0182596435546875	2.53889990234375	2.093752197265625	0.2066802978515625	2.61263330078125	2.12267236328125	0.279052490234375
159	5.266667000000001	2.848051025390625	1.251815185546875	0.2470625	2.819215576171875	1.434447692871094	0.230853271484375	2.80234814453125	1.581213500976562	0.216984130859375	2.825819091796875	1.805694458007812	0.2254951171875	2.839244873046875	1.76595361328125	0.254489013671875	2.895079833984375	1.710067260742187	0.38049267578125	3.007647216796875	1.447459411621094	0.412390625	2.889705322265625	1.238953308105469	0.441339599609375	2.795815185546875	1.271740570068359	0.4292845458984375	2.763193115234375	1.16529248046875	0.4137423095703125	2.78145947265625	1.176198059082031	0.355456787109375	2.806610107421875	1.771081420898438	0.1927611083984375	2.7270263671875	1.777763366699219	0.0816728515625	2.57190087890625	2.005857177734375	-0.0169071044921875	2.53515869140625	2.088839721679688	0.2099638671875	2.61716064453125	2.114900634765625	0.2750111083984375
160	5.3	2.84647216796875	1.251582885742188	0.2535369873046875	2.8171630859375	1.434099609375	0.235988525390625	2.800579345703125	1.580871765136719	0.2211748046875	2.8220966796875	1.805664733886719	0.229255126953125	2.835132080078125	1.766137573242188	0.25875439453125	2.88751953125	1.710792297363281	0.38654248046875	3.0008740234375	1.447551391601563	0.41062255859375	2.886018798828125	1.237899047851563	0.4442213134765625	2.791510009765625	1.2704140625	0.4367783203125	2.76018017578125	1.164095886230469	0.4177249755859375	2.776815673828125	1.176079528808594	0.3592437744140625	2.803947265625	1.770746459960937	0.196206298828125	2.7289482421875	1.774853393554688	0.0817789306640625	2.582168212890625	2.0067265625	-0.0210565185546875	2.53241552734375	2.086047485351562	0.204758056640625	2.61237548828125	2.111850219726563	0.2724749755859375
161	5.333334	2.840962158203125	1.253080017089844	0.2636807861328125	2.814538818359375	1.435999938964844	0.245562255859375	2.799208251953125	1.582925231933594	0.2307698974609375	2.81898828125	1.808031616210938	0.2332584228515625	2.831585205078125	1.769408935546875	0.2641234130859375	2.8790859375	1.720318542480469	0.3963184814453125	2.9903759765625	1.45562255859375	0.4134033203125	2.87034814453125	1.248957153320313	0.4475928955078125	2.77193994140625	1.262679901123047	0.43440185546875	2.7477998046875	1.15746435546875	0.402817138671875	2.76640673828125	1.177180847167969	0.3632969970703125	2.80187353515625	1.772096557617187	0.2007442626953125	2.730045654296875	1.773586669921875	0.0842210693359375	2.59344091796875	2.010724243164062	-0.0206910400390625	2.5312119140625	2.089927612304687	0.202076904296875	2.61162353515625	2.105073120117187	0.2724456787109375
162	5.366667000000001	2.841136962890625	1.254997955322266	0.2613018798828125	2.81499072265625	1.438219116210937	0.2436009521484375	2.799812744140625	1.58536279296875	0.229080810546875	2.820078369140625	1.810657653808594	0.233704833984375	2.832884521484375	1.771651550292969	0.264096923828125	2.882076904296875	1.720212951660156	0.3949698486328125	2.991034912109375	1.454081970214844	0.410378662109375	2.87208349609375	1.246572906494141	0.4452095947265625	2.773759521484375	1.262469573974609	0.4329730224609375	2.749126220703125	1.158052581787109	0.398760009765625	2.7670966796875	1.176532653808594	0.361069580078125	2.802589111328125	1.775048400878906	0.2009376220703125	2.729781982421875	1.775737121582031	0.0848272705078125	2.588185791015625	2.008334777832031	-0.024496337890625	2.531199951171875	2.090359619140625	0.198966552734375	2.61060302734375	2.1095029296875	0.2696998291015625
163	5.399999999999999	2.839716552734375	1.253661773681641	0.2565537109375	2.81294384765625	1.437168365478516	0.238908447265625	2.797672607421875	1.584599609375	0.224412109375	2.818841552734375	1.810295532226562	0.226491943359375	2.83178466796875	1.77148779296875	0.2572467041015625	2.8816689453125	1.721303100585938	0.388676513671875	2.9904111328125	1.454182220458984	0.397764892578125	2.8770263671875	1.244309326171875	0.4395931396484375	2.77821533203125	1.261608062744141	0.43275341796875	2.74963916015625	1.159140533447266	0.3951517333984375	2.7679453125	1.176119964599609	0.35950927734375	2.8009130859375	1.774338500976563	0.194186279296875	2.729026611328125	1.772920776367187	0.0771943359375	2.5923505859375	2.01295654296875	-0.023521240234375	2.53101416015625	2.089315551757813	0.2013204345703125	2.61454052734375	2.104236938476562	0.268559326171875
164	5.433333999999999	2.838651123046875	1.252974487304688	0.259042236328125	2.81298583984375	1.436137420654297	0.2420499267578125	2.8000234375	1.58337890625	0.2279378662109375	2.819617919921875	1.808502197265625	0.23247216796875	2.832777587890625	1.769565307617188	0.262713623046875	2.8825986328125	1.719267578125	0.39361865234375	2.991155517578125	1.452846038818359	0.3938167724609375	2.875802978515625	1.245885162353516	0.440335693359375	2.776949951171875	1.262197601318359	0.4369652099609375	2.74274267578125	1.163853668212891	0.3943905029296875	2.764735595703125	1.181414733886719	0.360888916015625	2.80198828125	1.772887084960937	0.1998692626953125	2.732656494140625	1.773774658203125	0.081815185546875	2.591111083984375	2.007405639648438	-0.024523193359375	2.5302646484375	2.094600341796875	0.195665771484375	2.599580078125	2.110717041015625	0.2768214111328125
165	5.466667	2.83555859375	1.254217376708984	0.2330787353515625	2.8107763671875	1.437738372802734	0.220171630859375	2.798107666015625	1.585223266601563	0.2095733642578125	2.818521728515625	1.810080688476563	0.21698876953125	2.831185546875	1.770756469726563	0.2468948974609375	2.880720458984375	1.721332397460937	0.37815380859375	2.99069677734375	1.455829620361328	0.368473388671875	2.876165771484375	1.247163543701172	0.408276611328125	2.77673876953125	1.259266204833984	0.410905029296875	2.74509619140625	1.159686676025391	0.3693843994140625	2.7635947265625	1.179599609375	0.333434326171875	2.801124755859375	1.77494287109375	0.1837904052734375	2.734306884765625	1.777368530273438	0.06439697265625	2.59099267578125	2.013379638671875	-0.033572509765625	2.5313173828125	2.102427368164062	0.1860556640625	2.60093017578125	2.116967651367188	0.2671807861328125
166	5.500000000000001	2.843024169921875	1.253351287841797	0.241121826171875	2.81721728515625	1.437193939208984	0.2267425537109375	2.802341552734375	1.584831420898438	0.2148741455078125	2.82270556640625	1.810478149414062	0.21843408203125	2.836216796875	1.771497436523437	0.2486822509765625	2.89050341796875	1.720233032226563	0.377853271484375	3.002946533203125	1.454898040771484	0.366088623046875	2.883524169921875	1.249703247070312	0.4133310546875	2.783610107421875	1.259464904785156	0.4180445556640625	2.751364013671875	1.159386077880859	0.3772666015625	2.770015625	1.179459625244141	0.3415196533203125	2.8044619140625	1.774724731445313	0.186116455078125	2.73551611328125	1.772351806640625	0.0674560546875	2.5866513671875	2.007227661132813	-0.027593994140625	2.527371826171875	2.084413452148437	0.197394287109375	2.5991123046875	2.116045288085938	0.271975341796875
167	5.533334000000001	2.844150390625	1.255736785888672	0.232395263671875	2.8194462890625	1.439055603027344	0.218016845703125	2.8039453125	1.586095520019531	0.20621142578125	2.82434375	1.810936340332031	0.2088603515625	2.837673828125	1.772219177246094	0.2392171630859375	2.891072021484375	1.721899108886719	0.368513671875	2.9936552734375	1.45345703125	0.3707197265625	2.881376220703125	1.244246398925781	0.4131865234375	2.782965087890625	1.262371520996094	0.4093355712890625	2.753156494140625	1.161916687011719	0.368744140625	2.7710361328125	1.180100738525391	0.332585205078125	2.806265380859375	1.775181396484375	0.176745849609375	2.7373427734375	1.773134704589844	0.058635009765625	2.58601171875	2.007926025390625	-0.0292047119140625	2.52109423828125	2.088260131835938	0.1921402587890625	2.588402587890625	2.120713012695313	0.2698719482421875
168	5.566667	2.84386279296875	1.253437316894531	0.2446083984375	2.81981298828125	1.436199584960937	0.227963623046875	2.80619482421875	1.582942993164063	0.2147119140625	2.8213134765625	1.807620422363281	0.2195191650390625	2.833032470703125	1.769167053222656	0.250660888671875	2.8780146484375	1.720186462402344	0.3832218017578125	2.98134033203125	1.453169006347656	0.397988037109375	2.8659853515625	1.244851135253906	0.4325789794921875	2.7684501953125	1.262399353027344	0.41997412109375	2.74201708984375	1.161199279785156	0.3796436767578125	2.76218017578125	1.179884704589844	0.3445780029296875	2.8066533203125	1.771703369140625	0.186068603515625	2.74783935546875	1.76713916015625	0.063044677734375	2.596189697265625	2.00002392578125	-0.02695068359375	2.514224609375	2.089352783203125	0.1844185791015625	2.55641259765625	2.140937744140625	0.268852783203125
169	5.600000000000001	2.838363037109375	1.252291320800781	0.2582598876953125	2.813957763671875	1.432362976074219	0.2363621826171875	2.7939736328125	1.576254150390625	0.2188360595703125	2.81817529296875	1.797669006347656	0.2198455810546875	2.826788818359375	1.759866943359375	0.2518690185546875	2.861033203125	1.714944213867188	0.387214599609375	2.95891064453125	1.450825927734375	0.4194478759765625	2.847172607421875	1.243062896728516	0.4505943603515625	2.753343505859375	1.268139587402344	0.4325181884765625	2.73106982421875	1.1681630859375	0.3901177978515625	2.75050634765625	1.184779235839844	0.35374609375	2.8036181640625	1.762079956054687	0.1868690185546875	2.7450478515625	1.765890319824219	0.06538354492187499	2.58704541015625	1.995062805175781	-0.0118348388671875	2.503088623046875	2.09706884765625	0.1896832275390625	2.517535400390625	2.1666416015625	0.26883740234375
170	5.633334000000001	2.8381015625	1.254465148925781	0.2683037109375	2.81518896484375	1.434830017089844	0.24349462890625	2.8013037109375	1.579559997558594	0.223976318359375	2.81779248046875	1.802254089355469	0.2242266845703125	2.82766064453125	1.764797119140625	0.2564947509765625	2.86460546875	1.72491455078125	0.393108642578125	2.974330322265625	1.467589782714844	0.44343017578125	2.838752685546875	1.274496276855469	0.47869677734375	2.74862548828125	1.270031494140625	0.437874267578125	2.72411474609375	1.170939910888672	0.3939189453125	2.758754150390625	1.201461303710937	0.373927490234375	2.80454296875	1.765966552734375	0.191261474609375	2.74859423828125	1.765400207519531	0.06811083984375001	2.582572021484375	1.991144165039063	-0.005031982421875	2.492998046875	2.110639038085937	0.1848563232421875	2.5066103515625	2.180841674804688	0.263966796875
171	5.666666999999999	2.837151123046875	1.257317993164063	0.2732991943359375	2.8197509765625	1.438333190917969	0.249228271484375	2.805220947265625	1.582984436035156	0.2299801025390625	2.82336865234375	1.8054541015625	0.227164306640625	2.834081787109375	1.768287475585937	0.2594708251953125	2.874771484375	1.725026000976563	0.393920654296875	2.92463916015625	1.445359741210938	0.3995643310546875	2.75969580078125	1.276691497802734	0.4344271240234375	2.66696240234375	1.271450317382812	0.4001409912109375	2.739903564453125	1.188537109375	0.3879600830078125	2.76027490234375	1.168071594238281	0.3527601318359375	2.808700439453125	1.768927429199219	0.195103271484375	2.74515625	1.763109497070313	0.075887939453125	2.556754638671875	1.97516943359375	0.0180010986328125	2.474350830078125	2.118129516601563	0.1943297119140625	2.4940234375	2.18928173828125	0.27123681640625
172	5.7	2.83740869140625	1.254874053955078	0.271196533203125	2.82149951171875	1.436775299072266	0.2501943359375	2.811234619140625	1.582409545898438	0.2335723876953125	2.8225	1.805791137695313	0.2348662109375	2.833726806640625	1.7683427734375	0.2668272705078125	2.88349755859375	1.725779052734375	0.398739501953125	2.9463017578125	1.452493560791016	0.447965087890625	2.7921474609375	1.279433319091797	0.506129638671875	2.699256591796875	1.269561920166016	0.4727333984375	2.70981689453125	1.161745208740234	0.44711181640625	2.75695556640625	1.195861907958984	0.38653662109375	2.809615234375	1.769319458007812	0.2018310546875	2.756068603515625	1.758494140625	0.077846435546875	2.57127685546875	1.969595703125	0.004114501953125	2.465533203125	2.128134155273437	0.1532286376953125	2.47178564453125	2.193057983398438	0.237817626953125
173	5.733334	2.84222265625	1.228602447509766	0.269474609375	2.82856982421875	1.409237548828125	0.257480712890625	2.821399169921875	1.553907592773438	0.2483056640625	2.827896484375	1.774650146484375	0.254600830078125	2.8392060546875	1.73720361328125	0.2855469970703125	2.885130859375	1.701318115234375	0.41883056640625	2.96770361328125	1.448792816162109	0.510974853515625	2.76723779296875	1.360794891357422	0.422797119140625	2.7311083984375	1.427856292724609	0.36115966796875	2.76324169921875	1.331097991943359	0.40233984375	2.713949951171875	1.307614471435547	0.311182373046875	2.81649169921875	1.73910595703125	0.2209703369140625	2.759326904296875	1.731991088867187	0.1001771240234375	2.571525146484375	1.938623657226562	0.0358984375	2.45159228515625	2.103822875976562	0.1601968994140625	2.4442001953125	2.170794067382813	0.2413865966796875
174	5.766667000000001	2.854668212890625	1.214733032226563	0.23233251953125	2.8421943359375	1.395146667480469	0.221098388671875	2.834186279296875	1.53951318359375	0.212314208984375	2.839766357421875	1.759884643554688	0.217237548828125	2.85375	1.72270947265625	0.247247314453125	2.918928955078125	1.688723510742188	0.3724493408203125	2.999005615234375	1.438312042236328	0.4706923828125	2.7811181640625	1.370305053710938	0.4124803466796875	2.7438623046875	1.440479156494141	0.3554544677734375	2.72441943359375	1.332905578613281	0.3457945556640625	2.7338369140625	1.307992706298828	0.30010546875	2.825930908203125	1.724201782226563	0.1848345947265625	2.759873046875	1.717919311523437	0.0689185791015625	2.56661474609375	1.923873046875	0.024052978515625	2.434294921875	2.08164599609375	0.144474609375	2.4305126953125	2.151450927734375	0.2232222900390625
175	5.8	2.85969091796875	1.197303344726562	0.2231319580078125	2.84657958984375	1.3777822265625	0.21257080078125	2.8438974609375	1.522484741210937	0.2052882080078125	2.847498046875	1.742659790039062	0.2181807861328125	2.8602470703125	1.704520629882813	0.2475556640625	2.9227041015625	1.671538452148438	0.3744664306640625	2.98850146484375	1.410097076416016	0.4528843994140625	2.760591796875	1.372733062744141	0.4060628662109375	2.7243671875	1.444351104736328	0.35011376953125	2.720460693359375	1.335345977783203	0.362574462890625	2.740329345703125	1.299153656005859	0.2961055908203125	2.83558837890625	1.708044921875	0.183880126953125	2.7710751953125	1.705802856445312	0.0668914794921875	2.56424462890625	1.898584106445313	0.0233284912109375	2.428544921875	2.062712646484375	0.1310008544921875	2.42647998046875	2.130192504882813	0.211864013671875
176	5.833334	2.8648916015625	1.181915954589844	0.2212716064453125	2.857419921875	1.364004302978516	0.2130797119140625	2.85453662109375	1.509699432373047	0.207243408203125	2.85665478515625	1.731146606445312	0.2227171630859375	2.86739453125	1.692479736328125	0.2527415771484375	2.92439990234375	1.656246215820313	0.38237255859375	3.00621875	1.395519500732422	0.45429296875	2.77030615234375	1.394568206787109	0.42999267578125	2.71419970703125	1.443334320068359	0.3654267578125	2.675912353515625	1.340761596679688	0.35056787109375	2.729595703125	1.322465209960938	0.30947607421875	2.847301025390625	1.696649536132813	0.1870601806640625	2.78615625	1.692188598632812	0.06737451171875	2.57126025390625	1.88183203125	0.03998779296875	2.41214306640625	2.047528686523437	0.1100269775390625	2.40286962890625	2.120923217773437	0.18596630859375
177	5.866667000000001	2.8690400390625	1.174729858398438	0.2226024169921875	2.863681884765625	1.361497161865235	0.2159964599609375	2.8649072265625	1.51091781616211	0.21251513671875	2.86318212890625	1.7379169921875	0.227745361328125	2.8717998046875	1.698485961914062	0.2595150146484375	2.91437744140625	1.654876220703125	0.3963641357421875	2.988951171875	1.381412384033203	0.3370272216796875	2.753431640625	1.335391021728516	0.3756307373046875	2.71459423828125	1.428481292724609	0.3785933837890625	2.632281982421875	1.369145416259766	0.3283309326171875	2.64038134765625	1.375798919677734	0.2875067138671875	2.85731103515625	1.702372314453125	0.1906053466796875	2.8110322265625	1.684224853515625	0.0620655517578125	2.55345556640625	1.826551879882813	0.0404979248046875	2.3984052734375	2.00262890625	0.1149224853515625	2.40208349609375	2.101486328125	0.1598555908203125
178	5.899999999999999	2.872618896484375	1.176566589355469	0.223898681640625	2.868977294921875	1.361867889404297	0.2172569580078125	2.87127880859375	1.510079284667969	0.214090576171875	2.868745361328125	1.735346923828125	0.2275745849609375	2.8746982421875	1.69642919921875	0.259917724609375	2.88233447265625	1.649883544921875	0.4008349609375	2.875734130859375	1.36271875	0.404426513671875	2.6632529296875	1.264272094726562	0.34706591796875	2.61838916015625	1.349046722412109	0.3184267578125	2.552416015625	1.315989807128906	0.233741455078125	2.611695556640625	1.379724578857422	0.2716552734375	2.86580908203125	1.699856018066406	0.1906136474609375	2.82244873046875	1.683318725585937	0.0620234375	2.56269482421875	1.818033630371094	0.054835693359375	2.39001123046875	1.97849365234375	0.118430419921875	2.382300048828125	2.081354858398438	0.149673828125
179	5.933333999999999	2.868031982421875	1.173954376220703	0.226694091796875	2.865508056640625	1.358107635498047	0.21860205078125	2.8722333984375	1.505322204589844	0.2169412841796875	2.863213134765625	1.729068420410156	0.230480712890625	2.86123486328125	1.690173095703125	0.2628599853515625	2.818921875	1.646360595703125	0.3974315185546875	2.782548828125	1.363654449462891	0.4145003662109375	2.64116943359375	1.297933929443359	0.232482421875	2.6402880859375	1.385831359863281	0.185860595703125	2.645946044921875	1.276961730957031	0.2099833984375	2.69583447265625	1.420108642578125	0.2085843505859375	2.870306640625	1.694085754394531	0.1940269775390625	2.860127685546875	1.677829711914062	0.0594962158203125	2.596702880859375	1.800790161132813	0.07130932617187501	2.399585693359375	1.920301025390625	0.1472252197265625	2.39685107421875	2.027400146484375	0.1473192138671875
180	5.966667	2.87303369140625	1.172308074951172	0.239539794921875	2.860343505859375	1.355924346923828	0.2279822998046875	2.8541865234375	1.503086364746094	0.2215255126953125	2.843500244140625	1.726742370605469	0.236632568359375	2.836661865234375	1.687409790039063	0.267830078125	2.792303955078125	1.644537658691406	0.4021060791015625	2.7282021484375	1.366379943847656	0.3912889404296875	2.639947265625	1.313360778808594	0.1747696533203125	2.6590966796875	1.395980590820312	0.122664306640625	2.651208984375	1.287364807128906	0.1474876708984375	2.7202529296875	1.424714080810547	0.1523441162109375	2.85592138671875	1.692214538574219	0.201157958984375	2.88656591796875	1.684893493652344	0.06891796875	2.6204052734375	1.800963195800781	0.08894079589843749	2.412603515625	1.903733032226563	0.161065185546875	2.40231689453125	2.010393432617188	0.1630615234375
181	6.000000000000001	2.87247998046875	1.170228073120117	0.2503331298828125	2.8563857421875	1.353245483398438	0.23735888671875	2.842077880859375	1.499332092285156	0.225749755859375	2.81846728515625	1.721572387695312	0.242711181640625	2.80907666015625	1.681309265136719	0.2718870849609375	2.75172314453125	1.62655224609375	0.3963544921875	2.6641669921875	1.356148376464844	0.371755859375	2.61900341796875	1.355714782714844	0.1366092529296875	2.620069580078125	1.426973297119141	0.06730224609375	2.692776123046875	1.362293609619141	0.012765625	2.7305732421875	1.444012329101563	0.137931884765625	2.837578125	1.688519897460937	0.2089388427734375	2.89420361328125	1.688713073730469	0.085543212890625	2.621424560546875	1.788054077148437	0.100417724609375	2.40606787109375	1.869694152832031	0.176253662109375	2.4092783203125	1.976606201171875	0.172205322265625
182	6.033334000000001	2.86937646484375	1.168629760742188	0.247705322265625	2.857117431640625	1.351387084960938	0.2412093505859375	2.854852783203125	1.497884674072266	0.2429871826171875	2.812859375	1.716911865234375	0.246271728515625	2.803582763671875	1.677468505859375	0.27616796875	2.71256787109375	1.621248657226563	0.376783935546875	2.621624755859375	1.356097412109375	0.331820068359375	2.58779736328125	1.377950256347656	0.096970703125	2.63409326171875	1.433768707275391	0.0296859130859375	2.722423828125	1.457595245361328	0.0925576171875	2.7124931640625	1.446395355224609	0.0907083740234375	2.837789306640625	1.684297485351562	0.216475830078125	2.893408935546875	1.684874145507812	0.09335107421875	2.606447998046875	1.712606079101562	0.0696761474609375	2.42963623046875	1.812139892578125	0.20026416015625	2.409590087890625	1.916408569335938	0.1918001708984375
183	6.066667	2.85822265625	1.16663623046875	0.2454105224609375	2.84534228515625	1.348410034179687	0.2382958984375	2.835779296875	1.493809783935547	0.2334434814453125	2.80375927734375	1.713194702148437	0.243281982421875	2.78721826171875	1.67288525390625	0.26801904296875	2.6760478515625	1.61470556640625	0.342915771484375	2.57776904296875	1.358730926513672	0.2749932861328125	2.6061435546875	1.432057159423828	0.05132177734375	2.667543701171875	1.508005645751953	0.03904833984375	2.7668935546875	1.532125366210938	0.0808570556640625	2.72039990234375	1.516534057617188	0.0652698974609375	2.8323984375	1.681158935546875	0.216807861328125	2.90759130859375	1.68803466796875	0.1055849609375	2.6284892578125	1.699899291992188	0.03627294921875	2.438981689453125	1.762500122070312	0.1697308349609375	2.44864599609375	1.8680380859375	0.1688111572265625
184	6.100000000000001	2.851723388671875	1.169944183349609	0.236373291015625	2.83602001953125	1.351094299316406	0.2279344482421875	2.822110595703125	1.495717529296875	0.2197630615234375	2.79350439453125	1.714745239257812	0.236351318359375	2.77476416015625	1.673925170898438	0.2583388671875	2.655358642578125	1.617722106933594	0.320439697265625	2.540039306640625	1.385195129394531	0.210313720703125	2.637769775390625	1.502697448730469	0.0296444091796875	2.715309326171875	1.562377380371094	0.03849609375	2.804550537109375	1.611684204101563	0.0804378662109375	2.70998681640625	1.614924011230469	0.0205928955078125	2.82311669921875	1.683248291015625	0.2104893798828125	2.903305908203125	1.691912414550781	0.10325830078125	2.641173095703125	1.643447082519531	-0.0038349609375	2.48739404296875	1.724028137207031	0.1613463134765625	2.46809765625	1.827914123535156	0.15628369140625
185	6.133334000000001	2.85630517578125	1.143527221679687	0.25146142578125	2.828927490234375	1.323158905029297	0.235676513671875	2.805227294921875	1.466189239501953	0.2201258544921875	2.7808330078125	1.686011962890625	0.23874267578125	2.756734619140625	1.645231811523437	0.255090087890625	2.620795654296875	1.596221801757812	0.276931640625	2.5592744140625	1.355926239013672	0.1417001953125	2.61831884765625	1.525023315429687	-0.013684326171875	2.701525390625	1.577504028320313	-0.0099952392578125	2.78667529296875	1.586873291015625	0.0597528076171875	2.692390625	1.636987060546875	-0.019912841796875	2.814064453125	1.654109985351563	0.2181053466796875	2.88677734375	1.66403076171875	0.10545263671875	2.708048095703125	1.507929290771485	-0.0574921875	2.530700439453125	1.638250610351562	0.0385340576171875	2.48692529296875	1.732115112304688	0.06108154296875
186	6.166666999999999	2.84126220703125	1.150368530273437	0.2654295654296875	2.8116494140625	1.329358215332031	0.2485316162109375	2.78641162109375	1.471902954101562	0.2323214111328125	2.765497314453125	1.692005432128906	0.2491378173828125	2.74025048828125	1.651793212890625	0.2649974365234375	2.5992060546875	1.620580627441406	0.2861641845703125	2.50825537109375	1.415627075195312	0.1147669677734375	2.60336767578125	1.604010131835937	0.0071683349609375	2.64484130859375	1.6871142578125	0.0395013427734375	2.69644775390625	1.777046997070312	0.0772852783203125	2.609498046875	1.736008972167969	0.0306795654296875	2.798673828125	1.659434265136719	0.2296104736328125	2.87681640625	1.660124755859375	0.12037060546875	2.70140771484375	1.50382861328125	-0.0454622802734375	2.556849609375	1.656731079101562	0.0697132568359375	2.49324853515625	1.73879736328125	0.0489090576171875
187	6.2	2.83295263671875	1.168543731689453	0.30453515625	2.812168701171875	1.347966827392578	0.292383544921875	2.7944853515625	1.491030975341797	0.27952001953125	2.794321044921875	1.711167358398437	0.288014892578125	2.7621171875	1.674629760742187	0.2980947265625	2.61862841796875	1.654400390625	0.291535400390625	2.4342080078125	1.571349853515625	0.097316650390625	2.559322509765625	1.699129028320312	-0.055681396484375	2.61384130859375	1.778059814453125	-0.0371103515625	2.69050244140625	1.8332373046875	0.018571533203125	2.65952001953125	1.770514892578125	-0.0554302978515625	2.82712451171875	1.67487890625	0.277188232421875	2.94382666015625	1.6389853515625	0.22333544921875	2.8903349609375	1.44652133178711	0.019058837890625	2.67580078125	1.548162475585937	-0.00203173828125	2.632881103515625	1.644060424804688	0.0034345703125
188	6.233334	2.80514697265625	1.183927795410156	0.2736527099609375	2.7780126953125	1.361920562744141	0.2586400146484375	2.755789794921875	1.504006408691406	0.2451983642578125	2.7632509765625	1.723292907714844	0.2592916259765625	2.728720458984375	1.688012939453125	0.2644774169921875	2.58446435546875	1.677587219238281	0.2581607666015625	2.35673779296875	1.640285583496094	0.09983093261718751	2.4794892578125	1.758747619628906	-0.0616312255859375	2.548808837890625	1.8223681640625	-0.0360020751953125	2.632051025390625	1.886637512207031	-0.0057578125	2.591628662109375	1.807350769042969	-0.0608602294921875	2.7956044921875	1.685961730957031	0.2515533447265625	2.925210205078125	1.664378051757812	0.2297799072265625	3.0477978515625	1.430408935546875	0.1223489990234375	2.84026171875	1.520577697753906	0.0490340576171875	2.80348388671875	1.585630554199219	0.1227921142578125
189	6.266667000000001	2.8106181640625	1.166726104736328	0.2904263916015625	2.783767578125	1.344558959960938	0.2812879638671875	2.763794921875	1.487093353271484	0.2779503173828125	2.767893798828125	1.705068969726562	0.3001673583984375	2.73355908203125	1.6694736328125	0.3015455322265625	2.5904111328125	1.656741455078125	0.2886087646484375	2.348093017578125	1.721616455078125	0.1666300048828125	2.49244970703125	1.832951538085938	0.019746337890625	2.580559326171875	1.8654326171875	0.04482421875	2.68146240234375	1.898891235351563	0.0692197265625	2.61344482421875	1.845768310546875	0.0111253662109375	2.801007568359375	1.668414306640625	0.2935538330078125	2.92886376953125	1.639625732421875	0.2724520263671875	3.106191162109375	1.422211090087891	0.2270294189453125	2.9070087890625	1.476272064208984	0.1103692626953125	2.874419921875	1.551874145507813	0.1749813232421875
190	6.3	2.80613720703125	1.173834777832031	0.2648492431640625	2.7809755859375	1.353603576660156	0.2514901123046875	2.76269873046875	1.4978603515625	0.2460987548828125	2.75785107421875	1.719077209472656	0.2560582275390625	2.72441357421875	1.681931518554687	0.2577039794921875	2.58052978515625	1.660944519042969	0.2464349365234375	2.34648583984375	1.773425048828125	0.1366385498046875	2.5121455078125	1.871911010742187	-0.0006524658203125	2.60194384765625	1.89646337890625	0.0307235107421875	2.70351171875	1.918895324707031	0.067238037109375	2.63260693359375	1.8671220703125	0.036447998046875	2.79291796875	1.683023010253906	0.2532633056640625	2.923563720703125	1.655379455566406	0.2402706298828125	3.108095703125	1.439475769042969	0.2833172607421875	2.9269072265625	1.432988891601563	0.1266439208984375	2.880291748046875	1.522975769042969	0.1569422607421875
191	6.333334	2.7952421875	1.174481384277344	0.283865966796875	2.76443017578125	1.352949645996094	0.266002685546875	2.74120751953125	1.496188232421875	0.255476806640625	2.7445048828125	1.715828125	0.283649658203125	2.709626220703125	1.680102600097656	0.280993408203125	2.564617431640625	1.6754111328125	0.26634521484375	2.35722265625	1.857688415527344	0.209560302734375	2.53109228515625	1.914518005371094	0.0595072021484375	2.623994140625	1.946411254882813	0.06011767578125	2.7313251953125	1.942475158691406	0.0848939208984375	2.6436318359375	1.897046569824219	0.02311279296875	2.77823388671875	1.678698852539062	0.279121826171875	2.909823486328125	1.657594970703125	0.26378564453125	3.055572509765625	1.420623687744141	0.335193359375	3.01131494140625	1.443088714599609	0.100802978515625	2.94583544921875	1.525890747070312	0.1072734375
192	6.366667000000001	2.785327392578125	1.189621124267578	0.2782490234375	2.74705712890625	1.366211761474609	0.255573486328125	2.71914453125	1.508675476074219	0.24460888671875	2.718515869140625	1.727495361328125	0.27965673828125	2.684218017578125	1.691372009277344	0.27497119140625	2.5389111328125	1.686189086914063	0.26267333984375	2.347370361328125	1.892431762695312	0.24415576171875	2.51233544921875	1.947034851074219	0.08336083984375001	2.601129150390625	1.974685424804687	0.051546142578125	2.68874951171875	1.96047705078125	0.1170140380859375	2.622048828125	1.918528381347656	0.0417144775390625	2.75290966796875	1.690967529296875	0.274876220703125	2.884705322265625	1.665610595703125	0.277537109375	3.02887939453125	1.459945129394531	0.417256103515625	2.954317626953125	1.397271606445313	0.1981883544921875	2.914673828125	1.489565307617188	0.164863525390625
193	6.399999999999999	2.76525927734375	1.184250457763672	0.2877591552734375	2.72914453125	1.361365997314453	0.2620157470703125	2.70242822265625	1.504354034423828	0.2498905029296875	2.69579541015625	1.722627319335937	0.2908924560546875	2.6624892578125	1.686336547851563	0.2814053955078125	2.51794580078125	1.683896240234375	0.2589312744140625	2.33431103515625	1.8983115234375	0.2419468994140625	2.519337158203125	1.947458862304687	0.1016129150390625	2.606142333984375	1.97940283203125	0.0676097412109375	2.69544140625	1.953347045898437	0.1274080810546875	2.62625830078125	1.927722534179688	0.0471990966796875	2.730951171875	1.686384521484375	0.2889154052734375	2.862451171875	1.6678623046875	0.3108087158203125	3.04141650390625	1.461521636962891	0.4026448974609375	3.052263671875	1.465978912353516	0.1625574951171875	2.969734375	1.528751831054687	0.1400291748046875
194	6.433333999999999	2.760798828125	1.183713470458984	0.288173828125	2.7264677734375	1.361342987060547	0.264595947265625	2.6989501953125	1.503293670654297	0.2454365234375	2.6864033203125	1.720552612304687	0.289427490234375	2.65424755859375	1.683819946289062	0.27805810546875	2.5090576171875	1.680699584960938	0.261273193359375	2.3410478515625	1.90783837890625	0.2546171875	2.527450927734375	1.951118530273438	0.114475341796875	2.610694580078125	1.980175537109375	0.070619873046875	2.7009912109375	1.9581279296875	0.13037841796875	2.63030908203125	1.929535278320313	0.0525107421875	2.7222880859375	1.68504736328125	0.2883212890625	2.852447265625	1.664422607421875	0.31516455078125	3.030818359375	1.453469573974609	0.3963837890625	3.077599853515625	1.469474822998047	0.161335693359375	2.998749267578125	1.535805786132812	0.136338134765625
195	6.466667	2.76597021484375	1.187227722167969	0.2737318115234375	2.730336669921875	1.365314788818359	0.2583258056640625	2.7003154296875	1.506954345703125	0.241896728515625	2.69209716796875	1.725283264160156	0.28014794921875	2.6590224609375	1.688338195800781	0.2731650390625	2.5130595703125	1.690734252929687	0.2775477294921875	2.3527265625	1.922976501464844	0.28562158203125	2.525627197265625	1.9608544921875	0.128076904296875	2.599877685546875	1.987036987304688	0.0690887451171875	2.695412109375	1.985657958984375	0.1243895263671875	2.623143310546875	1.939404296875	0.0568048095703125	2.72767724609375	1.6897021484375	0.2765943603515625	2.8602470703125	1.670280456542969	0.286605224609375	3.03587939453125	1.474941101074219	0.4038592529296875	3.0730673828125	1.449766906738281	0.1681400146484375	3.00675390625	1.519052917480469	0.1231707763671875
196	6.500000000000001	2.770861328125	1.191487121582031	0.2733233642578125	2.734302978515625	1.369068298339844	0.25775830078125	2.70362451171875	1.510346862792969	0.2415400390625	2.696126953125	1.728239318847656	0.280329833984375	2.6629833984375	1.691430603027344	0.2735404052734375	2.517264892578125	1.694983459472656	0.2772891845703125	2.35288330078125	1.923953369140625	0.2768848876953125	2.533521728515625	1.967006408691406	0.130314208984375	2.6104140625	1.994948181152344	0.07596728515624999	2.70485791015625	1.985344543457031	0.131961669921875	2.631862060546875	1.942521301269531	0.06341650390625	2.7315546875	1.692661865234375	0.2764024658203125	2.863746826171875	1.670975769042969	0.283353759765625	3.05136083984375	1.463028625488281	0.34693359375	3.09163037109375	1.458306640625	0.1108216552734375	3.012972412109375	1.52289599609375	0.0821015625
197	6.533334000000001	2.769944580078125	1.186706878662109	0.286472900390625	2.735145263671875	1.364101226806641	0.26784033203125	2.70671826171875	1.505323272705078	0.248959228515625	2.68972412109375	1.721781494140625	0.290986083984375	2.6590224609375	1.68515087890625	0.27654541015625	2.515953857421875	1.687661254882812	0.249530517578125	2.352358154296875	1.914832763671875	0.22003955078125	2.55858984375	1.964220703125	0.115880126953125	2.6449931640625	1.995813110351563	0.081853271484375	2.7256953125	1.990335815429688	0.156501708984375	2.6711728515625	1.944950561523437	0.0746572265625	2.725421630859375	1.686442993164063	0.293540771484375	2.853510986328125	1.665466918945313	0.32669580078125	3.0337392578125	1.454834228515625	0.400305908203125	3.121331298828125	1.467668792724609	0.178033447265625	3.048566162109375	1.533295288085938	0.138628662109375
198	6.566667	2.7678916015625	1.187268951416016	0.285826904296875	2.733566650390625	1.364426300048828	0.267365478515625	2.705275634765625	1.504905792236328	0.245123779296875	2.6904921875	1.7205234375	0.2900390625	2.65942626953125	1.68441748046875	0.275379638671875	2.51723681640625	1.688831909179688	0.245574462890625	2.35520947265625	1.916454223632813	0.215910400390625	2.562908935546875	1.966728637695312	0.1161845703125	2.649791259765625	1.999593017578125	0.08525048828124999	2.724485595703125	1.978916137695312	0.1631181640625	2.672067138671875	1.940572387695312	0.07554125976562499	2.72583544921875	1.684917846679687	0.29185302734375	2.852322509765625	1.657720581054687	0.325626708984375	3.02999609375	1.443564544677734	0.392927490234375	3.122718994140625	1.458960235595703	0.173396240234375	3.0543095703125	1.529239501953125	0.134747802734375
199	6.600000000000001	2.767630859375	1.187585647583008	0.28466650390625	2.73397119140625	1.364807861328125	0.268012451171875	2.706193359375	1.505427612304687	0.247293701171875	2.6915078125	1.720933166503906	0.29135791015625	2.660486328125	1.684849365234375	0.27677099609375	2.51821826171875	1.688582397460938	0.248195556640625	2.353889404296875	1.913461975097656	0.214074951171875	2.559610107421875	1.963636962890625	0.110980712890625	2.646464599609375	1.998596069335937	0.0827900390625	2.7230224609375	1.98309033203125	0.159843505859375	2.67078955078125	1.940696350097656	0.07422412109375	2.726770263671875	1.6853505859375	0.29337841796875	2.852595703125	1.657192687988281	0.3281318359375	3.02304541015625	1.439830505371094	0.401936279296875	3.120494140625	1.446282623291016	0.184354248046875	3.057432373046875	1.520033630371094	0.14351513671875
200	6.633334000000001	2.770797607421875	1.189289947509766	0.287794921875	2.73746923828125	1.366395965576172	0.2693974609375	2.710397216796875	1.50717529296875	0.248864990234375	2.69097509765625	1.721664978027344	0.29591357421875	2.661059814453125	1.685428833007812	0.279512939453125	2.52027197265625	1.687625244140625	0.24425439453125	2.35901953125	1.913787292480469	0.204480224609375	2.567515625	1.963962768554687	0.107140625	2.656916015625	1.999968200683594	0.090676513671875	2.73803759765625	1.978077819824219	0.161231689453125	2.68017724609375	1.94195068359375	0.075560302734375	2.72662548828125	1.686528076171875	0.298727783203125	2.852662353515625	1.660162475585937	0.33409765625	3.02399072265625	1.442910980224609	0.406134521484375	3.1290712890625	1.447726806640625	0.192099853515625	3.06840673828125	1.522178344726563	0.148973876953125
201	6.666666999999999	2.767742431640625	1.187180084228516	0.2926591796875	2.734485107421875	1.364088775634765	0.274368408203125	2.707611083984375	1.504574096679687	0.252809326171875	2.687119140625	1.719111022949219	0.29791259765625	2.65771923828125	1.682879638671875	0.2807666015625	2.518345458984375	1.684626708984375	0.240882568359375	2.358218994140625	1.909200622558594	0.1911708984375	2.57040478515625	1.963390747070312	0.10531591796875	2.66225244140625	1.996006164550781	0.0992119140625	2.739123046875	1.967366821289062	0.1718740234375	2.684099365234375	1.938072021484375	0.081622802734375	2.72254345703125	1.683966918945313	0.302092041015625	2.8471396484375	1.657926879882813	0.341922119140625	3.0157734375	1.43970361328125	0.41599365234375	3.127212890625	1.442719360351562	0.205489013671875	3.07099951171875	1.519988952636719	0.161602294921875
202	6.7	2.756647216796875	1.17746272277832	0.3001845703125	2.72598291015625	1.354309692382813	0.2789931640625	2.701805419921875	1.495050476074219	0.256995361328125	2.67761962890625	1.708507446289063	0.3041474609375	2.6498251953125	1.672705688476563	0.2838681640625	2.5162109375	1.677346923828125	0.22821240234375	2.3570908203125	1.898424926757813	0.16359619140625	2.575706787109375	1.953018310546875	0.09701220703125001	2.6685078125	1.982825927734375	0.100915283203125	2.718409423828125	1.948634399414062	0.19214599609375	2.6906396484375	1.92369287109375	0.09002587890625	2.7124951171875	1.673256469726562	0.310699951171875	2.83365185546875	1.646347900390625	0.359135498046875	3.0264501953125	1.450026702880859	0.434302734375	3.14635302734375	1.466281066894531	0.22943115234375	3.080644775390625	1.532071166992187	0.1805849609375
203	6.733334	2.756752685546875	1.17721955871582	0.30026171875	2.726193115234375	1.354104095458984	0.279169189453125	2.702100830078125	1.494871124267578	0.25720703125	2.67771435546875	1.70831640625	0.304351318359375	2.649974365234375	1.672501098632813	0.28401708984375	2.516494873046875	1.676952270507813	0.22800732421875	2.3572822265625	1.897564575195313	0.1619921875	2.576145263671875	1.95245166015625	0.096434326171875	2.668874267578125	1.982442260742188	0.100732421875	2.718790283203125	1.948590942382812	0.192087158203125	2.691014892578125	1.923329467773438	0.089629150390625	2.71259912109375	1.673081909179687	0.3109599609375	2.83362841796875	1.646248657226562	0.35976953125	3.026982666015625	1.450376770019531	0.434726318359375	3.147176025390625	1.468197906494141	0.2301435546875	3.08116650390625	1.533800170898437	0.18144189453125
204	6.766667000000001	2.75781103515625	1.177979583740234	0.299997314453125	2.727212890625	1.354887451171875	0.279139892578125	2.703056640625	1.495662841796875	0.25729052734375	2.678734619140625	1.709127197265625	0.304393798828125	2.65091552734375	1.67326953125	0.2842412109375	2.51715625	1.677291748046875	0.22886572265625	2.357210693359375	1.897234741210938	0.162376953125	2.57571923828125	1.95237353515625	0.09584545898437501	2.668497802734375	1.982323120117187	0.09929809570312501	2.7196279296875	1.948611206054688	0.190032958984375	2.69046875	1.923057006835938	0.08806811523437499	2.7136875	1.673929565429688	0.310839599609375	2.83462255859375	1.64662646484375	0.359626708984375	3.02494287109375	1.448642364501953	0.436779052734375	3.1456630859375	1.463726593017578	0.232283203125	3.08070654296875	1.53008349609375	0.183187255859375
205	6.8	2.782885986328125	1.178877548217773	0.2806861572265625	2.74724658203125	1.354364532470703	0.2614805908203125	2.720260986328125	1.49557080078125	0.2535848388671875	2.7080439453125	1.710648559570312	0.2938914794921875	2.676781982421875	1.674865905761719	0.2800894775390625	2.53531982421875	1.677510437011719	0.2516998291015625	2.358970458984375	1.891561950683594	0.2216617431640625	2.55255859375	1.943787414550781	0.1007686767578125	2.64065771484375	1.980935241699219	0.083232421875	2.70445703125	1.917833984375	0.1452484130859375	2.6615859375	1.928775329589844	0.05251416015625	2.742737548828125	1.674948059082031	0.2963663330078125	2.868175537109375	1.6513837890625	0.3328966064453125	3.03867333984375	1.51805859375	0.5171427001953125	3.039201416015625	1.452800842285156	0.2892022705078125	2.963759765625	1.514450073242188	0.2509617919921875
206	6.833334	2.779725341796875	1.179019546508789	0.2764296875	2.7430126953125	1.354441619873047	0.2582431640625	2.71547607421875	1.495641937255859	0.25155908203125	2.703896484375	1.710693603515625	0.2924951171875	2.6726513671875	1.675154174804688	0.27799755859375	2.53147705078125	1.680986938476563	0.24848388671875	2.351549072265625	1.892350341796875	0.220006103515625	2.537634765625	1.945531616210938	0.088130126953125	2.624494384765625	1.986655639648438	0.07336633300781251	2.693153564453125	1.92110791015625	0.127158935546875	2.65178271484375	1.934221313476562	0.0443570556640625	2.73832421875	1.674754760742188	0.295445556640625	2.862090576171875	1.65423828125	0.3389697265625	3.04090625	1.561575927734375	0.53964892578125	3.07652685546875	1.510818023681641	0.310739501953125	2.9879921875	1.549636596679687	0.2705556640625
207	6.866667000000001	2.776643798828125	1.173054565429688	0.2712030029296875	2.74013623046875	1.348803283691406	0.2533746337890625	2.71310986328125	1.490322509765625	0.2472218017578125	2.70230224609375	1.705625915527344	0.2886138916015625	2.67075537109375	1.670062316894531	0.2746124267578125	2.528970703125	1.674613708496094	0.2469093017578125	2.346945068359375	1.883773742675781	0.2124635009765625	2.5316611328125	1.933541381835937	0.076827392578125	2.6162412109375	1.978589660644531	0.0596248779296875	2.69136474609375	1.926108703613281	0.11910888671875	2.6481767578125	1.925079772949219	0.0374434814453125	2.736810791015625	1.669625793457031	0.2909302978515625	2.86185009765625	1.656244140625	0.3341356201171875	3.06094775390625	1.5588955078125	0.5128343505859375	3.094163330078125	1.582335876464844	0.2788636474609375	2.996138916015625	1.610756530761719	0.2549302978515625
208	6.899999999999999	2.782332763671875	1.154470520019531	0.2692083740234375	2.74939892578125	1.331496978759766	0.2523922119140625	2.725426513671875	1.473971649169922	0.2469810791015625	2.71947509765625	1.689833862304687	0.2894281005859375	2.68686083984375	1.654779296875	0.2761568603515625	2.544141845703125	1.660123291015625	0.2516341552734375	2.3610185546875	1.868901977539063	0.2149344482421875	2.542015625	1.917023803710938	0.0728031005859375	2.62135693359375	1.969449096679687	0.050793212890625	2.71474853515625	1.946476440429687	0.1032122802734375	2.65937158203125	1.917166748046875	0.033959228515625	2.7534931640625	1.653142456054687	0.2906864013671875	2.88036767578125	1.641881103515625	0.3300267333984375	3.10007666015625	1.535361938476563	0.4778389892578125	3.131820556640625	1.64434033203125	0.2685511474609375	3.036197998046875	1.665824096679688	0.2305950927734375
209	6.933333999999999	2.77479052734375	1.148050643920898	0.26543896484375	2.74744873046875	1.326273406982422	0.250199462890625	2.72639697265625	1.469113708496094	0.241235595703125	2.726342041015625	1.68389013671875	0.289816650390625	2.6926328125	1.649950805664063	0.276277099609375	2.551709716796875	1.65551708984375	0.24262841796875	2.36165673828125	1.856948486328125	0.19944775390625	2.51805908203125	1.919721557617188	0.0353194580078125	2.60021630859375	1.969708618164062	0.0182843017578125	2.6962294921875	1.933840087890625	0.05709326171875	2.62163916015625	1.924787475585938	-0.0227125244140625	2.7595380859375	1.64639794921875	0.289316162109375	2.885830078125	1.62213720703125	0.324723388671875	3.09253662109375	1.505765045166016	0.48375146484375	3.144072265625	1.686855346679688	0.337803955078125	3.057591796875	1.70373681640625	0.280404541015625
210	6.966667	2.782233642578125	1.142019836425781	0.2628203125	2.75684130859375	1.320685760498047	0.247191162109375	2.73673828125	1.463613616943359	0.23546533203125	2.73548876953125	1.679093383789062	0.281895751953125	2.701754150390625	1.644541625976562	0.269865234375	2.56111279296875	1.642551025390625	0.234060791015625	2.367546875	1.839928955078125	0.186151123046875	2.49796630859375	1.902674682617187	0.0003878173828125	2.57129931640625	1.960509033203125	-0.0285225830078125	2.66499072265625	1.92994287109375	0.019680908203125	2.5972880859375	1.913581909179688	-0.064227783203125	2.769180908203125	1.641995239257813	0.2806201171875	2.89724169921875	1.621138061523438	0.31214794921875	3.115048828125	1.513640380859375	0.46292041015625	3.1280849609375	1.723726196289062	0.350843994140625	3.03933251953125	1.727802490234375	0.294384521484375
211	7.000000000000001	2.791066162109375	1.147070602416992	0.26121435546875	2.76631884765625	1.326037384033203	0.246341796875	2.747524658203125	1.469501007080078	0.2380777587890625	2.75136572265625	1.685640258789062	0.282069091796875	2.7166455078125	1.6514775390625	0.2716796875	2.57512841796875	1.649181762695312	0.2390146484375	2.37005029296875	1.83536962890625	0.1929346923828125	2.45868359375	1.900408935546875	-0.0155272216796875	2.5265712890625	1.952709838867188	-0.06274462890625	2.61356689453125	1.9126171875	-0.009083740234375	2.5472529296875	1.901003784179688	-0.0951556396484375	2.784429931640625	1.64796435546875	0.27998095703125	2.9129326171875	1.623945434570313	0.30767724609375	3.112612548828125	1.503562896728516	0.47348974609375	3.09650048828125	1.725076049804688	0.386140869140625	3.02107421875	1.77230126953125	0.329753173828125
212	7.033334000000001	2.7742021484375	1.168959671020508	0.278445556640625	2.74575537109375	1.346637023925781	0.26322900390625	2.72346044921875	1.489078430175781	0.255798095703125	2.71855419921875	1.703622436523438	0.30311279296875	2.685807373046875	1.669074829101562	0.289129150390625	2.55276171875	1.661239990234375	0.232785888671875	2.3410927734375	1.813510559082031	0.131543701171875	2.42221044921875	1.907516418457031	-0.0677001953125	2.482095947265625	1.967974731445313	-0.1152237548828125	2.5627568359375	1.932925170898438	-0.05020263671875	2.5108369140625	1.919439453125	-0.145708251953125	2.75236181640625	1.66681689453125	0.30346240234375	2.878351806640625	1.646685729980469	0.341421142578125	3.124597900390625	1.536024169921875	0.432773681640625	3.090948486328125	1.674377380371094	0.242390625	3.04794677734375	1.755939758300781	0.2925107421875
213	7.066667	2.770275146484375	1.203107955932617	0.29312841796875	2.73829248046875	1.378594482421875	0.28056787109375	2.712864990234375	1.51913720703125	0.274414794921875	2.703677734375	1.730301086425781	0.32617041015625	2.672119873046875	1.695976623535156	0.310693359375	2.5443896484375	1.68728759765625	0.246353271484375	2.34082421875	1.805690246582031	0.100541259765625	2.3797607421875	1.931729370117187	-0.09087988281250001	2.438291748046875	1.983574890136719	-0.1474615478515625	2.50826611328125	1.946529907226562	-0.07356201171875	2.46407373046875	1.931398986816406	-0.172744384765625	2.737673828125	1.694338134765625	0.3265	2.861107666015625	1.670115173339844	0.365902099609375	3.118669677734375	1.559513854980469	0.398744384765625	3.1200673828125	1.691119323730469	0.2035546875	3.07049658203125	1.773596069335937	0.242794921875
214	7.100000000000001	2.76928662109375	1.209910369873047	0.3015625	2.7386748046875	1.385439239501953	0.287109375	2.714052734375	1.526041809082031	0.280130126953125	2.6994970703125	1.736049133300781	0.334984375	2.66950927734375	1.701918762207031	0.3163310546875	2.5486552734375	1.695254150390625	0.239732421875	2.35981689453125	1.796658386230469	0.06443530273437501	2.353958251953125	1.941378234863281	-0.117312744140625	2.42530810546875	1.932500610351563	-0.1816552734375	2.46257861328125	1.941928771972656	-0.080439208984375	2.43807763671875	1.905673950195312	-0.2035672607421875	2.73354248046875	1.700233947753906	0.337400634765625	2.85383203125	1.678495910644531	0.3866171875	3.11276416015625	1.566650817871094	0.39334326171875	3.16087158203125	1.678588623046875	0.1919921875	3.110229736328125	1.766739562988281	0.2133857421875
215	7.133334000000001	2.76494677734375	1.234399368286133	0.302495361328125	2.731253173828125	1.409056945800781	0.285589599609375	2.704111572265625	1.548913330078125	0.275180908203125	2.677409912109375	1.759603271484375	0.3218310546875	2.650720947265625	1.724067626953125	0.300980224609375	2.541617431640625	1.7104267578125	0.209282470703125	2.347810302734375	1.793371215820312	0.0299541015625	2.314923095703125	1.936907348632813	-0.14969970703125	2.377781494140625	1.927839477539063	-0.222276611328125	2.40687939453125	1.940591186523438	-0.11882470703125	2.3883828125	1.898851440429687	-0.243759765625	2.7119794921875	1.72499365234375	0.329074462890625	2.82637451171875	1.70726171875	0.391903076171875	3.0662451171875	1.570570190429688	0.449374755859375	3.163835693359375	1.64474853515625	0.248605712890625	3.12432421875	1.740766357421875	0.24715771484375
216	7.166666999999999	2.7628759765625	1.244735809326172	0.3076904296875	2.72206298828125	1.417978576660156	0.2894765625	2.6891884765625	1.556802185058594	0.279185302734375	2.65233935546875	1.767916076660156	0.317618408203125	2.62779833984375	1.730565612792969	0.297152099609375	2.521478515625	1.708141662597656	0.203635009765625	2.315448486328125	1.766235778808594	0.02762841796875	2.26485546875	1.912898620605469	-0.145669921875	2.30389013671875	1.891365966796875	-0.231331787109375	2.310486572265625	1.912109741210938	-0.125177978515625	2.30194140625	1.866301818847656	-0.25714111328125	2.6880751953125	1.73500244140625	0.327181640625	2.801146484375	1.724921691894531	0.39431640625	3.0317939453125	1.582849304199219	0.474016845703125	3.151637939453125	1.627067993164062	0.276121826171875	3.117850830078125	1.724294250488281	0.261405517578125
217	7.2	2.757820068359375	1.236508895874023	0.3135556640625	2.7130341796875	1.407255432128906	0.293375	2.677227783203125	1.543761962890625	0.277272216796875	2.634820068359375	1.752762084960938	0.3128876953125	2.61145068359375	1.714738525390625	0.293118408203125	2.50326708984375	1.691477905273437	0.203547119140625	2.298303466796875	1.75003955078125	0.029481201171875	2.25122509765625	1.897548950195312	-0.14191748046875	2.264491943359375	1.8635556640625	-0.2306007080078125	2.277947265625	1.8954609375	-0.1287138671875	2.25946044921875	1.837041748046875	-0.2542877197265625	2.67124755859375	1.721218994140625	0.322681640625	2.7839951171875	1.714504760742187	0.3889833984375	3.030611328125	1.596052124023438	0.450471435546875	3.159133056640625	1.630345458984375	0.258069580078125	3.126531982421875	1.726092407226563	0.237306396484375
218	7.233334	2.758200439453125	1.240313690185547	0.3112080078125	2.71426806640625	1.412961700439453	0.29480419921875	2.6792919921875	1.550781494140625	0.27936279296875	2.638298583984375	1.761556396484375	0.3153017578125	2.614490234375	1.723488037109375	0.295305419921875	2.5058974609375	1.695811889648438	0.205911376953125	2.2967255859375	1.724326049804688	0.026395751953125	2.2279091796875	1.866477783203125	-0.1443447265625	2.2275390625	1.828146362304687	-0.2329718017578125	2.25625830078125	1.86429248046875	-0.134942626953125	2.222098388671875	1.797892700195312	-0.253857421875	2.6746826171875	1.729474975585938	0.32522509765625	2.787947998046875	1.720190307617187	0.39213134765625	3.012034423828125	1.5702451171875	0.475956298828125	3.151111328125	1.593680419921875	0.28732470703125	3.128925048828125	1.692157348632813	0.262428955078125
219	7.266667000000001	2.798008544921875	1.241123962402344	0.2562337036132812	2.73658837890625	1.4084423828125	0.2635780029296875	2.685760009765625	1.54163037109375	0.2675112915039062	2.658327880859375	1.753474487304687	0.3061655883789062	2.632110595703125	1.712517578125	0.3122600708007813	2.49693408203125	1.669841918945313	0.3306209106445313	2.22166015625	1.665983032226563	0.3542445678710938	2.035177001953125	1.77891357421875	0.2751625366210937	1.976603759765625	1.727727294921875	0.218421875	2.06177001953125	1.778710205078125	0.2610922241210937	1.960132690429687	1.695987182617188	0.2111390991210937	2.69427294921875	1.724150024414063	0.2892730102539062	2.819243896484375	1.724380737304688	0.2483638305664063	3.041498291015625	1.583753662109375	0.1479053344726562	3.00715234375	1.571116455078125	-0.084072998046875	2.96860595703125	1.666586791992188	-0.09619549560546875
220	7.3	2.806250244140625	1.239506561279297	0.2524423217773438	2.7422001953125	1.409194671630859	0.2616873779296875	2.679408935546875	1.54000146484375	0.2565545043945313	2.672858154296875	1.756568237304688	0.3001268310546875	2.644245849609375	1.716824951171875	0.30968359375	2.502971435546875	1.69385546875	0.335947998046875	2.22196728515625	1.688177856445312	0.3242646484375	2.008792846679687	1.698570190429687	0.22330615234375	1.950174926757813	1.732311889648438	0.152357177734375	2.035412719726562	1.71322509765625	0.2192080078125	1.969077514648438	1.694001586914063	0.1096353759765625	2.70454931640625	1.724389038085937	0.2780731811523438	2.827858642578125	1.71888818359375	0.2262440795898437	3.054091064453125	1.572140625	0.1290905151367187	3.027173828125	1.530536743164062	-0.1048082885742188	2.992017333984375	1.626378051757813	-0.1315975952148437
221	7.333334	2.83555859375	1.233486877441406	0.2597403564453125	2.782694091796875	1.403272521972656	0.2734247436523438	2.723970703125	1.5331494140625	0.2697576293945312	2.72464501953125	1.747808166503906	0.3018048706054687	2.69693017578125	1.709863220214844	0.3156993408203125	2.561974853515625	1.698114929199219	0.3612178955078125	2.28995751953125	1.711427978515625	0.407561279296875	2.11640576171875	1.692884460449219	0.2549260864257812	2.0356328125	1.730005249023438	0.21798779296875	2.13270556640625	1.756988891601563	0.2569410400390625	2.020832397460937	1.738140014648438	0.1841676635742187	2.7531953125	1.714544860839844	0.2791154174804688	2.86919140625	1.703106201171875	0.2183007202148438	3.09920068359375	1.586537841796875	0.1054253540039062	3.043129638671875	1.52458642578125	-0.1140043334960937	3.010857666015625	1.6176640625	-0.1462240600585938
222	7.366667000000001	2.77850927734375	1.226715515136719	0.31444482421875	2.73137646484375	1.397048919677734	0.3046328125	2.69075732421875	1.530029907226563	0.278352294921875	2.67138037109375	1.741718933105469	0.313144287109375	2.64126708984375	1.704295349121094	0.3055556640625	2.50735888671875	1.690013732910156	0.261050537109375	2.259796630859375	1.688369201660156	0.143228271484375	2.22366259765625	1.696771606445313	-0.083879150390625	2.1466298828125	1.6793466796875	-0.1376356201171875	2.218470458984375	1.754965637207031	-0.1128563232421875	2.199338134765625	1.733591003417969	-0.19727783203125	2.707635986328125	1.708828063964844	0.3112734375	2.8353408203125	1.693636291503906	0.333306884765625	3.070331787109375	1.5559267578125	0.395422607421875	3.168012451171875	1.506847412109375	0.189624755859375	3.17447314453125	1.603409301757813	0.154757080078125
223	7.399999999999999	2.792969482421875	1.229350524902344	0.28726171875	2.754390380859375	1.402130523681641	0.27401513671875	2.7198994140625	1.537102966308594	0.24688818359375	2.699621826171875	1.749921691894531	0.27803076171875	2.6696328125	1.712304931640625	0.269996337890625	2.537741943359375	1.69211328125	0.22067822265625	2.28925048828125	1.671982482910156	0.104645263671875	2.20706201171875	1.688255187988281	-0.1104078369140625	2.1399658203125	1.640455078125	-0.159343994140625	2.196041015625	1.715992919921875	-0.1072767333984375	2.1557275390625	1.73637255859375	-0.204146484375	2.7359833984375	1.716880004882813	0.277813232421875	2.8640107421875	1.717893188476562	0.3048974609375	3.065494873046875	1.640921020507812	0.483739501953125	3.17861669921875	1.526469848632813	0.3142431640625	3.191342529296875	1.587630615234375	0.232135009765625
224	7.433333999999999	2.8303720703125	1.117714859008789	0.2519404296875	2.81378271484375	1.294361236572266	0.2407109375	2.796056640625	1.434713745117187	0.2270513916015625	2.80576416015625	1.649547119140625	0.250639404296875	2.771767578125	1.614836181640625	0.255638427734375	2.633631591796875	1.615997924804688	0.220865966796875	2.36147998046875	1.596652954101562	0.18360302734375	2.22386669921875	1.616197875976563	-0.001052734375	2.1369111328125	1.596424682617188	-0.0364788818359375	2.2207802734375	1.646210083007813	0.009141357421874999	2.168903564453125	1.69425390625	-0.06865966796875	2.836927734375	1.613021728515625	0.2398924560546875	2.96238916015625	1.649425415039063	0.229505859375	3.20005712890625	1.645397583007812	0.378580810546875	3.04187109375	1.700409790039062	0.215091552734375	2.95224365234375	1.751756591796875	0.212932373046875
225	7.466667	2.831755615234375	1.113588180541992	0.2210367431640625	2.824867431640625	1.292430114746094	0.203171142578125	2.824890625	1.435939086914062	0.19414404296875	2.832808349609375	1.654430725097656	0.2044915771484375	2.798953369140625	1.619347412109375	0.2125467529296875	2.655234130859375	1.627047912597656	0.2200576171875	2.38344091796875	1.571264770507812	0.1948519287109375	2.20033935546875	1.534678649902344	0.05409326171875	2.11281982421875	1.570227416992187	0.0317061767578125	2.2069990234375	1.598724853515625	-0.015044677734375	2.11002783203125	1.536330993652344	-0.0221307373046875	2.86447998046875	1.617196838378906	0.195088623046875	2.993179931640625	1.642123840332031	0.1752423095703125	3.2564609375	1.55111474609375	0.229866943359375	3.094614013671875	1.710785949707031	0.16367529296875	3.015101806640625	1.772782348632812	0.1912506103515625
226	7.500000000000001	2.8322314453125	1.112626373291016	0.2417908935546875	2.82164990234375	1.292916442871094	0.2254552001953125	2.82525732421875	1.437840515136719	0.2247733154296875	2.8297705078125	1.658364379882812	0.231520263671875	2.795828125	1.622649841308594	0.238900390625	2.651232666015625	1.627406188964844	0.2523922119140625	2.401447265625	1.499248229980469	0.24352978515625	2.25785302734375	1.508521667480469	0.0567896728515625	2.161193359375	1.513235534667969	0.0421502685546875	2.210216064453125	1.602898864746094	0.00190185546875	2.16781591796875	1.500991516113281	-0.0208485107421875	2.86257470703125	1.621132019042969	0.2240169677734375	2.9942822265625	1.638432800292969	0.2091192626953125	3.26081201171875	1.535119689941406	0.1950697021484375	3.098891357421875	1.708519104003906	0.1684708251953125	3.014086181640625	1.75633447265625	0.20881494140625
227	7.533334000000001	2.82344580078125	1.121045074462891	0.233841064453125	2.808317626953125	1.301075317382812	0.21484765625	2.805154296875	1.446043060302734	0.206740234375	2.81902587890625	1.6665595703125	0.213825439453125	2.78497265625	1.63201123046875	0.225560302734375	2.64611767578125	1.616351440429687	0.266326171875	2.417076171875	1.454300323486328	0.287686767578125	2.28761083984375	1.510759552001953	0.098408203125	2.197303955078125	1.473054962158203	0.09234362792968751	2.19865869140625	1.565111206054687	0.0320985107421875	2.20703515625	1.452980560302734	0.0318897705078125	2.8491259765625	1.628130126953125	0.201792724609375	2.97813720703125	1.609399291992188	0.171180908203125	3.21971923828125	1.483238250732422	0.08217175292968749	3.06555322265625	1.666062377929687	0.08428759765625	3.0488779296875	1.748509521484375	0.1480831298828125
228	7.566667	2.816240478515625	1.166846633911133	0.2442149658203125	2.7905966796875	1.345326049804688	0.2313482666015625	2.77861328125	1.489287017822266	0.2272342529296875	2.78281201171875	1.708429077148438	0.2459901123046875	2.751758544921875	1.671764282226563	0.2585572509765625	2.6201591796875	1.644318115234375	0.3124937744140625	2.424505859375	1.446932159423828	0.3465784912109375	2.311151611328125	1.521020751953125	0.154505615234375	2.2410390625	1.453336090087891	0.1497353515625	2.200052734375	1.537627685546875	0.0931455078125	2.25426220703125	1.440633758544922	0.0881319580078125	2.81329248046875	1.672492065429688	0.2291849365234375	2.937922119140625	1.655885498046875	0.1850460205078125	3.1302197265625	1.508750091552734	0.0341466064453125	2.9945361328125	1.703687622070313	0.0492052001953125	3.00867333984375	1.7772939453125	0.1228175048828125
229	7.600000000000001	2.8245380859375	1.179947570800781	0.25210693359375	2.79545556640625	1.358643127441406	0.2415587158203125	2.780690673828125	1.502825988769531	0.237886474609375	2.787002685546875	1.722958068847656	0.252283447265625	2.7604619140625	1.686122619628906	0.272807861328125	2.64215771484375	1.660577941894531	0.3532314453125	2.524203369140625	1.434548675537109	0.471159912109375	2.408183349609375	1.456426818847656	0.267081787109375	2.330021728515625	1.431558959960938	0.213662841796875	2.26753076171875	1.489883117675781	0.1446846923828125	2.36325	1.435485961914063	0.158677734375	2.81274609375	1.68689990234375	0.2286998291015625	2.922306640625	1.670465698242187	0.15388232421875	3.00463916015625	1.492743957519531	-0.0548277587890625	2.91693359375	1.707936462402344	-2.62451171875e-05	2.991221923828125	1.756056762695313	0.0571884765625
230	7.633334000000001	2.812150390625	1.178382049560547	0.2474278564453125	2.78479052734375	1.359155242919922	0.2377032470703125	2.76560986328125	1.504126678466797	0.2313682861328125	2.774900390625	1.726544555664062	0.2406712646484375	2.75454296875	1.689672607421875	0.2681724853515625	2.65604638671875	1.6643974609375	0.3739185791015625	2.60667041015625	1.433705963134766	0.5313089599609375	2.468530029296875	1.429627349853516	0.3375115966796875	2.41238134765625	1.429443634033203	0.2561915283203125	2.35349853515625	1.431335418701172	0.162243896484375	2.45972021484375	1.455964019775391	0.2204200439453125	2.793890380859375	1.689789428710938	0.2114136962890625	2.8719345703125	1.664708862304688	0.104197509765625	2.8646201171875	1.44065737915039	-0.078141845703125	2.7968486328125	1.668537353515625	-0.0384173583984375	2.8785673828125	1.734872680664063	-0.0228197021484375
231	7.666666999999999	2.824796875	1.177098297119141	0.2437401123046875	2.79956494140625	1.356737915039063	0.2362493896484375	2.78063427734375	1.500543884277344	0.2308671875	2.785418212890625	1.721410339355469	0.2340208740234375	2.7715712890625	1.685049743652344	0.2652337646484375	2.70660986328125	1.661355224609375	0.3932276611328125	2.7424560546875	1.43999853515625	0.5629434814453125	2.571609619140625	1.423751281738281	0.4008951416015625	2.518252197265625	1.4427158203125	0.3209193115234375	2.4420146484375	1.492081359863281	0.2589293212890625	2.544500732421875	1.502527587890625	0.3158778076171875	2.79958740234375	1.6847275390625	0.202741943359375	2.848298583984375	1.65273095703125	0.0822640380859375	2.7427724609375	1.430846130371094	-0.0651787109375	2.678242919921875	1.660680480957031	-0.0771595458984375	2.74416943359375	1.738779113769531	-0.050946533203125
232	7.7	2.806620361328125	1.184627838134766	0.2369320068359375	2.787943359375	1.365596221923828	0.22398095703125	2.779525634765625	1.510975921630859	0.2165653076171875	2.769883056640625	1.732517211914062	0.2070784912109375	2.76792822265625	1.697529541015625	0.2428975830078125	2.721730224609375	1.667651245117188	0.378291015625	2.8586591796875	1.489437957763672	0.549476806640625	2.68913916015625	1.374253143310547	0.43023095703125	2.627029296875	1.406715606689453	0.361095947265625	2.5711162109375	1.421962799072266	0.267051513671875	2.6662216796875	1.456509979248047	0.34625537109375	2.777134033203125	1.69440234375	0.1747884521484375	2.778690185546875	1.663930786132813	0.043848876953125	2.600982177734375	1.451215667724609	-0.033835205078125	2.603820556640625	1.689270385742188	-0.002554931640625	2.6587109375	1.779406616210938	0.007328125
233	7.733334	2.82184521484375	1.196580230712891	0.2383681640625	2.797109619140625	1.376290435791016	0.2218857421875	2.7758232421875	1.519692260742187	0.2081568603515625	2.768259765625	1.740681884765625	0.1926219482421875	2.76944873046875	1.706883544921875	0.229509521484375	2.757272705078125	1.678687377929688	0.372195556640625	2.8925693359375	1.441749420166016	0.4440362548828125	2.697842041015625	1.311530670166016	0.4093692626953125	2.631139892578125	1.350012359619141	0.3482479248046875	2.5645283203125	1.420678375244141	0.2958984375	2.67526416015625	1.434908782958984	0.374508544921875	2.771707763671875	1.701536865234375	0.161045166015625	2.7690556640625	1.662828002929687	0.0325013427734375	2.5688779296875	1.456674224853516	0.0237923583984375	2.50862060546875	1.687433715820313	-0.00121240234375	2.56766650390625	1.764405517578125	0.041152099609375
234	7.766667000000001	2.83014208984375	1.197340362548828	0.2308302001953125	2.80268603515625	1.377755401611328	0.2144493408203125	2.7813505859375	1.522098388671875	0.201551025390625	2.7790029296875	1.744094482421875	0.180855224609375	2.7833583984375	1.71095361328125	0.2184952392578125	2.78738818359375	1.687162841796875	0.3633133544921875	2.88329345703125	1.421784332275391	0.3937059326171875	2.660965087890625	1.337000030517578	0.3826446533203125	2.5968369140625	1.391169647216797	0.3303629150390625	2.53153759765625	1.460371978759766	0.2732470703125	2.681648681640625	1.457372100830078	0.358193359375	2.7775810546875	1.703890014648437	0.1499854736328125	2.743528564453125	1.662364868164063	0.0260567626953125	2.5528642578125	1.451071258544922	0.07730139160156251	2.47255810546875	1.67804296875	0.062431640625	2.53186083984375	1.760868041992187	0.0934403076171875
235	7.8	2.8374248046875	1.202999267578125	0.220634521484375	2.816050048828125	1.384782501220703	0.204618896484375	2.80174560546875	1.530474731445313	0.1925780029296875	2.79224951171875	1.753210083007812	0.175504150390625	2.801563232421875	1.719629150390625	0.2120242919921875	2.81661181640625	1.69039013671875	0.355527099609375	2.83976318359375	1.411474578857422	0.40715673828125	2.608704345703125	1.352657867431641	0.421604248046875	2.55562890625	1.366192413330078	0.338933837890625	2.54232861328125	1.446520721435547	0.263077392578125	2.64797314453125	1.445309967041016	0.344665771484375	2.7882158203125	1.713252563476563	0.1443143310546875	2.738111328125	1.662975219726563	0.0289649658203125	2.54843115234375	1.447528411865235	0.07011376953124999	2.45302001953125	1.6579345703125	0.1417799072265625	2.512841796875	1.737092163085938	0.1812373046875
236	7.833334	2.83149267578125	1.206208190917969	0.2164737548828125	2.810536376953125	1.387607940673828	0.2001475830078125	2.79690771484375	1.533034423828125	0.1880113525390625	2.78694091796875	1.755231689453125	0.1705711669921875	2.7957451171875	1.721795288085938	0.2071983642578125	2.80876025390625	1.692916259765625	0.3506444091796875	2.78762255859375	1.415736419677734	0.4086739501953125	2.55356591796875	1.373727264404297	0.4248197021484375	2.50578955078125	1.363362518310547	0.3387864990234375	2.525590576171875	1.441230621337891	0.2621427001953125	2.60106982421875	1.440295013427734	0.3275623779296875	2.783571533203125	1.715314575195312	0.139431640625	2.736100341796875	1.6644091796875	0.0235911865234375	2.555528564453125	1.443523284912109	0.0718238525390625	2.42832763671875	1.636070068359375	0.1425418701171875	2.48440380859375	1.721421875	0.17291162109375
237	7.866667000000001	2.843529296875	1.215759429931641	0.21273828125	2.82946240234375	1.398043670654297	0.1952506103515625	2.811498046875	1.543022705078125	0.1805284423828125	2.816185546875	1.76588427734375	0.1643099365234375	2.8248115234375	1.731595703125	0.2003092041015625	2.84661962890625	1.6869404296875	0.338827392578125	2.7503466796875	1.419506439208984	0.35068408203125	2.51999267578125	1.376427337646484	0.3964156494140625	2.4499482421875	1.435855865478516	0.3591512451171875	2.53559228515625	1.440003509521484	0.2882882080078125	2.602541015625	1.467998565673828	0.3376663818359375	2.808134765625	1.726451049804687	0.1332645263671875	2.75068798828125	1.66865185546875	0.0251536865234375	2.5684521484375	1.457405853271484	0.1038076171875	2.3780859375	1.600149047851563	0.1467928466796875	2.42531396484375	1.695794799804688	0.14310107421875
238	7.899999999999999	2.845081298828125	1.215406158447266	0.21427734375	2.8314443359375	1.397689331054687	0.1970228271484375	2.81380908203125	1.542671813964844	0.182381103515625	2.8188994140625	1.765470642089844	0.1663560791015625	2.82690576171875	1.731169921875	0.20246533203125	2.8460654296875	1.685886657714844	0.3411239013671875	2.748232421875	1.4190009765625	0.350165283203125	2.516552734375	1.379351928710937	0.391735595703125	2.448137451171875	1.43988623046875	0.35332177734375	2.5357900390625	1.441643127441406	0.28491015625	2.60166845703125	1.469787902832031	0.335056640625	2.811341796875	1.726069396972656	0.1351719970703125	2.755774169921875	1.667905822753906	0.0263280029296875	2.57136865234375	1.457912170410156	0.1029278564453125	2.37787060546875	1.597155822753906	0.1428909912109375	2.41710546875	1.696291320800781	0.1471497802734375
239	7.933333999999999	2.850126220703125	1.197186126708984	0.2116279296875	2.8331103515625	1.378446319580078	0.1986387939453125	2.81316845703125	1.522615600585937	0.1881993408203125	2.81437353515625	1.7442783203125	0.1741309814453125	2.826619384765625	1.709927856445312	0.2085491943359375	2.861523193359375	1.666853759765625	0.3438828125	2.763903076171875	1.402164154052734	0.3622532958984375	2.54656591796875	1.469001800537109	0.4300885009765625	2.5021142578125	1.534937866210937	0.3719390869140625	2.56066064453125	1.451944976806641	0.32829296875	2.540240966796875	1.561129028320313	0.312392822265625	2.803792724609375	1.705327758789063	0.1437581787109375	2.738370849609375	1.644672241210937	0.0430467529296875	2.55918994140625	1.442780914306641	0.143619384765625	2.36255908203125	1.567658325195312	0.2026171875	2.39182958984375	1.669548461914062	0.19904248046875
240	7.966667	2.857954833984375	1.199604705810547	0.20564697265625	2.841732421875	1.381020904541016	0.1935400390625	2.82227001953125	1.525355712890625	0.1843074951171875	2.8232041015625	1.747058166503906	0.1704227294921875	2.838011474609375	1.712610961914062	0.2037286376953125	2.885489013671875	1.669746398925781	0.3352677001953125	2.790472412109375	1.405236938476563	0.3661507568359375	2.57136767578125	1.421562133789062	0.455841796875	2.519684326171875	1.500687377929688	0.4279979248046875	2.58029931640625	1.454131774902344	0.3481116943359375	2.563966796875	1.536482482910156	0.3593436279296875	2.81009765625	1.708184387207031	0.140939697265625	2.735984375	1.648536743164063	0.0457783203125	2.5620986328125	1.449949768066406	0.1612239990234375	2.3715087890625	1.575322570800781	0.2367886962890625	2.36257275390625	1.677807312011719	0.2108873291015625
241	8	2.863461669921875	1.203295166015625	0.2044896240234375	2.84907958984375	1.385022888183594	0.1918216552734375	2.83088623046875	1.529644165039063	0.18205224609375	2.8326708984375	1.751784301757813	0.17200244140625	2.8468759765625	1.716685424804687	0.2049688720703125	2.8948818359375	1.669010620117187	0.3348221435546875	2.795947265625	1.405857299804687	0.3676708984375	2.57699365234375	1.399114349365234	0.459601806640625	2.5198701171875	1.477311004638672	0.440892578125	2.574064453125	1.456452423095703	0.34667333984375	2.570490478515625	1.5214921875	0.3718428955078125	2.819898681640625	1.71342431640625	0.14162109375	2.74681591796875	1.65611962890625	0.044052001953125	2.573165771484375	1.456198577880859	0.1583062744140625	2.3797890625	1.576905151367187	0.2351868896484375	2.33467578125	1.667203979492188	0.2021912841796875
242	8.033334	2.871648193359375	1.205544616699219	0.19775439453125	2.85746484375	1.387479675292969	0.181432861328125	2.845184326171875	1.532862976074219	0.1685126953125	2.8397568359375	1.755707458496094	0.16389697265625	2.856731201171875	1.720219421386719	0.195301025390625	2.906075927734375	1.669620056152344	0.3239747314453125	2.799964111328125	1.408805419921875	0.3593896484375	2.582085205078125	1.386142150878906	0.452927978515625	2.52479345703125	1.466660522460937	0.449259521484375	2.578576416015625	1.460628540039063	0.3523841552734375	2.580806640625	1.517030700683594	0.3786114501953125	2.82656396484375	1.717584594726563	0.1331773681640625	2.74547021484375	1.661222778320313	0.0410513916015625	2.56930712890625	1.464072814941406	0.1581533203125	2.3833779296875	1.584097778320313	0.254091064453125	2.39764697265625	1.68340869140625	0.2184423828125
243	8.066666999999999	2.873695068359375	1.203911437988281	0.1957891845703125	2.85944921875	1.384945770263672	0.180870849609375	2.84630419921875	1.529543212890625	0.1691678466796875	2.84273974609375	1.751185180664062	0.1640516357421875	2.85987548828125	1.715830444335937	0.195072998046875	2.910716064453125	1.665338012695313	0.3222774658203125	2.8033955078125	1.406515777587891	0.3561331787109375	2.588413818359375	1.378739135742187	0.451642333984375	2.531062255859375	1.458622894287109	0.452598388671875	2.58235302734375	1.458211395263672	0.354886962890625	2.587164306640625	1.511294464111328	0.3823387451171875	2.828744140625	1.713306762695312	0.1338494873046875	2.74457568359375	1.661798950195313	0.0427327880859375	2.567712158203125	1.467520538330078	0.1596533203125	2.39137353515625	1.593208374023438	0.26283935546875	2.395753173828125	1.691928344726563	0.224791259765625
244	8.100000000000001	2.877406982421875	1.202778717041016	0.1951409912109375	2.863340576171875	1.383802642822266	0.1807733154296875	2.850464599609375	1.528403198242188	0.169499267578125	2.84501513671875	1.749958190917969	0.16622998046875	2.862156982421875	1.714502136230469	0.197101318359375	2.912350341796875	1.663919189453125	0.324463623046875	2.810919189453125	1.403281921386719	0.36151611328125	2.59575	1.368976226806641	0.4542191162109375	2.5363125	1.447273559570313	0.4552030029296875	2.58338623046875	1.45694775390625	0.3559066162109375	2.59099462890625	1.503279846191406	0.3881744384765625	2.8316435546875	1.712234375	0.1355865478515625	2.747627197265625	1.662087829589844	0.0436485595703125	2.5680341796875	1.470255981445312	0.1601817626953125	2.387560302734375	1.587510559082031	0.2659046630859375	2.40497607421875	1.687328247070313	0.2352918701171875
245	8.133334000000001	2.87954248046875	1.198027130126953	0.1963463134765625	2.866917724609375	1.379656463623047	0.1827418212890625	2.85563720703125	1.524784790039063	0.1720272216796875	2.8528447265625	1.74694580078125	0.171557861328125	2.869810302734375	1.710814697265625	0.2019351806640625	2.91817724609375	1.658587890625	0.3297425537109375	2.805151611328125	1.400942901611328	0.35838330078125	2.588876953125	1.427444488525391	0.4525177001953125	2.516306396484375	1.493613647460938	0.444394287109375	2.58997216796875	1.463095764160156	0.367779296875	2.59430224609375	1.533569152832031	0.3516805419921875	2.8387705078125	1.709683898925781	0.1404678955078125	2.75372119140625	1.658895874023437	0.0493634033203125	2.569487060546875	1.467857788085937	0.161582275390625	2.3883740234375	1.583560485839844	0.2692142333984375	2.34943408203125	1.67501123046875	0.2320869140625
246	8.166667	2.876904541015625	1.203889434814453	0.1951019287109375	2.863697998046875	1.384922241210937	0.18244287109375	2.8497294921875	1.529386108398437	0.1727027587890625	2.847574951171875	1.750797241210937	0.171656494140625	2.864059814453125	1.714817993164063	0.202197509765625	2.917211669921875	1.663386108398437	0.327840576171875	2.814724609375	1.402428558349609	0.35667041015625	2.5993955078125	1.388701721191406	0.4536295166015625	2.53196484375	1.460032379150391	0.450473876953125	2.5852451171875	1.466149505615234	0.35419970703125	2.589218505859375	1.512246826171875	0.3723870849609375	2.83377294921875	1.71362353515625	0.1406171875	2.750279052734375	1.664309814453125	0.0479517822265625	2.565739501953125	1.470952972412109	0.152955810546875	2.379989990234375	1.572113891601562	0.2654073486328125	2.39279638671875	1.67433935546875	0.2415838623046875
247	8.199999999999999	2.86051025390625	1.211958099365234	0.1951112060546875	2.8430615234375	1.393839691162109	0.1825672607421875	2.82663671875	1.539006103515625	0.1728291015625	2.822179931640625	1.761811157226562	0.1694876708984375	2.839097412109375	1.72608544921875	0.200621826171875	2.89365478515625	1.676291870117188	0.3274285888671875	2.800233154296875	1.410209320068359	0.3582518310546875	2.585865234375	1.377243682861328	0.45649365234375	2.52023779296875	1.450883697509766	0.4500230712890625	2.560641357421875	1.472367462158203	0.3489757080078125	2.56989453125	1.505406524658203	0.3799918212890625	2.808720703125	1.723934936523438	0.1386109619140625	2.725039306640625	1.671290161132812	0.0466739501953125	2.53897607421875	1.472987274169922	0.1446947021484375	2.340023193359375	1.564707641601562	0.2453978271484375	2.35595263671875	1.668910034179687	0.230677978515625
248	8.233333999999999	2.857959716796875	1.218391021728516	0.1994293212890625	2.84074072265625	1.400173065185547	0.1855723876953125	2.82085302734375	1.544851318359375	0.175349365234375	2.82304345703125	1.767521728515625	0.16685302734375	2.83911376953125	1.73203564453125	0.1986904296875	2.8929892578125	1.683407470703125	0.32621484375	2.793331787109375	1.41972250366211	0.357735595703125	2.580703369140625	1.372658721923828	0.4539110107421875	2.51922216796875	1.449541046142578	0.4627470703125	2.555866943359375	1.477888458251953	0.361976806640625	2.57271044921875	1.508055816650391	0.3906341552734375	2.8082275390625	1.72937109375	0.1369627685546875	2.722764404296875	1.678901123046875	0.045474365234375	2.531322265625	1.483170196533203	0.1380333251953125	2.33354150390625	1.558487426757813	0.253487060546875	2.338114501953125	1.664697021484375	0.24859326171875
249	8.266667000000002	2.8737890625	1.217428894042969	0.2092218017578125	2.85906884765625	1.398997436523437	0.1953338623046875	2.839895751953125	1.543420288085938	0.1850272216796875	2.846320068359375	1.765459106445312	0.1758231201171875	2.8607021484375	1.729909790039063	0.208206787109375	2.910319580078125	1.679302612304687	0.336294189453125	2.807044189453125	1.417302459716797	0.3640345458984375	2.593622802734375	1.363697692871094	0.4534154052734375	2.5312509765625	1.439256561279297	0.464548095703125	2.566390625	1.476203582763672	0.3663453369140625	2.588183837890625	1.501756561279297	0.396603515625	2.831813232421875	1.7275419921875	0.1456856689453125	2.74892578125	1.678119750976562	0.0517530517578125	2.541876953125	1.490600494384766	0.123205322265625	2.33378759765625	1.5525947265625	0.2266639404296875	2.263601318359375	1.632030883789062	0.232688232421875
250	8.300000000000001	2.876265625	1.226567932128906	0.207963134765625	2.862413818359375	1.406324493408203	0.193514892578125	2.8470576171875	1.549671508789062	0.1824029541015625	2.857322998046875	1.769452575683594	0.1764583740234375	2.870232421875	1.733594543457031	0.208344970703125	2.9143330078125	1.680999816894531	0.335985595703125	2.81052001953125	1.421812530517578	0.3590472412109375	2.596928466796875	1.364864349365234	0.4392034912109375	2.53859375	1.439653411865234	0.4623031005859375	2.57545751953125	1.489201232910156	0.3718250732421875	2.598406494140625	1.507064392089844	0.400788818359375	2.843014892578125	1.73256787109375	0.145792236328125	2.760074951171875	1.69199560546875	0.04961328125	2.55049951171875	1.503552856445312	0.0949161376953125	2.360794921875	1.557753051757813	0.22822998046875	2.25942236328125	1.58178466796875	0.242174560546875
251	8.333334000000001	2.877874755859375	1.234538940429688	0.1951181640625	2.8630322265625	1.414344390869141	0.1789425048828125	2.847361572265625	1.557793518066406	0.166793212890625	2.856725830078125	1.777613403320312	0.15328564453125	2.8729775390625	1.742633117675781	0.1847333984375	2.932643798828125	1.69975634765625	0.3099061279296875	2.886593994140625	1.4500146484375	0.4292080078125	2.681770751953125	1.403273254394531	0.535599609375	2.597962158203125	1.439012054443359	0.5001363525390625	2.579176025390625	1.461089965820312	0.39432470703125	2.62952392578125	1.494997375488281	0.4291846923828125	2.83928759765625	1.739811889648438	0.1253548583984375	2.7466279296875	1.695414489746094	0.040076171875	2.5287646484375	1.517252807617187	0.090326904296875	2.35067626953125	1.572075561523437	0.239150390625	2.245508056640625	1.568323486328125	0.241863525390625
252	8.366667	2.88451171875	1.239611175537109	0.193586669921875	2.868001220703125	1.418574859619141	0.175682861328125	2.854338134765625	1.561614013671875	0.1614696044921875	2.86316748046875	1.779994689941406	0.1382252197265625	2.87983154296875	1.746549011230469	0.1708746337890625	2.939153564453125	1.715049987792969	0.299065673828125	2.914893798828125	1.4845625	0.4557613525390625	2.711209716796875	1.442432678222656	0.564719970703125	2.62907080078125	1.458171447753906	0.5146336669921875	2.58597705078125	1.445126892089844	0.4149378662109375	2.64648876953125	1.491876586914062	0.439647216796875	2.8454755859375	1.741094665527344	0.1122955322265625	2.752625732421875	1.696672729492188	0.0278486328125	2.52946826171875	1.521848327636719	0.057735107421875	2.3767412109375	1.582824279785156	0.2294765625	2.273403564453125	1.56588671875	0.22227978515625
253	8.399999999999999	2.889048828125	1.239646911621094	0.19352197265625	2.866693603515625	1.418078308105469	0.1718297119140625	2.848468505859375	1.560691833496094	0.1545780029296875	2.854806884765625	1.779650695800781	0.13004150390625	2.87251513671875	1.746426025390625	0.16258251953125	2.940212890625	1.713279418945313	0.286609375	2.928048095703125	1.489950866699219	0.4559947509765625	2.73471142578125	1.444256530761719	0.5824184570312499	2.649477294921875	1.455484252929688	0.5358702392578125	2.59812060546875	1.433422119140625	0.4414730224609375	2.661617919921875	1.48080859375	0.4571005859375	2.836879638671875	1.740350646972656	0.104605224609375	2.74232861328125	1.695279663085937	0.021804443359375	2.50951806640625	1.530479736328125	0.0408258056640625	2.33760791015625	1.5541337890625	0.2043802490234375	2.23950830078125	1.524286010742188	0.180588134765625
254	8.433333999999999	2.87105908203125	1.262364379882813	0.1907562255859375	2.849208251953125	1.441959594726562	0.16420068359375	2.832796630859375	1.585624084472656	0.1427159423828125	2.850791748046875	1.806385803222656	0.1213338623046875	2.866031005859375	1.771573120117187	0.1541929931640625	2.932694091796875	1.732625549316406	0.2787210693359375	2.927881591796875	1.507279907226562	0.450245361328125	2.732970947265625	1.46405908203125	0.5792994384765625	2.643814453125	1.467509582519531	0.537107666015625	2.581067138671875	1.45096728515625	0.4473583984375	2.644973388671875	1.49454296875	0.4612208251953125	2.83151806640625	1.767995849609375	0.09457958984375001	2.73281884765625	1.732009521484375	0.0101256103515625	2.50568408203125	1.554414306640625	-0.0024549560546875	2.337248779296875	1.536980895996094	0.168655029296875	2.23140185546875	1.535693786621094	0.159291259765625
255	8.466667000000001	2.868083740234375	1.277089324951172	0.1958912353515625	2.8468603515625	1.456360168457031	0.1675255126953125	2.83570263671875	1.600061889648438	0.143701416015625	2.84716650390625	1.82141845703125	0.1257742919921875	2.8638095703125	1.786546569824219	0.1578289794921875	2.936760009765625	1.749614990234375	0.2792955322265625	2.973679931640625	1.504292907714844	0.415577392578125	2.77925244140625	1.456662414550781	0.54351513671875	2.68335595703125	1.441009826660156	0.526576904296875	2.60149462890625	1.461129028320312	0.45485791015625	2.66282177734375	1.497329284667969	0.4630528564453125	2.82863916015625	1.782961364746094	0.09865429687500001	2.73117919921875	1.744160400390625	0.0141494140625	2.50440869140625	1.568894958496094	-0.018038330078125	2.335185791015625	1.549303955078125	0.1518338623046875	2.231206298828125	1.538292724609375	0.1332578125
256	8.5	2.870763427734375	1.289816741943359	0.2006004638671875	2.846447998046875	1.468304290771484	0.1710186767578125	2.832105224609375	1.611401489257812	0.1462060546875	2.8459541015625	1.832446899414062	0.1289857177734375	2.86312255859375	1.797228515625	0.1602945556640625	2.94667822265625	1.7564521484375	0.273216552734375	3.000734375	1.506876312255859	0.394637451171875	2.830638427734375	1.433487701416016	0.542973876953125	2.733975341796875	1.443535186767578	0.5267484130859375	2.63858203125	1.466978607177734	0.4760054931640625	2.7092861328125	1.497831268310547	0.4872437744140625	2.826075927734375	1.794419067382813	0.102318115234375	2.723885498046875	1.756888549804688	0.0232222900390625	2.501865478515625	1.580542846679688	-0.0279281005859375	2.28318603515625	1.534009887695313	0.0602261962890625	2.196525634765625	1.499110687255859	0.009959838867187499
257	8.533334	2.853874755859375	1.29532827758789	0.2125093994140625	2.825634033203125	1.471928619384766	0.1860223388671875	2.81049755859375	1.61384814453125	0.1632061767578125	2.815287841796875	1.832738037109375	0.141529052734375	2.835493408203125	1.799073364257813	0.171953857421875	2.930441650390625	1.769371826171875	0.2772584228515625	3.04852294921875	1.528643310546875	0.35807080078125	2.8967060546875	1.436764556884766	0.512197265625	2.79923876953125	1.440080291748047	0.508816162109375	2.69130419921875	1.451854217529297	0.4946029052734375	2.76042822265625	1.481308807373047	0.5034559326171875	2.795283203125	1.793914428710937	0.11711328125	2.691651123046875	1.752786499023438	0.0441046142578125	2.484598388671875	1.573211791992188	-0.0352784423828125	2.25612255859375	1.515239501953125	-0.002253662109375	2.171276123046875	1.502625579833984	-0.06292932128906251
258	8.566666999999999	2.8545537109375	1.298134460449219	0.19903173828125	2.825330810546875	1.474769897460938	0.17145458984375	2.809602294921875	1.616722595214844	0.1474849853515625	2.815533203125	1.83592919921875	0.1249442138671875	2.83364892578125	1.80240625	0.1569583740234375	2.908708251953125	1.775893310546875	0.27833203125	3.011885498046875	1.552730895996094	0.413549072265625	2.87455615234375	1.432894653320313	0.5626826171875	2.783418701171875	1.414426208496094	0.5324764404296874	2.694283447265625	1.455980163574219	0.4838389892578125	2.76530224609375	1.485738159179687	0.492857177734375	2.797321533203125	1.796856079101563	0.0993511962890625	2.712417724609375	1.757382385253906	0.0041466064453125	2.5162041015625	1.569804870605469	-0.08558984375000001	2.3156298828125	1.510160705566406	0.02880615234375	2.2158212890625	1.50288134765625	-0.003873046875
259	8.600000000000001	2.8560654296875	1.297693634033203	0.2003245849609375	2.825306640625	1.473618133544922	0.1720159912109375	2.807492919921875	1.614930541992188	0.1473023681640625	2.813543212890625	1.833052001953125	0.1188953857421875	2.833262451171875	1.800256469726563	0.1505751953125	2.91899951171875	1.777277221679687	0.2650911865234375	3.005047119140625	1.563226440429688	0.42391943359375	2.8817119140625	1.457366668701172	0.593755126953125	2.7983154296875	1.415446746826172	0.56524169921875	2.7174873046875	1.455163299560547	0.5029229736328125	2.786715087890625	1.484289520263672	0.501098876953125	2.793620849609375	1.793569580078125	0.09547338867187501	2.701307861328125	1.75374072265625	0.0079588623046875	2.479689208984375	1.5873876953125	-0.0602799072265625	2.260760498046875	1.522792846679688	0.0073057861328125	2.1960439453125	1.488295257568359	-0.06795764160156249
260	8.633334000000001	2.85712109375	1.301366333007812	0.2154754638671875	2.821922607421875	1.476293151855469	0.185485595703125	2.7936943359375	1.616124389648438	0.161530517578125	2.797822021484375	1.834451110839844	0.1332923583984375	2.8176630859375	1.801804138183594	0.165097412109375	2.907718017578125	1.774442810058594	0.2753726806640625	3.03911279296875	1.547381164550781	0.373987060546875	2.928502197265625	1.414972351074219	0.53387548828125	2.830915283203125	1.416642028808594	0.53721875	2.728034912109375	1.449810913085938	0.519198486328125	2.799788330078125	1.477395935058594	0.51532373046875	2.778422607421875	1.794770324707031	0.1097000732421875	2.677525146484375	1.752144348144531	0.0335968017578125	2.45438525390625	1.588964294433594	-0.038009521484375	2.235396484375	1.495349792480469	-0.0334202880859375	2.1773515625	1.47347021484375	-0.1183248291015625
261	8.666667	2.8561767578125	1.302494903564453	0.21674267578125	2.820923583984375	1.477428924560547	0.186859375	2.79265185546875	1.617265747070312	0.16298876953125	2.796641845703125	1.835657836914062	0.135239501953125	2.816298828125	1.802974975585937	0.167122314453125	2.90557763671875	1.77552294921875	0.27800439453125	3.03659814453125	1.548460815429687	0.377114013671875	2.9250166015625	1.415541778564453	0.5359005126953125	2.82740478515625	1.417051055908203	0.5385238037109376	2.7246083984375	1.450096099853516	0.51981103515625	2.7963447265625	1.477801910400391	0.5165260009765625	2.77748095703125	1.795996337890625	0.1114208984375	2.677218017578125	1.753372314453125	0.03448291015625	2.4548740234375	1.589993041992187	-0.0391171875	2.236006103515625	1.496025054931641	-0.0363472900390625	2.17862646484375	1.474233306884766	-0.1217254638671875
262	8.699999999999999	2.857422119140625	1.298465911865234	0.2134786376953125	2.8220859375	1.473493011474609	0.1827806396484375	2.793939208984375	1.613434692382812	0.15821337890625	2.79832177734375	1.831870727539063	0.128591064453125	2.81836181640625	1.799328735351562	0.160483642578125	2.9023046875	1.775572387695312	0.2765208740234375	3.024444580078125	1.562586791992187	0.412447021484375	2.918511474609375	1.435389984130859	0.5800137939453125	2.823150634765625	1.415752532958984	0.5708775634765625	2.72306640625	1.443441802978516	0.535411376953125	2.792660888671875	1.476165435791016	0.5297735595703125	2.77863330078125	1.792037963867188	0.1053548583984375	2.677321533203125	1.74969921875	0.0293280029296875	2.4534580078125	1.588205322265625	-0.045303955078125	2.235458740234375	1.491462310791016	-0.04845654296875	2.178876953125	1.470480377197266	-0.134738525390625
263	8.733333999999999	2.847717041015625	1.309808380126953	0.22964306640625	2.810656005859375	1.484770416259766	0.200162841796875	2.780881591796875	1.6246171875	0.1766199951171875	2.7798935546875	1.843964721679688	0.153396240234375	2.79844140625	1.811148315429687	0.1859373779296875	2.87218701171875	1.784849243164063	0.3082645263671875	3.009838623046875	1.566241821289063	0.4182139892578125	2.92661376953125	1.394253448486328	0.5561334228515625	2.8591875	1.336307769775391	0.515302490234375	2.78515234375	1.403407623291016	0.4698226318359375	2.845770751953125	1.351366973876953	0.462474609375	2.763563232421875	1.804198852539062	0.12754248046875	2.670477294921875	1.760816162109375	0.0420714111328125	2.4613603515625	1.592354614257812	-0.0565577392578125	2.249651611328125	1.485127716064453	-0.08155078125	2.20564404296875	1.461616790771484	-0.1743226318359375
264	8.766667000000002	2.849657470703125	1.307669525146484	0.2320565185546875	2.815893310546875	1.483255035400391	0.202068603515625	2.79043505859375	1.623897338867188	0.17800048828125	2.778214111328125	1.842987182617188	0.1550560302734375	2.794174072265625	1.811116455078125	0.189848876953125	2.843223876953125	1.793208374023437	0.325411376953125	2.97708349609375	1.582762329101562	0.454471923828125	2.915392822265625	1.382845794677734	0.5630146484375	2.8666904296875	1.318070770263672	0.508170654296875	2.793709228515625	1.391031463623047	0.4706466064453125	2.834884765625	1.351631317138672	0.457400146484375	2.768305908203125	1.802494506835937	0.1271318359375	2.68935009765625	1.753429931640625	0.03111474609375	2.46901025390625	1.589351684570313	-0.048906005859375	2.271028564453125	1.462652008056641	-0.09037634277343751	2.2135537109375	1.453138702392578	-0.1781680908203125
265	8.800000000000001	2.86133349609375	1.311848876953125	0.23830810546875	2.83337646484375	1.487338745117188	0.2097083740234375	2.808942626953125	1.627263305664063	0.1867030029296875	2.79494140625	1.845310363769531	0.1713807373046875	2.806052001953125	1.812447937011719	0.2066219482421875	2.823193359375	1.786794799804687	0.3475042724609375	2.96781787109375	1.572234924316406	0.4513062744140625	2.866966796875	1.364796020507812	0.4907020263671875	2.83570166015625	1.293508605957031	0.4325787353515625	2.75522021484375	1.330077941894531	0.368786865234375	2.76809228515625	1.331786987304687	0.3924088134765625	2.79054052734375	1.806222961425781	0.1408170166015625	2.72728955078125	1.763687438964844	0.0322191162109375	2.52531005859375	1.590021362304687	-0.0664732666015625	2.312443359375	1.490362426757812	-0.0363909912109375	2.26038037109375	1.461018371582031	-0.1222376708984375
266	8.833334000000001	2.86724267578125	1.293714538574219	0.2586983642578125	2.83731787109375	1.467430419921875	0.2275394287109375	2.808903564453125	1.605448425292969	0.202570068359375	2.791685546875	1.821602355957031	0.181734375	2.80476171875	1.790085754394531	0.21715234375	2.83547119140625	1.768521789550781	0.35559130859375	2.990343505859375	1.553291076660156	0.436654541015625	2.881800537109375	1.352169738769531	0.480546630859375	2.842392333984375	1.283548034667969	0.42511181640625	2.754141357421875	1.318542541503906	0.37275	2.768383544921875	1.316283264160156	0.3999407958984375	2.786348876953125	1.781804382324219	0.152717529296875	2.72196435546875	1.737174377441406	0.046535400390625	2.499855712890625	1.603987487792969	-0.06636474609375	2.295330322265625	1.507956970214844	-0.133336669921875	2.236050048828125	1.515618896484375	-0.218480224609375
267	8.866667	2.8758056640625	1.279204162597656	0.270133056640625	2.83851708984375	1.451921325683594	0.2341671142578125	2.80313330078125	1.588462646484375	0.2044068603515625	2.78567041015625	1.806010681152344	0.1816181640625	2.79510693359375	1.774369445800781	0.218551513671875	2.817774658203125	1.759809753417969	0.3605035400390625	2.9673974609375	1.548402404785156	0.465061767578125	2.8851171875	1.335265197753906	0.517573974609375	2.841294921875	1.282702819824219	0.448370361328125	2.761432861328125	1.297725463867188	0.375404296875	2.781697021484375	1.303000854492188	0.422009765625	2.78410986328125	1.765903015136719	0.1519638671875	2.7368994140625	1.716967468261719	0.037751220703125	2.51154833984375	1.603172180175781	-0.093625	2.296397216796875	1.536066467285156	-0.1682037353515625	2.21639599609375	1.581475646972656	-0.21839697265625
268	8.899999999999999	2.863745361328125	1.267786071777344	0.2696292724609375	2.829006591796875	1.440598693847656	0.231625244140625	2.795134765625	1.577064392089844	0.199827392578125	2.778275146484375	1.794179382324219	0.1728370361328125	2.78541455078125	1.763107482910156	0.2107562255859375	2.79059033203125	1.762156921386719	0.3551466064453125	2.949972412109375	1.597068298339844	0.5143817138671875	2.8915927734375	1.383224182128906	0.5906558837890625	2.86312939453125	1.318696838378906	0.5235855712890625	2.79893603515625	1.302795349121094	0.4366715087890625	2.805666015625	1.326935852050781	0.4886722412109375	2.7788232421875	1.753652648925781	0.1437208251953125	2.739715576171875	1.703455505371094	0.0270205078125	2.524635009765625	1.590945373535156	-0.1215537109375	2.31187548828125	1.530104553222656	-0.2075020751953125	2.2389365234375	1.572982604980469	-0.2693321533203125
269	8.933333999999999	2.84671875	1.197073272705078	0.26022314453125	2.822736328125	1.375586944580078	0.2470404052734375	2.79642333984375	1.516951904296875	0.2340318603515625	2.79272705078125	1.736666259765625	0.2304510498046875	2.79571240234375	1.701259399414063	0.2650828857421875	2.80880126953125	1.751980102539062	0.3999794921875	2.907329345703125	1.64332861328125	0.638184326171875	2.75902197265625	1.7168935546875	0.471695068359375	2.780040283203125	1.797302734375	0.420760498046875	2.79823779296875	1.86929443359375	0.340444580078125	2.85273193359375	1.784953369140625	0.50096875	2.7930908203125	1.699501831054687	0.1970318603515625	2.756626220703125	1.680779418945312	0.070371826171875	2.5871357421875	1.5217236328125	-0.094605712890625	2.385835205078125	1.413555145263672	-0.16023779296875	2.31390234375	1.409966064453125	-0.23658203125
270	8.966667000000001	2.84223681640625	1.186360565185547	0.2595013427734375	2.820784912109375	1.367600799560547	0.2462664794921875	2.7978662109375	1.511491180419922	0.2332178955078125	2.79848974609375	1.734154663085937	0.2307972412109375	2.7981376953125	1.698046264648438	0.2657747802734375	2.8059267578125	1.717442626953125	0.4108988037109375	2.80821484375	1.596210205078125	0.6670875244140625	2.736171875	1.73174658203125	0.4853428955078125	2.738016357421875	1.812024169921875	0.4278406982421875	2.728062744140625	1.882895385742188	0.3432181396484375	2.81615625	1.825028076171875	0.4475128173828125	2.800783203125	1.696677001953125	0.1968155517578125	2.7785263671875	1.674572875976562	0.06562744140625	2.6449228515625	1.491820709228516	-0.1136917724609375	2.437388671875	1.380438018798828	-0.1642540283203125	2.3510078125	1.399553436279297	-0.2232574462890625
271	9	2.837853271484375	1.182883422851563	0.2643238525390625	2.818476806640625	1.363281555175781	0.2447132568359375	2.801995849609375	1.507284423828125	0.2280831298828125	2.80845751953125	1.729190551757813	0.2221842041015625	2.799611328125	1.69394921875	0.2567325439453125	2.777116455078125	1.692429870605469	0.4012108154296875	2.67982958984375	1.573684814453125	0.6385687255859375	2.64087646484375	1.721902160644531	0.4574566650390625	2.68613525390625	1.793324340820313	0.4069342041015625	2.734083740234375	1.853577209472656	0.3276417236328125	2.738437744140625	1.788716979980469	0.4954112548828125	2.817214599609375	1.691058166503906	0.1902459716796875	2.83040576171875	1.662500793457031	0.059452392578125	2.69433740234375	1.481911865234375	-0.118953369140625	2.474513916015625	1.386227813720703	-0.134561767578125	2.3885	1.397653656005859	-0.195544189453125
272	9.033334	2.83631982421875	1.176538223266602	0.2683790283203125	2.8209228515625	1.356777282714844	0.2497984619140625	2.8084404296875	1.500833862304688	0.2347435302734375	2.813236328125	1.722073059082031	0.2337725830078125	2.799605224609375	1.686239807128906	0.2658072509765625	2.75859326171875	1.6746162109375	0.4051424560546875	2.59841064453125	1.522298706054688	0.5797296142578126	2.58458837890625	1.706025451660156	0.4315963134765625	2.62628759765625	1.777603942871094	0.3789542236328125	2.66971826171875	1.835861267089844	0.2961868896484375	2.68555029296875	1.763872314453125	0.4004808349609375	2.827196044921875	1.684757690429687	0.2030235595703125	2.86145263671875	1.659331787109375	0.0759459228515625	2.76197119140625	1.471084533691406	-0.1165028076171875	2.537916259765625	1.387812072753906	-0.1298863525390625	2.45151318359375	1.405997131347656	-0.1879569091796875
273	9.066666999999999	2.8487421875	1.166620407104492	0.2808115234375	2.8348837890625	1.34703402709961	0.26176953125	2.81878759765625	1.489807800292969	0.2391005859375	2.8221845703125	1.711095581054688	0.24567431640625	2.80275146484375	1.674272033691406	0.273334716796875	2.73069921875	1.649322937011719	0.397593017578125	2.530370849609375	1.508044555664062	0.536637451171875	2.532425048828125	1.707593322753906	0.409650146484375	2.5995205078125	1.762051696777344	0.363	2.662959716796875	1.809734191894531	0.286544921875	2.631869140625	1.750146423339844	0.343632080078125	2.842181640625	1.674726501464844	0.217162353515625	2.894355224609375	1.641478759765625	0.0981649169921875	2.81381640625	1.450810272216797	-0.1008756103515625	2.582404296875	1.412522369384765	-0.14943212890625	2.485556640625	1.424586761474609	-0.1901171875
274	9.100000000000001	2.8365927734375	1.172597610473633	0.2639071044921875	2.82370849609375	1.353136566162109	0.248389404296875	2.8087021484375	1.496308563232422	0.2291966552734375	2.81728759765625	1.716861450195313	0.241595947265625	2.7933525390625	1.68014306640625	0.2654671630859375	2.70296875	1.655434692382812	0.376860595703125	2.492942626953125	1.476652862548828	0.432576904296875	2.4769892578125	1.67884423828125	0.311579345703125	2.55060888671875	1.741792846679687	0.296364501953125	2.631787109375	1.8051181640625	0.2575584716796875	2.576275390625	1.75375927734375	0.2741109619140625	2.839875732421875	1.680551391601563	0.2151572265625	2.922694580078125	1.654843994140625	0.11311669921875	2.9012490234375	1.439817993164062	-0.0753145751953125	2.6640126953125	1.439466705322266	-0.1055833740234375	2.5672333984375	1.428590301513672	-0.14633984375
275	9.133334000000001	2.827560302734375	1.170121612548828	0.2617310791015625	2.82278271484375	1.352864562988281	0.255701904296875	2.80740185546875	1.496772033691406	0.234836669921875	2.8179921875	1.718495361328125	0.251225830078125	2.78939892578125	1.681838745117187	0.2703011474609375	2.6684130859375	1.641715576171875	0.3426317138671875	2.46031640625	1.449976501464844	0.32859326171875	2.44907421875	1.663577575683594	0.2247177734375	2.516281494140625	1.735004577636719	0.2360013427734375	2.6088427734375	1.768336730957031	0.286927490234375	2.552904296875	1.734166931152344	0.2118707275390625	2.844294189453125	1.681691589355469	0.2285087890625	2.942883544921875	1.648271179199219	0.1428260498046875	2.979860107421875	1.415969421386719	-0.024504638671875	2.74565234375	1.442460388183594	-0.073775634765625	2.6517861328125	1.424151031494141	-0.1201708984375
276	9.166667	2.820306396484375	1.156275009155273	0.249979248046875	2.817484130859375	1.337151458740234	0.2477171630859375	2.803156005859375	1.480382049560547	0.2336544189453125	2.81001806640625	1.699983764648437	0.24767578125	2.781294189453125	1.663574462890625	0.2655574951171875	2.651586669921875	1.6219208984375	0.315101806640625	2.46353515625	1.421877532958984	0.25901708984375	2.425005126953125	1.631460815429687	0.1594820556640625	2.4302783203125	1.728891357421875	0.1632508544921875	2.5025888671875	1.786750854492188	0.221814453125	2.523853271484375	1.693296630859375	0.22541357421875	2.837582763671875	1.663672241210937	0.22697509765625	2.933155029296875	1.63755419921875	0.1377103271484375	3.080926025390625	1.4140966796875	0.0389375	2.84872119140625	1.394776519775391	-0.01039794921875	2.76356494140625	1.456437042236328	-0.009916748046875
277	9.199999999999999	2.797570068359375	1.152342498779297	0.236836669921875	2.784759033203125	1.333559143066406	0.2352352294921875	2.765012939453125	1.476954315185547	0.2232823486328125	2.762753173828125	1.697116088867187	0.2433369140625	2.732626220703125	1.659299560546875	0.2557318115234375	2.59694921875	1.613632202148438	0.2821456298828125	2.444230224609375	1.424879669189453	0.1398795166015625	2.386705322265625	1.622155395507813	0.02344091796875	2.41595751953125	1.709994140625	0.0557529296875	2.49343994140625	1.766234985351562	0.1099852294921875	2.465791259765625	1.725489013671875	0.0624879150390625	2.79444775390625	1.662006225585937	0.2262841796875	2.902153076171875	1.644047973632813	0.1487474365234375	3.107761962890625	1.444201873779297	0.1475394287109375	2.91840869140625	1.348956268310547	0.0367261962890625	2.825698486328125	1.392715972900391	0.06197021484375
278	9.233333999999999	2.786785400390625	1.150427825927734	0.2246541748046875	2.771571533203125	1.33124658203125	0.22124169921875	2.74974365234375	1.474060668945313	0.2078470458984375	2.74238134765625	1.694168640136719	0.2244813232421875	2.712853271484375	1.655934997558594	0.236831787109375	2.576845703125	1.608706176757813	0.2573109130859375	2.44468603515625	1.415911987304687	0.1011309814453125	2.37841357421875	1.598224304199219	-0.033184326171875	2.403416015625	1.690758544921875	-0.0129857177734375	2.47082373046875	1.761803039550781	0.0369317626953125	2.44899267578125	1.710590515136719	0.001428466796875	2.775125732421875	1.659540771484375	0.2086197509765625	2.8871875	1.641021362304687	0.1379283447265625	3.097805908203125	1.44933740234375	0.1686505126953125	2.92088037109375	1.3400947265625	0.0509547119140625	2.82658056640625	1.384899169921875	0.065942626953125
279	9.266667000000002	2.800150146484375	1.156706604003906	0.2214600830078125	2.786377197265625	1.338282867431641	0.222695556640625	2.7684013671875	1.482558349609375	0.215244140625	2.7589326171875	1.703064575195313	0.2351298828125	2.72812060546875	1.664510131835938	0.2433287353515625	2.589976806640625	1.618246765136719	0.25151318359375	2.51103466796875	1.418107238769531	0.06909973144531251	2.42563623046875	1.56489892578125	-0.09584301757812499	2.36362060546875	1.6345986328125	-0.1267713623046875	2.42784326171875	1.700945251464844	-0.0664537353515625	2.46408349609375	1.681536499023438	-0.048730712890625	2.793427001953125	1.668587219238281	0.2224261474609375	2.914014892578125	1.646664306640625	0.1676812744140625	3.047723876953125	1.417728454589844	0.2786387939453125	2.91291552734375	1.373219177246094	0.0854539794921875	2.81654541015625	1.408521240234375	0.0596414794921875
280	9.300000000000001	2.80030078125	1.166590789794922	0.2167745361328125	2.7868701171875	1.349018188476562	0.21860595703125	2.77026904296875	1.494163513183594	0.2119334716796875	2.76252294921875	1.715759887695313	0.2317030029296875	2.730595703125	1.677446350097656	0.2379140625	2.59434619140625	1.623401611328125	0.2385106201171875	2.50429541015625	1.429643920898438	0.0524019775390625	2.41595068359375	1.56291455078125	-0.12364306640625	2.3521669921875	1.634964965820312	-0.145755859375	2.40803466796875	1.711751892089844	-0.0886763916015625	2.457965087890625	1.678397033691406	-0.07713342285156249	2.797432861328125	1.680671020507813	0.2210660400390625	2.92086083984375	1.653823120117187	0.17386279296875	2.985248046875	1.389496520996094	0.2705064697265625	2.896535888671875	1.283973358154297	0.0730380859375	2.850026123046875	1.369003662109375	0.0293514404296875
281	9.333334000000001	2.77299462890625	1.160766143798828	0.2598349609375	2.75829052734375	1.343095581054687	0.261817138671875	2.7423671875	1.488275482177734	0.2542724609375	2.72950732421875	1.7094951171875	0.27556298828125	2.69722802734375	1.670979125976563	0.2748642578125	2.56380322265625	1.616488159179688	0.248142333984375	2.51286669921875	1.425524749755859	0.04509619140625	2.45955615234375	1.561400512695313	-0.1426658935546875	2.40086474609375	1.633635986328125	-0.175622314453125	2.44410400390625	1.7096787109375	-0.107625244140625	2.49104296875	1.676300048828125	-0.08721435546875	2.76604296875	1.674699829101562	0.27137158203125	2.896455078125	1.649010986328125	0.248644775390625	2.94246044921875	1.38328433227539	0.35174072265625	2.894467529296875	1.280743530273438	0.13918017578125	2.856802978515625	1.366336059570312	0.08861035156249999
282	9.366667	2.775467529296875	1.159763793945312	0.2652691650390625	2.76017626953125	1.342270629882812	0.2662359619140625	2.743272216796875	1.487423370361328	0.2571058349609375	2.72841552734375	1.709083374023437	0.2750052490234375	2.696450927734375	1.670222534179687	0.2749786376953125	2.56312646484375	1.615054077148438	0.2481920166015625	2.51689697265625	1.421258514404297	0.0462371826171875	2.4657919921875	1.558220336914062	-0.141706298828125	2.415656982421875	1.638040161132813	-0.1714923095703125	2.463489013671875	1.711354125976563	-0.1033599853515625	2.494400390625	1.681071166992187	-0.0882034912109375	2.765302734375	1.674520874023437	0.2712677001953125	2.8942041015625	1.641055419921875	0.2491021728515625	2.920447998046875	1.364480010986328	0.3289197998046875	2.87185009765625	1.257430236816406	0.1184063720703125	2.8411591796875	1.345157135009766	0.066532470703125
283	9.399999999999999	2.77817724609375	1.165804718017578	0.2746480712890625	2.75750830078125	1.347655090332031	0.2741334228515625	2.73830126953125	1.49247998046875	0.2660360107421875	2.72170849609375	1.713890014648437	0.2835780029296875	2.689997314453125	1.674878967285156	0.2826121826171875	2.55910205078125	1.618421020507812	0.2481805419921875	2.53309228515625	1.41516552734375	0.0522755126953125	2.49465087890625	1.552053344726563	-0.1385084228515625	2.442301025390625	1.632074340820313	-0.1632972412109375	2.477343017578125	1.707413940429688	-0.08992321777343749	2.5033310546875	1.680674499511719	-0.08560681152343751	2.75885498046875	1.679559265136719	0.2808958740234375	2.8857763671875	1.640447265625	0.2571712646484375	2.87921728515625	1.354257385253906	0.2957738037109375	2.830843017578125	1.280059326171875	0.0716947021484375	2.8250654296875	1.376166778564453	0.026493896484375
284	9.433333999999999	2.776317138671875	1.170650177001953	0.2619105224609375	2.75428857421875	1.350603057861328	0.2653997802734375	2.7355224609375	1.494344848632812	0.2645191650390625	2.717283935546875	1.71386669921875	0.2775531005859375	2.686121337890625	1.675095092773438	0.2748099365234375	2.56147314453125	1.616628479003906	0.2283861083984375	2.540224853515625	1.422055297851562	0.02694482421875	2.50742138671875	1.555746459960937	-0.1644263916015625	2.4546728515625	1.636045593261719	-0.1830916748046875	2.49118408203125	1.695903869628906	-0.098560546875	2.520749267578125	1.677025024414063	-0.10645556640625	2.7542685546875	1.679951171875	0.2781109619140625	2.88103662109375	1.643502868652344	0.2564788818359375	2.91557958984375	1.382914672851562	0.3696265869140625	2.85491748046875	1.288503387451172	0.1589261474609375	2.80079833984375	1.355059631347656	0.0977196044921875
285	9.466667000000001	2.77539208984375	1.175065765380859	0.26056591796875	2.752716552734375	1.355229461669922	0.263292724609375	2.733476806640625	1.499126312255859	0.261831787109375	2.71422607421875	1.718945678710937	0.2740595703125	2.68319921875	1.67999169921875	0.271005859375	2.5590224609375	1.621520141601563	0.222671630859375	2.542413818359375	1.425488983154297	0.0216123046875	2.51341064453125	1.557514404296875	-0.1719586181640625	2.46102294921875	1.636645141601563	-0.1964888916015625	2.4947412109375	1.697354858398437	-0.1111910400390625	2.528731689453125	1.679586547851562	-0.120331787109375	2.75138232421875	1.685118896484375	0.2751953125	2.8793251953125	1.64883154296875	0.25987451171875	2.9091748046875	1.391959594726563	0.38347509765625	2.85867578125	1.286403564453125	0.17498193359375	2.80388134765625	1.346762054443359	0.10795068359375
286	9.5	2.77544482421875	1.1786904296875	0.2585948486328125	2.7508251953125	1.359104278564453	0.2607806396484375	2.7301201171875	1.503193511962891	0.2590574951171875	2.70675927734375	1.723372314453125	0.2681173095703125	2.67638720703125	1.6837255859375	0.2651810302734375	2.552894287109375	1.623672485351562	0.2158507080078125	2.54763720703125	1.425777496337891	0.0149288330078125	2.52087158203125	1.56348876953125	-0.17576513671875	2.466484375	1.641227172851563	-0.2014354248046875	2.496622314453125	1.702859619140625	-0.1150794677734375	2.5329296875	1.684839965820312	-0.1216322021484375	2.744593017578125	1.69014306640625	0.2701866455078125	2.87219775390625	1.65384228515625	0.2497474365234375	2.9050078125	1.417267730712891	0.4096048583984375	2.841588134765625	1.281900665283203	0.2221842041015625	2.79301708984375	1.343993743896484	0.1515821533203125
287	9.533334	2.76937109375	1.181275482177734	0.262781982421875	2.7426591796875	1.361556732177734	0.264232177734375	2.7207919921875	1.505609375	0.263621826171875	2.69724853515625	1.726068481445313	0.269470947265625	2.66701171875	1.686393493652344	0.265128173828125	2.54701025390625	1.622490112304688	0.211810302734375	2.54443408203125	1.422544006347656	0.0125335693359375	2.517576171875	1.559535827636719	-0.1789158935546875	2.45825146484375	1.634729736328125	-0.201348388671875	2.48928271484375	1.701372863769531	-0.1190028076171875	2.527422607421875	1.681437438964844	-0.1242506103515625	2.73488525390625	1.692793212890625	0.273992431640625	2.86382177734375	1.655372375488281	0.269040771484375	2.9096826171875	1.415835205078125	0.42154931640625	2.8625888671875	1.281602416992188	0.228326171875	2.82791455078125	1.359828338623047	0.165900634765625
288	9.566666999999999	2.7645419921875	1.181288269042969	0.2645625	2.73775537109375	1.361774505615234	0.265626220703125	2.71648486328125	1.506081726074219	0.26701123046875	2.69087353515625	1.726596923828125	0.27168701171875	2.661072265625	1.686606628417969	0.2666142578125	2.5445791015625	1.620960510253906	0.207485595703125	2.545956787109375	1.420427795410156	0.0083232421875	2.528569580078125	1.556851684570312	-0.1849573974609375	2.468785400390625	1.632516784667969	-0.2049537353515625	2.49610107421875	1.6863837890625	-0.1124036865234375	2.53120849609375	1.672511413574219	-0.117229736328125	2.72870068359375	1.69361962890625	0.277317626953125	2.8596865234375	1.663169250488281	0.274718505859375	2.9158623046875	1.432981689453125	0.438394775390625	2.87419677734375	1.290386108398438	0.249621337890625	2.84236181640625	1.362152557373047	0.1783427734375
289	9.600000000000001	2.7617451171875	1.183139953613281	0.264470947265625	2.735266357421875	1.363880523681641	0.265867431640625	2.71421337890625	1.508386779785156	0.2674130859375	2.68864306640625	1.729151672363281	0.27258154296875	2.65881494140625	1.689142456054687	0.26725439453125	2.54231494140625	1.624318237304688	0.206832763671875	2.5424970703125	1.422226989746094	0.008784912109374999	2.52805615234375	1.559648315429687	-0.184364990234375	2.468402099609375	1.63538037109375	-0.2050408935546875	2.495683349609375	1.686735900878906	-0.110915283203125	2.5329228515625	1.674018432617188	-0.1164873046875	2.72647314453125	1.69610498046875	0.278303466796875	2.85757666015625	1.665481994628906	0.27568603515625	2.9136572265625	1.433743530273437	0.437779296875	2.8719296875	1.292399810791016	0.247732177734375	2.839529296875	1.364727386474609	0.177097900390625
290	9.633334000000001	2.755417236328125	1.181813110351563	0.2608734130859375	2.73062109375	1.363132781982422	0.2620169677734375	2.7110419921875	1.508113098144531	0.2638731689453125	2.683329345703125	1.728940002441406	0.2720560302734375	2.65414501953125	1.688766845703125	0.2641522216796875	2.5409814453125	1.623091979980469	0.1979334716796875	2.53990283203125	1.41533203125	0.0050787353515625	2.530505126953125	1.552840759277344	-0.188855712890625	2.47157470703125	1.628920532226563	-0.21113232421875	2.503732666015625	1.670996643066406	-0.113758056640625	2.53722509765625	1.670851440429687	-0.130248291015625	2.72110107421875	1.695989624023437	0.2793299560546875	2.85328369140625	1.670625366210937	0.2884808349609375	2.944280029296875	1.453745788574219	0.4561431884765625	2.910885009765625	1.334223236083984	0.2496270751953125	2.837005859375	1.364927673339844	0.1795494384765625
291	9.666667	2.75457177734375	1.181277557373047	0.2596595458984375	2.7298671875	1.362541442871094	0.2611253662109375	2.71050634765625	1.507485504150391	0.2638099365234375	2.68294140625	1.728253540039062	0.2719178466796875	2.6537919921875	1.6881259765625	0.2637698974609375	2.540447509765625	1.622893798828125	0.1975396728515625	2.53506640625	1.415401153564453	0.0046175537109375	2.52478662109375	1.550859741210938	-0.1906065673828125	2.467746826171875	1.628380737304687	-0.212679931640625	2.50459765625	1.669485717773437	-0.116607177734375	2.54088916015625	1.661500244140625	-0.121973876953125	2.72061328125	1.695276123046875	0.2794554443359375	2.852854248046875	1.671364624023437	0.2907286376953125	2.942886474609375	1.454878021240234	0.4592391357421875	2.911880126953125	1.341535400390625	0.2490003662109375	2.836099609375	1.364347747802734	0.1780028076171875
292	9.699999999999999	2.759818115234375	1.181905792236328	0.26777001953125	2.73448486328125	1.362921203613281	0.267708251953125	2.714458984375	1.507663696289062	0.2685078125	2.68728955078125	1.72823779296875	0.27761865234375	2.65790625	1.688165161132813	0.270371826171875	2.5430029296875	1.624154357910156	0.205955078125	2.53134375	1.415125549316406	0.0153602294921875	2.5201845703125	1.546225402832031	-0.1825107421875	2.46560888671875	1.625577453613281	-0.20389501953125	2.50593994140625	1.668688537597656	-0.1102459716796875	2.539476806640625	1.658437866210937	-0.1151748046875	2.72513037109375	1.695268615722656	0.283939208984375	2.8573212890625	1.670160217285156	0.29091015625	2.9297421875	1.41682080078125	0.40834619140625	2.898658935546875	1.348906494140625	0.1796005859375	2.8215849609375	1.365148620605469	0.1083331298828125
293	9.733333999999999	2.755231689453125	1.184723297119141	0.266486328125	2.73019921875	1.365991455078125	0.26590380859375	2.71101171875	1.510973480224609	0.269531005859375	2.688396240234375	1.732438842773437	0.274961669921875	2.65860693359375	1.692925659179688	0.266084228515625	2.547009521484375	1.6321279296875	0.1929501953125	2.5417548828125	1.419769500732422	0.00529150390625	2.5424599609375	1.545239135742188	-0.1968253173828125	2.490736083984375	1.623247802734375	-0.228355712890625	2.53183056640625	1.666692016601563	-0.1350430908203125	2.558604736328125	1.660970458984375	-0.132541015625	2.724995849609375	1.698648071289063	0.2840927734375	2.85597412109375	1.671254638671875	0.301104736328125	2.934185302734375	1.444397186279297	0.4618125	2.92013525390625	1.332823638916016	0.2487626953125	2.8478955078125	1.344356292724609	0.1715771484375
294	9.766667000000002	2.7566435546875	1.186128234863281	0.2642518310546875	2.730835205078125	1.3667314453125	0.2643724365234375	2.710666015625	1.511164428710937	0.2665189208984375	2.687010009765625	1.731717224121094	0.2758057861328125	2.6573505859375	1.6922890625	0.2669718017578125	2.544494384765625	1.632066467285156	0.1962171630859375	2.5346552734375	1.422514221191406	0.006883544921875	2.535761962890625	1.537115844726562	-0.200767333984375	2.48751904296875	1.614774536132813	-0.2373453369140625	2.485003173828125	1.649021911621094	-0.1323203125	2.5394423828125	1.65710302734375	-0.1643028564453125	2.723869140625	1.698108154296875	0.2836243896484375	2.854982421875	1.6706162109375	0.2954212646484375	2.9268583984375	1.440807006835938	0.4533062744140625	2.91583203125	1.307996276855469	0.2534893798828125	2.8566494140625	1.347131195068359	0.1747056884765625
295	9.800000000000001	2.75505419921875	1.184355377197266	0.2606302490234375	2.72899169921875	1.364327819824219	0.2603946533203125	2.7085771484375	1.508257965087891	0.2620472412109375	2.682523681640625	1.727822631835938	0.2712513427734375	2.65339453125	1.688185791015625	0.2625040283203125	2.54162060546875	1.627127685546875	0.1917193603515625	2.528361083984375	1.419512603759766	0.00181884765625	2.525405517578125	1.520090087890625	-0.2121134033203125	2.47909814453125	1.592126220703125	-0.260073486328125	2.46087451171875	1.626306640625	-0.15696923828125	2.52767724609375	1.63269140625	-0.1705079345703125	2.71965185546875	1.694743041992187	0.2790052490234375	2.851080810546875	1.671597045898437	0.2916517333984375	2.92850439453125	1.447329010009766	0.4531505126953125	2.920874267578125	1.317717376708984	0.2520084228515625	2.8573408203125	1.351691833496094	0.1746907958984375
296	9.833334000000001	2.76407080078125	1.18685302734375	0.257810302734375	2.73761962890625	1.367027770996094	0.255783447265625	2.717311279296875	1.511195770263672	0.25665966796875	2.69365625	1.731130859375	0.270272705078125	2.663519287109375	1.691683837890625	0.264014404296875	2.54446875	1.632139404296875	0.2042147216796875	2.50165771484375	1.423405792236328	0.0193551025390625	2.4903564453125	1.490035369873047	-0.207556640625	2.465677734375	1.557949462890625	-0.27419580078125	2.543712890625	1.602566650390625	-0.210270751953125	2.539140380859375	1.602727783203125	-0.152091064453125	2.731197998046875	1.697722900390625	0.27413134765625	2.8636181640625	1.675712890625	0.275738037109375	2.92033447265625	1.408052764892578	0.36380810546875	2.892573974609375	1.409899566650391	0.1256689453125	2.80052978515625	1.370998199462891	0.090795166015625
297	9.866667	2.76310986328125	1.173778778076172	0.2582506103515625	2.7357216796875	1.352211517333984	0.254296142578125	2.71426025390625	1.494947875976562	0.2523817138671875	2.690880126953125	1.712758483886719	0.2695523681640625	2.66087841796875	1.673665283203125	0.2638421630859375	2.538597412109375	1.620922058105469	0.207284423828125	2.477815185546875	1.425370056152344	0.0167841796875	2.496255126953125	1.468496643066406	-0.213226806640625	2.4286572265625	1.50592138671875	-0.2726248779296875	2.53076513671875	1.503533935546875	-0.2335286865234375	2.514755615234375	1.587681335449219	-0.1660184326171875	2.728270263671875	1.679672119140625	0.2716795654296875	2.860347900390625	1.663202087402344	0.2709447021484375	2.95132470703125	1.395512451171875	0.3067032470703125	2.89126611328125	1.48809375	0.09615466308593749	2.80239599609375	1.456761291503906	0.0499825439453125
298	9.899999999999999	2.769408935546875	1.188082153320313	0.2415556640625	2.740825439453125	1.366457977294922	0.2365084228515625	2.71870263671875	1.509215148925781	0.23427392578125	2.698312744140625	1.727430114746094	0.252524169921875	2.667647216796875	1.688483764648438	0.249685791015625	2.5391513671875	1.640475402832031	0.2032799072265625	2.45724658203125	1.44745458984375	0.017819580078125	2.461387939453125	1.440098571777344	-0.216976318359375	2.395048828125	1.47385595703125	-0.280017333984375	2.502330078125	1.483011352539062	-0.26032666015625	2.48785546875	1.562883422851562	-0.185330322265625	2.73556494140625	1.694073303222656	0.2514468994140625	2.867147705078125	1.679075500488281	0.2370223388671875	3.004497802734375	1.430092895507812	0.259306640625	2.912031494140625	1.482705932617188	0.0464951171875	2.8075234375	1.492961669921875	0.0446220703125
299	9.933333999999999	2.784459228515625	1.176151489257812	0.249723876953125	2.75648681640625	1.354004852294922	0.2427152099609375	2.73491650390625	1.4963837890625	0.239395751953125	2.7131767578125	1.713698181152344	0.2588006591796875	2.68286279296875	1.674797729492187	0.25453564453125	2.5573095703125	1.625467834472656	0.2030977783203125	2.4778994140625	1.438482604980469	0.011738037109375	2.4812509765625	1.42875048828125	-0.222273681640625	2.413007080078125	1.45061328125	-0.288015869140625	2.505951171875	1.451511657714844	-0.2308392333984375	2.483560546875	1.553497985839844	-0.189081298828125	2.75044970703125	1.680574157714844	0.2587532958984375	2.8797529296875	1.663013061523438	0.2340098876953125	2.9975048828125	1.404789489746094	0.2161741943359375	2.8805634765625	1.503858154296875	0.0351343994140625	2.77957958984375	1.524388916015625	0.0537008056640625
300	9.966667000000001	2.784974609375	1.161641235351563	0.2514761962890625	2.75789599609375	1.340157257080078	0.2424859619140625	2.73708056640625	1.483100067138672	0.2378017578125	2.71500390625	1.700958618164063	0.2589879150390625	2.684626953125	1.661869018554687	0.2549718017578125	2.56043505859375	1.612258178710937	0.1993076171875	2.479584228515625	1.428438934326172	0.0041502685546875	2.481916748046875	1.410618194580078	-0.23018701171875	2.41000732421875	1.425891143798828	-0.294348876953125	2.503155029296875	1.430573333740234	-0.2369869384765625	2.4794765625	1.537395385742188	-0.2034864501953125	2.752486328125	1.667829345703125	0.2581124267578125	2.883234130859375	1.658708374023437	0.2340185546875	2.988483154296875	1.423403533935547	0.1116993408203125	2.85288427734375	1.604860229492187	0.038687744140625	2.768027099609375	1.627718505859375	0.09626098632812501
301	10	2.78554248046875	1.181127319335938	0.268425048828125	2.75798876953125	1.359533477783203	0.26406005859375	2.735701171875	1.502095123291016	0.259662109375	2.71031982421875	1.719107055664062	0.283093994140625	2.68058447265625	1.679562866210937	0.279449462890625	2.5604150390625	1.628423461914063	0.217166015625	2.48948046875	1.457170562744141	0.0077061767578125	2.4860927734375	1.437944366455078	-0.226236083984375	2.425863525390625	1.463743194580078	-0.2983887939453125	2.5122958984375	1.457249420166016	-0.231690673828125	2.496102783203125	1.563283081054688	-0.195377685546875	2.7483046875	1.68669287109375	0.281104248046875	2.87872900390625	1.680388916015625	0.255264404296875	2.9492138671875	1.467145538330078	0.07982202148437501	2.797640625	1.649057495117187	0.0586568603515625	2.69801025390625	1.652119262695313	0.0914735107421875
302	10.033334	2.786806640625	1.17912548828125	0.272457763671875	2.760877685546875	1.358760284423828	0.26978125	2.740485595703125	1.502430572509766	0.268833740234375	2.71922705078125	1.720841674804688	0.294078125	2.68857763671875	1.681661376953125	0.290545654296875	2.56902880859375	1.625425659179688	0.229719970703125	2.495153076171875	1.455076751708984	0.018592529296875	2.47967578125	1.422045074462891	-0.2145513916015625	2.4231865234375	1.450938507080078	-0.289201416015625	2.51281396484375	1.446200958251953	-0.2257119140625	2.4919404296875	1.5530234375	-0.191868896484375	2.75678515625	1.687588745117187	0.291388671875	2.8884326171875	1.676018432617187	0.270447998046875	2.93076220703125	1.502383575439453	0.0465513916015625	2.7619033203125	1.670958984375	0.0597579345703125	2.668365966796875	1.650147583007813	0.10386474609375
303	10.066667	2.78241357421875	1.184291687011719	0.26991064453125	2.7560576171875	1.363967620849609	0.267704833984375	2.735317138671875	1.507667205810547	0.267070556640625	2.7148974609375	1.726350708007812	0.291662353515625	2.68411181640625	1.687171630859375	0.289048095703125	2.563785888671875	1.629009887695313	0.231468017578125	2.49457568359375	1.447620697021484	0.0278936767578125	2.47974267578125	1.402958465576172	-0.203473876953125	2.411909423828125	1.417246429443359	-0.2727784423828125	2.51130615234375	1.437162078857422	-0.2300826416015625	2.4989931640625	1.53481005859375	-0.20901806640625	2.752363525390625	1.693017578125	0.2882744140625	2.88273388671875	1.677717163085938	0.26197412109375	2.9153466796875	1.499099090576172	0.0401875	2.749231201171875	1.671012817382812	0.04433740234375	2.65553759765625	1.653936401367187	0.089828369140625
304	10.1	2.79042919921875	1.186818023681641	0.2594100341796875	2.76285498046875	1.365385162353516	0.255595947265625	2.741184326171875	1.508214630126953	0.2534522705078125	2.717232177734375	1.725751342773437	0.275169921875	2.68792138671875	1.6857890625	0.2782008056640625	2.564575927734375	1.622203857421875	0.2368154296875	2.476940673828125	1.443444000244141	0.0400223388671875	2.43825390625	1.409936126708984	-0.1892855224609375	2.39482421875	1.453107452392578	-0.2652125244140625	2.47785595703125	1.422727813720703	-0.2006844482421875	2.49540869140625	1.5242177734375	-0.1635621337890625	2.754717041015625	1.693643676757812	0.267068603515625	2.875540283203125	1.680320190429688	0.2125555419921875	2.85007470703125	1.497259674072266	-0.0046905517578125	2.689364501953125	1.67150244140625	0.0157957763671875	2.61344580078125	1.673829223632813	0.088333740234375
305	10.133334	2.7971435546875	1.171732849121094	0.2535849609375	2.7772001953125	1.351907958984375	0.24217822265625	2.76216064453125	1.4961875	0.2356612548828125	2.73783203125	1.715659362792969	0.245466064453125	2.7083369140625	1.675698364257812	0.250297119140625	2.58534326171875	1.613440795898438	0.2036253662109375	2.5217373046875	1.428468627929687	0.0014044189453125	2.5288076171875	1.406577819824219	-0.233605712890625	2.4481259765625	1.405048217773438	-0.2892752685546875	2.54599951171875	1.429163208007812	-0.2452139892578125	2.50978564453125	1.534308166503906	-0.21687060546875	2.775600830078125	1.683024047851562	0.23952099609375	2.90352490234375	1.682009643554688	0.200011474609375	2.7406982421875	1.592324645996094	-0.0182113037109375	2.5673525390625	1.678457702636719	0.122188232421875	2.5699228515625	1.745875854492188	0.203369384765625
306	10.166667	2.796511962890625	1.166774322509766	0.2522862548828125	2.77465185546875	1.350504791259766	0.24003759765625	2.7553056640625	1.496786041259766	0.2257681884765625	2.743983642578125	1.721886352539062	0.23680224609375	2.712205078125	1.68283935546875	0.2446038818359375	2.579468505859375	1.629062377929688	0.205036376953125	2.52129052734375	1.419917266845703	0.0169630126953125	2.58111572265625	1.389657806396484	-0.21459716796875	2.4882890625	1.375963165283203	-0.2494197998046875	2.5923935546875	1.417850738525391	-0.2540162353515625	2.50324755859375	1.510541717529297	-0.216293212890625	2.7799306640625	1.686462524414063	0.2274959716796875	2.9009140625	1.675989013671875	0.164748046875	2.705890869140625	1.590066284179688	-0.0358314208984375	2.55947412109375	1.68157666015625	0.1367474365234375	2.571029296875	1.745653076171875	0.222617431640625
307	10.2	2.8037646484375	1.162001190185547	0.2449215087890625	2.7840634765625	1.345514923095703	0.2322818603515625	2.766970703125	1.491866119384766	0.219505126953125	2.7534580078125	1.71611181640625	0.234168701171875	2.72219384765625	1.6767138671875	0.2414979248046875	2.589496826171875	1.623101196289062	0.2028812255859375	2.529300537109375	1.403566375732422	0.02882373046875	2.58750927734375	1.359897125244141	-0.2004136962890625	2.495223388671875	1.366942108154297	-0.237886474609375	2.60097998046875	1.394143829345703	-0.2629962158203125	2.50388427734375	1.481317535400391	-0.210380615234375	2.7896259765625	1.681291870117188	0.2241258544921875	2.917375	1.672781616210937	0.17716796875	2.72358544921875	1.5888369140625	-0.0244512939453125	2.5689892578125	1.679453002929687	0.1404962158203125	2.5772548828125	1.745306518554687	0.22507763671875
308	10.233334	2.783040771484375	1.18142578125	0.23033203125	2.7641376953125	1.364390625	0.2169952392578125	2.75078076171875	1.511007019042969	0.20908447265625	2.728322021484375	1.733895385742187	0.2226300048828125	2.70012060546875	1.693340698242187	0.2339091796875	2.565728271484375	1.633498168945313	0.21996875	2.45967578125	1.402619934082031	0.089392578125	2.400015625	1.455904541015625	-0.1366273193359375	2.408413818359375	1.392013000488281	-0.212492431640625	2.516703125	1.373872253417969	-0.1919808349609375	2.49199365234375	1.530896484375	-0.19565185546875	2.764627197265625	1.700736938476562	0.2089368896484375	2.892525634765625	1.712662536621094	0.1644312744140625	2.833892333984375	1.529307373046875	-0.053884765625	2.64216162109375	1.523701354980469	0.0949647216796875	2.662880615234375	1.5515419921875	0.1963671875
309	10.266667	2.7856513671875	1.153333709716797	0.2458231201171875	2.756991455078125	1.335293365478516	0.2273896484375	2.731907470703125	1.480132965087891	0.210204833984375	2.71058349609375	1.703889038085938	0.2253505859375	2.682579833984375	1.663228149414063	0.2375684814453125	2.549346435546875	1.598257568359375	0.24312451171875	2.47664794921875	1.354233551025391	0.1112491455078125	2.39404931640625	1.545038330078125	-0.00996435546875	2.348263427734375	1.542136840820313	-0.09872766113281251	2.434	1.489472808837891	-0.1481976318359375	2.489617919921875	1.617818237304688	-0.0662957763671875	2.7463935546875	1.670540649414062	0.210171142578125	2.8667216796875	1.663209228515625	0.1462239990234375	2.978281005859375	1.459784088134766	-0.0313631591796875	2.754346435546875	1.548927612304687	-0.06747692871093749	2.71701611328125	1.595125366210937	0.0222259521484375
310	10.3	2.80016552734375	1.181954345703125	0.2416710205078125	2.773901123046875	1.366272888183594	0.23544775390625	2.743569091796875	1.51141259765625	0.221550537109375	2.731184326171875	1.735466857910156	0.2537374267578125	2.703219482421875	1.694518188476563	0.2664072265625	2.571670166015625	1.625836975097656	0.2824627685546875	2.47144482421875	1.3809755859375	0.1673255615234375	2.32537744140625	1.383982360839844	-0.025822021484375	2.321986083984375	1.312692626953125	-0.0966434326171875	2.38965380859375	1.35175927734375	-0.0152510986328125	2.458215087890625	1.393664001464844	-0.060525390625	2.764224853515625	1.70214794921875	0.2323807373046875	2.873910400390625	1.686239196777344	0.15131103515625	2.89818798828125	1.427674926757812	0.013492431640625	2.738658447265625	1.532172668457031	-0.14070068359375	2.717590087890625	1.620165344238281	-0.0812578125
311	10.333334	2.800286376953125	1.169715270996094	0.2327955322265625	2.771055419921875	1.351272338867187	0.22689404296875	2.731122802734375	1.491749694824219	0.2093658447265625	2.7259091796875	1.714213684082031	0.2341463623046875	2.70046484375	1.674634765625	0.252620849609375	2.575044677734375	1.609018737792969	0.2938404541015625	2.497780517578125	1.349230041503906	0.2057474365234375	2.3941171875	1.347435974121094	-0.0098114013671875	2.322209228515625	1.397658508300781	-0.056381591796875	2.420585205078125	1.35508056640625	-0.0259298095703125	2.46121044921875	1.460588562011719	-0.0002674560546875	2.75435205078125	1.680111877441406	0.2092279052734375	2.84202197265625	1.654323608398438	0.10901025390625	2.871245361328125	1.370585876464844	0.05459033203125	2.6970107421875	1.518328491210938	-0.0259515380859375	2.72531640625	1.607222839355469	0.026295166015625
312	10.366667	2.806129150390625	1.163220489501953	0.235063232421875	2.77258154296875	1.343379119873047	0.2224642333984375	2.7370283203125	1.485069915771484	0.207480712890625	2.7274345703125	1.707376708984375	0.22880712890625	2.7059228515625	1.667488647460937	0.25101123046875	2.601447265625	1.602877807617187	0.3320897216796875	2.49590576171875	1.347731536865235	0.2634208984375	2.3488740234375	1.287611297607422	0.0851107177734375	2.290670654296875	1.339264373779297	0.023678955078125	2.398142333984375	1.337630157470703	0.052394775390625	2.42611865234375	1.396123260498047	0.056335205078125	2.7536044921875	1.673714233398437	0.20112451171875	2.850240478515625	1.664641723632812	0.106713134765625	2.749553955078125	1.430962615966797	-0.0322200927734375	2.6088193359375	1.578251586914063	-0.162527587890625	2.627269287109375	1.667471801757813	-0.1068948974609375
313	10.4	2.80305810546875	1.164101043701172	0.225255859375	2.77598583984375	1.343174560546875	0.21023046875	2.7407685546875	1.482237182617188	0.18722998046875	2.731642578125	1.702795288085937	0.20059912109375	2.71343701171875	1.6641416015625	0.226431396484375	2.604006103515625	1.601605529785156	0.299357666015625	2.51836962890625	1.33687353515625	0.256680419921875	2.4342177734375	1.314414306640625	0.0370616455078125	2.415125732421875	1.370728149414063	-0.0409473876953125	2.505919921875	1.400047912597656	0.0139327392578125	2.51145263671875	1.422618774414063	0.05881298828125	2.7545068359375	1.668547485351562	0.17172216796875	2.7974599609375	1.650213806152344	0.0461654052734375	2.71056396484375	1.427420837402344	-0.11219140625	2.56081103515625	1.564976318359375	0.0138758544921875	2.55858349609375	1.604574096679688	0.11175927734375
314	10.433334	2.799729248046875	1.171276336669922	0.241988525390625	2.76243310546875	1.348281402587891	0.2162548828125	2.74023876953125	1.492107849121094	0.20369189453125	2.73381298828125	1.71245556640625	0.232737548828125	2.714495361328125	1.672122802734375	0.2555400390625	2.59497119140625	1.609789306640625	0.312658447265625	2.579316162109375	1.346386932373047	0.414986572265625	2.5064267578125	1.460952819824219	0.220088623046875	2.466191650390625	1.550297058105469	0.231233154296875	2.5397939453125	1.586282775878906	0.30562451171875	2.5655068359375	1.566839965820312	0.27391943359375	2.75687939453125	1.679833618164063	0.20174169921875	2.81178076171875	1.675942565917969	0.078815185546875	2.7483837890625	1.439470581054688	-0.073559814453125	2.549275390625	1.545701293945313	0.009697998046875	2.53866845703125	1.594117248535156	0.103603759765625
315	10.466667	2.798525146484375	1.175339569091797	0.24062841796875	2.762072509765625	1.352506652832031	0.2195380859375	2.74057177734375	1.496162780761719	0.209787109375	2.7427919921875	1.714729248046875	0.246294677734375	2.7258349609375	1.67411181640625	0.270080810546875	2.630487060546875	1.619270935058594	0.365958984375	2.67310888671875	1.379720031738281	0.50865625	2.5388330078125	1.414748138427735	0.316846923828125	2.47895166015625	1.492420593261719	0.310371826171875	2.54870751953125	1.533953002929688	0.38503076171875	2.55381396484375	1.490497436523438	0.432901123046875	2.76080224609375	1.68290478515625	0.211613037109375	2.8052666015625	1.677437622070312	0.08507275390625001	2.76212841796875	1.442304473876953	-0.07447119140625	2.527955078125	1.472060974121094	-0.032600341796875	2.50688916015625	1.528997802734375	0.0540849609375
316	10.5	2.80744091796875	1.183283309936523	0.2397320556640625	2.7701416015625	1.361578247070312	0.2224581298828125	2.7523525390625	1.506629058837891	0.2160733642578125	2.764046875	1.727620849609375	0.2406527099609375	2.75178076171875	1.688303833007812	0.2694749755859375	2.678412109375	1.641720458984375	0.3875504150390625	2.70473388671875	1.388857635498047	0.5128165283203125	2.577120361328125	1.327399963378906	0.3217110595703125	2.507384765625	1.374923370361328	0.2704124755859375	2.59064208984375	1.358455322265625	0.3416734619140625	2.56967431640625	1.445182952880859	0.3891649169921875	2.77444091796875	1.6937138671875	0.2045067138671875	2.78665673828125	1.670022338867188	0.0722908935546875	2.73742578125	1.425309051513672	-0.072911865234375	2.507705078125	1.355203369140625	-0.054512939453125	2.451158203125	1.405918975830078	0.0199005126953125
317	10.533334	2.81047412109375	1.187091949462891	0.230902099609375	2.77290185546875	1.365996154785156	0.21580712890625	2.75528173828125	1.511476959228516	0.2104287109375	2.7701826171875	1.732955810546875	0.233912353515625	2.761654296875	1.693471435546875	0.2640439453125	2.71797412109375	1.649126831054688	0.3971904296875	2.78984375	1.392392944335938	0.495417236328125	2.61302685546875	1.3301162109375	0.348026611328125	2.5250283203125	1.354471710205078	0.309753662109375	2.6228369140625	1.362455444335938	0.36183203125	2.589535888671875	1.446131469726562	0.415739501953125	2.77587060546875	1.69905224609375	0.196559326171875	2.7669365234375	1.672515869140625	0.0642763671875	2.7180556640625	1.423711944580078	-0.0754254150390625	2.509228515625	1.306267364501953	-0.045201171875	2.4645224609375	1.347766082763672	0.0422215576171875
318	10.566667	2.825214111328125	1.199898315429687	0.2362685546875	2.80436669921875	1.382264312744141	0.2325592041015625	2.761704345703125	1.522464111328125	0.2244345703125	2.786119873046875	1.744508911132812	0.2282423095703125	2.783727294921875	1.707354248046875	0.2622713623046875	2.78503857421875	1.669135375976563	0.4043211669921875	2.888822021484375	1.421760406494141	0.4986795654296875	2.74083837890625	1.26233349609375	0.4004398193359375	2.688234619140625	1.295956329345703	0.3234884033203125	2.7325703125	1.280135070800781	0.4242274169921875	2.702030517578125	1.386772583007812	0.3936300048828125	2.78259326171875	1.70804833984375	0.193031494140625	2.738766357421875	1.661671020507812	0.0736859130859375	2.63039453125	1.430508819580078	-0.0633438720703125	2.502474609375	1.245193237304687	-0.151168701171875	2.43067138671875	1.19293293762207	-0.09203479003906249
319	10.6	2.82841650390625	1.199335998535156	0.2329957275390625	2.8072392578125	1.381266723632812	0.229259521484375	2.764142333984375	1.52104443359375	0.221872314453125	2.787557373046875	1.742724060058594	0.225095458984375	2.78636767578125	1.705618957519531	0.2590809326171875	2.7974345703125	1.667203979492188	0.400323974609375	2.9168818359375	1.424417602539062	0.485817626953125	2.7681103515625	1.260594360351563	0.397773193359375	2.715808837890625	1.289030548095703	0.318823486328125	2.76017236328125	1.280247985839844	0.42014501953125	2.744298828125	1.366496032714844	0.33106298828125	2.78315576171875	1.706345458984375	0.190055419921875	2.7368974609375	1.660921630859375	0.07159326171875	2.627427734375	1.433301239013672	-0.0691300048828125	2.503224609375	1.248865203857422	-0.1625374755859375	2.4199912109375	1.206894073486328	-0.1111031494140625
320	10.633334	2.832171142578125	1.204923324584961	0.24080712890625	2.8115048828125	1.385884948730469	0.2360452880859375	2.768595703125	1.524830444335938	0.227692138671875	2.7908369140625	1.745424560546875	0.2298341064453125	2.7899267578125	1.708669677734375	0.2638048095703125	2.81163330078125	1.664252807617188	0.4011724853515625	2.923716064453125	1.411921356201172	0.4596036376953125	2.759114501953125	1.263919403076172	0.3752896728515625	2.7105322265625	1.294328704833984	0.2953768310546875	2.753382568359375	1.285064849853516	0.3966475830078125	2.73638623046875	1.343637420654297	0.2776636962890625	2.786533203125	1.709065673828125	0.195161865234375	2.74116943359375	1.662953735351563	0.07745739746093749	2.6363017578125	1.434295166015625	-0.061855712890625	2.51377685546875	1.249155914306641	-0.1526729736328125	2.42722802734375	1.220349029541016	-0.09890307617187501
321	10.666667	2.83711376953125	1.203166259765625	0.240223388671875	2.817771484375	1.380300109863281	0.2317811279296875	2.793007568359375	1.520573608398438	0.2248428955078125	2.78975390625	1.737603881835938	0.2213941650390625	2.799656982421875	1.702696899414063	0.2543394775390625	2.850595703125	1.668601806640625	0.38346630859375	2.91687646484375	1.403541107177734	0.424678955078125	2.745940673828125	1.273414398193359	0.337322998046875	2.721672119140625	1.292323150634766	0.246087646484375	2.741439453125	1.299060668945313	0.352093017578125	2.70443017578125	1.307062347412109	0.2120654296875	2.78298681640625	1.700814575195313	0.189174560546875	2.723436279296875	1.657297119140625	0.0803111572265625	2.64536767578125	1.418554748535156	-0.046859130859375	2.53679541015625	1.218137420654297	-0.1034127197265625	2.44772998046875	1.230601806640625	-0.0518441162109375
322	10.7	2.84101171875	1.200999267578125	0.2405108642578125	2.82168115234375	1.377226440429687	0.2315977783203125	2.79621875	1.516648681640625	0.224434814453125	2.79055712890625	1.732544677734375	0.2201434326171875	2.801097412109375	1.698059387207031	0.2529764404296875	2.854031982421875	1.655419006347656	0.3779163818359375	2.91774609375	1.387954132080078	0.3791634521484375	2.7291240234375	1.271881225585938	0.3143304443359375	2.68317578125	1.305980377197266	0.23748486328125	2.72835400390625	1.302015197753906	0.3349617919921875	2.707499755859375	1.317783966064453	0.203765380859375	2.783933837890625	1.695729431152344	0.1882974853515625	2.72559619140625	1.650939086914063	0.08007568359375	2.6464404296875	1.40638623046875	-0.031343994140625	2.52226220703125	1.210324691772461	-0.05874853515625	2.4273369140625	1.250257293701172	-0.0647794189453125
323	10.733334	2.844271484375	1.200148284912109	0.239996337890625	2.82602099609375	1.376111145019531	0.2308277587890625	2.8003916015625	1.515217163085937	0.2238759765625	2.79365087890625	1.730595092773437	0.21776513671875	2.80500634765625	1.6965283203125	0.2506153564453125	2.8601728515625	1.655607055664063	0.37483056640625	2.906552490234375	1.386690155029297	0.403492431640625	2.72893798828125	1.269049560546875	0.3160269775390625	2.691750732421875	1.290103698730469	0.230496337890625	2.73571826171875	1.300177886962891	0.327843994140625	2.71981494140625	1.288665283203125	0.196239013671875	2.7865556640625	1.69353759765625	0.1864620361328125	2.72315576171875	1.64905810546875	0.081327392578125	2.645306640625	1.402503234863281	-0.0250440673828125	2.51645751953125	1.20815544128418	-0.0288453369140625	2.43042041015625	1.244706268310547	-0.071971435546875
324	10.766667	2.84535400390625	1.199049072265625	0.24051611328125	2.8261748046875	1.375052581787109	0.2301783447265625	2.799966796875	1.514163208007812	0.2222386474609375	2.79319384765625	1.729750305175781	0.21494482421875	2.8044599609375	1.695823669433594	0.2480518798828125	2.85951953125	1.658294494628906	0.37356494140625	2.913975830078125	1.390834991455078	0.404570068359375	2.7363076171875	1.266920288085938	0.325594970703125	2.721701171875	1.255465637207031	0.231690673828125	2.733458251953125	1.297619873046875	0.329784423828125	2.737002197265625	1.277752685546875	0.193501220703125	2.7862021484375	1.692481567382813	0.183781005859375	2.72265380859375	1.648375915527344	0.078393310546875	2.637912109375	1.404011566162109	-0.0286048583984375	2.5030224609375	1.213471298217773	-0.0319881591796875	2.419081787109375	1.249549896240234	-0.079682373046875
325	10.8	2.8462890625	1.198658142089844	0.2392020263671875	2.82695654296875	1.374610534667969	0.2287296142578125	2.8006435546875	1.513682067871094	0.2208291015625	2.793738037109375	1.729216674804688	0.2130623779296875	2.80545458984375	1.695383544921875	0.2460982666015625	2.862297607421875	1.658341918945312	0.370935546875	2.91797802734375	1.391142333984375	0.40164697265625	2.7393212890625	1.266563293457031	0.3261221923828125	2.7228037109375	1.255888092041016	0.2324571533203125	2.73643994140625	1.297332946777344	0.3305926513671875	2.739605224609375	1.281056030273438	0.1946495361328125	2.786333251953125	1.691870666503906	0.1820986328125	2.721378662109375	1.647405395507813	0.077748046875	2.635275390625	1.402608215332031	-0.027043212890625	2.5003369140625	1.212115692138672	-0.0276444091796875	2.415725341796875	1.248002014160156	-0.07425341796875
326	10.833334	2.8469453125	1.197193481445312	0.2426717529296875	2.830146240234375	1.373943267822266	0.231281982421875	2.807826416015625	1.514140991210938	0.222552978515625	2.79974755859375	1.730363159179688	0.2150311279296875	2.81039697265625	1.696404663085938	0.2485361328125	2.85557275390625	1.656617309570313	0.377758544921875	2.9209853515625	1.390616180419922	0.407875244140625	2.742901611328125	1.266682891845703	0.3277275390625	2.72916259765625	1.251496490478516	0.2339105224609375	2.74028271484375	1.303016693115234	0.3278955078125	2.75222802734375	1.304989685058594	0.1990643310546875	2.793822265625	1.692930419921875	0.1835977783203125	2.73682275390625	1.646334106445313	0.0750662841796875	2.64260888671875	1.400055267333984	-0.021440673828125	2.48937255859375	1.223131591796875	-0.03018212890625	2.41481201171875	1.256074371337891	-0.09378759765625
327	10.866667	2.849950439453125	1.197309509277344	0.24079638671875	2.833580810546875	1.373842132568359	0.2288255615234375	2.8118330078125	1.513927490234375	0.21969140625	2.80349365234375	1.729847412109375	0.2114273681640625	2.81431396484375	1.696064331054687	0.2449676513671875	2.8548359375	1.655666381835938	0.375346435546875	2.909981689453125	1.3891630859375	0.41647607421875	2.73937841796875	1.265270568847656	0.32207763671875	2.71662109375	1.240908447265625	0.2321494140625	2.7283125	1.301328216552734	0.320441650390625	2.73746630859375	1.290531341552734	0.1946846923828125	2.79747900390625	1.692339721679688	0.1801951904296875	2.73993994140625	1.6453798828125	0.07230053710937499	2.646458251953125	1.398204956054687	-0.02159326171875	2.493194091796875	1.22153955078125	-0.026598388671875	2.41785986328125	1.250611358642578	-0.09096923828125
328	10.9	2.85165869140625	1.194279998779297	0.2384222412109375	2.83623193359375	1.371324371337891	0.2267685546875	2.8155439453125	1.511921478271484	0.2180238037109375	2.804556640625	1.728149047851562	0.2081961669921875	2.816266845703125	1.694681518554688	0.24191455078125	2.85522900390625	1.659840576171875	0.3747032470703125	2.9086318359375	1.397736328125	0.4421602783203125	2.74895947265625	1.266297637939453	0.3380584716796875	2.711273681640625	1.258715759277344	0.249953125	2.7371279296875	1.324578826904297	0.3313717041015625	2.717216796875	1.303926452636719	0.213149169921875	2.798524169921875	1.69024462890625	0.1772718505859375	2.739646484375	1.64253076171875	0.0700711669921875	2.648486328125	1.394675445556641	-0.0261849365234375	2.492177734375	1.219917999267578	-0.024850830078125	2.42003564453125	1.249195465087891	-0.093047607421875
329	10.933334	2.8496826171875	1.194156829833984	0.23968212890625	2.83757275390625	1.371132476806641	0.22672119140625	2.81826708984375	1.511671264648438	0.216986572265625	2.809337890625	1.727694885253906	0.2068804931640625	2.8214326171875	1.694226501464844	0.2403685302734375	2.86422314453125	1.656693054199219	0.3710257568359375	2.9225693359375	1.394240234375	0.4311495361328125	2.7288271484375	1.296937957763672	0.3507535400390625	2.65524658203125	1.272735198974609	0.2940435791015625	2.7302685546875	1.328317016601563	0.3477750244140625	2.707910400390625	1.340755798339844	0.2404722900390625	2.802229248046875	1.689836059570312	0.1762337646484375	2.739029541015625	1.640452026367187	0.0725185546875	2.64782666015625	1.393376220703125	-0.0246165771484375	2.48969140625	1.220691162109375	-0.022974609375	2.420134765625	1.253725769042969	-0.09193017578125
330	10.966667	2.845876953125	1.195648132324219	0.2420264892578125	2.833845458984375	1.372634399414062	0.22903369140625	2.81461279296875	1.513186096191406	0.2192520751953125	2.80582373046875	1.729221374511719	0.209074951171875	2.81782666015625	1.695752807617187	0.242598876953125	2.86008544921875	1.658213317871094	0.373433837890625	2.917363037109375	1.395632110595703	0.434076171875	2.72360791015625	1.299175689697265	0.35266943359375	2.650206787109375	1.275641937255859	0.295440673828125	2.7251171875	1.331053985595703	0.34951123046875	2.703775146484375	1.343648834228516	0.24249951171875	2.798761474609375	1.691357666015625	0.17842041015625	2.7357607421875	1.641968322753906	0.074579833984375	2.6446708984375	1.3948779296875	-0.0226588134765625	2.486466796875	1.22223991394043	-0.02129931640625	2.417092041015625	1.255226440429688	-0.09046728515624999
331	11	2.84328271484375	1.17896435546875	0.2354998779296875	2.829315673828125	1.356651153564453	0.221514404296875	2.8067646484375	1.497401275634766	0.2110596923828125	2.802511474609375	1.714770874023438	0.2029078369140625	2.81518115234375	1.680571411132812	0.2358094482421875	2.86318017578125	1.64612060546875	0.3663126220703125	2.95597265625	1.396324371337891	0.4416759033203125	2.72356201171875	1.394869750976563	0.4393385009765625	2.662376708984375	1.410552154541016	0.3663868408203125	2.7353095703125	1.421919372558594	0.4456129150390625	2.6560625	1.415001312255859	0.3295106201171875	2.7932724609375	1.677155517578125	0.1721199951171875	2.728690673828125	1.62773681640625	0.06841308593750001	2.647575439453125	1.378606903076172	-0.036333740234375	2.4785	1.21486376953125	-0.0360009765625	2.416884521484375	1.251966247558594	-0.110981689453125
332	11.033334	2.84442578125	1.177148773193359	0.2312763671875	2.83090576171875	1.355147918701172	0.21673681640625	2.80881689453125	1.496181396484375	0.205631103515625	2.805666259765625	1.713900024414063	0.196016357421875	2.81773486328125	1.6797958984375	0.22937109375	2.871353515625	1.654998291015625	0.360159423828125	2.9694697265625	1.422332550048828	0.475063720703125	2.73676416015625	1.415264404296875	0.471316650390625	2.6773603515625	1.438299011230469	0.398615234375	2.75098583984375	1.456036163330078	0.476280029296875	2.66474267578125	1.447735565185547	0.365148193359375	2.796675537109375	1.676061279296875	0.1652860107421875	2.7334697265625	1.626019409179687	0.0607332763671875	2.655162109375	1.375189697265625	-0.0434547119140625	2.485640625	1.211300827026367	-0.0430733642578125	2.4258291015625	1.247607574462891	-0.12013330078125
333	11.066667	2.8507119140625	1.180875762939453	0.24014599609375	2.83695556640625	1.35966390991211	0.228231689453125	2.810519287109375	1.500599639892578	0.219310546875	2.81431494140625	1.718877563476563	0.20635791015625	2.8260703125	1.684770385742187	0.240066650390625	2.8768994140625	1.65131005859375	0.37057568359375	2.95938232421875	1.402971038818359	0.4655048828125	2.730766845703125	1.449598449707031	0.477585693359375	2.663173095703125	1.474689727783203	0.412700439453125	2.71219873046875	1.5168623046875	0.500251953125	2.669432373046875	1.488230560302734	0.375577392578125	2.803334716796875	1.680781127929687	0.1763284912109375	2.736034423828125	1.629315063476563	0.07448962402343751	2.65348046875	1.378967315673828	-0.0301904296875	2.475066162109375	1.223586791992187	-0.0291153564453125	2.42269482421875	1.228788726806641	-0.119325439453125
334	11.1	2.8492421875	1.177271575927734	0.237787109375	2.83635498046875	1.355216613769531	0.2265009765625	2.81048828125	1.495513763427734	0.21797998046875	2.81553662109375	1.7126748046875	0.20607275390625	2.82638134765625	1.678556762695313	0.239697021484375	2.864658935546875	1.644615966796875	0.3734921875	2.9382802734375	1.407111389160156	0.49533935546875	2.71457177734375	1.462743072509766	0.465798583984375	2.661053955078125	1.500740203857422	0.395072998046875	2.69886767578125	1.550198120117187	0.483657470703125	2.66860302734375	1.511062835693359	0.359539794921875	2.805053955078125	1.674951293945313	0.175826904296875	2.7374541015625	1.624890014648438	0.07439038085937499	2.656187744140625	1.374853851318359	-0.027989990234375	2.4773779296875	1.22219645690918	-0.0174080810546875	2.42828466796875	1.233635665893555	-0.10825048828125
335	11.133334	2.8429521484375	1.168406066894531	0.23212939453125	2.82957080078125	1.345554229736328	0.21952099609375	2.80780224609375	1.485899810791016	0.209427001953125	2.8136171875	1.702389526367188	0.20097021484375	2.82093212890625	1.667968017578125	0.23496875	2.8478759765625	1.641264892578125	0.372541748046875	2.788526123046875	1.402088256835937	0.49653955078125	2.67331787109375	1.5736748046875	0.392158935546875	2.6274736328125	1.618035278320312	0.320249267578125	2.668445068359375	1.701945678710937	0.37425048828125	2.676455078125	1.65483154296875	0.298065185546875	2.80645068359375	1.6652001953125	0.1694251708984375	2.743055908203125	1.617438232421875	0.064851806640625	2.65036572265625	1.371007293701172	-0.0335885009765625	2.47529443359375	1.215039413452148	-0.033893310546875	2.417329345703125	1.204406707763672	-0.11898046875
336	11.166667	2.83099658203125	1.168157562255859	0.2337969970703125	2.8170517578125	1.344965484619141	0.2251114501953125	2.79818408203125	1.485492980957031	0.2181724853515625	2.80539501953125	1.701201354980469	0.2075989990234375	2.81086572265625	1.667244689941406	0.2421968994140625	2.830741943359375	1.651569274902344	0.3822095947265625	2.6984892578125	1.434513732910156	0.4873145751953125	2.66178173828125	1.595132934570312	0.3256187744140625	2.6079833984375	1.6279873046875	0.2534249267578125	2.642376220703125	1.724581787109375	0.2858778076171875	2.65257568359375	1.648067993164062	0.2183468017578125	2.799619140625	1.663793334960938	0.1762572021484375	2.74238525390625	1.612200439453125	0.070447021484375	2.635392578125	1.371399932861328	-0.024989990234375	2.46441748046875	1.212092376708984	-0.0311346435546875	2.40685009765625	1.203811126708984	-0.1163787841796875
337	11.2	2.8222080078125	1.167843597412109	0.2326279296875	2.803144287109375	1.346180541992188	0.229047119140625	2.784303466796875	1.488318725585938	0.226057373046875	2.787451904296875	1.706481140136719	0.218931640625	2.79071337890625	1.671779052734375	0.2537763671875	2.8088037109375	1.671851135253906	0.39637353515625	2.60991455078125	1.481158569335937	0.4322685546875	2.727259765625	1.662611022949219	0.344552490234375	2.74813671875	1.732779663085938	0.28118603515625	2.76122216796875	1.7882275390625	0.188670654296875	2.7395009765625	1.744107971191406	0.244762939453125	2.7852626953125	1.669056030273437	0.186383544921875	2.73512109375	1.62222314453125	0.0733408203125	2.6374814453125	1.376175048828125	-0.0270823974609375	2.482708251953125	1.197797729492188	-0.028267822265625	2.42880712890625	1.217350067138672	-0.115335693359375
338	11.233334	2.825236083984375	1.174417846679688	0.225981689453125	2.80443505859375	1.353883575439453	0.2327384033203125	2.7902578125	1.497624969482422	0.238023681640625	2.79400341796875	1.716891723632813	0.220335693359375	2.7993271484375	1.683568237304688	0.256783203125	2.83131640625	1.701923217773437	0.396875244140625	2.651943359375	1.486916412353516	0.401370849609375	2.76397607421875	1.674007934570312	0.313680419921875	2.7662060546875	1.731618774414063	0.2349517822265625	2.75040771484375	1.800567749023438	0.1513643798828125	2.74543212890625	1.723466064453125	0.199906005859375	2.789563232421875	1.6777041015625	0.1895435791015625	2.736890625	1.628213745117188	0.0775733642578125	2.629544921875	1.385511138916016	-0.02726318359375	2.45875	1.220241943359375	-0.0143486328125	2.4000078125	1.211965026855469	-0.1010673828125
339	11.266667	2.830893310546875	1.189766906738281	0.225295166015625	2.813576171875	1.372466247558594	0.233508544921875	2.80178076171875	1.518707214355469	0.240028564453125	2.80648193359375	1.741167114257812	0.218482177734375	2.80997802734375	1.70794775390625	0.256317138671875	2.8245859375	1.732814025878906	0.400660400390625	2.651449951171875	1.508547058105469	0.3743056640625	2.7635810546875	1.694443786621094	0.2747822265625	2.73080322265625	1.716908264160156	0.1839420166015625	2.6950751953125	1.737099548339844	0.08052490234375	2.728142578125	1.722623229980469	0.14377294921875	2.8035947265625	1.70081787109375	0.187686767578125	2.7540400390625	1.646984497070312	0.0737421875	2.639591796875	1.400567016601562	-0.0274453125	2.4651669921875	1.233176605224609	-0.0207017822265625	2.410216552734375	1.225503723144531	-0.11191015625
340	11.3	2.848113525390625	1.177992111206055	0.23342431640625	2.834078125	1.3612802734375	0.244593017578125	2.8187275390625	1.507419128417969	0.253782958984375	2.82652783203125	1.730681335449219	0.23591015625	2.831605224609375	1.6966083984375	0.27296826171875	2.85895654296875	1.711900939941406	0.417168701171875	2.637131591796875	1.54734130859375	0.34584033203125	2.763281005859375	1.682727355957031	0.193919677734375	2.751413818359375	1.776136901855469	0.1620711669921875	2.75751904296875	1.785909729003906	0.051126220703125	2.714762939453125	1.768671264648437	0.1040709228515625	2.82103076171875	1.690882141113281	0.20454833984375	2.75896533203125	1.641197143554687	0.0945087890625	2.62232470703125	1.400923889160156	0.004619140625	2.458204345703125	1.222535400390625	0.0096748046875	2.408927490234375	1.215044647216797	-0.0850377197265625
341	11.333334	2.84662744140625	1.16372412109375	0.2343641357421875	2.831330810546875	1.346891418457031	0.244722900390625	2.8149794921875	1.492907043457031	0.2532628173828125	2.8212607421875	1.71606982421875	0.2345924072265625	2.82653662109375	1.682179565429688	0.271764892578125	2.85213916015625	1.697566955566406	0.41622119140625	2.63220458984375	1.5322822265625	0.341224609375	2.761114990234375	1.668388427734375	0.192434814453125	2.751366455078125	1.762179870605469	0.1611072998046875	2.761428955078125	1.77323583984375	0.05061279296875	2.71855712890625	1.754156860351562	0.09862939453125	2.816067138671875	1.676134948730469	0.2033818359375	2.7544462890625	1.625583679199219	0.09354833984374999	2.619623046875	1.384020812988281	0.0047197265625	2.4568076171875	1.204583251953125	0.0105408935546875	2.4076640625	1.196168853759766	-0.08411914062500001
342	11.366667	2.84852734375	1.171312164306641	0.2344512939453125	2.83513427734375	1.354131591796875	0.24333447265625	2.81886767578125	1.499760437011719	0.25068994140625	2.82377392578125	1.72223046875	0.2316834716796875	2.829085693359375	1.688549621582031	0.26882763671875	2.844543212890625	1.697046691894531	0.41481982421875	2.66727587890625	1.488577880859375	0.33783251953125	2.773280029296875	1.642116455078125	0.1891224365234375	2.7539404296875	1.736103515625	0.1645364990234375	2.79020703125	1.648853698730469	0.1059912109375	2.71970751953125	1.7045986328125	0.090219482421875	2.81899365234375	1.682328857421875	0.200622802734375	2.7568271484375	1.631457153320313	0.09176904296875001	2.6209423828125	1.391440338134766	0.0033165283203125	2.4619599609375	1.209508758544922	0.0020240478515625	2.408661865234375	1.184379455566406	-0.086875732421875
343	11.4	2.85026806640625	1.174742828369141	0.2441937255859375	2.83886474609375	1.356729095458984	0.2465355224609375	2.82347998046875	1.501691314697266	0.2482630615234375	2.82829541015625	1.722926025390625	0.2315787353515625	2.83391650390625	1.689082885742188	0.2680911865234375	2.848569580078125	1.66652880859375	0.4117137451171875	2.699251708984375	1.450930999755859	0.3067947998046875	2.6965771484375	1.581925659179688	0.10921484375	2.705011962890625	1.675568237304688	0.1383294677734375	2.757294921875	1.636984619140625	0.049017578125	2.71744140625	1.716273071289062	0.0903436279296875	2.8232197265625	1.68359619140625	0.2003621826171875	2.76013525390625	1.629572509765625	0.09466638183593749	2.61581298828125	1.395078826904297	0.010895263671875	2.46707275390625	1.207554321289062	-0.007742431640625	2.407062744140625	1.162421997070312	-0.08252978515624999
344	11.433334	2.850337890625	1.181783325195312	0.2515958251953125	2.838318359375	1.364024017333984	0.2447064208984375	2.79870166015625	1.504427673339844	0.2365623779296875	2.82885693359375	1.72443017578125	0.2240445556640625	2.828712890625	1.689668701171875	0.2602794189453125	2.8479638671875	1.654456115722656	0.4011199951171875	2.71112744140625	1.429824523925781	0.2964281005859375	2.70764794921875	1.58812158203125	0.1192659912109375	2.71402880859375	1.684297729492187	0.1402564697265625	2.765529296875	1.643599731445312	0.051122314453125	2.726632080078125	1.722922546386719	0.0924605712890625	2.821166015625	1.686190979003906	0.191840576171875	2.7581806640625	1.635890625	0.08388916015625	2.61185302734375	1.40108740234375	0.0022747802734375	2.461895751953125	1.214442199707031	-0.02162548828125	2.3997060546875	1.150595764160156	-0.0793978271484375
345	11.466667	2.85514794921875	1.188570861816406	0.2573292236328125	2.844342041015625	1.371096160888672	0.2513236083984375	2.805794921875	1.511988372802734	0.2439820556640625	2.83719482421875	1.732037963867187	0.2315235595703125	2.836995361328125	1.697211791992188	0.2677635498046875	2.85675732421875	1.65774267578125	0.4075484619140625	2.721607177734375	1.441496795654297	0.2839710693359375	2.66335205078125	1.527452880859375	0.0699996337890625	2.656472412109375	1.623250244140625	0.09292456054687501	2.7005126953125	1.631197143554687	-0.0084388427734375	2.713951171875	1.666687255859375	0.08793017578124999	2.829148193359375	1.693835205078125	0.1992862548828125	2.765962890625	1.643661010742187	0.09122998046875	2.6177392578125	1.409869049072266	0.0091484375	2.4685966796875	1.222946411132813	-0.01954833984375	2.406161376953125	1.155778259277344	-0.073341552734375
346	11.5	2.858555908203125	1.199754760742187	0.2662041015625	2.848139404296875	1.381804290771484	0.2553701171875	2.815427734375	1.523653503417969	0.243756103515625	2.854134521484375	1.742372985839844	0.234937255859375	2.849428955078125	1.707634399414062	0.270849609375	2.84361181640625	1.670953125	0.412427978515625	2.7514365234375	1.446606903076172	0.2667197265625	2.687029541015625	1.422861938476562	0.039378662109375	2.659931640625	1.516534545898438	0.024821533203125	2.636263671875	1.615084350585938	-0.01954248046875	2.70556201171875	1.554699401855469	0.07224072265625001	2.8481669921875	1.704461669921875	0.2020299072265625	2.797104736328125	1.657361450195312	0.0866800537109375	2.64225341796875	1.426965545654297	0.008866210937500001	2.48244775390625	1.248604339599609	-0.0130989990234375	2.4068779296875	1.19039599609375	-0.0596875
347	11.533334	2.865310546875	1.214024917602539	0.264319091796875	2.8564365234375	1.396229522705078	0.25358349609375	2.82525390625	1.538402221679688	0.24107421875	2.86559765625	1.75694287109375	0.233130126953125	2.8583876953125	1.722498168945312	0.268936767578125	2.8381650390625	1.695718627929688	0.4114619140625	2.76211669921875	1.458807189941406	0.276529052734375	2.698072265625	1.368599609375	0.0662943115234375	2.60318798828125	1.395215087890625	0.0703631591796875	2.553591552734375	1.423580963134766	-0.02442626953125	2.6740048828125	1.489197784423828	0.11145263671875	2.86158203125	1.718787231445313	0.2001806640625	2.817264404296875	1.67218505859375	0.08182092285156251	2.671916748046875	1.437235046386719	-0.0009436035156250001	2.5103427734375	1.259861450195312	-0.018500732421875	2.4325361328125	1.210514892578125	-0.07131005859375
348	11.566667	2.8661494140625	1.216947448730469	0.2610606689453125	2.84331103515625	1.400262634277344	0.2464713134765625	2.826289306640625	1.546984497070313	0.2350821533203125	2.864619384765625	1.769129638671875	0.229205322265625	2.85568359375	1.734110961914062	0.2650631103515625	2.82436279296875	1.723501831054687	0.4098165283203125	2.757255615234375	1.461654144287109	0.3132745361328125	2.6958125	1.286152221679687	0.1601043701171875	2.6046630859375	1.321012817382813	0.138191162109375	2.531845458984375	1.324876007080078	0.052872314453125	2.682937744140625	1.416815063476562	0.14581494140625	2.863012451171875	1.730380615234375	0.1956484375	2.81438134765625	1.67513134765625	0.0805762939453125	2.672313720703125	1.434900665283203	-0.0068353271484375	2.497437255859375	1.264889373779297	-0.01234375	2.416385009765625	1.212357177734375	-0.0599715576171875
349	11.6	2.8662294921875	1.214587539672852	0.2619014892578125	2.84782470703125	1.398223876953125	0.2485391845703125	2.839781494140625	1.54567138671875	0.2397147216796875	2.86601611328125	1.769228210449219	0.2334510498046875	2.85558544921875	1.734279907226562	0.2688665771484375	2.808938720703125	1.722041320800781	0.4090723876953125	2.7580126953125	1.45430322265625	0.3203446044921875	2.7131318359375	1.262028259277344	0.1829202880859375	2.62392529296875	1.291861419677734	0.149351318359375	2.5382626953125	1.300330017089844	0.07758544921875	2.697745849609375	1.389839782714844	0.151276123046875	2.86986962890625	1.730069458007812	0.2006749267578125	2.83229296875	1.671849548339844	0.0831864013671875	2.6936064453125	1.428717315673828	-0.0001219482421875	2.505087646484375	1.274543029785156	-0.00601904296875	2.422804931640625	1.233997680664062	-0.06214013671875
350	11.633334	2.863255126953125	1.230516357421875	0.250834228515625	2.841160400390625	1.412360260009766	0.2422352294921875	2.832466552734375	1.558632080078125	0.2375201416015625	2.859782958984375	1.7793466796875	0.2190760498046875	2.848718017578125	1.74682373046875	0.255929931640625	2.79524951171875	1.7564443359375	0.3924588623046875	2.76217626953125	1.483492095947266	0.3211236572265625	2.73757861328125	1.260417358398437	0.240683349609375	2.64583740234375	1.270737670898437	0.2049913330078125	2.542664306640625	1.27525830078125	0.1641109619140625	2.69511474609375	1.369260162353516	0.1743255615234375	2.863884033203125	1.738727172851563	0.18892626953125	2.836828125	1.686948974609375	0.0670225830078125	2.699319091796875	1.446933319091797	-0.0181304931640625	2.498890625	1.319410491943359	0.024909423828125	2.41054296875	1.287795196533203	-0.02561865234375
351	11.666667	2.8679375	1.243391754150391	0.24905419921875	2.84530078125	1.424470916748047	0.2382640380859375	2.8376689453125	1.570309448242188	0.232660400390625	2.86543994140625	1.790693359375	0.220458251953125	2.8531591796875	1.757413818359375	0.256012939453125	2.80994287109375	1.760089111328125	0.395946533203125	2.74745654296875	1.485319274902344	0.3680777587890625	2.6885986328125	1.295002777099609	0.2384742431640625	2.598042724609375	1.316379119873047	0.20563916015625	2.511230224609375	1.290676391601562	0.1419056396484375	2.676689453125	1.396494110107422	0.157536865234375	2.87057763671875	1.750925048828125	0.1896085205078125	2.866437744140625	1.711093627929688	0.0609412841796875	2.765475341796875	1.464897125244141	-0.05057568359375	2.556467529296875	1.355396759033203	-0.003181884765625	2.46040478515625	1.361952941894531	-0.04807763671875
352	11.7	2.857534423828125	1.209644561767578	0.247476318359375	2.830980224609375	1.389222045898437	0.227556884765625	2.822780029296875	1.53473876953125	0.2190509033203125	2.847921875	1.755206420898437	0.20681884765625	2.8283681640625	1.722543212890625	0.239500244140625	2.74577978515625	1.718149658203125	0.3602149658203125	2.6781796875	1.445964813232422	0.3971058349609375	2.71963916015625	1.528990478515625	0.178579345703125	2.6245068359375	1.55423291015625	0.18389501953125	2.6724599609375	1.636484741210937	0.1276009521484375	2.744890380859375	1.6293388671875	0.2568203125	2.86098974609375	1.7148681640625	0.1793150634765625	2.9004033203125	1.66437744140625	0.0609136962890625	2.828737548828125	1.415857360839844	-0.066260498046875	2.6050595703125	1.337188232421875	-0.026492431640625	2.509593505859375	1.335537414550781	-0.07282763671875001
353	11.733334	2.838189453125	1.197154296875	0.2491070556640625	2.8103037109375	1.376840606689453	0.2295335693359375	2.80314453125	1.522788696289063	0.2245147705078125	2.819318603515625	1.744759643554687	0.224327880859375	2.792993408203125	1.710134399414063	0.2494827880859375	2.6668212890625	1.681267944335938	0.3182022705078125	2.5292265625	1.435832153320312	0.2853519287109375	2.6868515625	1.560791870117187	0.1585814208984375	2.62988232421875	1.584193603515625	0.08143896484375	2.60201806640625	1.594357788085937	-0.02528515625	2.76863232421875	1.656464477539062	0.1219327392578125	2.841732421875	1.705928588867188	0.200840576171875	2.903626953125	1.662656127929687	0.08916503906250001	2.9251494140625	1.419067626953125	-0.06418701171875001	2.69542626953125	1.347088348388672	-0.068416259765625	2.6043037109375	1.40013623046875	-0.0818001708984375
354	11.766667	2.82884130859375	1.185621307373047	0.242315185546875	2.798643310546875	1.36533642578125	0.215387939453125	2.785120849609375	1.511465576171875	0.203069580078125	2.798943359375	1.735114318847656	0.2096656494140625	2.76991845703125	1.699465576171875	0.2308349609375	2.640971435546875	1.659435241699219	0.29048193359375	2.4942119140625	1.414740783691406	0.2924755859375	2.64977490234375	1.471427673339844	0.1194422607421875	2.589952392578125	1.524792419433594	0.06062646484375	2.69621044921875	1.500482849121094	0.0844278564453125	2.708281982421875	1.584612182617188	0.15511962890625	2.824638427734375	1.696726501464844	0.188095458984375	2.913338623046875	1.655154052734375	0.0940562744140625	2.96023193359375	1.400269409179687	-0.037710205078125	2.72302294921875	1.37068896484375	-0.07860058593749999	2.64365087890625	1.442474243164062	-0.08139453125
355	11.8	2.79106298828125	1.179587860107422	0.2218935546875	2.762591064453125	1.358528228759766	0.19397998046875	2.749978515625	1.504107025146484	0.1826527099609375	2.75197998046875	1.727160888671875	0.18651513671875	2.72417333984375	1.690493041992188	0.206988037109375	2.59590625	1.654791625976562	0.269050048828125	2.57407470703125	1.416988922119141	0.42270947265625	2.577476318359375	1.392836944580078	0.185623779296875	2.527834716796875	1.413802337646484	0.10263427734375	2.6284814453125	1.453568450927734	0.1274927978515625	2.6471533203125	1.494697296142578	0.1299835205078125	2.780293212890625	1.69007568359375	0.1665823974609375	2.88217138671875	1.662480224609375	0.0821903076171875	3.034634521484375	1.421647674560547	0.0324656982421875	2.806451416015625	1.379145355224609	-0.033698974609375	2.72583154296875	1.430530853271484	-0.0807208251953125
356	11.833334	2.7956728515625	1.170451232910156	0.215264404296875	2.762718017578125	1.350178771972656	0.195850830078125	2.7419833984375	1.495197204589844	0.184914794921875	2.743696044921875	1.718581665039062	0.1948448486328125	2.716857177734375	1.681187927246094	0.215581298828125	2.59158740234375	1.623397888183594	0.267024169921875	2.5084736328125	1.359184875488281	0.3325555419921875	2.4698291015625	1.38375341796875	0.0980982666015625	2.518181640625	1.458089233398437	0.053684326171875	2.60816357421875	1.432078491210937	0.113790283203125	2.59216943359375	1.465409057617187	0.12645166015625	2.771220703125	1.682066833496094	0.1725909423828125	2.863814697265625	1.655256652832031	0.077434814453125	3.077672607421875	1.459402893066406	0.074100830078125	2.86909521484375	1.365791809082031	-0.004978759765625	2.819341064453125	1.454043762207031	-0.03873876953125
357	11.866667	2.83288330078125	1.191151931762695	0.238635498046875	2.815843505859375	1.372959533691406	0.228904296875	2.800134033203125	1.51786279296875	0.2175947265625	2.80237548828125	1.740046936035156	0.229792724609375	2.7689345703125	1.703423522949219	0.23782080078125	2.629015625	1.660057312011719	0.23442431640625	2.4904296875	1.415953796386719	0.196526123046875	2.3962177734375	1.214803466796875	0.11179638671875	2.311008544921875	1.175385101318359	0.08134960937500001	2.319262939453125	1.206678375244141	-0.024570556640625	2.3156630859375	1.202488891601563	-0.00737451171875	2.8355263671875	1.70312646484375	0.21983740234375	2.9600478515625	1.675450073242188	0.17626611328125	3.146490234375	1.463619506835937	0.236768310546875	2.9951455078125	1.376560394287109	0.071022216796875	2.92636572265625	1.4575625	0.072272216796875
358	11.9	2.8399150390625	1.179102935791016	0.2467696533203125	2.81999462890625	1.36115380859375	0.2329444580078125	2.8010048828125	1.505861938476563	0.2169173583984375	2.7986923828125	1.728989440917969	0.2295648193359375	2.765460205078125	1.691590942382812	0.2361219482421875	2.628642333984375	1.637443115234375	0.2338016357421875	2.47692529296875	1.39714501953125	0.2208765869140625	2.3530966796875	1.194019989013672	0.2004886474609375	2.2746845703125	1.167376983642578	0.146009033203125	2.33680322265625	1.224267608642578	0.0733582763671875	2.301800048828125	1.174264129638672	0.072687744140625	2.8330517578125	1.692535522460938	0.2209583740234375	2.96273486328125	1.668754699707031	0.1902135009765625	3.15121630859375	1.479849853515625	0.3033907470703125	3.10872412109375	1.307948455810547	0.1387523193359375	3.02477392578125	1.354344573974609	0.0919361572265625
359	11.933334	2.820849609375	1.183089904785156	0.2384898681640625	2.79874462890625	1.364711608886719	0.2209219970703125	2.7802470703125	1.509641662597656	0.2052686767578125	2.776815185546875	1.732904907226563	0.2183734130859375	2.743064453125	1.695479797363281	0.2215821533203125	2.607037109375	1.639463806152344	0.2145491943359375	2.4504833984375	1.40169775390625	0.2108087158203125	2.328302734375	1.197556671142578	0.1885101318359375	2.25326025390625	1.168760955810547	0.1303609619140625	2.32340185546875	1.221584625244141	0.0619300537109375	2.288697509765625	1.166607513427734	0.0603515625	2.8118564453125	1.696425415039063	0.2129908447265625	2.94470361328125	1.670451049804687	0.2071300048828125	3.12927490234375	1.494665710449219	0.3456390380859375	3.15528173828125	1.29755419921875	0.2077105712890625	3.080189697265625	1.321359527587891	0.1355684814453125
360	11.966667	2.8208623046875	1.184933380126953	0.252230712890625	2.798115234375	1.366171203613281	0.235185791015625	2.7788154296875	1.510691955566406	0.219342041015625	2.7734619140625	1.7335390625	0.231592041015625	2.74005810546875	1.695921203613281	0.23466259765625	2.604606201171875	1.639357849121094	0.226826171875	2.44732861328125	1.402788208007812	0.22004736328125	2.32534130859375	1.199515502929688	0.193952880859375	2.248162109375	1.179177978515625	0.13535107421875	2.324125	1.229563323974609	0.07181591796875	2.269294921875	1.180546081542969	0.06723046874999999	2.80877490234375	1.697398986816406	0.22662744140625	2.94151611328125	1.674733337402344	0.214235595703125	3.12298193359375	1.484400085449219	0.33537548828125	3.17130810546875	1.277864837646484	0.2198828125	3.09773046875	1.287510375976562	0.143333251953125
361	12	2.837602783203125	1.173153839111328	0.248768310546875	2.8160849609375	1.354590118408203	0.233159912109375	2.79756494140625	1.499158386230469	0.21741259765625	2.789903564453125	1.721917114257812	0.22818212890625	2.75678369140625	1.684031677246094	0.230608154296875	2.62343212890625	1.625034912109375	0.21255322265625	2.457647705078125	1.394423706054688	0.215865478515625	2.33795654296875	1.190710021972656	0.18413720703125	2.25509912109375	1.166240203857422	0.135847900390625	2.33277490234375	1.227705078125	0.0856124267578125	2.26818212890625	1.146757263183594	0.0800128173828125	2.82564013671875	1.686087646484375	0.224353759765625	2.958866943359375	1.6652412109375	0.214995361328125	3.12718896484375	1.507198974609375	0.3894912109375	3.04360107421875	1.372517211914063	0.2074091796875	2.96327197265625	1.422825012207031	0.1586962890625
362	12.033334	2.836279541015625	1.171726196289062	0.2484044189453125	2.81222314453125	1.352680511474609	0.2341619873046875	2.79240625	1.497136840820313	0.2212427978515625	2.78839453125	1.719760620117188	0.2296671142578125	2.75463720703125	1.68252734375	0.2318428955078125	2.620896484375	1.6263486328125	0.2098753662109375	2.46342236328125	1.390617065429687	0.2014930419921875	2.33324462890625	1.191593597412109	0.1911551513671875	2.25204345703125	1.16659423828125	0.1406756591796875	2.3337900390625	1.228038421630859	0.0977740478515625	2.26677490234375	1.148104248046875	0.0844808349609375	2.8235205078125	1.683343994140625	0.2268626708984375	2.95647998046875	1.661492980957031	0.2190074462890625	3.1187607421875	1.496992309570313	0.3925428466796875	3.03586181640625	1.367318115234375	0.2070181884765625	2.96019482421875	1.424343322753906	0.1585867919921875
363	12.066667	2.8290947265625	1.171908569335937	0.2506734619140625	2.80505029296875	1.352027557373047	0.2382496337890625	2.7869775390625	1.496362701416016	0.2316287841796875	2.784873046875	1.717987426757813	0.2343055419921875	2.75089111328125	1.681315673828125	0.2364376220703125	2.618129150390625	1.626345581054688	0.2108914794921875	2.45431640625	1.396657836914063	0.2085843505859375	2.33039794921875	1.196075073242187	0.1866407470703125	2.25100048828125	1.170430755615234	0.1346497802734375	2.328965576171875	1.230068267822266	0.0843046875	2.265336181640625	1.154347930908203	0.077638916015625	2.81953125	1.681394409179688	0.2334346923828125	2.951474609375	1.657161865234375	0.2279102783203125	3.1074296875	1.489947906494141	0.4021343994140625	3.0242392578125	1.376223327636719	0.2081099853515625	2.9359736328125	1.413584625244141	0.1631900634765625
364	12.1	2.833482421875	1.171721954345703	0.25070068359375	2.80829296875	1.351466918945313	0.2380654296875	2.789123779296875	1.495466583251953	0.2307763671875	2.78597998046875	1.716772094726562	0.236702880859375	2.75220703125	1.679954345703125	0.23827490234375	2.62004248046875	1.6243759765625	0.211877685546875	2.45566748046875	1.395467376708984	0.210161376953125	2.33215966796875	1.195034515380859	0.187357177734375	2.25331396484375	1.174013000488281	0.132723388671875	2.32919482421875	1.233290771484375	0.079138916015625	2.2698212890625	1.152855651855469	0.0800733642578125	2.82077197265625	1.680398681640625	0.23531494140625	2.95177490234375	1.6528369140625	0.2272080078125	3.0953896484375	1.488697113037109	0.4139912109375	3.01317041015625	1.358927886962891	0.23021728515625	2.9402314453125	1.401309509277344	0.16647119140625
365	12.133334	2.83148779296875	1.171904876708984	0.2548040771484375	2.805735107421875	1.351855072021484	0.2420084228515625	2.785358642578125	1.495794464111328	0.2324752197265625	2.781644287109375	1.717306640625	0.2423497314453125	2.747862060546875	1.680355346679687	0.2424888916015625	2.61646142578125	1.62388330078125	0.2130538330078125	2.4518671875	1.394635406494141	0.2074622802734375	2.331765869140625	1.192754150390625	0.1766834716796875	2.2518837890625	1.171073547363281	0.1235489501953125	2.3282529296875	1.231366912841797	0.0714471435546875	2.2677646484375	1.155053863525391	0.0666094970703125	2.816585693359375	1.680959716796875	0.2410916748046875	2.94869384765625	1.656672729492187	0.2394451904296875	3.0916015625	1.490258392333984	0.4254664306640625	3.014036865234375	1.369639892578125	0.2331322021484375	2.9350908203125	1.403126434326172	0.1709866943359375
366	12.166667	2.829592529296875	1.169707427978516	0.255326171875	2.80673974609375	1.349595275878906	0.24360595703125	2.7881484375	1.493294464111328	0.233201904296875	2.78303271484375	1.714086181640625	0.24428173828125	2.7495751953125	1.677033813476563	0.244050048828125	2.61756591796875	1.622465698242187	0.215842529296875	2.449850830078125	1.396546722412109	0.208482666015625	2.33499609375	1.194213531494141	0.167537109375	2.2527392578125	1.170016784667969	0.1199189453125	2.328540771484375	1.236270721435547	0.07545507812500001	2.2617958984375	1.160459320068359	0.060767578125	2.81810302734375	1.678066040039063	0.2429892578125	2.95033203125	1.6566845703125	0.24243505859375	3.097889404296875	1.495215484619141	0.4279130859375	3.018412109375	1.380596771240234	0.23355615234375	2.93609375	1.406314147949219	0.1726123046875
367	12.2	2.8311591796875	1.166828399658203	0.2611629638671875	2.806887451171875	1.346701507568359	0.2494002685546875	2.78738232421875	1.490465118408203	0.2396595458984375	2.78438720703125	1.711454833984375	0.2517064208984375	2.75054736328125	1.6746875	0.2514073486328125	2.6195	1.620297119140625	0.2181160888671875	2.456968017578125	1.391204467773437	0.1963958740234375	2.33133740234375	1.193553955078125	0.1637779541015625	2.250724609375	1.172299926757812	0.1119400634765625	2.331384765625	1.237964172363281	0.0756414794921875	2.2639638671875	1.156555923461914	0.0570875244140625	2.8191435546875	1.675075561523438	0.2501629638671875	2.950306884765625	1.64931884765625	0.2397322998046875	3.112461181640625	1.488790313720703	0.4139163818359375	3.020681884765625	1.384575378417969	0.2188446044921875	2.931474853515625	1.411294067382812	0.1688333740234375
368	12.233334	2.83202685546875	1.166837280273437	0.2585447998046875	2.80719775390625	1.346142272949219	0.2472955322265625	2.786765625	1.489276519775391	0.2364334716796875	2.78351708984375	1.7095458984375	0.2499366455078125	2.749826904296875	1.672835205078125	0.2495716552734375	2.618553955078125	1.619020263671875	0.2181011962890625	2.454069580078125	1.391905578613281	0.2012642822265625	2.33064111328125	1.193951538085938	0.1670052490234375	2.25130859375	1.172705139160156	0.1137371826171875	2.33046630859375	1.239029510498047	0.0763004150390625	2.26533984375	1.153012054443359	0.062563232421875	2.81821923828125	1.673333984375	0.2479715576171875	2.948840087890625	1.646115234375	0.2395533447265625	3.0989677734375	1.486052825927734	0.4233353271484375	3.020136474609375	1.379978210449219	0.2244776611328125	2.93583837890625	1.414241119384766	0.1712884521484375
369	12.266667	2.8328994140625	1.167367858886719	0.252178955078125	2.807634765625	1.346894226074219	0.24027587890625	2.78698095703125	1.490254241943359	0.229386962890625	2.78600390625	1.710806640625	0.24486328125	2.75191748046875	1.674341186523438	0.2448154296875	2.619228759765625	1.62126513671875	0.2170595703125	2.45053857421875	1.396547912597656	0.20141796875	2.3288564453125	1.198605316162109	0.1589560546875	2.24509912109375	1.171663665771484	0.115651611328125	2.32725390625	1.236413757324219	0.0814893798828125	2.259789794921875	1.149163238525391	0.061427978515625	2.820390625	1.674237670898437	0.24193212890625	2.95154052734375	1.647371826171875	0.2381015625	3.09483740234375	1.475541900634766	0.417446044921875	3.013082275390625	1.371747711181641	0.21805908203125	2.93320263671875	1.413279327392578	0.162896484375
370	12.3	2.83389013671875	1.168034088134766	0.25109375	2.80939404296875	1.347576019287109	0.239797607421875	2.789001953125	1.490834808349609	0.22846337890625	2.78504150390625	1.711012451171875	0.246373291015625	2.7514560546875	1.674140014648438	0.245638671875	2.619358642578125	1.619729858398438	0.2181884765625	2.45172705078125	1.394570770263672	0.20116796875	2.3272314453125	1.197843780517578	0.16229345703125	2.242662841796875	1.171360107421875	0.120466064453125	2.31972705078125	1.238140075683594	0.07931481933593749	2.26133544921875	1.150794052124023	0.062520751953125	2.819897705078125	1.674950073242187	0.243321533203125	2.951724609375	1.651931762695312	0.241519775390625	3.0936474609375	1.483706817626953	0.425001708984375	3.0221845703125	1.377474151611328	0.2231630859375	2.94054931640625	1.413344451904297	0.166755615234375
371	12.333334	2.835096435546875	1.169539428710938	0.2527764892578125	2.81115234375	1.349140350341797	0.2399400634765625	2.79108935546875	1.492380828857422	0.2270079345703125	2.78710009765625	1.712684814453125	0.2446614990234375	2.75352294921875	1.675767578125	0.2442515869140625	2.62119384765625	1.621015502929688	0.2182672119140625	2.4538984375	1.395077819824219	0.2069930419921875	2.329425048828125	1.197179809570313	0.1737069091796875	2.2454794921875	1.175523223876953	0.1279232177734375	2.32482861328125	1.239989868164062	0.08728698730468749	2.2544697265625	1.1541650390625	0.0767164306640625	2.82197509765625	1.676628173828125	0.2413707275390625	2.954015380859375	1.654505981445312	0.2392337646484375	3.09565771484375	1.485121429443359	0.4220799560546875	3.0198095703125	1.376388244628906	0.2230565185546875	2.93950830078125	1.414670745849609	0.1662271728515625
372	12.366667	2.832046630859375	1.164462005615234	0.254842529296875	2.809404541015625	1.343918365478516	0.24122216796875	2.790677734375	1.487152069091797	0.228482177734375	2.786307373046875	1.707077026367188	0.24690380859375	2.7528291015625	1.670168701171875	0.246183349609375	2.621671875	1.612365600585937	0.222065185546875	2.447806884765625	1.391980102539063	0.210086181640625	2.3179267578125	1.198632934570313	0.173233642578125	2.23881982421875	1.17672900390625	0.119871826171875	2.323236328125	1.238970642089844	0.08716723632812499	2.247007080078125	1.151778686523437	0.0754400634765625	2.82119873046875	1.671129150390625	0.24366650390625	2.953578125	1.652314208984375	0.243061279296875	3.112267822265625	1.494940765380859	0.42197119140625	3.033486083984375	1.424603668212891	0.207791259765625	2.9429130859375	1.436115631103516	0.155099609375
373	12.4	2.83823486328125	1.163231201171875	0.259867919921875	2.81453955078125	1.342871398925781	0.245896728515625	2.7947314453125	1.486181457519531	0.232542236328125	2.78879443359375	1.70634912109375	0.252560302734375	2.75570751953125	1.668969177246094	0.253520263671875	2.623267578125	1.61089013671875	0.236447021484375	2.450003173828125	1.389063873291016	0.232767578125	2.325441650390625	1.192928985595703	0.189918701171875	2.23937158203125	1.171670837402344	0.1479483642578125	2.321444091796875	1.236790191650391	0.11419873046875	2.24472607421875	1.145425064086914	0.1026409912109375	2.823935791015625	1.670780517578125	0.247115966796875	2.956629638671875	1.653528381347656	0.24071044921875	3.11169091796875	1.478443908691406	0.40675	3.02734033203125	1.396496978759766	0.198393798828125	2.93934326171875	1.431662414550781	0.151763671875
374	12.433334	2.8341796875	1.16583203125	0.256097412109375	2.8111513671875	1.345412017822265	0.242729248046875	2.79064013671875	1.488211273193359	0.226859130859375	2.788081787109375	1.707887817382812	0.250157958984375	2.754681640625	1.670893432617187	0.252044189453125	2.62084716796875	1.615182739257813	0.2399951171875	2.446090087890625	1.394948913574219	0.2343583984375	2.325166748046875	1.200041076660156	0.1787545166015625	2.231379638671875	1.177928649902344	0.160967529296875	2.3110078125	1.243991729736328	0.1237509765625	2.23742431640625	1.14957275390625	0.1081234130859375	2.82251025390625	1.672064453125	0.24269189453125	2.954011962890625	1.6514912109375	0.228808837890625	3.107181396484375	1.459736968994141	0.376675537109375	3.007841796875	1.358361358642578	0.1843809814453125	2.94517333984375	1.438432342529297	0.1562315673828125
375	12.466667	2.83254541015625	1.167931610107422	0.2522518310546875	2.810319580078125	1.347553619384766	0.2390379638671875	2.7904345703125	1.490398864746094	0.2232952880859375	2.78847314453125	1.710049133300781	0.2460897216796875	2.75501220703125	1.673148315429688	0.2482127685546875	2.621001953125	1.617561828613281	0.2384310302734375	2.4458076171875	1.397757476806641	0.2410765380859375	2.3232568359375	1.201903564453125	0.1932955322265625	2.228900390625	1.180750518798828	0.1776947021484375	2.302832275390625	1.248079162597656	0.1320693359375	2.23983935546875	1.147669860839844	0.1250540771484375	2.82277392578125	1.6741455078125	0.2385521240234375	2.95498681640625	1.657324035644531	0.2270736083984375	3.125310546875	1.478011291503906	0.3715335693359375	3.02822265625	1.371159484863281	0.1811776123046875	2.96333349609375	1.450177612304687	0.1553310546875
376	12.5	2.83485205078125	1.168961334228516	0.249282470703125	2.81285107421875	1.348653472900391	0.23662451171875	2.793045654296875	1.491564392089844	0.221367919921875	2.79209619140625	1.711203796386719	0.24435888671875	2.7585849609375	1.674388122558594	0.24709423828125	2.62426513671875	1.619159851074219	0.239828125	2.448576171875	1.399803833007812	0.245517333984375	2.32485791015625	1.204284759521484	0.1993865966796875	2.2302001953125	1.183327117919922	0.1854268798828125	2.3034111328125	1.25067041015625	0.1386710205078125	2.24013330078125	1.150380310058594	0.1325048828125	2.82615283203125	1.675216369628906	0.236140869140625	2.95808203125	1.658076904296875	0.2221279296875	3.130700439453125	1.478198791503906	0.363127197265625	3.0296962890625	1.371815277099609	0.1745513916015625	2.964558837890625	1.451048645019531	0.150015380859375
377	12.533334	2.82911865234375	1.169782775878906	0.251181396484375	2.806609375	1.349902160644531	0.238785888671875	2.78629345703125	1.493184600830078	0.2241412353515625	2.787030517578125	1.71337548828125	0.2473321533203125	2.75352734375	1.6765419921875	0.251748291015625	2.6186318359375	1.62125390625	0.2522655029296875	2.4416494140625	1.402076202392578	0.260124755859375	2.34078662109375	1.210112365722656	0.165649658203125	2.2558564453125	1.161085098266601	0.1708330078125	2.30086181640625	1.257210906982422	0.141206787109375	2.251353759765625	1.134683563232422	0.1298148193359375	2.820629150390625	1.677221069335938	0.237357666015625	2.95239501953125	1.66109375	0.2182452392578125	3.13582958984375	1.485022064208984	0.3516903076171875	3.029671875	1.374042053222656	0.1678743896484375	2.96358642578125	1.452565582275391	0.142439453125
378	12.566667	2.817337646484375	1.170494140625	0.2418277587890625	2.7940419921875	1.350866363525391	0.22802734375	2.77456298828125	1.494815032958984	0.21533056640625	2.774201171875	1.715424560546875	0.23975439453125	2.74090087890625	1.678266235351562	0.2443795166015625	2.606093017578125	1.622038452148437	0.249314697265625	2.42129736328125	1.40849560546875	0.2574923095703125	2.30300390625	1.220038879394531	0.1755362548828125	2.2268466796875	1.16144873046875	0.196953369140625	2.27980322265625	1.252378814697266	0.1633258056640625	2.213533203125	1.132630874633789	0.1650880126953125	2.8079873046875	1.679447021484375	0.2291629638671875	2.938435302734375	1.653731567382812	0.2091942138671875	3.118483642578125	1.481068023681641	0.352843994140625	3.00591455078125	1.371777038574219	0.1710689697265625	2.985481201171875	1.458943023681641	0.114322998046875
379	12.6	2.81486279296875	1.170204559326172	0.2418143310546875	2.7939892578125	1.350714874267578	0.2303187255859375	2.775677734375	1.494605743408203	0.21814501953125	2.774771728515625	1.714942626953125	0.2414930419921875	2.74158544921875	1.677802978515625	0.24614892578125	2.6079150390625	1.619627685546875	0.2518699951171875	2.424666015625	1.405284820556641	0.2559830322265625	2.29922412109375	1.221961395263672	0.1742041015625	2.228258544921875	1.159224411010742	0.200391845703125	2.278666259765625	1.251425628662109	0.16693798828125	2.21278076171875	1.139238815307617	0.150250732421875	2.8086142578125	1.679047485351562	0.231225341796875	2.938586669921875	1.652249877929687	0.2111480712890625	3.130447265625	1.478050140380859	0.3353336181640625	2.999685546875	1.37958837890625	0.16021875	2.975777099609375	1.469269195556641	0.1094019775390625
380	12.633334	2.809126220703125	1.17468798828125	0.23242041015625	2.78825732421875	1.355380645751953	0.2208416748046875	2.77072509765625	1.499638397216797	0.2101844482421875	2.76863037109375	1.720555541992188	0.229820068359375	2.736009033203125	1.683161865234375	0.2365286865234375	2.604244873046875	1.621944213867188	0.251324951171875	2.42001318359375	1.408104400634766	0.2570845947265625	2.2895283203125	1.225009216308594	0.182284423828125	2.2232060546875	1.159206939697266	0.21308935546875	2.256064453125	1.256384216308594	0.172311279296875	2.20792041015625	1.142591903686524	0.1524442138671875	2.802392822265625	1.684762329101563	0.2187149658203125	2.932408447265625	1.658539184570313	0.1972896728515625	3.122996826171875	1.480384979248047	0.3184644775390625	2.990677490234375	1.382923034667969	0.14362646484375	2.967921142578125	1.472872772216797	0.09253247070312499
381	12.666667	2.80982177734375	1.174121276855469	0.23116162109375	2.788814208984375	1.354957458496094	0.21917578125	2.771922607421875	1.499505584716797	0.209440185546875	2.767908203125	1.720359497070313	0.2318309326171875	2.73571533203125	1.682524658203125	0.2385128173828125	2.60462451171875	1.620110717773438	0.2555794677734375	2.42150048828125	1.405099151611328	0.26553369140625	2.28355517578125	1.233671203613281	0.1769761962890625	2.21731396484375	1.16819970703125	0.2089559326171875	2.261318603515625	1.259936645507812	0.165844970703125	2.2060732421875	1.147064208984375	0.1481864013671875	2.80190673828125	1.685007690429687	0.2198358154296875	2.932023193359375	1.660568115234375	0.196177734375	3.119625	1.474701202392578	0.3109505615234375	2.98143896484375	1.380827667236328	0.13836865234375	2.966807861328125	1.470015167236328	0.08292834472656251
382	12.7	2.8061298828125	1.173110198974609	0.2280673828125	2.7854638671875	1.354088500976562	0.2183970947265625	2.768733154296875	1.498731018066406	0.2103560791015625	2.766123046875	1.719742797851562	0.230893798828125	2.73431591796875	1.6820205078125	0.239660400390625	2.60503759765625	1.618343017578125	0.26406591796875	2.42179150390625	1.403472961425781	0.27323828125	2.2791591796875	1.240458312988281	0.1767017822265625	2.222128662109375	1.165294128417969	0.2048302001953125	2.2610458984375	1.263505859375	0.1724915771484375	2.206736328125	1.150872741699219	0.1436024169921875	2.799384521484375	1.684244689941406	0.2173984375	2.92578515625	1.656786193847656	0.180666259765625	3.128685546875	1.495890563964844	0.30646630859375	2.9905771484375	1.385409973144531	0.1440162353515625	2.96754296875	1.470894470214844	0.08571044921875
383	12.733334	2.81005029296875	1.189165252685547	0.21320068359375	2.78778125	1.369398223876953	0.2006583251953125	2.77147607421875	1.513791137695312	0.1926905517578125	2.76723876953125	1.734176635742188	0.214709228515625	2.736142578125	1.696153442382812	0.2241160888671875	2.60650048828125	1.637823486328125	0.2567666015625	2.44102490234375	1.412984466552734	0.2963880615234375	2.29526611328125	1.275099731445313	0.1708953857421875	2.24125537109375	1.196798461914063	0.1954979248046875	2.27550927734375	1.296494049072266	0.1631988525390625	2.23480322265625	1.178133392333984	0.13478466796875	2.800385986328125	1.6991796875	0.200060791015625	2.926909423828125	1.675507568359375	0.1621463623046875	3.1441083984375	1.528697143554687	0.2796741943359375	3.00081640625	1.400376312255859	0.136725341796875	2.974713134765625	1.478710174560547	0.0705888671875
384	12.766667	2.80777490234375	1.190927612304687	0.215163818359375	2.78596435546875	1.371444152832031	0.201284423828125	2.7682880859375	1.515704040527344	0.1898663330078125	2.76577734375	1.736141906738281	0.2153077392578125	2.7347509765625	1.698049255371094	0.22512646484375	2.606228271484375	1.63958642578125	0.262742431640625	2.4461884765625	1.41134814453125	0.308360107421875	2.3042060546875	1.282327453613281	0.1690784912109375	2.250556640625	1.200289245605469	0.17797900390625	2.2841015625	1.304781341552734	0.1655289306640625	2.245408447265625	1.176848022460937	0.1375081787109375	2.79834716796875	1.70116357421875	0.19909619140625	2.9234345703125	1.675942626953125	0.1568243408203125	3.13761328125	1.520594116210938	0.27008544921875	2.997052734375	1.389091979980469	0.126605712890625	2.961113525390625	1.469047729492188	0.0670517578125
385	12.8	2.8072353515625	1.202692138671875	0.2123790283203125	2.78650537109375	1.383498474121094	0.200005126953125	2.771630126953125	1.528354187011719	0.192158203125	2.76969091796875	1.749230224609375	0.21417822265625	2.739875244140625	1.71111474609375	0.2272086181640625	2.614888916015625	1.652096008300781	0.27473193359375	2.455726318359375	1.423091857910156	0.32008544921875	2.312120361328125	1.290463653564453	0.1858311767578125	2.26217138671875	1.205620178222656	0.186060302734375	2.290644287109375	1.312351898193359	0.187941650390625	2.24960546875	1.210619689941406	0.12220947265625	2.80103076171875	1.714167663574219	0.1958212890625	2.920723876953125	1.692864318847656	0.138375244140625	3.132708251953125	1.526923217773438	0.240394287109375	2.997457763671875	1.383786712646484	0.1029566650390625	2.953215576171875	1.45914111328125	0.0429390869140625
386	12.833334	2.8024013671875	1.208029083251953	0.2110198974609375	2.781514892578125	1.388791381835937	0.1996612548828125	2.7666220703125	1.533618041992188	0.19273291015625	2.765478759765625	1.754267700195312	0.2159202880859375	2.735751708984375	1.716171997070313	0.2291126708984375	2.611325439453125	1.657405334472656	0.2781668701171875	2.452644287109375	1.428446228027344	0.3245352783203125	2.30832275390625	1.299606048583984	0.187597412109375	2.2592890625	1.214530578613281	0.1811607666015625	2.28658349609375	1.321188140869141	0.189691162109375	2.249961181640625	1.222302032470703	0.1172779541015625	2.796490478515625	1.719247802734375	0.1970029296875	2.912311279296875	1.697158264160156	0.1325076904296875	3.128132568359375	1.523375061035156	0.2100875244140625	2.9864189453125	1.380518035888672	0.07924072265625	2.934080078125	1.453586608886719	0.0231331787109375
387	12.866667	2.7945478515625	1.208207733154297	0.2129881591796875	2.7734306640625	1.388624755859375	0.2010411376953125	2.75739501953125	1.533018676757812	0.1924947509765625	2.76452197265625	1.7531044921875	0.2167147216796875	2.7346513671875	1.715887573242187	0.2316812744140625	2.609993896484375	1.66469775390625	0.2875098876953125	2.46363818359375	1.432625274658203	0.3525592041015625	2.331874755859375	1.301172210693359	0.2063826904296875	2.284341796875	1.223762756347656	0.1689329833984375	2.30354931640625	1.331425048828125	0.1829449462890625	2.306340087890625	1.231973968505859	0.108288330078125	2.79306494140625	1.717352294921875	0.1956121826171875	2.900640625	1.694132934570312	0.118831298828125	3.1272607421875	1.538693603515625	0.2026636962890625	2.98492138671875	1.391169067382813	0.0785169677734375	2.91599169921875	1.443357696533203	0.0175479736328125
388	12.9	2.793003173828125	1.210890960693359	0.216699951171875	2.771143798828125	1.391311706542969	0.2032724609375	2.7547744140625	1.535764465332031	0.1937564697265625	2.7654306640625	1.755563720703125	0.221230224609375	2.7357431640625	1.718389709472656	0.2368330078125	2.61315625	1.668901000976562	0.29884521484375	2.48296923828125	1.431379974365234	0.3783056640625	2.349827392578125	1.325109405517578	0.21365869140625	2.2996884765625	1.252227508544922	0.1706583251953125	2.32614208984375	1.355703765869141	0.198502197265625	2.325173095703125	1.262790771484375	0.1127567138671875	2.7926982421875	1.719820983886719	0.1983701171875	2.896318359375	1.697519226074219	0.1158411865234375	3.13246044921875	1.545979797363281	0.179047119140625	2.9839443359375	1.392910766601563	0.0691756591796875	2.920001220703125	1.461251831054688	0.0196090087890625
389	12.933334	2.809332275390625	1.207762420654297	0.222932861328125	2.79004248046875	1.388692291259766	0.2084697265625	2.77619482421875	1.53363720703125	0.198837890625	2.7850810546875	1.753832153320313	0.226657470703125	2.75478125	1.716529663085937	0.240983642578125	2.631794921875	1.664720825195313	0.30082666015625	2.5016123046875	1.426135192871094	0.37870654296875	2.3887705078125	1.332042602539063	0.192364501953125	2.33868408203125	1.256689270019531	0.153388916015625	2.372824462890625	1.35697216796875	0.18500390625	2.359984375	1.267654266357422	0.092981689453125	2.813466796875	1.718090454101562	0.205009521484375	2.92104443359375	1.691672119140625	0.12863623046875	3.1508740234375	1.532267578125	0.197610107421875	2.987617431640625	1.403778533935547	0.0768525390625	2.9344658203125	1.485681427001953	0.0353902587890625
390	12.966667	2.809565673828125	1.207142669677734	0.2253775634765625	2.789235595703125	1.387879089355469	0.2108116455078125	2.77524072265625	1.532789245605469	0.2017391357421875	2.78717626953125	1.753243408203125	0.2253616943359375	2.75732568359375	1.716459411621094	0.2417545166015625	2.6371328125	1.665975952148437	0.3079327392578125	2.518361328125	1.4262998046875	0.3991612548828125	2.421000732421875	1.328228179931641	0.2063677978515625	2.361050537109375	1.278018280029297	0.1465069580078125	2.41873388671875	1.357356872558594	0.1974014892578125	2.406151611328125	1.275154876708984	0.09990893554687499	2.81419189453125	1.716919921875	0.2029864501953125	2.9168642578125	1.684133666992187	0.1225303955078125	3.1400849609375	1.50645849609375	0.1616312255859375	2.960010498046875	1.392228668212891	0.0510657958984375	2.91775048828125	1.4773525390625	0.0040379638671875
391	13	2.805588623046875	1.208970092773437	0.2266966552734375	2.78504150390625	1.389967498779297	0.2115904541015625	2.770212890625	1.534968994140625	0.2011954345703125	2.78599609375	1.755377685546875	0.2266536865234375	2.75623095703125	1.71874609375	0.2438006591796875	2.637513427734375	1.669704833984375	0.3141722412109375	2.51652001953125	1.435146179199219	0.4166568603515625	2.4527763671875	1.314971954345703	0.2218160400390625	2.38768359375	1.285051574707031	0.1539864501953125	2.455487060546875	1.353321105957031	0.2087403564453125	2.43424951171875	1.278538970947266	0.108921142578125	2.81172021484375	1.718882446289062	0.2028758544921875	2.9123984375	1.684663757324219	0.1201263427734375	3.1317080078125	1.497733032226563	0.1336334228515625	2.94057080078125	1.389971618652344	0.0348367919921875	2.89334130859375	1.478129699707031	-0.00096044921875
392	13.033334	2.8019033203125	1.210985534667969	0.2293394775390625	2.7807451171875	1.392234069824219	0.2146099853515625	2.76556396484375	1.537447509765625	0.2044508056640625	2.78324267578125	1.758120483398438	0.2294290771484375	2.754647705078125	1.721398681640625	0.2484984130859375	2.6403291015625	1.674150756835938	0.3273494873046875	2.528033935546875	1.433893585205078	0.4277440185546875	2.479176025390625	1.307909790039063	0.2318182373046875	2.39684619140625	1.285462249755859	0.1820015869140625	2.47449951171875	1.349895416259766	0.2279683837890625	2.42612646484375	1.295532470703125	0.12460009765625	2.807291015625	1.721621826171875	0.2038050537109375	2.90058544921875	1.687289184570313	0.1125408935546875	3.10235400390625	1.480966583251953	0.0982373046875	2.904865478515625	1.3744208984375	0.0102864990234375	2.85906298828125	1.461880401611328	-0.0293673095703125
393	13.066667	2.80408056640625	1.207375427246094	0.229949462890625	2.78230419921875	1.388492004394531	0.2149456787109375	2.766852294921875	1.533640319824219	0.2046773681640625	2.78544873046875	1.75440478515625	0.227717041015625	2.75749609375	1.717823608398438	0.2479478759765625	2.6467236328125	1.670736511230469	0.3317471923828125	2.54429541015625	1.42950146484375	0.4398924560546875	2.48981787109375	1.302983917236328	0.2458582763671875	2.40754150390625	1.286483978271484	0.193720458984375	2.492091796875	1.333609832763672	0.2477596435546875	2.43901171875	1.295570892333984	0.1371837158203125	2.80860693359375	1.717744750976562	0.2015289306640625	2.898950439453125	1.68300634765625	0.1075296630859375	3.101064453125	1.477615844726563	0.0871300048828125	2.901981201171875	1.368936798095703	0.005759765625	2.8555595703125	1.455653015136719	-0.0347413330078125
394	13.1	2.809094970703125	1.210127624511719	0.232673583984375	2.78595556640625	1.391462951660156	0.217998779296875	2.76798681640625	1.536534729003906	0.2067265625	2.788546875	1.757677795410156	0.22864208984375	2.7616005859375	1.721116271972656	0.2504560546875	2.654440185546875	1.674144653320313	0.33936279296875	2.5703818359375	1.428765563964844	0.455199951171875	2.52190771484375	1.316327697753906	0.25062060546875	2.444536376953125	1.309095916748047	0.18930615234375	2.525550537109375	1.346515289306641	0.255444580078125	2.4818427734375	1.320771545410156	0.137068115234375	2.8101416015625	1.72086865234375	0.2011678466796875	2.8932587890625	1.683618835449219	0.10126953125	3.07307958984375	1.458410827636719	0.07438159179687499	2.871295654296875	1.349610534667969	-0.00137255859375	2.829872802734375	1.433097229003906	-0.0530760498046875
395	13.133334	2.81179345703125	1.208869079589844	0.236198974609375	2.78853466796875	1.389764068603516	0.219938232421875	2.7694111328125	1.534271728515625	0.2065006103515625	2.790653564453125	1.754760498046875	0.2306953125	2.76468310546875	1.717913330078125	0.2530244140625	2.66517578125	1.671848999023438	0.350508056640625	2.59575390625	1.425843597412109	0.47341162109375	2.50419189453125	1.322440887451172	0.27952587890625	2.458236572265625	1.306369049072266	0.1935181884765625	2.554102783203125	1.330149810791016	0.243950439453125	2.50102099609375	1.333903167724609	0.1307547607421875	2.811108154296875	1.71843310546875	0.2018857421875	2.89061328125	1.681610229492188	0.0992132568359375	3.0640224609375	1.455791656494141	0.04970458984375	2.8573984375	1.346010559082031	-0.008310058593749999	2.8062353515625	1.432497833251953	-0.043324951171875
396	13.166667	2.812548828125	1.212702392578125	0.2382138671875	2.790607421875	1.393805541992188	0.22239892578125	2.7704580078125	1.538043884277344	0.20760009765625	2.7932080078125	1.758113647460938	0.23416796875	2.767105224609375	1.72118115234375	0.2562021484375	2.66771044921875	1.6713740234375	0.351949951171875	2.61557666015625	1.423185729980469	0.478960205078125	2.52210791015625	1.318435485839844	0.2867080078125	2.4762578125	1.313723693847656	0.199281005859375	2.566294921875	1.3363984375	0.259935791015625	2.50585400390625	1.336622253417969	0.14257568359375	2.813302001953125	1.721983459472656	0.20485888671875	2.892587646484375	1.681752868652344	0.103297607421875	3.043000244140625	1.448169311523438	0.02370849609375	2.83816357421875	1.324688995361328	-0.0064300537109375	2.783983154296875	1.401487854003906	-0.0563370361328125
397	13.2	2.814960205078125	1.211920196533203	0.2298076171875	2.79349072265625	1.392434997558594	0.213627685546875	2.77636474609375	1.536755126953125	0.200723388671875	2.79562890625	1.756670593261719	0.225056640625	2.77101806640625	1.719529113769531	0.24805615234375	2.6723076171875	1.669948486328125	0.343886474609375	2.642385498046875	1.429484222412109	0.48947802734375	2.54566943359375	1.307817260742187	0.31020556640625	2.511904541015625	1.312239807128906	0.217772705078125	2.59705615234375	1.328585083007813	0.28633349609375	2.552595947265625	1.32609326171875	0.168434814453125	2.8154296875	1.720840759277344	0.195470458984375	2.892010986328125	1.684044799804687	0.0911611328125	3.02250341796875	1.444851806640625	-0.00225341796875	2.825173095703125	1.308778717041016	-0.0188258056640625	2.725890625	1.321670532226562	-0.053842041015625
398	13.233334	2.8179755859375	1.218421844482422	0.2439764404296875	2.79573388671875	1.398894927978516	0.2296026611328125	2.776302978515625	1.542854309082031	0.2168372802734375	2.799576171875	1.762095275878906	0.2426002197265625	2.775187744140625	1.725107177734375	0.2660198974609375	2.680314208984375	1.675581481933594	0.3655601806640625	2.6628447265625	1.422047088623047	0.4890223388671875	2.54487890625	1.298386444091797	0.3246265869140625	2.5148486328125	1.297718963623047	0.2308687744140625	2.600907470703125	1.306927642822266	0.2995291748046875	2.543949462890625	1.316610107421875	0.1801834716796875	2.81787060546875	1.726298400878906	0.2120665283203125	2.890977783203125	1.690666198730469	0.1049920654296875	3.001137939453125	1.442905670166016	0.0082637939453125	2.8180986328125	1.301148986816406	-0.055518798828125	2.71927685546875	1.299139404296875	-0.0172127685546875
399	13.266667	2.81322705078125	1.216471008300781	0.24722802734375	2.792892822265625	1.396434844970703	0.232229248046875	2.7788857421875	1.540665405273438	0.221804931640625	2.79915234375	1.759919555664063	0.242395751953125	2.77632177734375	1.723142944335938	0.2672763671875	2.683316162109375	1.677033935546875	0.369392822265625	2.683330078125	1.421728729248047	0.487950439453125	2.562501220703125	1.273810241699219	0.3488896484375	2.53656298828125	1.295568725585937	0.2568310546875	2.61851513671875	1.308497039794922	0.32916015625	2.566177734375	1.315649261474609	0.214613037109375	2.81692919921875	1.72396240234375	0.21205419921875	2.88788427734375	1.689045776367188	0.103927001953125	2.972051513671875	1.433438262939453	0.0047113037109375	2.792112060546875	1.290860015869141	-0.0626134033203125	2.7081669921875	1.282964477539063	0.00098486328125
400	13.3	2.81594921875	1.216762588500977	0.248876220703125	2.79602490234375	1.396736724853516	0.235595947265625	2.782380615234375	1.54095458984375	0.226478515625	2.804736328125	1.759798400878906	0.247064697265625	2.78249169921875	1.723124755859375	0.2725283203125	2.693193359375	1.680671081542969	0.3792421875	2.686876220703125	1.417646697998047	0.478578125	2.57400146484375	1.256950134277344	0.34762255859375	2.53597119140625	1.268069946289063	0.25799462890625	2.62353076171875	1.284005065917969	0.322583251953125	2.576111083984375	1.285527587890625	0.2090623779296875	2.821275634765625	1.723859008789062	0.216086669921875	2.885202392578125	1.689670349121094	0.1035855712890625	2.9636103515625	1.429645355224609	0.012211181640625	2.78546435546875	1.287919860839844	-0.060665283203125	2.6971142578125	1.272987182617187	-0.0049481201171875
401	13.333334	2.8162236328125	1.216373931884766	0.248271484375	2.7949140625	1.396681457519531	0.2349205322265625	2.780037841796875	1.541159912109375	0.2255841064453125	2.806520751953125	1.759910766601563	0.248564453125	2.784452880859375	1.723116882324219	0.2742724609375	2.69878564453125	1.679504272460937	0.38399267578125	2.70258349609375	1.416658233642578	0.48605419921875	2.5733857421875	1.257228424072266	0.368128662109375	2.549434814453125	1.25659375	0.272833251953125	2.634971435546875	1.270784454345703	0.340951171875	2.577888427734375	1.272946655273437	0.2248814697265625	2.82155908203125	1.724077453613281	0.216496337890625	2.8829375	1.68935693359375	0.1023189697265625	2.959347900390625	1.423306182861328	0.0252816162109375	2.785614013671875	1.279307891845703	-0.0554925537109375	2.694701171875	1.263011535644531	-0.0038892822265625
402	13.366667	2.81335888671875	1.211196029663086	0.2393492431640625	2.794306640625	1.39198388671875	0.2274119873046875	2.7826689453125	1.536962890625	0.2198006591796875	2.8100283203125	1.755738403320313	0.2430196533203125	2.78853125	1.718843139648437	0.2691312255859375	2.706912353515625	1.676527221679688	0.3825201416015625	2.707053466796875	1.410175811767578	0.4757276611328125	2.58035546875	1.239153839111328	0.3718333740234375	2.55278662109375	1.243888610839844	0.2775657958984375	2.63866015625	1.263472381591797	0.3440279541015625	2.5900693359375	1.256680114746094	0.2309376220703125	2.824236083984375	1.719990844726563	0.2104256591796875	2.88186669921875	1.683324462890625	0.0948016357421875	2.952749755859375	1.413194885253906	0.0264068603515625	2.78137744140625	1.268994415283203	-0.0593941650390625	2.686525390625	1.250745758056641	-0.0160418701171875
403	13.4	2.8123388671875	1.211350219726562	0.2439212646484375	2.79370556640625	1.3917646484375	0.230623779296875	2.781763916015625	1.536377563476563	0.22154345703125	2.812655517578125	1.754042358398437	0.2469569091796875	2.7911943359375	1.717179809570312	0.27297607421875	2.709650146484375	1.674558837890625	0.38597412109375	2.71371630859375	1.406638458251953	0.47288671875	2.57465673828125	1.235537261962891	0.387533203125	2.54932470703125	1.238856811523438	0.29275830078125	2.629658447265625	1.265335083007812	0.36331201171875	2.60027978515625	1.211670684814453	0.263534423828125	2.82567529296875	1.718589782714844	0.21368798828125	2.8809951171875	1.683163146972656	0.096828857421875	2.940978515625	1.40964712524414	0.033793212890625	2.7732685546875	1.261777954101563	-0.051826171875	2.6791884765625	1.241116607666016	-0.008327392578125
404	13.433334	2.8128681640625	1.206112121582031	0.245232177734375	2.7933408203125	1.386636352539063	0.2312828369140625	2.78171875	1.531481323242188	0.2222662353515625	2.814883056640625	1.749047485351563	0.248319091796875	2.79299072265625	1.712289001464844	0.274259033203125	2.71231982421875	1.670168579101563	0.388326416015625	2.71058203125	1.39965673828125	0.46827392578125	2.572028076171875	1.224526580810547	0.38962744140625	2.551185546875	1.2252822265625	0.293572021484375	2.63029150390625	1.244188446044922	0.3680751953125	2.5913193359375	1.189793975830078	0.266708984375	2.827580322265625	1.713501342773438	0.214920166015625	2.88359619140625	1.677306518554687	0.09841589355468749	2.94133203125	1.401999053955078	0.039400634765625	2.77668017578125	1.250148132324219	-0.0461103515625	2.68372509765625	1.225398620605469	-0.0019766845703125
405	13.466667	2.8122197265625	1.208431579589844	0.2429359130859375	2.7935224609375	1.389048522949219	0.2302518310546875	2.78393408203125	1.534068725585938	0.2229564208984375	2.81636572265625	1.751495666503906	0.2501600341796875	2.7944326171875	1.714582275390625	0.2757969970703125	2.7153720703125	1.6741533203125	0.3915025634765625	2.71278369140625	1.400713409423828	0.4601934814453125	2.57867822265625	1.221444320678711	0.3835294189453125	2.56159912109375	1.21839453125	0.2868272705078125	2.6277958984375	1.238824768066406	0.3725875244140625	2.5652177734375	1.182216766357422	0.2645565185546875	2.82934033203125	1.716150085449219	0.2166917724609375	2.88699169921875	1.68049609375	0.1008951416015625	2.943950927734375	1.405847778320312	0.038807861328125	2.781390625	1.254300476074219	-0.0508212890625	2.690033203125	1.225199523925781	-0.0061322021484375
406	13.5	2.809385986328125	1.207218139648437	0.2420211181640625	2.7919658203125	1.386986938476563	0.2298819580078125	2.7843203125	1.531363586425781	0.2236009521484375	2.815321044921875	1.74768115234375	0.2513673095703125	2.79353125	1.71080322265625	0.2766370849609375	2.712726318359375	1.670778991699219	0.3902457275390625	2.710237548828125	1.399535614013672	0.4612310791015625	2.572679443359375	1.223349517822266	0.3876246337890625	2.549891357421875	1.220806854248047	0.2926505126953125	2.62842236328125	1.242066589355469	0.3661424560546875	2.5802724609375	1.185979125976562	0.2648626708984375	2.828609375	1.712675170898438	0.2180838623046875	2.88567822265625	1.67758984375	0.1026827392578125	2.94364404296875	1.404460754394531	0.0421732177734375	2.78222998046875	1.2501318359375	-0.041017578125	2.689564208984375	1.222165344238281	0.00018603515625
407	13.533334	2.80841796875	1.205758575439453	0.2424796142578125	2.7902197265625	1.385545227050781	0.2296370849609375	2.78400244140625	1.530121276855469	0.2237493896484375	2.816948974609375	1.746390258789063	0.2510289306640625	2.795203369140625	1.709652038574219	0.2766156005859375	2.71699853515625	1.671599975585937	0.3928375244140625	2.71078759765625	1.399656555175781	0.4617606201171875	2.5659013671875	1.230328186035156	0.3855699462890625	2.54174072265625	1.210481994628906	0.2929234619140625	2.63082421875	1.231996948242188	0.3532596435546875	2.57240087890625	1.172515106201172	0.2665482177734375	2.829563232421875	1.711247924804687	0.2175677490234375	2.8871904296875	1.677483459472656	0.1019285888671875	2.93938525390625	1.402948760986328	0.041462646484375	2.7778935546875	1.248746704101563	-0.0423499755859375	2.68943310546875	1.214989807128906	0.0036873779296875
408	13.566667	2.8094794921875	1.206163269042969	0.243058349609375	2.791037109375	1.386019470214844	0.229705322265625	2.78505810546875	1.530701721191406	0.223611083984375	2.818510986328125	1.747074340820312	0.250736328125	2.796798095703125	1.710350036621094	0.276440673828125	2.71931982421875	1.672183166503906	0.393240966796875	2.71175341796875	1.399577239990234	0.460207275390625	2.565722900390625	1.230792572021484	0.3844716796875	2.54192041015625	1.208544036865234	0.292204833984375	2.63303515625	1.229010131835937	0.34996142578125	2.56828662109375	1.176200256347656	0.261167724609375	2.830931640625	1.711880676269531	0.217202880859375	2.8881787109375	1.677759460449219	0.10136865234375	2.940394775390625	1.402740875244141	0.0421580810546875	2.7794990234375	1.247055358886719	-0.040539306640625	2.690122314453125	1.214606384277344	0.004838134765625
409	13.6	2.80952783203125	1.205995223999023	0.242148193359375	2.7925908203125	1.386060302734375	0.230338623046875	2.78905029296875	1.530841796875	0.22577587890625	2.82212353515625	1.7470908203125	0.253871826171875	2.801065673828125	1.71009423828125	0.279705078125	2.72255712890625	1.667236572265625	0.39411962890625	2.711826171875	1.394561065673828	0.46005908203125	2.543220703125	1.252222717285156	0.377400146484375	2.545866455078125	1.204119140625	0.292259765625	2.643650634765625	1.18935986328125	0.339911865234375	2.569933349609375	1.174873687744141	0.26481494140625	2.83403662109375	1.712209716796875	0.219850341796875	2.88820703125	1.678567626953125	0.1024462890625	2.941162353515625	1.404646728515625	0.0392913818359375	2.7783759765625	1.247200408935547	-0.03585009765625	2.6884814453125	1.214501586914063	0.008244140625
410	13.633334	2.80978369140625	1.204620544433594	0.2406290283203125	2.792700927734375	1.384379364013672	0.2294935302734375	2.78968603515625	1.528931945800781	0.2258397216796875	2.823582763671875	1.744664428710938	0.2537457275390625	2.8020625	1.707916931152344	0.2793763427734375	2.721839599609375	1.668361938476562	0.3934517822265625	2.708366455078125	1.396003845214844	0.4579896240234375	2.5374833984375	1.256594116210938	0.3762557373046875	2.549407470703125	1.204232177734375	0.2947037353515625	2.645361083984375	1.187119766235352	0.3447652587890625	2.57212060546875	1.181474700927734	0.2642989501953125	2.83566796875	1.709698425292969	0.2200091552734375	2.89410302734375	1.675929382324219	0.1049903564453125	2.943560546875	1.401995025634766	0.0414388427734375	2.7816953125	1.245340881347656	-0.0359234619140625	2.692365478515625	1.212835205078125	0.00899169921875
411	13.666667	2.803555419921875	1.203007110595703	0.238691162109375	2.78658544921875	1.382197875976563	0.2265726318359375	2.7837109375	1.526305847167969	0.22164111328125	2.8184306640625	1.7417060546875	0.2459666748046875	2.79809033203125	1.705298217773437	0.2727476806640625	2.72238720703125	1.664539489746094	0.3889482421875	2.71301123046875	1.394936309814453	0.4618046875	2.53952880859375	1.256679046630859	0.38569482421875	2.550760498046875	1.204163757324219	0.30447412109375	2.64697021484375	1.189035736083984	0.354002685546875	2.56756396484375	1.181959716796875	0.2735693359375	2.8291044921875	1.706523010253906	0.2121895751953125	2.88326611328125	1.671889953613281	0.0957813720703125	2.92904345703125	1.398402648925781	0.03117919921875	2.76384912109375	1.242575317382812	-0.038347900390625	2.6752666015625	1.211264190673828	0.0081715087890625
412	13.7	2.799426025390625	1.197675720214844	0.241448486328125	2.78232958984375	1.376796142578125	0.229335205078125	2.77967578125	1.52084375	0.22390087890625	2.81626025390625	1.736130615234375	0.2457265625	2.7971201171875	1.699901489257813	0.273583251953125	2.72653955078125	1.659743286132813	0.393111572265625	2.71831640625	1.390192443847656	0.465955810546875	2.54013037109375	1.25430810546875	0.39700927734375	2.5463173828125	1.202729858398437	0.3146925048828125	2.64465283203125	1.186173126220703	0.3592633056640625	2.5603291015625	1.181459396362305	0.2821566162109375	2.82516357421875	1.700803588867188	0.2116123046875	2.87363818359375	1.665552612304688	0.092953125	2.915946533203125	1.391760559082031	0.027685302734375	2.74767431640625	1.235726745605469	-0.03319921875	2.66193505859375	1.20430778503418	0.0182384033203125
413	13.733334	2.8011640625	1.211207885742188	0.2369151611328125	2.785638916015625	1.390575012207031	0.226465576171875	2.78407421875	1.53469384765625	0.222810546875	2.82106103515625	1.749437744140625	0.248882568359375	2.800603759765625	1.712982299804688	0.27547900390625	2.725068359375	1.671767333984375	0.391568359375	2.7123193359375	1.401373291015625	0.4605263671875	2.536211181640625	1.2675458984375	0.382783203125	2.5453740234375	1.216979644775391	0.300117431640625	2.641744140625	1.199228424072266	0.348367431640625	2.560573974609375	1.196018707275391	0.2679036865234375	2.83110595703125	1.7144921875	0.214693115234375	2.88407421875	1.6804423828125	0.097615234375	2.92731982421875	1.407235992431641	0.0305399169921875	2.760692138671875	1.253084655761719	-0.0390361328125	2.672794677734375	1.221557464599609	0.008547241210937501
414	13.766667	2.79884619140625	1.208935211181641	0.2355247802734375	2.7833154296875	1.388527160644531	0.2250634765625	2.782397216796875	1.532837341308594	0.2216546630859375	2.821660400390625	1.747466674804687	0.2476456298828125	2.801061279296875	1.711132446289062	0.27441259765625	2.727587890625	1.66946533203125	0.391880615234375	2.712869873046875	1.398450225830078	0.45940478515625	2.5338173828125	1.265606353759765	0.385935791015625	2.54423876953125	1.215015029907227	0.3032916259765625	2.64170654296875	1.198403259277344	0.350027587890625	2.560472900390625	1.188882110595703	0.2756844482421875	2.83110205078125	1.712419372558594	0.213297607421875	2.884177734375	1.678269592285156	0.09610949707031249	2.920957763671875	1.403526000976562	0.02995556640625	2.75314208984375	1.249869110107422	-0.038865478515625	2.66748193359375	1.218379455566406	0.012925048828125
415	13.8	2.7998701171875	1.208377044677734	0.23529443359375	2.783845703125	1.387980590820312	0.224524658203125	2.7826103515625	1.532343505859375	0.2209891357421875	2.82138525390625	1.747130798339844	0.2471572265625	2.800673828125	1.71075732421875	0.27382177734375	2.72643310546875	1.668974304199219	0.3908365478515625	2.711235595703125	1.397791870117187	0.4580484619140625	2.5325029296875	1.265185150146484	0.3830853271484375	2.5437998046875	1.214626525878906	0.300489501953125	2.640401123046875	1.198980590820312	0.3494100341796875	2.5596494140625	1.190067169189453	0.2716649169921875	2.831095458984375	1.712073364257813	0.2128651123046875	2.884844482421875	1.677921325683594	0.0959237060546875	2.922157470703125	1.4030673828125	0.030032958984375	2.75473974609375	1.2492158203125	-0.0396485595703125	2.66927587890625	1.217502807617187	0.01241455078125
416	13.833334	2.799332763671875	1.210699203491211	0.2324395751953125	2.78363134765625	1.390302551269531	0.2231749267578125	2.781760009765625	1.534590087890625	0.220632568359375	2.8208427734375	1.749033935546875	0.247986328125	2.79976123046875	1.712645141601562	0.2742799072265625	2.72698291015625	1.673458129882813	0.392988525390625	2.708013671875	1.400185333251953	0.449144287109375	2.52623583984375	1.270996490478516	0.376012939453125	2.54152685546875	1.216643768310547	0.2966024169921875	2.63740869140625	1.19914372253418	0.346153564453125	2.561326416015625	1.188214630126953	0.2724024658203125	2.83080810546875	1.7140966796875	0.2136900634765625	2.885599609375	1.679116577148438	0.0975740966796875	2.92137744140625	1.404105926513672	0.032252685546875	2.755123046875	1.251924560546875	-0.0431431884765625	2.667939453125	1.221800811767578	0.0068399658203125
417	13.866667	2.8012314453125	1.209673400878906	0.232455810546875	2.7848779296875	1.389434814453125	0.22277880859375	2.782484375	1.533895568847656	0.219800048828125	2.822204833984375	1.748605773925781	0.24645263671875	2.801252197265625	1.712255615234375	0.2730238037109375	2.72974072265625	1.670037658691406	0.391694580078125	2.71288720703125	1.397692565917969	0.45446826171875	2.53223291015625	1.2662939453125	0.38150244140625	2.53796875	1.218660949707031	0.296548583984375	2.6366640625	1.201107025146484	0.340565185546875	2.55720068359375	1.192567779541016	0.2675355224609375	2.831841064453125	1.713540100097656	0.21209765625	2.885540283203125	1.676558532714844	0.09589184570312501	2.92653564453125	1.4013720703125	0.032783447265625	2.758273193359375	1.250375671386719	-0.041515625	2.670705078125	1.221814270019531	0.008998168945312499
418	13.9	2.801376953125	1.209187210083008	0.2329058837890625	2.78587841796875	1.389380126953125	0.223426513671875	2.7820673828125	1.534067321777344	0.21967919921875	2.8233828125	1.748764343261719	0.2474407958984375	2.802079345703125	1.712377380371094	0.2738585205078125	2.7282001953125	1.66866845703125	0.39086376953125	2.72088134765625	1.397057983398438	0.460640625	2.54131689453125	1.263822509765625	0.386880859375	2.53666357421875	1.220365798950195	0.29944482421875	2.63644921875	1.201997222900391	0.3411273193359375	2.55335107421875	1.197451538085937	0.2653037109375	2.83284130859375	1.71372119140625	0.2128759765625	2.88544287109375	1.676228576660156	0.096042724609375	2.9270986328125	1.400120056152344	0.03497509765625	2.757182373046875	1.250547668457031	-0.039888427734375	2.6707685546875	1.220504516601562	0.012146728515625
419	13.933334	2.8025322265625	1.213231155395508	0.2297596435546875	2.787805419921875	1.393478240966797	0.2199903564453125	2.784430419921875	1.538181396484375	0.216295166015625	2.82502978515625	1.7527841796875	0.2458345947265625	2.80273486328125	1.716391845703125	0.2714163818359375	2.72460009765625	1.67257421875	0.3855867919921875	2.714625244140625	1.400827453613281	0.4545296630859375	2.537824951171875	1.267767303466797	0.3740609130859375	2.536828857421875	1.224192565917969	0.2865621337890625	2.63481005859375	1.206027587890625	0.3324127197265625	2.556222900390625	1.200741271972656	0.2534097900390625	2.835677734375	1.717773315429687	0.21158203125	2.89247265625	1.6803359375	0.09670690917968749	2.93615576171875	1.404214263916016	0.037095458984375	2.7689921875	1.254791427612305	-0.0440230712890625	2.680859375	1.224866333007812	0.0051221923828125
420	13.966667	2.80261962890625	1.213253936767578	0.2297716064453125	2.78788134765625	1.393498870849609	0.220033935546875	2.78449462890625	1.538200317382812	0.2163699951171875	2.825049072265625	1.752796752929688	0.2459906005859375	2.80273876953125	1.716396606445312	0.27154638671875	2.724513671875	1.672539428710937	0.38563671875	2.7145078125	1.400772644042969	0.454477783203125	2.537791015625	1.26772705078125	0.373813232421875	2.5369072265625	1.224166778564453	0.28630810546875	2.634831787109375	1.206018905639648	0.3322822265625	2.55642236328125	1.200689422607422	0.253194091796875	2.8357255859375	1.717795776367188	0.21173828125	2.89261572265625	1.6803896484375	0.096902099609375	2.93638232421875	1.404288055419922	0.037281494140625	2.769306640625	1.254859130859375	-0.043995361328125	2.6811279296875	1.224925537109375	0.0050592041015625
421	14	2.80062939453125	1.210067016601563	0.2328128662109375	2.78527294921875	1.390187866210937	0.222433837890625	2.781519775390625	1.534829711914063	0.2180076904296875	2.82246142578125	1.749623657226563	0.2452366943359375	2.80097216796875	1.713335083007812	0.2716217041015625	2.72603759765625	1.669985595703125	0.3880533447265625	2.71834814453125	1.398604797363281	0.4584669189453125	2.53960888671875	1.265125457763672	0.3833004150390625	2.5366201171875	1.221152862548828	0.2960706787109375	2.635600830078125	1.203592376708984	0.3399095458984375	2.55627783203125	1.197454162597656	0.2625692138671875	2.832220703125	1.714455322265625	0.2108970947265625	2.88594482421875	1.676510375976562	0.0947518310546875	2.928808837890625	1.400220947265625	0.0356241455078125	2.759970703125	1.249893005371094	-0.0400166015625	2.673392578125	1.220035690307617	0.011811279296875
422	14.033334	2.7994306640625	1.209300231933594	0.2321287841796875	2.78415869140625	1.389293731689453	0.2218052978515625	2.780300537109375	1.533820190429688	0.2172799072265625	2.8202373046875	1.748614013671875	0.244653076171875	2.79898193359375	1.71222265625	0.27101513671875	2.72412158203125	1.668431274414063	0.3871923828125	2.715693115234375	1.397459747314453	0.4582490234375	2.53613818359375	1.265769775390625	0.3824306640625	2.5371796875	1.221025100708008	0.2956324462890625	2.63463525390625	1.205514373779297	0.3432882080078125	2.5602001953125	1.19657453918457	0.2636868896484375	2.83009716796875	1.713556396484375	0.2102843017578125	2.884348388671875	1.675978637695313	0.0943809814453125	2.930607666015625	1.399805847167969	0.0383948974609375	2.7621201171875	1.248957366943359	-0.0364183349609375	2.673519775390625	1.221189361572266	0.01293310546875
423	14.066667	2.80029541015625	1.210267608642578	0.233641357421875	2.7852529296875	1.390305480957031	0.2237745361328125	2.78158251953125	1.534847106933594	0.2196080322265625	2.82183056640625	1.749519409179688	0.247469970703125	2.80055126953125	1.713091796875	0.273762451171875	2.725742919921875	1.66911474609375	0.3899027099609375	2.717021484375	1.397981689453125	0.4603016357421875	2.53722021484375	1.266718017578125	0.3843297119140625	2.538119873046875	1.22218701171875	0.2974208984375	2.635599609375	1.206428466796875	0.344943603515625	2.561079833984375	1.197786865234375	0.265391357421875	2.831611328125	1.714533264160156	0.2130059814453125	2.88570361328125	1.677168029785156	0.096960205078125	2.93154443359375	1.401073150634766	0.0402547607421875	2.76278759765625	1.250631408691406	-0.0347684326171875	2.67419873046875	1.222858612060547	0.0145999755859375
424	14.1	2.80148095703125	1.21254084777832	0.231900146484375	2.78683544921875	1.392602416992188	0.2218701171875	2.78340673828125	1.537151123046875	0.217739501953125	2.8233232421875	1.75175830078125	0.2465623779296875	2.8014833984375	1.715335083007812	0.2723966064453125	2.7243193359375	1.67135595703125	0.3869844970703125	2.71389599609375	1.400181365966797	0.4569910888671875	2.5355068359375	1.269172027587891	0.3773404541015625	2.538095703125	1.224703491210938	0.2904334716796875	2.634588623046875	1.208802520751953	0.3398841552734375	2.5616650390625	1.200301391601563	0.258851318359375	2.833753173828125	1.71678662109375	0.2122747802734375	2.890114501953125	1.679446411132812	0.09730554199218749	2.93677880859375	1.403342407226563	0.0413201904296875	2.76939208984375	1.253142074584961	-0.0371754150390625	2.6798037109375	1.22543115234375	0.010390869140625
425	14.133334	2.800237548828125	1.206221984863281	0.2332783203125	2.784810546875	1.386402465820312	0.2223170166015625	2.780697998046875	1.531098022460938	0.217386962890625	2.82103955078125	1.746149169921875	0.2444627685546875	2.7993681640625	1.709867309570313	0.270759521484375	2.72456689453125	1.66754052734375	0.3877518310546875	2.714467529296875	1.396207733154297	0.4586580810546875	2.53168505859375	1.268758148193359	0.3823524169921875	2.545521728515625	1.220087677001953	0.29867578125	2.642958984375	1.202154541015625	0.3458450927734375	2.561865234375	1.199625625610352	0.2669593505859375	2.83117138671875	1.710894775390625	0.2102791748046875	2.88635302734375	1.673040771484375	0.0947047119140625	2.9329794921875	1.395989959716797	0.0415255126953125	2.76280078125	1.247305053710938	-0.0347686767578125	2.6747880859375	1.218391876220703	0.015264892578125
426	14.166667	2.7995595703125	1.206906112670898	0.2343935546875	2.785710205078125	1.387002349853516	0.2221422119140625	2.7810615234375	1.531504272460937	0.2153702392578125	2.82131884765625	1.745917846679688	0.2461053466796875	2.799320556640625	1.7093017578125	0.2715877685546875	2.71869873046875	1.662579345703125	0.3827689208984375	2.715179931640625	1.394197631835937	0.4639996337890625	2.53317822265625	1.266340362548828	0.3870279541015625	2.546018310546875	1.220928680419922	0.301462646484375	2.64417529296875	1.203981491088867	0.3473043212890625	2.57396240234375	1.197098205566406	0.272950927734375	2.8317919921875	1.7111904296875	0.2115396728515625	2.88630908203125	1.674708984375	0.09531958007812499	2.9292734375	1.397799224853516	0.039478271484375	2.756735595703125	1.254159820556641	-0.0405628662109375	2.67426171875	1.222795043945313	0.0167440185546875
427	14.2	2.79994091796875	1.20586701965332	0.23583935546875	2.785662841796875	1.385984283447266	0.223738037109375	2.7805361328125	1.530506591796875	0.2169935302734375	2.8200751953125	1.74512744140625	0.247599609375	2.79829248046875	1.708419555664062	0.27315869140625	2.718220458984375	1.661132202148437	0.3845438232421875	2.71549853515625	1.391787292480469	0.4627979736328125	2.5338740234375	1.263640350341797	0.3852447509765625	2.54712548828125	1.217078918457031	0.30033544921875	2.64387841796875	1.20196028137207	0.3497283935546875	2.56407958984375	1.190103393554687	0.2739345703125	2.8305751953125	1.710429931640625	0.212994140625	2.885150146484375	1.674150634765625	0.09670056152343751	2.92889208984375	1.397478851318359	0.03993505859375	2.756394775390625	1.253781433105469	-0.04026123046875	2.6757392578125	1.2216044921875	0.01919091796875
428	14.233334	2.79994091796875	1.20586701965332	0.23583935546875	2.785662841796875	1.385984283447266	0.223738037109375	2.7805361328125	1.530506591796875	0.2169935302734375	2.8200751953125	1.74512744140625	0.247599609375	2.79829248046875	1.708419555664062	0.27315869140625	2.718220458984375	1.661132202148437	0.3845438232421875	2.71549853515625	1.391787292480469	0.4627979736328125	2.5338740234375	1.263640350341797	0.3852447509765625	2.54712548828125	1.217078918457031	0.30033544921875	2.64387841796875	1.20196028137207	0.3497283935546875	2.56407958984375	1.190103393554687	0.2739345703125	2.8305751953125	1.710429931640625	0.212994140625	2.885150146484375	1.674150634765625	0.09670056152343751	2.92889208984375	1.397478851318359	0.03993505859375	2.756394775390625	1.253781433105469	-0.04026123046875	2.6757392578125	1.2216044921875	0.01919091796875
429	14.266667	2.80064599609375	1.204974624633789	0.2344674072265625	2.78495361328125	1.384803131103516	0.2225948486328125	2.780758056640625	1.529267761230469	0.217307861328125	2.81838623046875	1.74414404296875	0.24689208984375	2.79659814453125	1.707488220214844	0.272422607421875	2.719673828125	1.664393859863281	0.3874736328125	2.71156005859375	1.39619873046875	0.468235595703125	2.5309111328125	1.269920989990234	0.386197021484375	2.54766845703125	1.219970275878906	0.3039915771484375	2.64349853515625	1.200057220458984	0.353234130859375	2.58119384765625	1.19374072265625	0.2796934814453125	2.82951220703125	1.70933056640625	0.2126754150390625	2.88604150390625	1.673410217285156	0.09736486816406251	2.93047265625	1.396989654541016	0.04138671875	2.75906396484375	1.252624969482422	-0.03922021484375	2.678293212890625	1.221524810791016	0.02045751953125
430	14.3	2.8026083984375	1.205562316894531	0.2374798583984375	2.786461181640625	1.386415710449219	0.225802490234375	2.7819287109375	1.531706176757813	0.2204832763671875	2.8207001953125	1.747828979492188	0.2489910888671875	2.79894384765625	1.711127075195312	0.2750379638671875	2.7219130859375	1.667546630859375	0.39089111328125	2.718320556640625	1.395517944335938	0.46447802734375	2.53911767578125	1.260756439208985	0.38912939453125	2.54233544921875	1.217512359619141	0.30101708984375	2.640051513671875	1.206662139892578	0.350794677734375	2.56469384765625	1.18989111328125	0.2722344970703125	2.83143701171875	1.71264599609375	0.214603515625	2.8867744140625	1.675774658203125	0.09812670898437501	2.938224365234375	1.398622100830078	0.0433472900390625	2.76386669921875	1.257017059326172	-0.0398680419921875	2.68525146484375	1.223718200683594	0.0225145263671875
431	14.333334	2.80518115234375	1.208217407226563	0.2383353271484375	2.78892578125	1.388907989501953	0.2261051025390625	2.78255029296875	1.533988037109375	0.219593505859375	2.82343212890625	1.749302124023437	0.250107666015625	2.801083251953125	1.712661010742187	0.2756732177734375	2.72524365234375	1.669055297851562	0.3921839599609375	2.71193798828125	1.398009582519531	0.4675738525390625	2.532448486328125	1.267704254150391	0.3858138427734375	2.54908251953125	1.220014770507813	0.30166552734375	2.644111328125	1.206638366699219	0.3556942138671875	2.56671142578125	1.197487701416016	0.2720430908203125	2.834048828125	1.714297607421875	0.215548095703125	2.8908037109375	1.678208984375	0.0996075439453125	2.941744140625	1.400842254638672	0.0464168701171875	2.768372314453125	1.26032373046875	-0.0401922607421875	2.682884765625	1.229112487792969	0.01351318359375
432	14.366667	2.809486328125	1.202148468017578	0.239866943359375	2.793153076171875	1.382897705078125	0.22741064453125	2.78745263671875	1.528082275390625	0.221168701171875	2.82480224609375	1.744447937011719	0.2493983154296875	2.80258251953125	1.707813598632812	0.275128662109375	2.7223271484375	1.662993835449219	0.388252197265625	2.718280029296875	1.393217346191406	0.4695	2.53909228515625	1.261013366699219	0.389849365234375	2.55296875	1.217995544433594	0.3026864013671875	2.648173828125	1.209269897460937	0.357450927734375	2.57245068359375	1.198550750732422	0.2704410400390625	2.8364482421875	1.709129638671875	0.215462646484375	2.894427978515625	1.671128723144531	0.100676513671875	2.9473662109375	1.393937530517578	0.047835693359375	2.773752197265625	1.253343597412109	-0.0384593505859375	2.68942529296875	1.221741027832031	0.0169180908203125
433	14.4	2.810881103515625	1.202558441162109	0.2389384765625	2.79518798828125	1.38386669921875	0.226147216796875	2.789671875	1.529461547851563	0.2195611572265625	2.8253515625	1.746793395996094	0.2475211181640625	2.80297021484375	1.710006958007813	0.273173583984375	2.7206796875	1.663729919433594	0.3847784423828125	2.720521484375	1.395228332519531	0.4728717041015625	2.543810791015625	1.263960327148437	0.3845872802734375	2.56171337890625	1.22088427734375	0.2978702392578125	2.646473876953125	1.220202331542969	0.3687525634765625	2.57682470703125	1.202376388549805	0.2655189208984375	2.837703857421875	1.711322326660156	0.2137801513671875	2.89660205078125	1.672285461425781	0.09935913085937501	2.95025341796875	1.393880218505859	0.0492025146484375	2.778377197265625	1.253260803222656	-0.0422840576171875	2.69468017578125	1.221099029541016	0.0142947998046875
434	14.433334	2.81041064453125	1.20324821472168	0.237914306640625	2.7951005859375	1.384439910888672	0.2260897216796875	2.791009765625	1.529966369628906	0.22087841796875	2.8269296875	1.746946166992188	0.2491998291015625	2.804662841796875	1.710153381347656	0.2748282470703125	2.722836181640625	1.664679626464844	0.3868790283203125	2.720091796875	1.394825714111328	0.4695711669921875	2.540796875	1.267868957519531	0.3809403076171875	2.560677734375	1.216811737060547	0.2992633056640625	2.64075634765625	1.216923034667969	0.3752098388671875	2.57056494140625	1.196562225341797	0.2682125244140625	2.839090576171875	1.711593994140625	0.21535302734375	2.89516015625	1.672384521484375	0.09976110839843751	2.95328369140625	1.395865386962891	0.046203369140625	2.77925634765625	1.257845550537109	-0.0444339599609375	2.692497314453125	1.225719055175781	0.00709423828125
435	14.466667	2.810576171875	1.203211517333984	0.2377674560546875	2.79429296875	1.384017608642578	0.2254359130859375	2.788533203125	1.529238830566406	0.219295654296875	2.82580859375	1.745564086914063	0.2483363037109375	2.80340478515625	1.708863708496094	0.27383544921875	2.722642578125	1.6639375	0.3866005859375	2.71906201171875	1.394999786376953	0.470829345703125	2.54109423828125	1.267717163085937	0.3809208984375	2.56094482421875	1.218540222167969	0.298260986328125	2.64378173828125	1.215464981079102	0.37088134765625	2.5685244140625	1.198068328857422	0.2676790771484375	2.83765625	1.710321105957031	0.21437451171875	2.89502685546875	1.672817443847656	0.0990819091796875	2.953258544921875	1.396011657714844	0.0495186767578125	2.780359130859375	1.258737854003906	-0.0434564208984375	2.693971435546875	1.226809143066406	0.008500244140625
436	14.5	2.81395458984375	1.203786468505859	0.2351351318359375	2.796234619140625	1.384793273925781	0.2228763427734375	2.78732177734375	1.530078979492187	0.2158585205078125	2.8266796875	1.746376953125	0.24540283203125	2.8037158203125	1.70981298828125	0.2707762451171875	2.72340478515625	1.665098876953125	0.384286376953125	2.714759765625	1.396148681640625	0.469802978515625	2.53705712890625	1.268516571044922	0.3787470703125	2.55877490234375	1.216525115966797	0.29809228515625	2.63718505859375	1.217296615600586	0.375811767578125	2.577454833984375	1.197093444824219	0.2667349853515625	2.838390869140625	1.710986694335938	0.2114114990234375	2.896140625	1.672503662109375	0.0963492431640625	2.955594970703125	1.394466156005859	0.0524476318359375	2.7814150390625	1.257849273681641	-0.040219970703125	2.6957587890625	1.226601440429687	0.01371337890625
437	14.533334	2.81509130859375	1.204341583251953	0.23638916015625	2.79701904296875	1.384860595703125	0.22383349609375	2.7889296875	1.529864807128906	0.2171241455078125	2.826737060546875	1.74569677734375	0.248144775390625	2.80405126953125	1.708890686035156	0.273183349609375	2.72341259765625	1.665636108398437	0.38658447265625	2.7163388671875	1.396895568847656	0.47069873046875	2.5391923828125	1.2703046875	0.378564697265625	2.561380126953125	1.217106903076172	0.299115966796875	2.6424736328125	1.213166549682617	0.373547119140625	2.567281005859375	1.196008178710938	0.2692841796875	2.8386806640625	1.710707458496094	0.213995849609375	2.896295654296875	1.675234252929688	0.09826989746093751	2.952212890625	1.398398986816406	0.047152099609375	2.779612548828125	1.260060424804688	-0.04444873046875	2.696172119140625	1.228895690917969	0.0124356689453125
438	14.566667	2.8148154296875	1.204505218505859	0.2363267822265625	2.7990458984375	1.385736450195312	0.2252880859375	2.7935126953125	1.531240478515625	0.22012939453125	2.82709716796875	1.748280212402344	0.2510177001953125	2.804620849609375	1.711083679199219	0.2758848876953125	2.72003076171875	1.66374560546875	0.3851063232421875	2.715284423828125	1.394705444335937	0.4704703369140625	2.538086181640625	1.268463745117188	0.3766512451171875	2.5604365234375	1.216020767211914	0.2964859619140625	2.640771484375	1.212601791381836	0.3721102294921875	2.571982177734375	1.188685485839844	0.27178125	2.84022021484375	1.71331591796875	0.217115478515625	2.8994189453125	1.676627197265625	0.1022332763671875	2.9541953125	1.399097839355469	0.050146728515625	2.78250048828125	1.260857849121094	-0.0446109619140625	2.69746728515625	1.228476898193359	0.009600097656250001
439	14.6	2.82188623046875	1.201944793701172	0.2375970458984375	2.80472119140625	1.383236389160156	0.2248887939453125	2.796975341796875	1.528803100585937	0.2179847412109375	2.832528564453125	1.745827514648437	0.2493504638671875	2.809278564453125	1.708822387695312	0.2739537353515625	2.7246357421875	1.663080444335937	0.3841263427734375	2.71483154296875	1.393026275634766	0.4673406982421875	2.53952783203125	1.265012298583984	0.3714185791015625	2.5622626953125	1.215906036376953	0.2890819091796875	2.63953125	1.216700164794922	0.3681571044921875	2.57380126953125	1.193580444335937	0.2600220947265625	2.8457568359375	1.710657836914062	0.2155806884765625	2.9063134765625	1.672434448242187	0.101656005859375	2.96590625	1.394337615966797	0.0556715087890625	2.796414306640625	1.254236022949219	-0.0412757568359375	2.71120751953125	1.223175933837891	0.0137640380859375
440	14.633334	2.8202607421875	1.203260009765625	0.23758447265625	2.80294775390625	1.384385955810547	0.226128173828125	2.795684326171875	1.529850463867187	0.22063330078125	2.828733154296875	1.7467958984375	0.25324755859375	2.80559814453125	1.70951220703125	0.27740380859375	2.71998095703125	1.663116516113281	0.38629443359375	2.712025390625	1.393564514160156	0.470103759765625	2.537395263671875	1.267474670410156	0.37120166015625	2.56228955078125	1.214749481201172	0.291935791015625	2.636794677734375	1.215132263183594	0.373430419921875	2.5749755859375	1.194506622314453	0.26145751953125	2.842662353515625	1.711943054199219	0.2195277099609375	2.90476513671875	1.675488586425781	0.106060302734375	2.964103515625	1.398313385009766	0.0566197509765625	2.7958388671875	1.258959167480469	-0.042751220703125	2.70896044921875	1.226475860595703	0.00845947265625
441	14.666667	2.819857177734375	1.203971374511719	0.2381494140625	2.801783203125	1.384871459960938	0.225159912109375	2.7927431640625	1.530119873046875	0.217880615234375	2.82882373046875	1.746482788085937	0.250757568359375	2.805089111328125	1.709528625488281	0.274811279296875	2.72023388671875	1.663981262207031	0.3846015625	2.7130283203125	1.395312316894531	0.471025146484375	2.539416748046875	1.266723815917969	0.37370751953125	2.56364990234375	1.216124542236328	0.29289794921875	2.63770458984375	1.219219146728516	0.374705810546875	2.575014404296875	1.197075073242188	0.261516357421875	2.84234033203125	1.711467407226563	0.2170576171875	2.907401123046875	1.674839538574219	0.1053585205078125	2.9641796875	1.396737243652344	0.058629150390625	2.796560546875	1.259244659423828	-0.0442132568359375	2.7119130859375	1.226762268066406	0.010553955078125
442	14.7	2.82202783203125	1.206352020263672	0.235565185546875	2.804013427734375	1.3877158203125	0.222542724609375	2.79498291015625	1.533341918945312	0.215482421875	2.83096484375	1.750292724609375	0.248346923828125	2.8064111328125	1.713440612792969	0.27199267578125	2.716008544921875	1.668674682617187	0.3781025390625	2.70156396484375	1.400802490234375	0.46832373046875	2.53426513671875	1.270818939208984	0.36088134765625	2.56468017578125	1.216868286132812	0.28413134765625	2.63755419921875	1.215794372558594	0.367411865234375	2.57333349609375	1.202779571533203	0.2494775390625	2.845302734375	1.714980529785156	0.215110107421875	2.90949560546875	1.678525207519531	0.102450927734375	2.967650390625	1.399879608154297	0.056211181640625	2.800761474609375	1.261539489746094	-0.0480770263671875	2.717702392578125	1.229267639160156	0.0096783447265625
443	14.733334	2.8218037109375	1.204337875366211	0.2350980224609375	2.80254638671875	1.384748168945312	0.2218883056640625	2.7931220703125	1.52971240234375	0.2150167236328125	2.82627294921875	1.746064514160156	0.2481861572265625	2.80205078125	1.709084716796875	0.2715035400390625	2.713387939453125	1.66506591796875	0.3785020751953125	2.7051220703125	1.398067138671875	0.4681822509765625	2.53758740234375	1.267813079833984	0.3637891845703125	2.56583984375	1.217103652954102	0.2845989990234375	2.641322021484375	1.215830841064453	0.3648516845703125	2.5744404296875	1.198018218994141	0.2538118896484375	2.8412021484375	1.711097473144531	0.2151839599609375	2.9095927734375	1.674694885253906	0.1057318115234375	2.969463623046875	1.397675811767578	0.059820556640625	2.80403515625	1.260429382324219	-0.0457913818359375	2.718251708984375	1.228900573730469	0.0073494873046875
444	14.766667	2.819902587890625	1.204949508666992	0.23368798828125	2.803265625	1.386190002441406	0.221849609375	2.795042724609375	1.531628662109375	0.215494140625	2.82697900390625	1.748675537109375	0.249148193359375	2.803044921875	1.711380676269531	0.272539306640625	2.712619873046875	1.661843872070313	0.376110595703125	2.70577490234375	1.395675476074219	0.47055078125	2.53751171875	1.267474212646484	0.3634326171875	2.566539794921875	1.215113494873047	0.285288330078125	2.64143896484375	1.211930877685547	0.366422119140625	2.57390283203125	1.194144561767578	0.25587255859375	2.84203466796875	1.713800842285156	0.2159072265625	2.906860107421875	1.67680029296875	0.104085205078125	2.972491943359375	1.400210571289062	0.058802734375	2.8065576171875	1.259864440917969	-0.043292236328125	2.72024755859375	1.228150238037109	0.009429321289062501
445	14.8	2.8250458984375	1.208382781982422	0.2337156982421875	2.80905322265625	1.389718231201172	0.2219932861328125	2.8006259765625	1.53516357421875	0.2155213623046875	2.832216796875	1.751967712402344	0.2512381591796875	2.80730224609375	1.714671203613281	0.2735970458984375	2.71237890625	1.6655185546875	0.3732872314453125	2.70512548828125	1.399470153808594	0.4681697998046875	2.540630859375	1.272296600341797	0.3541143798828125	2.57308984375	1.218845794677734	0.2780662841796875	2.646078369140625	1.212885482788086	0.3607938232421875	2.58367919921875	1.203226409912109	0.2449520263671875	2.84831884765625	1.717162353515625	0.2184049072265625	2.91602880859375	1.678395690917969	0.108888427734375	2.9800283203125	1.401690612792969	0.0617200927734375	2.81635498046875	1.263438720703125	-0.0467725830078125	2.73203857421875	1.230961853027344	0.008674804687499999
446	14.833334	2.826964599609375	1.209267669677734	0.2377041015625	2.8098994140625	1.39019921875	0.225369140625	2.800662353515625	1.535367126464844	0.21852880859375	2.833091796875	1.75146533203125	0.255748046875	2.8078154296875	1.714231323242188	0.2776376953125	2.71214892578125	1.666425659179688	0.376962158203125	2.70240673828125	1.400236755371094	0.46999462890625	2.5409677734375	1.270835510253906	0.354796142578125	2.57416259765625	1.219779037475586	0.27761279296875	2.649346923828125	1.212663146972656	0.358037109375	2.583407470703125	1.193103210449219	0.2536650390625	2.84926171875	1.716814575195313	0.222896484375	2.92048876953125	1.681162536621094	0.11480029296875	2.985478271484375	1.404719177246094	0.07005029296875	2.824408203125	1.264681030273437	-0.039277099609375	2.73369970703125	1.232710723876953	0.004947265625
447	14.866667	2.8272509765625	1.209715606689453	0.23637646484375	2.8095068359375	1.390968414306641	0.225789306640625	2.80085888671875	1.536478393554688	0.221126953125	2.8328447265625	1.753171020507812	0.25724609375	2.8078232421875	1.715886352539063	0.279511474609375	2.71679931640625	1.671193176269531	0.384792724609375	2.704105224609375	1.401280334472656	0.46744921875	2.541518310546875	1.270358520507813	0.354880615234375	2.573380126953125	1.220929077148438	0.27590869140625	2.64935986328125	1.215947677612305	0.35597265625	2.588052734375	1.198011947631836	0.248872314453125	2.848919921875	1.71838525390625	0.22437451171875	2.92085791015625	1.683510314941406	0.116244873046875	2.982144775390625	1.406883972167969	0.06508081054687501	2.821369140625	1.26467724609375	-0.042660888671875	2.7329697265625	1.228528945922851	0.0033673095703125
448	14.9	2.82904248046875	1.207980331420898	0.23819140625	2.81111181640625	1.388978149414063	0.227253662109375	2.8020048828125	1.534272094726562	0.2221103515625	2.833572265625	1.750910339355469	0.25730908203125	2.80874267578125	1.713691223144531	0.279765625	2.71635546875	1.6691572265625	0.383679443359375	2.70275634765625	1.400123138427734	0.467907958984375	2.54296044921875	1.265352233886719	0.35647802734375	2.574421142578125	1.220170928955078	0.27498486328125	2.648238037109375	1.220656768798828	0.357022705078125	2.58534375	1.2062099609375	0.24131396484375	2.84959765625	1.716086120605469	0.224544921875	2.920016357421875	1.681352478027344	0.1155693359375	2.9821806640625	1.405206604003906	0.0647723388671875	2.82193359375	1.262618469238281	-0.0426231689453125	2.7338193359375	1.226935440063477	0.0040235595703125
449	14.933334	2.82594482421875	1.206582611083984	0.236424560546875	2.8088330078125	1.387682769775391	0.223062255859375	2.800349609375	1.533073364257812	0.215826416015625	2.8307255859375	1.7499267578125	0.252146240234375	2.806212890625	1.712385009765625	0.274527099609375	2.71404638671875	1.6651953125	0.377669677734375	2.70687060546875	1.399253631591797	0.472767578125	2.543966796875	1.266788177490234	0.3625693359375	2.572986328125	1.224706604003906	0.278433349609375	2.650443359375	1.222551300048828	0.35717236328125	2.59744189453125	1.210257827758789	0.246602294921875	2.84683837890625	1.715356567382813	0.2190791015625	2.91603466796875	1.681107421875	0.1090047607421875	2.979478515625	1.404300659179687	0.0618690185546875	2.816980224609375	1.261341735839844	-0.042140869140625	2.7309521484375	1.226392181396484	0.008983154296875
450	14.966667	2.82840234375	1.208476013183594	0.2380645751953125	2.809939453125	1.3896240234375	0.2271129150390625	2.8011611328125	1.535112182617187	0.2222945556640625	2.832265625	1.752259399414063	0.2563082275390625	2.80765869140625	1.715028076171875	0.2791116943359375	2.71807763671875	1.669936157226563	0.3854427490234375	2.7020595703125	1.401694488525391	0.4727711181640625	2.541753662109375	1.2710517578125	0.3566917724609375	2.574591552734375	1.224603317260742	0.2763299560546875	2.65022509765625	1.219212127685547	0.3566856689453125	2.59582763671875	1.207081649780273	0.2464102783203125	2.848232421875	1.717290100097656	0.2235838623046875	2.9200703125	1.680951416015625	0.115880126953125	2.9832705078125	1.404616546630859	0.0655753173828125	2.82272998046875	1.258844604492187	-0.037623291015625	2.72947314453125	1.22628938293457	0.0008687744140625
451	15	2.828333251953125	1.209727294921875	0.23565478515625	2.8096435546875	1.391057647705078	0.2246376953125	2.79956298828125	1.536598510742187	0.218990478515625	2.83122265625	1.753696044921875	0.254432373046875	2.80636474609375	1.716370239257813	0.27693310546875	2.71396142578125	1.670551391601562	0.380737060546875	2.69788671875	1.401578887939453	0.466841796875	2.54056884765625	1.26830615234375	0.349123291015625	2.575748046875	1.219526672363281	0.271027587890625	2.645257080078125	1.219340881347656	0.3570673828125	2.580611083984375	1.205893157958984	0.2368388671875	2.847251220703125	1.718824462890625	0.22154541015625	2.91772509765625	1.6823017578125	0.11281640625	2.98009130859375	1.405149688720703	0.064111083984375	2.8209775390625	1.257291717529297	-0.0389677734375	2.73335107421875	1.221693298339844	0.0091806640625
452	15.033334	2.828918701171875	1.208802124023437	0.2357884521484375	2.810653076171875	1.389963195800781	0.2251409912109375	2.801310791015625	1.535385864257813	0.2200186767578125	2.83092333984375	1.752596069335937	0.2547554931640625	2.80653564453125	1.715135620117187	0.2774036865234375	2.7155361328125	1.668577026367188	0.3818538818359375	2.69934033203125	1.399837707519531	0.4674776611328125	2.5411708984375	1.267936370849609	0.3499654541015625	2.575486328125	1.2202822265625	0.2709547119140625	2.6444482421875	1.220494934082031	0.3572530517578125	2.584267578125	1.200196228027344	0.2415313720703125	2.84716455078125	1.717841796875	0.2219476318359375	2.91734375	1.682321899414063	0.11290869140625	2.9796083984375	1.405800994873047	0.06268518066406251	2.82088427734375	1.259205139160156	-0.0420684814453125	2.73583544921875	1.223948272705078	0.010456298828125
453	15.066667	2.82944677734375	1.208014984130859	0.236256103515625	2.8106015625	1.389081481933594	0.224751708984375	2.8015634765625	1.534536560058594	0.21961474609375	2.830197265625	1.751782043457031	0.25507666015625	2.805716796875	1.714196350097656	0.27742578125	2.71318310546875	1.667273986816406	0.3803740234375	2.701323974609375	1.400698791503906	0.47325341796875	2.543006591796875	1.269552795410156	0.35505224609375	2.57617626953125	1.226173385620117	0.273132080078125	2.64913134765625	1.223386474609375	0.35604931640625	2.5969248046875	1.220468002319336	0.236352783203125	2.84684423828125	1.7171435546875	0.2223427734375	2.9180537109375	1.681845092773437	0.113885986328125	2.976821044921875	1.404948150634766	0.061414794921875	2.82024853515625	1.257358642578125	-0.04521630859375	2.735061767578125	1.221310623168945	0.006562744140625
454	15.1	2.82854296875	1.209128433227539	0.2363953857421875	2.80891748046875	1.3902109375	0.2255531005859375	2.7983076171875	1.535600524902344	0.2202642822265625	2.8296630859375	1.752261169433594	0.2574012451171875	2.80496435546875	1.714734802246094	0.2796456298828125	2.713349609375	1.669960205078125	0.3844212646484375	2.70274560546875	1.401377593994141	0.4717760009765625	2.544810546875	1.270621643066406	0.3524866943359375	2.57917333984375	1.224181335449219	0.2727269287109375	2.646463134765625	1.224905456542969	0.3603895263671875	2.57709423828125	1.213480407714844	0.2371490478515625	2.84563623046875	1.717726806640625	0.2242003173828125	2.91524609375	1.683805480957031	0.1142239990234375	2.977673828125	1.407178344726562	0.06411242675781249	2.822189453125	1.254419677734375	-0.0368504638671875	2.73335498046875	1.217702362060547	0.00792431640625
455	15.133334	2.826428466796875	1.209682601928711	0.236203125	2.808087158203125	1.390844879150391	0.225317138671875	2.798492919921875	1.536263305664062	0.220023681640625	2.828438232421875	1.753460693359375	0.25473291015625	2.80376416015625	1.716091918945313	0.277235595703125	2.70975927734375	1.669646118164062	0.379067626953125	2.69887939453125	1.402433013916016	0.4702451171875	2.540923828125	1.270905914306641	0.351968505859375	2.57402685546875	1.227638610839844	0.2699580078125	2.647231201171875	1.224952087402344	0.352663330078125	2.587232421875	1.217516403198242	0.234515625	2.844844970703125	1.7186162109375	0.222093994140625	2.9140654296875	1.683001708984375	0.112453857421875	2.97807080078125	1.406519317626953	0.06403173828125	2.82298828125	1.255107757568359	-0.03938671875	2.73421826171875	1.218998321533203	0.0059346923828125
456	15.166667	2.82584619140625	1.2094921875	0.2349625244140625	2.807668701171875	1.390678253173828	0.2241854248046875	2.798493408203125	1.5361337890625	0.2191595458984375	2.828498046875	1.75301123046875	0.2557730712890625	2.80380224609375	1.715455688476562	0.2779393310546875	2.710436767578125	1.668942138671875	0.3803275146484375	2.6972763671875	1.40203564453125	0.4721041259765625	2.539947998046875	1.27126708984375	0.3521610107421875	2.573054443359375	1.230656799316406	0.2688035888671875	2.64234619140625	1.230635894775391	0.3548555908203125	2.589228515625	1.222334625244141	0.2330013427734375	2.8449052734375	1.718446899414062	0.2228375244140625	2.914469482421875	1.683918212890625	0.1130670166015625	2.976639404296875	1.407192047119141	0.0636492919921875	2.82188525390625	1.255409820556641	-0.0397193603515625	2.7346865234375	1.217639999389649	0.0072698974609375
457	15.2	2.8275537109375	1.209452697753906	0.2371058349609375	2.809148681640625	1.390833801269531	0.2267340087890625	2.79892724609375	1.536367065429687	0.2214979248046875	2.83098779296875	1.753071044921875	0.2588140869140625	2.806064208984375	1.715600952148438	0.2809898681640625	2.71218994140625	1.668764770507813	0.3829864501953125	2.70070263671875	1.400995391845703	0.4733853759765625	2.53997216796875	1.269318359375	0.3585587158203125	2.567247314453125	1.236067718505859	0.2698756103515625	2.64624365234375	1.233042877197266	0.3472232666015625	2.606951904296875	1.221021011352539	0.2426915283203125	2.84694873046875	1.718459106445313	0.2256280517578125	2.9149541015625	1.682517333984375	0.1151622314453125	2.976576904296875	1.405321533203125	0.06591467285156249	2.82211669921875	1.253478424072266	-0.0383916015625	2.73570654296875	1.217597442626953	0.0116866455078125
[truncated: 48 more columns]
