# Supplementary material for: Simulation of Human Movement in Zero Gravity
Source: Sensors (Basel). 2024 Mar 9;24(6):1770. doi: 10.3390/s24061770 (PMC10976247; doi:10.3390/s24061770)
Supplement: Supplementary file 1 [file sensors-24-01770-s001.zip › supplementary/motion_data/2 ArmsDefence/motion_raw.trc]

PathFileType	4	(X/Y/Z)	sample.trc
DataRate	CameraRate	NumFrames	NumMarkers	Units	OrigDataRate	OrigDataStartFrame	OrigNumFrames
0.033333333333333333	0.033333333333333333	457	32	m	0.033333333333333333	1	457
Frame#	Time	PELVIS			SPINE_NAVEL			SPINE_CHEST			NECK			CLAVICLE_LEFT			SHOULDER_LEFT			ELBOW_LEFT			WRIST_LEFT			HAND_LEFT			HANDTIP_LEFT			THUMB_LEFT			CLAVICLE_RIGHT			SHOULDER_RIGHT			ELBOW_RIGHT			WRIST_RIGHT			HAND_RIGHT
		X1	Y1	Z1	X2	Y2	Z2	X3	Y3	Z3	X4	Y4	Z4	X5	Y5	Z5	X6	Y6	Z6	X7	Y7	Z7	X8	Y8	Z8	X9	Y9	Z9	X10	Y10	Z10	X11	Y11	Z11	X12	Y12	Z12	X13	Y13	Z13	X14	Y14	Z14	X15	Y15	Z15	X16	Y16	Z16
1	0	2.78568408203125	1.220835983276367	0.2390690002441406	2.773621459960938	1.397038314819336	0.236616828918457	2.773707641601563	1.538168487548828	0.2408744201660156	2.796994262695312	1.750889984130859	0.2610692901611328	2.77581689453125	1.715241119384766	0.2861868286132813	2.69475341796875	1.665577728271485	0.3908046417236328	2.6707841796875	1.394426223754883	0.4142188873291016	2.588062866210938	1.18981330871582	0.3517486724853516	2.60528271484375	1.097932483673096	0.36165478515625	2.644737548828125	1.056958068847656	0.2849521179199219	2.6478193359375	1.077459739685059	0.3021925354003906	2.81213818359375	1.71594369506836	0.2304883956909179	2.869716552734375	1.679963897705078	0.1196367034912109	2.912059448242188	1.409496795654297	0.06990358352661133	2.8340478515625	1.200390655517578	0.005684201240539551	2.818233520507813	1.100851737976074	0.0226767463684082
2	0.03333300000000072	2.791102661132812	1.212359451293945	0.235046516418457	2.778160278320312	1.390971588134766	0.234282829284668	2.77704736328125	1.534044006347656	0.2395593872070312	2.8030908203125	1.74922998046875	0.2621317596435547	2.781069213867188	1.713112762451172	0.2872043151855469	2.6947099609375	1.666815612792969	0.3920219421386719	2.677888671875	1.391752197265625	0.4228591461181641	2.589088745117187	1.188689086914062	0.3515177764892579	2.612928955078125	1.099034732818603	0.3506461486816406	2.65231787109375	1.019721757888794	0.2920935821533203	2.641676147460937	1.073737651824951	0.2952991485595703	2.818183959960938	1.713902862548828	0.2308322067260742	2.875270385742188	1.679995239257813	0.1170082244873047	2.9123232421875	1.404237823486328	0.06900803375244141	2.83075927734375	1.195376052856445	-0.003472770899534225	2.826506591796875	1.097535274505615	0.03078701782226562
3	0.0666670000000007	2.79154736328125	1.210002716064453	0.2348082046508789	2.778324462890625	1.389406295776367	0.2336443176269531	2.776754516601563	1.533140167236328	0.2385273818969726	2.80438916015625	1.749227722167969	0.2601210479736328	2.7819619140625	1.713230590820312	0.2854597015380859	2.695765380859375	1.667920776367187	0.3917047882080078	2.676928100585938	1.3917216796875	0.4222439880371094	2.588275024414063	1.187005859375	0.3519839324951172	2.612672485351562	1.096521648406982	0.3548554229736328	2.651937377929688	1.019338265419006	0.2916502227783203	2.641183349609375	1.071596927642822	0.2954857177734375	2.819365478515625	1.713475433349609	0.2288898849487305	2.87735546875	1.678923309326172	0.114895866394043	2.914988525390625	1.401738723754883	0.06773787307739257	2.835473022460937	1.191060104370117	-0.005662163734436035	2.8287626953125	1.093281955718994	0.02887230110168457
4	0.1000000000000005	2.793342407226563	1.211084800720215	0.235884765625	2.77988330078125	1.390499084472656	0.2346410369873047	2.777991821289063	1.534247589111328	0.2394822692871094	2.805561401367187	1.750344665527344	0.2613903045654297	2.78288232421875	1.714350036621094	0.2865111999511719	2.6960576171875	1.669037292480469	0.3922805786132812	2.676796875	1.392843688964844	0.4231001739501953	2.585681396484375	1.189616561889648	0.3515861206054687	2.610989624023437	1.100574558258057	0.349391860961914	2.652822509765625	1.018141514778137	0.2962233123779297	2.637685180664063	1.073624900817871	0.2992140808105469	2.820799438476563	1.714585571289063	0.2302881088256836	2.88150927734375	1.679968933105469	0.1178103370666504	2.911312744140625	1.402333114624023	0.06855505752563476	2.838806396484375	1.189265731811523	-0.005284085869789124	2.830350341796875	1.092261016845703	0.02987242889404297
5	0.1333330000000004	2.793437133789062	1.21020272064209	0.2350482559204102	2.779835205078125	1.389516952514648	0.233898681640625	2.778029174804687	1.533181610107422	0.2388846664428711	2.805277587890625	1.749254150390625	0.2604561614990235	2.782964599609375	1.713212432861328	0.2858081665039063	2.697018798828125	1.668503967285156	0.3924682159423828	2.674859130859375	1.392314086914062	0.4196310729980469	2.583778930664062	1.188537887573242	0.3500641021728516	2.613783081054687	1.10128636932373	0.3527743072509766	2.652652099609375	1.016073668479919	0.3012253723144531	2.637712280273437	1.073873870849609	0.2985096740722656	2.820268676757813	1.71355453491211	0.2292157669067383	2.877628051757813	1.678747619628906	0.115073543548584	2.915095458984375	1.402028839111328	0.06699739074707031	2.841349243164062	1.189090316772461	-0.005653664112091064	2.834186157226562	1.093404560089111	0.03320386695861816
6	0.1666670000000003	2.794424682617188	1.209253913879395	0.2352978515625	2.78034619140625	1.388420394897461	0.2342288589477539	2.777706176757812	1.532001159667969	0.2389859008789063	2.804507934570313	1.747942291259766	0.2610067749023438	2.782112060546875	1.711869323730469	0.2861578674316406	2.694676513671875	1.667055969238281	0.3913780975341797	2.675177978515625	1.391284408569336	0.4229496917724609	2.583778686523438	1.188648674011231	0.3509455718994141	2.611875732421875	1.100873306274414	0.3532880096435547	2.650089599609375	1.017331999778748	0.298938720703125	2.63846435546875	1.073978382110596	0.30120166015625	2.819721435546875	1.712318389892578	0.2298276062011719	2.87619580078125	1.677868347167969	0.1153323936462402	2.91400244140625	1.40146711730957	0.06646656036376952	2.840104736328125	1.188791656494141	-0.006260973215103149	2.833370971679687	1.092957420349121	0.03261973762512207
7	0.2000000000000002	2.7948671875	1.209848068237305	0.2347732772827149	2.780606079101562	1.389077285766602	0.2341889572143555	2.778055297851563	1.532706817626953	0.2393339309692383	2.803946655273438	1.749027740478516	0.2597705078125	2.781884155273437	1.712986206054687	0.28532177734375	2.696257690429688	1.668200897216797	0.3921361694335938	2.67550341796875	1.392427139282227	0.4241781768798828	2.583767944335937	1.189757141113281	0.3524070434570312	2.613475341796875	1.103326759338379	0.3530467681884766	2.6517001953125	1.018929919242859	0.2999954528808594	2.637352783203125	1.075115447998047	0.3004586334228516	2.819138793945313	1.713263153076172	0.2287063293457031	2.87666943359375	1.678599609375	0.1146078834533691	2.9138701171875	1.401601760864258	0.06741900634765625	2.838398071289062	1.189401443481445	-0.005494691371917724	2.831908569335937	1.093234294891357	0.03215540504455566
8	0.233333	2.796338012695312	1.20972819519043	0.2335703201293945	2.781495727539062	1.389360595703125	0.2322800750732422	2.778344360351563	1.533353424072266	0.2370444717407227	2.805942260742187	1.749845397949219	0.2591692657470703	2.783250732421875	1.713743377685547	0.2843304901123047	2.696499877929687	1.669441619873047	0.3908980407714844	2.674570922851562	1.392961288452149	0.4221663360595703	2.586673706054687	1.187655113220215	0.3514534454345704	2.625595825195313	1.112847465515137	0.3472135467529297	2.647170166015625	1.022742994308472	0.304334213256836	2.641083618164062	1.077962696075439	0.2981743011474609	2.82118798828125	1.714061676025391	0.2279556655883789	2.879556884765625	1.679733367919922	0.1137429656982422	2.9136318359375	1.401578002929687	0.06582773971557618	2.840341430664063	1.188134834289551	-0.007543780803680421	2.833475463867187	1.092505027770996	0.03251265525817871
9	0.266667	2.797089965820312	1.209723625183106	0.2343103179931641	2.78222412109375	1.389627990722656	0.232507339477539	2.778546997070312	1.53385400390625	0.2363501205444336	2.807710693359375	1.750356292724609	0.2593990325927734	2.78486328125	1.714237365722656	0.2845271759033203	2.697251708984375	1.670138031005859	0.3907897644042969	2.674138916015625	1.393412216186523	0.4226288604736328	2.587978881835937	1.186728904724121	0.3525526580810547	2.625029418945313	1.112865409851074	0.3550919799804687	2.646445678710937	1.026430227279663	0.3079115447998047	2.642332885742188	1.076586616516113	0.2983411407470703	2.8226005859375	1.714568328857422	0.2279056549072266	2.879980346679687	1.681154907226563	0.1126420249938965	2.915058837890625	1.402612594604492	0.06509049224853515	2.838828735351562	1.189265296936035	-0.006755381107330323	2.83322265625	1.092351631164551	0.03129457664489746
10	0.3000000000000007	2.797880737304688	1.208565422058105	0.2347098693847656	2.7828291015625	1.388380813598633	0.2332142562866211	2.779684448242187	1.532528961181641	0.2378734893798828	2.80672314453125	1.749129547119141	0.26168017578125	2.784151977539063	1.712730743408203	0.2866092224121094	2.696874267578125	1.668633636474609	0.393084976196289	2.674542846679687	1.391842742919922	0.423605697631836	2.587021240234375	1.186507667541504	0.3518001098632813	2.62460595703125	1.113720962524414	0.35348388671875	2.64762353515625	1.026488624572754	0.3092237548828125	2.643130249023438	1.07719739151001	0.2985843963623047	2.822037719726563	1.713600982666016	0.2301389846801758	2.879684814453125	1.681207244873047	0.1148815231323242	2.914912231445313	1.403106979370117	0.06575322723388671	2.837519165039062	1.190481628417969	-0.006596351146697998	2.831912353515625	1.093147048950195	0.03046752166748047
11	0.3333330000000005	2.798221923828125	1.209132286071777	0.2348871002197266	2.783376098632813	1.388974548339844	0.2336295013427734	2.779698974609375	1.533136138916016	0.2379486999511719	2.805796997070312	1.749956634521484	0.2609121856689454	2.783523559570312	1.713534210205078	0.2860798645019531	2.697275634765625	1.667982543945313	0.3927851867675781	2.674908569335937	1.391149810791016	0.423622543334961	2.58604736328125	1.186662246704101	0.3510318603515625	2.623544067382813	1.114843124389648	0.3538167419433594	2.647332885742188	1.028485198974609	0.3078131561279297	2.643614135742188	1.078290142059326	0.2989428253173828	2.821132934570312	1.714391296386719	0.229403823852539	2.877499389648437	1.680857543945312	0.1137577857971191	2.916605224609375	1.403193908691406	0.06493127441406249	2.837903686523437	1.190509864807129	-0.005925011396408081	2.829295654296875	1.092621334075928	0.02865004348754883
12	0.3666670000000005	2.80026220703125	1.208333129882813	0.2350137634277344	2.785385375976563	1.387927673339844	0.2334786071777344	2.78157080078125	1.531900848388672	0.237646369934082	2.806679077148438	1.748449432373047	0.2615415344238281	2.784218017578125	1.711926727294922	0.2862659454345703	2.69698046875	1.667215148925781	0.3922136688232422	2.673102294921875	1.390787094116211	0.4212477569580078	2.585520385742187	1.185740478515625	0.3501309356689453	2.624250122070312	1.114861968994141	0.3538857269287109	2.648336669921875	1.028012372970581	0.3079108734130859	2.643518310546875	1.077313732147217	0.2988271179199219	2.822511474609375	1.713075897216797	0.2301881408691406	2.880878540039062	1.680354461669922	0.1155487670898438	2.918265258789063	1.402952514648437	0.0659989242553711	2.840819091796875	1.190764595031738	-0.006673571586608887	2.832500244140625	1.095440120697021	0.03330975723266601
13	0.4000000000000004	2.79944580078125	1.209649223327637	0.2348894195556641	2.78500048828125	1.38960481262207	0.2331952209472656	2.781142333984375	1.533852386474609	0.2368940963745117	2.80873193359375	1.750500396728516	0.2606956329345703	2.785963134765625	1.714163208007812	0.2855757141113281	2.697492309570312	1.669119354248047	0.3907074737548828	2.673770874023437	1.392601974487305	0.4235340576171875	2.587000854492187	1.186955505371094	0.3514497985839844	2.62502392578125	1.116312019348145	0.3536878814697265	2.649216918945313	1.029214139938355	0.3092299346923828	2.641799194335937	1.076663013458252	0.3008874969482422	2.82405712890625	1.714889862060547	0.2292112655639648	2.881347900390625	1.681161193847656	0.1139951782226563	2.915778686523438	1.402577911376953	0.06567597579956055	2.831974975585937	1.192253982543945	-0.00668097996711731	2.832953125	1.095362590789795	0.03200130844116211
14	0.4333330000000002	2.79981982421875	1.209394226074219	0.2345992202758789	2.784750122070312	1.38917610168457	0.2327719955444336	2.781199829101562	1.533330444335938	0.2368048477172852	2.807411987304687	1.750155883789063	0.2590476531982422	2.785315185546875	1.713813201904297	0.2844354553222656	2.69969677734375	1.668915222167969	0.3918671569824219	2.67611181640625	1.392320861816406	0.422768539428711	2.5869169921875	1.187557327270508	0.3517003326416016	2.62472998046875	1.116186836242676	0.3530484161376953	2.64807080078125	1.028992115020752	0.308123291015625	2.642807250976563	1.077846858978271	0.3009335174560547	2.822540771484375	1.714512115478516	0.2275467987060547	2.879378662109375	1.681832153320312	0.1119303436279297	2.917837524414063	1.403599212646484	0.06625370025634765	2.827137817382813	1.195396949768067	-0.002835250854492188	2.832828369140625	1.096957576751709	0.03185455131530762
15	0.4666670000000002	2.80022021484375	1.208990959167481	0.2352133483886719	2.7854521484375	1.388874893188476	0.2330562438964844	2.782185180664063	1.53309652709961	0.2369173736572266	2.806951293945312	1.750158599853516	0.2594501037597656	2.784952514648437	1.713639282226562	0.2846994934082031	2.697867065429687	1.668726409912109	0.3910305328369141	2.673295043945313	1.392022262573242	0.4208028411865234	2.5858125	1.186130210876465	0.350672134399414	2.625863159179687	1.11495955657959	0.3567022399902344	2.64975244140625	1.028149881362915	0.3082986450195312	2.641782470703125	1.076480613708496	0.3008376159667969	2.822455932617188	1.71462255859375	0.2280000991821289	2.879505859375	1.681038604736328	0.1127013969421387	2.916100708007813	1.402157379150391	0.06885279083251952	2.823781860351562	1.193761543273926	0.00305707836151123	2.835365600585938	1.093636871337891	0.02896167755126953
16	0.5	2.800805786132813	1.20947038269043	0.2356582183837891	2.785850830078125	1.389325103759766	0.2335402908325195	2.781994750976563	1.533530303955078	0.2370745544433594	2.80753125	1.750475769042969	0.2597115936279297	2.785459594726563	1.714020263671875	0.2849793395996094	2.698085571289062	1.669152282714844	0.3910620269775391	2.673110717773437	1.392457397460937	0.4205248107910156	2.586087158203125	1.186270645141602	0.3506782073974609	2.621209228515625	1.114218521118164	0.3506279449462891	2.650681274414063	1.028262241363525	0.3086656341552734	2.64202978515625	1.076134757995606	0.3013811645507812	2.822855102539062	1.714908111572266	0.2282048873901367	2.879213134765625	1.68114419555664	0.1126086654663086	2.9164140625	1.402330474853516	0.06887013244628906	2.823319946289062	1.194267433166504	0.0030494704246521	2.8358486328125	1.094344295501709	0.02966362380981445
17	0.5333330000000007	2.79992236328125	1.209307388305664	0.2350315704345703	2.785178588867187	1.389223388671875	0.2331373977661133	2.782284423828125	1.533458801269531	0.2374391174316406	2.807399780273437	1.750600341796875	0.2592980804443359	2.785407104492188	1.714173248291016	0.2847133483886719	2.698134155273437	1.669986297607422	0.3912320709228516	2.672456665039062	1.393198043823242	0.4201543273925781	2.586122314453125	1.186315795898437	0.3511483001708985	2.623804077148438	1.114612007141113	0.3545933990478516	2.649949584960937	1.028227672576904	0.3082667083740234	2.642282836914062	1.076700500488281	0.3016176147460937	2.822785522460937	1.714947387695312	0.2279019088745117	2.87893505859375	1.681169738769531	0.1121618270874023	2.915697265625	1.402175918579101	0.06875856018066406	2.824421508789063	1.192967979431152	0.004057343959808351	2.83744140625	1.093201686859131	0.0312875862121582
18	0.5666670000000007	2.800563232421875	1.209012008666992	0.2351789093017578	2.786009521484375	1.388888977050781	0.2331608352661133	2.782400390625	1.533093383789063	0.2367571716308594	2.807032836914062	1.750215393066406	0.2586750946044922	2.785041259765625	1.713756744384766	0.2840129089355469	2.69817333984375	1.669652069091797	0.3908564605712891	2.672983764648437	1.392950393676758	0.4200663146972656	2.586043701171875	1.186571929931641	0.350648178100586	2.62458740234375	1.115086708068848	0.355165298461914	2.650044067382813	1.028426727294922	0.3084330902099609	2.641816040039062	1.076696716308594	0.3008943481445312	2.822573608398438	1.714603576660156	0.227341667175293	2.879775390625	1.680863098144531	0.1121961288452148	2.9158759765625	1.401942016601562	0.06849348449707032	2.824668579101562	1.193058204650879	0.0029908766746521	2.837623168945313	1.093506923675537	0.03082414627075195
19	0.6000000000000005	2.800019897460937	1.209431243896484	0.2350611724853516	2.785212646484375	1.389367691040039	0.2330214309692383	2.781547119140625	1.533632446289062	0.2366211853027344	2.807171508789063	1.7506689453125	0.259144271850586	2.785081909179687	1.714220245361328	0.2844454040527344	2.698448852539062	1.668760711669922	0.3909806060791016	2.67327392578125	1.392035827636719	0.4210392150878906	2.585644653320312	1.186162353515625	0.350819808959961	2.624115478515625	1.114514144897461	0.354819839477539	2.650710571289062	1.028004787445068	0.3092438812255859	2.641870239257813	1.076216613769531	0.3011078491210937	2.822485229492187	1.715064453125	0.2276425094604492	2.879356079101562	1.680937377929687	0.1123772811889648	2.915033203125	1.40169580078125	0.06953285217285157	2.822978149414062	1.193212516784668	0.00346652364730835	2.8375263671875	1.093591213226318	0.0310804328918457
20	0.6333330000000004	2.801078247070312	1.209506736755371	0.2345847854614258	2.786994018554688	1.389547134399414	0.233717529296875	2.784426025390625	1.533829833984375	0.2385414962768555	2.811166259765625	1.750706787109375	0.2617081298828125	2.789076538085937	1.714247467041015	0.2870497741699218	2.702338500976563	1.669185333251953	0.3937483978271484	2.676392700195312	1.392352005004883	0.4229574127197265	2.588326049804688	1.186554534912109	0.3528335876464844	2.626607543945313	1.115596870422363	0.3541034698486328	2.652138549804688	1.028571741104126	0.3105764007568359	2.645088989257813	1.076326347351074	0.302300064086914	2.8261201171875	1.715153533935547	0.2299411926269531	2.880670288085938	1.681927642822266	0.1132089347839355	2.920952392578125	1.40385009765625	0.06797903060913085	2.827681518554687	1.196287384033203	0.0002735815048217774	2.834724487304688	1.094535865783691	0.02429541015625
21	0.6666670000000003	2.802582641601562	1.209415496826172	0.235860481262207	2.78748779296875	1.38924690246582	0.2343658294677735	2.783786865234375	1.533408599853516	0.2386196899414063	2.810051391601562	1.75021810913086	0.2613429260253906	2.788018798828125	1.713796203613281	0.2867029876708984	2.70207958984375	1.668932434082031	0.3939860992431641	2.6763359375	1.392184646606445	0.4222586059570312	2.58866943359375	1.186128395080566	0.3528061981201172	2.627600219726562	1.114576370239258	0.3570793151855469	2.652330810546875	1.028230031967163	0.3100384216308594	2.646458129882812	1.076132247924805	0.3035662078857422	2.825102661132813	1.714655670166016	0.2297064743041992	2.8802978515625	1.682050933837891	0.1133371200561523	2.922552490234375	1.404526336669922	0.06896401596069336	2.82989111328125	1.197067314147949	0.0006540660858154303	2.836351928710937	1.095723960876465	0.02643752193450928
22	0.7000000000000002	2.802952880859375	1.20987198638916	0.2363390731811524	2.7881396484375	1.389940902709961	0.2356046600341797	2.783682250976562	1.534260314941406	0.2398039245605469	2.810588012695312	1.751247955322266	0.2626427154541016	2.788488525390625	1.714828277587891	0.2880584411621094	2.702071411132812	1.669473052978516	0.3949564971923828	2.677172241210938	1.392424057006836	0.4240060882568359	2.5888515625	1.186791069030762	0.3533262939453125	2.625552124023438	1.114691925048828	0.3553607330322266	2.65084765625	1.028879114151001	0.3092074279785156	2.6464072265625	1.077610260009766	0.3028921203613281	2.825498046875	1.715619110107422	0.2309094314575195	2.880041870117187	1.682923675537109	0.114022029876709	2.923813598632813	1.40530241394043	0.06935122299194335	2.830993041992187	1.197708518981933	0.0004830389022827154	2.836263305664063	1.095801795959473	0.02486492729187012
23	0.733333	2.803164428710938	1.208691879272461	0.2353227386474609	2.788285766601562	1.388498733520508	0.2342901153564453	2.78551025390625	1.532636474609375	0.2393459930419922	2.811149780273437	1.749488311767578	0.2621528015136719	2.789106079101562	1.713020477294922	0.28742822265625	2.702937744140625	1.668661560058594	0.3946803741455078	2.677784301757812	1.392044326782226	0.4234326934814453	2.589381103515625	1.186589775085449	0.3533977508544922	2.625441162109375	1.114052619934082	0.3561475830078125	2.652678100585938	1.028860843658447	0.3101017608642578	2.645241088867187	1.076300888061523	0.3026631622314453	2.8264140625	1.713962585449219	0.2305796737670898	2.88218017578125	1.682256988525391	0.1142566452026367	2.924314453125	1.404943115234375	0.06865184783935546	2.833208862304687	1.197512603759766	-0.002061683297157287	2.836050659179687	1.096538188934326	0.025682297706604
24	0.766667	2.802186157226562	1.208809593200684	0.2348551254272461	2.78767236328125	1.388370971679687	0.2339932556152344	2.784582885742187	1.532291351318359	0.2388048477172852	2.80897216796875	1.748897796630859	0.2619364929199219	2.786980834960938	1.712363708496094	0.2869989776611328	2.701063598632812	1.668845672607422	0.3944586181640625	2.675687622070313	1.392550277709961	0.4230424499511719	2.589044799804688	1.18706356048584	0.3518953552246094	2.626865966796875	1.11504126739502	0.3575531311035156	2.650068725585937	1.030904205322265	0.3088890686035156	2.64611865234375	1.077237564086914	0.302465087890625	2.824588623046875	1.713527038574219	0.2304773406982422	2.881343994140625	1.683014221191406	0.1145733871459961	2.926743896484375	1.407078155517578	0.06769872283935546	2.840463989257812	1.198299575805664	-0.004197918266057968	2.834510375976563	1.099583084106445	0.02748376274108887
25	0.8000000000000007	2.803885009765625	1.20912646484375	0.2346735076904297	2.788528564453125	1.38873664855957	0.2338771438598633	2.785274291992188	1.532742584228516	0.2391283493041992	2.80974169921875	1.749601043701172	0.2615428771972657	2.787685668945313	1.713124877929687	0.2867315063476562	2.702213256835937	1.668808715820312	0.3943283233642578	2.676214721679687	1.392413070678711	0.4225488128662109	2.589252197265625	1.186855117797851	0.3515002593994141	2.625369506835938	1.114956581115723	0.3537428894042969	2.650289306640625	1.030219772338867	0.3072681427001953	2.6455400390625	1.076438835144043	0.3012425537109375	2.825396484375	1.7140927734375	0.2301991577148438	2.882774047851562	1.683123687744141	0.1145910148620606	2.9327822265625	1.407462783813477	0.06952275085449219	2.8463203125	1.199094741821289	-0.004239618152379989	2.83536279296875	1.10127628326416	0.0265775203704834
26	0.8333330000000005	2.801581176757812	1.20887850189209	0.2352273712158203	2.78707177734375	1.388583755493164	0.2346879806518555	2.78373046875	1.532608489990234	0.2395331649780273	2.807113037109375	1.749556335449219	0.2621974334716797	2.785361938476562	1.712935821533203	0.2874117279052735	2.700716796875	1.666554046630859	0.3948082733154297	2.675879760742188	1.39010969543457	0.4243225402832032	2.586950073242187	1.185801635742187	0.351824462890625	2.626338256835937	1.113854904174805	0.3565499725341796	2.64943603515625	1.028449125289917	0.3083560333251953	2.644695922851563	1.076775997161865	0.3015782012939453	2.822827880859375	1.714170043945312	0.2307372283935547	2.8802900390625	1.683142486572266	0.115165340423584	2.92912548828125	1.407468597412109	0.06882533645629883	2.842245727539062	1.199150215148926	-0.004584558367729186	2.833545776367187	1.10054613494873	0.02638936805725098
27	0.8666670000000005	2.803299682617188	1.209193641662598	0.2366774291992187	2.78862548828125	1.388916061401367	0.235939697265625	2.784374755859375	1.532958953857422	0.2402419281005859	2.810078857421875	1.749667755126953	0.2631290588378906	2.787940551757813	1.713234375	0.2883275909423828	2.702354125976562	1.666210998535156	0.394823226928711	2.676337646484375	1.389864791870117	0.4248324127197265	2.58636083984375	1.186812713623047	0.3504789581298828	2.62492578125	1.114306480407715	0.3570120391845704	2.649056640625	1.028796180725098	0.308322509765625	2.645962768554687	1.077846336364746	0.3036707916259765	2.825412109375	1.714153961181641	0.2316110305786133	2.881824462890625	1.682458953857422	0.1156337890625	2.9324208984375	1.407100677490234	0.07047703170776368	2.843171875	1.199807556152344	-0.003027796477079391	2.833891235351563	1.101457572937012	0.02699707412719726
28	0.9000000000000004	2.803997924804687	1.209425750732422	0.2354303741455078	2.789329223632813	1.389183792114258	0.2348089370727539	2.785974487304688	1.533254272460937	0.2397838745117187	2.810705688476562	1.750106231689453	0.2628811645507813	2.78875390625	1.713537963867187	0.2880616607666016	2.7034873046875	1.667807403564453	0.3953424377441406	2.677817749023438	1.39152702331543	0.4259942779541016	2.587818481445312	1.188163795471191	0.352213638305664	2.624813354492187	1.11501685333252	0.3527787170410156	2.65221826171875	1.02847945022583	0.3095892333984375	2.646635864257813	1.078996738433838	0.3005790405273437	2.826176391601562	1.714686370849609	0.2313100967407227	2.881535522460937	1.682675750732422	0.1148883972167969	2.932680908203125	1.407736602783203	0.06775929641723633	2.845404907226563	1.198914031982422	-0.004050329327583313	2.83697412109375	1.101367626190186	0.02752550888061524
29	0.9333330000000002	2.803686889648437	1.20908504486084	0.2366516265869141	2.78983642578125	1.388712051391602	0.2361172103881836	2.786578125	1.532644653320312	0.240726921081543	2.811559936523437	1.749249725341797	0.2636509552001953	2.789515380859375	1.712772033691406	0.2887894287109375	2.703247192382813	1.667808502197266	0.3954194641113281	2.677485229492187	1.391675170898437	0.4252213439941406	2.588031860351562	1.188333976745605	0.3515955200195313	2.62559375	1.116127166748047	0.3513620452880859	2.65106591796875	1.028874601364136	0.3094788818359375	2.645723999023438	1.078832908630371	0.3006199340820312	2.82703564453125	1.713819915771484	0.2321824951171875	2.882934448242187	1.683300201416015	0.1158133125305176	2.934379516601562	1.408672119140625	0.06901868438720704	2.847696655273437	1.20037784576416	-0.004255320012569428	2.83575732421875	1.104379455566406	0.02784981155395508
30	0.9666670000000002	2.804610107421875	1.208812919616699	0.2361234817504883	2.789786499023437	1.388482421875	0.2352231521606445	2.78602734375	1.532497833251953	0.2398474807739258	2.81145654296875	1.749170562744141	0.2630662078857422	2.789080200195312	1.712732208251953	0.2880122985839844	2.702185180664062	1.667297790527344	0.3940078277587891	2.675776245117188	1.391043884277344	0.4239593353271485	2.587747680664062	1.186661636352539	0.3507481536865235	2.623906494140625	1.114656715393066	0.3484696655273438	2.6510263671875	1.02802455329895	0.3084845428466797	2.64558984375	1.077615882873535	0.2991201934814453	2.827104858398438	1.713673492431641	0.2317073822021484	2.884031860351563	1.682369445800781	0.1158634872436523	2.936917114257812	1.407378646850586	0.07071657562255859	2.844929443359375	1.202430015563965	-0.005547660350799561	2.844310546875	1.105268890380859	0.03208023071289062
31	1	2.803600830078125	1.209978492736816	0.2361313552856445	2.789093383789062	1.390103408813477	0.2346206970214844	2.786208862304687	1.534485260009766	0.2390294036865234	2.811848022460937	1.751643188476562	0.2622550201416016	2.78972509765625	1.715083648681641	0.2874661407470703	2.70366064453125	1.668221557617187	0.3940323333740234	2.674829223632813	1.391383209228516	0.4223504486083984	2.586727416992187	1.185693466186523	0.3509268341064453	2.625987548828125	1.114766868591309	0.3540183410644531	2.652053466796875	1.027888296127319	0.3093373718261719	2.648095336914063	1.077642608642578	0.3017254791259766	2.827191650390625	1.716105621337891	0.2306120376586914	2.884272583007813	1.682534362792969	0.1151061782836914	2.9209677734375	1.403484558105469	0.07037446212768556	2.8218828125	1.199619789123535	-1.600408554077153e-05	2.842514892578125	1.102551994323731	0.03329425048828125
32	1.033333000000001	2.803800415039063	1.209334503173828	0.2376959686279297	2.789222045898438	1.389169158935547	0.2362200698852539	2.78612939453125	1.533321380615234	0.240553596496582	2.810287963867188	1.750369537353516	0.2630888366699219	2.788491455078125	1.713781433105469	0.2883955535888672	2.703273193359375	1.667127105712891	0.3954599609375	2.677029907226562	1.390819732666016	0.4263679809570313	2.58785205078125	1.186513648986816	0.3538158874511719	2.623493774414063	1.114825294494629	0.349061279296875	2.65299755859375	1.027532472610474	0.3115519561767578	2.648698486328125	1.078085891723633	0.303240478515625	2.825795776367188	1.714912109375	0.2315746154785156	2.883343872070313	1.681875061035156	0.1164436721801758	2.918377685546875	1.402725570678711	0.07411390686035156	2.822782104492187	1.196992340087891	0.005366959095001221	2.839271728515625	1.09685168838501	0.03002698516845703
33	1.066667000000001	2.803515625	1.209189582824707	0.2373746719360352	2.788785400390625	1.389042343139649	0.2362574768066406	2.786013427734375	1.533202667236328	0.2411424331665039	2.81048974609375	1.750272521972656	0.2635286254882813	2.788814086914063	1.713695404052734	0.2889840850830078	2.70365673828125	1.667266998291016	0.3962297821044922	2.675436279296875	1.390753387451172	0.4243987121582031	2.587299438476562	1.185299217224121	0.3534818267822266	2.623601684570312	1.113516098022461	0.3486886444091797	2.653110107421875	1.025874998092651	0.3118432312011719	2.648822387695312	1.077049659729004	0.3040150299072266	2.8257802734375	1.714795776367187	0.2319052276611328	2.881269165039062	1.681432708740234	0.1157655181884766	2.919182006835937	1.402785705566406	0.07202540588378906	2.8219736328125	1.19753101348877	0.003617224216461181	2.83858642578125	1.097882389068603	0.0300615005493164
34	1.100000000000001	2.8032890625	1.209468406677246	0.2372147598266602	2.78902685546875	1.389426574707031	0.2363420715332031	2.7859580078125	1.533649841308594	0.2409703140258789	2.810963500976563	1.7507099609375	0.2637017822265625	2.789149780273438	1.714143096923828	0.2890832061767578	2.703093017578125	1.667467437744141	0.395556137084961	2.67542578125	1.39091325378418	0.4248544616699219	2.587097045898437	1.18576961517334	0.3530524444580078	2.6247900390625	1.113967643737793	0.3495637054443359	2.652504150390625	1.025317296981811	0.3112020568847657	2.648271850585938	1.077462547302246	0.3032357940673828	2.826215087890625	1.715219970703125	0.2320404815673828	2.881269287109375	1.682040710449219	0.1155636749267578	2.919613159179687	1.403259963989258	0.0721704864501953	2.822016845703125	1.198059761047363	0.003752783298492431	2.839675415039062	1.098634525299072	0.03077500152587891
35	1.133333	2.803879150390625	1.209120658874512	0.2362104873657226	2.789484130859375	1.389045120239258	0.2357672424316406	2.78652685546875	1.533232604980469	0.2408899307250977	2.810823486328125	1.750404968261719	0.2631119384765625	2.789096435546875	1.713830780029297	0.2885529327392578	2.70318310546875	1.667046112060547	0.3950754852294922	2.675975708007813	1.390590270996094	0.4252953186035157	2.587069946289063	1.185705551147461	0.3535903472900391	2.621183715820313	1.114010551452637	0.3466841278076171	2.651459106445313	1.026241872787476	0.3116958923339844	2.647525512695313	1.076931777954102	0.307057632446289	2.826221923828125	1.7148935546875	0.2315623321533203	2.882443969726562	1.682144287109375	0.1155609283447266	2.919726196289063	1.402889465332031	0.07433711242675781	2.822082763671875	1.197908134460449	0.005449926853179932	2.839519165039063	1.098202419281006	0.03157523345947266
36	1.166667	2.803862915039062	1.208644271850586	0.2357395248413086	2.78950244140625	1.388385467529297	0.2357171478271484	2.786375610351563	1.532415679931641	0.2410714950561523	2.8109912109375	1.749330657958984	0.2633183135986328	2.789130249023438	1.71284130859375	0.2886731567382813	2.702777221679687	1.666664215087891	0.3949014739990234	2.673398681640625	1.390508270263672	0.4234504699707031	2.584587280273437	1.185979209899902	0.3513777770996094	2.620746459960937	1.113757553100586	0.3477264251708985	2.651473754882812	1.025711347579956	0.3109371185302734	2.645375854492188	1.077024379730225	0.3039364471435547	2.826411499023437	1.713816986083984	0.2318510055541992	2.882688720703125	1.681653137207031	0.1158652076721191	2.92460302734375	1.403747009277344	0.07208559799194336	2.829405517578125	1.198024147033691	0.002096306324005127	2.84163427734375	1.097994346618652	0.03049387168884277
37	1.2	2.804490356445312	1.208191680908203	0.2359066314697266	2.789775756835938	1.387760131835937	0.2350610656738281	2.786463134765625	1.531684844970703	0.2399050064086914	2.810364013671875	1.748557647705078	0.2614758148193359	2.788514038085937	1.712125640869141	0.2868382110595703	2.702207275390625	1.666103057861328	0.3930057830810547	2.673604248046875	1.390368301391602	0.4237191619873047	2.584789428710938	1.186291000366211	0.3511337127685547	2.620964111328125	1.114125450134277	0.3479651641845703	2.650979370117188	1.025924325942993	0.3108982543945312	2.646103637695313	1.07781201171875	0.3048426971435547	2.826003662109375	1.713009796142578	0.2302314834594726	2.883065795898437	1.680334259033203	0.1149275131225586	2.925489135742187	1.402605239868164	0.07203232955932617	2.83124755859375	1.196537628173828	0.002452938079833984	2.841782958984375	1.09628438949585	0.03027345085144043
38	1.233333	2.804254760742188	1.208201766967774	0.2347052459716797	2.78963671875	1.388051223754883	0.2340028533935547	2.786122802734375	1.532184356689453	0.2388214111328125	2.811436401367188	1.749231079101563	0.2603433837890625	2.789545043945313	1.712848999023437	0.2858908081054687	2.70251806640625	1.666923492431641	0.3918106231689453	2.675220458984375	1.390797622680664	0.4235831146240234	2.586522583007813	1.185834083557129	0.3522271575927735	2.621417114257813	1.113936347961426	0.3472261810302734	2.6511591796875	1.025660131454468	0.3101291198730469	2.6479404296875	1.077282035827637	0.304749755859375	2.826660766601562	1.713565002441406	0.2289189605712891	2.881048950195312	1.680471557617188	0.1122562789916992	2.924512939453125	1.402585266113281	0.06839022445678711	2.828707275390625	1.196381706237793	-9.480762481689454e-05	2.840189575195312	1.096394031524658	0.02917642784118652
39	1.266667	2.803559204101562	1.208308395385742	0.2353646621704102	2.788317626953125	1.388150115966797	0.2345932235717773	2.784318603515625	1.5323046875	0.2394388046264648	2.808826171875	1.74954638671875	0.2606023864746094	2.786850952148438	1.713157409667969	0.2860973052978516	2.699862670898438	1.667440093994141	0.39219482421875	2.672052490234375	1.391016326904297	0.4222061462402343	2.584622192382812	1.18499683380127	0.3518047485351563	2.618951904296875	1.113025253295898	0.3447957305908203	2.649984985351563	1.024969175338745	0.310047607421875	2.646579833984375	1.076610996246338	0.3041386871337891	2.8243935546875	1.713831329345703	0.2293627014160156	2.88046240234375	1.679676818847656	0.1136996803283691	2.923136108398437	1.401981246948242	0.0676522216796875	2.830434692382813	1.194526466369629	-0.00142155921459198	2.843101806640625	1.095447082519531	0.03055313110351562
40	1.300000000000001	2.803709350585938	1.207999336242676	0.2352477264404297	2.788565795898438	1.387846221923828	0.2347691421508789	2.784560302734375	1.531995910644531	0.2397741470336914	2.809977294921875	1.749117431640625	0.2611145477294922	2.78801611328125	1.712772583007812	0.2866822357177734	2.70091259765625	1.667525482177734	0.3928649291992188	2.67353515625	1.391105941772461	0.4232424621582032	2.585569213867188	1.185385009765625	0.3526665954589844	2.62152294921875	1.113384651184082	0.3482021636962891	2.650912475585938	1.024734901428223	0.3102674713134765	2.646979370117188	1.076725666046142	0.3050285949707031	2.825236083984375	1.71339013671875	0.2297332305908203	2.879817626953125	1.678839324951172	0.1134759750366211	2.920815307617187	1.401099533081055	0.06623680877685548	2.827612548828125	1.193433151245117	-0.001342262029647827	2.839480346679688	1.093986629486084	0.02971007537841797
41	1.333333000000001	2.804570556640625	1.208873947143555	0.2355722274780273	2.789541870117188	1.388777847290039	0.2350772094726563	2.784840087890625	1.532947570800781	0.2394909439086914	2.811330810546875	1.749996063232422	0.2606338195800781	2.789107055664062	1.713782592773438	0.2861989135742187	2.702020141601563	1.667953308105469	0.3922399291992188	2.673730834960938	1.391681945800781	0.4235623168945313	2.586060180664063	1.185947471618652	0.3525392150878907	2.622647583007812	1.112901779174805	0.3521542816162109	2.6519521484375	1.025761976242066	0.3108419799804688	2.645943481445312	1.076658664703369	0.3049628753662109	2.826492919921875	1.714153778076172	0.2293261260986328	2.88184521484375	1.679552337646484	0.1133748435974121	2.92786376953125	1.402213241577148	0.06857647323608398	2.835164916992187	1.194556701660156	-0.0002023890018463136	2.837886840820312	1.093396945953369	0.02750377368927002
42	1.366667000000001	2.804203247070313	1.207587707519531	0.2349525756835938	2.788821533203125	1.387167739868164	0.2338811492919922	2.78393603515625	1.531113677978515	0.2380683441162109	2.809934326171875	1.747707916259766	0.2608765258789063	2.787436767578125	1.71137841796875	0.2858701324462891	2.69965625	1.666232543945312	0.391255599975586	2.673183959960937	1.390226043701172	0.4226360015869141	2.585735107421875	1.185195953369141	0.3505368347167969	2.623218627929687	1.113416694641113	0.3484049224853516	2.650779052734375	1.024892288208008	0.3093889465332031	2.64524560546875	1.07538472366333	0.3036835021972656	2.825513549804687	1.712125946044922	0.229607925415039	2.88275634765625	1.678661529541016	0.1145045204162598	2.928255126953125	1.401968154907227	0.06774343490600586	2.841488647460937	1.193085990905762	-0.004031969130039215	2.836630126953125	1.093526374816895	0.02639454555511474
43	1.4	2.80448974609375	1.208198249816895	0.2351580581665039	2.788915649414062	1.388019943237305	0.2339637222290039	2.7842177734375	1.532188079833984	0.237993034362793	2.809685180664062	1.749225128173828	0.2602690582275391	2.78744921875	1.712817047119141	0.2855252838134766	2.7006259765625	1.666707489013672	0.3916067962646484	2.673408203125	1.390337661743164	0.4225331420898437	2.586072509765625	1.18465323638916	0.3512000274658203	2.623075317382813	1.113100921630859	0.3483874664306641	2.650736450195312	1.024582332611084	0.3094909210205078	2.647325073242188	1.075815685272217	0.3046969909667969	2.82519140625	1.713582794189453	0.2289047241210938	2.881349609375	1.679553009033203	0.1132011871337891	2.926954345703125	1.402263885498047	0.06834286499023437	2.840225830078125	1.193028869628906	-0.003634242951869965	2.834412963867187	1.093783527374268	0.02664309215545654
44	1.433333	2.804159545898437	1.207554183959961	0.2349988174438477	2.788700317382812	1.387178039550781	0.2336180572509766	2.784414794921875	1.531184661865234	0.2377702102661133	2.80881689453125	1.748131134033203	0.2595932312011718	2.786752685546875	1.711709503173828	0.2848708953857422	2.700676635742187	1.665746368408203	0.3914107513427734	2.672913940429687	1.389709197998047	0.4220711364746094	2.585766723632813	1.184128326416016	0.3510823364257812	2.623969482421875	1.112676490783691	0.3496828308105469	2.651830688476562	1.024343370437622	0.3102001190185547	2.646054443359375	1.075192974090576	0.3042225494384766	2.824501098632813	1.712543121337891	0.2283579635620117	2.881013305664062	1.678717590332031	0.1129591102600098	2.92751806640625	1.401791259765625	0.06855692291259766	2.84037353515625	1.193008636474609	-0.003328708916902542	2.836387573242187	1.094068286895752	0.02757610607147217
45	1.466667	2.804332641601563	1.207294166564941	0.2346015243530273	2.788485107421875	1.386772186279297	0.2333347854614258	2.7839375	1.530675750732422	0.2376972579956055	2.80852685546875	1.747442199707031	0.2596820373535156	2.786412353515625	1.711055023193359	0.2848969116210938	2.700093505859375	1.665394989013672	0.3912501220703125	2.673260498046875	1.389292953491211	0.4208358306884765	2.587056396484375	1.182817527770996	0.3519748840332031	2.62445458984375	1.111479705810547	0.3489915618896484	2.65091357421875	1.023631177902222	0.3087331237792968	2.645573364257813	1.075062126159668	0.3025635223388672	2.824196655273437	1.711876922607422	0.2284568557739258	2.88105908203125	1.67917236328125	0.1130383567810059	2.928211181640625	1.402630218505859	0.06824035644531251	2.842833251953125	1.19345051574707	-0.004057427525520325	2.834251220703125	1.095284996032715	0.02688715553283692
46	1.5	2.804050415039062	1.207608070373535	0.2347962570190429	2.788821166992188	1.387145889282226	0.2331241683959961	2.784593994140625	1.53108251953125	0.2370215454101562	2.810104370117188	1.747906005859375	0.2573080596923828	2.787959350585937	1.711788940429688	0.2828817443847657	2.700960571289063	1.666128082275391	0.3886638031005859	2.673734619140625	1.390511657714844	0.4220591735839844	2.586433471679688	1.185083946228027	0.3515741271972657	2.625932006835938	1.113683921813965	0.3517305297851563	2.6534541015625	1.02527819442749	0.3112041931152344	2.644649169921875	1.075852867126465	0.3027607574462891	2.825504638671875	1.71205419921875	0.2262803955078125	2.882918334960937	1.679469482421875	0.1110458488464355	2.928990844726562	1.402400466918945	0.06931797027587891	2.838088256835937	1.195602355957031	-0.002928066432476044	2.836960571289063	1.095678272247314	0.02656109428405762
47	1.533333000000001	2.803674438476563	1.207573249816895	0.2349172973632813	2.788189208984375	1.387242095947266	0.2335422134399414	2.78326171875	1.531274688720703	0.2373232879638672	2.809177856445312	1.748158599853516	0.2585506973266601	2.7869365234375	1.711945037841797	0.2839740905761718	2.700502563476562	1.666744323730469	0.3905359802246094	2.673513061523438	1.390486175537109	0.4205634613037109	2.585857666015625	1.184794807434082	0.3507214965820312	2.62500048828125	1.113479293823242	0.3507622375488281	2.649934936523437	1.025070123672485	0.3108554992675782	2.644022338867187	1.075734008789063	0.3021396636962891	2.824539672851563	1.712374450683594	0.2273627471923828	2.882401123046875	1.680100402832031	0.112179744720459	2.92729443359375	1.402822174072266	0.0696599006652832	2.84014404296875	1.194523712158203	-0.003787368476390839	2.838774536132813	1.095069389343262	0.02628006553649902
48	1.566667000000001	2.804391235351563	1.209460189819336	0.2347107391357422	2.788571166992187	1.389090118408203	0.2325911407470703	2.784591064453125	1.533139862060547	0.2366519088745117	2.808626831054688	1.750186462402344	0.2587161560058594	2.786599609375	1.713691162109375	0.2839507904052734	2.70072998046875	1.667775817871094	0.3907420043945313	2.672525024414063	1.391337585449219	0.4184345245361328	2.58529248046875	1.184991088867188	0.3498165893554688	2.623140747070313	1.112902374267578	0.3480980224609375	2.651532836914062	1.025581563949585	0.3108706665039063	2.64394775390625	1.075848854064942	0.3010902099609375	2.824395629882813	1.714640655517578	0.2274456176757813	2.881998779296875	1.683127410888672	0.1119464530944824	2.926935302734375	1.405675308227539	0.06876709365844727	2.845189575195312	1.194609443664551	-0.002884661048650742	2.834897827148438	1.095543647766113	0.02579200553894043
49	1.600000000000001	2.8036669921875	1.208458320617676	0.235275993347168	2.787736328125	1.387996307373047	0.2331702575683594	2.782915771484375	1.531971527099609	0.2367673492431641	2.808483764648438	1.748677551269531	0.2591601867675781	2.786109008789063	1.712340026855469	0.2842626037597656	2.699153076171875	1.667174560546875	0.3903700561523438	2.671889770507812	1.391065628051758	0.4199498443603515	2.585679321289063	1.184039970397949	0.3531873779296875	2.625717041015625	1.114265403747559	0.3507714996337891	2.650877807617188	1.025208930969238	0.310395736694336	2.642069702148437	1.0766676902771	0.3013282012939453	2.8240859375	1.713072448730469	0.227917984008789	2.882214599609375	1.681341644287109	0.1128003425598145	2.92626611328125	1.403891799926758	0.06896612930297852	2.842278930664063	1.193792350769043	-0.002629342794418335	2.834754638671875	1.094033592224121	0.02565097045898437
50	1.633333	2.80277294921875	1.209011825561523	0.2344830856323242	2.787533081054688	1.38861669921875	0.2327777633666992	2.783568969726563	1.532612884521484	0.236848373413086	2.80772998046875	1.749542907714844	0.2588327102661133	2.785543090820313	1.713116668701172	0.2839867553710937	2.698296875	1.667461242675781	0.3896646118164063	2.673130249023438	1.391254699707031	0.4209137420654297	2.5866796875	1.184402191162109	0.3538169403076172	2.624986328125	1.11436116027832	0.3490806427001953	2.650606079101562	1.025613130569458	0.3099283142089844	2.639984130859375	1.075835075378418	0.3015447540283203	2.823610107421875	1.713966064453125	0.2276771087646484	2.881828369140625	1.681851806640625	0.1126612434387207	2.925296142578125	1.404227981567383	0.06926432037353515	2.839441284179688	1.195259506225586	-0.003507970750331879	2.836983276367188	1.095374835968018	0.02632637786865234
51	1.666667	2.803512329101562	1.207023902893066	0.2356112747192383	2.786629638671875	1.386192657470703	0.2330496597290039	2.781216796875	1.529947998046875	0.2364302368164062	2.806216674804688	1.746516693115234	0.2576639022827149	2.783998657226562	1.710307159423828	0.2829379730224609	2.696177612304687	1.666255706787109	0.3884631500244141	2.669638793945313	1.390280014038086	0.4169584503173828	2.585478515625	1.182103607177734	0.3525171508789062	2.624617919921875	1.111981483459473	0.349772216796875	2.6507890625	1.02401110458374	0.3094649810791016	2.640491333007812	1.075265716552734	0.3015927124023438	2.821849487304688	1.710840301513672	0.2266307830810547	2.8797060546875	1.680596405029297	0.1112586326599121	2.923990478515625	1.403405868530273	0.06909141159057616	2.843136962890625	1.192646697998047	-0.002812162935733795	2.831704467773438	1.093825122833252	0.02447357082366943
52	1.7	2.803810302734375	1.208537567138672	0.2360573883056641	2.788026489257812	1.387984405517578	0.2332153396606445	2.783341430664063	1.531904235839844	0.2363036422729492	2.807879150390625	1.748700225830078	0.2579340591430664	2.7855771484375	1.712375640869141	0.2830877685546875	2.697755249023437	1.666704650878906	0.3881917114257812	2.672853271484375	1.390715423583984	0.4202106323242187	2.587263793945312	1.183231956481934	0.3539596252441406	2.6252763671875	1.112468048095703	0.3502586212158203	2.652539916992187	1.024505453109741	0.3105581359863281	2.6440546875	1.075245277404785	0.3026484680175781	2.82374462890625	1.713064819335937	0.2268994216918945	2.883193969726562	1.681471343994141	0.1124923439025879	2.92359326171875	1.403336486816406	0.0699832191467285	2.840053588867187	1.193577560424805	-0.002690785527229309	2.833045043945313	1.094324375152588	0.02590867042541504
53	1.733333	2.80148583984375	1.208650985717773	0.235912239074707	2.785754272460938	1.388308883666992	0.2334752578735352	2.781060302734375	1.5323779296875	0.2369307022094727	2.8063818359375	1.749393524169922	0.2578210754394532	2.784099975585938	1.713172515869141	0.2832332611083984	2.69701953125	1.669365295410156	0.3899473571777344	2.6708583984375	1.392643630981445	0.41743115234375	2.585479125976563	1.184503341674805	0.352356704711914	2.6270673828125	1.114755920410156	0.3515696716308594	2.652137329101563	1.025428932189941	0.31081494140625	2.639177978515625	1.075189949035645	0.3008604278564453	2.8219765625	1.713580139160156	0.2267647323608399	2.880638793945312	1.682755828857422	0.111600227355957	2.921890380859375	1.404627456665039	0.06818490982055664	2.841571655273437	1.192475807189942	-0.002051941454410553	2.832752807617188	1.092348377227783	0.02505325222015381
54	1.766667	2.803346557617187	1.208349708557129	0.2358323059082031	2.787162841796875	1.387798034667969	0.2325341186523437	2.7828388671875	1.531759002685547	0.2356217727661133	2.807083129882812	1.74869580078125	0.256699333190918	2.784727661132813	1.712415924072266	0.2818842010498047	2.696774291992187	1.66801318359375	0.3874458770751953	2.670061157226562	1.391760620117187	0.4164584197998047	2.585534545898438	1.183532615661621	0.3517174682617187	2.626439208984375	1.113597457885742	0.3511385803222656	2.651996337890625	1.025053594589233	0.3093412628173828	2.641640258789062	1.074078254699707	0.3020703887939453	2.823095703125	1.712974487304687	0.2258232269287109	2.883400268554687	1.682285217285156	0.1116122055053711	2.924708374023438	1.404280181884765	0.06920001220703126	2.846595092773438	1.191902969360352	-0.002015570223331451	2.836780395507812	1.092908840179443	0.02677843189239502
55	1.800000000000001	2.802111206054687	1.20822274017334	0.2348567733764648	2.7859814453125	1.387674987792969	0.2319329681396484	2.781659790039062	1.531640045166016	0.2352302017211914	2.806213256835937	1.748451446533203	0.2571176605224609	2.7839921875	1.712084197998047	0.2822877960205078	2.696181274414062	1.66773193359375	0.3879656677246094	2.671237670898437	1.391545303344726	0.4187360687255859	2.585874389648438	1.183809112548828	0.3532814331054688	2.62465185546875	1.113359611511231	0.3499144592285156	2.650316528320313	1.025526987075806	0.3112484283447265	2.643515380859375	1.074961929321289	0.3005364227294922	2.821997314453125	1.712852020263672	0.2259761962890625	2.880609008789063	1.681682067871094	0.1109604911804199	2.919696411132812	1.403247314453125	0.06858751678466796	2.838681274414062	1.192004875183105	-0.002701039224863052	2.83170947265625	1.092824199676514	0.02620335388183594
56	1.833333000000001	2.80284521484375	1.207608192443848	0.2348282012939453	2.786129760742187	1.3869775390625	0.2326271057128906	2.780563110351562	1.530851013183594	0.236098991394043	2.806314575195312	1.747494659423828	0.2574274215698242	2.783722534179688	1.711360015869141	0.2825620269775391	2.694747802734375	1.667914337158203	0.3875863037109375	2.67071826171875	1.391619903564453	0.4177145385742188	2.587343383789062	1.18270524597168	0.3533833770751953	2.62704296875	1.112542846679688	0.351592529296875	2.65158056640625	1.02431386756897	0.3110267181396484	2.641399780273438	1.073403255462646	0.2993634490966797	2.82206298828125	1.711711608886719	0.2265173873901367	2.88046435546875	1.678387145996094	0.1120294685363769	2.923468994140625	1.400816741943359	0.0698778076171875	2.839409301757812	1.191314804077148	-0.002923720002174377	2.833913818359375	1.091468242645264	0.02614995384216309
57	1.866667000000001	2.80235986328125	1.207219482421875	0.2355867462158203	2.78630908203125	1.386582962036133	0.2339335632324219	2.781563842773437	1.530404846191406	0.2380700912475586	2.8049912109375	1.747324523925781	0.2586579284667969	2.782829956054687	1.711030090332031	0.2839434356689453	2.695167114257813	1.666951416015625	0.3897680969238281	2.670218872070312	1.390616653442383	0.4181431427001953	2.586692504882812	1.181781929016113	0.3539328765869141	2.624471923828125	1.111445381164551	0.3499024810791015	2.651010131835937	1.024035335540771	0.3111263427734375	2.641398315429687	1.073086128234863	0.3006792449951172	2.821081787109375	1.711632843017578	0.2278402709960937	2.879287841796875	1.677884643554687	0.1134375762939453	2.923919311523437	1.400804412841797	0.06977705001831054	2.8403935546875	1.191081619262695	-0.002722986936569214	2.833329223632813	1.09257103729248	0.02722274875640869
58	1.9	2.80194580078125	1.206251617431641	0.2363320159912109	2.78583251953125	1.385636032104492	0.2342432479858398	2.780258911132813	1.529453033447266	0.2378164138793945	2.80503857421875	1.746276031494141	0.2575528793334961	2.782619018554687	1.710235595703125	0.2829381103515625	2.694056884765625	1.665744232177734	0.3878399963378906	2.671415161132813	1.389644485473633	0.4203854064941406	2.58571142578125	1.182718368530273	0.3528682098388672	2.626265991210937	1.112563629150391	0.3513078308105468	2.651820678710938	1.023413150787353	0.3103343200683594	2.641987915039063	1.073059177398682	0.3013021240234375	2.820936279296875	1.710355590820313	0.2269199295043945	2.87933740234375	1.677506164550781	0.1124031867980957	2.92804931640625	1.401071395874024	0.07077788925170898	2.848130493164063	1.189792381286621	-0.001254364490509033	2.829262817382812	1.091638645172119	0.02459506130218506
59	1.933333	2.802033447265625	1.207407852172852	0.2373565826416016	2.786102905273437	1.387200347900391	0.2351909942626953	2.779868286132813	1.531346923828125	0.2379875793457031	2.805303955078125	1.748504241943359	0.2587354888916016	2.782688842773438	1.712340759277344	0.2839922332763672	2.694486938476563	1.667340454101562	0.3894067077636719	2.670652954101563	1.390398208618164	0.4188282012939453	2.5861494140625	1.182146690368652	0.3525461578369141	2.625893920898438	1.112075729370117	0.3507034301757813	2.650667358398437	1.023907781600952	0.3103242340087891	2.642077026367188	1.073248085021973	0.3001194763183594	2.821181274414062	1.712585693359375	0.2279007186889648	2.880859497070313	1.6790751953125	0.1139133834838867	2.923624389648437	1.400987533569336	0.07150687789916993	2.843544189453125	1.189463096618652	-0.001378829181194305	2.837191284179688	1.090239219665528	0.02718902778625489
60	1.966667	2.803549072265625	1.207067420959473	0.2356993560791016	2.786060424804687	1.38615510559082	0.2329615859985352	2.7803154296875	1.529868316650391	0.2364000930786133	2.803449951171875	1.746684173583984	0.2565600967407227	2.78128125	1.710458374023438	0.2818441619873047	2.693732543945313	1.666769409179687	0.3877363128662109	2.66943017578125	1.39094367980957	0.4186693115234374	2.584729858398437	1.183717620849609	0.3521275634765625	2.624912841796875	1.113727226257324	0.3504348297119141	2.650244262695312	1.025674795150757	0.3114860992431641	2.643281982421875	1.075708614349365	0.300071517944336	2.819640747070313	1.710962341308594	0.2258890228271485	2.879401000976562	1.678696380615234	0.1119561424255371	2.924709228515625	1.401725936889648	0.07012579345703124	2.844608276367187	1.190241554260254	-0.0006126349866390228	2.834887573242188	1.09096301651001	0.02666540336608886
61	2	2.8037431640625	1.207522422790527	0.2364574279785156	2.7867373046875	1.386723937988281	0.2336008834838867	2.780876342773437	1.530485961914062	0.2366723175048828	2.80379296875	1.747480499267578	0.2561038208007813	2.78141845703125	1.711339416503906	0.2813634033203125	2.692005493164062	1.667464111328125	0.3856861572265625	2.6692998046875	1.391483261108398	0.4179805297851562	2.586888916015625	1.182937042236328	0.3522685699462891	2.628833862304687	1.114202194213867	0.3520653991699219	2.652120849609375	1.025299924850464	0.3107868957519531	2.640754516601563	1.074505073547363	0.2990201873779297	2.820250854492187	1.711620849609375	0.2257131423950195	2.880541015625	1.678030914306641	0.1124485969543457	2.923914184570313	1.400737701416016	0.07063324356079101	2.8458779296875	1.188646461486816	-0.0008399259448051452	2.835323974609375	1.089375606536865	0.02683501243591309
62	2.033333000000001	2.803827758789063	1.208478363037109	0.235840217590332	2.787467651367188	1.387798675537109	0.232920051574707	2.781902221679688	1.531594207763672	0.2358813018798828	2.8048359375	1.748546325683594	0.2563754653930664	2.782430786132813	1.712265960693359	0.2814561157226563	2.693031860351563	1.667259429931641	0.3854169006347656	2.669810302734375	1.391335464477539	0.418609130859375	2.58615625	1.183322738647461	0.3524789581298828	2.627328857421875	1.114111923217773	0.3513952331542969	2.650703857421875	1.025000568389892	0.3104571075439453	2.641894165039063	1.075084163665772	0.2994180297851562	2.821318481445313	1.712833435058594	0.225813117980957	2.881484741210937	1.679108093261719	0.1125018501281738	2.922937866210938	1.401604110717773	0.06981494140625	2.84201611328125	1.190615615844727	-0.001962554425001145	2.833415405273437	1.09090266418457	0.02576846599578857
63	2.066667000000001	2.804527465820312	1.210509384155273	0.2360446929931641	2.788391845703125	1.389969970703125	0.2333043823242187	2.782447265625	1.53388623046875	0.2358022689819336	2.805665649414062	1.750995086669922	0.2559289474487305	2.78333447265625	1.714744476318359	0.2811718139648438	2.695095458984375	1.6699814453125	0.3863425903320312	2.672658447265625	1.394049682617188	0.4213042907714843	2.58787451171875	1.186553581237793	0.3536674194335938	2.628832153320313	1.117034164428711	0.3523102416992188	2.651926879882812	1.02836243057251	0.3111974029541016	2.642986206054688	1.077223815917969	0.2992166595458984	2.821986450195313	1.715200897216797	0.2253190002441406	2.88305078125	1.681527557373047	0.1124359550476074	2.921176147460938	1.402995071411133	0.07079521942138672	2.842975830078125	1.19088151550293	-0.00102803909778595	2.834969970703125	1.091568767547607	0.0268954610824585
64	2.100000000000001	2.802705810546875	1.208784484863281	0.23711181640625	2.787355834960938	1.387954635620117	0.2347523880004883	2.78209326171875	1.531596343994141	0.2379026565551758	2.804414306640625	1.748455322265625	0.2569624328613281	2.782124389648438	1.712342407226563	0.2822403564453125	2.692888427734375	1.66817041015625	0.386408935546875	2.671735961914063	1.392717559814453	0.4216659698486328	2.588399780273438	1.185473884582519	0.3532962951660156	2.628004028320313	1.115879188537598	0.3504768829345704	2.651616333007812	1.027512382507324	0.311135986328125	2.642942749023438	1.07618469619751	0.3001928405761719	2.820982666015625	1.712619323730469	0.226677490234375	2.88194970703125	1.679882659912109	0.1136920280456543	2.921201782226563	1.402198593139648	0.07103079223632813	2.841596069335937	1.191291084289551	-0.001306214481592178	2.838975219726562	1.092047954559326	0.02831791782379151
65	2.133333	2.804731323242188	1.210501129150391	0.2359217147827148	2.788287353515625	1.389554122924805	0.2338087768554687	2.78211376953125	1.533137756347656	0.2369663696289062	2.803544555664063	1.750049652099609	0.2562353439331054	2.781436157226563	1.713821685791016	0.2814889678955078	2.6927275390625	1.669810821533203	0.3861272430419922	2.671863159179687	1.394337844848633	0.4211624755859375	2.5885	1.187165939331055	0.3526763458251954	2.628004272460938	1.117441436767578	0.3497856750488281	2.651754150390625	1.029201122283935	0.3104131774902343	2.642826782226563	1.078124011993408	0.2991945190429688	2.820227661132813	1.714316772460938	0.2259032897949219	2.880352416992188	1.681243286132812	0.1126118011474609	2.9238603515625	1.404256286621094	0.07102716445922852	2.841382202148437	1.194456504821777	-0.001265938371419907	2.840022583007813	1.095031631469727	0.02830387783050537
66	2.166667	2.803211059570312	1.209814247131348	0.2375776519775391	2.788125366210937	1.389004577636719	0.2353464050292969	2.782385864257813	1.532629852294922	0.2382103118896484	2.803552368164063	1.749613586425781	0.2569982147216797	2.7813076171875	1.713431793212891	0.2822265777587891	2.691815063476563	1.668932037353516	0.3860225982666016	2.672700073242187	1.393494491577148	0.422561279296875	2.589544555664062	1.186185958862305	0.354090087890625	2.631761474609375	1.116774795532227	0.3533084259033203	2.652998413085937	1.027582572937012	0.3118199310302734	2.644690307617187	1.077104461669922	0.3001334991455078	2.820451904296875	1.713815795898437	0.2268618850708008	2.881530395507812	1.679684509277344	0.1143941688537598	2.9223408203125	1.402040283203125	0.07370833206176758	2.831974365234375	1.195289878845215	0.002680622577667236	2.839964721679688	1.095794513702393	0.03351038932800293
67	2.2	2.806037719726563	1.209015060424805	0.2387488479614258	2.789730834960937	1.388023208618164	0.2364582748413086	2.782872436523437	1.531545867919922	0.2390944213867187	2.804004760742187	1.7485107421875	0.2569438781738281	2.781929321289063	1.712429595947266	0.2824051971435547	2.692515014648437	1.668840759277344	0.3865701599121094	2.673797119140625	1.393375305175781	0.4222233581542969	2.591106567382813	1.185683410644531	0.3546634368896484	2.63099853515625	1.115693183898926	0.35100390625	2.656711303710938	1.027939422607422	0.3126433715820313	2.64635205078125	1.076886322021484	0.3023389129638672	2.820751953125	1.712623870849609	0.2268759841918945	2.880504150390625	1.678090850830078	0.1139645271301269	2.92376611328125	1.400747573852539	0.07475652313232421	2.832523193359375	1.194544929504394	0.003564601421356201	2.846847045898437	1.096197330474853	0.03576352500915528
68	2.233333	2.807443725585937	1.208475921630859	0.2400989685058594	2.79066845703125	1.387845184326172	0.2375587005615235	2.783661865234375	1.531672637939453	0.2400806503295898	2.803441284179688	1.749262451171875	0.25781640625	2.781388305664063	1.712997161865234	0.2832663726806641	2.690910034179687	1.66804443359375	0.3863175659179687	2.673132568359375	1.39192463684082	0.4224468231201172	2.590155029296875	1.184116935729981	0.3540225524902344	2.635865844726562	1.114449691772461	0.3529584197998047	2.655525024414063	1.026893056869507	0.3066178436279297	2.646603393554687	1.077162609100342	0.2985006103515625	2.820611938476563	1.7133642578125	0.2278104858398438	2.8817509765625	1.679215698242188	0.1150628890991211	2.925908935546875	1.401292434692383	0.07539349746704102	2.840575073242188	1.192550575256348	0.001828910827636719	2.848746459960937	1.093249828338623	0.03384568595886231
69	2.266667	2.80793359375	1.207866630554199	0.2408728179931641	2.79091162109375	1.387111389160156	0.2378694229125977	2.783408569335938	1.530858093261719	0.2397928085327148	2.803202514648437	1.748375183105469	0.2568769378662109	2.781315185546875	1.712184753417969	0.2825272521972656	2.69225634765625	1.66775	0.3869387664794922	2.675004638671875	1.391808197021484	0.4235153045654297	2.591775390625	1.183974571228027	0.3559174041748047	2.635230712890625	1.113979469299316	0.3519714050292969	2.656739990234375	1.026452222824097	0.3072520446777344	2.648530517578125	1.077429779052734	0.2997973327636719	2.820209106445312	1.71243017578125	0.2268766326904297	2.880831909179688	1.677858612060547	0.1140771980285644	2.923912353515625	1.399777465820312	0.07496830749511718	2.835614990234375	1.19185913848877	0.003067737579345703	2.843037109375	1.092102481842041	0.03358945274353027
70	2.300000000000001	2.808590087890625	1.20812419128418	0.2409385833740234	2.791369262695312	1.387496322631836	0.2376830139160156	2.783728637695313	1.531356170654297	0.2395084762573242	2.803430541992188	1.749108001708984	0.2560564193725586	2.781386352539062	1.712960540771484	0.2817118682861328	2.691389770507812	1.669997802734375	0.386142333984375	2.674474853515625	1.393900024414063	0.4233116149902344	2.592927734375	1.184539573669434	0.3572893218994141	2.635652954101563	1.114191383361816	0.3526255798339843	2.6562099609375	1.02655513381958	0.3073887176513672	2.649400756835937	1.077502838134766	0.3002178649902344	2.820618041992187	1.713046264648438	0.2262390594482422	2.882183227539063	1.679127899169922	0.1136178817749023	2.924807495117188	1.400580261230469	0.07574063110351563	2.837166870117187	1.192198822021484	0.00379015040397644	2.845480590820312	1.092401664733887	0.03423293113708496
71	2.333333000000001	2.811959228515625	1.208505889892578	0.2431845703125	2.794012573242187	1.387796875	0.2399947357177734	2.785923217773437	1.531624725341797	0.2420134353637695	2.803738159179687	1.749575134277344	0.257851806640625	2.78205615234375	1.713326934814453	0.283645767211914	2.691403198242187	1.669918731689453	0.3873073425292969	2.674848754882812	1.39397119140625	0.4253173370361328	2.594260986328125	1.184556838989258	0.3582160186767578	2.63359423828125	1.114081939697266	0.3489444427490234	2.6613408203125	1.0267275390625	0.3105708312988281	2.653811645507813	1.077245594024658	0.3006116485595703	2.821191162109375	1.713566864013672	0.2281284408569336	2.882072875976562	1.679586547851563	0.1152607955932617	2.932353881835938	1.402621078491211	0.07790340805053711	2.840191772460938	1.195195953369141	0.009787504673004151	2.848604248046875	1.095005840301514	0.03832688903808594
72	2.366667000000001	2.814734619140625	1.208798774719238	0.2447528076171875	2.796765258789063	1.388138870239258	0.2419853134155273	2.787938110351562	1.531955810546875	0.2438616104125977	2.80447900390625	1.750098693847656	0.259121208190918	2.782966186523438	1.713789489746094	0.2849931793212891	2.692762817382812	1.669643218994141	0.388774154663086	2.675573608398437	1.393381607055664	0.4245112152099609	2.595430297851562	1.184093208312988	0.3565774078369141	2.641251586914063	1.114629760742188	0.3532901763916015	2.66213623046875	1.027507810592651	0.3076170806884766	2.656226684570313	1.078060356140137	0.3000509948730469	2.82218408203125	1.714100677490234	0.2295140075683594	2.881828369140625	1.679144714355469	0.1161718978881836	2.938192504882813	1.403218490600586	0.07955236053466797	2.843089111328125	1.19654874420166	0.01371149635314941	2.854555053710937	1.096544567108154	0.04264455604553222
73	2.4	2.817276611328125	1.207432197570801	0.2460619125366211	2.797896850585937	1.38641259765625	0.2422042541503906	2.788149780273438	1.530019622802735	0.2434413070678711	2.802182373046875	1.748203521728516	0.2574576110839844	2.780864379882813	1.711855133056641	0.2833529205322265	2.690415649414063	1.668535980224609	0.3870826721191406	2.67338671875	1.392669372558594	0.4238174896240234	2.596607666015625	1.181974372863769	0.3571958465576172	2.641353149414063	1.112905052185059	0.3516999359130859	2.66472216796875	1.026186107635498	0.3074996643066407	2.659901611328125	1.077599597930908	0.3001561126708984	2.820510986328125	1.712257995605469	0.2282522277832031	2.882655517578125	1.679077697753906	0.1158806915283203	2.93913134765625	1.403380523681641	0.07885559463500977	2.848892944335938	1.194967002868652	0.01166888189315796	2.858366455078125	1.094966186523437	0.04073332023620606
74	2.433333	2.81715478515625	1.207740898132324	0.2464686431884766	2.798024169921875	1.386906677246094	0.2429359283447265	2.788259155273438	1.530637756347656	0.2442052536010742	2.802592651367187	1.74896630859375	0.2583766021728516	2.781344604492188	1.712584930419922	0.2843619842529297	2.691267578125	1.668751922607422	0.3883571624755859	2.674376831054687	1.392652725219726	0.4251689605712891	2.597169189453125	1.181572120666504	0.3595140686035156	2.643229370117187	1.112716033935547	0.3555383453369141	2.665839477539063	1.02577716255188	0.3090198364257812	2.659892456054687	1.077512203216553	0.3026628112792968	2.82075927734375	1.7130029296875	0.22902294921875	2.88188671875	1.679002136230469	0.1162036819458008	2.936656616210938	1.402498428344727	0.08031686782836914	2.844741088867187	1.194640365600586	0.01319180202484131	2.855274047851562	1.094511665344238	0.04173777008056641
75	2.466667	2.81799951171875	1.209195610046387	0.2486631317138672	2.798097778320312	1.388643249511719	0.2451238250732422	2.7873525390625	1.532602783203125	0.2462514343261719	2.800328369140625	1.751464233398438	0.2605740966796875	2.779063354492187	1.714881774902344	0.2864487609863281	2.688517822265625	1.670022674560547	0.3900051116943359	2.6728671875	1.393130340576172	0.4255526733398438	2.5968828125	1.181523254394531	0.3586214141845703	2.643365600585938	1.113011299133301	0.3555390319824219	2.665680908203125	1.026355720520019	0.3088558197021484	2.662055053710938	1.077066120147705	0.30335302734375	2.818955078125	1.715534912109375	0.2312954330444336	2.879851196289063	1.680801147460937	0.1183033752441406	2.938191040039063	1.404275543212891	0.08414739608764649	2.847303588867187	1.194728912353516	0.0198273983001709	2.860473022460937	1.094318855285644	0.04691569709777832
76	2.5	2.817829345703125	1.210047187805176	0.2495179977416992	2.798952880859375	1.389657577514648	0.2460825119018555	2.787926635742187	1.533641479492188	0.2464965438842773	2.800445190429688	1.752606842041016	0.2605389404296875	2.779024047851562	1.7160263671875	0.2863218688964844	2.687418090820312	1.670994079589844	0.3889296875	2.672706787109375	1.394408798217774	0.4279189910888672	2.59802099609375	1.182842391967773	0.3590545349121094	2.643166381835937	1.114464111328125	0.3534693450927734	2.665604736328125	1.027257871627808	0.3091436309814453	2.66591796875	1.079342777252197	0.3053668823242187	2.819369506835938	1.716646331787109	0.2314585189819336	2.879890258789063	1.682000152587891	0.1182368812561035	2.939392944335937	1.405721588134766	0.083625732421875	2.849835327148438	1.195789611816406	0.01772199058532715	2.85958447265625	1.095148445129395	0.0458501968383789
77	2.533333000000001	2.822143798828125	1.210930633544922	0.2512236633300781	2.801340698242187	1.390380020141602	0.246828254699707	2.789311645507812	1.53434130859375	0.2468354187011719	2.798831787109375	1.753606231689453	0.2599569549560547	2.7778681640625	1.716834930419922	0.285884521484375	2.686998168945312	1.672112945556641	0.3893539733886719	2.674380615234375	1.395276885986328	0.4281658477783203	2.600202392578125	1.183513633728027	0.3592968292236328	2.644172729492188	1.115299140930176	0.3526199035644532	2.667787475585937	1.027982839584351	0.3085530242919922	2.666645874023438	1.079808818817139	0.3045177764892578	2.818291381835937	1.717765747070312	0.2310397262573242	2.88089892578125	1.6849833984375	0.118227855682373	2.939753051757813	1.408564086914063	0.08201748275756837	2.853667114257813	1.196805908203125	0.0169713830947876	2.857896850585937	1.095154361724854	0.04243527603149413
78	2.566667000000001	2.823229858398437	1.211152046203613	0.2526040344238281	2.802171630859375	1.390571685791016	0.2476693801879883	2.789609497070312	1.534500122070312	0.2470475387573242	2.798594116210937	1.753831695556641	0.2597163238525391	2.777740356445312	1.717055572509766	0.2857383728027344	2.687193359375	1.672133850097656	0.3894197235107422	2.674847778320313	1.395313385009766	0.4286195983886719	2.600623046875	1.183494689941406	0.3598756256103516	2.648413452148437	1.11616796875	0.3582092590332031	2.66769873046875	1.028761161804199	0.3095381317138672	2.666150146484375	1.079825412750244	0.3036309814453125	2.8181220703125	1.717980865478516	0.2308535919189453	2.88093701171875	1.685366577148437	0.1181075401306152	2.937483642578125	1.408654830932617	0.08103320312500001	2.852177368164063	1.196346046447754	0.01690672779083252	2.859709106445313	1.095158561706543	0.04398250961303711
79	2.600000000000001	2.8257001953125	1.210851554870605	0.2547135925292969	2.803991821289062	1.390126831054687	0.2495414276123047	2.790141967773438	1.533878753662109	0.2481215362548828	2.798004028320313	1.753260406494141	0.2591781311035156	2.777315795898438	1.716581573486328	0.2854435577392578	2.68654541015625	1.672286193847656	0.3891397857666016	2.672668579101562	1.395793609619141	0.4297634582519531	2.60028271484375	1.183961486816406	0.3593363037109375	2.646029418945313	1.115894088745117	0.3533472595214844	2.669732666015625	1.027934867858887	0.310089584350586	2.668260375976563	1.080436225891113	0.3061881408691406	2.817736083984375	1.717314086914063	0.2306068344116211	2.880125610351563	1.684094360351563	0.1178367118835449	2.938432250976563	1.408076599121094	0.07875635147094727	2.852292236328125	1.195656936645508	0.01650875663757324	2.860455200195313	1.095265785217285	0.04600850868225097
80	2.633333	2.8286728515625	1.208980018615723	0.2618937377929688	2.806255615234375	1.388034027099609	0.2545537567138672	2.790244506835937	1.531469757080078	0.2503153533935547	2.794107299804687	1.75106460571289	0.2576711273193359	2.773539428710937	1.714496978759766	0.2841576843261718	2.682101196289063	1.670628601074219	0.3873970947265625	2.670932495117188	1.394668716430664	0.4318970184326172	2.599812133789063	1.183484939575195	0.3583991546630859	2.646533081054687	1.114474220275879	0.3539812774658203	2.669858520507812	1.026361869812012	0.3099000549316406	2.6671455078125	1.077748657226563	0.3063729400634765	2.815015258789062	1.714988708496094	0.2301353454589844	2.880154418945312	1.681927429199219	0.1189353637695313	2.941218872070313	1.406733535766602	0.07998554611206055	2.85520556640625	1.194543762207031	0.01650152111053467	2.848535766601563	1.094192859649658	0.04602936935424805
81	2.666667	2.8324267578125	1.208803649902344	0.2661068420410156	2.808429931640625	1.387654998779297	0.2585437622070312	2.789036376953125	1.530609832763672	0.2521430130004882	2.791293823242188	1.750280883789062	0.257488525390625	2.770995483398438	1.713810668945313	0.2843243255615234	2.677761840820312	1.670845092773438	0.3863597412109375	2.669968627929688	1.395564437866211	0.4356092987060547	2.602664916992187	1.183304512023926	0.3614254913330078	2.651440185546875	1.115095581054687	0.3587278594970703	2.671539306640625	1.027167812347412	0.3104132995605469	2.668144897460937	1.078044384002685	0.3066148376464843	2.81246337890625	1.714107391357422	0.2302681274414062	2.876260009765625	1.680975555419922	0.1182664909362793	2.934134643554688	1.405172424316406	0.07733970642089844	2.83932177734375	1.196411384582519	0.01590512466430664	2.836460571289062	1.096159950256348	0.04681099319458008
82	2.7	2.839142333984375	1.20806519317627	0.2712592163085937	2.81278271484375	1.386674224853516	0.2609833221435547	2.791198486328125	1.529371856689453	0.2521334915161133	2.789866577148437	1.749374420166016	0.2532836227416992	2.769770874023437	1.713040924072266	0.2805774230957031	2.67663818359375	1.671981689453125	0.3837298431396484	2.668567626953125	1.396767868041992	0.4354364776611328	2.603542602539062	1.18369497680664	0.3602082672119141	2.650520751953125	1.115897514343262	0.3545012512207031	2.676992065429688	1.02714072227478	0.3105642395019531	2.670179565429688	1.080780853271484	0.3037571411132812	2.812003540039062	1.713006866455078	0.2270154418945312	2.879512939453125	1.678653686523437	0.1173882255554199	2.934276000976562	1.401986907958984	0.07683663558959961	2.837383666992188	1.192958885192871	0.01929301071166992	2.824686767578125	1.095674781799316	0.05422585487365723
83	2.733333	2.84506103515625	1.208403419494629	0.2772813262939453	2.8159033203125	1.38670344543457	0.2658306579589844	2.791497314453125	1.529006286621094	0.255523551940918	2.787260498046875	1.749189178466797	0.2564681091308594	2.766995849609375	1.712569122314453	0.2833514709472656	2.671228881835938	1.671607940673828	0.3843531951904297	2.666005737304688	1.395751968383789	0.4345302124023438	2.603647094726562	1.183646446228027	0.3538023071289063	2.6487587890625	1.118585655212402	0.3442558441162109	2.6830390625	1.028018020629883	0.3070027465820312	2.674067993164063	1.084739402770996	0.3011114196777344	2.81049462890625	1.713070251464844	0.230715950012207	2.879909912109375	1.678133087158203	0.1224124298095703	2.93410791015625	1.402280227661133	0.07614822387695312	2.839526733398437	1.192685905456543	0.01665084171295166	2.818438720703125	1.097959072113037	0.05498160552978516
84	2.766667	2.848658203125	1.208082977294922	0.2806140594482422	2.81853515625	1.386370697021484	0.2683969573974609	2.79151416015625	1.528170806884766	0.2556169891357422	2.78530419921875	1.748573150634766	0.2551883544921875	2.76503515625	1.711895385742187	0.2820914306640625	2.668041625976563	1.671026641845703	0.3821835174560547	2.6646533203125	1.39505158996582	0.4334998016357422	2.603352294921875	1.18263355255127	0.35203466796875	2.646279663085938	1.117447113037109	0.3381923828125	2.693237548828125	1.028633792877197	0.3064230041503906	2.677009887695313	1.085595237731934	0.2982033843994141	2.809179809570312	1.712462097167969	0.2298899459838867	2.879994506835938	1.677751312255859	0.1222246818542481	2.930710083007813	1.401099639892578	0.07477480316162109	2.836358520507813	1.191323440551758	0.014326171875	2.805347290039062	1.098495491027832	0.05223941421508789
85	2.800000000000001	2.853433715820313	1.209787040710449	0.2822600250244141	2.821058715820312	1.38825910949707	0.2692053680419922	2.791484130859375	1.529923919677734	0.2550286636352539	2.784542236328125	1.751080902099609	0.2529032745361328	2.764142456054688	1.714409271240234	0.2800331268310547	2.665525634765625	1.672060394287109	0.3785648803710937	2.656639404296875	1.394643600463867	0.4253026275634766	2.599042358398437	1.180113464355469	0.3442062225341797	2.649998901367187	1.11068119430542	0.3433059692382813	2.70659521484375	1.026374114990234	0.3026986846923828	2.671261474609375	1.086622283935547	0.2941759796142578	2.808785888671875	1.714730590820313	0.2279534606933594	2.879765747070312	1.678423492431641	0.1202576065063477	2.92600927734375	1.399819549560547	0.07526090621948242	2.819123657226562	1.19692845916748	0.01358646297454834	2.800953247070312	1.101700519561768	0.05317618560791015
86	2.833333000000001	2.854923706054687	1.206569557189941	0.2857036590576172	2.822021484375	1.384669387817383	0.2729298248291016	2.790572998046875	1.525550689697266	0.257191909790039	2.78199609375	1.746290710449219	0.2533455352783203	2.761542602539063	1.709716583251953	0.2804308166503906	2.662483276367188	1.66770068359375	0.3783378753662109	2.655453369140625	1.390132171630859	0.4220078582763672	2.601727416992188	1.178577217102051	0.3319492034912109	2.639818725585938	1.095904571533203	0.3348386840820312	2.720870239257812	1.031698379516602	0.2990469512939453	2.669235473632813	1.082033618927002	0.2899229278564454	2.806811157226563	1.710003173828125	0.2290271301269531	2.880781005859375	1.674642700195312	0.1233763885498047	2.925418701171875	1.396762435913086	0.07460651779174804	2.815543823242187	1.194814598083496	0.01764834785461426	2.792076904296875	1.099726928710937	0.05083025360107422
87	2.866667000000001	2.857331665039062	1.204969467163086	0.2863029327392578	2.822944091796875	1.38296728515625	0.2736100158691406	2.789166137695312	1.523317413330078	0.2566725311279296	2.781514282226563	1.74427294921875	0.2554181365966797	2.760436157226563	1.707421905517578	0.2817266540527343	2.6589521484375	1.665654907226563	0.3774170989990234	2.64840625	1.386749084472656	0.411620849609375	2.598205322265625	1.176524597167969	0.3161569976806641	2.642380859375	1.100919578552246	0.3258511352539063	2.7216123046875	1.035139781951904	0.2941158294677735	2.6642666015625	1.074795192718506	0.2754707870483398	2.806623901367188	1.708166809082031	0.23104736328125	2.881219482421875	1.673703216552734	0.125299919128418	2.926115600585938	1.395638153076172	0.07342659378051758	2.816410034179688	1.192365661621094	0.01761985588073731	2.7773681640625	1.102879180908203	0.0524571475982666
88	2.9	2.857787109375	1.204544815063477	0.2883258514404297	2.824503173828125	1.382934585571289	0.2748854522705078	2.791283081054687	1.523500305175781	0.2570633392333984	2.782303466796875	1.744622100830078	0.2552804107666016	2.761414916992187	1.70766796875	0.2817110137939453	2.659669921875	1.6632470703125	0.3763223724365234	2.64629248046875	1.383784759521484	0.4064705047607422	2.592629516601563	1.175498512268066	0.3077465057373047	2.642903686523438	1.103921783447265	0.3197895355224609	2.719557739257812	1.035101877212524	0.2882731628417968	2.657834350585937	1.075540672302246	0.2661507034301758	2.8076630859375	1.708576507568359	0.2309639358520508	2.881906616210937	1.673767517089844	0.1248353118896484	2.924181640625	1.394926422119141	0.07308993148803711	2.813527099609375	1.190965881347656	0.02147768115997314	2.770497192382813	1.103906646728515	0.05685162925720215
89	2.933333	2.858142333984375	1.20358235168457	0.2883912048339844	2.825480224609375	1.381862548828125	0.2755055389404297	2.792502807617187	1.522285461425781	0.2578199768066406	2.783305297851562	1.743144958496094	0.2562878723144532	2.762184692382812	1.706167541503906	0.2823778839111328	2.657854858398437	1.66149154663086	0.3736471099853516	2.64112939453125	1.38191194152832	0.3986772613525391	2.59042919921875	1.173807922363281	0.2987549591064453	2.64130322265625	1.105367691040039	0.3069969329833985	2.717903076171875	1.036962648391724	0.2749670486450195	2.653089599609375	1.088308200836182	0.245083381652832	2.808949340820313	1.70720849609375	0.2322445220947266	2.883611694335937	1.673757690429687	0.1262680587768555	2.925906616210938	1.395713943481445	0.07267390060424805	2.816247924804688	1.191859725952149	0.01907967948913574	2.763125122070313	1.10987882232666	0.05755170249938965
90	2.966667	2.856451416015625	1.199059692382813	0.2849342041015625	2.826981323242188	1.377974075317383	0.2747141876220703	2.79592431640625	1.518938995361328	0.2590830841064453	2.7860205078125	1.739518035888672	0.2579128112792969	2.765286376953125	1.702510345458984	0.2841477966308594	2.660425415039063	1.654303955078125	0.3727893676757812	2.63664892578125	1.375319793701172	0.3832410430908203	2.57989599609375	1.175879081726074	0.2708472442626953	2.640796508789062	1.113669906616211	0.2751970977783203	2.720241943359375	1.045919744491577	0.2654411315917969	2.619125122070312	1.094427173614502	0.2175507736206055	2.81152490234375	1.703707763671875	0.2335885848999023	2.88594873046875	1.669364074707031	0.1278416900634766	2.924214721679688	1.39108283996582	0.07399944305419923	2.793340087890625	1.199203704833984	0.01814174556732178	2.756926147460938	1.120168704986572	0.07166040802001952
91	3	2.857659057617187	1.193599281311035	0.2840877380371094	2.829757446289062	1.372781707763672	0.2730020751953125	2.798468994140625	1.513540908813477	0.25530810546875	2.791414184570312	1.734497344970703	0.257721435546875	2.769373046875	1.697248382568359	0.2826303558349609	2.659733154296875	1.648592010498047	0.3652269134521484	2.61074853515625	1.372253631591797	0.3554524993896484	2.547308227539062	1.178334930419922	0.2362794799804687	2.61352685546875	1.11997371673584	0.2374372100830078	2.696080078125	1.065234848022461	0.2402931137084961	2.586816162109375	1.106745037078857	0.2024652633666992	2.81723681640625	1.698756866455078	0.2335889129638672	2.895216674804688	1.665447906494141	0.1300892944335937	2.927111694335937	1.386405517578125	0.07670385360717774	2.789865600585937	1.200550514221191	0.01819310188293457	2.753427856445312	1.120988292694092	0.07066089820861816
92	3.033333000000001	2.85452587890625	1.194920295715332	0.2775212554931641	2.827745971679688	1.374496917724609	0.2681941833496094	2.798174682617188	1.515924774169922	0.2524018096923828	2.790272338867188	1.736838012695312	0.2582036437988282	2.767668212890625	1.699104919433594	0.2819007568359375	2.652983032226563	1.650985443115234	0.3577656555175781	2.588860961914063	1.37862808227539	0.3280207672119141	2.524469848632813	1.19578018951416	0.1932023162841797	2.597701904296875	1.143624938964844	0.1931790466308594	2.683198120117187	1.104838890075684	0.212299919128418	2.57399658203125	1.139435848236084	0.1561667213439941	2.816894653320313	1.701575469970703	0.2342027587890625	2.898579345703125	1.673865814208984	0.1317022933959961	2.936841064453125	1.398033950805664	0.06656435775756836	2.787353149414063	1.227361541748047	0.001415758132934569	2.76095263671875	1.150821212768555	0.06390557289123536
93	3.066667000000001	2.853619140625	1.194059173583984	0.2750572357177734	2.826715698242188	1.37409001159668	0.267698471069336	2.795234375	1.51523860168457	0.2514239959716797	2.790244140625	1.736892272949219	0.2569295654296875	2.765751586914063	1.699409576416016	0.2793251495361328	2.64665625	1.653371185302734	0.349378433227539	2.556534790039063	1.390834350585938	0.2989896392822265	2.516731811523437	1.218709579467773	0.1462941741943359	2.590775024414063	1.17861164855957	0.1462980766296387	2.67353466796875	1.140848468780518	0.1722050361633301	2.541180908203125	1.178823844909668	0.1190989646911621	2.81770263671875	1.701114318847656	0.2344091186523438	2.909148559570313	1.671833587646484	0.1409653625488281	2.961268310546875	1.400352462768555	0.07157417678833009	2.788327758789062	1.282948173522949	-0.004726197242736816	2.728021362304688	1.249058090209961	0.05832027626037598
94	3.100000000000001	2.84759033203125	1.193809432983398	0.2705418853759766	2.822545776367187	1.374015289306641	0.2640339050292969	2.791913330078125	1.515196228027344	0.247599380493164	2.789731079101562	1.736640014648438	0.2570527038574218	2.763806030273438	1.699151702880859	0.2775337524414063	2.639975463867188	1.655775787353515	0.3393141632080078	2.532612915039063	1.402506088256836	0.276955337524414	2.488885498046875	1.239982566833496	0.1205371589660645	2.554054321289063	1.201123573303223	0.1112381572723389	2.629448974609375	1.162555206298828	0.1246170554161072	2.500083984375	1.216214988708496	0.09759687185287476	2.817610961914062	1.700886596679688	0.2351947326660156	2.91357080078125	1.673965667724609	0.1462346343994141	2.97557470703125	1.405288162231445	0.07614234542846679	2.799927734375	1.296846710205078	-0.008671019554138184	2.734636108398438	1.276039482116699	0.02699380302429199
95	3.133333	2.841782958984375	1.189629684448242	0.2695324554443359	2.81669189453125	1.369128631591797	0.2636669006347656	2.787205444335938	1.510113464355469	0.2492599334716797	2.787657958984375	1.730644195556641	0.2586699066162109	2.7599462890625	1.693691009521484	0.2771570129394531	2.627910888671875	1.659577880859375	0.3248548126220703	2.490948608398438	1.420824020385742	0.2740615234375	2.513053833007812	1.293186782836914	0.1017530364990235	2.576687133789062	1.260723922729492	0.1047807178497314	2.548473754882813	1.265363945007324	0.1403942179679871	2.513018676757812	1.262378807067871	0.1038419570922852	2.816322143554688	1.694642913818359	0.2388930435180664	2.914993774414063	1.668701904296875	0.1558624420166016	3.000470458984375	1.409000595092774	0.0797980728149414	2.821380004882813	1.302091354370117	-0.01757697486877442	2.741576416015625	1.283218185424805	0.02155988979339599
96	3.166667	2.830425170898438	1.183204322814941	0.2668650512695313	2.806123046875	1.362488037109375	0.2589796600341797	2.778796020507813	1.503744155883789	0.2448490905761719	2.777608642578125	1.723985321044922	0.2567518310546875	2.7504267578125	1.686612762451172	0.2752149963378906	2.626165161132812	1.649446044921875	0.3391863098144531	2.541675903320312	1.404147094726563	0.3405435791015625	2.487866455078125	1.337791595458985	0.1226038856506348	2.557346313476562	1.292631759643555	0.08170089483261107	2.547372192382813	1.281220062255859	0.0814049301147461	2.50426220703125	1.317093231201172	0.0693391399383545	2.80631103515625	1.688485443115234	0.2361602783203125	2.903167114257813	1.665721374511719	0.1516806564331055	3.002943481445312	1.403864227294922	0.09598027038574219	2.829547973632812	1.275872650146484	-0.003047445058822632	2.739776733398438	1.2578759765625	0.0413608283996582
97	3.2	2.819388427734375	1.178859405517578	0.2649181518554687	2.795578857421875	1.357668548583984	0.2587134094238281	2.775217163085937	1.500402938842774	0.2525191802978515	2.770825927734375	1.720220123291015	0.259893051147461	2.74313134765625	1.683010711669922	0.2772960205078125	2.609630249023438	1.65496142578125	0.3252542266845703	2.511080810546875	1.443334243774414	0.3628403015136719	2.451666137695312	1.403367660522461	0.1463578453063965	2.502250122070312	1.346638275146484	0.09019140720367431	2.49616943359375	1.333065704345703	0.06252741432189941	2.468412231445313	1.401101333618164	0.06159890937805176	2.800981689453125	1.684746307373047	0.2419155731201172	2.903283935546875	1.661305419921875	0.1655847091674805	3.009059204101562	1.402806304931641	0.1080241966247559	2.839743408203125	1.286929626464844	-0.01029150867462158	2.746406860351563	1.277091049194336	0.01827165508270264
98	3.233333	2.819479614257812	1.175704978942871	0.2603119506835938	2.793411743164063	1.354853439331055	0.2508904724121094	2.77170361328125	1.497992050170899	0.2429382934570313	2.771439453125	1.718825317382813	0.2524552612304687	2.74230029296875	1.681811462402344	0.2686468811035156	2.609635131835938	1.659520477294922	0.3229987487792969	2.463609985351563	1.473183502197266	0.3585729522705078	2.44606201171875	1.49731169128418	0.1440277099609375	2.4516015625	1.465342849731445	0.06458485221862793	2.446484741210937	1.444104782104492	0.001857643127441411	2.475368530273438	1.498755310058594	0.04492709732055664	2.801617919921875	1.682781372070313	0.2350224456787109	2.913381958007812	1.65629345703125	0.171882438659668	3.042159912109375	1.405194549560547	0.1319782295227051	2.875949951171875	1.316513076782226	-0.01113291454315186	2.777626220703125	1.316400100708008	0.01538309288024902
99	3.266667	2.81610693359375	1.175125534057617	0.26003173828125	2.78697509765625	1.354616333007812	0.2468242950439453	2.76334765625	1.498250289916992	0.2369524841308594	2.761374633789062	1.720021575927734	0.2545740661621094	2.731047119140625	1.682085662841797	0.267098876953125	2.593611572265625	1.656019256591797	0.3094555206298828	2.443757446289062	1.505906692504883	0.3567672729492187	2.420945678710938	1.523819915771484	0.1357550032138825	2.382234008789062	1.522388549804687	0.05513887214660644	2.38889111328125	1.535035522460937	-0.003274009704589839	2.418701782226562	1.521669342041016	0.01999223709106446	2.793156494140625	1.684518920898437	0.238204574584961	2.909922241210937	1.669429443359375	0.1804729461669922	3.067779418945312	1.434081481933594	0.1541049118041992	2.907692138671875	1.350415878295898	0.004993639230728149	2.804529418945313	1.348670181274414	0.02120144486427307
100	3.300000000000001	2.818320556640625	1.174913650512695	0.262226318359375	2.789490966796875	1.353794235229492	0.2466827697753906	2.76673095703125	1.497340194702149	0.23687646484375	2.76786572265625	1.718838012695312	0.2535729370117188	2.73666064453125	1.681498809814453	0.2649889831542969	2.595927490234375	1.669015411376953	0.2982099609375	2.42959814453125	1.546546142578125	0.3514917144775391	2.418273193359375	1.566018371582031	0.1258566825389862	2.376545166015625	1.593524871826172	0.04659918403625488	2.38744873046875	1.618542266845703	-0.002344810485839843	2.410013061523437	1.582501373291016	0.02063912200927735	2.7994150390625	1.682821319580078	0.238634033203125	2.920702026367188	1.667326385498047	0.1912041473388672	3.085283935546875	1.435609268188477	0.1996935882568359	2.938896606445312	1.354756134033203	0.03957391929626465	2.835024169921875	1.344993469238281	0.04060275077819824
101	3.333333	2.815264892578125	1.172185562133789	0.2611040649414063	2.786199340820312	1.350776596069336	0.2451410980224609	2.763873168945312	1.494382629394531	0.2362308807373047	2.768945434570313	1.716125427246094	0.2491454467773437	2.7370654296875	1.679565307617187	0.2611335754394531	2.596522338867188	1.686038665771484	0.2932882385253907	2.41633837890625	1.593854858398438	0.3514302673339844	2.421964965820313	1.62103515625	0.1201893045902252	2.382909790039062	1.669072326660156	0.05463809204101563	2.386835327148438	1.699682830810547	-0.005543586730957027	2.42232958984375	1.64541909790039	0.03713977432250976	2.799862548828125	1.679272583007812	0.2348875732421875	2.919634155273438	1.660754272460937	0.1865452575683594	3.062493774414063	1.417897079467773	0.2151850814819336	2.908310424804688	1.350262054443359	0.05998019218444824	2.808601318359375	1.342970123291016	0.03792216634750366
102	3.366667	2.818738891601563	1.167856048583984	0.2583879241943359	2.788442016601563	1.346645355224609	0.2424317779541016	2.766234497070313	1.490791427612305	0.235603759765625	2.775038330078125	1.712849914550781	0.2466162872314453	2.742533447265625	1.676813171386719	0.2587088012695312	2.5999853515625	1.673781860351562	0.2817752075195312	2.416563110351563	1.644553588867188	0.3488475494384766	2.406476806640625	1.676896301269531	0.1160045156478882	2.3695185546875	1.736842407226562	0.05484137153625489	2.366515991210937	1.768781341552734	-0.02286724472045899	2.392126342773437	1.733583282470703	0.01939105987548828	2.805330932617188	1.675368560791016	0.2328833770751953	2.92339990234375	1.652381896972656	0.1814648742675781	3.056281616210938	1.409147735595703	0.2290460662841797	2.886875610351562	1.35490901184082	0.07745380020141601	2.789850219726563	1.340357162475586	0.05951026010513306
103	3.4	2.820875610351562	1.171819747924805	0.262227783203125	2.790506958007812	1.351184020996094	0.2457613983154297	2.769225341796875	1.495998962402344	0.2398759765625	2.779037231445312	1.718518798828125	0.2532169799804688	2.745719116210938	1.682453674316406	0.2634618225097656	2.602513793945312	1.671436370849609	0.28264990234375	2.407389282226562	1.669272827148437	0.3380641403198242	2.399011474609375	1.736849334716797	0.1121083707809448	2.367874877929688	1.797136352539062	0.05833688354492187	2.341109008789062	1.848478546142578	-0.01531994247436523	2.37130322265625	1.768911804199219	0.0656701899766922	2.809712524414063	1.680884552001953	0.2405937347412109	2.9336025390625	1.657461090087891	0.201307258605957	3.05316943359375	1.409369979858398	0.2620907669067383	2.898171508789062	1.362560241699219	0.08987439346313478	2.799651489257812	1.342161529541016	0.07294881820678711
104	3.433333000000001	2.82095947265625	1.168712791442871	0.2622398071289063	2.789486083984375	1.347479629516601	0.2430220642089844	2.7673974609375	1.491984390258789	0.2355333099365234	2.772982055664063	1.714203918457031	0.2523129119873047	2.739291748046875	1.677671813964844	0.2590394439697266	2.594600952148438	1.659302795410156	0.2680038909912109	2.399046264648438	1.675263244628906	0.3253834609985352	2.393181274414062	1.785335479736328	0.1157557754516601	2.360363159179688	1.847675476074219	0.0629112606048584	2.337592529296875	1.908354064941406	-0.00863195037841797	2.385033447265625	1.8622138671875	0.02501969909667969	2.80523974609375	1.677113952636719	0.2421208190917969	2.931716674804687	1.657990570068359	0.2127177581787109	3.057709106445313	1.413966659545898	0.2797171783447266	2.913788696289062	1.372282470703125	0.09775922775268554	2.815615356445313	1.346998611450195	0.07894274902343751
105	3.466667000000001	2.82282666015625	1.169559593200684	0.2639591522216797	2.78875830078125	1.348157592773437	0.2440466156005859	2.767389770507813	1.492912826538086	0.2379788970947266	2.77299658203125	1.715682983398438	0.2520033111572265	2.73937646484375	1.679176788330078	0.2598806762695313	2.59525830078125	1.663716125488281	0.2698519439697266	2.399370483398438	1.702972198486328	0.3129235382080078	2.400961181640625	1.830029266357422	0.1121398916244507	2.371581665039062	1.895704895019531	0.05981141471862793	2.339949340820312	1.9730703125	0.002300132751464845	2.38384228515625	1.895977783203125	0.01763728713989258	2.805220336914062	1.678408752441406	0.2415736389160156	2.933419311523437	1.664098083496094	0.2142106399536133	3.067471069335937	1.423681060791016	0.2836786422729492	2.927018432617188	1.381315963745117	0.09767967987060547	2.826025146484375	1.351043533325195	0.08961587524414064
106	3.5	2.821418701171875	1.169926666259766	0.2658932037353516	2.7857158203125	1.347539459228515	0.2455631408691406	2.763286987304688	1.491662017822266	0.2395401153564453	2.765227294921875	1.713244689941406	0.260165512084961	2.731825439453125	1.676233947753906	0.265473648071289	2.587998046875	1.660339508056641	0.2717880554199218	2.393689697265625	1.725786590576172	0.3116379928588867	2.39697021484375	1.860917938232422	0.115835015296936	2.365917114257813	1.936223205566406	0.07120831394195556	2.336747924804688	2.019762451171875	0.01619858169555664	2.389827026367187	1.941156677246094	0.02676095962524414	2.798353515625	1.676816497802734	0.2501334228515625	2.92833154296875	1.669070251464844	0.2291527633666992	3.079649658203125	1.439905502319336	0.2989250030517578	2.945701782226562	1.389729064941406	0.110707649230957	2.844054565429687	1.361544845581055	0.1032492599487305
107	3.533333000000001	2.835243774414063	1.173186882019043	0.264492202758789	2.80123095703125	1.351148147583008	0.2436311187744141	2.78223095703125	1.495747314453125	0.2400552215576172	2.781856323242187	1.717694854736328	0.2610693054199219	2.748423706054687	1.680592590332031	0.2645704498291016	2.606434814453125	1.659869262695313	0.2622760772705078	2.404658569335937	1.729309326171875	0.3049880294799805	2.404423828125	1.894761840820312	0.1334069728851318	2.371201171875	1.965793731689453	0.08347587251663208	2.343844116210938	2.048821411132812	0.03103260040283203	2.382587036132812	1.972274932861328	0.03896705055236817	2.81567236328125	1.681235076904297	0.2527329559326172	2.94790380859375	1.681449615478515	0.2420905303955078	3.124699340820312	1.486532165527344	0.3470877227783203	3.0271337890625	1.404006103515625	0.1443897972106934	2.924940307617187	1.385634841918945	0.1285903549194336
108	3.566667000000001	2.834479614257813	1.169983619689941	0.2629203643798828	2.800407104492187	1.347683395385742	0.2416965179443359	2.781617065429687	1.492143356323242	0.2379755401611328	2.7828515625	1.713808258056641	0.2601404113769531	2.749169311523437	1.676981475830078	0.2633865661621094	2.606320068359375	1.658621124267578	0.2636169281005859	2.410210327148437	1.7377255859375	0.3037852020263672	2.410321044921875	1.903954650878906	0.1334235610961914	2.378768676757812	1.977059112548828	0.08611700057983399	2.3549736328125	2.060277893066406	0.03367758941650391	2.390954956054688	1.987412780761719	0.04148568916320801	2.816380249023438	1.677154205322266	0.2516758880615234	2.948095947265625	1.677872009277344	0.2411252746582031	3.1213427734375	1.488202926635742	0.355698745727539	3.02998828125	1.402547088623047	0.1530238914489746	2.92827001953125	1.392601089477539	0.1296355285644531
109	3.6	2.830024780273438	1.175125846862793	0.2611330871582032	2.794300048828125	1.353102508544922	0.2418260345458984	2.773757568359375	1.497535400390625	0.2383201751708984	2.768437744140625	1.719122955322266	0.2645616912841797	2.735800537109375	1.681056854248047	0.2679535064697266	2.592755981445312	1.655478607177734	0.2724040832519531	2.396408325195313	1.746967712402344	0.3052418823242188	2.389727661132812	1.925899597167969	0.151350284576416	2.369508544921875	2.004740875244141	0.109419135093689	2.346542114257812	2.092331970214844	0.05823745346069336	2.382286010742187	2.004470336914062	0.05507450783252716	2.803145263671875	1.683717529296875	0.2546070098876953	2.934813720703125	1.683923034667969	0.2369822006225586	3.102611083984375	1.49082926940918	0.3482208862304688	3.005156127929688	1.389961227416992	0.1545110092163086	2.909694091796875	1.392873260498047	0.1107078514099121
110	3.633333	2.829208129882812	1.180429092407226	0.2564909210205078	2.794157470703125	1.358623489379883	0.2387518920898438	2.774488647460937	1.503123016357422	0.2365051879882812	2.773632446289063	1.725284301757813	0.2581523895263672	2.7404580078125	1.687934631347656	0.2632095031738281	2.59673779296875	1.664221038818359	0.2685624084472656	2.401027587890625	1.756922698974609	0.3077318344116211	2.394830810546875	1.939236724853516	0.1589123268127441	2.376484375	2.018525329589844	0.1149606266021728	2.355880249023437	2.105603149414063	0.05920037126541138	2.382504028320312	2.011390014648438	0.05821694719791412	2.80745458984375	1.689007934570313	0.2480469818115234	2.937295776367188	1.684613616943359	0.2247687301635742	3.102349243164062	1.487070098876953	0.3274207000732422	2.988174072265625	1.383823425292969	0.1477560615539551	2.904896362304688	1.405135482788086	0.09937715339660644
111	3.666667	2.832694580078125	1.186513397216797	0.2491628875732422	2.795986206054687	1.365034072875976	0.2316286468505859	2.776224731445312	1.510115875244141	0.2302511291503906	2.776816162109375	1.732792053222656	0.2545253753662109	2.743414306640625	1.695411651611328	0.259942138671875	2.599219116210937	1.670541381835938	0.2697401733398438	2.401200439453125	1.76852944946289	0.3063686065673828	2.394139770507812	1.942210571289062	0.1488258285522461	2.35268115234375	2.024547607421875	0.1187374076843262	2.33551806640625	2.110578796386719	0.06004409790039062	2.378195434570312	2.03434814453125	0.06533269882202149	2.810435424804687	1.696353424072266	0.2431924133300781	2.9430341796875	1.693792205810547	0.2231766052246094	3.103172200520833	1.507630767822266	0.3211429545084635	3.016886474609375	1.421086110432943	0.1128352406819662	2.909432495117187	1.416920440673828	0.06760447406768799
112	3.700000000000001	2.8284609375	1.197636093139648	0.2466785430908203	2.794469970703125	1.377424026489258	0.2319336853027344	2.777642822265625	1.523142822265625	0.2336321868896484	2.778657104492187	1.745704467773437	0.2610158081054688	2.74510791015625	1.708353698730469	0.2656070404052734	2.60193310546875	1.680074676513672	0.2748804931640625	2.393645141601563	1.767778594970703	0.3104405975341797	2.362982299804687	1.954725708007812	0.1685459938049316	2.351899047851562	2.040799407958984	0.1455207195281982	2.335056518554687	2.119876098632813	0.07661007785797119	2.357633422851563	2.043069183349609	0.07078010845184327	2.81226416015625	1.709242095947266	0.249479736328125	2.942831787109375	1.696048919677734	0.222197380065918	3.117523193359375	1.503493392944336	0.3257325592041016	3.0099541015625	1.367395629882812	0.151837158203125	2.948376342773438	1.372363677978516	0.1006625251770019
113	3.733333	2.838514526367187	1.20392845916748	0.2463670043945312	2.811549682617188	1.385709426879883	0.2331185760498047	2.80043603515625	1.532387115478516	0.2366159362792969	2.808703247070313	1.755161407470703	0.2695193634033203	2.773498413085937	1.718756225585937	0.2723982696533203	2.62875048828125	1.689255126953125	0.2721282501220703	2.417739624023437	1.77870703125	0.3119005813598633	2.344787963867187	1.962662078857422	0.1748176612854004	2.34444091796875	2.055820770263672	0.1533413352966309	2.345791870117187	2.1323544921875	0.07712810754776001	2.35419287109375	2.04737026977539	0.0729957504272461	2.841508422851563	1.717614440917969	0.2578891754150391	2.9727783203125	1.703751739501953	0.2316022491455078	3.154494995117187	1.513548645019531	0.3397593536376953	3.073414388020833	1.362559651692709	0.1741769002278646	3.000105346679687	1.353442672729492	0.1408103103637695
114	3.766667	2.838725341796875	1.206077674865723	0.2457451629638672	2.811677490234375	1.387925811767578	0.2336871490478516	2.799908447265625	1.534630828857422	0.2369538116455078	2.810976196289062	1.75667886352539	0.2735237426757813	2.77524365234375	1.720606170654297	0.2758880920410156	2.62974365234375	1.693455047607422	0.2746708526611328	2.415682495117188	1.788605560302734	0.3155624313354492	2.333720703125	1.968598541259766	0.1788101959228516	2.3398818359375	2.060159912109375	0.1518864727020264	2.345160522460938	2.142839599609375	0.08047790479660033	2.355337280273438	2.058250335693359	0.07767779350280761	2.843383056640625	1.719002105712891	0.2611962738037109	2.974552368164063	1.703709381103516	0.2329180145263672	3.163680786132812	1.521821029663086	0.3414610290527343	3.100574055989583	1.366945475260416	0.1738712870279948	3.024696044921875	1.342264099121094	0.1561820220947266
115	3.800000000000001	2.839143920898437	1.196456924438477	0.25205029296875	2.813721801757812	1.37866943359375	0.2398032989501953	2.802981079101563	1.525574981689453	0.2429190826416016	2.8142158203125	1.747652160644531	0.2798124237060547	2.778334350585937	1.711715881347656	0.2814305725097657	2.63287744140625	1.685993438720703	0.2763946990966797	2.415125122070313	1.784590362548828	0.3119315338134765	2.33831494140625	1.965530700683594	0.1739427642822266	2.340155517578125	2.057890655517578	0.1525618362426758	2.344106201171875	2.131833618164062	0.07817488098144532	2.350725463867188	2.054628204345703	0.07358098030090332	2.846671875	1.709826110839844	0.2681275634765625	2.978201904296875	1.694410491943359	0.243819580078125	3.15508251953125	1.508116729736328	0.3599521331787109	3.084878662109375	1.373523010253906	0.18014013671875	2.99297216796875	1.365089630126953	0.148451530456543
116	3.833333	2.84291455078125	1.199390403747559	0.2620703582763672	2.82339990234375	1.382689239501953	0.2584792785644531	2.818909790039062	1.529655807495117	0.2678873291015625	2.837617309570312	1.750340270996094	0.3043321685791016	2.801672607421875	1.715030426025391	0.3099605102539063	2.655731323242188	1.694201416015625	0.3125961608886719	2.385953369140625	1.755608947753906	0.2590027542114258	2.281344604492188	1.909534790039062	0.1108001823425293	2.288022583007812	1.996023956298828	0.1084903984069824	2.295595581054688	2.096265075683594	0.0613831672668457	2.2822236328125	2.010949310302734	0.0261476936340332	2.867906860351563	1.712334259033203	0.2887325897216797	2.99374853515625	1.685677703857422	0.2447798614501953	3.175149658203125	1.485329849243164	0.3345305633544922	3.044933959960938	1.402655700683594	0.150287956237793	2.959440795898438	1.389538162231445	0.1140587005615234
117	3.866667	2.838485473632812	1.20480256652832	0.2680402374267578	2.819463623046875	1.388507873535156	0.264328125	2.81521923828125	1.535764465332031	0.2736580505371093	2.833884033203125	1.756785034179688	0.3104231109619141	2.797765747070312	1.721486511230469	0.3156978302001953	2.651849365234375	1.700778076171875	0.31639794921875	2.38148486328125	1.760504913330078	0.2575182647705078	2.274770385742188	1.914346130371094	0.1092755470275879	2.27218115234375	2.000083343505859	0.1082025642395019	2.276141357421875	2.081441162109375	0.03937509155273437	2.28219091796875	2.029792358398438	0.03831001663208008	2.864341796875	1.718655334472656	0.2950799560546875	2.989936889648437	1.685837829589844	0.2538157958984375	3.131304931640625	1.439626037597656	0.3033720092773438	3.005615071614583	1.372297973632812	0.1039987386067708	2.93248779296875	1.384438888549805	0.108606575012207
118	3.9	2.84672314453125	1.206782318115234	0.2658544311523438	2.830305541992187	1.390527633666992	0.2634560699462891	2.823400390625	1.537104095458985	0.2681056976318359	2.846967041015625	1.756260650634766	0.3097948913574219	2.810077270507812	1.721807556152344	0.3141152038574219	2.663769653320313	1.703179809570313	0.3220050354003906	2.394593139648437	1.755161590576172	0.2436783981323242	2.279290649414063	1.919702178955078	0.1124779777526855	2.264749389648437	2.007898956298828	0.1036628913879395	2.26605859375	2.083938903808594	0.03296848869323731	2.2868349609375	2.036247161865234	0.03788797760009766	2.876555297851563	1.717844940185547	0.2937672576904297	3.001099975585937	1.681187957763672	0.2531977691650391	3.111946044921875	1.409682932535808	0.2308617248535156	3.043980346679688	1.345707275390625	0.01146524333953857	2.971548828125	1.365876953125	-0.008687438964843752
119	3.933333000000001	2.84828076171875	1.208987945556641	0.2702364349365234	2.83078173828125	1.392684967041016	0.268124282836914	2.821975463867187	1.539013549804688	0.2715843505859375	2.845176635742188	1.757999908447266	0.3142999420166016	2.80834619140625	1.723458099365234	0.3184913330078125	2.661942016601563	1.705374938964844	0.3263206024169922	2.394572387695312	1.755640106201172	0.240141975402832	2.279917724609375	1.920593444824219	0.1087954330444336	2.265134155273437	2.008597351074219	0.1004114379882813	2.270713745117187	2.087987426757812	0.03225862884521485	2.287024047851562	2.035203491210937	0.03329137420654297	2.874829345703125	1.719719970703125	0.2980592041015625	2.99906298828125	1.683163970947266	0.2565198211669922	3.09362255859375	1.411832499186198	0.1951643981933594	3.03763330078125	1.34481184387207	-0.02018537902832031	2.990904907226562	1.367631164550781	-0.04313797569274902
120	3.966667000000001	2.851558471679688	1.21316911315918	0.268882827758789	2.834078735351563	1.396963150024414	0.2669610443115235	2.825411499023438	1.543348449707031	0.2707763366699218	2.849006713867188	1.762283203125	0.3141661987304687	2.81214453125	1.727729705810547	0.3183956451416016	2.665727905273438	1.708944946289062	0.3263746337890625	2.398549682617188	1.758325592041016	0.2387975540161133	2.281816040039063	1.922633941650391	0.1082815818786621	2.266069213867187	2.011745880126953	0.1022817115783691	2.27094775390625	2.09063525390625	0.03259819984436035	2.291206176757813	2.040995849609375	0.03801634597778321	2.87856982421875	1.724024108886719	0.2976623840332031	3.001696411132813	1.687008087158203	0.253297622680664	3.093629638671875	1.41918940226237	0.1715659840901693	3.045230224609375	1.355174514770508	-0.05059900283813477	3.003509399414063	1.368274566650391	-0.07623911952972412
121	4	2.857132202148438	1.216353332519531	0.2727021179199219	2.837771850585938	1.399906860351563	0.2731132965087891	2.826758422851563	1.545906005859375	0.2772517547607422	2.85079443359375	1.764410522460937	0.3214999084472656	2.8139462890625	1.729890228271485	0.3257812194824219	2.667642578125	1.711368835449219	0.3302376251220703	2.406449951171875	1.760124816894531	0.2270644607543945	2.29060693359375	1.923489410400391	0.09492773818969727	2.272954345703125	2.011601440429688	0.09034629440307618	2.279975463867188	2.0926103515625	0.02259744644165039	2.295038818359375	2.041283294677735	0.02517440795898437	2.880208740234375	1.726250396728516	0.3046534118652344	2.998931518554688	1.686724914550781	0.2533572235107422	3.037829264322917	1.417523529052734	0.147430165608724	2.994379516601562	1.364849975585938	-0.07225724029541016	2.987074951171875	1.344369888305664	-0.09996304512023926
122	4.033333000000001	2.858180419921875	1.217018249511719	0.27102783203125	2.838997314453125	1.400506805419922	0.2713015441894531	2.828086059570313	1.546447235107422	0.2753491821289062	2.85217529296875	1.764913879394531	0.3191236419677734	2.815351806640625	1.730417602539063	0.3235279846191407	2.669118041992188	1.711891998291016	0.3282704315185547	2.408328979492187	1.760357727050781	0.2241067733764648	2.29147998046875	1.922367950439453	0.09134937286376954	2.27511767578125	2.01092626953125	0.08743661117553711	2.283069091796875	2.092864135742187	0.02173038578033448	2.29628125	2.040458770751953	0.02168199157714844	2.88155078125	1.726746337890625	0.3023093109130859	3.000147216796875	1.687659088134766	0.2505529479980469	3.040228678385417	1.421337849934896	0.1377901763916015	2.999251586914062	1.375515838623047	-0.08621776199340821	2.996261474609375	1.3487802734375	-0.1162116928100586
123	4.066667000000001	2.858319458007813	1.216748580932617	0.2704638977050781	2.838668090820312	1.400014724731445	0.2716851959228516	2.82525341796875	1.545763916015625	0.2741499328613282	2.84079345703125	1.764599090576172	0.318912353515625	2.80547802734375	1.728654571533203	0.3234396514892578	2.660494506835938	1.705147766113281	0.3308933563232422	2.403863525390625	1.757793365478516	0.2182811279296875	2.284653686523438	1.916247833251953	0.08374119186401367	2.267551879882812	2.006814514160156	0.08347864532470703	2.276596557617188	2.085170349121094	0.01189339733123779	2.263504272460938	2.019807250976563	0.006976371765136718	2.871521484375	1.72776904296875	0.3016401519775391	2.989232543945312	1.693804443359375	0.2462230987548828	3.024524169921875	1.431624409993489	0.1244662221272786	2.981025756835938	1.377016265869141	-0.09739217758178711	2.98228759765625	1.338699249267578	-0.131383903503418
124	4.1	2.858656616210937	1.217923393249512	0.2692040405273437	2.8390595703125	1.401192367553711	0.2703312835693359	2.825626953125	1.546921325683594	0.2726550750732422	2.84184326171875	1.765859069824219	0.3167475891113281	2.80647607421875	1.729989196777344	0.3215453033447265	2.661528442382813	1.706019470214844	0.3302369842529297	2.403978881835937	1.758163665771484	0.2192952117919922	2.284483642578125	1.916586456298828	0.08493374252319336	2.268893798828125	2.007503326416016	0.08468376541137695	2.277120971679688	2.085367248535156	0.0123739128112793	2.264654418945312	2.021466735839844	0.0062828369140625	2.872407958984375	1.728924774169922	0.2994249877929688	2.989127319335937	1.694169677734375	0.2422996520996094	3.029889892578125	1.432135904947917	0.1215029093424479	2.982103881835938	1.37297021484375	-0.09913804626464844	2.977943969726562	1.343122604370117	-0.1378028106689453
125	4.133333	2.859375244140625	1.216406143188477	0.2666477966308594	2.840479248046875	1.399904281616211	0.2677214965820313	2.827075317382812	1.546036224365234	0.269940414428711	2.842228271484375	1.765936096191406	0.3107437438964844	2.807350708007812	1.729735565185547	0.3169891662597656	2.663037231445313	1.702643707275391	0.3290098266601562	2.403098876953125	1.751789794921875	0.221172966003418	2.279945678710938	1.911327026367188	0.09097313308715821	2.260154052734375	2.00497900390625	0.08305992126464844	2.2794228515625	2.0825322265625	0.01324969387054443	2.2446533203125	1.989762481689453	0.003166444778442383	2.872717041015625	1.729046997070312	0.2930521545410156	2.992237670898438	1.696210357666016	0.2382127075195312	3.024470947265625	1.428273111979167	0.1369157791137695	2.916150309244792	1.439850891113281	-0.07313639831542969	2.939309326171875	1.37627815246582	-0.1349597396850586
126	4.166667	2.860621459960937	1.213848976135254	0.2635376129150391	2.842437377929687	1.397265884399414	0.2641840667724609	2.83006201171875	1.543419311523438	0.2668682403564453	2.846557373046875	1.76355990600586	0.3053869171142578	2.81162451171875	1.72756689453125	0.3123265075683593	2.667340209960937	1.701086120605469	0.3248963623046875	2.40559033203125	1.75009243774414	0.221982421875	2.2849658203125	1.909168548583984	0.08927728271484375	2.268973999023437	2.003615814208985	0.08156384277343751	2.281364501953125	2.0804072265625	0.007653926849365235	2.270562255859375	2.016499908447265	0.01155063056945801	2.8766767578125	1.726400299072266	0.2877528533935547	2.995185668945313	1.692297637939453	0.232274787902832	3.03274560546875	1.420889739990234	0.1488520584106446	2.928014811197917	1.481242309570312	-0.04696099853515626	2.930657470703125	1.41669123840332	-0.1218006744384766
127	4.200000000000001	2.860296752929687	1.212877563476563	0.2753091278076172	2.84200341796875	1.396318725585938	0.2744654388427734	2.8304287109375	1.542518096923828	0.2763597717285156	2.849718994140625	1.762176452636719	0.3167478942871094	2.81382861328125	1.726858215332031	0.32208251953125	2.669292358398438	1.703556762695313	0.3326935119628907	2.409554443359375	1.747408966064453	0.2238892059326172	2.292956420898437	1.907027709960937	0.08853647994995117	2.2817412109375	1.996458160400391	0.07106699180603027	2.291447387695313	2.078034545898437	0.007314300537109375	2.312773315429688	2.020011566162109	0.01174104976654053	2.879783447265625	1.724479370117188	0.3001229553222656	3.001676147460937	1.690987182617187	0.2520204620361328	3.05740869140625	1.413483322143555	0.2458474578857422	2.9602880859375	1.423185531616211	0.05145162582397461	2.932500610351562	1.433416397094727	-0.04550114345550537
128	4.233333	2.862292846679687	1.214225318908691	0.2692340393066406	2.844067138671875	1.397656387329101	0.2686458435058594	2.832506469726563	1.543838500976562	0.2708002014160156	2.852333129882813	1.763451721191406	0.3110917053222656	2.816457153320313	1.728155364990234	0.3167024841308593	2.671864501953125	1.704901458740234	0.3284125366210937	2.411361328125	1.748746246337891	0.2213148422241211	2.2939482421875	1.908486419677734	0.08676253509521484	2.28322900390625	1.998056335449219	0.0696259880065918	2.29260791015625	2.079526794433594	0.005974589347839355	2.313526245117187	2.021695007324219	0.00998639678955078	2.882221801757813	1.72574642944336	0.2942172698974609	3.003658081054687	1.691643249511719	0.2464826049804688	3.031615478515624	1.402952911376953	0.2127830352783203	2.931659749348958	1.449970204671224	0.01977038192749023	2.919504638671875	1.434290435791016	-0.07384664916992187
129	4.266667	2.865641967773437	1.211851898193359	0.2738890228271484	2.847779907226562	1.394923522949219	0.2752265777587891	2.837657104492187	1.540682739257813	0.2798519287109375	2.856843994140625	1.76002099609375	0.31828466796875	2.820820678710938	1.724942138671875	0.3232564849853515	2.67574609375	1.703630004882812	0.3301263732910156	2.416690307617188	1.746276947021484	0.2210822219848633	2.304591430664062	1.905841430664063	0.0826585807800293	2.293479370117187	1.996955383300781	0.06629501152038574	2.302802978515625	2.07817333984375	0.001130827903747559	2.32192919921875	2.013168975830078	-0.000654502868652344	2.88703173828125	1.722210327148437	0.3026767425537109	3.008134155273438	1.686738098144531	0.2562034301757812	3.049489135742188	1.406283355712891	0.2721572570800781	2.947349487304687	1.419339538574219	0.0736264419555664	2.918245239257812	1.429013488769531	-0.01744901371002197
130	4.300000000000001	2.861659790039063	1.210867546081543	0.2647975311279297	2.845071533203125	1.393575073242188	0.2670973663330078	2.837618408203125	1.539383453369141	0.2750747375488281	2.853698364257813	1.759830505371094	0.3060241851806641	2.818810791015625	1.724236267089844	0.3135771179199219	2.674818969726562	1.699366668701172	0.3270224761962891	2.413313842773437	1.740733032226563	0.2258501739501953	2.29744384765625	1.90024462890625	0.09167568206787109	2.288054321289063	1.991072479248047	0.07158372497558593	2.291087646484375	2.072101745605469	0.006017773151397705	2.320742553710938	2.006534790039062	0.007607062339782714	2.883873901367187	1.722243835449219	0.2902898712158203	3.002647094726562	1.691371856689453	0.2340887756347656	3.091639770507812	1.420709823608398	0.2678630981445312	2.933549682617188	1.407293853759766	0.1044677581787109	2.947478393554688	1.416459274291992	0.003285805702209472
131	4.333333	2.85778125	1.209194618225098	0.2681227111816407	2.841854370117187	1.391890426635742	0.2704477844238281	2.834892333984375	1.537652801513672	0.2783418579101563	2.851453735351563	1.758114135742188	0.3082354583740234	2.816553588867188	1.722625457763672	0.3161190338134766	2.672767456054688	1.697715545654297	0.3303722229003906	2.41152490234375	1.736280487060547	0.2283192901611328	2.29750634765625	1.895808746337891	0.09280059814453126	2.28834375	1.987382751464844	0.07375591468811035	2.291778198242188	2.068380737304687	0.00864102602005005	2.31751416015625	2.001491302490234	0.007300537109375	2.881492797851562	1.720425354003906	0.2925175018310547	2.99882958984375	1.688143249511719	0.2339062423706055	3.099577758789063	1.423966415405273	0.2691562957763672	2.936318969726563	1.398396179199219	0.1166059646606445	2.893057373046875	1.40328108215332	0.0478953742980957
132	4.366667	2.861059326171875	1.211259117126465	0.2777135925292969	2.847069458007812	1.395018966674805	0.2775575866699219	2.84172119140625	1.541580871582031	0.2834386138916016	2.857518920898437	1.762963348388672	0.3146272277832031	2.822255126953125	1.727307922363281	0.3215950775146484	2.678203491210938	1.701514465332031	0.3400186462402344	2.420234985351563	1.733477111816406	0.2254727401733398	2.308601196289063	1.891277008056641	0.08392823410034179	2.30116357421875	1.983942596435547	0.05860185050964356	2.305831176757812	2.066219787597656	-0.008063862800598145	2.321901000976562	1.993853759765625	-0.007101850032806395	2.888128662109375	1.725128143310547	0.2994215240478516	3.01341552734375	1.697955871582031	0.2545387268066406	3.105706909179688	1.44376577758789	0.2371144409179687	3.013466959635417	1.373525451660156	0.06415041097005209	2.919411376953125	1.428285293579102	0.01473772430419922
133	4.4	2.8563544921875	1.200955360412598	0.2627588500976563	2.841576171875	1.384399291992187	0.2608668060302735	2.836323364257813	1.531100219726563	0.2644297637939453	2.860387939453125	1.752819305419922	0.2855690612792969	2.82613232421875	1.718108184814453	0.2990139770507813	2.684029296875	1.701646484375	0.3351549682617188	2.417238403320312	1.725941619873047	0.2406870040893554	2.303646484375	1.874622955322266	0.09223944091796875	2.299075927734375	1.967223266601562	0.06547908782958983	2.28849560546875	2.052135925292969	-0.001379685282707214	2.307876831054688	1.990812774658203	0.01458654832839966	2.887562377929688	1.713976745605469	0.2671008605957031	3.0060849609375	1.681958160400391	0.2092209548950195	3.166860717773438	1.445787414550781	0.2496805267333985	3.007445678710938	1.372432357788086	0.08509664154052735	2.937400634765625	1.423545394897461	0.07329206466674804
134	4.433333000000001	2.854190185546875	1.207573394775391	0.2616812896728515	2.840711547851563	1.390649169921875	0.2607938537597656	2.834832641601563	1.536893524169922	0.2643220977783203	2.858111206054688	1.758008270263672	0.2861365509033204	2.82483203125	1.722999237060547	0.3005474700927734	2.685119262695312	1.704666107177734	0.3421788177490235	2.419203369140625	1.726648742675781	0.2463942260742187	2.3037216796875	1.869772827148438	0.0956338119506836	2.29940576171875	1.962110656738281	0.06936509323120117	2.286505126953125	2.047378601074219	0.003510356664657592	2.3141630859375	1.975656829833984	0.004720895767211914	2.884641967773438	1.719656585693359	0.2664293823242188	2.999177490234375	1.690795104980469	0.2012380676269531	3.1695126953125	1.463342926025391	0.2443850936889648	3.036244710286458	1.338235188802083	0.08857596842447917	2.951610961914063	1.35351220703125	0.07240713500976563
135	4.466667000000001	2.847492797851563	1.197093254089356	0.2582921752929688	2.829788940429688	1.379311584472656	0.2592840881347657	2.820265991210937	1.525262542724609	0.2622417755126953	2.837667724609375	1.746541656494141	0.2759605102539062	2.808257446289063	1.710950592041016	0.29589892578125	2.675210205078125	1.693625915527344	0.3545421447753906	2.417278442382813	1.716660797119141	0.2409407043457031	2.312221923828125	1.849356506347656	0.07449992370605468	2.307220336914062	1.942098205566406	0.06128863143920898	2.294646728515625	2.016802825927734	-0.01782965278625488	2.315825073242188	1.963110046386719	-0.007006833553314209	2.86255517578125	1.708802520751953	0.2532452087402344	2.968944458007813	1.679822784423828	0.175486328125	3.082946166992187	1.419643020629883	0.1998673782348633	2.895829956054688	1.348095428466797	0.06989663314819336	2.79184912109375	1.366904647827148	0.06219411563873291
136	4.5	2.839552001953125	1.183449844360352	0.2601331634521484	2.82309814453125	1.364129165649414	0.2616634063720703	2.81560693359375	1.508891098022461	0.2652786254882812	2.831179565429688	1.728356597900391	0.2791825256347656	2.8032685546875	1.692650360107422	0.2999892730712891	2.67448681640625	1.673869506835937	0.3644620056152343	2.42264404296875	1.689906280517578	0.2436747817993164	2.325613159179687	1.82093798828125	0.07425394821166992	2.325702392578125	1.912347686767578	0.04442681503295898	2.315425903320313	1.990912322998047	-0.02904271221160889	2.342638793945313	1.927424194335937	-0.0132086831331253	2.855237548828125	1.691339477539063	0.2554666442871094	2.952356567382813	1.664551330566406	0.1677341537475586	3.064063110351563	1.406364654541016	0.1839913253784179	2.860148681640625	1.352434143066406	0.07740319252014161	2.756813598632812	1.356284912109375	0.0672387113571167
137	4.533333000000001	2.8432802734375	1.172880249023438	0.2570823822021484	2.825440551757812	1.352121139526367	0.2586880645751953	2.817315307617188	1.495937026977539	0.2615484771728516	2.839386108398438	1.713458435058594	0.2697266082763672	2.813558349609375	1.679107757568359	0.2941336364746094	2.692373291015625	1.663855651855469	0.3695404205322266	2.439811401367188	1.673565002441406	0.2548628234863282	2.353681274414062	1.791937225341797	0.07377801513671875	2.357568115234375	1.880793273925781	0.06489249038696289	2.343317138671875	1.955240264892578	-0.00617344069480896	2.371418212890625	1.901436828613281	-0.004002871513366699	2.859396118164063	1.675719451904297	0.2441267547607422	2.941690063476563	1.643185089111328	0.1460591735839844	3.070765380859375	1.392317733764648	0.1166800117492676	2.847972290039062	1.342584182739258	0.05854134559631348	2.745544189453125	1.35087223815918	0.05063882541656494
138	4.566667000000001	2.849531005859375	1.172369384765625	0.2521927642822266	2.834795288085938	1.351722442626953	0.2563592834472656	2.828300537109375	1.495434539794922	0.2606297607421875	2.852233520507812	1.712618865966797	0.2718423614501954	2.8276298828125	1.677920227050781	0.296948745727539	2.716974853515625	1.658066467285156	0.3866562957763672	2.466023315429688	1.66592529296875	0.26771923828125	2.387658813476563	1.76510302734375	0.07075022888183594	2.397093383789063	1.859600219726563	0.05204998779296875	2.410093017578125	1.960970245361328	0.01977038741111755	2.412210083007813	1.881344451904297	0.003353966236114502	2.870481689453125	1.675300140380859	0.2444542999267578	2.942715087890625	1.645183959960937	0.1378856658935547	3.075148681640625	1.406184646606445	0.06142192459106445	2.849541381835937	1.341873107910156	0.03729244232177734	2.750248291015625	1.361705932617187	0.0496150894165039
139	4.6	2.850879150390625	1.163855110168457	0.2581682891845703	2.84076806640625	1.342627075195312	0.2670238800048829	2.84079248046875	1.485728591918945	0.2751777191162109	2.857251708984375	1.703173004150391	0.2798619689941406	2.837701904296875	1.668197845458984	0.3084721069335937	2.74152783203125	1.650126190185547	0.4134825286865235	2.48370166015625	1.633730621337891	0.311413803100586	2.408152709960937	1.72688671875	0.1116761474609375	2.403432006835938	1.821546020507812	0.1011055107116699	2.426315185546875	1.902290863037109	0.03605861377716064	2.418541381835937	1.83920068359375	0.03736205291748047	2.873093872070313	1.666132843017578	0.2509030990600586	2.922526611328125	1.635732360839844	0.1323648986816406	3.000125854492188	1.390837875366211	0.01360970997810364	2.78832421875	1.337146392822266	0.09401792907714843	2.719671142578125	1.325393280029297	0.1623006591796875
140	4.633333	2.852280151367188	1.159910087585449	0.2475460968017578	2.843689086914063	1.338471649169922	0.2541714859008789	2.844104736328125	1.481376068115234	0.2598208312988282	2.861242553710937	1.698045227050781	0.2667034759521484	2.845494995117187	1.662617828369141	0.2967918548583984	2.769131103515625	1.642165710449219	0.4163537292480469	2.504879760742187	1.601813079833984	0.3440337524414062	2.414798583984375	1.697187774658203	0.1521805572509766	2.423923583984375	1.790698333740234	0.1566100234985351	2.43940185546875	1.864860412597656	0.08748138046264649	2.431957153320313	1.818504211425781	0.09173384094238281	2.873190673828125	1.661692138671875	0.235302131652832	2.905666259765625	1.635075103759766	0.110288215637207	2.920630615234375	1.388160751342773	-0.02574881172180176	2.726836547851563	1.340939651489258	0.09646636962890626	2.6922734375	1.345049224853516	0.1748484039306641
141	4.666667	2.855468872070313	1.159016136169434	0.2424979400634766	2.844650390625	1.337701431274414	0.2483640975952149	2.8403017578125	1.480759246826172	0.2530952911376953	2.857921264648438	1.697759552001953	0.2598579864501953	2.8453330078125	1.6620224609375	0.2911436309814453	2.785619384765625	1.640530822753906	0.419457778930664	2.5270078125	1.548644958496094	0.3800248107910156	2.438449829101562	1.663579742431641	0.1978930130004883	2.452806396484375	1.756654632568359	0.2020978622436523	2.4651865234375	1.858974731445313	0.2284551086425781	2.449532836914063	1.788170440673828	0.1593795623779297	2.866641479492188	1.661601379394531	0.2271040191650391	2.88279345703125	1.635567413330078	0.09877565765380859	2.835087280273437	1.401358505249023	-0.05189789390563965	2.649475341796875	1.370624740600586	0.08884396362304688	2.654807983398437	1.355622482299805	0.17790380859375
142	4.700000000000001	2.856774536132813	1.15841088104248	0.2424920043945313	2.847180908203125	1.336941329956055	0.2487356185913086	2.845391235351562	1.479846725463867	0.2542924346923828	2.858394775390625	1.697107116699219	0.2593307037353516	2.848563232421875	1.661217803955078	0.2914252014160156	2.795986572265625	1.639349517822266	0.4226528778076172	2.548549438476563	1.516110382080078	0.4037489929199219	2.454607055664062	1.637429504394531	0.2290105514526367	2.493640991210937	1.723964996337891	0.23293603515625	2.532314086914063	1.817590606689453	0.2668052520751953	2.51295654296875	1.749663269042969	0.1942320098876953	2.865930297851563	1.661064514160156	0.2262184143066406	2.87333447265625	1.638566528320312	0.09657272720336914	2.770762939453125	1.424715637207031	-0.05236433792114258	2.59518505859375	1.442970291137695	0.09139771270751954	2.623486206054688	1.428725830078125	0.1715659561157227
143	4.733333	2.8553525390625	1.155899360656738	0.2390907821655273	2.8481123046875	1.334885208129883	0.2401804351806641	2.844584350585937	1.478019607543945	0.2417118835449218	2.857087524414062	1.695520782470703	0.2498384017944336	2.849490478515625	1.658981231689453	0.2818193969726562	2.807451171875	1.635115173339844	0.4155634613037109	2.600083862304687	1.454209091186523	0.4494508056640625	2.498629272460938	1.57973974609375	0.2818456115722656	2.5305146484375	1.66850390625	0.2878930053710937	2.5386103515625	1.718712860107422	0.3684523315429687	2.557209106445312	1.694480743408203	0.2675863647460938	2.8625908203125	1.660045532226563	0.2156855545043945	2.860586791992188	1.640788299560547	0.08525971984863281	2.73641748046875	1.47047770690918	-0.09733475494384766	2.55274853515625	1.47894172668457	0.04844906616210937	2.578980102539062	1.437305252075195	0.1310441970825195
144	4.766667	2.869386596679687	1.151848609924316	0.2364799728393555	2.859144653320312	1.33267202758789	0.2292067565917969	2.854983642578125	1.477450622558594	0.2241088256835937	2.874380493164062	1.696566436767578	0.2405957565307617	2.86621630859375	1.658583679199219	0.2716869659423828	2.834725830078125	1.627583404541016	0.4092074584960937	2.702060546875	1.403817001342774	0.5091640930175781	2.565653564453125	1.509476684570312	0.3489344482421875	2.556224487304688	1.593225463867187	0.3427772827148438	2.597408203125	1.637453674316406	0.4147304382324219	2.595428100585938	1.625210205078125	0.2985408630371094	2.8782041015625	1.661919189453125	0.2045280532836914	2.875269653320312	1.662739929199219	0.07112341690063476	2.694055786132813	1.552819274902344	-0.1180642395019531	2.594470581054687	1.495288391113281	0.06307666397094727	2.645528198242188	1.466867584228515	0.1027197933197021
145	4.800000000000001	2.866307006835938	1.152795104980469	0.2390061492919922	2.855386840820312	1.334923690795899	0.2322219161987304	2.847763671875	1.480611587524414	0.2264820327758789	2.863368408203125	1.702069732666016	0.2363343353271484	2.860203491210938	1.664278350830078	0.2691899108886719	2.854421142578125	1.633372772216797	0.4116673126220703	2.791340576171875	1.386653274536133	0.5316255798339844	2.630510375976562	1.498867492675781	0.4028522338867188	2.615385131835938	1.542397552490234	0.3985571441650391	2.696585205078125	1.596189758300781	0.4037203063964844	2.635125854492188	1.585748107910156	0.436070556640625	2.863511352539063	1.666517608642578	0.2004334030151367	2.8280732421875	1.672648681640625	0.07153577804565431	2.578108642578125	1.619475219726562	-0.05598852157592774	2.59782373046875	1.588478912353516	0.1462290191650391	2.639803344726563	1.524776702880859	0.1619177665710449
146	4.833333	2.865725219726563	1.183673095703125	0.2482429122924805	2.852416870117187	1.36592724609375	0.2331805953979492	2.832379760742187	1.510440170288086	0.218274642944336	2.846325927734375	1.733449157714844	0.2201331253051758	2.850489990234375	1.696238403320312	0.2539241638183594	2.855906127929687	1.660382507324219	0.3963007202148437	2.9146796875	1.412538513183594	0.5231325988769531	2.7016318359375	1.429150344848633	0.430626953125	2.679375732421875	1.524800598144531	0.4261881866455078	2.696995727539063	1.567980224609375	0.3798811340332031	2.71934619140625	1.545818786621094	0.3898934631347656	2.839701538085937	1.696829467773437	0.1855008087158203	2.7857548828125	1.70092025756836	0.06197886657714843	2.535726928710937	1.760067352294922	-0.04860549926757813	2.654166259765625	1.791320434570312	0.1540982246398926	2.68948779296875	1.749749237060547	0.1708679122924805
147	4.866667	2.850428955078125	1.193316009521484	0.2345311508178711	2.825992309570312	1.374457168579102	0.2222531433105469	2.806698852539062	1.519301040649414	0.2124929809570313	2.831166748046875	1.740976776123047	0.2153941421508789	2.837491943359375	1.703066986083984	0.2479299926757813	2.875010375976562	1.672728118896484	0.3864538726806641	2.940303344726563	1.453418762207031	0.5425273590087891	2.723660888671875	1.441340637207031	0.4538873138427735	2.712264526367187	1.515062438964844	0.3898118743896485	2.71002001953125	1.502773193359375	0.3390313262939453	2.695663452148438	1.508343841552734	0.3423522491455078	2.818849365234375	1.705406829833984	0.1814223327636719	2.76053515625	1.704817565917969	0.05975330352783203	2.55197509765625	1.855430389404297	-0.07249676132202149	2.474266723632812	1.901682495117187	0.1512271652221679	2.462878295898437	1.841412048339844	0.208238037109375
148	4.9	2.851206298828125	1.209156921386719	0.230060188293457	2.82506298828125	1.391386108398438	0.2170328521728516	2.80165185546875	1.536563751220703	0.2063476333618164	2.83348388671875	1.758980804443359	0.207464714050293	2.839998901367188	1.720705291748047	0.2401042098999023	2.881902587890625	1.682063568115234	0.3763269348144531	2.96997705078125	1.440630889892578	0.4940984649658203	2.760798095703125	1.39143571472168	0.3872076263427734	2.731550048828125	1.45982991027832	0.3219151763916016	2.726921875	1.453483200073242	0.2559678497314453	2.707245727539062	1.460713470458984	0.2885860595703125	2.81852978515625	1.723461334228515	0.1738904724121094	2.75181689453125	1.726969055175781	0.05526325607299805	2.569529174804687	1.919812927246094	-0.06452108001708984	2.495264282226563	1.957798370361328	0.1635512924194336	2.477011474609375	1.938416534423828	0.2336788177490234
149	4.933333000000001	2.851249755859375	1.217235939025879	0.2285600128173828	2.81884912109375	1.399464340209961	0.2166296157836914	2.796524169921875	1.545729553222656	0.2074290161132812	2.826845825195313	1.769366302490234	0.2091485900878906	2.837010131835938	1.730399444580078	0.2403989791870117	2.90393212890625	1.691526184082031	0.3666395416259766	3.03760009765625	1.453687973022461	0.4521213073730469	2.80818115234375	1.401235397338867	0.4051444091796875	2.753602661132812	1.442626068115235	0.3456656188964844	2.727124389648438	1.457357559204102	0.2769053497314453	2.716645629882812	1.443653045654297	0.3049222412109375	2.808682250976562	1.734160461425781	0.1765442504882813	2.736639526367187	1.741812683105469	0.06079305458068848	2.585881958007812	1.971163757324219	-0.03913551902770996	2.52490771484375	2.007520294189453	0.1945631103515625	2.500386962890625	1.996611267089844	0.2589917068481445
150	4.966667000000001	2.839696655273437	1.228417655944824	0.2412099380493164	2.805260009765625	1.410225326538086	0.2284470443725586	2.78144580078125	1.555815826416016	0.2188939208984375	2.807158813476563	1.779696228027344	0.2227490158081055	2.815131591796875	1.740916839599609	0.2548859481811523	2.861468017578125	1.701768157958985	0.3895746307373047	2.94137841796875	1.460236592610677	0.5115114135742188	2.735257405598958	1.386504974365234	0.4467902425130208	2.684447387695312	1.424675476074219	0.4208127899169922	2.697809326171875	1.419873092651367	0.3328959350585937	2.700998901367187	1.436812774658203	0.3498590087890625	2.792774047851562	1.744258605957031	0.1887465057373047	2.7318388671875	1.75198291015625	0.066701904296875	2.608829833984375	1.992618103027344	-0.04172744369506836	2.539815063476563	2.040889465332032	0.187384880065918	2.51866845703125	2.039038543701172	0.2399926147460937
151	5	2.836249267578125	1.233159698486328	0.2423107376098633	2.803646606445312	1.41662336730957	0.2315364990234375	2.775639038085937	1.562482543945312	0.2229362258911133	2.804891967773437	1.787386840820312	0.2282417984008789	2.812364379882812	1.748087463378906	0.2603327941894531	2.863546875	1.703007263183594	0.3930789184570312	2.92751171875	1.450998916625977	0.4967568054199219	2.711784016927083	1.372544616699219	0.4637052408854167	2.645157470703125	1.425249176025391	0.4522336730957031	2.65367578125	1.409728225708008	0.371125732421875	2.689001220703125	1.444303283691406	0.3736098175048828	2.7898486328125	1.752102386474609	0.1937977142333984	2.735107666015625	1.761753051757813	0.06798091506958008	2.625856323242187	2.014258697509765	-0.03559351539611817	2.548417114257813	2.062095092773437	0.1927501525878906	2.536115478515625	2.051418090820313	0.2488304672241211
152	5.033333000000001	2.833612182617188	1.232080390930176	0.2388495483398438	2.801442626953125	1.41530778503418	0.2274535293579101	2.775869140625	1.56128662109375	0.2190066909790039	2.8070947265625	1.785411193847656	0.2269181137084961	2.814495849609375	1.745704071044922	0.2583602676391601	2.866982299804687	1.698740020751953	0.3893518524169922	2.94210888671875	1.462809967041016	0.5186613159179687	2.721455810546875	1.406070251464844	0.5813026123046875	2.639679443359375	1.419774398803711	0.5281610107421875	2.619344970703125	1.412070663452148	0.4509645690917969	2.6972529296875	1.446403472900391	0.4560945129394531	2.791459350585937	1.750780883789063	0.1922406616210938	2.740286987304688	1.764280151367188	0.06544384574890137	2.633950439453125	2.016494018554687	-0.04175023078918457	2.554171020507813	2.064880126953125	0.184592544555664	2.539150146484375	2.0588173828125	0.2447637786865234
153	5.066667000000001	2.83729931640625	1.226814392089844	0.2317065048217773	2.805869506835937	1.4097646484375	0.2247097473144531	2.779497680664062	1.555437408447266	0.2195607299804687	2.810619018554688	1.778850891113281	0.2230679168701172	2.821124267578125	1.739448944091797	0.2536858215332031	2.887139282226562	1.697713623046875	0.3793267211914063	2.981301147460937	1.457195037841797	0.5009109497070312	2.778277221679688	1.393304458618164	0.6046016540527344	2.69081005859375	1.420606048583984	0.5715472412109375	2.635027465820312	1.417285522460938	0.4990548706054687	2.710959350585938	1.433859588623047	0.4802853088378907	2.7918330078125	1.744148803710937	0.1904738311767578	2.731878540039062	1.757708343505859	0.06814573287963868	2.634535522460937	2.015993927001953	-0.02949154090881348	2.564032958984375	2.076119323730468	0.1958399200439453	2.546715576171875	2.0762607421875	0.2486184158325195
154	5.1	2.834135375976563	1.225606048583984	0.2379636001586914	2.80193017578125	1.40771662902832	0.22979150390625	2.776706176757813	1.553112121582031	0.2245265960693359	2.808746215820312	1.77526806640625	0.2306295700073242	2.819892578125	1.735409454345703	0.2600712203979492	2.894143188476562	1.689210083007813	0.3786381530761719	3.036270263671875	1.464711410522461	0.4511179046630859	2.849339477539063	1.388805740356445	0.5742896423339844	2.755516357421875	1.408606018066406	0.5626361389160156	2.671557861328125	1.409882186889649	0.5241641845703124	2.729499633789063	1.427148193359375	0.5011087646484376	2.788975219726562	1.74143798828125	0.1982987594604492	2.726059326171875	1.757279479980469	0.07904612731933594	2.638121948242188	2.014186309814453	-0.02752707099914551	2.561117553710938	2.082793823242187	0.1911294326782226	2.54420068359375	2.082595031738281	0.2490485763549805
155	5.133333	2.832651123046875	1.22673796081543	0.2375647506713867	2.7997919921875	1.408443984985352	0.2295194320678711	2.773485717773438	1.553350738525391	0.2242725524902344	2.8056279296875	1.775261749267578	0.2292111740112305	2.817163818359375	1.735607818603516	0.2586800537109375	2.890589233398437	1.689301300048828	0.3775499725341797	3.012131998697916	1.467069600423177	0.484060567220052	2.817683471679687	1.41556689453125	0.6334526367187501	2.736342529296875	1.411923522949219	0.603753143310547	2.664561279296875	1.409791717529297	0.5450924987792969	2.73549609375	1.4322666015625	0.52123388671875	2.785424926757813	1.741308166503906	0.1972129440307617	2.719638061523438	1.756396240234375	0.07938684844970703	2.62391259765625	2.009408081054687	-0.02793723297119141	2.5531416015625	2.077376647949219	0.193709342956543	2.537543090820312	2.080706237792969	0.249453727722168
156	5.166667	2.836703735351563	1.224240333557129	0.2293136215209961	2.803617553710938	1.40575798034668	0.2230488586425781	2.777211303710938	1.550533905029297	0.218588623046875	2.811410888671875	1.772032745361328	0.2203263702392578	2.825044555664062	1.732425750732422	0.2488845443725586	2.905479736328125	1.686063018798828	0.3631273193359375	3.047932250976563	1.461533737182617	0.4630502319335937	2.878455078125	1.399002456665039	0.6183341979980469	2.785884521484375	1.413119125366211	0.606062255859375	2.687017822265625	1.407564666748047	0.5729508666992187	2.764664306640625	1.426672912597656	0.5357095642089844	2.788349243164062	1.738155548095703	0.1901376876831055	2.714937866210938	1.754096496582031	0.07669341278076172	2.61131689453125	2.005669860839844	-0.02625191116333007	2.55058837890625	2.072905700683593	0.199132682800293	2.539182983398438	2.073823059082031	0.2512941055297852
157	5.200000000000001	2.839514526367187	1.233400741577149	0.2378321380615235	2.809253173828125	1.414970062255859	0.2285109176635742	2.784457275390625	1.55959292602539	0.221198356628418	2.817701171875	1.780916473388672	0.2202310943603515	2.831725952148437	1.741653686523438	0.2490049819946289	2.911196533203125	1.692415649414063	0.3617621002197265	3.05748779296875	1.461872665405273	0.4385422515869141	2.908371337890625	1.307766428629557	0.5248814697265626	2.8223671875	1.348397674560547	0.5371081848144531	2.741189819335937	1.319289443969727	0.4962481079101563	2.789401733398437	1.335398941040039	0.4912523193359375	2.794548217773437	1.746748504638672	0.1907090301513672	2.715756103515625	1.761192443847656	0.08087599563598633	2.597919067382812	2.007046417236328	-0.01672085237503051	2.549060302734375	2.080308044433594	0.2096250152587891	2.54278515625	2.083044494628906	0.2671551361083984
158	5.233333	2.840375732421875	1.233092300415039	0.2349215927124023	2.80943701171875	1.414297698974609	0.2253220520019531	2.784244873046875	1.558763610839844	0.2176631622314453	2.815218139648437	1.780414611816406	0.2166681289672852	2.82992041015625	1.741308410644531	0.2452189865112305	2.908546264648438	1.694983215332031	0.3593088684082031	3.069449951171875	1.471055694580078	0.4161890258789063	2.923777506510417	1.304162658691406	0.5009392700195313	2.844362548828125	1.352393371582031	0.5164233703613281	2.770376098632813	1.306870239257812	0.5002135314941406	2.815971923828125	1.322759857177734	0.4812136840820312	2.79212841796875	1.746004669189453	0.1873572616577148	2.711607788085938	1.761077911376953	0.07904828262329101	2.593257568359375	2.005253356933594	-0.02012220001220703	2.5456708984375	2.078943359375	0.2051397552490234	2.534123046875	2.078656799316406	0.2584980163574219
159	5.266667	2.842727172851562	1.234719047546387	0.2342820281982422	2.815289184570313	1.417056854248047	0.2251080017089844	2.789700927734375	1.561923187255859	0.2181482238769532	2.820926025390625	1.784082672119141	0.2146720657348633	2.83550634765625	1.745180236816406	0.2438019943237305	2.911299194335937	1.697649566650391	0.3592742309570313	3.061197021484375	1.468336273193359	0.4190152130126953	2.924326497395833	1.295205210367839	0.4992087809244792	2.84512060546875	1.337968200683594	0.5204216003417969	2.7755166015625	1.295796447753906	0.5008399963378907	2.818169189453125	1.313975540161133	0.4764562683105469	2.797882446289063	1.749286590576172	0.1856106414794922	2.716521362304688	1.760683227539062	0.07713537979125976	2.593511596679687	2.004457214355469	-0.01871109104156494	2.542776733398437	2.078052734375	0.2068719787597656	2.537103515625	2.071531127929688	0.2565710830688477
160	5.300000000000001	2.84211279296875	1.234803909301758	0.237203498840332	2.814254272460937	1.417176712036133	0.227437126159668	2.78868212890625	1.562112335205078	0.2200591125488281	2.819294189453125	1.784549041748047	0.2169745407104492	2.83348388671875	1.745657531738281	0.2463914413452148	2.90680712890625	1.697794311523438	0.3633314514160156	3.048615600585937	1.468368850708008	0.4347499389648438	2.91557373046875	1.296985137939453	0.5132466023763022	2.834994873046875	1.332793792724609	0.536557861328125	2.7711142578125	1.296050170898437	0.5043271179199219	2.811883544921875	1.313899856567383	0.4769330139160156	2.796862915039063	1.749656066894531	0.187528938293457	2.71793701171875	1.759919647216797	0.07718542098999023	2.596297729492187	2.004566223144531	-0.02136537456512451	2.541223754882813	2.077575439453125	0.2040965194702148	2.534901245117188	2.068921752929687	0.2539086151123047
161	5.333333	2.839713989257812	1.235555786132812	0.2418620071411133	2.811975952148438	1.418146286010742	0.2318989028930664	2.786369018554688	1.563171813964844	0.2244431838989258	2.816008911132812	1.786082611083984	0.2191062240600586	2.829440063476563	1.747666961669922	0.249605094909668	2.898200073242188	1.702962646484375	0.3708005065917969	3.025012451171875	1.470414047241211	0.4523402404785156	2.890573811848958	1.305950703938802	0.5260751342773438	2.8070830078125	1.320915267944336	0.5490340270996094	2.762133911132812	1.295100387573242	0.4968373107910157	2.803106689453125	1.315573547363281	0.4742913208007812	2.794696655273437	1.750554382324219	0.1893862915039062	2.719306884765625	1.758708557128906	0.0762200698852539	2.603473022460937	2.007255523681641	-0.02162839984893799	2.54171484375	2.081110534667968	0.2022215805053711	2.534420043945312	2.069698974609375	0.2535194549560547
162	5.366667	2.840263916015625	1.236947029113769	0.2408974914550781	2.811723266601562	1.419495986938477	0.2306206970214844	2.786759521484375	1.56474203491211	0.2226275329589844	2.816419189453125	1.787624084472656	0.2165138092041016	2.830049438476562	1.749277862548828	0.2470438385009766	2.900260375976562	1.705975830078125	0.3679295806884766	3.023799438476563	1.46980615234375	0.4464895324707031	2.888425944010417	1.305976603190104	0.5204794718424479	2.80486962890625	1.317945648193359	0.5491515808105469	2.762122314453125	1.296208969116211	0.4964420471191406	2.801309936523437	1.316364883422852	0.4681112060546875	2.794896606445313	1.752030639648438	0.1870088119506836	2.719618408203125	1.759682922363281	0.07363551330566406	2.599944458007813	2.006644317626953	-0.02272366333007813	2.542776977539063	2.08345703125	0.2014685592651367	2.535098266601563	2.072807189941407	0.2516909790039062
163	5.4	2.838812255859375	1.236329574584961	0.2382240753173828	2.810243286132812	1.418980163574219	0.2268530883789062	2.785544189453125	1.564378509521484	0.2180115203857422	2.815934692382813	1.787484313964844	0.2129274291992188	2.829388549804688	1.7489580078125	0.2433753204345703	2.898954833984375	1.704383453369141	0.3646427917480469	3.029002075195312	1.462153793334961	0.4226305541992187	2.896085856119792	1.293799306233724	0.5034058227539062	2.80895166015625	1.318379486083984	0.5447371826171875	2.762068969726562	1.296367660522461	0.4912737426757813	2.801836059570313	1.317860656738281	0.4597854919433594	2.794351684570313	1.751997589111328	0.183165054321289	2.719890502929688	1.759345489501953	0.06926315498352051	2.600887939453125	2.009324401855469	-0.02249789810180664	2.541423217773437	2.080482482910156	0.2031225433349609	2.534510620117187	2.07286669921875	0.2532917404174805
164	5.433333000000001	2.838285766601563	1.235443069458008	0.2394096145629883	2.810787719726562	1.417920135498047	0.2283049011230469	2.786852905273438	1.563059722900391	0.2196150817871094	2.814374755859375	1.786158294677734	0.2163015975952148	2.827976928710938	1.747706512451172	0.2466108932495117	2.895689575195313	1.702292663574219	0.3686703948974609	3.022742309570313	1.461371383666992	0.4275692138671875	2.891136311848959	1.290689249674479	0.5067395426432292	2.801097290039062	1.320203491210937	0.550069580078125	2.757365844726563	1.299910858154297	0.4891702575683594	2.800520385742187	1.320154541015625	0.4610970764160156	2.793603759765625	1.750630218505859	0.1861133728027344	2.72166748046875	1.758879699707031	0.07087274742126465	2.603117065429688	2.006951751708984	-0.02256456089019775	2.541119262695313	2.082068420410156	0.2002854309082031	2.527159545898438	2.076448974609375	0.2585999679565429
165	5.466667000000001	2.836942749023438	1.236528686523438	0.2262984237670899	2.809965576171875	1.419211151123047	0.2171975631713867	2.786236572265625	1.564498046875	0.2102320098876953	2.814082397460938	1.787488067626953	0.2082166366577148	2.827525756835938	1.748850433349609	0.2383332901000977	2.896186767578125	1.703487762451172	0.3596014404296874	3.035661865234375	1.457624160766602	0.3754752044677734	2.88605615234375	1.31540087890625	0.461566162109375	2.789370971679688	1.322556198120117	0.4466091156005859	2.749599365234375	1.303126602172852	0.3856270904541015	2.804704833984375	1.315036575317383	0.3692437286376953	2.793364624023437	1.752182952880859	0.1777979965209961	2.722429443359375	1.761200866699219	0.06204512405395508	2.602219116210938	2.010335540771484	-0.02677603054046631	2.541599731445312	2.0859267578125	0.1961582183837891	2.527865112304688	2.083095031738281	0.256918342590332
166	5.5	2.842083618164063	1.235837562561035	0.2304658279418945	2.814181640625	1.418539596557617	0.2196607894897461	2.790389038085937	1.564088195800781	0.2111625595092773	2.81819970703125	1.7874833984375	0.2084899520874023	2.8323203125	1.748804931640625	0.2383650665283203	2.904445434570313	1.70343359375	0.3580052185058594	3.050041625976562	1.464110641479492	0.3834361114501953	2.901889811197917	1.291556274414062	0.4592379557291666	2.812931396484375	1.326795349121094	0.4768357543945312	2.765729370117187	1.281274566650391	0.4103587341308594	2.816635375976563	1.308895629882813	0.38906689453125	2.796797607421875	1.7520869140625	0.1784855041503906	2.724333251953125	1.758796722412109	0.06346235656738282	2.599047729492188	2.006273681640625	-0.0243684139251709	2.538331298828125	2.075294250488281	0.2012824020385742	2.527494140625	2.087567260742188	0.2644494323730469
167	5.533333000000001	2.842515380859375	1.237279296875	0.2261937255859375	2.815120483398437	1.419807769775391	0.2154289627075195	2.790874877929688	1.565103057861328	0.2070029754638672	2.818292358398438	1.788280700683594	0.2040380554199219	2.832408447265625	1.749720184326172	0.2339500198364258	2.90447119140625	1.70469921875	0.3533948822021484	3.049145751953125	1.463912658691406	0.3720523681640625	2.906424438476563	1.312150314331055	0.4614005584716797	2.811274047851563	1.336779235839844	0.4484347229003907	2.767643310546875	1.292588516235352	0.3806515197753906	2.8124677734375	1.312148239135742	0.364548080444336	2.797024047851562	1.752840270996094	0.1740975952148437	2.724604736328125	1.759609466552734	0.05922856521606445	2.597832885742188	2.007079315185547	-0.0250916337966919	2.533197021484375	2.077974975585938	0.1984792633056641	2.518687377929687	2.092102172851563	0.2606975555419922
168	5.566667000000001	2.843134765625	1.236481224060058	0.2323950729370117	2.815673583984375	1.418641967773437	0.2206101226806641	2.792030395507813	1.563691253662109	0.2115636444091797	2.815989868164062	1.786862121582031	0.2092964248657226	2.828692749023437	1.748677917480469	0.2401874923706055	2.8936943359375	1.707174926757812	0.3643917083740235	3.016124145507812	1.462877731323242	0.4273677368164063	2.869453043619792	1.293385538736979	0.4880133463541667	2.7759775390625	1.332959945678711	0.4928704833984375	2.761814086914062	1.270533660888672	0.4181700439453125	2.81165087890625	1.305819900512695	0.4015478057861328	2.797338256835937	1.751074066162109	0.1782778167724609	2.731330688476563	1.757068664550781	0.06014573287963867	2.601743041992187	2.002046875	-0.02655171394348144	2.523986328125	2.077852355957031	0.1904648590087891	2.494456420898437	2.102149291992188	0.2500817718505859
169	5.6	2.840702392578125	1.236310783386231	0.2393810501098633	2.812338134765625	1.416757705688477	0.224877700805664	2.785248168945313	1.560121612548828	0.2135870895385742	2.812787109375	1.781534606933594	0.2100293121337891	2.823689575195313	1.743762908935547	0.2414702911376953	2.882134033203125	1.707108856201172	0.3684307403564453	2.973852783203125	1.467240885416667	0.4551473795572917	2.837369873046875	1.307185129801432	0.5210641479492187	2.74361328125	1.341237075805664	0.5229545593261719	2.74820751953125	1.261508804321289	0.4574027709960937	2.796102172851563	1.308968673706055	0.4367396850585937	2.794764892578125	1.745875610351562	0.1789637908935547	2.730429565429688	1.755100830078125	0.06070256996154785	2.593885009765625	1.996501373291016	-0.01852711772918701	2.516934936523437	2.084690734863281	0.19194140625	2.47271142578125	2.118247802734375	0.2458325958251953
170	5.633333	2.8413837890625	1.23724186706543	0.2442859344482422	2.812745727539062	1.417824508666992	0.2290420303344727	2.790529418945312	1.562154571533203	0.2171356964111328	2.814602416992187	1.784305511474609	0.2124436187744141	2.826166625976563	1.746744110107422	0.244105094909668	2.886938720703125	1.714738464355469	0.3716305541992188	2.978350016276041	1.485963948567709	0.4809127604166667	2.823874348958334	1.342534545898437	0.5496213989257813	2.731975341796875	1.355375	0.5410493774414062	2.73898681640625	1.267274887084961	0.4836961669921875	2.7919853515625	1.322222015380859	0.4639686279296875	2.797068603515625	1.748220489501953	0.1815295486450195	2.733776733398438	1.754402740478516	0.06236712646484376	2.589620361328125	1.992655548095703	-0.01485481548309326	2.5055703125	2.097392333984375	0.1855597305297852	2.46340380859375	2.138482055664062	0.2458101043701172
171	5.666667	2.842014892578125	1.237532325744629	0.2470409851074219	2.816587768554688	1.418578628540039	0.2318739318847656	2.793613037109375	1.562818756103516	0.2198727111816406	2.819639770507813	1.784762329101562	0.2135364761352539	2.83097021484375	1.747367828369141	0.2455342788696289	2.887913330078125	1.713261566162109	0.3756390686035156	2.934272786458333	1.474109720865886	0.4599058634440105	2.758657552083333	1.35156206258138	0.5274501546223959	2.674579223632812	1.361407562255859	0.5352394714355468	2.73746533203125	1.278247497558594	0.5031433410644531	2.782265258789062	1.31071826171875	0.46987744140625	2.801695678710938	1.748556365966797	0.1828251190185547	2.732471923828125	1.751128875732422	0.06683561897277832	2.57022802734375	1.9804052734375	0.001555258750915527	2.489124877929688	2.101978820800781	0.1927142105102539	2.448609130859375	2.148327697753906	0.2458285598754883
172	5.700000000000001	2.84356689453125	1.233311172485352	0.2460159301757812	2.819525390625	1.414118103027344	0.2333967208862305	2.797956909179687	1.558041595458985	0.2235442276000977	2.818935546875	1.779639678955078	0.2185599822998047	2.830631469726562	1.742472412109375	0.250420539855957	2.892300537109375	1.711619567871094	0.3788935546875	2.938775634765625	1.481725891113281	0.4963354085286458	2.758612182617187	1.400366653442383	0.613922607421875	2.677325927734375	1.365784774780273	0.5788919067382813	2.714114013671875	1.269822738647461	0.5488424072265625	2.771006713867187	1.329598419189453	0.4977329406738281	2.802301879882812	1.743368957519531	0.1875691375732422	2.738356079101562	1.742768615722656	0.06967126464843749	2.572946655273438	1.966276245117188	-0.006219219207763672	2.4913095703125	2.108137512207031	0.1668526916503906	2.465682739257812	2.17711474609375	0.2347545852661133
173	5.733333	2.848406860351563	1.218799446105957	0.2455988082885742	2.824949829101563	1.398636032104492	0.2375907440185547	2.807148559570313	1.542359893798828	0.2313897552490234	2.826150512695313	1.762296783447266	0.2290469436645508	2.837659790039063	1.725159027099609	0.2604163970947266	2.897578369140625	1.699440093994141	0.3895007629394531	2.946564331054687	1.484077163696289	0.544669189453125	2.753530354817709	1.408791076660156	0.5169962768554687	2.691883666992188	1.438693054199219	0.5158390502929687	2.743272216796875	1.351076705932617	0.5204475097656249	2.752942626953125	1.382423736572266	0.4542592163085938	2.810351318359375	1.726570983886719	0.1977056045532227	2.744399780273437	1.726837921142578	0.08166852951049805	2.564467407226562	1.938889099121094	0.01164059972763061	2.4698466796875	2.092506103515625	0.1639630203247071	2.44337744140625	2.1655771484375	0.2313094177246094
174	5.766667	2.855442626953125	1.209346702575684	0.2268882522583008	2.832853515625	1.389007125854492	0.2193316116333008	2.814637084960937	1.532486236572266	0.2133791961669922	2.832509033203125	1.752213958740235	0.2108752670288086	2.845494384765625	1.715189544677735	0.2416480255126953	2.917238037109375	1.683261016845703	0.3638777770996094	3.0105986328125	1.435199676513672	0.4567321472167969	2.789795043945312	1.388606002807617	0.4638406677246094	2.72474462890625	1.413475997924805	0.423052001953125	2.7699755859375	1.363561538696289	0.4185016479492187	2.766228515625	1.36696435546875	0.3386958770751953	2.815576049804688	1.716456970214844	0.1801001586914062	2.745010620117188	1.716053741455078	0.06665386199951172	2.555336181640625	1.921463897705078	0.006044053077697754	2.452944091796875	2.075356872558594	0.1522790069580078	2.428006713867187	2.152741455078125	0.2130597229003906
175	5.800000000000001	2.86216796875	1.190436286926269	0.2225187149047851	2.839461303710937	1.369660797119141	0.2160156478881836	2.824890991210937	1.513092147827148	0.2113392944335938	2.835625854492188	1.732844909667969	0.2206883850097656	2.847107299804688	1.694853607177734	0.250652458190918	2.91026171875	1.666406860351563	0.3780623016357422	3.013491088867188	1.417890014648437	0.4456485900878906	2.7870966796875	1.365429870605469	0.4287806243896485	2.733420776367187	1.41935432434082	0.3726942901611328	2.783149291992188	1.346729019165039	0.3801506958007813	2.74700390625	1.359390579223633	0.3150362548828125	2.822622314453125	1.698145233154297	0.1869726257324219	2.7577822265625	1.701623962402344	0.07049229049682618	2.555232788085938	1.895002685546875	0.01490199589729309	2.432095825195312	2.054757202148437	0.1400563430786133	2.416857299804687	2.135624206542968	0.1989308090209961
176	5.833333	2.865937866210937	1.178675880432129	0.223396125793457	2.847431030273437	1.358453720092773	0.2177980651855469	2.836348266601563	1.50257373046875	0.2142411041259766	2.846662231445312	1.722314300537109	0.2259928588867187	2.855825073242188	1.684073272705078	0.2564669036865234	2.910984985351563	1.655645568847656	0.387462890625	2.995729858398438	1.39705891418457	0.4559360809326172	2.772437744140625	1.37220426940918	0.3991750335693359	2.726333618164062	1.429257537841797	0.335830810546875	2.740273193359375	1.345885955810547	0.3574738616943359	2.724268798828125	1.36480891418457	0.2907304229736328	2.836161254882812	1.687869262695313	0.1911257629394531	2.772765747070312	1.689155853271484	0.07376380920410155	2.558671997070312	1.874431213378906	0.03544509696960449	2.418687622070313	2.040136901855469	0.1297270202636719	2.401732055664063	2.125827392578125	0.1811715545654297
177	5.866667	2.869469482421875	1.17084294128418	0.2248716278076172	2.854441528320312	1.353153610229492	0.2190909805297852	2.848585083007813	1.499370559692383	0.2166233062744141	2.848156494140625	1.722089202880859	0.2283424530029297	2.855976440429687	1.683840087890625	0.2601351318359375	2.891578125	1.654504302978516	0.3986851501464844	2.972317260742187	1.391376983642578	0.4076182708740235	2.76206005859375	1.344060852050781	0.3599336700439453	2.720943725585937	1.416389801025391	0.3265668792724609	2.733885864257812	1.382463684082031	0.2976471405029297	2.671402099609375	1.388545455932617	0.2681278991699219	2.842615966796875	1.686758453369141	0.1923721694946289	2.791984985351562	1.679453125	0.06789981460571289	2.549705322265625	1.835284027099609	0.0504531364440918	2.412236083984375	2.009200134277344	0.1425542907714844	2.388956298828125	2.103917541503907	0.1585112915039062
178	5.9	2.872857543945313	1.169765380859375	0.2259303588867188	2.859261596679687	1.351538330078125	0.2221371765136719	2.853462158203125	1.497172027587891	0.2213351211547852	2.850374877929688	1.7191240234375	0.2318566360473633	2.855767822265625	1.681205322265625	0.2642581329345703	2.871976196289062	1.648307220458984	0.4050205535888672	2.86251416015625	1.368171035766601	0.4333700561523438	2.662965087890625	1.30328791809082	0.3360794372558594	2.641519287109375	1.365340850830078	0.2774129791259766	2.646473510742188	1.355052841186523	0.1965194625854492	2.654495849609375	1.385870803833008	0.2353938903808594	2.848150024414062	1.683731842041016	0.1958540954589844	2.808632446289062	1.675314208984375	0.06773725509643555	2.560943359375	1.821732818603516	0.06366518783569336	2.395796020507813	1.980629272460938	0.1355666885375977	2.3752822265625	2.081451904296875	0.1547100067138672
179	5.933333000000001	2.870662841796875	1.165850227355957	0.2302235107421875	2.8608271484375	1.348097229003906	0.2254640655517578	2.859689697265625	1.493973403930664	0.2255115432739258	2.850121826171875	1.715915832519531	0.2353551483154297	2.850078247070313	1.677960021972656	0.2681536865234375	2.824567138671875	1.643260070800781	0.4067497406005859	2.78267333984375	1.364712799072266	0.4326322937011718	2.645770263671875	1.32762109375	0.2443354034423828	2.646930297851562	1.384255889892578	0.1738365325927734	2.699804565429687	1.339988998413086	0.1658520812988281	2.715836791992188	1.413670913696289	0.1792459106445312	2.855457397460937	1.680605316162109	0.1995867919921875	2.840029052734375	1.668873046875	0.06645497131347657	2.587456420898437	1.806601989746094	0.0763685646057129	2.401651489257812	1.936671661376953	0.1551228103637695	2.38472802734375	2.040480224609375	0.1569192123413086
180	5.966667000000001	2.873553955078125	1.166547218322754	0.2402420425415039	2.860875732421875	1.349448989868164	0.2326209945678711	2.855362060546875	1.496003646850586	0.2298251266479492	2.842640991210938	1.71871923828125	0.2389409713745117	2.838117309570312	1.680488372802734	0.2713851013183594	2.79099609375	1.643847259521484	0.4056226501464844	2.72385107421875	1.368248168945313	0.4122212219238282	2.653359008789063	1.336598129272461	0.1883034057617188	2.659302368164062	1.389477294921875	0.1144696388244629	2.648093505859375	1.342373321533203	0.07251888549327851	2.726243530273438	1.400138565063477	0.1228190612792969	2.853442626953125	1.683442077636719	0.2040760879516602	2.865139404296875	1.671221466064453	0.07127618408203125	2.606068359375	1.799201782226562	0.08474822235107421	2.41218017578125	1.913116973876953	0.1703055114746094	2.382779541015625	2.013183929443359	0.1646327590942383
181	6	2.870683471679687	1.166728172302246	0.2469155044555664	2.855629272460937	1.349355651855469	0.2391037673950195	2.844987670898437	1.495380813598633	0.2339206924438477	2.827314331054687	1.717464965820312	0.2472139892578125	2.81953076171875	1.678209869384766	0.277779525756836	2.754535522460937	1.63101513671875	0.4004416656494141	2.664239868164063	1.362183029174805	0.3835272064208984	2.627513793945313	1.363311386108399	0.1479850921630859	2.633819458007812	1.415397354125977	0.06718618392944337	2.6719072265625	1.387591583251953	-0.01522524261474609	2.663028076171875	1.424685501098633	0.08660214424133302	2.84291796875	1.683431945800781	0.2131012878417969	2.86806201171875	1.6757802734375	0.08455260848999023	2.59789501953125	1.777735717773437	0.07866366958618164	2.411236450195313	1.879703582763672	0.1836733322143554	2.396689575195313	1.980173370361328	0.1629384536743164
182	6.033333000000001	2.86918359375	1.165610534667969	0.2454915466308594	2.855921020507813	1.347950958251953	0.2408800430297852	2.85096337890625	1.494049179077148	0.2421723098754883	2.822857299804688	1.714296142578125	0.2481323852539062	2.815265869140625	1.675513549804688	0.2790954284667969	2.733101318359375	1.626974639892578	0.3892789916992188	2.642381713867187	1.360647491455078	0.3603739624023438	2.612491821289063	1.374093963623047	0.1250567779541016	2.641893432617187	1.418971298217774	0.04560238075256348	2.688384765625	1.436053604125977	0.02206185150146484	2.655408813476562	1.426516967773438	0.05991427135467529	2.841641479492187	1.68050830078125	0.2161384963989258	2.867186401367188	1.672777557373047	0.08782907867431641	2.588986694335937	1.734928009033203	0.05985138320922852	2.416695678710938	1.840484954833984	0.1905877304077148	2.381998413085937	1.932376739501953	0.1614001388549805
183	6.066667000000001	2.85433544921875	1.168420150756836	0.250075942993164	2.842719970703125	1.34948876953125	0.2489003143310547	2.834870727539062	1.494298614501953	0.2495244750976562	2.8110712890625	1.713675720214844	0.2550594635009765	2.794087524414063	1.674761322021484	0.2811566009521484	2.681268432617188	1.619227294921875	0.3542059020996094	2.585932250976563	1.368741363525391	0.2707432861328125	2.5969326171875	1.4223056640625	0.04269878768920898	2.639411743164063	1.485705673217773	-0.003356294631958006	2.704505859375	1.524875762939453	-0.02742459106445313	2.646902221679688	1.500244766235352	-0.005814613342285155	2.837483520507813	1.680224029541016	0.2285848693847656	2.90016845703125	1.668570526123047	0.1131434860229492	2.625584106445312	1.671345489501953	0.03271898937225342	2.466803955078125	1.777018463134766	0.1666879348754883	2.455295532226563	1.878182067871094	0.154036750793457
184	6.1	2.850549438476563	1.170963470458984	0.249914794921875	2.837378540039063	1.351923889160156	0.2455530242919922	2.826572631835937	1.496515808105469	0.2418462982177734	2.807313110351562	1.716071960449219	0.2526346130371094	2.785951782226562	1.676797393798828	0.2745426788330078	2.661142456054687	1.626020874023437	0.3281843719482422	2.553510864257813	1.394953094482422	0.2099430236816406	2.6049755859375	1.474264526367187	0.003738005638122559	2.654044311523437	1.543802276611328	-0.01841080856323242	2.696329345703125	1.60838656616211	-0.03495388031005859	2.640405395507813	1.585544464111328	-0.03676710510253906	2.836385620117188	1.682832366943359	0.2288208694458008	2.921436767578125	1.676626190185547	0.1270141677856445	2.663137451171875	1.648539855957031	0.008529746055603027	2.50067822265625	1.746404998779297	0.1508818969726562	2.464653686523437	1.843874694824219	0.1477971496582031
185	6.133333	2.849022583007812	1.156903114318848	0.2563487091064454	2.8288935546875	1.335163314819336	0.2459788208007813	2.812463134765625	1.477441558837891	0.2369729995727539	2.795545288085937	1.695031646728516	0.2524176025390625	2.770294189453125	1.655861053466797	0.2687791137695312	2.635649169921875	1.614554840087891	0.2977276611328125	2.541053955078125	1.399376480102539	0.1541083068847656	2.585704467773438	1.524826629638672	-0.03035270118713379	2.63587548828125	1.593477783203125	-0.04901711654663086	2.677299194335937	1.641332092285156	-0.04611225891113282	2.623279418945312	1.636777038574219	-0.06489089584350587	2.827423950195312	1.662246978759766	0.2328003692626953	2.919229614257812	1.666989410400391	0.1418078765869141	2.7468603515625	1.543787857055664	-0.04298472690582275	2.575143798828125	1.584748128255208	0.08486111450195312	2.511721557617188	1.615279067993164	0.0554719181060791
186	6.166667	2.837729248046875	1.16341658782959	0.2679445495605469	2.810992553710937	1.341047149658203	0.2585677490234375	2.788403442382813	1.482710464477539	0.2490945892333984	2.777106079101562	1.700869812011719	0.2627377319335937	2.750023315429687	1.662533020019531	0.2781312713623046	2.610443481445313	1.633327392578125	0.2999124908447266	2.495277465820313	1.453749389648437	0.1237739334106445	2.562910766601562	1.601498748779297	-0.03052053833007812	2.607658935546875	1.684362823486328	-0.01898380279541016	2.650305297851562	1.778081298828125	-0.01563471984863282	2.57895556640625	1.731327758789063	-0.02228379440307617	2.808873291015625	1.667046569824219	0.2447297821044922	2.90159228515625	1.654158233642578	0.1548178863525391	2.734857421875	1.488061874389648	-0.003762519836425782	2.57033056640625	1.631234344482422	0.08121283340454102	2.497382690429688	1.6518388671875	0.04711608123779297
187	6.200000000000001	2.83362744140625	1.175471328735352	0.2904082183837891	2.810545166015625	1.353812622070312	0.2839077453613281	2.791498168945313	1.49619075012207	0.2770392456054688	2.786098999023437	1.714577880859375	0.2917861633300781	2.75472802734375	1.677290832519531	0.3000283203125	2.612473876953125	1.653935516357422	0.2967709197998047	2.441268188476562	1.562995056152344	0.09694153594970703	2.536065185546875	1.712909606933594	-0.05103598022460937	2.603171997070312	1.779715972900391	-0.04163118362426758	2.691774658203125	1.827535095214844	-0.01582544898986817	2.632787719726562	1.768329040527344	-0.08090739059448242	2.81975439453125	1.679568145751953	0.2807273101806641	2.941287841796875	1.656952362060547	0.2353032379150391	2.931561401367188	1.452228210449219	0.04423800659179687	2.74397021484375	1.576175211588541	0.03700395202636719	2.6535908203125	1.621140655517578	0.03019410514831543
188	6.233333	2.8200712890625	1.187214431762695	0.2746096649169922	2.790310546875	1.365328826904297	0.2668491516113282	2.766470336914062	1.507656524658203	0.2602760772705078	2.756030151367187	1.726221221923828	0.2765429077148438	2.72440380859375	1.688311096191406	0.2806028900146484	2.5828251953125	1.662093872070312	0.2757169494628906	2.381878051757813	1.633419281005859	0.08700643157958984	2.501591674804687	1.787204345703125	-0.03274544358253479	2.58442529296875	1.827337280273438	-0.01962971413135528	2.679702270507812	1.853146759033203	-0.01402863597869873	2.606514282226563	1.824428192138672	-0.0638591079711914	2.791359497070313	1.691755645751953	0.2692188110351562	2.9216533203125	1.676404144287109	0.2461582641601562	3.03038232421875	1.448904174804687	0.1151615791320801	2.823653686523437	1.547510040283203	0.05104058647155762	2.75273974609375	1.579671966552734	0.09136526870727539
189	6.266667	2.814456665039062	1.178022537231445	0.2838499755859375	2.777810791015625	1.353632247924805	0.2771765594482422	2.74946044921875	1.494266708374023	0.2741443481445313	2.741930786132812	1.712043487548828	0.2881204986572266	2.709495483398437	1.674899444580078	0.2897774200439453	2.566260131835937	1.662553558349609	0.2851426849365234	2.369355346679687	1.749234100341797	0.1209218292236328	2.5416640625	1.837204437255859	0.09799534606933594	2.619869018554687	1.875731018066406	0.1367059478759766	2.682070434570313	1.888191223144531	0.201820068359375	2.641580444335937	1.882170288085937	0.1368594512939453	2.776925048828125	1.677084167480469	0.2839557495117188	2.906119140625	1.652964172363281	0.268400863647461	3.058048217773438	1.42080615234375	0.2745417022705078	2.928006103515625	1.438428817749023	0.1024019470214844	2.888674682617188	1.522767852783203	0.1296633605957031
190	6.300000000000001	2.81263330078125	1.184524085998535	0.2691080932617188	2.77577978515625	1.361631225585938	0.2587837219238281	2.749356079101562	1.504102935791016	0.256714599609375	2.739939575195312	1.724741607666016	0.2634094390869141	2.70745166015625	1.687026611328125	0.2663848114013672	2.563558959960938	1.671747650146485	0.2692079467773437	2.361010131835938	1.803741119384766	0.1327919464111328	2.550758666992187	1.896877075195313	0.04138187789916992	2.63782373046875	1.932911987304688	0.05004307174682617	2.742641479492188	1.953539337158203	0.06641385650634765	2.661580322265625	1.898722564697266	0.02878920555114746	2.775616821289062	1.689483123779297	0.2603584289550781	2.905828125	1.665880767822266	0.2414079132080078	3.064441650390625	1.437644485473633	0.3026878967285156	2.9468759765625	1.385486404418945	0.1189479293823242	2.888854736328125	1.465280639648437	0.1152084884643555
191	6.333333	2.807174194335937	1.190426506042481	0.2768671875	2.767505859375	1.367604827880859	0.26321484375	2.739869750976562	1.510466003417969	0.2591179656982422	2.737132446289062	1.731169830322266	0.2798194427490234	2.703517578125	1.694263763427734	0.280859619140625	2.558320922851562	1.690507659912109	0.2820084686279297	2.37159326171875	1.869227996826172	0.1797407989501953	2.562821411132813	1.950030670166016	0.08274145889282226	2.65715966796875	1.977615234375	0.08147535705566405	2.761490356445313	1.996835662841797	0.08712892150878906	2.671460815429687	1.936079711914062	0.03564006996154785	2.7717509765625	1.694946868896484	0.2740682373046875	2.900440307617187	1.674389617919922	0.2445198364257812	3.062759033203125	1.446172958374023	0.3075312347412109	2.956707682291666	1.351059783935547	0.1524497375488282	2.886056518554688	1.402848373413086	0.1434196701049805
192	6.366667	2.799531860351562	1.198202362060547	0.2736808624267578	2.75603662109375	1.374295623779297	0.2569813385009766	2.727746704101563	1.517012298583984	0.2544608306884766	2.722494873046875	1.737288848876953	0.2765671539306641	2.689316772460938	1.700160614013672	0.2771126403808594	2.544570190429687	1.699296569824219	0.2831397094726563	2.364648193359375	1.904717498779297	0.2244775161743164	2.5371826171875	1.970948669433594	0.07733389282226563	2.630587890625	1.989658111572266	0.06032210159301758	2.728339721679688	1.992154327392578	0.08570242309570313	2.644373901367188	1.936024047851562	0.03573575782775879	2.757492797851563	1.701416381835938	0.2708399810791016	2.889682739257813	1.6813408203125	0.2633764190673828	3.031284545898438	1.459694152832031	0.3756830596923828	2.892015380859375	1.379577239990234	0.2254367752075195	2.820616088867188	1.430119735717774	0.1971978378295898
193	6.4	2.788506469726562	1.195394180297852	0.2782572784423828	2.746147094726562	1.371782638549805	0.260250259399414	2.717514892578125	1.514605453491211	0.2560738830566406	2.709552124023437	1.73453921508789	0.2828987121582031	2.6766396484375	1.697372619628906	0.279791244506836	2.532519653320312	1.698599334716797	0.2820018157958984	2.36432177734375	1.917317565917969	0.2320355606079101	2.541826293945312	1.980347229003906	0.08853092193603515	2.634323608398438	1.998615112304688	0.07491641998291015	2.732148193359375	1.999502319335938	0.09890533828735351	2.648163452148438	1.948932495117187	0.04299383354187011	2.745004760742187	1.698766876220703	0.2792553405761719	2.876990234375	1.677730773925781	0.2891065979003906	3.009690185546875	1.456490676879883	0.4053379364013672	2.887431803385417	1.393465850830078	0.2343998006184896	2.835894775390625	1.443040420532227	0.1923876571655274
194	6.433333000000001	2.78634130859375	1.195176620483398	0.2784774780273437	2.744907836914062	1.371834259033203	0.2615601501464844	2.715927856445313	1.514150405883789	0.2539096527099609	2.705203735351563	1.733579956054688	0.2823645782470703	2.672829223632813	1.696219818115234	0.2782714385986328	2.528379516601563	1.697303771972656	0.2832643890380859	2.368504150390625	1.922831237792969	0.2387205047607422	2.54690966796875	1.982705810546875	0.09543809509277344	2.63757763671875	1.999900604248047	0.07732383728027344	2.735842529296875	2.003208801269531	0.1017699394226074	2.651544311523438	1.950809600830078	0.04655482482910156	2.7409921875	1.698146484375	0.2791563568115234	2.872265380859375	1.675799255371094	0.2916898040771484	3.003298217773438	1.452269577026367	0.4034713897705078	2.941536376953125	1.411125091552734	0.2168540802001953	2.850807861328125	1.443841506958008	0.1908768615722656
195	6.466667000000001	2.789308837890625	1.197558036804199	0.2697600402832031	2.748000732421875	1.37486833190918	0.2567810516357422	2.718175537109375	1.517291137695313	0.2504195098876953	2.709470458984375	1.737406799316406	0.2775959625244141	2.676519775390625	1.699905334472656	0.274682861328125	2.531294067382813	1.702821868896484	0.2892103881835937	2.375837890625	1.934505706787109	0.2606865539550781	2.544691162109375	2.003740478515625	0.1124326095581055	2.629781127929688	2.005134185791015	0.08398953247070312	2.731945556640625	2.00139892578125	0.1015248947143555	2.636458618164062	1.954631286621094	0.05980422592163086	2.745224487304688	1.701903167724609	0.2736551666259766	2.877635131835937	1.679139465332031	0.2810055541992187	2.992608032226562	1.456820495605469	0.4072761688232422	2.902660319010417	1.395454528808594	0.2039083658854167	2.866019775390625	1.445533630371094	0.1460289459228516
196	6.5	2.790359985351563	1.199025901794434	0.2685527648925781	2.748669555664063	1.375847213745117	0.2558916244506836	2.718096801757812	1.517769866943359	0.2500049591064453	2.7087685546875	1.737107452392578	0.2796730194091797	2.675913696289062	1.699673217773437	0.2753715057373047	2.530431762695312	1.705121856689453	0.2846692199707032	2.374611206054688	1.937010864257812	0.2569010314941406	2.546618286132813	2.006206817626953	0.1120698776245117	2.632915283203125	2.00864697265625	0.08612547683715821	2.7343330078125	2.000497955322266	0.1039179458618164	2.638796752929688	1.955283569335938	0.06286808395385743	2.7445732421875	1.701766967773438	0.2762907104492188	2.876454223632813	1.678431396484375	0.2859228210449218	3.002372192382812	1.449598388671875	0.3817947692871094	2.940581380208334	1.421084147135417	0.1675111490885417	2.901869995117187	1.449998153686523	0.1033454895019531
197	6.533333000000001	2.788911865234375	1.194252693176269	0.2751261291503906	2.74759130859375	1.37036164855957	0.258540657043457	2.717932495117187	1.511975173950195	0.2508305053710937	2.704856323242188	1.730272399902344	0.2820862121582031	2.67308984375	1.693240295410156	0.2728351135253906	2.528978393554687	1.700126556396484	0.2621419219970703	2.371779907226562	1.931849212646485	0.2335970001220703	2.554163940429688	1.995077270507813	0.1027636947631836	2.64532958984375	2.006156616210938	0.09498113250732422	2.740469116210938	2.00893408203125	0.1322956085205078	2.661041381835938	1.955430114746094	0.07157115936279296	2.740526733398437	1.694843231201172	0.2830705261230469	2.869558349609375	1.671789947509766	0.3101510162353516	3.000839965820313	1.474733856201172	0.4493208618164063	3.023301676432292	1.403617869059245	0.2547374674479166	2.96856591796875	1.441978866577148	0.1867877197265625
198	6.566667000000001	2.787941772460937	1.194556182861328	0.2748289642333984	2.74685400390625	1.37055029296875	0.2583365097045898	2.717265502929687	1.511795974731445	0.2489610824584961	2.705286010742188	1.7296767578125	0.2816691741943359	2.673337768554688	1.692903137207031	0.2723276977539063	2.529664428710937	1.700714813232422	0.2603364715576172	2.3732119140625	1.932649780273437	0.2317383575439453	2.556287475585937	1.996138244628906	0.1029823455810547	2.64771875	2.007477355957032	0.09641631317138671	2.739899169921875	2.002199035644531	0.1349345054626465	2.660830322265625	1.952304962158203	0.07168820571899415	2.740783081054688	1.694116668701172	0.2822615814208984	2.869080932617187	1.668159942626953	0.3094981079101563	3.000204345703125	1.469821624755859	0.4454945678710938	3.05030078125	1.414219360351562	0.2342066497802734	2.973373657226563	1.438147827148437	0.1858818664550781
199	6.6	2.78777099609375	1.194685211181641	0.2743460845947265	2.746972778320313	1.370711669921875	0.2587843627929687	2.717615966796875	1.512028503417969	0.2502111587524414	2.705561401367187	1.729846923828125	0.2826234130859375	2.673654907226562	1.693067230224609	0.2732881164550781	2.529921020507812	1.700356414794922	0.2619096221923828	2.371906860351563	1.930677429199219	0.2311180953979492	2.554067626953125	1.994182678222656	0.1007674827575684	2.645499877929687	2.006242736816406	0.0953246192932129	2.738649291992187	2.003155426025391	0.1331290283203125	2.659375	1.951603149414062	0.07122074508666992	2.7410390625	1.694316192626953	0.2833062896728515	2.869010009765625	1.667971984863281	0.3111614532470703	2.996350830078125	1.468780349731445	0.4511632232666015	3.026539876302083	1.392296702067058	0.2622340698242188	2.976203735351563	1.430852569580078	0.1929489059448242
200	6.633333	2.7883798828125	1.197271858215332	0.2757707672119141	2.746802978515625	1.373467849731445	0.2589086685180664	2.717632690429688	1.51518359375	0.2520553359985351	2.7045673828125	1.733094635009766	0.2866692352294922	2.6728994140625	1.696393768310547	0.2759155120849609	2.5293876953125	1.701960968017578	0.2596015167236328	2.370576904296875	1.932564331054688	0.2280921630859375	2.552630004882813	1.982937316894531	0.09318044662475586	2.64488720703125	2.000985504150391	0.09813794326782227	2.739621337890625	2.000760925292969	0.1375727767944336	2.663084106445313	1.946427612304688	0.07170249557495117	2.740078735351562	1.697427276611328	0.288028549194336	2.868192993164063	1.671110900878906	0.3172480163574218	2.999418334960938	1.473268371582031	0.4571420440673828	3.08072119140625	1.40964241027832	0.2536732177734375	3.014309814453125	1.432660491943359	0.1957764968872071
201	6.666667	2.786824340820313	1.196108261108398	0.2783680725097656	2.745186157226562	1.37216030883789	0.2615873031616211	2.716020629882812	1.513693115234375	0.2542079315185547	2.702072143554688	1.731597991943359	0.2877995147705078	2.670724487304688	1.694850463867188	0.2766745452880859	2.527917602539063	1.699881683349609	0.2580904541015625	2.369126708984375	1.92932861328125	0.2219899291992187	2.552724487304688	1.981992095947266	0.09266849899291993	2.646227783203125	1.998629516601563	0.1026818923950195	2.73877294921875	1.995348937988281	0.1430028877258301	2.6637978515625	1.944112335205078	0.0750303955078125	2.73752294921875	1.695985992431641	0.289856201171875	2.864902099609375	1.670021759033203	0.3215189819335937	2.994248046875	1.474767761230469	0.4651786499023438	3.06807958984375	1.386256062825521	0.2948545125325521	3.0160439453125	1.425498931884766	0.2167850799560547
202	6.700000000000001	2.781010620117188	1.191356155395508	0.28146484375	2.738272705078125	1.366584701538086	0.263891098022461	2.708803955078125	1.507746459960937	0.2565706939697265	2.694111450195313	1.724972015380859	0.2914025115966797	2.663390258789062	1.688560577392578	0.2794090423583984	2.523731567382812	1.695890716552734	0.2559321594238281	2.366240112304688	1.923656799316406	0.2101311645507812	2.551998168945312	1.971199066162109	0.08833740615844726	2.645644653320312	1.990944396972656	0.1034233055114746	2.723800170898437	1.988614685058594	0.1519938697814942	2.66515380859375	1.934331909179688	0.08228001403808594	2.729144409179687	1.689231201171875	0.2938794097900391	2.854751708984375	1.660688110351562	0.3266153869628906	2.9985576171875	1.488093948364258	0.4781007995605469	3.06615185546875	1.370008829752604	0.3484493611653646	3.014466796875	1.406434860229492	0.26458203125
203	6.733333	2.781064208984375	1.191237075805664	0.281506103515625	2.7383779296875	1.366484283447265	0.2639819641113281	2.708951171875	1.507659103393554	0.2566796875	2.69415478515625	1.724878875732422	0.291507797241211	2.663461303710938	1.688459991455078	0.2794872589111328	2.523869873046875	1.695691833496094	0.2558367462158203	2.366327880859375	1.923222930908203	0.2093397979736328	2.552207397460937	1.970904724121094	0.08805532836914062	2.64581982421875	1.990730895996094	0.103335750579834	2.7239853515625	1.988561889648438	0.1519639892578125	2.665326538085938	1.934127349853516	0.08208278274536132	2.729192993164062	1.689146881103516	0.2940122833251953	2.854738891601563	1.660649475097656	0.3269342193603516	2.9988427734375	1.488313629150391	0.4783283081054688	3.066484130859375	1.370683746337891	0.3487654215494791	3.014762573242188	1.407282409667969	0.2651111145019531
204	6.766667	2.781593383789063	1.191617088317871	0.2813739013671875	2.738887817382813	1.366875961303711	0.2639673156738281	2.709429077148438	1.508054962158203	0.256721435546875	2.694664916992187	1.725284271240235	0.291529037475586	2.663931884765625	1.688844207763672	0.2795993194580078	2.524200561523438	1.695861572265625	0.2562659454345703	2.366292114257813	1.923058013916016	0.2095321807861328	2.551994384765625	1.970865661621094	0.08776089477539062	2.645631591796875	1.990671325683594	0.1026185874938965	2.724404174804687	1.988572021484375	0.1509368896484375	2.665053466796875	1.933991119384766	0.08130226516723632	2.729737182617187	1.689570709228516	0.2939521026611328	2.855235961914063	1.66083837890625	0.326862808227539	2.997822875976563	1.487446426391601	0.4793546752929688	3.085900634765625	1.392826629638672	0.3201797790527344	3.014532592773437	1.405424072265625	0.2659837951660157
205	6.800000000000001	2.794581420898437	1.193491905212402	0.2715637054443359	2.7485185546875	1.368053268432617	0.2563549270629883	2.717032470703125	1.50937744140625	0.2570937347412109	2.708947631835938	1.727882934570312	0.2857498626708984	2.676357788085937	1.69148291015625	0.2776935729980469	2.532613525390625	1.696257354736328	0.2688651428222656	2.3629951171875	1.918522796630859	0.2411957550048828	2.5344814453125	1.962566284179688	0.08997501754760742	2.62584228515625	1.988325317382813	0.09334541702270507	2.710514526367187	1.9735859375	0.1255855140686035	2.645437866210937	1.934522399902344	0.06364879608154297	2.743832641601562	1.691787536621094	0.2864047698974609	2.871371826171875	1.663228118896484	0.3126080169677734	3.012113403320313	1.52583871459961	0.5176835632324219	3.042468424479166	1.416620534261068	0.3206726481119792	2.965991943359375	1.401742141723633	0.2965054473876953
206	6.833333	2.793384033203125	1.193750984191895	0.2694676513671875	2.747029907226563	1.368441070556641	0.2546724472045898	2.715457153320313	1.509884872436523	0.2559287414550782	2.707694580078125	1.728512573242188	0.2844547882080078	2.675095825195313	1.69221875	0.2760522003173829	2.531367553710937	1.697545989990235	0.2663975830078125	2.354187255859375	1.914049438476563	0.2372641525268555	2.521623657226562	1.961558654785156	0.08080399703979492	2.612341918945313	1.989654937744141	0.08562100219726562	2.699291015625	1.974302368164063	0.1140616722106934	2.635287719726563	1.935881713867188	0.05606408309936524	2.742458129882812	1.69227294921875	0.2854939727783203	2.869577270507812	1.666884399414063	0.3156112976074219	3.019231811523437	1.552740264892578	0.52842236328125	3.06284521484375	1.446354064941406	0.3285322113037109	2.981360107421875	1.428601287841797	0.3004004669189453
207	6.866667	2.79136669921875	1.190869239807129	0.266625732421875	2.745377319335938	1.365767471313477	0.2519321441650391	2.714326049804687	1.507409240722656	0.2534718170166016	2.706507202148437	1.726097503662109	0.2824579467773437	2.673838134765625	1.68972998046875	0.2743061370849609	2.529793212890625	1.694207336425781	0.2650921478271484	2.35031591796875	1.907818115234375	0.2283220825195312	2.517654907226563	1.955034118652344	0.07086381912231446	2.607751953125	1.984307159423828	0.07270262145996094	2.698150512695312	1.974822143554688	0.1022161827087402	2.632265502929688	1.930493530273437	0.04578020668029785	2.7413798828125	1.689907897949219	0.283100341796875	2.869801147460938	1.671081207275391	0.3125093536376953	3.038224243164063	1.555252044677734	0.5096079864501953	3.063310180664062	1.514346771240235	0.2845689849853515	2.991040405273437	1.480885299682617	0.26869091796875
208	6.9	2.794654541015625	1.181992706298828	0.2655115661621094	2.754942260742188	1.358940795898437	0.2530723114013672	2.728254760742187	1.501743637084961	0.2544138488769531	2.722897216796875	1.720395111083984	0.2875211791992187	2.68969873046875	1.684285888671875	0.279570297241211	2.545054443359375	1.685580627441406	0.2697724609375	2.357193725585938	1.889081848144531	0.2197573394775391	2.524458740234375	1.948240539550781	0.06482365226745605	2.613130859375	1.977986389160156	0.05900093078613282	2.713169677734375	1.980670928955078	0.08003422355651856	2.63720166015625	1.925811645507812	0.03172440242767334	2.757536499023438	1.683926330566406	0.2866095886230469	2.887295166015625	1.666410552978516	0.3027765960693359	3.073797729492187	1.535929840087891	0.4717040405273437	3.118629720052084	1.55562744140625	0.2755157572428386	3.022719360351562	1.492239593505859	0.2451769714355469
209	6.933333000000001	2.790724609375	1.177173072814941	0.2658710784912109	2.754395629882812	1.354530700683594	0.2536413269042969	2.729499633789063	1.497380798339844	0.2523324127197266	2.726782348632812	1.715292327880859	0.2866928863525391	2.693155395507812	1.679716094970703	0.2791251831054687	2.549722412109375	1.681995483398437	0.2665499267578125	2.359791015625	1.879089660644531	0.2040820922851563	2.508045166015625	1.937333892822266	0.03016699600219726	2.597119506835938	1.973256164550781	0.0228102855682373	2.694885375976563	1.977586700439453	0.03320965099334717	2.62082470703125	1.941898223876953	-0.01367419195175171	2.761007568359375	1.678530578613281	0.2849827117919922	2.89065380859375	1.656742706298828	0.3001412048339844	3.06217578125	1.52308088684082	0.4815660400390624	3.127017740885417	1.580922068277995	0.3327100118001302	3.0401103515625	1.506818572998047	0.27498681640625
210	6.966667000000001	2.793482055664063	1.172774192810059	0.2635422210693359	2.758865844726563	1.350133422851562	0.2493744201660156	2.735687377929688	1.493044143676758	0.246383560180664	2.731437866210937	1.710804779052734	0.280933837890625	2.697987548828125	1.674925415039062	0.2731571655273437	2.554827270507812	1.673937225341797	0.257193618774414	2.358836547851562	1.861936767578125	0.1882715530395508	2.47873046875	1.931212677001953	-0.002331674098968506	2.559200317382812	1.974839996337891	-0.03333812141418457	2.659126098632813	1.967565795898438	-0.02155987930297851	2.580074340820313	1.930016540527344	-0.06653939056396485	2.765985107421875	1.674389221191406	0.2793742828369141	2.896761840820313	1.658440338134766	0.2979513854980469	3.081524780273438	1.543328735351563	0.478591552734375	3.124864013671875	1.61625005086263	0.3482257283528646	3.0457744140625	1.531029235839844	0.2947400207519532
211	7	2.799340698242188	1.177389045715332	0.2626910400390625	2.767984130859375	1.355824951171875	0.250512466430664	2.746870483398438	1.499367416381836	0.2491593627929687	2.742487182617188	1.71724072265625	0.2848659973144532	2.70897509765625	1.681173156738281	0.2774847717285156	2.565629638671875	1.673669799804688	0.2570585479736328	2.360153564453125	1.849447479248047	0.1843176498413086	2.4392900390625	1.928381317138672	-0.02312962150573731	2.51999658203125	1.960267883300781	-0.06077308273315429	2.613831787109375	1.95006005859375	-0.05424925231933594	2.527762451171875	1.910751678466797	-0.09905764389038085	2.777176513671875	1.6809658203125	0.2825390319824219	2.908467895507813	1.666929534912109	0.2994018707275391	3.086838256835938	1.571729385375976	0.4975050964355469	3.107898193359375	1.595854354858398	0.3762114410400391	3.04970458984375	1.575624267578125	0.3265695037841797
212	7.033333000000001	2.790740356445312	1.188367874145508	0.2712494506835937	2.757330078125	1.366186111450195	0.2588180847167969	2.734115478515625	1.509233612060547	0.2574713897705078	2.72394482421875	1.726465576171875	0.2935231781005859	2.691650512695312	1.68997036743164	0.2844784698486328	2.5526220703125	1.678419525146484	0.2519176635742187	2.341909057617188	1.833695434570312	0.1496038360595703	2.413189086914063	1.928251861572265	-0.05412276268005371	2.487864379882812	1.966382751464844	-0.09678113555908203	2.574042846679688	1.963494354248047	-0.09131970977783203	2.499076904296875	1.917345001220703	-0.1327697868347168	2.759237426757813	1.690820831298828	0.2927184448242187	2.889150390625	1.681572509765625	0.3177077026367188	3.069626546223958	1.632137410481771	0.5052477620442709	3.090914957682292	1.567214090983073	0.3312672322591146	3.029384521484375	1.622795974731445	0.3015603179931641
213	7.066667000000001	2.79001953125	1.20213232421875	0.2780482025146485	2.75826123046875	1.378351135253906	0.2682058181762695	2.736643432617187	1.519750549316406	0.2707430877685547	2.715669067382812	1.732886596679688	0.3085802154541015	2.68580615234375	1.695706359863281	0.2974489288330078	2.550603515625	1.692255004882813	0.2550913696289063	2.345535522460938	1.82621029663086	0.1260414962768555	2.359037841796875	1.935284454345703	-0.07697804069519043	2.423236938476562	1.968326629638672	-0.1382160186767578	2.501052612304687	1.949437133789063	-0.1349259262084961	2.429855346679688	1.914267211914062	-0.1651718139648438	2.752005615234375	1.699240753173828	0.3092241516113281	2.873425903320312	1.712450805664063	0.342703369140625	3.053848714192708	1.659072082519531	0.5093189290364584	3.029432779947916	1.72608046468099	0.2900799357096354	3.048078247070312	1.722568115234375	0.2563862762451172
214	7.1	2.78948095703125	1.205661796569824	0.2822107543945312	2.758360473632813	1.381913467407227	0.2713894805908204	2.737063842773438	1.523359008789062	0.2733934173583984	2.713021240234375	1.735925659179688	0.31239697265625	2.684012939453125	1.698779418945312	0.2997207946777344	2.552254760742187	1.695973968505859	0.2510447387695313	2.354204345703125	1.820293334960938	0.1063145523071289	2.34519580078125	1.938053131103516	-0.09217060470581054	2.415695068359375	1.940491363525391	-0.1574723968505859	2.477248779296875	1.944349975585937	-0.1404210357666016	2.415883911132813	1.898912506103516	-0.1824028244018555	2.749438598632812	1.702416778564453	0.3141679992675781	2.8686826171875	1.718274780273437	0.352578857421875	3.051062174479167	1.668954772949219	0.5074730631510417	3.040953776041667	1.727306396484375	0.2860502115885417	3.071149780273438	1.730384185791016	0.2378681182861328
215	7.133333	2.787476196289062	1.218454284667969	0.2825433807373047	2.754952392578125	1.394333602905274	0.2704172286987305	2.7323955078125	1.535458190917969	0.2704578094482422	2.701451416015625	1.748393310546875	0.3043063354492188	2.674266235351562	1.710434020996094	0.2903921508789062	2.548785034179688	1.703384918212891	0.2315124206542969	2.348253540039063	1.81065347290039	0.07576335144042969	2.321909301757812	1.926184295654297	-0.1221267242431641	2.390504638671875	1.934871978759766	-0.1867647247314453	2.454566162109375	1.941459533691406	-0.1578418045043945	2.394538330078125	1.892959381103516	-0.2139578247070313	2.73821142578125	1.715594604492188	0.3089761962890625	2.850410766601563	1.740486297607422	0.3557800903320312	3.03565771484375	1.666682495117187	0.5105399780273437	3.032639892578125	1.745486572265625	0.3096328531901042	3.000795043945312	1.783763458251953	0.2716952667236328
216	7.166667	2.784891723632812	1.222988945007324	0.2840703735351562	2.748636108398437	1.39759065246582	0.2719948348999023	2.72153076171875	1.537631652832031	0.270172119140625	2.68284765625	1.74926889038086	0.3029718475341797	2.657356811523437	1.710300842285156	0.2885772094726562	2.536622924804687	1.70890966796875	0.2200468215942383	2.328377197265625	1.78033447265625	0.05250718307495117	2.248755249023437	1.883143188476562	-0.1326398162841797	2.292543334960937	1.902205474853516	-0.2046582183837891	2.347924926757813	1.897945556640625	-0.1544262542724609	2.329510375976563	1.8558759765625	-0.2136632080078125	2.720449829101562	1.717883422851562	0.3084512329101562	2.83551513671875	1.738987365722656	0.35744873046875	3.015213989257813	1.679316253662109	0.5224198608398437	3.011629475911459	1.803749308268229	0.3414595133463541	2.980103637695312	1.815513061523438	0.3041691589355469
217	7.200000000000001	2.779654174804688	1.216015419006347	0.286806884765625	2.740185180664063	1.38845036315918	0.2730314483642578	2.710505859375	1.526612396240234	0.2686556396484375	2.668060180664062	1.736589538574219	0.2964669342041015	2.643736328125	1.6973955078125	0.2812817993164063	2.5252783203125	1.701474304199219	0.2105600967407227	2.313530395507812	1.760503875732422	0.04546374702453614	2.223738037109375	1.860667419433594	-0.1310080223083496	2.2475810546875	1.877684448242187	-0.2044002075195313	2.297774291992187	1.864331359863281	-0.141441520690918	2.288474609375	1.819351196289062	-0.2021884994506836	2.705643310546875	1.705991394042969	0.3043524627685547	2.818065185546875	1.728733215332031	0.3589966125488281	3.0067548828125	1.710005696614584	0.5295309244791667	3.020816975911458	1.81360498046875	0.3430365193684896	2.990924682617187	1.818729034423828	0.2931595001220703
218	7.233333	2.779608764648438	1.214399574279785	0.2861036682128906	2.737762451171875	1.386760345458984	0.2743086013793945	2.706355346679687	1.524758071899414	0.2715847778320313	2.667536010742188	1.735826599121094	0.2974429016113281	2.642525634765625	1.69695361328125	0.2825261383056641	2.525349487304688	1.698719635009766	0.2092406234741211	2.311091186523438	1.739129730224609	0.04184689331054688	2.205375732421875	1.8337138671875	-0.1304908294677734	2.218262084960938	1.850651733398438	-0.2031065826416016	2.27259423828125	1.836727478027344	-0.1384876556396484	2.266703125	1.799714080810547	-0.196762939453125	2.704595458984375	1.704575988769531	0.3057074890136719	2.817018310546875	1.726500854492187	0.3597925872802734	3.0015888671875	1.665916931152344	0.5199751892089843	3.02670166015625	1.805597005208333	0.354490458170573	2.99868994140625	1.803490295410156	0.3071076049804687
219	7.266667	2.79842822265625	1.212047576904297	0.2568666076660157	2.7480341796875	1.38050520324707	0.2572780456542969	2.709223876953125	1.515251037597656	0.264351806640625	2.676304077148438	1.725068817138672	0.2923495483398437	2.650367797851563	1.684410308837891	0.2964125671386719	2.513968627929687	1.666062744140625	0.316929931640625	2.248510864257812	1.643570983886719	0.3667770385742187	2.059527221679687	1.687362396240234	0.2680833740234375	1.999797241210937	1.697270050048828	0.2445797882080078	2.091224731445313	1.742507720947266	0.2630585479736328	2.038191345214844	1.698915374755859	0.2149601364135742	2.71353173828125	1.696182678222656	0.2810430450439453	2.823996704101563	1.730074401855469	0.2344971313476563	3.04000927734375	1.740390502929688	0.1468376998901367	2.940334309895833	1.809960367838541	-0.05421854654947916	2.899617797851563	1.831028442382812	-0.06375908088684082
220	7.300000000000001	2.801297607421875	1.208027534484863	0.2550863952636719	2.7498076171875	1.378319686889649	0.2568454208374024	2.703900512695313	1.512301635742187	0.2548030242919922	2.68654736328125	1.725884460449219	0.2865705261230469	2.654013590494792	1.696414835611979	0.2995815633138021	2.514047281901042	1.679907531738281	0.3269083150227864	2.239057942708333	1.653651000976563	0.3223536071777344	2.041148111979167	1.659824564615885	0.2034548492431641	1.992768615722656	1.688084991455078	0.165199821472168	2.074621398925781	1.711731231689453	0.2120237808227539	2.043344787597656	1.700669219970703	0.1650721588134766	2.720617309570312	1.694735504150391	0.2700691223144531	2.84005322265625	1.716873077392578	0.229333267211914	3.04990478515625	1.707438934326172	0.1052236480712891	2.974374674479167	1.804950602213542	-0.1033799387613932	2.926215454101563	1.796322998046875	-0.0940105743408203
221	7.333333	2.822825439453125	1.20546598815918	0.2598754425048828	2.785268188476563	1.379506652832031	0.2628320465087891	2.7492880859375	1.516006988525391	0.2627776107788086	2.748031127929687	1.732289947509766	0.2888688049316406	2.718588745117188	1.694669891357422	0.3002581787109375	2.579504516601562	1.681087005615234	0.3252060241699219	2.328560180664062	1.630626220703125	0.4024916534423828	2.144585205078125	1.663307922363281	0.2765860595703125	2.065481079101562	1.696379638671875	0.2326995544433594	2.157213745117188	1.739673553466797	0.2376091842651367	2.108970153808594	1.71658740234375	0.1885289154052734	2.778716796875	1.698211486816406	0.2707676544189453	2.89591943359375	1.711613830566406	0.2174899978637695	3.12028271484375	1.767516886393229	0.08961153666178386	2.984707112630208	1.805515828450521	-0.07192596435546876	2.931799560546875	1.77313980102539	-0.09455564117431642
222	7.366667	2.795846069335937	1.199782402038574	0.2833404922485351	2.75774755859375	1.373076400756836	0.2780100555419922	2.72728515625	1.510176727294922	0.2680240631103515	2.706357788085938	1.723391784667969	0.2980482482910156	2.676361572265625	1.685288116455078	0.2925413513183593	2.541665893554687	1.672447570800781	0.2479128875732422	2.297162353515625	1.672112274169922	0.1214249839782715	2.186400756835937	1.681153137207031	-0.06189845848083496	2.146690673828125	1.709590240478515	-0.1194781188964844	2.229315185546875	1.721887420654297	-0.09737558364868164	2.235989013671875	1.710866607666016	-0.13678857421875	2.743086791992187	1.690728057861328	0.2956955718994141	2.871437377929688	1.694735107421875	0.3130615692138672	3.09950439453125	1.633407440185547	0.4312350616455078	3.114644775390625	1.768191080729167	0.2843492635091145	3.081513305664062	1.756073974609375	0.2291087799072266
223	7.4	2.801510986328125	1.200439834594726	0.2694118423461914	2.767467041015625	1.375182968139649	0.2624402694702148	2.739822265625	1.51345735168457	0.2519201049804687	2.717598754882812	1.727479614257812	0.2799903411865234	2.687765258789063	1.689119903564453	0.2741786804199219	2.554177734375	1.673037231445313	0.2262703475952149	2.311996215820312	1.660497436523438	0.09520001602172852	2.21687548828125	1.683997599283854	-0.1148577423095703	2.18477978515625	1.703413177490234	-0.1576893920898438	2.2367763671875	1.700231201171875	-0.1053406562805176	2.2495888671875	1.737470336914062	-0.1428899574279785	2.754553588867187	1.694819946289063	0.2785916748046875	2.883813232421875	1.704991607666016	0.295244644165039	3.111001342773438	1.667833557128906	0.4478863220214844	3.13652587890625	1.758982828776042	0.2819842325846354	3.101796997070313	1.735272796630859	0.2434063339233399
224	7.433333000000001	2.820152587890625	1.142762687683105	0.2502559814453125	2.797596069335937	1.318975296020508	0.2443885650634766	2.778798950195312	1.459566635131836	0.2407213821411133	2.778089111328125	1.674551422119141	0.2642914428710937	2.745249389648437	1.638568359375	0.2660973052978516	2.606367431640625	1.634796020507812	0.2346680755615234	2.34195947265625	1.601838531494141	0.1712030944824219	2.198083740234375	1.598365570068359	-0.008237278461456299	2.1291689453125	1.627534393310547	-0.03766460609436035	2.208258911132813	1.616940551757813	0.001529388904571533	2.210013793945312	1.688632446289063	-0.03722824192047119	2.811346557617187	1.639254638671875	0.2567630004882813	2.937775146484375	1.643445373535156	0.2442081146240234	3.151262329101562	1.556339141845703	0.3783102874755859	3.098005737304688	1.594406356811523	0.1827161331176758	3.029405151367187	1.665460479736328	0.1744014892578125
225	7.466667000000001	2.827289428710937	1.140113914489746	0.2339431762695313	2.800038452148438	1.316574371337891	0.2204118270874023	2.786391845703125	1.459180740356445	0.219234489440918	2.794865844726563	1.677614196777344	0.2365474395751953	2.760598022460938	1.642423461914063	0.2425830841064453	2.616352172851562	1.647361389160156	0.2470985870361328	2.357445068359375	1.577442962646484	0.1826380767822266	2.180561889648438	1.531190338134766	0.03653203964233399	2.119790771484375	1.585509185791016	-0.002109539031982421	2.207835205078125	1.573866760253906	-4.705762863159175e-05	2.186493408203125	1.569931518554688	-0.01826420879364014	2.82670849609375	1.640441009521484	0.2268719635009765	2.955323608398437	1.658840911865235	0.2004932327270508	3.207085083007812	1.538403198242188	0.2448701324462891	3.143460856119792	1.617033355712891	0.128752758026123	3.105948608398438	1.6351162109375	0.0917335820198059
226	7.5	2.830733154296875	1.140683403015137	0.2442635803222656	2.7985546875	1.317675506591797	0.2317677993774414	2.784766723632813	1.461127380371094	0.2348749465942383	2.7914248046875	1.681269073486328	0.2514734649658203	2.7570849609375	1.645552886962891	0.2573267364501953	2.612502807617187	1.638703338623047	0.2669981231689453	2.360893920898437	1.525401672363281	0.2252061233520508	2.20694677734375	1.494992004394531	0.05421954727172851	2.1427646484375	1.532348358154297	0.01628817701339722	2.209671020507812	1.555312438964844	0.02379255294799805	2.21326025390625	1.526606903076172	-0.005451136112213134	2.823920288085938	1.644067108154297	0.2422372131347656	2.953776123046875	1.649365447998047	0.2149413299560547	3.210702026367187	1.541561584472656	0.2547170562744141	3.193837036132813	1.574926605224609	0.1553645629882813	3.122785888671875	1.610529708862305	0.1326378555297852
227	7.533333000000001	2.828108276367188	1.144796401977539	0.2424289321899414	2.7929052734375	1.321739456176758	0.2290233383178711	2.774915771484375	1.465287841796875	0.227819450378418	2.785342651367188	1.686232543945313	0.2403353271484375	2.751737670898438	1.650803833007812	0.2511786804199219	2.611555786132812	1.631553955078125	0.2862332916259765	2.3717763671875	1.49069596862793	0.2698999938964843	2.225245849609375	1.483338241577149	0.09695994567871094	2.150804931640625	1.48342170715332	0.05911345386505127	2.195915771484375	1.514244964599609	0.05818448638916016	2.228957885742187	1.494853012084961	0.03158109474182129	2.816132934570312	1.648501525878906	0.2274019622802734	2.940334838867187	1.628642547607422	0.1828445205688476	3.176144775390625	1.479822647094727	0.1518570022583008	3.174287841796875	1.548305282592773	0.06201619529724121	3.145936645507812	1.622205413818359	0.05721323394775391
228	7.566667000000001	2.827739013671875	1.172024742126465	0.2457936096191406	2.788028930664062	1.348739562988281	0.235704345703125	2.767910522460937	1.492429794311523	0.2380354919433594	2.7771767578125	1.712873596191406	0.2562406768798828	2.745253540039062	1.676702239990234	0.2693126678466797	2.612004516601563	1.649710845947266	0.3219744720458985	2.396030029296875	1.472606384277344	0.3347417907714844	2.268289794921875	1.475152130126953	0.1496149978637695	2.188144775390625	1.448539443969727	0.1282983131408691	2.219708862304687	1.509671112060547	0.1025822067260742	2.243644165039063	1.49648176574707	0.08855319213867188	2.806873168945312	1.675998565673828	0.239117561340332	2.92320849609375	1.659296081542969	0.1774346694946289	3.102565063476562	1.48023486328125	0.04867607307434083	3.058288208007813	1.689337921142578	0.01720654678344727	3.0310498046875	1.753479797363281	0.0841562271118164
229	7.6	2.827023803710937	1.181814247131348	0.2452303771972656	2.792015625	1.359496566772461	0.2390312576293945	2.77482568359375	1.50331999206543	0.2408935089111328	2.783161987304688	1.723427764892578	0.2544924468994141	2.756739868164063	1.686864135742188	0.2756368713378906	2.636790771484375	1.661432769775391	0.3535693817138672	2.506838500976563	1.440341094970703	0.4674005279541016	2.394933837890625	1.430840225219727	0.262526123046875	2.323020874023437	1.438274078369141	0.2054394836425781	2.342757568359375	1.487768035888672	0.1728995132446289	2.399892333984375	1.462694046020508	0.1679648666381836	2.808149047851562	1.687100128173828	0.23052734375	2.911280639648437	1.672189666748047	0.1474523544311523	3.016810546875	1.485309539794922	-0.03894901752471924	2.950602416992187	1.709815246582031	-0.02071446418762207	2.961924072265625	1.742872253417969	0.05294148445129394
230	7.633333	2.819814208984375	1.180899154663086	0.2435883636474609	2.78496826171875	1.358896530151367	0.2377945251464844	2.765509887695313	1.502672912597656	0.2382071075439453	2.777571166992187	1.723256744384766	0.2465539093017578	2.756012084960938	1.687126312255859	0.2733675689697266	2.650565795898437	1.673347961425781	0.3715923767089844	2.590218872070313	1.432973968505859	0.5011717071533204	2.450184448242188	1.413862014770508	0.3125990905761719	2.37720458984375	1.42596939086914	0.2577436981201172	2.402334594726563	1.428057815551758	0.2117612457275391	2.454548095703125	1.476050064086914	0.2104378204345703	2.7967890625	1.686351684570313	0.2183427810668945	2.8751611328125	1.667190887451172	0.1116079559326172	2.910550415039062	1.45211491394043	-0.06952487373352051	2.809425170898438	1.662779388427734	-0.06396489715576172	2.854201293945312	1.718060577392578	-0.008841784954071044
231	7.666667	2.824339721679688	1.182905838012695	0.2426362457275391	2.791244140625	1.360555160522461	0.2369722900390625	2.770125122070312	1.503619491577148	0.2352133560180664	2.78639794921875	1.722924621582031	0.238893669128418	2.771439331054688	1.687329437255859	0.2701959686279297	2.707921264648437	1.670463348388672	0.3992766265869141	2.7253359375	1.437009399414062	0.5508351440429687	2.563777221679687	1.413242950439453	0.3819957275390625	2.4995478515625	1.430771255493164	0.3120791778564453	2.515270141601563	1.452229705810547	0.2723831329345703	2.581796020507813	1.483703918457031	0.2891722717285156	2.79788818359375	1.685889282226563	0.2073050765991211	2.840944458007812	1.655690795898437	0.08485526657104492	2.740589599609375	1.434955917358399	-0.06599840545654297	2.681856201171875	1.664878509521484	-0.05870874786376953	2.746466674804688	1.743852172851562	-0.05795951843261718
232	7.700000000000001	2.817091796875	1.186805770874023	0.238874885559082	2.790021240234375	1.366205978393555	0.2299375762939453	2.774263793945313	1.510477523803711	0.2255473709106445	2.781595581054687	1.730951995849609	0.2207954406738281	2.776142944335938	1.695758941650391	0.2556654663085938	2.73741796875	1.676695281982422	0.3942186279296875	2.860151245117187	1.469042709350586	0.5321506652832031	2.663593994140625	1.405060852050781	0.4355884552001953	2.58767041015625	1.440188552856445	0.4061476135253906	2.567278564453125	1.42205615234375	0.3111966400146484	2.6592294921875	1.483249557495117	0.3404648132324218	2.786714599609375	1.693226165771484	0.1879363632202148	2.78853076171875	1.661650268554688	0.05764326095581054	2.623571044921875	1.43984147644043	-0.01821824669837952	2.587253662109375	1.671082122802734	-0.01814520072937012	2.632251586914062	1.759711547851563	-0.03713510131835937
233	7.733333	2.824162353515625	1.196666084289551	0.2393738327026367	2.794963989257813	1.375769073486328	0.228534294128418	2.773512329101563	1.519292877197266	0.2208120422363281	2.783520385742188	1.739420104980469	0.209091178894043	2.780907592773437	1.705293823242187	0.2453128356933594	2.766097534179687	1.690958129882812	0.3889336700439453	2.91591162109375	1.462477905273438	0.4557197875976562	2.707954671223959	1.386258595784505	0.4262157999674479	2.626629516601563	1.391942291259766	0.4091443328857422	2.567021850585938	1.408909454345703	0.3382574005126953	2.678522583007813	1.471924865722656	0.3578899993896484	2.784946533203125	1.700718414306641	0.1769846801757812	2.777084838867188	1.658843200683594	0.04997675323486328	2.584667602539063	1.446511978149414	0.03553124809265137	2.486387573242188	1.655424072265625	-0.007219202518463134	2.517151489257813	1.740928466796875	-0.01003277397155762
234	7.766667	2.828525756835938	1.199630622863769	0.2340166015625	2.797588989257813	1.379567916870117	0.2236087417602539	2.776714477539063	1.524085723876953	0.2168439102172852	2.790360107421875	1.745170379638672	0.2009779434204101	2.791381225585938	1.711253021240234	0.2379143524169922	2.796274536132812	1.697941497802735	0.3834833984375	2.928483032226563	1.452079483032227	0.4101983032226563	2.700993041992187	1.385549057006836	0.4062311096191407	2.624818603515625	1.419119094848633	0.3589840393066406	2.645069946289063	1.440884429931641	0.340460220336914	2.677394653320312	1.483502670288086	0.3397167510986329	2.786975830078125	1.705892639160156	0.1692673645019531	2.751894653320313	1.662801330566406	0.04636022186279297	2.562737426757812	1.447657592773437	0.06844745635986328	2.433353881835937	1.640028747558594	0.04393949317932129	2.465416381835937	1.729246856689453	0.03642766284942626
235	7.800000000000001	2.8322724609375	1.20331795501709	0.2252605056762695	2.807782470703125	1.384376235961914	0.2180694961547852	2.786472900390625	1.528761322021484	0.2119398345947265	2.794224731445313	1.750207794189453	0.1963876953125	2.800260498046875	1.716066864013672	0.2326798553466797	2.8226982421875	1.699248779296875	0.3759528961181641	2.927443115234375	1.455079193115234	0.4196469421386719	2.724958414713542	1.417942352294922	0.4353140869140625	2.644293701171875	1.415213958740234	0.348725830078125	2.676805908203125	1.444248458862305	0.3481464538574219	2.674559326171875	1.458859451293945	0.3434897766113281	2.7877587890625	1.711074493408203	0.164960578918457	2.738599731445313	1.659624725341797	0.05029323196411133	2.554872924804688	1.438716674804688	0.06690903663635253	2.416452270507812	1.622546417236328	0.1060402946472168	2.4325771484375	1.707278503417969	0.1016547765731811
236	7.833333	2.829001220703125	1.205559776306152	0.2217997970581055	2.805920776367188	1.386700180053711	0.2134934158325195	2.784169311523438	1.530864166259766	0.2064814300537109	2.790322143554687	1.752242370605469	0.1898517913818359	2.797097412109375	1.718229522705078	0.2261834487915039	2.822984130859375	1.705960845947265	0.3684282531738281	2.863425903320313	1.435514068603516	0.3932591400146485	2.657962076822917	1.419741892496745	0.4342816365559896	2.5755087890625	1.409551330566406	0.352390869140625	2.6329482421875	1.430469818115234	0.3358461608886719	2.62968896484375	1.464239532470703	0.3181275177001953	2.783640380859375	1.713016479492187	0.1587108688354492	2.73528662109375	1.664729705810547	0.04245174407958984	2.559755493164062	1.438104187011719	0.06876001739501952	2.404940307617188	1.612391387939453	0.1108750762939453	2.40310107421875	1.694228393554687	0.1063140335083008
237	7.866667	2.833646240234375	1.209727989196777	0.2187571258544922	2.81548681640625	1.391361190795898	0.2101639022827148	2.791229614257813	1.535118469238281	0.2022975311279297	2.80471923828125	1.756499664306641	0.1843646469116211	2.813409790039063	1.722144836425781	0.2200297317504883	2.845960815429688	1.699030059814453	0.3590580902099609	2.853753784179688	1.436061965942383	0.354509994506836	2.66928955078125	1.482864735921224	0.4119408772786459	2.559088989257813	1.46755256652832	0.3639427795410156	2.650162109375	1.475535446166992	0.3547065734863282	2.63844140625	1.498176162719727	0.3195277404785156	2.793658325195313	1.717528869628906	0.1541295166015625	2.732336059570312	1.664479583740234	0.04649323654174804	2.559481323242188	1.440463180541992	0.08306977272033692	2.381192504882812	1.597557922363281	0.1168936996459961	2.370576538085937	1.678367553710937	0.09164714050292969
238	7.9	2.834425415039062	1.209553207397461	0.2195280227661133	2.816476928710937	1.391184982299805	0.2110531768798828	2.792379760742187	1.534942657470703	0.2032286682128906	2.806059448242188	1.756292999267578	0.1853905868530273	2.814445922851562	1.721932434082031	0.2211094207763672	2.845683227539062	1.698496459960937	0.3602043151855469	2.85263232421875	1.435782135009766	0.3541676483154297	2.6681220703125	1.483938313802083	0.4103096516927083	2.558143920898438	1.469726013183594	0.3609500579833984	2.649847778320312	1.478491333007812	0.3531029205322266	2.63800927734375	1.499298492431641	0.3181548614501953	2.7952431640625	1.717337799072266	0.1550877685546875	2.734840454101563	1.664098022460937	0.0471010856628418	2.560903686523437	1.440704605102539	0.08273943519592285	2.38105322265625	1.596049682617187	0.1150751037597656	2.366397216796875	1.678581848144531	0.09383669471740723
239	7.933333000000001	2.8399853515625	1.201103713989258	0.2148118896484375	2.81727099609375	1.381925842285156	0.2077557601928711	2.788206665039063	1.524460876464844	0.201919303894043	2.80019970703125	1.745490631103516	0.1863779983520508	2.811332641601562	1.710769073486328	0.2208003311157227	2.858943603515625	1.693215698242188	0.3550037841796875	2.880302368164062	1.438108337402344	0.3669629058837891	2.626876383463542	1.456077911376953	0.445054697672526	2.604879516601563	1.491827056884766	0.3960929260253906	2.684896606445313	1.436734878540039	0.3915439300537109	2.620161254882812	1.529330169677734	0.3465267028808594	2.787148315429687	1.707014343261719	0.1564515991210937	2.717467163085938	1.656905334472656	0.0534469165802002	2.545046264648438	1.439550277709961	0.1225473098754883	2.36223388671875	1.586576904296875	0.1644688873291016	2.344711181640625	1.674268280029297	0.1419162940979004
240	7.966667000000001	2.844057495117188	1.202596122741699	0.2118641357421875	2.821558349609375	1.383200378417969	0.2051194381713867	2.792556274414062	1.525552398681641	0.1999429702758789	2.803914184570313	1.74634619140625	0.1847033615112305	2.816733764648438	1.711573364257812	0.218337028503418	2.871738403320312	1.694661407470703	0.3498621368408203	2.903239868164063	1.445677871704102	0.3696446838378906	2.701496704101563	1.405765365600586	0.47104833984375	2.631015014648438	1.459464782714844	0.4422225646972656	2.714697265625	1.422520477294922	0.4045103607177735	2.650182983398437	1.504599044799805	0.3831725158691406	2.78934912109375	1.708000091552734	0.1553633651733398	2.714180419921875	1.660164978027344	0.05556168365478516	2.54551953125	1.443978652954101	0.1307438087463379	2.365375122070312	1.589746551513672	0.1847786102294922	2.337867797851563	1.684696136474609	0.1528992195129394
241	8	2.846827880859375	1.204456108093262	0.2112836227416992	2.825242431640625	1.385214218139649	0.2042625961303711	2.796867797851562	1.527706817626953	0.1988214569091797	2.8086298828125	1.748721069335938	0.1855077133178711	2.821155517578125	1.713621795654297	0.2189682998657226	2.876485961914062	1.694305847167969	0.3496203308105469	2.90631787109375	1.446188171386719	0.370099380493164	2.705040405273437	1.394109756469727	0.47271435546875	2.63172802734375	1.447156066894531	0.4486124725341797	2.712274536132813	1.423330108642578	0.4035613098144532	2.653860107421875	1.496542770385742	0.3894557342529297	2.794231201171875	1.710632110595703	0.1557188491821289	2.7195625	1.663961669921875	0.0547276496887207	2.5510673828125	1.447083892822266	0.1293631820678711	2.369505126953125	1.590483276367187	0.1841003799438476	2.323905639648437	1.679353088378906	0.1487103462219238
242	8.033333000000001	2.85272021484375	1.20646849822998	0.2081130981445312	2.83131787109375	1.387533706665039	0.197386947631836	2.808902709960938	1.5313212890625	0.1889978256225586	2.81176220703125	1.753468414306641	0.1801145095825195	2.82699658203125	1.718112976074219	0.2123390426635742	2.884951416015625	1.69771435546875	0.3416052551269532	2.918398559570313	1.455511093139648	0.360805679321289	2.729304931640625	1.379515243530273	0.4664891815185547	2.653280883789062	1.433215118408203	0.4636289215087891	2.733841430664063	1.423429138183594	0.4038279266357422	2.673865234375	1.484222961425781	0.39929736328125	2.7975751953125	1.715354309082031	0.1500127563476563	2.718398803710937	1.667111053466797	0.05265603256225586	2.55036962890625	1.450554351806641	0.1320713119506836	2.369434936523438	1.590465759277344	0.1977352523803711	2.383856323242187	1.686155670166016	0.1545984992980957
243	8.066667000000001	2.853757202148437	1.205403785705566	0.2066490783691406	2.83243359375	1.385775253295898	0.1961092987060547	2.8130517578125	1.529664001464844	0.1878329772949219	2.81437060546875	1.751093231201172	0.1802448196411133	2.8300634765625	1.715778656005859	0.2119888534545898	2.886154418945313	1.694254241943359	0.3416574859619141	2.92271484375	1.456766036987305	0.366155990600586	2.741523559570313	1.369009353637695	0.4697171020507812	2.665369018554688	1.421568466186523	0.4698250122070313	2.74216552734375	1.416643005371094	0.400957534790039	2.685987426757813	1.476203948974609	0.4057979431152344	2.800220092773437	1.713193450927734	0.1501801681518555	2.719270874023437	1.6688974609375	0.05316723442077637	2.55178271484375	1.453277465820312	0.1303191146850586	2.374242309570313	1.593043426513672	0.2032475662231445	2.38539453125	1.688676055908203	0.1602102508544922
244	8.1	2.855920532226563	1.205140167236328	0.2061825180053711	2.833040283203125	1.385293273925781	0.1959623947143554	2.816426513671875	1.529651885986328	0.1878498229980469	2.817547241210938	1.751107116699219	0.1816382217407227	2.833203979492187	1.715611846923828	0.2132076721191406	2.889378784179687	1.692220062255859	0.3428954162597656	2.928001586914062	1.452814727783203	0.3661856079101563	2.7504072265625	1.357177429199219	0.4669424438476563	2.673940551757813	1.409416778564453	0.4751821594238281	2.746062377929687	1.412563842773437	0.3994603881835938	2.693518798828125	1.46898600769043	0.4115386047363281	2.803500366210938	1.713386474609375	0.1512974700927734	2.722378295898437	1.669426605224609	0.05413076782226563	2.5529638671875	1.455151885986328	0.1301842231750488	2.372428833007812	1.589375579833984	0.2056244201660156	2.390373046875	1.684766479492187	0.1648644599914551
245	8.133333	2.8568935546875	1.202734069824219	0.2065734252929687	2.8346923828125	1.383207153320313	0.1966902465820312	2.818834838867188	1.527843383789063	0.188820442199707	2.821365478515625	1.749621307373047	0.1837984924316406	2.83698095703125	1.713805541992187	0.2151300888061523	2.891791870117188	1.689233703613281	0.3452827606201172	2.923654174804688	1.450731719970703	0.3682931213378906	2.693781087239584	1.399307525634766	0.464432861328125	2.663028198242188	1.431423233032227	0.4730434112548828	2.7478203125	1.414279388427734	0.407509536743164	2.695200073242187	1.482190017700195	0.394049072265625	2.806892333984375	1.712106536865234	0.1532910766601562	2.724764282226563	1.668324096679688	0.05671127700805664	2.551412231445313	1.455517684936523	0.1307220764160156	2.371209838867188	1.589556091308594	0.2078972854614258	2.360749267578125	1.681181640625	0.1645262413024902
246	8.166667	2.85557421875	1.205665267944336	0.205951301574707	2.833082153320313	1.385840148925781	0.1965409393310547	2.815880493164062	1.530144165039062	0.1891584701538086	2.818729858398437	1.751547241210937	0.1838485641479492	2.834105102539063	1.715807312011719	0.2152618789672852	2.891309814453125	1.691631591796875	0.3443318634033203	2.928443115234375	1.45147412109375	0.3674286804199219	2.751498291015625	1.365862854003906	0.4709365844726562	2.670863403320312	1.414626403808594	0.476075668334961	2.7454619140625	1.415802536010742	0.4007105102539062	2.692662475585938	1.471524230957031	0.4043966064453125	2.804392700195312	1.714076599121094	0.153366439819336	2.723041748046875	1.671031829833984	0.05600655364990235	2.549536010742187	1.457066680908203	0.1264108428955078	2.367015991210938	1.583834503173828	0.205997688293457	2.382427978515625	1.68084814453125	0.1692796630859375
247	8.200000000000001	2.846969360351562	1.21007113647461	0.2040358428955078	2.822402099609375	1.390997756958008	0.1948216018676758	2.800822631835937	1.535393737792969	0.1876177597045898	2.803572387695312	1.757784423828125	0.1802200012207031	2.819178344726562	1.722169128417969	0.212052734375	2.880293579101562	1.698367401123047	0.3404139404296875	2.905928833007812	1.444223815917969	0.368118911743164	2.75423876953125	1.377123545328776	0.4891760050455729	2.632550659179687	1.42963916015625	0.4786144866943359	2.67058251953125	1.487233459472656	0.4045836029052735	2.676285766601563	1.483719360351563	0.4032030792236329	2.789043212890625	1.71985546875	0.1499960403442383	2.706615844726563	1.671911926269531	0.05476978302001953	2.518877075195313	1.46501921081543	0.119242431640625	2.314921264648437	1.567650421142578	0.1881835632324219	2.322189819335938	1.671740356445312	0.1699068565368652
248	8.233333	2.845811889648437	1.212128631591797	0.2063157424926758	2.821317993164063	1.392781402587891	0.1964220352172852	2.797637817382812	1.536690307617187	0.188969856262207	2.804334228515625	1.758598022460938	0.1769236450195312	2.819719482421875	1.7233837890625	0.2092316055297851	2.883197998046875	1.705357666015625	0.3359695434570312	2.904548706054687	1.454867782592773	0.3802601165771484	2.749701904296875	1.41258159383138	0.5140308024088541	2.633679565429688	1.464927871704102	0.5044158935546875	2.65478662109375	1.526447616577149	0.4257109985351563	2.68540576171875	1.513990585327148	0.4238397827148437	2.788706298828125	1.720373626708984	0.147735221862793	2.703545288085937	1.67470590209961	0.05400953102111816	2.510611328125	1.47134651184082	0.112149284362793	2.305884765625	1.561719299316406	0.1907830200195312	2.297120483398437	1.6662783203125	0.1820335922241211
249	8.266667	2.853454345703125	1.208779060363769	0.211598503112793	2.832057739257812	1.389444961547851	0.2026501770019531	2.808684448242188	1.53306787109375	0.1960460662841797	2.819525512695312	1.754463928222656	0.1869490051269531	2.833696533203125	1.718649383544922	0.218977783203125	2.893694091796875	1.69584228515625	0.3468297424316407	2.920952880859375	1.452490234375	0.3926006927490234	2.748634033203125	1.467024434407552	0.5032498372395833	2.6328125	1.49633219909668	0.4986937255859375	2.698687622070312	1.52233088684082	0.4750334167480469	2.696955932617187	1.56843864440918	0.4729041748046875	2.803749267578125	1.716984649658203	0.1570979309082031	2.718353393554688	1.676559997558594	0.06196167373657226	2.535252319335938	1.465108840942383	0.07670496940612793	2.324863037109375	1.538388061523438	0.1638384895324707	2.276694580078125	1.627682586669922	0.1539054527282715
250	8.300000000000001	2.854124145507813	1.212979141235352	0.2106797943115234	2.834222412109375	1.392819778442383	0.2033918304443359	2.81160498046875	1.53560498046875	0.1981841888427734	2.82499169921875	1.755555419921875	0.1879167556762695	2.838925048828125	1.719906494140625	0.2197871475219726	2.9022001953125	1.693213226318359	0.3436464080810547	2.950623413085937	1.472105972290039	0.3923380584716797	2.797551188151042	1.512974110921224	0.510373291015625	2.669231689453125	1.515754684448242	0.5035864562988281	2.72514013671875	1.574796325683594	0.4796041870117188	2.719399169921875	1.597558441162109	0.4623453979492188	2.808589477539063	1.718359405517578	0.1585996322631836	2.721567016601562	1.682173736572266	0.06401973724365234	2.53723876953125	1.473805786132812	0.05170389032363892	2.335460083007812	1.526352783203125	0.165670295715332	2.255574340820313	1.569804565429687	0.1418300876617432
251	8.333333	2.854888549804687	1.216165672302246	0.2044172592163086	2.834261840820313	1.39583740234375	0.1965807647705078	2.809164672851562	1.538010681152344	0.1914289093017578	2.823698974609375	1.757463928222656	0.174914909362793	2.839690063476563	1.722444458007812	0.2065223922729492	2.913642211914063	1.704016845703125	0.3268180084228516	3.038115152994791	1.514259195963542	0.4181084391276042	2.859216552734375	1.555643493652344	0.5497731933593749	2.73240576171875	1.557942794799805	0.5442225646972656	2.777106811523438	1.576142486572266	0.4847859802246094	2.77718115234375	1.621041198730469	0.4814448547363281	2.804790771484375	1.719763397216797	0.1477837295532227	2.713296264648438	1.684884918212891	0.05746863174438476	2.523319213867187	1.484198684692383	0.04408055865764618	2.323033813476563	1.524666931152344	0.1600153312683105	2.225344848632813	1.546290435791016	0.1474480247497559
252	8.366667	2.856900146484375	1.218775192260742	0.2033870010375977	2.835447875976563	1.397904602050781	0.1954575653076172	2.815339965820312	1.540632934570313	0.1895569534301758	2.830143920898437	1.759264495849609	0.1692400665283203	2.847393188476563	1.724668334960938	0.200426628112793	2.92564501953125	1.715182189941406	0.3181141052246094	3.076545817057292	1.565879028320312	0.4318198038736979	2.909568603515625	1.611255798339844	0.5745630696614583	2.778424560546875	1.604363403320312	0.5467678222656249	2.800421997070313	1.631038055419922	0.4931457214355469	2.779352783203125	1.630816223144531	0.4902510986328125	2.809831665039062	1.72139111328125	0.1437022171020508	2.7151103515625	1.690545867919922	0.05614579010009765	2.545674560546875	1.490072525024414	0.005326248168945311	2.355336181640625	1.520330093383789	0.1264455947875976	2.252203857421875	1.519857437133789	0.1150355412960052
253	8.4	2.858825073242187	1.218400733947754	0.2032105560302734	2.8354736328125	1.397333770751953	0.1937275314331054	2.812193725585938	1.539606628417969	0.1869551544189453	2.82376220703125	1.758622406005859	0.166116340637207	2.842439575195312	1.724215393066406	0.1967306365966797	2.9270244140625	1.713900817871094	0.3102317810058594	3.080873616536458	1.580748392740885	0.4464022216796875	2.929884928385416	1.657274556477865	0.5819617919921874	2.805569091796875	1.6448955078125	0.5508982849121093	2.826711059570313	1.658424163818359	0.4891247253417969	2.7992353515625	1.662421447753906	0.4980912780761719	2.803057861328125	1.720454711914063	0.1412631149291992	2.705013916015625	1.689025756835937	0.05745076370239258	2.517988159179688	1.507889678955078	-0.008453966140747071	2.326632690429688	1.47191828918457	0.1019058476090431	2.2304765625	1.434932968139649	0.08204230880737304
254	8.433333000000001	2.8492392578125	1.229146598815918	0.2009975509643555	2.825739135742188	1.408075668334961	0.1892742004394531	2.80279833984375	1.550324035644531	0.1806552658081055	2.815310302734375	1.769830993652344	0.1609250183105469	2.831824584960938	1.735407287597656	0.1929452514648438	2.90789013671875	1.720915466308594	0.3131121215820313	3.069207926432291	1.602331990559896	0.4425709838867187	2.946057861328125	1.707243001302083	0.5676324869791666	2.808401733398437	1.676031646728516	0.5487716369628906	2.748058837890625	1.70973046875	0.4845977478027344	2.794093872070313	1.694167541503906	0.4976497497558593	2.79654443359375	1.73151904296875	0.1344334869384766	2.69875390625	1.706272918701172	0.04742984390258789	2.491214599609375	1.541416015625	-0.03351235961914063	2.289128011067708	1.460508076985677	0.02033489481608073	2.200640014648438	1.486736877441406	0.03243618011474609
255	8.466667000000001	2.847185424804688	1.236027503967285	0.2043418807983398	2.8234697265625	1.414174331665039	0.1911088714599609	2.804224487304688	1.556230804443359	0.1805316619873047	2.80847900390625	1.775493591308594	0.1635336456298828	2.825942016601562	1.741446868896484	0.1952098159790039	2.903126220703125	1.731457702636719	0.3143528747558594	3.052845703125	1.594381103515625	0.4246097106933594	2.990513020833333	1.748786682128906	0.5320355224609375	2.844434692382813	1.68402392578125	0.5219537963867187	2.7521953125	1.711347808837891	0.4886523742675781	2.81585498046875	1.706797637939453	0.4737327728271484	2.791501831054688	1.736970062255859	0.1365022354125977	2.6976181640625	1.709057159423828	0.04692691802978516	2.494656982421875	1.551451721191406	-0.05297842407226563	2.290759847005209	1.476951619466146	-0.009711919148763015	2.209288208007813	1.521320892333984	0.02819799041748047
256	8.5	2.848370361328125	1.243782890319824	0.206591911315918	2.824432373046875	1.421671752929688	0.193443962097168	2.80561279296875	1.563745483398437	0.1828088684082031	2.807189453125	1.782810150146484	0.1681713104248047	2.826230590820312	1.748657897949219	0.1986846466064453	2.910568725585938	1.742142822265625	0.3111112670898437	3.0692626953125	1.602153610229492	0.4121423034667969	3.013988525390625	1.751650889078776	0.5253522542317709	2.87702294921875	1.697161849975586	0.5117587280273437	2.779821533203125	1.730754806518555	0.4840700073242187	2.847578002929688	1.713458419799805	0.4766162872314453	2.789474365234375	1.744486022949219	0.1414452819824219	2.693212158203125	1.719931762695313	0.05421973037719726	2.503762329101562	1.561740783691406	-0.06553850936889648	2.292017578125	1.483705261230469	-0.04090707397460937	2.2003759765625	1.477998840332031	-0.08119940948486329
257	8.533333000000001	2.839884155273437	1.246502243041992	0.2134421768188476	2.812481811523438	1.422636489868164	0.2009139175415039	2.792502807617188	1.563516754150391	0.190450927734375	2.789264892578125	1.780795623779297	0.1744216079711914	2.810237915039063	1.747462219238281	0.2039599761962891	2.90142626953125	1.747591033935547	0.3107560119628906	3.092382568359375	1.623469696044922	0.3901302032470703	3.027082682291667	1.765331715901693	0.5070177001953126	2.902884521484375	1.703094100952149	0.4952982177734375	2.799272583007812	1.729710220336914	0.4890013275146484	2.866231079101563	1.718854629516602	0.4804728698730468	2.771144287109375	1.742269775390625	0.1490530624389649	2.67115869140625	1.723852996826172	0.0682396240234375	2.478283569335938	1.567167694091797	-0.05629901504516602	2.2758388671875	1.473673370361328	-0.08145414733886719	2.187576416015625	1.481695846557617	-0.130733024597168
258	8.566667000000001	2.841850708007812	1.249390182495117	0.2066730270385742	2.81364013671875	1.425668365478516	0.1935710601806641	2.792574462890625	1.566559448242188	0.18262158203125	2.78799658203125	1.784112609863281	0.166637451171875	2.808319091796875	1.750950592041016	0.1968617553710937	2.89026171875	1.752092224121094	0.3114628601074219	3.07536474609375	1.635933227539062	0.4131447448730469	3.022273925781251	1.765242960611979	0.5171771036783854	2.896963256835938	1.691287841796875	0.5017136993408202	2.80274365234375	1.733007598876953	0.478908935546875	2.87024462890625	1.720963195800781	0.473354263305664	2.762235758463542	1.728169108072916	0.1543828735351563	2.669438883463542	1.717214131673177	0.06358351135253906	2.488510416666667	1.564898498535156	-0.08326778157552084	2.309235514322916	1.458431111653646	-0.1105288899739583	2.214707641601563	1.482625900268555	-0.1098427276611328
259	8.6	2.843189208984375	1.2496962890625	0.2073697509765625	2.8156953125	1.426034271240234	0.1941103591918945	2.793139282226563	1.566670837402344	0.1833294372558594	2.787021362304687	1.783754241943359	0.1634515762329102	2.808654907226563	1.751223236083984	0.1934957504272461	2.897181518554687	1.752769897460937	0.3041829986572265	3.073797729492187	1.643541107177734	0.4188271789550781	3.013385579427084	1.774049713134766	0.5266649983723958	2.896862182617188	1.69235856628418	0.5142780151367188	2.806403442382813	1.732449569702148	0.4808070831298828	2.873605102539063	1.720374313354492	0.4771790924072266	2.769187133789063	1.744493011474609	0.1388371353149414	2.6732763671875	1.724694183349609	0.05208425903320312	2.47779736328125	1.574006317138672	-0.07200984191894531	2.285792236328125	1.478385971069336	-0.09271202087402344	2.20663525390625	1.475253707885742	-0.1476135864257812
260	8.633333	2.845973388671875	1.251517242431641	0.2168626022338867	2.81332666015625	1.426927215576172	0.2029951400756836	2.784002685546875	1.566521911621094	0.1925581436157227	2.7775126953125	1.783643951416016	0.1704982604980469	2.799196655273438	1.751421447753906	0.200886962890625	2.890515014648438	1.750228363037109	0.3090657806396484	3.090375122070313	1.632171752929688	0.3912892456054687	3.028116617838542	1.754629618326823	0.5049843139648438	2.91147509765625	1.688027618408203	0.5008443298339844	2.810299072265625	1.725758697509766	0.4918004913330078	2.878057983398437	1.715008514404297	0.4835914459228516	2.759752807617188	1.744052917480469	0.1462599639892578	2.658827880859375	1.722333862304688	0.06603554916381836	2.455280883789063	1.5693857421875	-0.04902386474609376	2.269278442382813	1.463244934082031	-0.1132593154907227	2.196389038085938	1.468930770874024	-0.1778119201660156
261	8.666667	2.846960205078125	1.252219017028809	0.2174677658081055	2.814053955078125	1.427659088134766	0.20369873046875	2.784199584960938	1.567198974609375	0.1932495803833008	2.776557373046875	1.784469360351562	0.1733877105712891	2.7978212890625	1.752051666259766	0.2039126739501953	2.8865810546875	1.75038427734375	0.3143784637451172	3.086519287109375	1.632912780761719	0.3962681884765625	3.02470703125	1.758534637451172	0.5020194091796876	2.90692041015625	1.689206741333008	0.5001185607910157	2.805301879882812	1.725754409790039	0.4921996307373047	2.873306762695313	1.715241073608398	0.4831839141845703	2.75962353515625	1.745049957275391	0.1483262634277344	2.659056518554688	1.723628021240234	0.06755825424194335	2.454115356445313	1.570908203125	-0.04686123466491699	2.266697998046875	1.464889511108398	-0.1107003479003906	2.197634521484375	1.46890998840332	-0.1823826599121094
262	8.700000000000001	2.849080810546875	1.24999488067627	0.2163301696777344	2.816125366210938	1.425124984741211	0.2021277618408203	2.784815307617188	1.564067413330078	0.1913783493041992	2.777788940429687	1.781009918212891	0.1713900909423828	2.798858154296875	1.748565155029297	0.2019482803344727	2.883352905273437	1.749853393554687	0.3156272430419922	3.075933227539062	1.6403466796875	0.4245552520751953	3.009245361328125	1.767260528564453	0.5136778564453125	2.894140747070312	1.686735794067383	0.5133346099853515	2.793495849609375	1.719063125610352	0.4956129302978516	2.86130224609375	1.713742080688477	0.4808867797851563	2.7608466796875	1.741720428466797	0.1463449859619141	2.661780517578125	1.721806823730469	0.06412851333618164	2.45160546875	1.573721496582031	-0.0474908390045166	2.260811889648437	1.469296676635742	-0.1113588790893555	2.201573364257813	1.462094772338867	-0.1957732238769531
263	8.733333	2.846607055664062	1.255988311767578	0.2251648635864258	2.812008422851562	1.431222320556641	0.2109651641845703	2.778896728515625	1.570094970703125	0.2000225601196289	2.769961181640625	1.787905944824219	0.1837636795043945	2.789323974609375	1.755076293945312	0.2151772918701172	2.865189453125	1.754976989746094	0.3348159637451172	3.063312255859375	1.634693572998047	0.4373050384521484	2.978614013671875	1.655467178344727	0.5202693786621094	2.899216186523438	1.639533279418945	0.4920094757080078	2.810204467773437	1.686163375854492	0.4625502014160156	2.875626831054688	1.65012580871582	0.4453808898925781	2.755435668945313	1.748762115478516	0.1567593307495117	2.660877319335937	1.729642913818359	0.06916067123413086	2.458409912109375	1.577130340576172	-0.05483104324340821	2.271208618164063	1.466808715820313	-0.1302677688598633	2.222285888671875	1.456325637817383	-0.2209460906982422
264	8.766667	2.849555419921875	1.253991317749023	0.2280562210083008	2.815651000976563	1.429248489379883	0.2116635665893555	2.78555810546875	1.568656127929688	0.1984890747070313	2.769119995117188	1.786097778320312	0.1834823379516602	2.786650146484375	1.753721221923828	0.2163038940429687	2.845931396484375	1.760263824462891	0.3445070190429688	3.037273803710938	1.641854827880859	0.4673636169433594	2.963672485351562	1.649525436401367	0.5248836059570312	2.892613403320313	1.624796463012695	0.4888986358642579	2.803536254882812	1.673363357543945	0.4714981536865234	2.8608544921875	1.648788558959961	0.4420679626464844	2.75898974609375	1.746715057373047	0.1548473968505859	2.674141357421875	1.724358856201172	0.05938187026977539	2.464993408203125	1.574383941650391	-0.05391010665893554	2.283503540039062	1.454412414550781	-0.1359027099609375	2.229783447265625	1.45339860534668	-0.2250099334716797
265	8.800000000000001	2.857524291992187	1.255751487731934	0.232611068725586	2.826857543945312	1.431788940429688	0.216307991027832	2.797972900390625	1.571622985839844	0.2030714492797852	2.782370361328125	1.789594604492188	0.1910422515869141	2.796999389648438	1.7565224609375	0.2244897079467773	2.839968872070313	1.758655731201172	0.3564078216552734	3.028950439453125	1.626595092773437	0.4801111755371094	2.949979858398438	1.636181030273437	0.4995061187744141	2.889311645507813	1.61078173828125	0.4556066741943359	2.797580932617187	1.646478179931641	0.4207243804931641	2.84145068359375	1.635766082763672	0.4145780944824219	2.774916625976562	1.750749603271484	0.1609754943847656	2.698566528320312	1.729768310546875	0.05779833984375	2.497293701171875	1.574878601074219	-0.06525888061523438	2.30562841796875	1.461020589192708	-0.1371250101725261	2.253854248046875	1.453775527954102	-0.1993051300048828
266	8.833333	2.862663696289062	1.246184524536133	0.2455907135009766	2.828395385742188	1.420966156005859	0.2260027389526367	2.799068115234375	1.560336639404297	0.210369384765625	2.786830078125	1.777919616699219	0.1955748519897461	2.799992309570313	1.745053497314453	0.2299061584472656	2.84416162109375	1.742752288818359	0.3647823028564453	3.027833618164062	1.596584106445313	0.4872169494628906	2.940075561523438	1.608073181152344	0.5159672241210937	2.88169580078125	1.585731811523437	0.4613004913330078	2.788068603515625	1.6215205078125	0.4212113342285156	2.83238525390625	1.603960266113281	0.4315907592773437	2.779756958007813	1.738962860107422	0.1655974502563476	2.70581298828125	1.715573638916016	0.06085821914672852	2.493820190429688	1.580031341552735	-0.06826934814453126	2.307478271484375	1.474543273925781	-0.1625828628540039	2.251394775390625	1.480538238525391	-0.2503017730712891
267	8.866667	2.867732421875	1.238111396789551	0.2527326812744141	2.829660400390625	1.41293733215332	0.2297896270751953	2.79742919921875	1.552160369873047	0.2112489700317383	2.78878125	1.771217437744141	0.1950402145385742	2.797973876953125	1.73804443359375	0.2308266067504883	2.832466552734375	1.736617706298828	0.3704501953125	2.998039306640625	1.590237182617187	0.5219771423339844	2.922646850585938	1.596173950195312	0.5394810791015625	2.86321826171875	1.580214324951172	0.4751632690429687	2.775867431640625	1.60599853515625	0.4178009796142578	2.818668579101562	1.586396301269531	0.4493684997558594	2.784550415039063	1.732062316894531	0.1642918930053711	2.723642700195312	1.704552459716797	0.05177366638183593	2.5093173828125	1.57656298828125	-0.08539658737182618	2.31549169921875	1.483490707397461	-0.1799567947387695	2.245118896484375	1.512994766235352	-0.2476017456054688
268	8.9	2.860944213867187	1.230576766967773	0.2540275344848633	2.8231162109375	1.404953460693359	0.2285751266479492	2.793323608398437	1.544334884643555	0.2091101837158203	2.787497192382812	1.762980834960937	0.1916780548095703	2.793039306640625	1.729955047607422	0.2282183609008789	2.8101572265625	1.736104705810547	0.3711884460449218	2.967050415039062	1.620691101074219	0.5631930236816406	2.899549072265625	1.620141967773437	0.5685531616210937	2.844822021484375	1.590647247314453	0.5077967834472656	2.763251953125	1.595540435791015	0.4444639587402344	2.801810302734375	1.589336334228516	0.4759637756347657	2.786003662109375	1.7237998046875	0.1607803573608398	2.737706298828125	1.699953369140625	0.04220245170593262	2.530921630859375	1.56802896118164	-0.1017085456848145	2.339033203125	1.474277160644531	-0.1984205322265625	2.268090087890625	1.509702529907226	-0.2665514678955078
269	8.933333000000001	2.850549072265625	1.193694488525391	0.2520321884155273	2.818623657226563	1.370673431396484	0.2372109146118164	2.793519775390625	1.512458969116211	0.2265802917480469	2.797437255859375	1.732036834716797	0.2212397918701172	2.7981748046875	1.69689697265625	0.2562008209228516	2.810018676757813	1.72573046875	0.3957539825439453	2.912386108398437	1.631838165283203	0.6381168518066407	2.802815795898438	1.774567535400391	0.5186389770507813	2.780581298828125	1.818758575439453	0.4572660217285156	2.746882690429687	1.86911166381836	0.3861935119628906	2.80670068359375	1.808782989501953	0.4794879455566406	2.797529052734375	1.694579162597656	0.1881371383666992	2.762025268554687	1.683405609130859	0.06052233505249023	2.580922119140625	1.529597137451172	-0.09628979873657226	2.387755493164062	1.415662109375	-0.1738488540649414	2.31526220703125	1.426460845947266	-0.2475626220703125
270	8.966667000000001	2.844592163085937	1.184985832214355	0.2531625823974609	2.815280395507813	1.363964584350586	0.2370927047729492	2.793471069335937	1.507637985229492	0.2266180191040039	2.80400341796875	1.728945648193359	0.2228815765380859	2.800171142578125	1.693446533203125	0.257818130493164	2.800029541015625	1.706334716796875	0.4029424438476563	2.81392138671875	1.598493438720703	0.6628778686523438	2.739159423828125	1.766306945800781	0.5228097229003906	2.7311513671875	1.816852630615234	0.4470158843994141	2.703404907226562	1.86958056640625	0.3577369384765625	2.76663232421875	1.818026824951172	0.4381940002441406	2.806472900390625	1.691216613769531	0.1894923248291016	2.789297973632812	1.677362365722656	0.0573089427947998	2.635374633789063	1.499598327636719	-0.1063575439453125	2.42256298828125	1.404661407470703	-0.1608638076782227	2.382382202148437	1.413540451049805	-0.2430353393554687
271	9	2.836071655273438	1.180190673828125	0.2588568267822265	2.810214233398438	1.358932205200195	0.2373702697753906	2.7936689453125	1.502827743530273	0.22384521484375	2.809566040039062	1.723487823486328	0.2191576766967773	2.798458129882813	1.688684539794922	0.2532205047607422	2.771779052734375	1.686344604492187	0.3965111389160156	2.704797729492188	1.567559753417969	0.6412781372070313	2.649025756835938	1.734694183349609	0.4878604736328125	2.684331420898437	1.795471527099609	0.4224644927978516	2.710417358398438	1.861770660400391	0.341479232788086	2.697458740234375	1.779718566894531	0.4469111328125	2.817439086914062	1.685241149902344	0.1873503570556641	2.832840942382813	1.667555908203125	0.05571896171569824	2.685648803710937	1.486550552368164	-0.1111032638549805	2.46543310546875	1.402194122314453	-0.1467853393554688	2.423190063476563	1.413438690185547	-0.2297262420654297
272	9.033333000000001	2.829460571289062	1.172231986999512	0.2637392272949219	2.810140625	1.350935348510742	0.2430338897705078	2.797198974609375	1.494348556518555	0.2288614196777344	2.810696899414062	1.714007965087891	0.2274929885864258	2.794759887695313	1.679092102050781	0.2590075607299804	2.745099853515625	1.672259002685547	0.394686996459961	2.60770849609375	1.526903869628906	0.5887160644531251	2.587384887695312	1.712177398681641	0.44532568359375	2.632275390625	1.779907989501953	0.3913439483642578	2.680313232421875	1.83347348022461	0.3089008483886719	2.6449404296875	1.760960815429687	0.3702885894775391	2.824041259765625	1.676227478027344	0.1974497909545899	2.865395874023438	1.664247436523437	0.07209926605224609	2.750311401367187	1.474608474731445	-0.1066740531921387	2.525907836914063	1.404422943115234	-0.1382055969238281	2.486780029296875	1.407243362426758	-0.2190475845336914
273	9.066667000000001	2.83564794921875	1.168149475097656	0.2735606689453125	2.818426391601562	1.347899154663086	0.2521377944946289	2.805208984375	1.491513778686523	0.2345499496459961	2.817039306640625	1.712320861816406	0.2391572875976563	2.79603173828125	1.676573486328125	0.2669833679199218	2.7159296875	1.659923767089844	0.3869632263183593	2.528320922851562	1.505144332885742	0.5279346923828125	2.5336103515625	1.704177978515625	0.4004156494140625	2.6011572265625	1.761436950683594	0.3583771362304687	2.669117919921875	1.823170013427734	0.3033314514160156	2.654494018554687	1.734148376464844	0.3547581176757812	2.835808959960938	1.674982788085937	0.2111429672241211	2.897087768554687	1.656503021240234	0.09464080810546875	2.82551513671875	1.450449920654297	-0.09061168670654297	2.591342651367188	1.433819671630859	-0.1317756462097168	2.505525146484375	1.410134185791016	-0.1747041549682617
274	9.1	2.831800659179687	1.172204902648926	0.2665815887451172	2.814513305664063	1.352599090576172	0.2471901245117187	2.800400512695313	1.496718170166016	0.2306529541015625	2.816551391601562	1.717675109863281	0.2403555908203125	2.790991333007812	1.682024475097656	0.2644745941162109	2.688593139648438	1.661661407470703	0.3653451080322266	2.485831787109375	1.471517776489258	0.4129246368408203	2.494205810546875	1.678264221191406	0.300213623046875	2.558245239257813	1.750851470947266	0.289742416381836	2.634681396484375	1.82447265625	0.2651586303710938	2.596356689453125	1.754847869873047	0.2641966705322266	2.838244750976562	1.680132873535156	0.214586540222168	2.925089721679687	1.657497924804687	0.1146688690185547	2.892778076171875	1.432957229614258	-0.06140484428405761	2.660598022460937	1.435001937866211	-0.1167259101867676	2.559498657226563	1.43015249633789	-0.14417578125
275	9.133333	2.825962280273437	1.165048599243164	0.2674391479492187	2.811313720703125	1.345998626708984	0.2542436904907227	2.795945068359375	1.490061248779297	0.2381381225585937	2.811576904296875	1.711138275146484	0.2485558547973633	2.782700927734375	1.675730041503906	0.269073974609375	2.660971435546875	1.6426396484375	0.3425938262939453	2.448384399414063	1.459533996582031	0.3138736572265625	2.479492431640625	1.671158477783203	0.2212629776000977	2.543693359375	1.745106567382813	0.2305863037109375	2.63025537109375	1.797941345214844	0.2663432846069336	2.574708374023437	1.753657531738281	0.2088936004638672	2.836524780273438	1.6733173828125	0.2263438949584961	2.937254028320313	1.645981109619141	0.1417914199829102	2.962780639648438	1.406595993041992	-0.01525054478645325	2.733234741210937	1.434110000610352	-0.07862952804565429	2.634715698242188	1.433484985351563	-0.1097012481689453
276	9.166667	2.82097705078125	1.156871109008789	0.2610330047607422	2.808966918945313	1.337592178344726	0.253592269897461	2.800740112304688	1.481930572509766	0.2506782684326172	2.80080322265625	1.702554229736328	0.2559502105712891	2.772754516601562	1.665909698486328	0.2748596954345703	2.641239379882812	1.633756744384766	0.3271813049316406	2.470282592773438	1.438684143066406	0.2286523666381836	2.493764282226563	1.650880035400391	0.1529912414550781	2.519108276367187	1.743221008300781	0.1550820541381836	2.580846923828125	1.805245819091797	0.22036474609375	2.584101928710937	1.733832061767578	0.2062939834594726	2.829912109375	1.666246154785156	0.2371409301757813	2.931048217773437	1.644779296875	0.1525730361938477	3.028692749023437	1.407208358764648	0.03775291442871094	2.79786572265625	1.391928512573242	-0.02152158355712891	2.708365356445313	1.40997250366211	-0.0003263835906982425
277	9.200000000000001	2.808003540039063	1.153491218566895	0.2490142517089844	2.791423828125	1.333948135375977	0.2450300216674805	2.779815185546875	1.47775276184082	0.2445021820068359	2.772628784179688	1.697712036132812	0.2581699066162109	2.743856689453125	1.659701965332031	0.2724367828369141	2.609540283203125	1.619318817138672	0.3086381988525391	2.486954223632813	1.437918182373047	0.1378497314453125	2.476227905273437	1.633056457519531	0.01483461546897888	2.460164794921875	1.714960754394531	0.03142119026184082	2.446054443359375	1.734844024658203	0.07044951629638672	2.460053466796875	1.713596771240234	0.05794010353088379	2.804649169921875	1.662941833496094	0.2413314361572266	2.911292724609375	1.6470458984375	0.162393310546875	3.055333374023437	1.416323013305664	0.122008373260498	2.848514892578125	1.367934722900391	0.02644854640960694	2.74995849609375	1.387021270751953	0.03340928077697754
278	9.233333	2.800927734375	1.152260543823242	0.2372087173461914	2.782903442382812	1.332069946289062	0.2362217407226562	2.7698447265625	1.474887283325195	0.23811279296875	2.757911743164063	1.694110656738281	0.2497837066650391	2.729170288085937	1.655724395751953	0.262654052734375	2.59492724609375	1.605527801513672	0.2832483062744141	2.49749755859375	1.433242172241211	0.09248406600952148	2.447615112304687	1.613248291015625	-0.04895478820800781	2.414988159179687	1.671927856445312	-0.05187427139282227	2.396873168945313	1.718776916503906	-0.0143311996459961	2.41166015625	1.676940795898437	-0.02374270248413086	2.791359497070313	1.659987274169922	0.23504296875	2.90840771484375	1.649211822509766	0.1736830596923828	3.0195263671875	1.423376861572266	0.1320540580749512	2.839517578125	1.358432586669922	-0.001319532394409181	2.747427612304688	1.374362823486328	0.03214830374717712
279	9.266667	2.80768603515625	1.158160522460937	0.2378656158447266	2.790047607421875	1.338420211791992	0.239558837890625	2.778561645507812	1.481984512329102	0.2449382476806641	2.76455419921875	1.701472290039063	0.2579589691162109	2.734913452148438	1.662781433105469	0.267849594116211	2.599208129882812	1.611897369384766	0.2740441589355469	2.543921752929688	1.434346008300781	0.06780234909057617	2.489877197265625	1.583373352050781	-0.1034286460876465	2.413351318359375	1.628331329345703	-0.1327498321533203	2.392656616210938	1.675291290283203	-0.1035022583007812	2.438540771484375	1.651748748779297	-0.08003186416625976	2.79941064453125	1.667546936035156	0.2458144226074219	2.921160522460938	1.650959533691406	0.1938493118286133	3.005623657226563	1.407877502441406	0.1911968727111816	2.8575009765625	1.388113739013672	0.007683975219726559	2.764609130859375	1.393044586181641	0.01891423320770264
280	9.300000000000001	2.808412109375	1.166237518310547	0.2353506927490234	2.789619262695313	1.34708317565918	0.2379949645996094	2.77719873046875	1.491198989868164	0.2443738555908203	2.763660400390625	1.711611297607422	0.257271713256836	2.7332529296875	1.672922485351563	0.2656228790283203	2.59816796875	1.618481750488281	0.261649398803711	2.5426640625	1.437741271972656	0.05683658409118653	2.494672607421875	1.578131042480469	-0.1227043190002441	2.421819213867187	1.622113952636719	-0.1591109619140625	2.396439453125	1.672408935546875	-0.126363410949707	2.444726318359375	1.64612109375	-0.1059790573120117	2.799027465820313	1.677371337890625	0.2467419128417969	2.9230595703125	1.658887634277344	0.1999631805419922	2.975210083007812	1.409295028686523	0.1695799827575684	2.860710815429687	1.349789596557617	-0.02515805435180665	2.7942685546875	1.371702438354492	-0.02522990036010742
281	9.333333	2.79369287109375	1.166186012268066	0.2588571929931641	2.773216796875	1.346815612792969	0.2624227142333985	2.758782348632812	1.490934646606445	0.2671075744628906	2.7457578125	1.711417633056641	0.2792632751464844	2.713963623046875	1.673105834960938	0.2820026397705078	2.58054150390625	1.618432250976563	0.2614823455810547	2.548007690429687	1.434898818969727	0.05119478034973145	2.522890380859375	1.573595703125	-0.136605712890625	2.453611206054688	1.62188525390625	-0.1784018325805664	2.424438598632812	1.678741851806641	-0.136210823059082	2.46902001953125	1.649778045654297	-0.1126137313842773	2.78197998046875	1.676757415771484	0.2746387481689453	2.9096748046875	1.640667053222656	0.2621996154785156	2.840757446289063	1.414382186889648	0.370366943359375	2.757509521484375	1.306298156738281	0.1753394978841146	2.7531181640625	1.354487579345703	0.09376176071166992
282	9.366667	2.793500732421875	1.166004684448242	0.2620917205810547	2.7752802734375	1.346618103027344	0.2665141296386719	2.757898681640625	1.490606155395508	0.2643055877685547	2.742134399414063	1.710679870605469	0.276440689086914	2.710599731445313	1.672019104003906	0.2772428283691406	2.577515747070312	1.616697326660156	0.2586142883300782	2.551443115234375	1.429873733520508	0.05101261138916015	2.52574072265625	1.566859405517578	-0.1379242477416992	2.46230810546875	1.622093139648437	-0.1784424057006836	2.439005981445312	1.683902954101562	-0.1337123031616211	2.470987548828125	1.650886810302734	-0.1138397903442383	2.778882202148438	1.676496734619141	0.2737646789550781	2.906067016601563	1.638227416992188	0.2656479797363281	2.835010620117187	1.40222380065918	0.3653328704833985	2.745177734375	1.293817057291667	0.1820762532552083	2.74620654296875	1.337155517578125	0.09090122604370117
283	9.4	2.79329833984375	1.172709243774414	0.2640591278076172	2.770130126953125	1.352363189697266	0.2688171997070312	2.749497680664063	1.495661285400391	0.2673393096923828	2.734285278320312	1.715273315429688	0.2817089080810546	2.702626586914063	1.676846130371094	0.2803273162841797	2.572174560546875	1.61979150390625	0.2521519470214844	2.559808837890625	1.425254837036133	0.05070099449157715	2.544355224609375	1.568035247802734	-0.1346178741455078	2.484154907226563	1.623041229248047	-0.1780966339111328	2.453521240234375	1.684570037841797	-0.1330722961425781	2.478869262695313	1.650225860595703	-0.1201959609985352	2.770863647460938	1.680980377197266	0.280469482421875	2.895603759765625	1.637246246337891	0.2750359344482421	2.801917114257813	1.406005020141601	0.3586806335449219	2.74171875	1.303603729248047	0.1549189682006836	2.735787109375	1.356767990112305	0.080475830078125
284	9.433333000000001	2.792368286132812	1.175131973266601	0.2576903533935547	2.768520263671875	1.353837173461914	0.2644503784179688	2.748108276367188	1.496593719482422	0.2665808868408203	2.732072998046875	1.715261657714844	0.2786964569091797	2.700688598632812	1.676954193115234	0.2764261932373047	2.573360107421875	1.618895233154297	0.2422547302246094	2.563375122070313	1.428699722290039	0.0380356502532959	2.550740478515625	1.569881805419922	-0.1475768585205078	2.4903408203125	1.62502685546875	-0.1879938507080078	2.460441772460937	1.678815002441406	-0.1373909606933594	2.487578369140625	1.648401123046875	-0.1306203384399414	2.768570434570313	1.681176330566406	0.2790770263671875	2.89323388671875	1.638774047851562	0.2746897430419922	2.820098266601563	1.42033366394043	0.3956070251464844	2.753755981445313	1.307825759887695	0.1985346908569336	2.723653564453125	1.346214416503906	0.1160886840820313
285	9.466667000000001	2.792296264648438	1.179009773254394	0.2572434310913086	2.7675693359375	1.358138275146484	0.2631087036132812	2.74682763671875	1.501249938964844	0.2651033935546875	2.7284931640625	1.720437377929688	0.2757410888671875	2.697435180664062	1.681733551025391	0.2727075500488281	2.570597900390625	1.622349029541016	0.2376902847290039	2.566393798828125	1.431734115600586	0.03270124816894531	2.551597290039062	1.565949005126953	-0.1594110412597656	2.493336547851563	1.623673919677735	-0.2034573745727539	2.466330200195312	1.683273681640625	-0.1465791320800781	2.491634033203125	1.65396533203125	-0.1420764923095703	2.765361572265625	1.686584411621094	0.2773734283447266	2.890673706054688	1.645088928222656	0.2801560211181641	2.812807006835937	1.428361679077149	0.4039445953369141	2.75339208984375	1.305928237915039	0.2098664474487305	2.72409912109375	1.341791854858398	0.1242980194091797
286	9.5	2.79224560546875	1.181136085510254	0.2565340270996094	2.76628466796875	1.360405990600586	0.2619400024414062	2.744529296875	1.503617645263672	0.2635013732910156	2.723693115234375	1.723021606445312	0.2721248626708984	2.693032470703125	1.683892974853516	0.269227035522461	2.56657080078125	1.623593475341797	0.233610481262207	2.566434936523438	1.435388137817383	0.0256785831451416	2.552023559570312	1.574722015380859	-0.1633948440551758	2.489166259765625	1.629606109619141	-0.2052499237060547	2.457782348632812	1.688267395019531	-0.1692663803100586	2.491214721679687	1.662654876708984	-0.1453912811279297	2.760978149414062	1.689537322998047	0.2742899169921875	2.886142333984375	1.648601440429688	0.2757802276611328	2.810601196289062	1.443703521728516	0.4213853149414063	2.744604248046875	1.302052932739258	0.2413236389160156	2.723198974609375	1.345216018676758	0.1551000747680664
287	9.533333000000001	2.787316772460938	1.183705375671387	0.2587389678955078	2.760126953125	1.362710052490234	0.263325927734375	2.737459106445312	1.505718338012696	0.2646790924072265	2.716682861328125	1.724989776611328	0.2729526214599609	2.6861015625	1.685927093505859	0.2690716247558593	2.561958740234375	1.623780334472656	0.2291229400634766	2.567658081054688	1.435519378662109	0.02179107475280762	2.548656616210938	1.569912841796875	-0.1704830932617188	2.477451293945312	1.622675537109375	-0.2018188934326172	2.444257690429688	1.678390655517578	-0.1705668792724609	2.491386108398437	1.661543670654297	-0.1499137344360351	2.75380419921875	1.691480255126953	0.2762054748535157	2.880140014648437	1.649869384765625	0.2808748474121094	2.820356201171875	1.443902160644531	0.4340200653076172	2.758247314453125	1.29865185546875	0.2570821380615235	2.743603515625	1.35729524230957	0.1774129943847656
288	9.566667000000001	2.782199096679688	1.185265365600586	0.2592863235473633	2.755523193359375	1.363954895019531	0.264121109008789	2.734501831054687	1.506826202392578	0.2687418823242188	2.712703979492187	1.72564208984375	0.273834716796875	2.682429443359375	1.686484252929688	0.2700255279541016	2.561934204101562	1.623546783447265	0.2213313217163086	2.567260498046875	1.433714813232422	0.01595290946960449	2.557303833007813	1.569074645996094	-0.1757691879272461	2.484825439453125	1.6211396484375	-0.2036436538696289	2.449479370117188	1.667762542724609	-0.1697017135620117	2.498596435546875	1.657596862792969	-0.1494008483886719	2.74982666015625	1.69240380859375	0.2780579681396484	2.87789892578125	1.6569150390625	0.2822249298095703	2.833137573242188	1.456116958618164	0.4496147003173828	2.771098388671875	1.300576141357422	0.2838040771484375	2.756422607421875	1.347804306030274	0.1973945693969726
289	9.6	2.7808759765625	1.186125160217285	0.259938606262207	2.754467041015625	1.365206359863281	0.2653886108398438	2.732862060546875	1.508349914550781	0.2687591552734375	2.709691772460937	1.727463348388672	0.2750932312011719	2.679615966796875	1.688070434570312	0.2706925201416016	2.559986206054687	1.624656921386719	0.2192697906494141	2.56361865234375	1.434632247924805	0.01337322902679443	2.554742065429688	1.571226135253906	-0.1781813354492188	2.48168896484375	1.625042297363281	-0.2035788421630859	2.447606567382812	1.671083190917969	-0.1728434906005859	2.498487915039063	1.661651733398438	-0.149329704284668	2.747046752929688	1.694345947265625	0.2794979248046875	2.875038330078125	1.658521636962891	0.286139144897461	2.826177856445312	1.452019805908203	0.4444045104980469	2.765251708984375	1.295622055053711	0.278490966796875	2.749254272460937	1.342924697875977	0.1921842193603516
290	9.633333	2.776853271484375	1.185993301391602	0.2576427612304687	2.75107861328125	1.365295333862305	0.2626554107666016	2.730170654296875	1.508626083374023	0.2661958160400391	2.706811645507813	1.727717468261719	0.275673583984375	2.67691357421875	1.688407440185547	0.2696549682617188	2.559239135742188	1.624791473388672	0.2143479690551758	2.56294580078125	1.431722640991211	0.0113561840057373	2.557815551757812	1.568443450927735	-0.1804595794677734	2.484540771484375	1.620797546386719	-0.2065224151611328	2.451630249023438	1.660664184570313	-0.172003776550293	2.5030458984375	1.660052459716797	-0.1562359466552734	2.743987182617187	1.694486175537109	0.2806411743164062	2.871785888671875	1.659645233154297	0.2940882568359375	2.83771044921875	1.459925796508789	0.4514245910644531	2.781122680664063	1.316048690795898	0.2753925476074219	2.74713134765625	1.342506103515625	0.1894733505249023
291	9.666667	2.776378662109375	1.185649536132813	0.2570753021240234	2.750627807617188	1.364928070068359	0.2622481079101563	2.729803833007812	1.508243499755859	0.2661857604980469	2.706435668945312	1.727310424804688	0.2755647277832031	2.676567138671875	1.6880078125	0.2694530029296875	2.558772583007813	1.624523193359375	0.2143275680541992	2.5600068359375	1.431122634887695	0.01166558837890625	2.554238159179687	1.566265228271484	-0.1811998977661133	2.4818837890625	1.618918548583984	-0.2074951629638672	2.451019409179688	1.657993804931641	-0.1729922790527344	2.503521484375	1.65323666381836	-0.1526647186279297	2.74357763671875	1.69407992553711	0.28065576171875	2.871448364257812	1.659983184814453	0.2949484558105469	2.837109497070313	1.460328460693359	0.4528043212890625	2.7815205078125	1.319612091064453	0.2749203338623047	2.74645458984375	1.342173965454102	0.1885406646728516
292	9.700000000000001	2.778954345703125	1.185949676513672	0.2611406860351563	2.752870849609375	1.365144897460937	0.2655139465332031	2.731652954101563	1.508388092041016	0.2683765411376953	2.708546508789063	1.727436370849609	0.2777846984863281	2.6785400390625	1.68815185546875	0.2722353820800781	2.559725463867188	1.625366821289063	0.2184579544067383	2.556648803710938	1.429731918334961	0.01809278583526611	2.550504638671875	1.561118072509766	-0.177258415222168	2.479442993164063	1.614253143310547	-0.2038305587768555	2.455054565429688	1.651225769042969	-0.1841300354003906	2.501005004882813	1.648333221435547	-0.1502182235717773	2.745774536132813	1.694198272705078	0.2823124694824219	2.873715942382812	1.659432373046875	0.2937992858886719	2.831104736328125	1.441577117919922	0.4270905151367188	2.774490600585938	1.323561553955078	0.2404319305419922	2.73858203125	1.34264533996582	0.1538403015136719
293	9.733333	2.775494018554688	1.189443412780762	0.26139208984375	2.7485205078125	1.368568984985352	0.2647391357421875	2.727461669921875	1.51181086730957	0.2696701354980469	2.71058642578125	1.731553802490234	0.2757573089599609	2.679704711914062	1.693108428955078	0.2695880126953125	2.560075317382812	1.637757629394531	0.2112628021240234	2.564521362304688	1.429410415649414	0.02344999313354492	2.586736450195312	1.554771484375	-0.1735803298950195	2.525172973632813	1.607369995117188	-0.2191213455200196	2.49753662109375	1.651089965820313	-0.1846526947021484	2.524835083007813	1.628575622558594	-0.1540450286865234	2.7465537109375	1.697282836914062	0.2819837188720703	2.87401416015625	1.661236663818359	0.2964797973632812	2.835392822265625	1.458063858032226	0.4540588531494141	2.785567138671875	1.3195634765625	0.2748431243896484	2.751819702148437	1.333449844360352	0.1847894897460937
294	9.766667	2.776066528320313	1.190308723449707	0.2601556854248047	2.748889404296875	1.3693271484375	0.2635479278564453	2.727875854492187	1.512495727539062	0.2683599548339843	2.709445678710938	1.731919158935547	0.2771356048583984	2.678769287109375	1.693339385986328	0.2709105987548828	2.558588989257812	1.637609222412109	0.2138402252197266	2.558690551757812	1.433614868164062	0.02155311393737793	2.5783818359375	1.549847564697266	-0.1814001388549805	2.514760864257813	1.60087939453125	-0.2251125946044922	2.463735229492188	1.637767822265625	-0.1825273132324219	2.510901733398438	1.626685760498047	-0.1735079116821289	2.745747802734375	1.69786215209961	0.2825342254638672	2.874245483398437	1.663482757568359	0.2909207305908203	2.836070434570312	1.454315887451172	0.4457714691162109	2.783073486328125	1.305296051025391	0.2756214447021484	2.755671264648437	1.334373046875	0.1848921279907227
295	9.800000000000001	2.774135498046875	1.190469909667969	0.2568314361572266	2.747177001953125	1.368801376342773	0.2602041168212891	2.725920532226563	1.511400436401367	0.2639942169189453	2.70646923828125	1.729779418945312	0.2739781951904297	2.67607666015625	1.691192962646484	0.2682185516357422	2.5557568359375	1.6355341796875	0.2138435668945313	2.5517314453125	1.435467880249023	0.01915360069274902	2.570328857421875	1.525436798095703	-0.1953400573730469	2.509689575195313	1.57377880859375	-0.2471899185180664	2.453775268554687	1.618156799316406	-0.1975350189208984	2.500366333007813	1.59946029663086	-0.1782990036010742	2.742868286132812	1.696061676025391	0.2785092315673828	2.87087060546875	1.662877014160156	0.2873227996826172	2.830460327148438	1.450594909667969	0.4286092834472656	2.777160400390625	1.301111999511719	0.2627259063720703	2.7434169921875	1.327546676635742	0.1729549789428711
296	9.833333	2.777903076171875	1.191913528442383	0.2551796951293945	2.750450805664062	1.370462738037109	0.2576628723144532	2.728893920898438	1.513265274047852	0.2608372955322266	2.711897338867188	1.732057495117187	0.2737279205322266	2.680749877929688	1.693715179443359	0.2693004302978516	2.556584350585938	1.638762359619141	0.2207005157470703	2.533687622070313	1.443459701538086	0.02330029010772705	2.549731689453125	1.51353401184082	-0.1986311187744141	2.500432006835937	1.544613800048828	-0.2630619049072266	2.488235473632812	1.573345397949219	-0.2479883270263672	2.50699462890625	1.577018432617188	-0.1911552429199219	2.748351196289062	1.697946166992188	0.2759945220947266	2.876176513671875	1.663040496826172	0.2778772430419922	2.824292358398438	1.422124954223633	0.3679669036865234	2.766285278320312	1.351799819946289	0.1657615737915039	2.720625854492187	1.343381256103516	0.0973973159790039
297	9.866667	2.777416625976563	1.185072212219238	0.2550613250732422	2.749441284179687	1.362712905883789	0.2564690551757812	2.727202758789063	1.504764129638672	0.2580337066650391	2.710099365234375	1.722453704833984	0.2724975128173828	2.679068725585938	1.684260162353516	0.2683103637695312	2.553258056640625	1.633110961914062	0.2209994354248047	2.51939208984375	1.443741806030273	0.02146642112731934	2.551007690429687	1.497890197753906	-0.2031548919677734	2.480419921875	1.513682006835937	-0.2641365814208985	2.480683349609375	1.519574920654297	-0.2624021301269531	2.49131298828125	1.558501068115234	-0.1995567169189453	2.7465048828125	1.688546234130859	0.2739993438720703	2.874350830078125	1.656957275390625	0.2732750244140625	2.841248291015625	1.412880416870117	0.3322021331787109	2.77022802734375	1.39411897277832	0.1374129486083984	2.721237060546875	1.363461990356445	0.06464811706542969
298	9.9	2.780662109375	1.191879287719727	0.2467865982055664	2.751838745117188	1.369464797973633	0.2477292785644531	2.729166625976562	1.511513549804687	0.2493967437744141	2.714341064453125	1.729342864990234	0.2663012390136719	2.682845581054687	1.691373291015625	0.2630601501464844	2.5538857421875	1.644370727539062	0.2187913513183594	2.503591918945312	1.45696516418457	0.02149339580535889	2.528949829101562	1.471420455932617	-0.2086566009521484	2.459843627929688	1.484132019042969	-0.2723116912841797	2.463810302734375	1.497490005493164	-0.2825599517822266	2.47326220703125	1.527150238037109	-0.215429313659668	2.750541137695312	1.695152313232422	0.2660603332519531	2.87733056640625	1.66356787109375	0.2506972808837891	2.86302783203125	1.424500091552734	0.2591780548095703	2.80419677734375	1.458912261962891	0.03570046615600586	2.73041015625	1.474429046630859	-0.01152762603759766
299	9.933333000000001	2.789783447265625	1.187108993530273	0.2512730941772461	2.761401611328125	1.364447952270508	0.2524771575927734	2.739030151367188	1.506314361572266	0.2544216918945312	2.722435668945312	1.723504241943359	0.2742898864746094	2.691286865234375	1.685379364013672	0.2704682922363281	2.56535986328125	1.638000366210937	0.2190182342529297	2.508603271484375	1.455971099853516	0.01762522983551025	2.527767456054687	1.447752059936523	-0.2146279449462891	2.45368359375	1.455874542236328	-0.2746866912841797	2.45318310546875	1.460183822631836	-0.2731216278076172	2.462234008789062	1.512776107788086	-0.2221799163818359	2.758871215820313	1.689648132324219	0.2736444702148437	2.886534790039063	1.663788238525391	0.2507899932861328	2.912702880859375	1.397028732299805	0.2368302764892578	2.845168823242187	1.483633544921875	0.03455558967590332	2.755501586914062	1.479500747680664	0.01260653018951416
300	9.966667000000001	2.79058203125	1.179722648620606	0.2526534805297851	2.762700561523437	1.357454330444336	0.2528691558837891	2.740811889648437	1.499655319213867	0.2542620849609375	2.72434619140625	1.717145843505859	0.2755457153320312	2.69310498046875	1.678978912353515	0.271649658203125	2.568021362304687	1.631755279541016	0.2173229827880859	2.511328857421875	1.450583602905273	0.01441223812103271	2.530337646484375	1.434889495849609	-0.2178669891357422	2.4547861328125	1.438877502441406	-0.27761572265625	2.455520629882812	1.442775100708008	-0.2781124725341797	2.46246826171875	1.497621734619141	-0.2294757232666015	2.760842163085937	1.683220001220703	0.27451123046875	2.889227905273438	1.661199981689453	0.2523726348876953	2.904432739257812	1.407212600708008	0.1823842697143555	2.82696240234375	1.528927871704101	0.03226520538330079	2.743192016601562	1.528584442138672	0.03150726509094239
301	10	2.78951904296875	1.190531921386719	0.2614070358276367	2.76065087890625	1.367377380371094	0.2660984344482422	2.7376669921875	1.508724746704102	0.2698546905517578	2.7204912109375	1.725214080810547	0.2916562957763672	2.68952734375	1.686994110107422	0.2887695617675781	2.568448852539063	1.6397919921875	0.2272955627441406	2.51749462890625	1.468703582763672	0.01511631774902344	2.53327099609375	1.43794514465332	-0.2145254592895508	2.46346826171875	1.448598541259766	-0.2777607269287109	2.462630004882812	1.445714569091797	-0.2756793365478515	2.471497924804687	1.498052291870117	-0.2228197021484375	2.757014892578125	1.691670745849609	0.2894382171630859	2.881585693359375	1.66737890625	0.2577329406738281	2.8437119140625	1.441058074951172	0.1580030059814453	2.777323364257812	1.61075537109375	0.06081165504455566	2.697772338867187	1.654397369384766	0.08265301132202149
302	10.033333	2.790550903320312	1.188650573730469	0.2633900680541992	2.762818969726562	1.36601139831543	0.2684713592529296	2.742134521484375	1.507801956176758	0.2757494506835937	2.730954467773437	1.725001647949219	0.2967546691894531	2.698917358398438	1.687566589355469	0.2944342346191406	2.577342895507813	1.638509948730469	0.2352233963012695	2.523576416015625	1.470384948730469	0.02082180595397949	2.52951611328125	1.42321955871582	-0.2064961166381836	2.46126953125	1.436299758911133	-0.2703945083618164	2.461868896484375	1.435179275512695	-0.2694717559814453	2.472375366210938	1.489182586669922	-0.2237212371826172	2.766591796875	1.69045068359375	0.2942389373779297	2.889638427734375	1.667434753417969	0.2566779479980469	2.838877075195312	1.459966705322266	0.1423214263916016	2.732030639648437	1.616386566162109	0.05933246803283691	2.657259887695313	1.6477861328125	0.09339110946655274
303	10.066667	2.788698974609375	1.193474052429199	0.2616081924438477	2.761006591796875	1.371371520996094	0.2681032409667969	2.740358764648438	1.513551986694336	0.276479248046875	2.728666015625	1.731521728515625	0.2976508026123047	2.696607299804687	1.693839233398438	0.2956562957763672	2.575638061523438	1.64084326171875	0.2371726303100586	2.5265087890625	1.467650238037109	0.02478697109222412	2.533055053710938	1.411491348266602	-0.2014429397583008	2.459015625	1.417445068359375	-0.2630391387939454	2.46400048828125	1.430233520507812	-0.2722810516357422	2.4770283203125	1.475838363647461	-0.2299324035644531	2.764515747070313	1.696964141845703	0.2947623291015625	2.8872041015625	1.66993896484375	0.2555839385986328	2.813440795898438	1.47187092590332	0.1381229629516602	2.7008212890625	1.62378939819336	0.04702946281433106	2.628361694335938	1.659147857666015	0.08103004837036133
304	10.1	2.79645068359375	1.197014701843262	0.2570855407714844	2.770512329101563	1.37578678894043	0.2610074005126953	2.749620727539063	1.51873698425293	0.2639166870117188	2.74141796875	1.73720947265625	0.2836641998291016	2.70920263671875	1.699647430419922	0.2860410614013672	2.583857299804688	1.641596405029297	0.2426651763916016	2.518071411132813	1.472385971069336	0.03115803527832031	2.49201171875	1.409019729614258	-0.1913108978271484	2.428521118164062	1.430734710693359	-0.2545853805541992	2.423872314453125	1.41821061706543	-0.2517494049072265	2.467875122070312	1.466188415527344	-0.2176567077636719	2.776526489257813	1.7023955078125	0.2768761749267578	2.888948974609375	1.671172515869141	0.2158290786743164	2.768531982421875	1.48773600769043	0.08830022430419922	2.605284790039063	1.581988830566406	0.0132638111114502	2.55571923828125	1.631897399902344	0.03355783271789551
305	10.133333	2.803197021484375	1.193118522644043	0.2609301910400391	2.777469482421875	1.372812240600586	0.2467196426391602	2.761408081054688	1.5175029296875	0.2434052047729492	2.751521728515625	1.736556182861328	0.2685513458251953	2.719869750976563	1.698088195800781	0.2726152648925781	2.593262817382812	1.641771240234375	0.2272059097290039	2.541755004882813	1.464915023803711	0.01417159271240234	2.534428588867187	1.400173141479492	-0.2086918182373047	2.454692260742187	1.403360687255859	-0.2659352951049805	2.468680908203125	1.413215103149414	-0.2867622985839844	2.472107177734375	1.470402328491211	-0.2421496276855469	2.786781372070313	1.702404357910156	0.2582753753662109	2.901514038085938	1.697258056640625	0.1944981307983398	2.733759521484375	1.538003448486328	0.06945567321777343	2.552385864257813	1.558530319213867	0.06897521352767945	2.5288447265625	1.635169067382813	0.09057220268249511
306	10.166667	2.803157836914063	1.190130264282227	0.2610881195068359	2.775583862304687	1.371742828369141	0.2467627868652344	2.757248657226563	1.517625289916992	0.2408492202758789	2.75654052734375	1.740071472167969	0.2647001190185547	2.72302294921875	1.702606628417969	0.2697448577880859	2.590307373046875	1.653026550292969	0.2281532135009766	2.539743041992188	1.463460174560547	0.02246574687957764	2.54833837890625	1.392047617594401	-0.1913712666829427	2.46904248046875	1.386173461914062	-0.2421022567749024	2.484523071289062	1.405057189941406	-0.2861045684814453	2.463321411132813	1.454634155273437	-0.2381296081542969	2.790671264648438	1.703801483154297	0.2538957214355468	2.909668823242187	1.686071868896484	0.1911408309936523	2.723798583984375	1.53422021484375	0.05540580749511718	2.56840185546875	1.586978607177734	0.08470066006978351	2.540741577148437	1.606286956787109	0.08729356575012207
307	10.2	2.808807861328125	1.187635551452637	0.2578294372558594	2.783162719726563	1.369335845947266	0.2428351287841797	2.766122314453125	1.515350509643555	0.2369424057006836	2.766898071289063	1.737733795166016	0.2599876403808594	2.73306494140625	1.700627838134765	0.2645794067382813	2.5987685546875	1.652854888916016	0.2266697463989258	2.540495361328125	1.45394255065918	0.03264566421508789	2.542100260416667	1.378161448160807	-0.179360850016276	2.46637744140625	1.380111709594727	-0.231053840637207	2.48212255859375	1.391828552246094	-0.2848918609619141	2.457232421875	1.436489471435547	-0.2300173950195313	2.800814819335938	1.701134155273437	0.2499085540771485	2.927256958007812	1.684779052734375	0.2038208694458008	2.754525756835938	1.528536849975586	0.05663243865966797	2.598804850260417	1.573467763264974	0.08106393051147461	2.572860595703125	1.578383087158203	0.07970295715332032
308	10.233333	2.799513793945312	1.197085418701172	0.2490517425537109	2.7722783203125	1.378067169189453	0.2335066070556641	2.755780639648437	1.524008239746094	0.2295169830322266	2.753911499023437	1.745831695556641	0.2495554656982422	2.72210498046875	1.708095520019531	0.259210678100586	2.584934692382812	1.659023742675781	0.2406912841796875	2.502542846679687	1.450738525390625	0.07204211807250976	2.456130737304687	1.421111190795898	-0.144720703125	2.417916381835937	1.389396224975586	-0.2081415786743164	2.4300205078125	1.377862930297852	-0.2340772399902344	2.443778198242188	1.458433303833008	-0.20991259765625	2.786968383789063	1.710086578369141	0.2353390197753906	2.90081005859375	1.697515289306641	0.1714396591186523	2.789489379882812	1.502836181640625	0.002260499954223633	2.614191650390625	1.459044372558594	-0.004421142578124995	2.573405395507812	1.482548355102539	0.05772535705566407
309	10.266667	2.8017158203125	1.182937629699707	0.2565029144287109	2.768795654296875	1.3631767578125	0.2394972839355469	2.74572607421875	1.507989944458008	0.2311248016357422	2.745706176757812	1.730040283203125	0.2509054107666016	2.713961791992188	1.692480682373047	0.2615307769775391	2.576958129882812	1.640748260498047	0.2571402282714844	2.5085966796875	1.424187927246094	0.09057451629638671	2.449151733398438	1.461942169189453	-0.07250039672851562	2.38373681640625	1.460978408813477	-0.1420020523071289	2.380630493164062	1.43613932800293	-0.1976526107788086	2.436904907226562	1.510764465332031	-0.1311927185058594	2.778148559570313	1.694044036865234	0.2357872924804688	2.887631958007812	1.663638061523438	0.1663630676269531	2.817787190755208	1.449324228922526	0.06310643513997395	2.635526936848958	1.397394083658854	-0.03584372075398762	2.60163330078125	1.478097839355469	-0.01939633941650391
310	10.3	2.811314208984375	1.196679306030273	0.2520354919433594	2.779820190429688	1.377858520507812	0.2417134323120117	2.75439501953125	1.522595916748047	0.2345194396972656	2.753781127929687	1.744529815673828	0.264792495727539	2.723909057617187	1.705707427978516	0.27732373046875	2.587185791015625	1.653979949951172	0.2840232391357422	2.50759228515625	1.42667219543457	0.1365747566223144	2.418942749023437	1.381183242797852	-0.06769820785522461	2.373599853515625	1.34186555480957	-0.1255449600219727	2.35375341796875	1.368372772216797	-0.09578137969970703	2.420165893554687	1.396864776611328	-0.1053093948364258	2.784796630859375	1.7097509765625	0.2441968841552734	2.882228881835938	1.690711608886719	0.1528609237670898	2.828598388671875	1.441877655029297	0.03823125267028808	2.66347509765625	1.44547135925293	-0.1078277969360351	2.600603637695313	1.492279403686523	-0.07031252479553222
311	10.333333	2.812948120117188	1.189761726379394	0.2453384094238281	2.778713623046875	1.369001907348633	0.2332405166625977	2.749220947265625	1.511421112060547	0.2241244430541992	2.750427978515625	1.73217919921875	0.2530090484619141	2.723415161132812	1.693351531982422	0.2699515838623047	2.594489379882813	1.631849578857422	0.301390853881836	2.511733276367187	1.385492813110352	0.1910938720703125	2.436184936523437	1.360583541870117	-0.03017100715637207	2.35424658203125	1.382899185180664	-0.07059794998168946	2.352320190429688	1.360525573730469	-0.07607632827758788	2.421740478515625	1.446311401367188	-0.04870758819580078	2.778257568359375	1.697817810058594	0.2282846908569336	2.853066040039063	1.681330688476563	0.1187238235473633	2.832691528320312	1.401424240112305	0.0719891357421875	2.645950561523438	1.431802963256836	-0.01886522579193115	2.615171020507812	1.471058502197266	-0.0202249755859375
312	10.366667	2.816805541992188	1.185313705444336	0.244440185546875	2.780184814453125	1.36362661743164	0.2289759368896484	2.752309204101563	1.506431564331055	0.2205136337280273	2.75155908203125	1.727411956787109	0.2437607879638672	2.727246948242187	1.688649444580078	0.2641257476806641	2.610139282226562	1.629416076660156	0.3239532470703125	2.517941284179687	1.376131774902344	0.2399456481933594	2.414599853515625	1.317959350585937	0.03994923520088196	2.337803466796875	1.340476272583008	-0.001787715911865233	2.341824340820312	1.328820159912109	-0.008455665588378906	2.395568603515625	1.392007431030273	0.004421060562133788	2.777500244140625	1.692984252929687	0.2173504180908203	2.852971313476562	1.680153503417969	0.1094497261047363	2.721652587890625	1.455122131347656	-0.008183075904846191	2.545827026367188	1.503134216308594	-0.1237650680541992	2.530176147460938	1.502614669799805	-0.08431976890563965
313	10.4	2.817448364257812	1.185034790039063	0.2327740936279297	2.782505493164062	1.362624160766602	0.2174890594482422	2.753416137695313	1.50394921875	0.2051972732543945	2.75573828125	1.723674468994141	0.2268465728759766	2.734377197265625	1.685329284667969	0.2503652191162109	2.622440673828125	1.627518127441406	0.3233271789550781	2.530971923828125	1.366489608764649	0.2715651702880859	2.431807983398437	1.332045776367188	0.06084640121459961	2.385323608398437	1.358851364135742	-0.01046145057678223	2.400478393554687	1.369469314575195	-0.0288849983215332	2.428510498046875	1.395369506835938	0.02443788433074951	2.777906494140625	1.689251342773438	0.1976078643798828	2.824854370117188	1.680059326171875	0.07281328964233399	2.698855102539063	1.471360748291016	-0.07210805511474609	2.546240112304687	1.467767288208008	-0.06435533905029296	2.508139526367188	1.466189361572266	0.01571084594726563
314	10.433333	2.81578076171875	1.185379936218262	0.238468994140625	2.775400146484375	1.361428894042969	0.2219928359985351	2.752682495117187	1.504568695068359	0.2163434448242187	2.75283251953125	1.72390835571289	0.2427128143310547	2.735756103515625	1.684378479003906	0.267722396850586	2.630575317382813	1.63075048828125	0.3479063110351562	2.593348876953125	1.363089218139649	0.4133471069335938	2.500395385742188	1.40311962890625	0.214492073059082	2.436322143554688	1.455171691894531	0.2003766784667969	2.429471435546875	1.472976119995117	0.204647403717041	2.48156787109375	1.475219757080078	0.2060909805297851	2.77160595703125	1.690802307128906	0.2101938018798828	2.816690063476563	1.690632080078125	0.08458775711059571	2.7386962890625	1.460603622436524	-0.06682801628112793	2.537338500976563	1.550850738525391	0.02360942649841308	2.490540649414062	1.591609069824219	0.09807125854492188
315	10.466667	2.815019165039063	1.186853363037109	0.2348458862304688	2.777487548828125	1.363903457641602	0.2226384124755859	2.757905639648437	1.507568054199219	0.2196228256225586	2.766628051757813	1.726538391113281	0.2454100646972656	2.75253857421875	1.687424224853516	0.2725986633300781	2.669249633789063	1.641170501708984	0.3808932495117188	2.668487426757812	1.38413752746582	0.4709867858886719	2.52088427734375	1.372379928588867	0.2942697448730469	2.442212158203125	1.414049545288086	0.2884675598144531	2.424368530273437	1.42732861328125	0.312641975402832	2.471105590820312	1.425601913452148	0.3331758041381836	2.779731323242188	1.693090270996094	0.2106365127563476	2.802616088867187	1.685020935058594	0.08082474517822266	2.74022705078125	1.45273356628418	-0.07379849243164063	2.518140869140625	1.492191864013672	-0.00200811004638672	2.473886474609375	1.54043798828125	0.07657301330566406
316	10.5	2.817721313476563	1.190971260070801	0.2318567276000977	2.7813603515625	1.369553482055664	0.2229643096923828	2.765476806640625	1.514599594116211	0.2218925552368164	2.778484252929688	1.735693817138672	0.2393201141357422	2.769064086914063	1.697256011962891	0.2699779968261719	2.713319213867187	1.657875213623047	0.3976796264648438	2.708636962890625	1.392760406494141	0.4801112518310547	2.5561357421875	1.324106460571289	0.3156824188232422	2.474961791992187	1.331473831176758	0.2929509124755859	2.469328735351563	1.296418601989746	0.31877392578125	2.495562255859375	1.395328735351562	0.3372400665283203	2.7856513671875	1.700892944335938	0.2035197677612305	2.783319213867188	1.680534301757812	0.07128285598754883	2.723281616210937	1.434690826416016	-0.06613729476928711	2.493399169921875	1.373285110473633	-0.03497603845596314	2.438888671875	1.358827926635742	0.02533376407623291
317	10.533333	2.818265747070313	1.191235404968262	0.2274687423706055	2.782419189453125	1.370333206176758	0.221448844909668	2.7653505859375	1.515531234741211	0.2210880661010742	2.780610473632812	1.736965148925781	0.2374330215454102	2.775002807617188	1.698372680664062	0.2689791870117187	2.7430380859375	1.664552581787109	0.4070359344482422	2.80743603515625	1.403736694335938	0.4965516815185547	2.634224365234375	1.342904541015625	0.3453639373779297	2.541998168945312	1.35196728515625	0.3357712097167969	2.53790673828125	1.340351318359375	0.3636711883544922	2.55914404296875	1.402478118896484	0.3756245422363281	2.783285888671875	1.702204010009766	0.200845588684082	2.759443481445312	1.670518096923828	0.0729659538269043	2.690810668945312	1.430844635009766	-0.0711013641357422	2.482621948242187	1.311628570556641	-0.05310913276672363	2.415689575195312	1.305311981201172	0.0002650279998779315
318	10.566667	2.824891967773437	1.193766860961914	0.2317839660644531	2.802839477539062	1.375322418212891	0.2340254440307617	2.767124633789062	1.516859573364258	0.2325738754272461	2.783442504882812	1.738800445556641	0.234690444946289	2.784484985351563	1.701907806396485	0.2686603088378906	2.792653076171875	1.668210510253906	0.4109036254882812	2.935559204101563	1.446895660400391	0.5043992614746093	2.777162719726562	1.295889389038086	0.4122242279052735	2.711619018554687	1.335284072875977	0.3544190521240234	2.682718627929687	1.340441696166992	0.3882659759521485	2.713175903320312	1.384546417236328	0.3678846435546875	2.77915234375	1.702191436767578	0.1999667663574219	2.732291015625	1.656387359619141	0.08209917831420899	2.640267944335937	1.425529022216797	-0.06388709640502929	2.52372802734375	1.232133750915527	-0.1466080703735352	2.438991821289063	1.185391090393066	-0.1169675140380859
319	10.6	2.82643212890625	1.193068977355957	0.2295955657958984	2.803145263671875	1.374457489013672	0.2316306915283203	2.764636474609375	1.515361663818359	0.2307022323608398	2.783159423828125	1.737205383300781	0.2311715545654297	2.786077392578125	1.700351043701172	0.2649924163818359	2.811091674804687	1.666260528564453	0.4046203460693359	2.9738544921875	1.452400543212891	0.4769209136962891	2.812663330078125	1.291157302856445	0.4159075164794922	2.746188720703125	1.32241438293457	0.3536947784423828	2.725687255859375	1.337174621582031	0.3747675628662109	2.747083129882812	1.365327224731445	0.3469099426269531	2.776249389648437	1.700568267822266	0.1970000534057617	2.722621337890625	1.656085266113281	0.08178155899047851	2.627823364257813	1.430730453491211	-0.07079202270507812	2.523739868164062	1.242970657348633	-0.1773818664550781	2.435035766601563	1.200491668701172	-0.1397537994384766
320	10.633333	2.827293334960937	1.1948232421875	0.2333056945800781	2.804931396484375	1.375433929443359	0.2336585693359375	2.770155517578125	1.516367660522461	0.2317105331420898	2.785506225585937	1.737284606933594	0.2320360336303711	2.791109008789062	1.700629699707031	0.2649552001953125	2.8347646484375	1.669315185546875	0.3980933990478516	2.9902041015625	1.447141754150391	0.4548367156982422	2.807462280273437	1.314711410522461	0.434689193725586	2.745715087890625	1.338457580566406	0.3641562957763672	2.730730102539062	1.340419525146484	0.373968032836914	2.747043579101562	1.36741682434082	0.3387725677490234	2.776915405273438	1.70078564453125	0.1986753234863281	2.71896875	1.657177551269531	0.08661803817749023	2.62504345703125	1.429006301879883	-0.0600584831237793	2.52919189453125	1.241485778808594	-0.1697404403686523	2.4337880859375	1.234969131469727	-0.138947151184082
321	10.666667	2.829921875	1.194080909729004	0.2318718872070313	2.808588989257813	1.372593246459961	0.2297334594726562	2.783145874023437	1.514046340942383	0.2281851119995117	2.785161865234375	1.7328896484375	0.2247513656616211	2.79675	1.697360107421875	0.2570500030517578	2.856929565429688	1.672658569335937	0.3850246124267578	2.994952758789062	1.448259353637695	0.4231474151611328	2.815308349609375	1.316459564208984	0.4037115783691406	2.758586547851563	1.3345341796875	0.3397811889648438	2.7299990234375	1.347294296264649	0.3546921234130859	2.7353798828125	1.348933319091797	0.3074272155761719	2.774940673828125	1.696072784423828	0.193012336730957	2.707907836914063	1.654293518066406	0.08677964019775392	2.626630126953125	1.421154983520508	-0.05279146575927735	2.536277587890625	1.225565010070801	-0.1432509918212891	2.440010009765625	1.241642440795899	-0.1149526901245117
322	10.7	2.83167919921875	1.192478469848633	0.2312587432861328	2.809866943359375	1.370332977294922	0.2288598403930664	2.783400146484375	1.511115692138672	0.2273508911132812	2.785526245117187	1.7291162109375	0.2213444747924805	2.797865234375	1.694018829345703	0.2535906524658203	2.860306396484375	1.665786956787109	0.3787203063964844	2.997234497070313	1.439836456298828	0.3912747650146484	2.8107099609375	1.31454460144043	0.3878629913330078	2.742193603515625	1.340508666992188	0.3340524444580079	2.724746948242188	1.348654632568359	0.3466732330322266	2.738645141601562	1.354093414306641	0.3037102813720703	2.77449169921875	1.692136322021484	0.1904584579467773	2.70567578125	1.649614105224609	0.08653234863281251	2.620102661132813	1.412621505737305	-0.04103158378601074	2.52249853515625	1.220791465759278	-0.1192444076538086	2.4232646484375	1.249888031005859	-0.1195087051391602
323	10.733333	2.834984497070312	1.190603950500488	0.2316226043701172	2.813173095703125	1.368225219726563	0.2297923431396484	2.785216552734375	1.50852604675293	0.2292683792114258	2.788855224609375	1.726096862792969	0.2211318359375	2.801852294921875	1.691206359863281	0.2532663345336914	2.868968017578125	1.663741851806641	0.3758333892822265	2.9932294921875	1.433127227783203	0.4050508117675781	2.811440795898438	1.310411956787109	0.3950437316894531	2.750400024414063	1.332151473999023	0.3307733764648437	2.730834106445313	1.348190612792969	0.3453590698242187	2.749942749023437	1.339913375854492	0.3008397674560547	2.776637817382813	1.689031066894531	0.1910036315917969	2.703747192382813	1.646492523193359	0.08996914291381836	2.618414306640625	1.410406723022461	-0.03775155448913574	2.515430053710937	1.219226737976074	-0.102060661315918	2.420718627929688	1.245892387390137	-0.1183156585693359
324	10.766667	2.836524169921875	1.188930526733398	0.2323441314697265	2.813440551757813	1.366349105834961	0.2295255508422852	2.7849365234375	1.506510925292969	0.2282917251586914	2.7886982421875	1.7239443359375	0.217854248046875	2.8020986328125	1.689335418701172	0.2500910186767578	2.870735961914063	1.665215179443359	0.37230615234375	2.998425903320312	1.434173004150391	0.3962236785888672	2.819103149414063	1.308908508300781	0.397162841796875	2.767976440429687	1.314549835205078	0.3319316101074219	2.732401489257812	1.346947525024414	0.3469897918701172	2.760549682617188	1.334202758789063	0.3003377380371094	2.776022338867187	1.686632202148437	0.1883572082519531	2.701933349609375	1.64453173828125	0.08818688201904297	2.61342626953125	1.409114700317383	-0.03901642990112305	2.507600463867187	1.219462623596191	-0.1023655624389648	2.414231567382812	1.244371147155762	-0.1175707015991211
325	10.8	2.837242431640625	1.188768714904785	0.2304921798706055	2.814825439453125	1.366790725708008	0.2277858581542969	2.786095581054687	1.507306045532227	0.2269242706298828	2.789807373046875	1.725370147705078	0.2166407165527344	2.803816284179687	1.690613189697266	0.248652702331543	2.875292114257813	1.665183990478516	0.3694918518066406	3.004088256835938	1.433986907958984	0.3967601013183594	2.822438598632813	1.308639373779297	0.3975992431640625	2.770572021484375	1.315074752807617	0.3315031433105469	2.734739501953125	1.347420043945312	0.3476742248535156	2.763472778320312	1.335733917236328	0.3014696044921875	2.776530395507812	1.687998107910156	0.1872788772583008	2.70060302734375	1.643962890625	0.08890372085571289	2.612007934570312	1.405854080200195	-0.03528819847106934	2.507387817382813	1.214732261657715	-0.09701949310302733	2.4129638671875	1.237744659423828	-0.1130077819824219
326	10.833333	2.83708447265625	1.187462608337402	0.2326833038330078	2.816279907226563	1.365406707763672	0.2296552658081055	2.792330200195313	1.506634872436523	0.2280096206665039	2.793804321289063	1.724561279296875	0.2188378524780273	2.807227294921875	1.689852172851563	0.2510104904174805	2.870739135742188	1.664672515869141	0.3752165985107422	3.002520874023437	1.433094329833984	0.4003341369628906	2.823201171875	1.304702301025391	0.3958835144042969	2.77233642578125	1.310091094970703	0.3322433776855468	2.737131103515625	1.350327392578125	0.3456108093261718	2.768847045898438	1.34784733581543	0.3033791198730469	2.781869873046875	1.687213531494141	0.1890077590942383	2.710207275390625	1.644464477539062	0.08777971267700195	2.62299609375	1.407506362915039	-0.03677308464050293	2.506723388671875	1.219085296630859	-0.09232484436035156	2.420555297851562	1.252188613891601	-0.1339898071289062
327	10.866667	2.8386533203125	1.187144348144531	0.2322353439331055	2.818642822265625	1.365089248657227	0.2276990509033203	2.795223022460938	1.506337295532227	0.2248927536010742	2.797011596679687	1.724074645996094	0.214987922668457	2.810273315429687	1.689486022949219	0.2473438720703125	2.870001342773437	1.663757629394531	0.3730841674804688	2.995067016601562	1.430467636108399	0.4047615661621093	2.819909423828125	1.300540115356445	0.391279296875	2.7643251953125	1.302184509277344	0.3308572845458985	2.729160034179688	1.348558532714844	0.3424602813720703	2.759502319335938	1.338740219116211	0.3018327484130859	2.785137451171875	1.686664001464844	0.1852240524291992	2.713147338867187	1.643133941650391	0.08461738204956054	2.625110595703125	1.404440979003906	-0.0360275821685791	2.509698364257813	1.216548484802246	-0.09114898681640625	2.422910278320312	1.247298484802246	-0.1327326126098633
328	10.9	2.840928344726563	1.185073188781738	0.2305160751342774	2.820899536132813	1.363327819824219	0.2261001663208008	2.797822998046875	1.504896835327148	0.2233932113647461	2.798179077148437	1.722983245849609	0.2136455307006836	2.811797607421875	1.688413269042969	0.2460277099609375	2.870812377929687	1.665148193359375	0.3730131530761719	2.992929443359375	1.432164642333984	0.4206389923095704	2.820383911132812	1.303821029663086	0.4053531341552734	2.758247680664063	1.313851287841797	0.343269287109375	2.733234741210937	1.361171371459961	0.3470517883300781	2.746747924804687	1.345089721679687	0.3116556396484375	2.786425170898437	1.685453979492187	0.1837945098876953	2.713563842773437	1.642762817382813	0.08309315872192383	2.627341186523438	1.403789642333984	-0.03954654884338379	2.510212646484375	1.216513969421387	-0.0910662612915039	2.424711791992188	1.247088478088379	-0.1337707443237305
329	10.933333	2.84114599609375	1.185306854248047	0.2318590469360352	2.82244482421875	1.363571136474609	0.2266910629272461	2.799734375	1.505125686645508	0.2233884582519531	2.801244140625	1.723207763671875	0.2134426574707031	2.814825927734375	1.68863671875	0.2458598251342773	2.874982666015625	1.66406118774414	0.3723632202148438	2.996169067382812	1.43056787109375	0.430717529296875	2.800006713867187	1.327153366088867	0.4227309722900391	2.719352294921875	1.325445755004883	0.375323745727539	2.73105078125	1.36333235168457	0.3547796325683594	2.732042846679688	1.363259078979492	0.33170947265625	2.789147827148438	1.685668548583984	0.1836135406494141	2.715577026367187	1.642158050537109	0.08326169967651367	2.62614599609375	1.403047592163086	-0.03742245674133301	2.508832275390625	1.21905632019043	-0.0936220703125	2.423707153320312	1.250231132507324	-0.1332993545532226
330	10.966667	2.84000244140625	1.186139595031738	0.2330439987182617	2.821547607421875	1.364553771972656	0.227528076171875	2.798655883789062	1.506168792724609	0.2239815979003906	2.799424194335938	1.724451080322266	0.2144431076049805	2.813024780273437	1.689856414794922	0.2468683319091797	2.873092651367188	1.663182922363281	0.3732180633544922	2.983774780273437	1.425940170288086	0.4461595611572265	2.781627685546875	1.332213577270508	0.4333385314941406	2.703916625976563	1.333392120361328	0.3812406768798828	2.727780395507812	1.370070022583008	0.3557590942382812	2.721713745117188	1.368685028076172	0.3321688537597656	2.787558349609375	1.686877746582031	0.1844777908325195	2.713891845703125	1.643366027832031	0.08412004470825195	2.619486328125	1.405381576538086	-0.03552763748168945	2.501163452148437	1.224760383605957	-0.0969197998046875	2.414789672851563	1.25021989440918	-0.1258847579956054
331	11	2.839018432617188	1.177927276611328	0.2297932891845703	2.819701171875	1.356546264648438	0.2236365051269531	2.7944326171875	1.497994003295898	0.2196918182373047	2.79871533203125	1.71670248413086	0.211679328918457	2.811843017578125	1.681662475585938	0.2440012741088867	2.871269653320312	1.655603363037109	0.37201953125	2.990829223632812	1.41984098815918	0.4550897674560547	2.765826171875	1.383716934204102	0.4820331726074218	2.69812451171875	1.408634078979492	0.4186537170410156	2.7324580078125	1.42111294555664	0.4038436431884765	2.684051635742188	1.405961730957031	0.3821647644042969	2.786169921875	1.679404357910156	0.1813086471557617	2.712532592773438	1.636167388916016	0.08036655807495117	2.623410278320312	1.39769123840332	-0.04357626724243165	2.498505493164062	1.220885437011719	-0.1033415222167969	2.415939575195313	1.24611344909668	-0.1337499618530273
332	11.033333	2.840333862304687	1.177330657958984	0.2282492141723633	2.822758911132812	1.356080215454102	0.2215530090332031	2.798798706054687	1.497697265625	0.2170302810668945	2.802709106445312	1.716382690429687	0.2089823379516602	2.815358520507813	1.681412292480469	0.2415353164672852	2.874600341796875	1.658611358642578	0.3708587188720703	3.009802612304687	1.444300308227539	0.479174072265625	2.77774365234375	1.420165664672852	0.4775363159179687	2.702490600585937	1.443407241821289	0.4282082824707031	2.739797973632813	1.434851669311523	0.4151365661621094	2.685504028320312	1.42073178100586	0.3994015655517578	2.79077685546875	1.679027252197266	0.1784265670776367	2.719604736328125	1.634067352294922	0.07637674331665038	2.634271728515625	1.394386840820312	-0.04760165786743164	2.50982421875	1.216369018554687	-0.1053689880371094	2.428583618164063	1.245529335021973	-0.1419806671142578
333	11.066667	2.844223510742188	1.178614074707031	0.2331528244018555	2.826473999023437	1.357646118164062	0.2283342895507812	2.800068115234375	1.499075088500977	0.2253877868652344	2.80855859375	1.717826263427734	0.2147217025756836	2.820905639648438	1.682942901611328	0.2475684432983398	2.8817939453125	1.661240447998047	0.3756912078857422	3.005001708984375	1.439877426147461	0.4814618835449219	2.774891235351562	1.458302719116211	0.5061555480957032	2.700521484375	1.497507278442383	0.4693889465332032	2.6999892578125	1.511542388916016	0.4650571136474609	2.692227294921875	1.462305435180664	0.4269215850830078	2.79540869140625	1.680310729980469	0.184711540222168	2.722590576171875	1.634830932617187	0.08372318649291993	2.636412841796875	1.394915679931641	-0.04024262237548829	2.505520874023437	1.219053123474121	-0.09221999359130859	2.429032836914063	1.235970397949219	-0.1416563949584961
334	11.1	2.844945678710937	1.177361549377441	0.2314733200073242	2.827857299804688	1.356500595092773	0.2266430587768555	2.801775024414062	1.498024444580078	0.2236415100097656	2.810782958984375	1.716835357666016	0.2137314910888672	2.822695556640625	1.681823120117188	0.2466005325317383	2.874559814453125	1.653553649902344	0.3774854583740235	2.983121215820312	1.432986251831055	0.5037156677246094	2.753681640625	1.46763232421875	0.4967208557128907	2.690102783203125	1.518854080200196	0.4586033325195313	2.693464965820312	1.531921661376953	0.4514510955810547	2.681927124023438	1.477288619995117	0.4131007385253906	2.797903442382813	1.679427307128906	0.1834716339111328	2.725213745117188	1.632987274169922	0.08266512680053711	2.642262451171875	1.390784622192383	-0.03931973838806153	2.508528198242187	1.212071830749512	-0.07693352508544922	2.4357236328125	1.234323890686035	-0.1358502807617187
335	11.133333	2.84200244140625	1.171822250366211	0.2275129470825195	2.825967407226563	1.350471420288086	0.2213214797973633	2.802205932617188	1.491883010864258	0.2170235290527344	2.812759643554688	1.709995941162109	0.2089083404541016	2.821616088867188	1.674894348144531	0.2423969650268555	2.85467578125	1.651199951171875	0.3802823944091797	2.850314819335938	1.41309211730957	0.5129091796875	2.71176318359375	1.567536041259766	0.4097763519287109	2.656162475585937	1.611688171386719	0.3448660583496094	2.631591552734375	1.662037994384766	0.341737548828125	2.651523193359375	1.616883422851563	0.3372189636230469	2.80246630859375	1.672902893066406	0.1776143188476563	2.732630859375	1.626454193115234	0.07540406036376954	2.640197143554687	1.389861633300781	-0.04763326454162597	2.495800048828125	1.211744163513184	-0.07866803359985351	2.418078735351562	1.198573143005371	-0.1394476928710937
336	11.166667	2.83680859375	1.172317344665527	0.2282212448120117	2.820701538085937	1.350444961547852	0.2247385864257813	2.7970927734375	1.491387985229492	0.2228374176025391	2.809604614257812	1.708527099609375	0.21267138671875	2.816289428710937	1.673922485351563	0.2469326171875	2.84931494140625	1.661484558105469	0.3852656402587891	2.744283447265625	1.43348193359375	0.4988833923339844	2.634721801757812	1.555437622070313	0.3572478942871093	2.609364990234375	1.605566680908203	0.2860574188232422	2.613441284179688	1.689010833740235	0.2625780181884766	2.6259619140625	1.619256744384766	0.2519218902587891	2.800852905273437	1.671239776611328	0.1814016342163086	2.733894287109375	1.625611480712891	0.07793227386474609	2.623891235351563	1.390397155761719	-0.03213192367553711	2.48819921875	1.21432462310791	-0.08297061157226562	2.410285888671875	1.19562328338623	-0.1366190643310547
337	11.2	2.834320068359375	1.17563256072998	0.2279339294433594	2.815398803710937	1.355210662841797	0.2283351669311524	2.792064575195313	1.497572677612305	0.2295356750488281	2.805010375976563	1.716669006347656	0.2228600769042969	2.810430419921875	1.681166076660156	0.2570199279785156	2.847330810546875	1.672849578857422	0.3951168975830078	2.672473022460937	1.467133529663086	0.4574009399414062	2.654466552734375	1.612500579833984	0.3420810394287109	2.673353149414063	1.676448455810547	0.2716185150146485	2.674805419921875	1.739820709228516	0.1836974563598633	2.66246533203125	1.685509704589844	0.236679084777832	2.797400390625	1.679638244628906	0.1906117095947266	2.733226440429688	1.637646789550781	0.08292440414428712	2.630962036132813	1.393911865234375	-0.02354110717773437	2.509074462890625	1.204049072265625	-0.07117062377929688	2.434466918945312	1.226840698242187	-0.1334509353637695
338	11.233333	2.836606323242187	1.180252983093262	0.2247184219360351	2.81782421875	1.360957870483398	0.2307360763549805	2.800610961914063	1.505139205932617	0.2360864486694336	2.81225390625	1.724880493164063	0.2149595947265625	2.820986450195313	1.691218627929687	0.2506374816894532	2.873682983398437	1.704093353271484	0.3839479370117188	2.710222045898438	1.479210876464844	0.4148455200195312	2.675188842773437	1.625878265380859	0.316173583984375	2.688763549804687	1.685290466308594	0.2401838760375977	2.685983764648437	1.759299377441406	0.1599842758178711	2.670003540039063	1.687100433349609	0.2066521682739258	2.801731201171875	1.685768707275391	0.1857826919555664	2.732982055664062	1.638549499511719	0.0825219841003418	2.617980346679688	1.39774494934082	-0.02258885478973389	2.4817412109375	1.215523574829102	-0.06057457733154297	2.402188354492187	1.197254898071289	-0.1140965156555176
339	11.266667	2.840289428710937	1.189683708190918	0.2260101318359375	2.822081420898438	1.371647903442383	0.2338075408935547	2.803879760742188	1.516536010742187	0.2406512908935547	2.817677368164063	1.737485168457031	0.2178173751831055	2.822944702148438	1.704128601074219	0.2550336303710937	2.857205444335937	1.719250305175781	0.3950670776367188	2.656004028320313	1.525051544189453	0.3906216888427734	2.673865234375	1.663151336669922	0.238114631652832	2.68264697265625	1.712232116699219	0.1738135986328125	2.689938720703125	1.765102752685547	0.09785659790039061	2.684449340820312	1.72214535522461	0.1366287460327149	2.809970947265625	1.697664642333984	0.187868034362793	2.747001342773438	1.648916473388672	0.08006880569458008	2.624770141601562	1.407819961547851	-0.02142097616195679	2.483565185546875	1.225790321350098	-0.06080482482910156	2.40812158203125	1.2049833984375	-0.1212272186279297
340	11.3	2.849353271484375	1.184048202514648	0.2317718276977539	2.833028198242188	1.365779541015625	0.2416887893676758	2.814997314453125	1.510489471435547	0.2501173782348632	2.827572875976562	1.731257476806641	0.2274532165527344	2.835013061523437	1.697830169677734	0.2640890350341797	2.8793583984375	1.715632110595703	0.4012627410888672	2.690907470703125	1.516815948486328	0.3770726623535156	2.753544677734375	1.638420715332031	0.1962881393432617	2.73595849609375	1.730336181640625	0.1656945343017578	2.723420166015625	1.782944549560547	0.08796650695800781	2.689305908203125	1.732691711425781	0.1366386032104492	2.818074829101563	1.691564453125	0.1979033813476563	2.748372436523438	1.64325	0.09368075561523437	2.616307739257812	1.406460296630859	-0.004242332458496093	2.481251953125	1.219988876342773	-0.04618257522583008	2.406861694335937	1.20115731048584	-0.1021250762939453
341	11.333333	2.848917236328125	1.176659538269043	0.2319906311035156	2.83160791015625	1.357946029663086	0.2412541046142578	2.81252197265625	1.50223225402832	0.2491892547607422	2.823238891601562	1.722577331542969	0.225993278503418	2.831042358398438	1.689370635986328	0.2625948104858398	2.875052001953125	1.707796661376953	0.3992261047363281	2.701600219726562	1.504150985717773	0.3916902770996094	2.73009765625	1.583377899169922	0.2060840911865234	2.726993530273437	1.673952972412109	0.1688525238037109	2.72126220703125	1.723326690673828	0.08272120285034179	2.697217163085937	1.682719055175781	0.1291826858520508	2.813986450195313	1.682819549560547	0.19664794921875	2.744373779296875	1.634030731201172	0.09301108169555664	2.612833251953125	1.396953079223633	-0.003171827793121338	2.47797509765625	1.210232345581055	-0.04351227951049805	2.404751220703125	1.189319473266602	-0.1012666091918945
342	11.366667	2.850383056640625	1.184808174133301	0.2338801879882813	2.834089599609375	1.366886352539062	0.2416570281982422	2.81520166015625	1.511785766601562	0.248187858581543	2.82707421875	1.7327119140625	0.2243298568725586	2.83429345703125	1.699473663330078	0.2613028259277344	2.866637451171875	1.715041015625	0.4021984710693359	2.728677368164063	1.48324235534668	0.3992813873291016	2.741583862304688	1.536814163208008	0.215734390258789	2.728771362304688	1.622644775390625	0.1733290481567383	2.754921020507813	1.624204772949219	0.1132738075256348	2.706679565429687	1.627633209228516	0.1305561141967773	2.81803759765625	1.692784637451172	0.1948594207763672	2.748545043945312	1.643985809326172	0.09041260147094726	2.613519897460938	1.406434906005859	-0.002986029148101807	2.478104614257813	1.217427360534668	-0.04471036148071289	2.40623681640625	1.180863952636719	-0.1029671859741211
343	11.4	2.851332397460937	1.185988327026367	0.2388452377319336	2.836046752929688	1.367305786132813	0.2430371170043945	2.819241455078125	1.511825790405273	0.2463832931518555	2.82875341796875	1.73176675415039	0.2229005584716797	2.83645751953125	1.698749786376953	0.2596074295043945	2.865459228515625	1.701138580322266	0.3995830535888672	2.740236694335938	1.467244705200195	0.3840014038085937	2.706124633789063	1.495960784912109	0.1778217926025391	2.705635131835938	1.577900802612305	0.1584575576782227	2.745925537109375	1.603001800537109	0.0844942398071289	2.701223022460938	1.619925842285156	0.1300606536865234	2.820002075195313	1.691964019775391	0.1935634765625	2.750095336914062	1.641998291015625	0.09082268524169922	2.610239990234375	1.408430923461914	-0.0006665120124816895	2.479574340820312	1.217678451538086	-0.05168615341186523	2.405656982421875	1.167938034057617	-0.1001606941223145
344	11.433333	2.851514404296875	1.190456703186035	0.242603271484375	2.83605126953125	1.37242399597168	0.2422633895874023	2.807171752929688	1.515078247070312	0.2407255172729492	2.830530883789062	1.734859741210937	0.2187066650390625	2.834879516601562	1.7013759765625	0.2555746307373047	2.86557080078125	1.698196136474609	0.3946286010742187	2.736888549804688	1.462536682128906	0.3768317413330078	2.709452514648437	1.498281967163086	0.1806767807006836	2.716620727539063	1.578225280761719	0.1537209625244141	2.761081909179687	1.596138702392578	0.07380231475830078	2.7053310546875	1.624401489257812	0.1298522796630859	2.820566284179687	1.695449005126953	0.1888008193969727	2.751958129882812	1.64626123046875	0.0840014762878418	2.609566040039063	1.412514205932617	-0.006561559200286865	2.47687548828125	1.222147506713867	-0.06007740020751953	2.402174194335938	1.161552993774414	-0.09882570266723634
345	11.466667	2.853934326171875	1.193848770141602	0.2454649887084961	2.83908203125	1.375954666137695	0.2455652084350586	2.810747436523438	1.518851211547851	0.244426872253418	2.834754028320313	1.738649383544922	0.2224385299682617	2.83906884765625	1.705133209228516	0.2593089141845703	2.869976318359375	1.699813323974609	0.3978460235595703	2.7421240234375	1.468339706420899	0.3705317687988281	2.69541015625	1.448090372721354	0.1845984191894531	2.687994873046875	1.54767936706543	0.1299649047851563	2.7287861328125	1.589900817871094	0.04395186996459961	2.699156127929688	1.596270721435547	0.1274770965576172	2.824609375	1.699258941650391	0.1925160369873047	2.75590576171875	1.650144348144531	0.08766028213500976	2.612548950195313	1.416926315307617	-0.003148539066314697	2.48025	1.226440048217774	-0.05906962203979492	2.405406494140625	1.164211044311523	-0.09580614852905273
346	11.5	2.856782958984375	1.19978857421875	0.2498616714477539	2.842279907226562	1.381404281616211	0.2479110412597657	2.819343994140625	1.524833801269531	0.2448857498168945	2.846710327148438	1.743712463378906	0.224971565246582	2.847844970703125	1.710371520996094	0.261891586303711	2.864712768554687	1.709215942382813	0.4008411254882813	2.741716918945313	1.479816390991211	0.34439599609375	2.707635660807291	1.399937235514323	0.1604488525390625	2.700588256835937	1.476790451049805	0.08174617767333985	2.718506103515625	1.55861491394043	0.02636868286132812	2.69639501953125	1.537426544189453	0.1211189727783203	2.838640991210938	1.704431274414063	0.1944776916503906	2.781174926757813	1.658903503417969	0.08193940734863281	2.635665771484375	1.42738313293457	-0.007177011489868164	2.499139526367188	1.241193748474121	-0.06031978225708008	2.410406494140625	1.20363020324707	-0.07188130569458008
347	11.533333	2.861235961914063	1.205277503967285	0.2491554794311523	2.844705932617187	1.386474136352539	0.2466174468994141	2.824253295898437	1.530059692382812	0.2429244155883789	2.852936279296875	1.74874349975586	0.2246327209472656	2.851692749023438	1.715482055664062	0.2615490341186524	2.8560478515625	1.734226928710938	0.3965971374511719	2.75323095703125	1.491521453857422	0.3435782470703125	2.70799365234375	1.374256942749023	0.1457371826171875	2.67214892578125	1.406500152587891	0.1039933929443359	2.681680419921875	1.44931330871582	0.02441275787353515	2.682741333007812	1.500103561401367	0.1415352249145508	2.846812866210938	1.709447631835938	0.1937422256469727	2.796320434570312	1.668425842285156	0.07644519424438477	2.657994506835938	1.433745162963867	-0.01548859596252441	2.5225341796875	1.247292579650879	-0.06655572509765625	2.43464404296875	1.22795622253418	-0.07384757614135742
348	11.566667	2.862707397460937	1.206343193054199	0.247961784362793	2.839968139648438	1.38867692565918	0.2430775527954102	2.827666259765625	1.534978973388672	0.2397920150756836	2.854862670898437	1.756097869873047	0.2227181701660156	2.85232568359375	1.722485229492188	0.2598222045898437	2.853826171875	1.748834777832031	0.3959839172363281	2.758630126953125	1.490762313842773	0.3567646484375	2.671772135416667	1.30795947265625	0.2075172220865885	2.611563720703125	1.336585586547852	0.1709984359741211	2.621098754882813	1.346457000732422	0.09848234558105468	2.67871533203125	1.438532653808594	0.1789226913452149	2.85054248046875	1.716369171142578	0.1913327407836914	2.801855834960937	1.669275299072265	0.07406776809692384	2.667329345703125	1.430386734008789	-0.02136683464050293	2.520634643554688	1.246855133056641	-0.05967500686645508	2.430335327148438	1.234586288452149	-0.07128802490234375
349	11.6	2.863035400390625	1.205181167602539	0.2523524551391602	2.842099365234375	1.387997222900391	0.2450290908813477	2.834760375976562	1.534993865966797	0.2414302749633789	2.854245971679688	1.757308074951172	0.2238597640991211	2.848638305664062	1.723929473876953	0.2611212921142578	2.831610961914063	1.74653515625	0.3986068878173828	2.7642275390625	1.476907745361328	0.3575619506835938	2.698566650390625	1.274452382405599	0.2264025472005208	2.625650268554687	1.298544738769531	0.1866213607788086	2.616751831054688	1.332090194702148	0.1179106369018555	2.684914184570313	1.406928192138672	0.1907478942871094	2.855538818359375	1.717050476074219	0.1927466735839844	2.819934814453125	1.663138275146484	0.07336715126037598	2.705550659179687	1.418921020507812	-0.03072244834899902	2.5322470703125	1.252209083557129	-0.05129609680175781	2.445578125	1.25800749206543	-0.06982598495483398
350	11.633333	2.861331665039063	1.213060920715332	0.2485815887451172	2.837580688476562	1.394798522949219	0.2425200653076172	2.829259643554687	1.54114697265625	0.2408023834228516	2.850722534179687	1.762025299072266	0.218112060546875	2.842919921875	1.729816589355469	0.2559162445068359	2.816215454101562	1.757027435302734	0.3941741027832031	2.767195678710937	1.482267456054688	0.3607223358154297	2.689032470703125	1.332869918823242	0.2286009750366211	2.631408447265625	1.360997329711914	0.1685063629150391	2.632136840820313	1.359833145141602	0.1664291839599609	2.703469970703125	1.448642105102539	0.197061637878418	2.853531494140625	1.721083740234375	0.1882705154418945	2.834811889648437	1.668311981201172	0.06550234413146973	2.7088759765625	1.428941925048828	-0.03569430732727051	2.502115478515625	1.308437210083008	-0.01140769958496094	2.406420043945313	1.292247894287109	-0.02301877975463867
351	11.666667	2.863628662109375	1.219632461547852	0.2474152984619141	2.838670776367188	1.401076446533203	0.2384454193115234	2.830466064453125	1.547407318115234	0.2356738204956055	2.8532548828125	1.768820922851563	0.2204946823120117	2.841507934570313	1.735659820556641	0.2565576934814453	2.806806030273437	1.749631713867188	0.3979541015625	2.733052001953125	1.478904373168945	0.3572580261230469	2.636394205729167	1.484129221598307	0.1871790466308594	2.630230346679688	1.484320022583008	0.162778636932373	2.63761328125	1.448568084716797	0.1314689750671387	2.674091918945313	1.537033493041992	0.1268050727844238	2.859511962890625	1.728650177001953	0.1901360321044922	2.860740600585937	1.678947998046875	0.06497317123413085	2.774784301757813	1.431587585449219	-0.0569631290435791	2.55879052734375	1.337993560791016	-0.006280835151672363	2.46163720703125	1.327113891601563	-0.01308745765686035
352	11.7	2.856967041015625	1.201423202514649	0.2456274337768555	2.83075244140625	1.381589141845703	0.2321760940551758	2.823348999023438	1.527308319091797	0.2288989334106445	2.843315673828125	1.748189697265625	0.214762939453125	2.8270654296875	1.715266265869141	0.2487924957275391	2.767969970703125	1.724215209960938	0.3792813720703125	2.69184130859375	1.459424285888672	0.3568236389160157	2.659913940429687	1.546273101806641	0.1512253150939941	2.638944580078125	1.59175405883789	0.1284926223754883	2.702255615234375	1.659805816650391	0.07223920822143555	2.699517822265625	1.643358978271484	0.1533909320831299	2.85487060546875	1.708011383056641	0.1863894577026367	2.881538452148438	1.655572937011719	0.06596785354614257	2.8540869140625	1.403100357055664	-0.06307425498962402	2.624759399414063	1.346550048828125	-0.02400425243377686	2.524765380859375	1.347992630004883	-0.03806536149978638
353	11.733333	2.8441865234375	1.193488632202148	0.2470172119140625	2.815470458984375	1.372655578613281	0.2322128067016602	2.808406982421875	1.518008728027344	0.2317268524169922	2.821975219726562	1.739148529052734	0.2281533126831055	2.796461547851563	1.7047578125	0.2540126037597656	2.671815673828125	1.68402734375	0.326447738647461	2.529670532226563	1.44638818359375	0.2762539825439453	2.618506958007813	1.559709411621094	0.1069856281280517	2.635260009765625	1.574009918212891	0.04991879653930664	2.666803955078125	1.594326843261719	-0.03020116996765137	2.715946655273437	1.617946960449219	0.0585163803100586	2.844452758789063	1.700397399902344	0.2050574111938477	2.905105102539062	1.661441833496094	0.09190121841430665	2.923261108398437	1.411806045532227	-0.04866892814636231	2.689637817382812	1.371304000854492	-0.06200365257263184	2.592754760742188	1.408970657348633	-0.07303573989868165
354	11.766667	2.837043212890625	1.186906059265137	0.2462906341552734	2.808734619140625	1.366372833251953	0.2272807312011719	2.799002075195312	1.511899932861328	0.2230112457275391	2.809586547851563	1.733985687255859	0.2213927612304687	2.781858032226562	1.699030914306641	0.2443660125732422	2.651521484375	1.66759814453125	0.3028074645996094	2.502869506835937	1.428636154174805	0.2815971832275391	2.583554321289062	1.463311599731445	0.07731026649475098	2.592780029296875	1.504624389648437	0.02234268712997436	2.69118701171875	1.506367065429687	0.006356960296630861	2.648281860351562	1.557937774658203	0.05324967384338379	2.835091918945312	1.695500671386719	0.2006885757446289	2.922420654296875	1.660501007080078	0.1044187698364258	2.954327026367188	1.400932723999023	-0.01608946180343628	2.719493041992187	1.377446197509766	-0.0627650203704834	2.62730224609375	1.418232162475586	-0.06492899322509765
355	11.8	2.814960205078125	1.183303321838379	0.2367789764404297	2.787055053710938	1.361929016113281	0.21826904296875	2.7755322265625	1.506718734741211	0.2138719024658203	2.776695922851562	1.728143493652344	0.2147953262329101	2.749773315429688	1.691922790527344	0.2362659912109375	2.619704833984375	1.660102111816406	0.2936432189941406	2.534303466796875	1.426804870605469	0.3399030914306641	2.508590698242188	1.384025817871094	0.1114010887145996	2.513261474609375	1.40243098449707	0.03191190910339355	2.608370361328125	1.431252563476562	0.01423552322387696	2.590151977539063	1.471512069702148	0.04066948890686035	2.804438110351563	1.691177429199219	0.1947926254272461	2.899442626953125	1.661060455322266	0.1054385757446289	2.972386596679687	1.403358581542969	0.04238786697387695	2.750259887695313	1.373493637084961	-0.03958851432800294	2.66109521484375	1.416941024780273	-0.07035518646240234
356	11.833333	2.815015869140625	1.176219680786133	0.2319365310668945	2.785412231445313	1.354840301513672	0.2208338851928711	2.767275268554688	1.49864990234375	0.2168196258544922	2.766351196289063	1.719523193359375	0.2224934005737305	2.739448120117188	1.682647399902344	0.242634033203125	2.61041796875	1.634615600585938	0.2882352142333984	2.494985595703125	1.391939254760742	0.2805581741333008	2.415099609375	1.336775065104167	0.06354077148437499	2.483663208007813	1.374354141235351	0.01427338409423828	2.55807275390625	1.405201416015625	0.03147198677062988	2.545274780273437	1.400585525512695	0.04716207695007325	2.794727905273438	1.683367340087891	0.202267333984375	2.888785888671875	1.65388671875	0.1118432922363281	3.032379272460938	1.430123825073242	0.05653104591369629	2.819926025390625	1.392673950195312	-0.02957693862915039	2.743594116210938	1.444370269775391	-0.0502712345123291
357	11.866667	2.835018920898437	1.186908180236816	0.2439654006958008	2.815226440429687	1.367009216308594	0.2387806701660156	2.801434448242188	1.511032760620117	0.2360316314697266	2.796439331054688	1.73131787109375	0.2389689025878906	2.766175415039062	1.69455322265625	0.2522675018310547	2.630275634765625	1.648916229248047	0.2669378662109375	2.4886474609375	1.415069702148438	0.2072022171020508	2.386792724609375	1.240173782348633	0.09313740921020508	2.37195263671875	1.199983177185059	0.04378948259353638	2.397017700195312	1.263341293334961	-0.02499591636657715	2.401202758789062	1.253171737670899	0.002934598445892334	2.829046142578125	1.695279876708984	0.2267010269165039	2.950662353515625	1.671191925048828	0.1772712326049805	3.114781372070312	1.443485305786133	0.2241089401245117	2.954131591796875	1.389006332397461	0.05957255744934082	2.870723388671875	1.424073165893555	0.04294333696365357
358	11.9	2.839506103515625	1.183579902648926	0.2476359710693359	2.818951293945313	1.363954559326172	0.2398205718994141	2.803476318359375	1.507964736938477	0.2338557662963867	2.793142333984375	1.728636962890625	0.239223876953125	2.762435913085938	1.690806182861328	0.2493265075683594	2.628868408203125	1.633706268310547	0.2553089141845703	2.47953369140625	1.399633346557617	0.2164761276245117	2.361214599609375	1.208841171264648	0.1558790168762207	2.348364990234375	1.155362403869629	0.1214722480773926	2.3602158203125	1.234805130004883	0.08460517120361329	2.394807983398437	1.200419509887695	0.09620741653442383	2.827776245117188	1.693521820068359	0.2294190444946289	2.953517578125	1.671704559326172	0.1897141876220703	3.142158081054688	1.472129211425781	0.2606221771240235	3.043080729166667	1.310330495198568	0.1028779551188151	2.966331420898437	1.324640579223633	0.09520266723632811
359	11.933333	2.828579956054687	1.183564514160156	0.2470408706665039	2.803773193359375	1.362175247192383	0.234323860168457	2.783193115234375	1.504754974365234	0.2228623123168945	2.769351684570312	1.723939544677735	0.2314954071044922	2.738169189453125	1.685695526123047	0.2364383850097656	2.606069213867188	1.626560333251953	0.2307205429077148	2.441987426757812	1.403767379760742	0.2000975494384766	2.311842651367187	1.215087844848633	0.1557039108276367	2.296233032226563	1.163460479736328	0.1056721649169922	2.336055541992188	1.24192724609375	0.0583945369720459	2.348229248046875	1.200086219787598	0.07009770584106445	2.8053310546875	1.689685180664063	0.2258161239624023	2.936020874023438	1.671099029541016	0.2111157455444336	3.130898193359375	1.491683166503906	0.3088331298828125	3.104816080729166	1.317743123372396	0.142714106241862	3.030153198242187	1.310583770751953	0.1212038269042969
360	11.966667	2.830117919921875	1.184671340942383	0.2523106079101562	2.803323852539062	1.362902328491211	0.2393277282714844	2.781297485351563	1.505191619873047	0.2277596817016602	2.76640283203125	1.724250915527344	0.2376277847290039	2.735203491210938	1.685838317871094	0.2412497406005859	2.603331787109375	1.626432495117188	0.2341182098388672	2.436851440429687	1.404923645019531	0.2049735107421875	2.304375244140625	1.216596801757813	0.1639302673339844	2.286725708007812	1.163864837646484	0.1268128547668457	2.309892333984375	1.240885543823242	0.09288603973388672	2.335448852539062	1.19457942199707	0.09096067428588867	2.802679321289062	1.690188140869141	0.2328676300048828	2.93402734375	1.671543762207031	0.2207205963134766	3.122276489257812	1.487772583007813	0.3302958068847657	3.127982421875	1.305506357828776	0.1841751607259114	3.053840576171875	1.290039077758789	0.1414601440429687
361	12	2.8390703125	1.180910903930664	0.2473166275024414	2.813464965820312	1.35952864074707	0.2370755081176758	2.790867553710937	1.501688842773437	0.2244902038574219	2.770171020507813	1.720183349609375	0.2342302017211914	2.73989453125	1.681000946044922	0.2370218048095703	2.61118310546875	1.616361267089844	0.2232329864501953	2.440109741210938	1.396971130371094	0.203185173034668	2.308449462890625	1.207305870056152	0.1633742523193359	2.288207641601563	1.153348258972168	0.127955020904541	2.31069873046875	1.235548133850098	0.1039262771606445	2.327680541992188	1.156160415649414	0.1028937492370605	2.807390869140625	1.687077667236328	0.2303466873168945	2.939376953125	1.670921936035156	0.2218098831176758	3.12588916015625	1.5130673828125	0.364905014038086	3.083209594726562	1.356652938842773	0.1973874053955078	2.996001098632813	1.364230117797852	0.1602315902709961
362	12.033333	2.83823876953125	1.179940567016601	0.2472258758544922	2.811230224609375	1.358018585205078	0.2377437973022461	2.78783349609375	1.499868576049805	0.2265486755371094	2.768269897460938	1.717836883544922	0.2353376541137695	2.737860473632812	1.678944183349609	0.2379731674194336	2.609516479492187	1.615178405761719	0.2222095642089844	2.443815795898438	1.392741256713867	0.1964393844604492	2.307580200195313	1.205091690063476	0.1682815170288086	2.287943359375	1.152861686706543	0.1261720199584961	2.311171142578125	1.233955474853516	0.1118435821533203	2.323130249023437	1.151544784545898	0.1108096694946289	2.805228637695312	1.6846240234375	0.2319204788208008	2.936742431640625	1.667246368408203	0.2231184768676758	3.120835205078125	1.505039581298828	0.3618053283691406	3.079160888671875	1.349654113769531	0.1948815841674805	2.994823120117188	1.357800170898438	0.1610747680664062
363	12.066667	2.831282104492187	1.180097595214844	0.2481138687133789	2.805267211914063	1.357503067016602	0.2409893341064453	2.781977661132812	1.49863705444336	0.231181266784668	2.7656103515625	1.715802337646484	0.2391438903808594	2.73474658203125	1.677542388916016	0.2413445739746094	2.607545288085937	1.614179504394531	0.2223841552734375	2.439192016601562	1.395098510742188	0.2003008346557617	2.304581176757813	1.207354591369629	0.1719886779785156	2.269842529296875	1.159825973510742	0.1135784111022949	2.301594970703125	1.236742942810058	0.1129066772460938	2.30726171875	1.158742523193359	0.08045262908935547	2.801933959960937	1.682228118896484	0.2364239120483398	2.932329833984375	1.661634368896485	0.2281747741699219	3.113751342773437	1.500932922363281	0.3686669616699219	3.06681494140625	1.352193359375	0.2002831344604492	2.975191772460938	1.354696762084961	0.1665954742431641
364	12.1	2.833459594726563	1.180034423828125	0.2481476974487304	2.806862915039062	1.357252258300781	0.2409125366210937	2.783010009765625	1.498214477539062	0.2307528686523437	2.766078247070312	1.715219329833984	0.2402672424316406	2.735327758789063	1.676880981445313	0.2422061538696289	2.6084375	1.613181274414063	0.2228803100585938	2.439843872070313	1.394409851074219	0.2013149795532226	2.305451416015625	1.206681900024414	0.1728092346191406	2.271024169921875	1.161208351135254	0.1133589744567871	2.30172216796875	1.238141258239746	0.1106849517822266	2.30954443359375	1.157532218933105	0.0824169273376465	2.802474853515625	1.681761413574219	0.2372946548461914	2.93242626953125	1.659539154052734	0.2279970016479492	3.10682373046875	1.500446762084961	0.3764962768554688	3.060754638671875	1.343221939086914	0.2138079223632812	2.976854125976562	1.348126861572266	0.1706110610961914
365	12.133333	2.832086181640625	1.179078895568848	0.2517629623413086	2.8050869140625	1.355954879760742	0.2435652847290039	2.781793579101563	1.496900527954101	0.2336387786865234	2.7643681640625	1.713610137939453	0.2424484405517578	2.7336240234375	1.675313201904297	0.2432447967529297	2.606023803710937	1.613835388183594	0.222040168762207	2.44041015625	1.393152252197266	0.1988780899047852	2.31028466796875	1.203262817382813	0.1666453704833984	2.263838134765625	1.161445755004883	0.1046217880249024	2.300406127929687	1.235640724182129	0.1085995330810547	2.294786865234375	1.166097839355469	0.05923650550842285	2.80084033203125	1.680206848144531	0.2408499221801758	2.931297973632812	1.660110260009766	0.2416230087280273	3.091573120117188	1.495568267822266	0.4039950714111328	3.06174462890625	1.354676773071289	0.2249647750854492	2.9781630859375	1.358053436279297	0.1716495361328125
366	12.166667	2.830563110351562	1.177119255065918	0.2518797149658203	2.80512939453125	1.353735992431641	0.2443511123657227	2.783048706054688	1.494460601806641	0.2345497360229492	2.765830078125	1.710559020996094	0.2456963500976563	2.7351201171875	1.672374114990234	0.2459104385375976	2.607293090820312	1.612322052001953	0.2243791732788086	2.440953735351562	1.393372421264648	0.1991596832275391	2.314235595703125	1.203274971008301	0.1607150726318359	2.260743774414062	1.164774375915527	0.09953637695312501	2.29897998046875	1.239284965515137	0.1107108154296875	2.28319921875	1.176006195068359	0.05072050285339355	2.802190307617188	1.677221893310547	0.2439006500244141	2.932486694335937	1.658242950439453	0.2450649337768555	3.092525512695312	1.494987609863281	0.4082117462158203	3.062578735351562	1.35703303527832	0.2287812042236328	2.977741943359375	1.356953765869141	0.1753048248291016
367	12.2	2.829966430664062	1.175102226257324	0.2539493408203125	2.802080810546875	1.351327682495117	0.2460390625	2.779138671875	1.492039901733399	0.2382801132202148	2.765609497070312	1.708459442138672	0.2502221298217773	2.73424658203125	1.670780334472656	0.2504358291625977	2.606108520507813	1.612552795410156	0.2261184463500976	2.446825927734375	1.388749267578125	0.1941472930908203	2.318446655273438	1.198260055541992	0.1602420272827149	2.258430908203125	1.16689086151123	0.09658882141113281	2.304811279296875	1.240541023254395	0.1119228973388672	2.28293994140625	1.174858810424805	0.04942417526245117	2.801410278320312	1.674503753662109	0.2481635513305664	2.9310361328125	1.652821502685547	0.2410110321044922	3.103352172851563	1.495407958984375	0.3980907897949219	3.070015625	1.353396759033203	0.229128288269043	2.982181640625	1.349135833740234	0.183615966796875
368	12.233333	2.830400268554687	1.175106666564941	0.2526402587890625	2.802235961914063	1.351048065185547	0.2449866943359375	2.778830322265625	1.491445602416992	0.2366670761108398	2.765174438476563	1.707504974365234	0.2493372421264649	2.733886352539062	1.669854187011719	0.2495179824829102	2.605635498046875	1.611914367675781	0.2261110000610352	2.445376708984375	1.389099822998047	0.1965814971923828	2.318098510742188	1.198458847045898	0.1618556747436523	2.258722900390625	1.167093467712402	0.09748738098144531	2.30435205078125	1.241073692321777	0.1122523651123047	2.2836279296875	1.173086875915527	0.05216202926635742	2.800948120117187	1.673632965087891	0.2470678482055664	2.930302734375	1.651219696044922	0.2409215545654297	3.09660546875	1.494039215087891	0.4028002624511719	3.069742919921875	1.351098175048828	0.2319448165893555	2.984363403320312	1.350609359741211	0.184843505859375
369	12.266667	2.8296171875	1.174385948181152	0.2488929443359375	2.801558959960937	1.350172317504883	0.2407384490966797	2.778096801757813	1.490410095214844	0.2318319396972656	2.76512841796875	1.705990081787109	0.2481446762084961	2.733761596679687	1.668481567382813	0.2477119216918945	2.604717895507813	1.612173278808594	0.2243707580566406	2.443380981445313	1.390442535400391	0.1954059982299805	2.31814892578125	1.199585990905762	0.1560568695068359	2.252799926757812	1.172221504211426	0.09589991760253906	2.302087890625	1.240981460571289	0.116400016784668	2.273986328125	1.174600227355957	0.0495910701751709	2.800755737304687	1.672097106933594	0.245280876159668	2.930311767578125	1.651196014404297	0.2452618255615234	3.088915283203125	1.473926651000977	0.3908861083984375	3.0704990234375	1.351480499267578	0.2030746765136719	2.990770141601562	1.36136392211914	0.1458345794677735
370	12.3	2.830054077148437	1.174700325012207	0.2483649063110351	2.802353759765625	1.350516311645508	0.2405269165039063	2.77900732421875	1.490722717285156	0.2314205322265625	2.764485473632813	1.706130493164062	0.2490624618530273	2.733375610351563	1.668405364990234	0.2482658309936523	2.604633178710937	1.611387145996094	0.2250229339599609	2.443917602539063	1.389367050170898	0.1951328659057617	2.317450805664063	1.199026359558105	0.1572269058227539	2.252134155273438	1.171728240966797	0.0975865364074707	2.298247924804688	1.241610870361328	0.1146418228149414	2.275395263671875	1.175166961669922	0.04953623199462891	2.800361450195313	1.672497833251953	0.2461219177246094	2.930312255859375	1.653856353759766	0.2471538314819336	3.08955908203125	1.480337112426758	0.3959983825683594	3.076830688476563	1.35627864074707	0.2073730697631836	2.996111083984375	1.362198837280273	0.1500789031982422
371	12.333333	2.832141357421875	1.176189529418945	0.248869400024414	2.804308959960937	1.352276657104492	0.2412998886108398	2.780380249023438	1.492564392089844	0.231402702331543	2.767020385742187	1.708677978515625	0.2468069229125976	2.735694702148438	1.670997863769531	0.2471343154907227	2.60606591796875	1.614072540283203	0.2276796569824219	2.443970581054687	1.391756256103516	0.2030891799926758	2.31848681640625	1.200026870727539	0.166378646850586	2.25441552734375	1.175196044921875	0.1040121879577637	2.30355224609375	1.241269065856934	0.1235602264404297	2.272647338867188	1.17702001953125	0.05947747421264649	2.802771728515625	1.674792907714844	0.2434873886108398	2.932910522460937	1.655865570068359	0.239256706237793	3.101196899414063	1.488901153564453	0.3846004180908204	3.073032348632812	1.352591903686523	0.2042633895874023	2.989402954101562	1.359221527099609	0.1523318786621094
372	12.366667	2.830615966796875	1.173650611877441	0.2499025039672852	2.8034345703125	1.349665512084961	0.2419411239624024	2.780173828125	1.489949920654297	0.2321399993896484	2.766623046875	1.705874084472656	0.2479280014038086	2.735346923828125	1.668198333740234	0.2481002883911133	2.606304077148438	1.609747314453125	0.2295798034667969	2.440923217773437	1.390206558227539	0.2046415252685547	2.312734130859375	1.200752494812012	0.1661539764404297	2.251078002929687	1.175793518066406	0.1000023345947266	2.30275341796875	1.24075927734375	0.1235106430053711	2.268909423828125	1.175808639526367	0.05885298538208008	2.802382690429687	1.672043426513672	0.244635139465332	2.932691040039062	1.654768951416016	0.2411711044311523	3.109496337890625	1.493809844970703	0.384555435180664	3.079874877929687	1.376687957763672	0.1966520614624024	2.99111083984375	1.369922180175781	0.1467925415039062
373	12.4	2.833485473632813	1.174167831420899	0.2514845657348633	2.80575146484375	1.350551803588867	0.2435356903076172	2.782128173828125	1.491161010742188	0.2340070343017578	2.767486572265625	1.707402038574219	0.2521568298339844	2.73645361328125	1.669363159179687	0.2532680282592774	2.606580444335937	1.610293731689453	0.24024365234375	2.442130004882813	1.388542282104492	0.2227416305541992	2.31573876953125	1.19693293762207	0.1860669479370117	2.246331176757812	1.165474166870117	0.1315056953430176	2.300405883789063	1.239641166687012	0.145298942565918	2.232851806640625	1.129049560546875	0.1187241134643555	2.803449096679687	1.673811248779297	0.247146713256836	2.9339599609375	1.658864776611328	0.2367063064575196	3.11764697265625	1.496777862548828	0.3694245452880859	3.094469360351563	1.365553268432617	0.1951023864746094	3.008644775390625	1.356958465576172	0.1583106689453125
374	12.433333	2.8313232421875	1.17658390045166	0.2475832901000977	2.804826782226563	1.353270233154297	0.2414072952270508	2.781426147460937	1.493903274536133	0.2315822219848633	2.769486572265625	1.7101708984375	0.2518410720825195	2.73816650390625	1.672389282226562	0.2539177932739258	2.607485107421875	1.614210723876953	0.2452494659423828	2.441005004882812	1.393829132080078	0.2269203414916992	2.317759399414062	1.202903656005859	0.1775958938598633	2.240053955078125	1.171731338500976	0.1385165214538574	2.295141357421875	1.24684733581543	0.1490286865234375	2.206117065429687	1.154447830200195	0.1344153442382812	2.804924560546875	1.676297088623047	0.2451624984741211	2.93423974609375	1.656672637939453	0.2283447113037109	3.112417846679687	1.481194900512695	0.3543456573486328	3.071302978515625	1.334766525268555	0.1931034698486328	2.995920532226562	1.35851969909668	0.15851611328125
375	12.466667	2.83315625	1.180118522644043	0.2443673095703125	2.807152099609375	1.357340316772461	0.2383217086791992	2.783630004882813	1.49828483581543	0.2277056121826172	2.771669311523437	1.71497802734375	0.2492258529663086	2.740446533203125	1.677021850585938	0.2520154037475586	2.609147583007813	1.619006042480469	0.2481756591796875	2.44565869140625	1.395388290405273	0.2363114776611328	2.326871826171875	1.201185089111328	0.1857313995361328	2.2440751953125	1.173355209350586	0.151019660949707	2.291186157226562	1.254616287231445	0.1509208068847656	2.21344482421875	1.160980583190918	0.147239501953125	2.807075561523438	1.681132049560547	0.2414164199829102	2.936817016601562	1.665021087646484	0.2228815841674805	3.13079052734375	1.497183929443359	0.3355223541259765	3.072443969726563	1.343413650512695	0.1815013732910156	2.991912231445313	1.365073699951172	0.1636239624023438
376	12.5	2.835074951171875	1.181073959350586	0.2428934631347656	2.809994384765625	1.358589965820312	0.237883544921875	2.787796264648438	1.499960723876953	0.22936181640625	2.77701123046875	1.717077667236328	0.2485593185424805	2.745651123046875	1.679265106201172	0.25225341796875	2.612701171875	1.624543640136719	0.2487927856445313	2.453765380859375	1.397202041625976	0.2469590377807617	2.348660481770834	1.203444986979167	0.1765590922037761	2.250173461914063	1.178910469055176	0.1682065200805664	2.295875	1.265587173461914	0.1455809173583985	2.232735595703125	1.161363693237305	0.1506969909667969	2.81219580078125	1.682970489501953	0.2406132507324219	2.94117041015625	1.666329193115234	0.2178052139282227	3.134676025390625	1.490887054443359	0.3173119964599609	3.062223876953125	1.338430725097656	0.1652944793701172	2.980620727539063	1.362045272827148	0.1547430267333984
377	12.533333	2.832702758789063	1.182655830383301	0.2442988739013672	2.807986083984375	1.360951461791992	0.2391096649169922	2.785421752929687	1.502830154418946	0.2295098876953125	2.775316650390625	1.720628784179687	0.2505819931030273	2.743980346679687	1.682636108398438	0.2551331329345703	2.61078564453125	1.626861938476563	0.2567066345214844	2.450556030273438	1.399127456665039	0.2571562423706055	2.356361490885417	1.205002817789713	0.1679087626139323	2.263451416015625	1.169355941772461	0.1703274612426758	2.295084228515625	1.268585723876953	0.1406333694458008	2.241609741210937	1.15474959564209	0.1496956405639648	2.810327270507813	1.686460479736328	0.2411559829711914	2.939266479492187	1.668947509765625	0.2153463821411133	3.132639526367187	1.489118087768555	0.3150400848388672	3.04960791015625	1.338411911010742	0.1611121215820313	2.966329711914063	1.364904205322266	0.1504838562011719
378	12.566667	2.825930297851563	1.183922912597656	0.2394285125732422	2.800104370117188	1.362321929931641	0.2335179901123047	2.777694458007812	1.504573776245117	0.2254442138671875	2.769061157226563	1.722929504394531	0.2463891906738281	2.737658325195312	1.685003448486328	0.2519673767089844	2.603890380859375	1.630269927978516	0.2580383911132813	2.439964477539062	1.405120193481445	0.2571425323486328	2.332669555664062	1.214338890075684	0.1731239471435547	2.247586181640625	1.17855256652832	0.1752198104858398	2.323828735351563	1.244751571655273	0.1631194305419922	2.224994873046875	1.154158546447754	0.1671800079345703	2.803714111328125	1.688514343261719	0.2359706039428711	2.932085815429688	1.66560546875	0.2101933975219727	3.103473754882812	1.46596907043457	0.3027105484008789	2.9788955078125	1.340191223144531	0.1476892776489258	2.919478149414063	1.374326950073242	0.1329679565429688
379	12.6	2.824767211914063	1.18377734375	0.2394289703369141	2.800128295898437	1.362242233276367	0.2346775588989258	2.778298583984375	1.504466018676758	0.2269007415771485	2.769455810546875	1.722682434082031	0.2474161071777344	2.738099853515625	1.684770599365234	0.252994613647461	2.604871704101563	1.629131378173828	0.2594403686523438	2.441477294921875	1.403736129760742	0.2562934265136719	2.330433715820313	1.215715278625488	0.1721225891113281	2.247945678710938	1.178107566833496	0.1764197692871094	2.323002807617187	1.244675628662109	0.1646318740844727	2.22413037109375	1.158309730529785	0.1590005950927734	2.80412646484375	1.688303436279297	0.2371385498046875	2.932199462890625	1.66475015258789	0.2111281661987305	3.10909912109375	1.463990997314453	0.2935191879272461	2.97497021484375	1.344128463745117	0.1417581901550293	2.913766357421875	1.379786346435547	0.1300070190429687
380	12.633333	2.820979736328125	1.185576377868652	0.2338520355224609	2.795210693359375	1.363775848388672	0.2286836471557617	2.77239306640625	1.505754898071289	0.220727424621582	2.764988891601562	1.72396875	0.2418134918212891	2.733780639648438	1.686123474121094	0.2485970458984375	2.601590576171875	1.629487274169922	0.2616930694580078	2.433748413085937	1.407121002197266	0.2600265197753906	2.32232958984375	1.221261054992676	0.1734761123657226	2.24159423828125	1.187227416992187	0.1816339111328125	2.309508178710938	1.251177238464356	0.166814826965332	2.216849609375	1.178119407653809	0.1452360458374023	2.799120361328125	1.689520050048828	0.2301240615844727	2.926399780273438	1.665213043212891	0.201556411743164	3.1010771484375	1.461319396972656	0.2802372436523438	2.961587646484375	1.360347229003906	0.117459774017334	2.903767944335938	1.387108200073242	0.1059734840393066
381	12.666667	2.821328125	1.185294052124023	0.233222412109375	2.7954892578125	1.363565231323242	0.2278505020141602	2.77299169921875	1.505689437866211	0.2203552627563476	2.76462744140625	1.72387158203125	0.2428197631835937	2.733633666992187	1.685805633544922	0.2495899047851562	2.6017802734375	1.628570953369141	0.2638214416503906	2.43449267578125	1.4056181640625	0.2642521667480469	2.3193447265625	1.225591911315918	0.1708220062255859	2.238649780273438	1.191724395751953	0.1795663223266601	2.312137084960938	1.252953315734863	0.1635818710327148	2.215928344726562	1.180356735229492	0.1431045608520508	2.798876831054688	1.689643676757812	0.2306850662231445	2.926205322265625	1.666229339599609	0.2009958572387695	3.09939111328125	1.458477905273437	0.2764599151611328	2.956959350585938	1.359306747436523	0.1148143043518066	2.903202880859375	1.385687210083008	0.1011576728820801
382	12.7	2.81953662109375	1.18495662689209	0.2315916900634766	2.7938369140625	1.363316131591797	0.2273711547851562	2.771402587890625	1.505502716064453	0.2207326126098633	2.763710815429688	1.723774719238281	0.242411018371582	2.732910278320313	1.685752227783203	0.2501972503662109	2.601957397460938	1.627833923339844	0.2680169067382813	2.43471630859375	1.404855438232422	0.267679443359375	2.317452758789063	1.229154220581055	0.169753044128418	2.241384521484375	1.190542068481445	0.176340835571289	2.312333862304688	1.254925827026367	0.1660402908325195	2.216670288085937	1.182552467346191	0.1394281005859375	2.797601196289063	1.689481567382813	0.2295062561035156	2.922945068359375	1.664719299316406	0.192687385559082	3.103880004882813	1.469166046142578	0.2715492858886719	2.960345336914063	1.362888275146484	0.1152236747741699	2.90227294921875	1.387716430664063	0.1001879234313965
383	12.733333	2.81941357421875	1.196672737121582	0.2255044174194336	2.79172802734375	1.375067169189453	0.2188032989501953	2.768537719726563	1.517398254394531	0.2115219955444336	2.763006469726562	1.736137634277344	0.2348807754516601	2.732226928710937	1.698147766113281	0.2436759033203125	2.600358764648438	1.644997406005859	0.2704337463378906	2.447049194335937	1.41285090637207	0.2839054870605469	2.3352490234375	1.259194038391113	0.1508518142700195	2.260082641601563	1.216793548583984	0.1586729278564453	2.32815625	1.284541809082031	0.1491037826538086	2.240688354492188	1.199330825805664	0.1272489929199219	2.796242797851562	1.701641571044922	0.2203922729492188	2.923009765625	1.679484710693359	0.1858120651245117	3.11216259765625	1.489768447875977	0.2533661575317383	2.974766479492187	1.398331069946289	0.08747374534606935	2.91244189453125	1.437367065429688	0.03718012714385986
384	12.766667	2.818284057617188	1.197570747375488	0.2264852066040039	2.790827758789062	1.376106826782227	0.2191128540039062	2.766950927734375	1.518370910644531	0.2101025238037109	2.7622880859375	1.737138519287109	0.2351542816162109	2.731543090820312	1.699115173339844	0.2441598663330078	2.600234985351562	1.645903289794922	0.2734132843017578	2.449642944335937	1.412055572509765	0.2899220886230469	2.339729370117188	1.262819976806641	0.1499880599975586	2.264743408203125	1.21855307006836	0.1499597587585449	2.33246337890625	1.288697769165039	0.1503112335205078	2.246009155273438	1.19869506072998	0.1286422080993652	2.795234252929688	1.702649963378906	0.2198857650756836	2.921272827148438	1.679693511962891	0.1831016616821289	3.108748657226562	1.485584884643555	0.2484138488769531	2.972619995117188	1.392765960693359	0.0822645092010498	2.905406005859375	1.432832748413086	0.03518069386482239
385	12.8	2.815119262695313	1.207982849121094	0.2248499908447266	2.788657958984375	1.387311599731445	0.2182565612792969	2.767334716796875	1.530618682861328	0.2125868606567383	2.768298950195312	1.750403045654297	0.2351768798828125	2.7379013671875	1.712867980957031	0.2476176605224609	2.608881958007812	1.659670288085938	0.287401382446289	2.454013793945313	1.42717626953125	0.3079389190673828	2.351933959960937	1.276441833496094	0.1649181365966797	2.279921142578125	1.227268981933594	0.1540309944152832	2.342697265625	1.30221875	0.1681604995727539	2.259382690429687	1.234881439208984	0.1074131126403809	2.799227416992188	1.715103393554688	0.2172234802246094	2.917541625976563	1.690598358154297	0.1597358703613281	3.117055297851563	1.500072525024414	0.2161142959594727	2.9761953125	1.387030288696289	0.06330272388458252	2.903097778320312	1.42468098449707	0.02065715265274048
386	12.833333	2.813020751953125	1.210901245117187	0.2246436386108399	2.786528564453125	1.39030793762207	0.2185535507202148	2.765488647460938	1.53373828125	0.2137058181762695	2.768446899414062	1.753473236083984	0.2369408721923828	2.738071533203125	1.716094818115234	0.2499445648193359	2.609975219726563	1.663079498291016	0.2933123321533203	2.456501342773437	1.429767211914063	0.3123902893066406	2.355296630859375	1.28834765625	0.1599072799682617	2.284536254882813	1.234647476196289	0.1456940650939941	2.344151611328125	1.314141143798828	0.164249870300293	2.270559204101563	1.258153579711914	0.09157358551025391	2.798736450195312	1.718021026611328	0.2181922760009766	2.91255419921875	1.690038482666016	0.1537871246337891	3.095497802734375	1.481907104492187	0.1851800994873047	2.941787841796875	1.387909713745117	0.03723880553245544	2.86378125	1.428182220458984	0.001265642166137696
387	12.866667	2.809166748046875	1.211078918457031	0.2257040405273437	2.782563720703125	1.390347885131836	0.2193258743286133	2.761013916015625	1.5336025390625	0.2137546234130859	2.768470581054688	1.753069122314453	0.2376480865478516	2.737978637695313	1.716161804199219	0.2515563812255859	2.60965478515625	1.667427642822266	0.2986320037841796	2.460282470703125	1.433813888549805	0.3268759002685547	2.364830200195312	1.292813751220703	0.1683443374633789	2.294551879882813	1.244622100830078	0.1381141471862793	2.350654541015625	1.323238983154297	0.1602076416015625	2.297713989257812	1.269795791625977	0.08543685722351074	2.797453002929688	1.717211883544922	0.2177414855957031	2.907052856445312	1.688539672851562	0.1470428924560547	3.095333251953125	1.489480728149414	0.1815365676879883	2.941206665039062	1.392864883422852	0.03706420588493347	2.85472119140625	1.421497497558594	-0.0007173175811767581
388	12.9	2.80936669921875	1.212455810546875	0.2280678558349609	2.782306762695312	1.391999771118164	0.2208074493408203	2.760757568359375	1.535551025390625	0.2149770126342773	2.771866333007813	1.755336853027344	0.2384913940429688	2.741796752929687	1.718648956298828	0.2542030181884766	2.616922729492187	1.672095275878906	0.313010971069336	2.46717333984375	1.441078750610352	0.3547957153320312	2.364370849609375	1.325449096679687	0.1791444549560547	2.295646484375	1.270872421264648	0.1447559471130371	2.349865478515625	1.35493928527832	0.1759275665283203	2.306520141601562	1.291241256713867	0.08796387100219727	2.799329711914063	1.71914306640625	0.2168516311645508	2.904582641601563	1.689530395507812	0.1397962417602539	3.100820434570313	1.493773071289062	0.1668839340209961	2.940469116210938	1.386889480590821	0.03481142151355743	2.857675415039063	1.430156021118164	-0.0008186922073364251
389	12.933333	2.812044677734375	1.210297859191895	0.2314010772705078	2.7890048828125	1.390202728271484	0.2237442626953125	2.770944213867188	1.534109954833984	0.2182193222045898	2.7813369140625	1.753796234130859	0.2403302917480469	2.751834106445313	1.717118194580078	0.25678857421875	2.630686889648437	1.670555938720703	0.322291015625	2.48267578125	1.438571640014648	0.3682123107910156	2.422185668945312	1.32431526184082	0.1786565170288086	2.350666259765625	1.280988815307617	0.1453557739257813	2.413011108398438	1.327044311523437	0.1306039505004883	2.349216186523437	1.285631423950195	0.08769633865356445	2.808505249023438	1.717639099121094	0.2183837280273437	2.913588989257812	1.686221527099609	0.1417049713134766	3.13357568359375	1.511183334350586	0.1918226623535156	2.988249633789063	1.396396743774414	0.04447224426269531	2.910505737304687	1.447768264770508	0.01777133625745773
390	12.966667	2.812048217773437	1.209917976379395	0.232453987121582	2.788619506835937	1.389731475830078	0.2247522201538086	2.771154418945312	1.533714172363281	0.2199970016479492	2.784344360351563	1.753394836425781	0.2405463714599609	2.755294311523437	1.717030883789062	0.2584729614257812	2.636840698242187	1.671470062255859	0.3293944702148437	2.49592724609375	1.438421142578125	0.3874274597167969	2.451067993164062	1.327927749633789	0.1908916625976562	2.376021240234375	1.292617523193359	0.1452644577026367	2.448392944335938	1.330363739013672	0.137532455444336	2.386907836914062	1.293860015869141	0.09285258483886719	2.810212890625	1.716925079345703	0.2175986709594727	2.908640502929687	1.682056427001953	0.1339653472900391	3.125193725585937	1.496575164794922	0.1497705307006836	2.9632470703125	1.386534545898437	0.01575120162963867	2.891820556640625	1.4440947265625	-0.01037721920013428
391	13	2.810105346679688	1.211660682678223	0.2328363876342773	2.785267211914062	1.39178678894043	0.2236359024047851	2.7654453125	1.535797607421875	0.2164912796020508	2.784251953125	1.755440765380859	0.2400959548950196	2.7552646484375	1.719232971191406	0.2588426208496094	2.64043115234375	1.675296356201172	0.3369364624023438	2.50180712890625	1.442425155639648	0.4061656646728515	2.474524658203125	1.322857116699219	0.2068579177856445	2.398853393554687	1.299683990478516	0.1511355667114258	2.476195922851562	1.334871673583984	0.1447873268127441	2.413032958984375	1.30169221496582	0.09988932418823243	2.808282958984375	1.718771148681641	0.2152601089477539	2.90541015625	1.682080322265625	0.1301909255981445	3.117311889648438	1.488920852661133	0.1246403579711914	2.943835693359375	1.387950271606445	-0.002270437240600588	2.868530151367187	1.437292633056641	-0.01089659881591797
392	13.033333	2.808307983398437	1.212585723876953	0.2341890411376953	2.783144165039062	1.392930770874024	0.2254101409912109	2.762349243164063	1.536967437744141	0.2179935531616211	2.783191772460937	1.756854858398438	0.2401466140747071	2.755557373046875	1.720652740478516	0.2609789276123047	2.644898315429687	1.676906921386719	0.3455606994628906	2.512439819335937	1.440778350830078	0.419197769165039	2.497150268554687	1.321900650024414	0.2174976654052734	2.410344848632812	1.303706909179688	0.1759761123657227	2.493404296875	1.336220718383789	0.1661711349487305	2.413134155273438	1.311301773071289	0.1200793380737305	2.80531884765625	1.720096252441406	0.2136107177734375	2.894346923828125	1.681814605712891	0.1205572891235352	3.086743530273438	1.469481826782227	0.09628159713745117	2.898890258789062	1.366440017700195	-0.01019706726074219	2.825593505859375	1.425708801269531	-0.02685058498382568
393	13.066667	2.80882421875	1.210550704956055	0.2362391204833985	2.783755981445312	1.391165985107422	0.2258921585083008	2.7617197265625	1.535106750488281	0.2163806762695313	2.785228759765625	1.755089660644531	0.238191780090332	2.758247924804687	1.71895361328125	0.260155517578125	2.6525400390625	1.675251983642578	0.3510738372802734	2.531394653320312	1.435095626831055	0.433085189819336	2.50870947265625	1.317690628051758	0.2306717300415039	2.422825927734375	1.299719635009766	0.1865202789306641	2.510101806640625	1.325485198974609	0.1815724411010742	2.424929565429688	1.309453338623047	0.1331224670410156	2.805890258789063	1.718217559814453	0.210574836730957	2.88902734375	1.679703857421875	0.1122706451416016	3.090903198242187	1.478373626708984	0.0732685432434082	2.900449340820312	1.361057388305664	-0.01419348526000976	2.826234130859375	1.414366775512695	-0.0239894495010376
394	13.1	2.812085815429687	1.213076583862305	0.2374806594848633	2.78456201171875	1.393514633178711	0.2257559661865234	2.762579833984375	1.537765625	0.2164468383789062	2.78955859375	1.757658477783203	0.2378701705932617	2.763398803710937	1.721635437011719	0.2611548919677734	2.66355126953125	1.677870849609375	0.3585038146972656	2.552272705078125	1.434943786621094	0.4436123657226563	2.536600341796875	1.323516632080078	0.236624382019043	2.453558227539062	1.313042633056641	0.1856473617553711	2.540234741210938	1.336880767822266	0.1887380981445312	2.457629272460938	1.323918350219726	0.1388996047973633	2.808333129882812	1.720680511474609	0.208980224609375	2.886164916992187	1.681354278564453	0.1062729110717773	3.074230834960938	1.469522476196289	0.05712509918212891	2.881361450195312	1.359356292724609	-0.03434443283081055	2.812640991210937	1.40085774230957	-0.03762953472137451
395	13.133333	2.814641967773437	1.213039268493652	0.2391261367797852	2.788174438476562	1.393628082275391	0.2276231918334961	2.765332763671875	1.537657104492188	0.217283821105957	2.792813232421875	1.757395050048828	0.2395172805786133	2.767751586914063	1.721117126464844	0.2635730285644531	2.674305908203125	1.676672332763672	0.367069580078125	2.574128173828125	1.431403579711914	0.4570822448730469	2.533656372070312	1.325820419311524	0.2543423309326172	2.464864013671875	1.309524932861328	0.1949875335693359	2.56139892578125	1.325532363891602	0.1940021133422852	2.47291552734375	1.326345123291016	0.1380479888916016	2.810386352539063	1.720712768554688	0.2095178298950195	2.882991943359375	1.682601348876953	0.1027413673400879	3.065699829101563	1.471562072753906	0.03359848308563233	2.872269653320313	1.343031433105469	-0.02607109832763672	2.79611962890625	1.39221076965332	-0.02841125631332397
396	13.166667	2.815566650390625	1.214194229125977	0.2401951370239258	2.790058959960938	1.394685089111328	0.2289443054199219	2.766923828125	1.538418487548828	0.2179478149414062	2.7943388671875	1.757894073486328	0.2398333206176758	2.769644287109375	1.721662414550781	0.264124252319336	2.678873657226562	1.675625732421875	0.3685912933349609	2.590066040039062	1.42876155090332	0.4626375732421875	2.552922729492187	1.321406326293945	0.2619511032104492	2.483732055664063	1.311166549682617	0.2034502410888672	2.576572387695312	1.329580108642578	0.2070951385498047	2.48432666015625	1.328361480712891	0.149454475402832	2.81158056640625	1.721253814697266	0.2096929016113281	2.88412158203125	1.679704864501953	0.1043719139099121	3.052369384765625	1.462249496459961	0.02083470153808594	2.85419384765625	1.334347106933594	-0.02353764915466309	2.776407348632812	1.377738067626953	-0.03392776107788086
397	13.2	2.816685546875	1.213808784484863	0.2350744094848633	2.791390380859375	1.394193298339844	0.2231998443603516	2.769478271484375	1.538057525634766	0.2126862182617187	2.796890625	1.75745361328125	0.2333030395507812	2.772691040039063	1.721271057128906	0.2581653900146484	2.684145385742188	1.676713317871094	0.3646803741455078	2.618801147460937	1.430244750976562	0.4769458923339844	2.580182373046875	1.307910034179687	0.2861461639404297	2.517871459960937	1.30813883972168	0.2208347091674805	2.614544799804687	1.322947738647461	0.2455136184692382	2.521078369140625	1.320484252929687	0.1830312194824219	2.813663208007813	1.720797943115234	0.2029840087890625	2.886177856445312	1.677634399414063	0.09836802291870117	3.021005493164063	1.443550918579102	-0.001708193302154541	2.835692708333333	1.311409698486328	-0.05459475962320964	2.741548828125	1.322047714233398	-0.07167733764648437
398	13.233333	2.817894409179687	1.215821601867676	0.242609489440918	2.792011596679687	1.395682525634766	0.2323014831542969	2.769866943359375	1.539192443847656	0.2230533905029297	2.798975830078125	1.757779754638672	0.2432410736083984	2.775810302734375	1.721715698242188	0.2688940582275391	2.692054809570312	1.677906005859375	0.3788437805175781	2.638490356445312	1.422668212890625	0.4766847686767578	2.588334228515625	1.296207061767578	0.2959690856933593	2.528238891601562	1.29087760925293	0.2304040145874023	2.624738159179687	1.305250381469726	0.2560367126464844	2.525818603515625	1.304135803222656	0.1909495086669922	2.814203979492187	1.721261352539063	0.2121946334838867	2.87899169921875	1.679405059814453	0.1028602600097656	3.00734033203125	1.440898132324219	0.009023601531982423	2.814624267578125	1.309983688354492	-0.04458083152770996	2.719828002929687	1.318552276611328	-0.000163626670837403
399	13.266667	2.816514526367187	1.21390763092041	0.2433418426513672	2.791692749023437	1.393880630493164	0.23299560546875	2.774012084960938	1.538116973876953	0.2260945739746094	2.800815185546875	1.757300170898437	0.2429056854248047	2.7789208984375	1.721223266601563	0.2696779632568359	2.696567993164062	1.678416229248047	0.3812938385009765	2.660311889648438	1.418798324584961	0.4757154388427735	2.603295776367188	1.274675491333008	0.3106363067626953	2.544923583984375	1.282746887207031	0.245770263671875	2.640301513671875	1.294652252197265	0.2739765167236328	2.544095947265625	1.290686904907226	0.2115421829223633	2.81557666015625	1.720635345458984	0.2118074569702149	2.880925048828125	1.678357635498047	0.1028499374389648	2.974359619140625	1.426319183349609	0.001703141212463379	2.774444458007812	1.308397750854492	-0.04459949779510498	2.6949697265625	1.309783981323242	0.02428759765625
400	13.3	2.8168935546875	1.213836181640625	0.243728630065918	2.792370727539063	1.393658676147461	0.234407600402832	2.775901611328125	1.537906311035156	0.2288420867919922	2.804384521484375	1.756537292480469	0.2462006454467773	2.782954467773437	1.720487030029297	0.2732744445800781	2.704140869140625	1.681734405517578	0.3886631164550781	2.67080859375	1.417682174682617	0.4759024353027344	2.610129272460938	1.260741348266602	0.3202796630859375	2.54746630859375	1.262963272094727	0.2531352767944336	2.6453759765625	1.274675521850586	0.2755891876220703	2.550704711914062	1.272941925048828	0.218104133605957	2.81815283203125	1.720012329101563	0.2145748291015625	2.878460693359375	1.680326965332031	0.1018385200500488	2.967389282226563	1.423526245117188	0.01031696081161499	2.774824096679688	1.29784001159668	-0.05164048004150391	2.689600463867187	1.291475463867187	0.009587375640869141
401	13.333333	2.815857788085937	1.212978805541992	0.2433262023925781	2.790628662109375	1.392898239135742	0.2339545669555664	2.774078369140625	1.537295867919922	0.2285774612426758	2.806307861328125	1.755534912109375	0.2468741607666016	2.7849404296875	1.719584045410156	0.2742154541015625	2.71023828125	1.680751617431641	0.3923927612304687	2.687232055664063	1.417150436401367	0.4854791717529297	2.611835327148437	1.253742469787598	0.34363671875	2.556583740234375	1.250685134887695	0.2729437255859375	2.651322143554688	1.250357353210449	0.2902551879882813	2.556509765625	1.25776091003418	0.2329206314086914	2.818799926757813	1.719004425048828	0.2146289749145508	2.877058715820312	1.678282928466797	0.1010422668457031	2.963057983398437	1.418441696166992	0.01506800246238708	2.771222412109375	1.294407928466797	-0.05023031616210938	2.68859130859375	1.292172927856445	0.01270230293273926
402	13.366667	2.812314453125	1.209748977661133	0.2380554428100586	2.789814086914062	1.390128570556641	0.2293967971801758	2.77633935546875	1.534927185058594	0.2251099700927734	2.810375244140625	1.752939605712891	0.2428590621948242	2.789146606445312	1.717148559570312	0.2705377807617187	2.717694580078125	1.679007110595703	0.3911401824951172	2.696073364257813	1.412491012573242	0.4777294006347657	2.611860473632813	1.235054336547852	0.354390380859375	2.55726904296875	1.242687278747558	0.2804769744873047	2.64901171875	1.232978988647461	0.2971998519897461	2.56332275390625	1.245405487060547	0.2401336517333984	2.822146362304688	1.716311920166016	0.2104324493408203	2.879108276367187	1.674708526611328	0.09639198684692382	2.945112670898437	1.407716522216797	0.01456791090965271	2.776084147135416	1.268300221761068	-0.07111576588948568	2.678438232421875	1.263113143920898	-0.03266167068481445
403	13.4	2.810992553710937	1.209994155883789	0.2407546463012695	2.790236694335937	1.390330291748047	0.2322392578125	2.777771240234375	1.534992858886719	0.2277945785522461	2.813269653320313	1.752395843505859	0.2467363433837891	2.792343627929688	1.716547973632812	0.274443130493164	2.720668579101563	1.678344085693359	0.3946708526611328	2.702914184570313	1.41089175415039	0.4781313781738281	2.611368041992187	1.230487808227539	0.3685628814697266	2.554317626953125	1.230915885925293	0.3003404235839844	2.641008666992188	1.23043244934082	0.3096108322143555	2.569909423828125	1.218020942687988	0.2590008697509766	2.824269775390625	1.716008178710938	0.2138517761230469	2.878539794921875	1.675329071044922	0.09840060424804686	2.936966064453125	1.405140472412109	0.02265012359619141	2.759385498046875	1.265621017456055	-0.05517533493041992	2.676075927734375	1.246530380249023	0.003945977210998535
404	13.433333	2.811476684570312	1.20666056060791	0.2394150238037109	2.789616821289062	1.386856369018555	0.2319415969848633	2.77730126953125	1.531520202636719	0.2287836380004883	2.813684814453125	1.748751739501953	0.2482481842041016	2.793135375976562	1.712817962646485	0.2760901794433593	2.724471313476562	1.676292358398437	0.3982799835205078	2.703898193359375	1.406485946655273	0.4738199310302734	2.603013305664063	1.221928482055664	0.3752425231933594	2.554050537109375	1.225799346923828	0.2971937103271485	2.641162963867187	1.21027660369873	0.3228248291015625	2.564802490234375	1.201802085876465	0.2629498596191406	2.824030883789062	1.712495666503906	0.2150224609375	2.874909057617187	1.673128936767578	0.09761707305908203	2.933194458007812	1.39916633605957	0.03545709991455078	2.756462280273437	1.261576354980469	-0.04675929832458496	2.691393310546875	1.212874053955078	0.008711164474487304
405	13.466667	2.810832275390625	1.206859886169434	0.2383968353271484	2.789743408203125	1.386611114501953	0.2310491333007813	2.780234985351563	1.531068634033203	0.2291535034179688	2.814396606445313	1.747901885986328	0.2491439361572266	2.793887329101563	1.711895965576172	0.276635238647461	2.726096801757813	1.675260437011719	0.3989645080566406	2.708143798828125	1.405866973876953	0.4738986206054687	2.599681030273437	1.222366722106933	0.3787318725585938	2.559205444335937	1.218951545715332	0.2936719970703125	2.638720092773437	1.202258659362793	0.3262039489746094	2.557680297851562	1.189718528747559	0.2607200469970703	2.825423217773437	1.711866027832031	0.2161132965087891	2.877890014648438	1.673749176025391	0.0994620704650879	2.943242431640625	1.402742218017578	0.03613261032104492	2.769399536132812	1.275389389038086	-0.06232830429077148	2.694422607421875	1.23003515625	-0.009299402236938478
406	13.5	2.809994140625	1.206476524353027	0.2376145477294922	2.788977783203125	1.385774887084961	0.2317795639038086	2.780100341796875	1.529892120361328	0.2313233261108398	2.8134169921875	1.746239898681641	0.2516552581787109	2.7934404296875	1.710140075683594	0.2791398315429687	2.728072021484375	1.673450134277344	0.4017384033203125	2.707581665039062	1.404509658813477	0.4746599426269531	2.586907348632812	1.225735420227051	0.3844505310058594	2.552240478515625	1.213561721801758	0.2955785064697266	2.642253540039063	1.203909080505371	0.3310434112548828	2.560304931640625	1.193888092041016	0.263285888671875	2.824196533203125	1.710462829589844	0.218493408203125	2.872703735351562	1.673323516845703	0.1004304008483887	2.943038208007812	1.404326736450195	0.0378720817565918	2.774476928710937	1.269177047729492	-0.05884642410278321	2.695612426757813	1.227579032897949	-0.007741586208343506
407	13.533333	2.808605224609375	1.204976783752441	0.2377915344238281	2.787041381835937	1.383944610595703	0.2319211807250977	2.777419921875	1.527808441162109	0.2312029190063477	2.8142666015625	1.743257019042969	0.2518384780883789	2.794019165039062	1.707413757324219	0.2793766326904297	2.730067016601562	1.672310607910156	0.4032000122070313	2.706297973632813	1.403491653442383	0.4741925048828125	2.581116821289062	1.228350975036621	0.3840801239013671	2.54810302734375	1.205453765869141	0.2959211730957031	2.644108764648438	1.198418983459473	0.3244952697753906	2.557849975585937	1.187066772460938	0.2623705749511719	2.82415185546875	1.707489440917969	0.2185029296875	2.871735595703125	1.670899658203125	0.1002250671386719	2.942359741210938	1.402626327514648	0.03827374076843262	2.772159423828125	1.268633148193359	-0.05638318252563476	2.694976440429687	1.223474487304688	-0.004268035411834717
408	13.566667	2.808678344726562	1.205417678833008	0.2374010314941406	2.786614990234375	1.384065856933594	0.2314426879882813	2.778171997070312	1.527804534912109	0.231408073425293	2.813974853515625	1.743238433837891	0.2509289245605469	2.794165405273437	1.707455657958984	0.2787137908935547	2.732250366210938	1.672774993896484	0.4032918701171875	2.70869677734375	1.404289962768555	0.4744463043212891	2.5809111328125	1.229469093322754	0.3875279541015625	2.548647827148438	1.204048225402832	0.299894515991211	2.645796630859375	1.197517013549805	0.3264497222900391	2.559933471679687	1.192227165222168	0.2603727111816406	2.823774780273437	1.707429016113281	0.2177009506225586	2.873393188476562	1.672518524169922	0.09972078704833984	2.947582153320313	1.405166915893555	0.04099873161315918	2.782536499023437	1.2632177734375	-0.05195133209228515	2.699967407226563	1.223635269165039	-0.00217526626586914
409	13.6	2.808325927734375	1.205427879333496	0.2372152709960937	2.787843383789062	1.38423991394043	0.2318374176025391	2.78193408203125	1.528063446044922	0.2327315902709961	2.818015258789063	1.743227844238281	0.2536154937744141	2.798502685546875	1.7072294921875	0.2813269805908203	2.735667602539062	1.668403625488281	0.4040675201416016	2.709655029296875	1.399863327026367	0.473829086303711	2.577559814453125	1.235758232116699	0.3810748748779297	2.550027221679688	1.202401260375977	0.3008346099853516	2.649770263671875	1.176770393371582	0.3196194610595703	2.55730615234375	1.189330581665039	0.2640712432861329	2.82743701171875	1.707715026855469	0.2199868316650391	2.872914184570313	1.671403015136719	0.1009256439208984	2.951699829101563	1.40641389465332	0.03992807388305664	2.78807666015625	1.259871597290039	-0.04814142799377441	2.700534301757813	1.224624099731445	-0.002871055603027343
410	13.633333	2.808738159179687	1.20391170501709	0.2364392318725586	2.787593017578125	1.38215657043457	0.2312824249267578	2.78117529296875	1.525565063476563	0.2323355255126953	2.818087280273438	1.739988647460938	0.2530675811767578	2.798277465820313	1.704229034423828	0.28062158203125	2.7359462890625	1.668399444580078	0.4037205963134766	2.706157958984375	1.400938278198242	0.4727275085449218	2.575261108398437	1.23799193572998	0.3798419647216796	2.552438110351563	1.201697013854981	0.3017803192138672	2.651368041992187	1.177051162719727	0.3185873718261719	2.559032104492188	1.195340385437012	0.2626824188232422	2.827517944335938	1.704475250244141	0.2196559448242187	2.87545703125	1.668346252441406	0.1020755844116211	2.955958740234375	1.404787017822266	0.04365335655212402	2.792016235351563	1.261817794799805	-0.04737224388122559	2.705915649414063	1.223869071960449	-0.002481090068817139
411	13.666667	2.805632934570312	1.202875701904297	0.2352840728759766	2.784619873046875	1.38085758972168	0.229546501159668	2.778380004882813	1.524060913085937	0.2299138641357422	2.8161494140625	1.738265777587891	0.2485388412475586	2.796850341796875	1.702757171630859	0.2767192077636719	2.736683471679688	1.666623138427735	0.4009286346435547	2.708268676757813	1.400747833251953	0.474464614868164	2.575629760742188	1.238410453796387	0.3846931762695313	2.552186889648437	1.202081474304199	0.3069916534423828	2.651197143554687	1.178307472229004	0.3234348602294922	2.555211303710938	1.195836585998535	0.2681142578125	2.82480517578125	1.702577392578125	0.2151615142822266	2.869796264648437	1.665272430419922	0.09687408828735351	2.928812622070312	1.395712310791016	0.03448753547668457	2.7609189453125	1.253692342122396	-0.04859929911295573	2.67454833984375	1.222372367858887	-0.006143119812011719
412	13.7	2.802869384765625	1.199006652832031	0.2361183700561523	2.783136108398438	1.377686630249023	0.2319183807373047	2.77731689453125	1.521287384033203	0.233053352355957	2.816972290039063	1.736028228759765	0.2490509796142578	2.798658813476563	1.700644165039062	0.2782933349609375	2.738618408203125	1.664237518310547	0.4036526031494141	2.714129272460938	1.396521728515625	0.47579248046875	2.57530712890625	1.236574356079101	0.3893296356201172	2.549062377929688	1.201203430175781	0.3107724304199219	2.649680908203125	1.176822647094727	0.3256971282958985	2.550232177734375	1.195006965637207	0.2715005798339843	2.824062377929688	1.700032684326172	0.2154060897827149	2.860866943359375	1.658318634033203	0.0956831283569336	2.896589477539063	1.383484436035156	0.03364529037475586	2.747006184895833	1.220390970865886	-0.03063301722208659	2.652454711914062	1.197859962463379	0.005777247428894043
413	13.733333	2.803983276367187	1.205420455932617	0.2342993316650391	2.785556274414063	1.384464385986328	0.2304838714599609	2.7809208984375	1.528287689208984	0.2322100601196289	2.820949951171875	1.742905700683594	0.2508304290771485	2.80164208984375	1.70738232421875	0.2792911682128906	2.73751611328125	1.669960693359375	0.4023260192871094	2.708554565429687	1.40215788269043	0.4734371643066406	2.57623046875	1.241594230651855	0.3801450500488281	2.546209350585937	1.209407028198242	0.3054208221435547	2.644932739257813	1.184577369689941	0.316776611328125	2.547530151367187	1.202213233947754	0.2649953918457031	2.828883178710937	1.707075103759766	0.2171525344848633	2.871759399414063	1.666384002685547	0.09883798980712891	2.920673217773437	1.394174926757813	0.03297368621826172	2.745403686523438	1.253279670715332	-0.04069622611999511	2.6551748046875	1.261659790039062	-0.01355416870117188
414	13.766667	2.803198852539063	1.20391495513916	0.232991828918457	2.78533056640625	1.383114456176758	0.229882583618164	2.781526977539063	1.527015869140625	0.232408203125	2.822267333984375	1.741669281005859	0.2506365661621094	2.803015625	1.706209594726563	0.279257827758789	2.738652221679688	1.66900390625	0.4025596313476563	2.708976318359375	1.400764724731445	0.4726151275634766	2.576126831054688	1.240376037597656	0.3812666778564453	2.5461318359375	1.207833992004395	0.3072701416015625	2.645059204101563	1.184518966674805	0.3155875701904297	2.547644165039062	1.198702247619629	0.2689236602783203	2.829915405273438	1.705759155273438	0.2169173736572266	2.86945654296875	1.665943298339844	0.0973733673095703	2.907406372070312	1.391041732788086	0.03466239738464355	2.736525268554688	1.244435531616211	-0.03980825805664062	2.645328491210937	1.247330139160156	-0.006930986404418945
415	13.8	2.80374853515625	1.204188163757324	0.2328578109741211	2.785609130859375	1.383283447265625	0.2295927429199219	2.78144140625	1.527124694824219	0.2319020767211914	2.81977587890625	1.742111694335938	0.2505399780273437	2.8009150390625	1.706414611816406	0.27906982421875	2.737303100585938	1.668170959472656	0.4022693023681641	2.7094921875	1.399328964233398	0.4708414764404297	2.580238159179688	1.238397720336914	0.3775796356201172	2.547701171875	1.208498085021973	0.3067096710205078	2.6453203125	1.184088302612305	0.3151477508544922	2.547873657226563	1.199690498352051	0.2677980651855468	2.827830810546875	1.706347930908203	0.2167762145996094	2.867796630859375	1.667714172363281	0.09703076934814453	2.911161254882813	1.393926940917969	0.03370741844177246	2.743966430664063	1.243773574829102	-0.0420316505432129	2.65268603515625	1.238018417358398	0.0004327831268310552
416	13.833333	2.803587158203125	1.205135635375977	0.2315761642456055	2.785603759765625	1.384302444458008	0.2289628448486328	2.78125390625	1.528168609619141	0.2317635040283203	2.82035791015625	1.742958129882813	0.2510240707397461	2.801193481445313	1.707286865234375	0.2793712310791016	2.737580688476562	1.670375030517578	0.4031844024658203	2.705403930664063	1.400624649047852	0.4656519165039062	2.574152587890625	1.241576454162598	0.373163101196289	2.543751953125	1.210911819458008	0.3034921112060547	2.640449096679688	1.183673446655273	0.3124645080566406	2.54904736328125	1.198550926208496	0.2638302307128906	2.828454833984375	1.707223907470703	0.2172467269897461	2.868402954101562	1.668002624511719	0.09780718994140625	2.911475463867188	1.394103561401367	0.03479711151123047	2.740032348632813	1.249731185913086	-0.04245384407043457	2.648640747070313	1.255104629516602	-0.01190970516204834
417	13.866667	2.804964721679688	1.204544708251953	0.2317539978027344	2.7861748046875	1.383691909790039	0.2285371704101563	2.78147265625	1.527604461669922	0.2310350723266602	2.821853637695312	1.742266784667969	0.2502984619140625	2.802470336914062	1.706680236816406	0.2786731872558594	2.739444580078125	1.668733001708985	0.4025295867919922	2.707627563476563	1.399497146606445	0.4677117462158203	2.580311157226562	1.238973243713379	0.3737594757080078	2.544565673828125	1.213046073913574	0.3019651641845703	2.642771362304687	1.185361892700195	0.3091140899658203	2.547551147460938	1.200881782531738	0.2620309753417969	2.829746459960937	1.706479309082031	0.2164933319091797	2.870752563476563	1.666688201904297	0.09724759674072267	2.913014770507813	1.392416519165039	0.03436958694458007	2.741360473632812	1.247277565002441	-0.04151773834228516	2.64937890625	1.251673629760742	-0.008621293067932129
418	13.9	2.804654907226563	1.20453345489502	0.2319539260864258	2.786791870117188	1.383987854003906	0.2288501739501953	2.781568725585938	1.528055603027344	0.2308518142700196	2.82343017578125	1.742619659423828	0.2506780242919922	2.803696655273438	1.707077301025391	0.2789589385986329	2.738681762695313	1.668335327148438	0.4016535186767578	2.7119638671875	1.399339477539062	0.4702778472900391	2.5894951171875	1.237008773803711	0.3747169036865234	2.546481201171875	1.213780670166015	0.3045599822998047	2.645255004882813	1.187163421630859	0.3088379669189453	2.547557250976562	1.204024368286133	0.2609748382568359	2.831180786132812	1.706805236816406	0.2167863006591797	2.871775146484375	1.666068481445312	0.09747672271728516	2.913569580078125	1.390981384277344	0.03639295387268067	2.7413173828125	1.246743240356445	-0.04075492286682129	2.649805541992188	1.248689010620117	-0.004203250885009766
419	13.933333	2.806394775390625	1.207283500671387	0.2299865036010742	2.788666625976563	1.386809432983398	0.2255774841308594	2.783262573242188	1.530957977294922	0.2266554031372071	2.824965209960937	1.745411468505859	0.2489226913452148	2.804245483398438	1.709757202148438	0.2763770751953125	2.736335327148438	1.670103393554687	0.3971337585449218	2.706724365234375	1.402061813354492	0.4684875793457031	2.572478881835938	1.244966567993164	0.3700554504394531	2.544148193359375	1.21582341003418	0.2871773223876953	2.644330932617188	1.188913185119629	0.3043550567626953	2.545472900390625	1.207122184753418	0.2513334350585937	2.833722412109375	1.709736114501953	0.2151078872680664	2.880281494140625	1.669755187988281	0.09750650405883789	2.926020263671875	1.394755981445313	0.0384739933013916	2.75230615234375	1.254397193908691	-0.04216297721862793	2.661748291015625	1.263399429321289	-0.01737987327575683
420	13.966667	2.806439331054688	1.207296890258789	0.2299997253417969	2.788701416015625	1.386824325561523	0.2256116790771484	2.783288452148438	1.53097412109375	0.2267094802856445	2.82494873046875	1.745430389404297	0.2490431823730469	2.804221557617188	1.709766906738281	0.2764797821044922	2.7362587890625	1.670075408935547	0.3971908264160157	2.70665625	1.402007553100586	0.4684694213867188	2.572478393554687	1.244907684326172	0.3699296112060547	2.544192993164063	1.215761482238769	0.287055892944336	2.6443662109375	1.188902847290039	0.3043110046386719	2.545514404296875	1.207040237426758	0.2512919311523438	2.833726684570312	1.709763366699219	0.2152248840332031	2.880387451171875	1.669824096679688	0.09764766311645508	2.926366943359375	1.394870910644531	0.03858196258544922	2.752820922851563	1.254384986877441	-0.04222153091430664	2.662256713867188	1.263419555664063	-0.01779189872741699
421	14	2.805310302734375	1.205703918457031	0.2317076644897461	2.7871865234375	1.385120498657227	0.2270792694091797	2.781327514648438	1.529197174072266	0.2277431564331055	2.822181518554688	1.743939270019531	0.2482718505859375	2.802162719726562	1.708306213378906	0.2762655029296875	2.736383422851563	1.668905548095703	0.3983632202148437	2.712016845703125	1.400509429931641	0.4708195495605468	2.577601928710938	1.242984062194824	0.3748520812988281	2.545696166992188	1.214354286193848	0.2939686584472656	2.6465087890625	1.189198249816894	0.3077044372558594	2.54705419921875	1.208550933837891	0.2569066696166992	2.830538818359375	1.708163177490234	0.2144616546630859	2.873012939453125	1.667603912353516	0.09565716552734374	2.915527221679687	1.392009262084961	0.03738315963745117	2.745256958007813	1.243587043762207	-0.03637003898620605	2.652841430664063	1.241961433410645	0.001512611389160156
422	14.033333	2.804595703125	1.205227485656738	0.2314113540649414	2.786470458984375	1.384540969848633	0.2268411331176758	2.7805537109375	1.528530914306641	0.2274950561523437	2.821028198242187	1.743200164794922	0.2482089080810547	2.801125732421875	1.707513977050781	0.276173095703125	2.735346801757813	1.66792431640625	0.3981055755615235	2.709401611328125	1.399974227905273	0.4708607177734375	2.574266357421875	1.243603057861328	0.3744944915771484	2.543798828125	1.214911254882812	0.2942722320556641	2.64352587890625	1.19046549987793	0.3087520751953125	2.5461904296875	1.208623466491699	0.2586007385253906	2.8293955078125	1.707503662109375	0.2143633041381836	2.871935546875	1.667181671142578	0.09563751220703125	2.915464477539063	1.391671966552734	0.0385796947479248	2.745409423828125	1.243005523681641	-0.03474101066589355	2.651657836914063	1.241287261962891	0.001686554431915283
423	14.066667	2.805720458984375	1.205798286437988	0.2322879180908203	2.787878662109375	1.385212951660156	0.2280619430541992	2.782292846679687	1.529263977050781	0.2290668792724609	2.822900756835938	1.743957214355469	0.2499282531738281	2.802881225585938	1.708274719238281	0.2778445434570312	2.736751953125	1.668690093994141	0.3996714630126953	2.709615844726563	1.400484802246094	0.4711878356933594	2.573276000976563	1.244157249450684	0.3757091064453125	2.541163208007812	1.216294021606445	0.296650863647461	2.640364135742187	1.190931900024414	0.3095099792480469	2.547764282226563	1.205279151916504	0.2566615295410156	2.831338989257813	1.708247406005859	0.2160871047973633	2.8756142578125	1.667483795166016	0.09792932128906251	2.917256591796875	1.391741485595703	0.04020890808105469	2.744760620117187	1.247343399047852	-0.0358550853729248	2.6527998046875	1.246929412841797	0.005609899997711181
424	14.1	2.806577270507812	1.206828971862793	0.2314204025268555	2.789284912109375	1.386209411621094	0.2272809906005859	2.784098388671875	1.530203216552734	0.2284754486083984	2.823705444335937	1.744912261962891	0.2498739471435547	2.8033564453125	1.709208465576172	0.2774632568359375	2.7345771484375	1.6693994140625	0.3976903381347656	2.70623388671875	1.401775085449219	0.4704511260986328	2.5724130859375	1.245551391601563	0.371967529296875	2.542242431640625	1.217003746032715	0.2921138153076172	2.641181762695313	1.19271614074707	0.3054981689453125	2.5449501953125	1.20633243560791	0.2570945434570313	2.832787963867188	1.709224426269531	0.2162112426757812	2.879481689453125	1.668860626220703	0.09890125274658203	2.924215698242188	1.393639572143555	0.0415511531829834	2.75096044921875	1.252252288818359	-0.03763418388366699	2.658776123046875	1.259465835571289	-0.007498135566711426
425	14.133333	2.8065439453125	1.203613204956055	0.2319509811401367	2.788643310546875	1.383024765014648	0.2272887191772461	2.782782592773438	1.527077789306641	0.2279459762573242	2.822656005859375	1.741957763671875	0.2490016555786133	2.802445922851562	1.706244689941406	0.276759521484375	2.735966918945312	1.667360229492187	0.3987371673583985	2.706040283203125	1.400142456054688	0.4725045776367188	2.565403198242187	1.247737754821777	0.3762859649658203	2.547514404296875	1.214269790649414	0.2937552642822265	2.64761376953125	1.189438659667969	0.3087756652832031	2.546579833984375	1.205847114562988	0.2599624633789063	2.831518798828125	1.706222625732422	0.2152734375	2.878173706054687	1.666801025390625	0.09741514587402345	2.91643603515625	1.390332931518555	0.04113268852233887	2.747070922851563	1.244130706787109	-0.03876051139831543	2.6535556640625	1.22585701751709	0.002508477210998535
426	14.166667	2.806220458984375	1.203990692138672	0.2325033264160156	2.789095092773437	1.383382995605469	0.2271952667236328	2.782956665039062	1.527358123779297	0.2269312210083008	2.82279443359375	1.741949615478516	0.2497953186035156	2.802418579101563	1.706067810058594	0.2771539306640625	2.733030517578125	1.665017822265625	0.3962575378417968	2.706267456054688	1.399307403564453	0.4753500518798828	2.566004028320313	1.24658659362793	0.3789209747314453	2.547591186523437	1.214681861877442	0.2954609680175782	2.648055297851562	1.190299903869629	0.3098348541259766	2.552384033203125	1.204500297546387	0.2633421630859375	2.831828369140625	1.706469543457031	0.2158752822875977	2.878176635742188	1.667737030029297	0.09768165588378906	2.9147314453125	1.391327224731445	0.04000476264953613	2.744251953125	1.247554931640625	-0.04182413101196289	2.653539672851562	1.227936798095703	0.003200056552886963
427	14.2	2.806131225585938	1.20364656829834	0.2334288482666016	2.788549926757812	1.383105865478516	0.2276010055541992	2.781821166992187	1.527155975341797	0.2268537063598633	2.822001342773437	1.741763366699219	0.2504219741821289	2.801403076171875	1.705823059082031	0.2776241302490234	2.732010498046875	1.664072113037109	0.3966561431884765	2.706250732421875	1.397402770996094	0.4734566955566406	2.563347900390625	1.244289924621582	0.3794415435791015	2.550657104492188	1.208535888671875	0.2941915740966797	2.651162475585937	1.185164962768555	0.3167700805664062	2.545903442382812	1.19564200592041	0.2678208312988282	2.831140380859375	1.706330780029297	0.2164346008300781	2.878713012695313	1.667643310546875	0.09855066299438477	2.915162353515625	1.391079177856445	0.04083125686645508	2.74469775390625	1.248206428527832	-0.0429116153717041	2.655394287109375	1.226318832397461	0.004248408317565918
428	14.233333	2.806131225585938	1.20364656829834	0.2334288482666016	2.788549926757812	1.383105865478516	0.2276010055541992	2.781821166992187	1.527155975341797	0.2268537063598633	2.822001342773437	1.741763366699219	0.2504219741821289	2.801403076171875	1.705823059082031	0.2776241302490234	2.732010498046875	1.664072113037109	0.3966561431884765	2.706250732421875	1.397402770996094	0.4734566955566406	2.563347900390625	1.244289924621582	0.3794415435791015	2.550657104492188	1.208535888671875	0.2941915740966797	2.651162475585937	1.185164962768555	0.3167700805664062	2.545903442382812	1.19564200592041	0.2678208312988282	2.831140380859375	1.706330780029297	0.2164346008300781	2.878713012695313	1.667643310546875	0.09855066299438477	2.915162353515625	1.391079177856445	0.04083125686645508	2.74469775390625	1.248206428527832	-0.0429116153717041	2.655394287109375	1.226318832397461	0.004248408317565918
429	14.266667	2.806486572265625	1.203202102661133	0.2327415237426758	2.78819873046875	1.382517639160156	0.227027702331543	2.781935546875	1.526539367675781	0.2270086669921875	2.821158447265625	1.741275482177735	0.2500662460327149	2.800557006835938	1.705361053466797	0.2772538299560547	2.732733764648438	1.665705535888672	0.3981170043945312	2.704281127929687	1.399608291625976	0.4761668701171875	2.561871337890625	1.247430931091309	0.3799011535644531	2.550947509765625	1.209980651855469	0.2959968566894531	2.650992553710938	1.184212524414062	0.3185174407958984	2.5545	1.197461227416992	0.2706547393798828	2.830611572265625	1.705784698486328	0.2162735443115235	2.879168334960938	1.667277374267578	0.09888279342651368	2.915983032226563	1.390839691162109	0.04155937194824219	2.7460771484375	1.247619819641113	-0.04239659690856934	2.656770751953125	1.226256523132324	0.005025026321411132
430	14.3	2.808821044921875	1.203825729370117	0.2348118209838867	2.790633911132812	1.383762496948242	0.2307774658203125	2.784718139648438	1.528228210449219	0.2321965484619141	2.821122436523438	1.744362945556641	0.2536473541259766	2.801193969726563	1.708234954833984	0.2813266906738281	2.7333525390625	1.667283599853516	0.402377685546875	2.708045288085938	1.398409759521484	0.4748335723876953	2.557478149414063	1.244936195373535	0.3862572479248047	2.547521118164063	1.20810912322998	0.2974812927246093	2.649179321289062	1.189936393737793	0.317132827758789	2.554650146484375	1.197696166992188	0.261823501586914	2.8308544921875	1.708655609130859	0.219884651184082	2.876462280273437	1.669081939697266	0.1012947120666504	2.921610473632812	1.39316374206543	0.04259921073913574	2.754055541992187	1.248575698852539	-0.04553507232666015	2.666589111328125	1.22714624786377	0.005643459320068359
431	14.333333	2.810522216796875	1.205483169555664	0.2348445816040039	2.79261572265625	1.385433151245117	0.2297366561889648	2.787306030273437	1.529888488769531	0.2305992813110352	2.824639526367188	1.745602081298828	0.2543188934326172	2.804041259765625	1.709388061523437	0.2813967895507813	2.734899658203125	1.668375640869141	0.4018873901367188	2.706604736328125	1.400076080322266	0.4769653015136719	2.55868505859375	1.247432052612305	0.3841782836914063	2.549226928710937	1.210112922668457	0.2988646850585938	2.6491923828125	1.190517227172851	0.3179407653808594	2.548622680664062	1.202054191589355	0.265971435546875	2.834715209960938	1.710101654052735	0.2204346313476562	2.883006469726562	1.673612213134765	0.1018135681152344	2.92841015625	1.396959182739258	0.04680715179443359	2.758340576171875	1.259301315307617	-0.04736879158020019	2.66758740234375	1.238126930236816	-0.0003069648742675783
432	14.366667	2.812996459960938	1.202329444885254	0.2363071441650391	2.79533935546875	1.38234831237793	0.2310029525756836	2.789847900390625	1.526870239257812	0.2315304870605469	2.825643432617188	1.743177490234375	0.2528020324707031	2.805249633789063	1.707126159667969	0.2802529449462891	2.7338115234375	1.665503326416016	0.3990115051269532	2.710949340820313	1.399135498046875	0.4817982177734375	2.571487426757812	1.24314949798584	0.3856721954345703	2.551174926757812	1.212420867919922	0.302848388671875	2.649872924804687	1.19245337677002	0.3189614868164062	2.560378295898437	1.205851821899414	0.2606380538940429	2.83602392578125	1.707342224121094	0.2193620300292969	2.885186157226562	1.669809478759766	0.1014240684509277	2.933824584960937	1.393132888793945	0.04881657600402832	2.762890625	1.25680891418457	-0.04579720497131348	2.679653564453125	1.220009780883789	0.006727655291557311
433	14.4	2.814424194335937	1.202674995422363	0.2356331558227539	2.797161987304688	1.383031723022461	0.2300697326660156	2.791672119140625	1.527802368164063	0.2302742080688477	2.82609033203125	1.744731872558594	0.251502685546875	2.805549926757813	1.708563232421875	0.2788452606201172	2.7325390625	1.6660283203125	0.3965506744384766	2.712092529296875	1.400158157348633	0.4828070831298828	2.575084838867188	1.244094200134277	0.3820422210693359	2.556744506835938	1.213107551574707	0.299491226196289	2.650293212890625	1.198018745422363	0.3227340698242187	2.560729248046875	1.205102813720703	0.259782356262207	2.837065795898438	1.708819885253906	0.2182084503173828	2.887982543945312	1.671209930419922	0.1007258987426758	2.940499633789062	1.394380737304687	0.04986766052246094	2.768833984375	1.261541519165039	-0.04918552398681641	2.685208374023437	1.225583152770996	0.003748297929763794
434	14.433333	2.814189819335938	1.203020347595215	0.235120964050293	2.797119140625	1.38331867980957	0.2300410385131836	2.792341918945312	1.528055023193359	0.2309331130981445	2.826880615234375	1.744808288574219	0.2523425598144531	2.806397094726562	1.708636505126953	0.2796730041503906	2.73361767578125	1.666503509521484	0.39760107421875	2.71187548828125	1.399957778930664	0.4811568603515625	2.573574951171875	1.246050880432129	0.3802173614501953	2.556223754882812	1.211075157165527	0.3001861572265625	2.647431518554687	1.196382476806641	0.3259617919921875	2.5575966796875	1.202205085754394	0.2611262817382812	2.837760375976563	1.708955749511719	0.2189954376220703	2.887263916015625	1.671259460449219	0.100927906036377	2.942019165039063	1.395373596191406	0.0483708438873291	2.769279541015625	1.263833038330078	-0.05025850868225097	2.68412353515625	1.227891395568848	0.0001499953269958497
435	14.466667	2.814272338867188	1.20300212097168	0.2350480804443359	2.796714721679688	1.383107559204102	0.2297150650024414	2.791102783203125	1.527691253662109	0.2301429824829102	2.826318725585938	1.744117248535156	0.2519128570556641	2.805766967773438	1.707991516113281	0.2791785125732422	2.733519287109375	1.666132019042969	0.3974634857177735	2.711356201171875	1.400044769287109	0.4817872467041016	2.57371923828125	1.245975456237793	0.3802083435058594	2.55635107421875	1.211940612792969	0.2996867828369141	2.64893798828125	1.195655334472656	0.323798828125	2.556567138671875	1.202959678649902	0.2608630828857422	2.8370419921875	1.708319427490234	0.2185081176757813	2.8871962890625	1.671476409912109	0.1005902557373047	2.94200732421875	1.39544743347168	0.05003118896484375	2.769831909179687	1.264279479980469	-0.0497669792175293	2.68486279296875	1.228435539245606	0.0008569171428680421
436	14.5	2.816006225585937	1.203324516296387	0.2337561264038086	2.797721923828125	1.383528289794922	0.2284744644165039	2.790534423828125	1.528142639160156	0.2284799270629883	2.8267626953125	1.744554016113281	0.2505636901855469	2.805931030273437	1.708486724853516	0.277754150390625	2.733916625976563	1.666694976806641	0.3964025421142578	2.709346435546875	1.400568313598633	0.4813217163085938	2.571891967773437	1.246331748962402	0.3791168212890625	2.555502685546875	1.210908012390137	0.2995626831054687	2.645939208984375	1.196639221191406	0.3263804931640625	2.56129638671875	1.20269075012207	0.2602862701416016	2.837426879882813	1.708692626953125	0.2171361923217773	2.887840087890625	1.67143212890625	0.09933742141723634	2.943411376953125	1.394847717285156	0.05144467163085938	2.77059375	1.264168350219727	-0.0483810043334961	2.68594970703125	1.228686775207519	0.003178563117980957
437	14.533333	2.816586303710937	1.203613945007324	0.2343852005004883	2.798120727539063	1.383577224731445	0.2289580688476562	2.791346923828125	1.528053771972656	0.2291238021850586	2.826807250976563	1.744233551025391	0.2519802474975586	2.806107177734375	1.70804150390625	0.2789958343505859	2.7338916015625	1.666969665527344	0.3975710906982422	2.710002075195312	1.400943695068359	0.4817460327148437	2.572818237304688	1.247275024414062	0.3789225311279297	2.5566640625	1.21129280090332	0.2999578399658203	2.648456298828125	1.194668113708496	0.3251800689697266	2.556063232421875	1.202330062866211	0.2614339981079101	2.83759228515625	1.70857568359375	0.2184702835083008	2.887984375	1.672850219726562	0.100343994140625	2.941844116210937	1.396885604858398	0.04876705169677734	2.769832275390625	1.265409561157226	-0.05063677787780762	2.68628173828125	1.229958824157715	0.002370129346847535
438	14.566667	2.816714233398438	1.203815155029297	0.2344417190551758	2.79936376953125	1.384202377319336	0.2298378753662109	2.793829833984375	1.528982513427734	0.2308280258178711	2.826890380859375	1.745874359130859	0.2539669036865234	2.806266357421875	1.709413909912109	0.280821792602539	2.731823974609375	1.666099731445313	0.3971811065673828	2.7091826171875	1.399745758056641	0.4818334808349609	2.572442749023438	1.246057853698731	0.3778834991455078	2.556348510742187	1.21037483215332	0.2985460662841797	2.647994506835937	1.194457893371582	0.324630111694336	2.557816284179688	1.198257194519043	0.2631554794311524	2.83838818359375	1.710267364501953	0.2205442352294922	2.89047216796875	1.674346862792969	0.1029888153076172	2.945916870117188	1.398395309448242	0.05064168357849121	2.774990966796875	1.267203567504883	-0.05181148147583008	2.690599609375	1.230807693481445	-0.0004038987159728996
439	14.6	2.82101123046875	1.20253849029541	0.2347952575683594	2.802304321289062	1.383015258789063	0.2292616882324219	2.7950263671875	1.527906494140625	0.2293123779296875	2.829538696289062	1.744911102294922	0.252228530883789	2.808409790039063	1.708628173828125	0.2790362243652343	2.733638305664063	1.66506787109375	0.3954922790527344	2.712876342773438	1.398338851928711	0.481951416015625	2.573541748046875	1.245838104248047	0.3764504699707031	2.557531372070312	1.212769157409668	0.2958000183105469	2.646821655273437	1.196935501098633	0.3223542938232422	2.560370239257812	1.203445747375488	0.2572168655395508	2.841052612304687	1.709077911376953	0.218943244934082	2.891466186523437	1.668859649658203	0.1020642547607422	2.962657592773438	1.395612213134766	0.05387941169738769	2.784029663085938	1.268698257446289	-0.04061350631713867	2.718214233398437	1.214498191833496	0.01385214328765869
440	14.633333	2.820922119140625	1.203105667114258	0.2348731536865235	2.801460815429687	1.383318725585938	0.2303706588745117	2.793706176757812	1.528034576416016	0.2313178482055664	2.825387573242188	1.745029571533203	0.2560168304443359	2.8045791015625	1.708337524414063	0.2823909149169922	2.730358276367188	1.663750366210937	0.39841455078125	2.711427978515625	1.396371047973633	0.4822675933837891	2.5690537109375	1.247604301452637	0.3744734649658203	2.556900024414062	1.212489036560059	0.2936820068359375	2.645763305664063	1.1968115234375	0.3257017059326172	2.554550048828125	1.200088836669922	0.2614136657714844	2.837511840820313	1.709622924804687	0.2225816650390625	2.886375732421875	1.671598693847656	0.1048376350402832	2.965375732421875	1.401461547851563	0.05612888336181641	2.789150756835937	1.276267044067383	-0.04426770210266114	2.71832421875	1.223936614990234	0.007831034183502197
441	14.666667	2.820718505859375	1.203461547851562	0.2351519622802734	2.800877563476562	1.383561096191406	0.2298817367553711	2.792234741210938	1.528168426513672	0.2299356460571289	2.825433227539063	1.744871002197266	0.2547674102783203	2.8043232421875	1.708344085693359	0.2810892181396484	2.730473754882812	1.664180938720703	0.3975570373535157	2.711904052734375	1.397243667602539	0.4827100982666016	2.570044067382812	1.247233993530273	0.3756958312988281	2.557575073242187	1.213183250427246	0.2941235504150391	2.64621484375	1.198857200622559	0.3263209228515625	2.554582397460937	1.201376182556152	0.2613903350830078	2.837352416992188	1.709383178710937	0.2213428039550781	2.88769921875	1.671275512695312	0.1044835319519043	2.965405151367188	1.400673568725586	0.05711493682861328	2.789493041992188	1.276440963745117	-0.04503129768371582	2.719765869140625	1.224118347167969	0.00883816146850586
442	14.7	2.822312744140625	1.204828384399414	0.2334801940917969	2.801990966796875	1.384997436523438	0.2268121337890625	2.794154296875	1.529765930175781	0.2266403045654297	2.827193359375	1.746649841308594	0.2514198150634765	2.805446166992188	1.710235961914063	0.2774154357910156	2.729634765625	1.667344268798828	0.3926482696533203	2.6989248046875	1.402384460449219	0.4802027130126953	2.554478271484375	1.252933929443359	0.3724322052001953	2.555791870117187	1.21252335357666	0.2893734588623047	2.64432568359375	1.197032196044922	0.3241688842773437	2.553614868164062	1.206692657470703	0.2529959259033203	2.839778198242187	1.710989837646484	0.2183790435791016	2.8974794921875	1.67567919921875	0.1031131057739258	2.977622436523437	1.405841735839844	0.05500933265686035	2.797434326171875	1.291160446166992	-0.0488131046295166	2.727253540039063	1.236573776245117	0.001241463899612427
443	14.733333	2.82203564453125	1.203453125	0.2332410507202148	2.800486572265625	1.383032730102539	0.2264795303344727	2.791464111328125	1.527404357910156	0.2260982284545898	2.822964477539062	1.743881225585938	0.2520480117797852	2.80126708984375	1.70729183959961	0.2776412200927735	2.726500610351563	1.664934661865234	0.3934256591796875	2.704021728515625	1.399891845703125	0.4814574432373047	2.557429931640625	1.250652893066406	0.3771179809570313	2.556703125	1.211992294311524	0.2931297302246094	2.64567578125	1.196473815917969	0.3215870971679687	2.56697607421875	1.205258613586426	0.2521620025634765	2.835996337890625	1.708537261962891	0.2190330123901367	2.895836791992187	1.673546752929687	0.1053317222595215	2.981232177734375	1.406406555175781	0.0572933464050293	2.806883544921875	1.284770751953125	-0.04921102142333984	2.729545043945313	1.235297393798828	-0.002076385498046875
444	14.766667	2.821081420898437	1.203772514343262	0.2325368118286133	2.800842407226563	1.383769317626953	0.226466682434082	2.792426513671875	1.528379852294922	0.226351692199707	2.823333984375	1.745201965332031	0.2525755310058594	2.801776611328125	1.708452087402344	0.278199951171875	2.726105102539062	1.663320770263672	0.392256103515625	2.704256713867188	1.398675323486328	0.4825900573730468	2.557270263671875	1.250527626037598	0.3768139190673828	2.556790405273437	1.211129722595215	0.2933683166503906	2.645443725585937	1.194670181274414	0.3221212463378906	2.565941528320312	1.203469055175781	0.2532184066772461	2.836428466796875	1.709907562255859	0.219436393737793	2.894494506835938	1.674636749267578	0.1045466728210449	2.98279052734375	1.407723770141601	0.05678395462036133	2.808191772460938	1.284560333251953	-0.04799458122253418	2.730634887695313	1.234957664489746	-0.001051440715789794
445	14.8	2.824206298828125	1.206705734252929	0.2327321090698242	2.8067421875	1.38740608215332	0.2265751495361328	2.8014130859375	1.532401153564453	0.2270059661865234	2.8303662109375	1.74989697265625	0.2527517929077149	2.808168090820312	1.713178955078125	0.2779745330810547	2.726796264648438	1.666456726074219	0.3879993743896484	2.6999462890625	1.402254592895508	0.4792173767089843	2.557864868164063	1.252685180664062	0.368537826538086	2.55879248046875	1.212191047668457	0.2861987915039063	2.64737353515625	1.193641990661621	0.3204222412109375	2.555776123046875	1.204389930725098	0.2520098724365234	2.844714599609375	1.714363983154297	0.2202304229736328	2.905925659179688	1.676497589111328	0.1074778251647949	3.000205932617187	1.411698989868164	0.06050663948059082	2.822899658203125	1.293388900756836	-0.0454216423034668	2.745635620117187	1.241438323974609	-0.001567931652069092
[truncated: 12 more rows]
[truncated: 48 more columns]
