# Supplementary material for: Simulation of Human Movement in Zero Gravity
Source: Sensors (Basel). 2024 Mar 9;24(6):1770. doi: 10.3390/s24061770 (PMC10976247; doi:10.3390/s24061770)
Supplement: Supplementary file 1 [file sensors-24-01770-s001.zip › supplementary/motion_data/2 ArmsDefence/output.sto]

UNKNOWN
version=1
nRows=456
nColumns=30
inDegrees=no
endheader
time	/jointset/global/yaw/value	/jointset/global/roll/value	/jointset/global/pitch/value	/jointset/global/longitudinal/value	/jointset/global/vertical/value	/jointset/global/lateral/value	/jointset/SpineL/SpineL_LL/value	/jointset/SpineL/SpineL_RR/value	/jointset/SpineL/SpineL_FE/value	/jointset/SpineU/SpineU_FE/value	/jointset/Hip_r/Hip_EF_r/value	/jointset/Hip_r/Hip_RR_r/value	/jointset/Hip_r/Hip_DB_r/value	/jointset/Knee_r/Knee_FE_r/value	/jointset/Hip_l/Hip_EF_l/value	/jointset/Hip_l/Hip_RR_l/value	/jointset/Hip_l/Hip_BD_l/value	/jointset/Knee_l/Knee_FE_l/value	/jointset/Shoulder_r/Shoulder_BD_r/value	/jointset/Shoulder_r/Shoulder_EF_r/value	/jointset/Shoulder_r/Shoulder_RR_r/value	/jointset/Elbow_r/Elbow_EF_r/value	/jointset/Shoulder_l/Shoulder_DB_l/value	/jointset/Shoulder_l/Shoulder_EF_l/value	/jointset/Shoulder_l/Shoulder_RR_l/value	/jointset/Elbow_l/Elbow_EF_l/value	/jointset/Neck/Neck_LL/value	/jointset/Neck/Neck_RR/value	/jointset/Neck/Neck_FE/value
      0.03292367	      2.58310879	     -0.01963907	     -0.20559584	      2.79749962	      1.18864218	      0.24863244	      0.00755311	     -0.01311360	      0.39236878	     -0.10274026	      0.08083081	     -0.14196400	      0.14368744	     -0.06761537	      0.10825258	      0.24024032	     -0.11958015	     -0.09577759	      0.06838499	     -0.10313006	      0.01430389	      0.49250106	     -0.02467179	     -0.06590391	      0.10247804	      0.48098077	     -0.00000598	     -0.00076810	      0.01753009
      0.06625667	      2.58274437	     -0.01981870	     -0.20580177	      2.79757294	      1.18864397	      0.24865521	      0.00736386	     -0.01176320	      0.39228379	     -0.10237850	      0.08126347	     -0.13725510	      0.14359915	     -0.06536978	      0.10888100	      0.24471675	     -0.11961572	     -0.09836044	      0.06806079	     -0.10328504	      0.01451892	      0.49259343	     -0.02582851	     -0.06547025	      0.10710110	      0.48165879	     -0.00008087	      0.00046476	      0.01742983
      0.09958967	      2.58158091	     -0.02019951	     -0.20591715	      2.79768849	      1.18864584	      0.24863996	      0.00755837	     -0.01106024	      0.39201297	     -0.10197754	      0.08166775	     -0.14131897	      0.14316501	     -0.06587519	      0.10889495	      0.24095161	     -0.12023812	     -0.09706113	      0.06749174	     -0.10173975	      0.01381751	      0.49234092	     -0.02708806	     -0.06563327	      0.11062887	      0.48145993	      0.00008618	      0.00162174	      0.01744463
      0.13292267	      2.58446882	     -0.01991173	     -0.20688739	      2.79790992	      1.18867402	      0.24865262	      0.00819633	     -0.01522025	      0.39295421	     -0.10205658	      0.08264650	     -0.13982844	      0.14278967	     -0.06738320	      0.11121143	      0.24182573	     -0.12058943	     -0.09696693	      0.06671966	     -0.09972075	      0.01343801	      0.49325380	     -0.02795648	     -0.06624232	      0.11230340	      0.48185379	      0.00025226	     -0.00082258	      0.01756958
      0.16625567	      2.58422233	     -0.02032164	     -0.20716265	      2.79808831	      1.18867590	      0.24864114	      0.00845431	     -0.01480165	      0.39244722	     -0.10107947	      0.08375356	     -0.14107864	      0.14211075	     -0.06925995	      0.11131148	      0.24057717	     -0.12154055	     -0.09491473	      0.06579295	     -0.09908454	      0.01344932	      0.49349006	     -0.02853786	     -0.06577880	      0.11432162	      0.48145533	      0.00008600	     -0.00214921	      0.01729096
      0.19958867	      2.58337672	     -0.02065602	     -0.20766197	      2.79824092	      1.18868737	      0.24866543	      0.00821909	     -0.01297137	      0.39267340	     -0.10080527	      0.08448324	     -0.14001679	      0.14185634	     -0.06756849	      0.11236115	      0.24157521	     -0.12202905	     -0.09656065	      0.06487535	     -0.09889944	      0.01324010	      0.49247395	     -0.02894395	     -0.06487461	      0.11620795	      0.48345257	     -0.00016581	      0.00132736	      0.01738995
      0.23292167	      2.58289806	     -0.02081914	     -0.20853916	      2.79840093	      1.18871596	      0.24870291	      0.00767955	     -0.01112895	      0.39386701	     -0.10129068	      0.08579106	     -0.13884402	      0.14172072	     -0.06693421	      0.11408725	      0.24205619	     -0.12238159	     -0.09859677	      0.06413890	     -0.09967365	      0.01166551	      0.49371921	     -0.02921062	     -0.06289329	      0.11797451	      0.48321868	     -0.00006241	      0.00114555	      0.01769018
      0.26625467	      2.58308409	     -0.02090935	     -0.20856848	      2.79851505	      1.18871160	      0.24863849	      0.00758580	     -0.01162443	      0.39333605	     -0.10054815	      0.08646385	     -0.14065716	      0.14130832	     -0.06967862	      0.11367177	      0.24008952	     -0.12327891	     -0.09589276	      0.06323256	     -0.09893331	      0.01122404	      0.49202119	     -0.02957451	     -0.06349409	      0.11789781	      0.48536871	      0.00037344	     -0.00078959	      0.01735582
      0.29958767	      2.58614015	     -0.02067608	     -0.20936557	      2.79868381	      1.18873790	      0.24856534	      0.00815765	     -0.01575296	      0.39446546	     -0.10098691	      0.08716995	     -0.13858743	      0.14081702	     -0.07119960	      0.11536439	      0.24154702	     -0.12406228	     -0.09596250	      0.06248127	     -0.09881216	      0.01135271	      0.49601801	     -0.03003352	     -0.06337079	      0.11824934	      0.48290220	      0.00024063	     -0.00004782	      0.01736429
      0.33292067	      2.58424233	     -0.02132512	     -0.21010403	      2.79885089	      1.18876982	      0.24848267	      0.00818525	     -0.01407351	      0.39575566	     -0.10166449	      0.08895880	     -0.14252552	      0.14000953	     -0.07253798	      0.11582737	      0.23700487	     -0.12537012	     -0.09571747	      0.06183190	     -0.09755173	      0.01020716	      0.49419840	     -0.03156919	     -0.06423947	      0.12175277	      0.48572952	     -0.00000688	      0.00016757	      0.01755893
      0.36625367	      2.58435708	     -0.02151589	     -0.21024627	      2.79897373	      1.18876758	      0.24840450	      0.00776551	     -0.01312832	      0.39542295	     -0.10104636	      0.08936646	     -0.13697353	      0.13966322	     -0.06985624	      0.11601130	      0.24213019	     -0.12615397	     -0.09821087	      0.06132483	     -0.09913593	      0.00825791	      0.49752776	     -0.03330105	     -0.06342061	      0.12757708	      0.48420236	     -0.00025738	     -0.00101425	      0.01741114
      0.39958667	      2.58103762	     -0.02204557	     -0.21131047	      2.79920186	      1.18881027	      0.24838771	      0.00713324	     -0.01011950	      0.39700022	     -0.10174633	      0.09321066	     -0.14027664	      0.13907030	     -0.07382505	      0.11614856	      0.23800476	     -0.12722963	     -0.09681151	      0.06029755	     -0.09793468	      0.00801386	      0.49607691	     -0.03483127	     -0.06408172	      0.13029465	      0.48702744	      0.00010933	      0.00135467	      0.01773100
      0.43291967	      2.58361314	     -0.02151349	     -0.21190433	      2.79938989	      1.18882375	      0.24834975	      0.00705383	     -0.01383105	      0.39743029	     -0.10179726	      0.09378652	     -0.13734516	      0.13901671	     -0.07317097	      0.11751292	      0.24035618	     -0.12761436	     -0.09739654	      0.05950332	     -0.09828662	      0.00729910	      0.50161176	     -0.03506153	     -0.06375957	      0.12919769	      0.48479691	      0.00032958	      0.00091271	      0.01780702
      0.46625267	      2.58331465	     -0.02170698	     -0.21243157	      2.79961820	      1.18883976	      0.24830111	      0.00705613	     -0.01458210	      0.39772409	     -0.10175840	      0.09555865	     -0.14104448	      0.13832360	     -0.07516870	      0.11784863	      0.23606696	     -0.12870929	     -0.09555656	      0.05892256	     -0.09711352	      0.00527334	      0.50079722	     -0.03504275	     -0.06434137	      0.12677854	      0.48733328	      0.00029883	     -0.00197525	      0.01755825
      0.49958567	      2.58362565	     -0.02203344	     -0.21364893	      2.79992110	      1.18887905	      0.24829554	      0.00709510	     -0.01464101	      0.39915353	     -0.10234983	      0.09874112	     -0.13831704	      0.13739958	     -0.07665671	      0.11941514	      0.23768211	     -0.12978006	     -0.09664559	      0.05852458	     -0.09865387	      0.00356100	      0.50560604	     -0.03517046	     -0.06268393	      0.12690149	      0.48689561	     -0.00034074	     -0.00066651	      0.01745156
      0.53291867	      2.58212586	     -0.02243527	     -0.21392629	      2.80013289	      1.18888613	      0.24824766	      0.00649801	     -0.01258939	      0.39908467	     -0.10234851	      0.10068706	     -0.13762426	      0.13668090	     -0.07645391	      0.11901593	      0.23789817	     -0.13078778	     -0.09631422	      0.05776465	     -0.09961323	      0.00325841	      0.50577975	     -0.03633862	     -0.06143192	      0.12990863	      0.48902532	     -0.00040544	      0.00206442	      0.01739283
      0.56625167	      2.58128041	     -0.02247465	     -0.21469868	      2.80036431	      1.18891203	      0.24823065	      0.00561510	     -0.01138732	      0.40000321	     -0.10300124	      0.10295642	     -0.13885179	      0.13621825	     -0.07705952	      0.11994426	      0.23561496	     -0.13135004	     -0.09652946	      0.05720749	     -0.10148322	      0.00126276	      0.50961794	     -0.03804048	     -0.06014499	      0.13421053	      0.48982320	      0.00015325	     -0.00040109	      0.01761329
      0.59958467	      2.58366867	     -0.02204183	     -0.21576682	      2.80061929	      1.18895071	      0.24819737	      0.00568145	     -0.01527669	      0.40144453	     -0.10394848	      0.10512378	     -0.13631116	      0.13574896	     -0.07865800	      0.12193390	      0.23696015	     -0.13172875	     -0.09709546	      0.05698531	     -0.10164531	     -0.00113923	      0.51227684	     -0.03926520	     -0.06070982	      0.13548346	      0.49031940	      0.00042297	     -0.00053556	      0.01767291
      0.63291767	      2.58189621	     -0.02280476	     -0.21588973	      2.80079075	      1.18895768	      0.24808961	      0.00608704	     -0.01444728	      0.40140927	     -0.10414696	      0.10753334	     -0.14057146	      0.13436848	     -0.08239316	      0.12053057	      0.23219415	     -0.13329319	     -0.09298404	      0.05686623	     -0.10260060	     -0.00218189	      0.51626499	     -0.04001985	     -0.06179640	      0.13576571	      0.49054348	     -0.00010001	      0.00057470	      0.01740008
      0.66625067	      2.58291386	     -0.02288139	     -0.21676289	      2.80096221	      1.18899541	      0.24806726	      0.00618776	     -0.01533327	      0.40318850	     -0.10593525	      0.10925170	     -0.13451996	      0.13382234	     -0.08061023	      0.12223387	      0.23664235	     -0.13367400	     -0.09635037	      0.05687789	     -0.10365254	     -0.00267638	      0.51972966	     -0.04051562	     -0.06185852	      0.13645983	      0.49128907	     -0.00066069	     -0.00069081	      0.01768351
      0.69958367	      2.57861097	     -0.02354098	     -0.21718228	      2.80109230	      1.18901701	      0.24808851	      0.00529386	     -0.01038383	      0.40413051	     -0.10713869	      0.11219967	     -0.13890882	      0.13325029	     -0.08255804	      0.12196531	      0.23120832	     -0.13419505	     -0.09608810	      0.05691308	     -0.10505105	     -0.00593410	      0.52212452	     -0.04132858	     -0.06202482	      0.13772838	      0.49336878	     -0.00031210	     -0.00065981	      0.01765199
      0.73291667	      2.58075806	     -0.02283616	     -0.21720736	      2.80119251	      1.18901220	      0.24809435	      0.00491860	     -0.01333279	      0.40386817	     -0.10745531	      0.11262221	     -0.13353804	      0.13354596	     -0.08213072	      0.12250895	      0.23584411	     -0.13385125	     -0.09628579	      0.05668069	     -0.10650195	     -0.00780658	      0.52692529	     -0.04177988	     -0.06245169	      0.13731634	      0.49299995	      0.00032378	      0.00204821	      0.01726657
      0.76624967	      2.57993322	     -0.02307910	     -0.21836782	      2.80143226	      1.18906079	      0.24812357	      0.00486926	     -0.01297793	      0.40593477	     -0.10930547	      0.11612039	     -0.13775474	      0.13279691	     -0.08713194	      0.12365086	      0.23006339	     -0.13456531	     -0.09301363	      0.05611078	     -0.10705875	     -0.00787485	      0.53001942	     -0.04247245	     -0.06244028	      0.13793935	      0.49452067	      0.00050238	     -0.00051754	      0.01748760
      0.79958267	      2.58266080	     -0.02323897	     -0.21886101	      2.80165902	      1.18907055	      0.24809948	      0.00573425	     -0.01568399	      0.40608217	     -0.10959045	      0.11648210	     -0.13503563	      0.13198328	     -0.08561227	      0.12549441	      0.23213869	     -0.13537413	     -0.09404981	      0.05611891	     -0.10873311	     -0.00987072	      0.53429113	     -0.04302807	     -0.06214336	      0.13985133	      0.49543533	     -0.00032388	     -0.00212736	      0.01734641
      0.83291567	      2.58082524	     -0.02432823	     -0.21927322	      2.80189922	      1.18908003	      0.24810504	      0.00617976	     -0.01274047	      0.40605018	     -0.10964913	      0.11862022	     -0.13643192	      0.13071386	     -0.08629268	      0.12581171	      0.23006545	     -0.13679781	     -0.09340200	      0.05617499	     -0.11051516	     -0.01318388	      0.53673160	     -0.04399219	     -0.06101346	      0.14397274	      0.49646855	     -0.00093592	      0.00098603	      0.01724009
      0.86624867	      2.58007904	     -0.02455359	     -0.22042042	      2.80213839	      1.18911738	      0.24820713	      0.00577962	     -0.01094959	      0.40760941	     -0.11084350	      0.12159773	     -0.13381975	      0.13051254	     -0.08754098	      0.12748156	      0.23116880	     -0.13715407	     -0.09359182	      0.05542989	     -0.11193693	     -0.01295735	      0.54015847	     -0.04516306	     -0.05995110	      0.14801686	      0.49888190	     -0.00029899	      0.00149534	      0.01759451
      0.89958167	      2.58095992	     -0.02403659	     -0.22051557	      2.80223265	      1.18911163	      0.24828621	      0.00529490	     -0.01201564	      0.40728325	     -0.11088994	      0.12166002	     -0.13333775	      0.13119545	     -0.08700698	      0.12816955	      0.23142728	     -0.13685040	     -0.09240371	      0.05482557	     -0.11242137	     -0.01395750	      0.54345874	     -0.04565416	     -0.05973183	      0.14884699	      0.49842751	      0.00076971	     -0.00102999	      0.01733807
      0.93291467	      2.58098608	     -0.02398756	     -0.22112198	      2.80236185	      1.18912635	      0.24836632	      0.00577038	     -0.01347292	      0.40790633	     -0.11124108	      0.12295431	     -0.13694886	      0.13136821	     -0.08926572	      0.12946618	      0.22707320	     -0.13705390	     -0.09092135	      0.05493641	     -0.11170293	     -0.01730185	      0.54666424	     -0.04543458	     -0.06162738	      0.14632239	      0.50014652	      0.00065884	      0.00006676	      0.01699356
      0.96624767	      2.58223174	     -0.02436034	     -0.22195931	      2.80248849	      1.18915582	      0.24840338	      0.00689177	     -0.01469477	      0.40931491	     -0.11227545	      0.12439264	     -0.13234170	      0.13108281	     -0.08963444	      0.13086740	      0.23037376	     -0.13781969	     -0.09178963	      0.05509375	     -0.11190379	     -0.01723907	      0.55053842	     -0.04505566	     -0.06163385	      0.14594206	      0.49858159	     -0.00067128	      0.00018255	      0.01710549
      0.99958067	      2.57850765	     -0.02553444	     -0.22173226	      2.80250379	      1.18914426	      0.24838038	      0.00701853	     -0.00964219	      0.40886435	     -0.11205611	      0.12538538	     -0.13529744	      0.13051811	     -0.09003947	      0.12904103	      0.22735835	     -0.13918930	     -0.08959610	      0.05495267	     -0.11279487	     -0.01675117	      0.55070136	     -0.04601451	     -0.06231853	      0.14975181	      0.50205248	     -0.00101416	     -0.00120960	      0.01715265
      1.03291367	      2.57998310	     -0.02510174	     -0.22260200	      2.80256408	      1.18917167	      0.24845309	      0.00675741	     -0.01075121	      0.41026364	     -0.11274173	      0.12560003	     -0.13070037	      0.13139197	     -0.08757674	      0.13142030	      0.23107493	     -0.13883375	     -0.09341797	      0.05528203	     -0.11413180	     -0.02028277	      0.55390207	     -0.04723545	     -0.06140634	      0.15430489	      0.50014475	      0.00002501	      0.00092329	      0.01742912
      1.06624667	      2.57907509	     -0.02498546	     -0.22317915	      2.80262113	      1.18918699	      0.24849188	      0.00642355	     -0.01050388	      0.41094978	     -0.11266575	      0.12696779	     -0.13538102	      0.13184548	     -0.09084455	      0.13170493	      0.22566187	     -0.13910681	     -0.09044917	      0.05493496	     -0.11432293	     -0.02076470	      0.55419341	     -0.04852864	     -0.06234762	      0.15717339	      0.50246397	      0.00129866	      0.00150051	      0.01738002
      1.09957967	      2.58253560	     -0.02473556	     -0.22328869	      2.80265854	      1.18918094	      0.24845578	      0.00729115	     -0.01421094	      0.41067339	     -0.11209855	      0.12619373	     -0.13165837	      0.13202963	     -0.09058962	      0.13181995	      0.22940762	     -0.13975157	     -0.08858963	      0.05484054	     -0.11514034	     -0.01886534	      0.55660025	     -0.04846781	     -0.06161667	      0.15805097	      0.50034956	      0.00069787	     -0.00183919	      0.01728269
      1.13291267	      2.58143218	     -0.02561778	     -0.22438603	      2.80281400	      1.18921814	      0.24849674	      0.00826857	     -0.01288753	      0.41224132	     -0.11253642	      0.12830477	     -0.13445185	      0.13136445	     -0.09205138	      0.13311019	      0.22575379	     -0.14099989	     -0.08888936	      0.05567678	     -0.11486867	     -0.02172944	      0.55633347	     -0.04800970	     -0.06121922	      0.15771675	      0.50258660	     -0.00082136	     -0.00080661	      0.01759506
      1.16624567	      2.58088211	     -0.02591222	     -0.22459502	      2.80288834	      1.18921292	      0.24855938	      0.00834219	     -0.01160389	      0.41176096	     -0.11147576	      0.12849002	     -0.13255725	      0.13157111	     -0.08943725	      0.13355096	      0.22723836	     -0.14141995	     -0.09090312	      0.05620682	     -0.11546529	     -0.02323718	      0.55688974	     -0.04761793	     -0.05978799	      0.15811794	      0.50172472	     -0.00117535	      0.00180573	      0.01738829
      1.19957867	      2.57965018	     -0.02561282	     -0.22492966	      2.80295715	      1.18921323	      0.24866193	      0.00727005	     -0.01000825	      0.41151667	     -0.11055079	      0.12977574	     -0.13143094	      0.13239554	     -0.08961380	      0.13309299	      0.22819565	     -0.14126047	     -0.08930308	      0.05575759	     -0.11535904	     -0.02059515	      0.55660754	     -0.04800647	     -0.05891426	      0.15929485	      0.50214502	      0.00039507	     -0.00007258	      0.01729881
      1.23291167	      2.57903757	     -0.02531049	     -0.22628432	      2.80313636	      1.18925869	      0.24878727	      0.00688045	     -0.01058206	      0.41317333	     -0.11076279	      0.13266749	     -0.13318956	      0.13284480	     -0.09243937	      0.13445219	      0.22566856	     -0.14121609	     -0.08765757	      0.05629537	     -0.11364520	     -0.02260792	      0.55651300	     -0.04835319	     -0.05894472	      0.15895036	      0.50181674	      0.00157955	     -0.00067708	      0.01762720
      1.26624467	      2.58147621	     -0.02529126	     -0.22645452	      2.80327367	      1.18925020	      0.24877884	      0.00810936	     -0.01459358	      0.41213017	     -0.10908058	      0.13214994	     -0.13114932	      0.13261045	     -0.09009783	      0.13531660	      0.22751640	     -0.14183591	     -0.08855229	      0.05767275	     -0.11245062	     -0.02492002	      0.55712506	     -0.04817496	     -0.05963704	      0.15797824	      0.49932066	      0.00050515	      0.00096578	      0.01740009
      1.29957767	      2.57860802	     -0.02660702	     -0.22707599	      2.80347196	      1.18927167	      0.24876985	      0.00885290	     -0.01133898	      0.41244748	     -0.10862617	      0.13498324	     -0.13503270	      0.13116093	     -0.09232834	      0.13488567	      0.22279853	     -0.14358544	     -0.08691801	      0.05836849	     -0.11172347	     -0.02187248	      0.55477135	     -0.04868536	     -0.05940105	      0.16024304	      0.50014381	     -0.00112487	     -0.00105951	      0.01770425
      1.33291067	      2.57951714	     -0.02657576	     -0.22810347	      2.80365386	      1.18930897	      0.24883130	      0.00867648	     -0.01153242	      0.41374348	     -0.10915671	      0.13720295	     -0.12782154	      0.13104489	     -0.09167701	      0.13620031	      0.22895873	     -0.14384643	     -0.08903927	      0.05948109	     -0.11214218	     -0.02253041	      0.55433256	     -0.04921994	     -0.05721592	      0.16306548	      0.49788447	     -0.00114351	     -0.00097680	      0.01813995
      1.36624367	      2.57621720	     -0.02665784	     -0.22787664	      2.80374361	      1.18929264	      0.24889414	      0.00741373	     -0.00847044	      0.41243066	     -0.10785561	      0.13874580	     -0.13357844	      0.13112311	     -0.09346350	      0.13493892	      0.22283840	     -0.14396957	     -0.08607677	      0.06048992	     -0.11218846	     -0.02650882	      0.55099828	     -0.04967758	     -0.05698750	      0.16298799	      0.49883876	      0.00069917	      0.00206621	      0.01756965
      1.39957667	      2.57904669	     -0.02602495	     -0.22893604	      2.80398072	      1.18932743	      0.24900745	      0.00726996	     -0.01159467	      0.41334933	     -0.10816937	      0.14038421	     -0.12869422	      0.13136762	     -0.09311228	      0.13779410	      0.22617260	     -0.14365107	     -0.08853051	      0.06087630	     -0.11222571	     -0.02379484	      0.55049243	     -0.04866957	     -0.05508446	      0.15978012	      0.49507583	      0.00143773	      0.00014740	      0.01755332
      1.43290967	      2.57786594	     -0.02713076	     -0.22975492	      2.80431258	      1.18935464	      0.24905082	      0.00836011	     -0.01071297	      0.41367713	     -0.10824959	      0.14419281	     -0.13148217	      0.12967259	     -0.09744276	      0.13812584	      0.22232159	     -0.14542238	     -0.08535679	      0.06162784	     -0.11098214	     -0.02241286	      0.54761245	     -0.04731920	     -0.05483715	      0.15518121	      0.49622039	      0.00017204	     -0.00190793	      0.01788792
      1.46624267	      2.57777115	     -0.02818036	     -0.22989901	      2.80465905	      1.18934920	      0.24909490	      0.00969978	     -0.01074807	      0.41220867	     -0.10715140	      0.14644059	     -0.12940438	      0.12813201	     -0.09773199	      0.13823112	      0.22361295	     -0.14714235	     -0.08437487	      0.06325530	     -0.11005373	     -0.02739198	      0.54591282	     -0.04631562	     -0.05324654	      0.15292139	      0.49232639	     -0.00149814	      0.00072427	      0.01784462
      1.49957567	      2.57598677	     -0.02849610	     -0.23138077	      2.80513269	      1.18939087	      0.24933209	      0.00914185	     -0.00854193	      0.41285607	     -0.10715431	      0.15115865	     -0.12765191	      0.12775416	     -0.09857705	      0.14125981	      0.22322459	     -0.14745377	     -0.08681495	      0.06315473	     -0.10892965	     -0.02615008	      0.54348964	     -0.04732842	     -0.05190664	      0.15573845	      0.49325640	     -0.00095252	      0.00089939	      0.01792849
      1.53290867	      2.57190877	     -0.02902996	     -0.23205234	      2.80556446	      1.18940327	      0.24956777	      0.00786644	     -0.00351255	      0.41214575	     -0.10665832	      0.15591846	     -0.12976895	      0.12737135	     -0.10107074	      0.14166504	      0.22020107	     -0.14806090	     -0.08439829	      0.06248883	     -0.10786233	     -0.02299942	      0.54110546	     -0.04885950	     -0.04902680	      0.16072742	      0.49012132	      0.00082273	     -0.00164774	      0.01771137
      1.56624167	      2.57242171	     -0.02954019	     -0.23267697	      2.80604924	      1.18940363	      0.24975726	      0.00877001	     -0.00469468	      0.41084526	     -0.10574665	      0.15948194	     -0.12335561	      0.12668891	     -0.10160526	      0.14299757	      0.22537855	     -0.14917307	     -0.08398169	      0.06368745	     -0.10558865	     -0.02749534	      0.53946499	     -0.04902329	     -0.04867491	      0.16075130	      0.49025183	      0.00105131	      0.00124110	      0.01745904
      1.59957467	      2.56875010	     -0.03155015	     -0.23419050	      2.80665270	      1.18945037	      0.24999554	      0.01040367	     -0.00094385	      0.41158098	     -0.10638850	      0.16618458	     -0.12891123	      0.12446214	     -0.10755150	      0.14544352	      0.21712801	     -0.15157734	     -0.08266786	      0.06485364	     -0.10313929	     -0.02901422	      0.53781662	     -0.04804247	     -0.04678249	      0.15872970	      0.48738203	     -0.00041553	      0.00084997	      0.01773332
      1.63290767	      2.57040162	     -0.03211401	     -0.23453814	      2.80710107	      1.18943788	      0.25020252	      0.01164336	     -0.00204586	      0.40985807	     -0.10556477	      0.16842089	     -0.12220853	      0.12399000	     -0.10623282	      0.14757695	      0.22285984	     -0.15267511	     -0.08476171	      0.06479528	     -0.10211661	     -0.02302382	      0.53596799	     -0.04715485	     -0.04570141	      0.15726733	      0.48782572	     -0.00142208	     -0.00219239	      0.01754009
      1.66624067	      2.56559838	     -0.03298882	     -0.23523887	      2.80751829	      1.18944994	      0.25050171	      0.01082579	      0.00391976	      0.40964338	     -0.10609098	      0.17420751	     -0.12569166	      0.12364052	     -0.11183664	      0.14798429	      0.21752515	     -0.15364817	     -0.08110449	      0.06505619	     -0.10193270	     -0.02603022	      0.53456944	     -0.04759341	     -0.04262811	      0.15952964	      0.48587047	     -0.00032023	     -0.00047600	      0.01754007
      1.69957367	      2.56390215	     -0.03335263	     -0.23660971	      2.80799149	      1.18948301	      0.25081891	      0.01028240	      0.00677735	      0.41042200	     -0.10702846	      0.17972663	     -0.12048185	      0.12383139	     -0.11478816	      0.15089906	      0.22002678	     -0.15411054	     -0.08313741	      0.06528336	     -0.10178158	     -0.03048087	      0.53239196	     -0.04873641	     -0.04056058	      0.16389497	      0.48765492	      0.00104485	      0.00238315	      0.01749325
      1.73290667	      2.56159205	     -0.03502654	     -0.23648207	      2.80840862	      1.18945838	      0.25095536	      0.01117641	      0.01129475	      0.40838356	     -0.10632651	      0.18263914	     -0.11979812	      0.12246836	     -0.11541716	      0.15145865	      0.21962732	     -0.15631658	     -0.08404369	      0.06426715	     -0.10279522	     -0.02464347	      0.53217513	     -0.04959892	     -0.03796901	      0.16976409	      0.48614292	      0.00057627	     -0.00100868	      0.01711878
      1.76623967	      2.55991094	     -0.03683017	     -0.23751449	      2.80893606	      1.18948587	      0.25110550	      0.01319548	      0.01309449	      0.40887153	     -0.10756515	      0.18767726	     -0.12075145	      0.12065263	     -0.11988143	      0.15374542	      0.21628857	     -0.15886165	     -0.08415011	      0.06369223	     -0.10070208	     -0.02264681	      0.53078339	     -0.05042465	     -0.03753035	      0.17307448	      0.48818001	     -0.00075787	     -0.00032926	      0.01767597
      1.79957267	      2.56116643	     -0.03699753	     -0.23861303	      2.80941696	      1.18950318	      0.25135034	      0.01411228	      0.01117047	      0.40907133	     -0.10833726	      0.19204342	     -0.11502772	      0.12075685	     -0.12390096	      0.15684717	      0.21957035	     -0.15961425	     -0.08516730	      0.06389934	     -0.09954236	     -0.02942540	      0.53433166	     -0.05162179	     -0.03667739	      0.17668119	      0.48661931	     -0.00082621	      0.00136001	      0.01781199
      1.83290567	      2.55688497	     -0.03712830	     -0.23833071	      2.80975685	      1.18946340	      0.25162696	      0.01261124	      0.01594700	      0.40673174	     -0.10736287	      0.19569517	     -0.11926231	      0.12129384	     -0.12797527	      0.15705282	      0.21425511	     -0.15975596	     -0.08321535	      0.06182193	     -0.09831538	     -0.02561293	      0.53179079	     -0.05412500	     -0.03647961	      0.18320042	      0.48997883	      0.00075206	     -0.00139423	      0.01710043
      1.86623867	      2.55773033	     -0.03717106	     -0.23973742	      2.81023598	      1.18949288	      0.25192310	      0.01253925	      0.01646809	      0.40771427	     -0.10879151	      0.19946338	     -0.11095055	      0.12176644	     -0.12723913	      0.16190359	      0.21992040	     -0.15983454	     -0.09038921	      0.06027302	     -0.09912416	     -0.01866818	      0.53716470	     -0.05559907	     -0.03377414	      0.18953087	      0.48966588	      0.00088903	     -0.00095868	      0.01745073
      1.89957167	      2.55396946	     -0.03907542	     -0.24009994	      2.81072138	      1.18948980	      0.25206288	      0.01380493	      0.02045677	      0.40701191	     -0.10934832	      0.20462037	     -0.11422859	      0.11969895	     -0.13283686	      0.16297496	      0.21397728	     -0.16226459	     -0.09023196	      0.06105910	     -0.09735505	     -0.02510690	      0.53502422	     -0.05675880	     -0.03359567	      0.19298283	      0.49451786	     -0.00004605	      0.00280663	      0.01768303
      1.93290467	      2.55713656	     -0.03912152	     -0.24014106	      2.81115727	      1.18945740	      0.25217402	      0.01480247	      0.01720174	      0.40498276	     -0.10871286	      0.20681573	     -0.10816861	      0.11935228	     -0.13552219	      0.16555864	      0.21808457	     -0.16306485	     -0.09316563	      0.06091483	     -0.09885899	     -0.02504697	      0.54093798	     -0.05801165	     -0.03263626	      0.19710624	      0.49426911	     -0.00058106	     -0.00048345	      0.01736844
      1.96623767	      2.55422891	     -0.03878115	     -0.24132949	      2.81159345	      1.18948547	      0.25244245	      0.01284061	      0.02052173	      0.40625144	     -0.11072298	      0.21262515	     -0.11065860	      0.11961735	     -0.14156948	      0.16937200	      0.21175871	     -0.16255358	     -0.09642878	      0.05814956	     -0.09877824	     -0.01484236	      0.54027150	     -0.06129979	     -0.03171930	      0.20478238	      0.49872561	      0.00047914	     -0.00306427	      0.01778586
      1.99957067	      2.55417012	     -0.03825231	     -0.24133810	      2.81192845	      1.18946289	      0.25260125	      0.01177995	      0.02051103	      0.40509439	     -0.11126675	      0.21506942	     -0.10406449	      0.12015951	     -0.14119853	      0.17221994	      0.21501725	     -0.16190739	     -0.10346825	      0.05758728	     -0.10065882	     -0.01818205	      0.54534367	     -0.06407296	     -0.03147559	      0.21106269	      0.49951009	      0.00079549	      0.00229891	      0.01768544
      2.03290367	      2.55119781	     -0.03898272	     -0.24127198	      2.81233923	      1.18944514	      0.25270182	      0.01160081	      0.02300820	      0.40393194	     -0.11198753	      0.21981310	     -0.10237603	      0.11892744	     -0.14581359	      0.17407542	      0.21237670	     -0.16267604	     -0.10867591	      0.05746167	     -0.10032482	     -0.02424409	      0.54481229	     -0.06639292	     -0.03356234	      0.21420299	      0.50318578	      0.00015357	      0.00235892	      0.01763705
      2.06623667	      2.55096621	     -0.03904436	     -0.24239725	      2.81286312	      1.18947365	      0.25286472	      0.01169155	      0.02191933	      0.40501051	     -0.11447396	      0.22586524	     -0.09896510	      0.11811261	     -0.15220802	      0.17922432	      0.20965843	     -0.16274248	     -0.11643640	      0.05466628	     -0.10007020	     -0.01304357	      0.54925768	     -0.06800838	     -0.03572761	      0.21409885	      0.50334120	     -0.00067982	     -0.00271463	      0.01826098
      2.09956967	      2.54820360	     -0.03874931	     -0.24194381	      2.81324396	      1.18943811	      0.25305699	      0.01060282	      0.02282655	      0.40310353	     -0.11536533	      0.23010027	     -0.09697752	      0.11805443	     -0.15576025	      0.18167412	      0.20603123	     -0.16205714	     -0.12252239	      0.05297146	     -0.09946156	     -0.01279633	      0.55187555	     -0.06981651	     -0.03909002	      0.21274675	      0.50316795	     -0.00040783	     -0.00087397	      0.01819067
      2.13290267	      2.54484520	     -0.03775447	     -0.24239571	      2.81371309	      1.18943133	      0.25345402	      0.00828058	      0.02450354	      0.40250616	     -0.11706263	      0.23623210	     -0.09033936	      0.11917665	     -0.15881266	      0.18669882	      0.20506728	     -0.15996638	     -0.13321408	      0.05267632	     -0.09779793	     -0.02409257	      0.55045301	     -0.07207089	     -0.04289803	      0.21163635	      0.50545133	      0.00064505	      0.00263750	      0.01806598
      2.16623567	      2.54330404	     -0.03654560	     -0.24354550	      2.81434222	      1.18944082	      0.25394014	      0.00624262	      0.02482163	      0.40250233	     -0.11917879	      0.24355770	     -0.08418034	      0.12032707	     -0.16399613	      0.19437870	      0.20198535	     -0.15777951	     -0.14524600	      0.04980590	     -0.09763444	     -0.01693960	      0.55401404	     -0.07355092	     -0.04522881	      0.20939287	      0.50289551	      0.00073613	     -0.00039197	      0.01817341
      2.19956867	      2.54016246	     -0.03638524	     -0.24314766	      2.81499458	      1.18939332	      0.25431532	      0.00551227	      0.02553791	      0.39937199	     -0.11988628	      0.24991283	     -0.08450562	      0.11994501	     -0.17095198	      0.19898237	      0.19254573	     -0.15741609	     -0.15125734	      0.04762117	     -0.09460682	     -0.01327244	      0.55058642	     -0.07391783	     -0.04976096	      0.20200482	      0.50240473	     -0.00019010	     -0.00140149	      0.01814357
      2.23290167	      2.53970226	     -0.03624353	     -0.24435289	      2.81585914	      1.18939773	      0.25483086	      0.00546328	      0.02433644	      0.39869972	     -0.12226589	      0.25817424	     -0.07334149	      0.11999501	     -0.17598356	      0.20781891	      0.19159041	     -0.15686630	     -0.16429873	      0.04871068	     -0.09293288	     -0.02939500	      0.55339769	     -0.07290410	     -0.05272121	      0.19203033	      0.49772055	     -0.00113922	      0.00026071	      0.01854484
      2.26623467	      2.53512593	     -0.03575403	     -0.24540651	      2.81677293	      1.18939143	      0.25549528	      0.00333792	      0.02721875	      0.39741478	     -0.12424636	      0.26767420	     -0.06794060	      0.12061957	     -0.18183564	      0.21720975	      0.18356549	     -0.15576193	     -0.17830082	      0.04631202	     -0.08760011	     -0.03075170	      0.54370820	     -0.07234786	     -0.05803684	      0.17991253	      0.49907358	     -0.00007078	      0.00139629	      0.01828998
      2.29956767	      2.53387816	     -0.03390802	     -0.24526088	      2.81762345	      1.18932269	      0.25617216	      0.00062173	      0.02636562	      0.39320311	     -0.12461575	      0.27415302	     -0.06152728	      0.12292255	     -0.18568365	      0.22623434	      0.17634466	     -0.15366619	     -0.19047849	      0.04239561	     -0.08595007	     -0.02602904	      0.54896695	     -0.07035210	     -0.06118168	      0.16349533	      0.48680614	      0.00131086	     -0.00063368	      0.01757620
      2.33290067	      2.52935437	     -0.03259458	     -0.24647314	      2.81864748	      1.18931432	      0.25695266	     -0.00197993	      0.02664203	      0.39229871	     -0.12806069	      0.28538616	     -0.05587044	      0.12467799	     -0.19580877	      0.23626747	      0.16476116	     -0.15257857	     -0.20095647	      0.04132330	     -0.07543447	     -0.04571639	      0.53620999	     -0.06767751	     -0.06934184	      0.13952014	      0.48853464	      0.00168109	     -0.00019623	      0.01822103
      2.36623367	      2.52785704	     -0.03231569	     -0.24717589	      2.81979819	      1.18926468	      0.25767330	     -0.00260094	      0.02628270	      0.38930364	     -0.12983670	      0.29474234	     -0.04128586	      0.12571169	     -0.20108935	      0.24775064	      0.16101229	     -0.15286745	     -0.21796173	      0.04061543	     -0.06988781	     -0.06142502	      0.53878330	     -0.06240878	     -0.07329299	      0.11219322	      0.47552108	     -0.00069090	     -0.00022543	      0.01811877
      2.39956667	      2.52280853	     -0.03251321	     -0.24676005	      2.82098182	      1.18916916	      0.25832706	     -0.00372973	      0.02804811	      0.38393591	     -0.13005749	      0.30291717	     -0.03778661	      0.12569104	     -0.20610397	      0.25781427	      0.14578517	     -0.15471914	     -0.23227389	      0.03622679	     -0.05867730	     -0.05805616	      0.52572050	     -0.05697829	     -0.08208703	      0.07984719	      0.47560084	     -0.00163536	      0.00169141	      0.01726439
      2.43289967	      2.52173974	     -0.03154727	     -0.24825963	      2.82231077	      1.18913749	      0.25914316	     -0.00565526	      0.02664600	      0.38230148	     -0.13311106	      0.31339716	     -0.02627296	      0.12759008	     -0.21321217	      0.27150224	      0.13485581	     -0.15557901	     -0.24698694	      0.03557338	     -0.05052248	     -0.07904963	      0.52931555	     -0.05092868	     -0.08390354	      0.04627876	      0.46069145	     -0.00022469	     -0.00188258	      0.01756096
      2.46623267	      2.51837117	     -0.03049933	     -0.24851509	      2.82364767	      1.18903439	      0.25999523	     -0.00824774	      0.02606797	      0.37728995	     -0.13341377	      0.32393677	     -0.01561812	      0.12980530	     -0.22253572	      0.28276040	      0.12284838	     -0.15676141	     -0.25901244	      0.03549167	     -0.03600390	     -0.11000728	      0.51476052	     -0.04469390	     -0.09158974	      0.00898736	      0.46682212	      0.00205085	     -0.00029448	      0.01722960
      2.49956567	      2.51754832	     -0.03066205	     -0.24793105	      2.82506087	      1.18888963	      0.26076729	     -0.00874019	      0.02616104	      0.37000158	     -0.13211366	      0.33102493	     -0.00345589	      0.13087645	     -0.22574532	      0.29528040	      0.11147699	     -0.15966751	     -0.27602768	      0.03411589	     -0.02734052	     -0.11923368	      0.51847517	     -0.03698292	     -0.09016969	     -0.02872336	      0.45301702	      0.00070933	      0.00128414	      0.01671953
      2.53289867	      2.51509404	     -0.03143933	     -0.24903166	      2.82663462	      1.18879544	      0.26160239	     -0.00861241	      0.02642064	      0.36622548	     -0.13302177	      0.34096672	      0.00385575	      0.13105891	     -0.23213489	      0.31012659	      0.09196497	     -0.16412073	     -0.29209132	      0.03297580	     -0.01235489	     -0.13337564	      0.51174639	     -0.02842782	     -0.09314033	     -0.06998355	      0.46254607	     -0.00145430	      0.00043042	      0.01722476
      2.56623167	      2.51613983	     -0.03161162	     -0.24870986	      2.82810405	      1.18864029	      0.26241762	     -0.00813663	      0.02365119	      0.35906826	     -0.13117609	      0.34892693	      0.01951154	      0.13288025	     -0.23905910	      0.32218265	      0.08080791	     -0.16753168	     -0.30455890	      0.03645250	      0.00088900	     -0.17750361	      0.51552712	     -0.02040733	     -0.08993569	     -0.10935071	      0.45797667	     -0.00229402	     -0.00258171	      0.01645943
      2.59956467	      2.51442468	     -0.03206473	     -0.24769706	      2.82952482	      1.18843340	      0.26321279	     -0.00816315	      0.02285503	      0.34992441	     -0.12692862	      0.35637213	      0.03025213	      0.13426435	     -0.24618339	      0.33278499	      0.06442184	     -0.17162932	     -0.31646662	      0.03685147	      0.01565610	     -0.20553800	      0.51644114	     -0.01342743	     -0.09111428	     -0.14477029	      0.47461709	     -0.00058721	      0.00184094	      0.01537137
      2.63289767	      2.51493623	     -0.03356479	     -0.24807762	      2.83101093	      1.18828903	      0.26393318	     -0.00652181	      0.02269688	      0.34478931	     -0.12591292	      0.36301380	      0.04338217	      0.13470353	     -0.24840336	      0.34717438	      0.04722340	     -0.17697783	     -0.33513034	      0.03647302	      0.02802770	     -0.21724206	      0.52863567	     -0.00887295	     -0.08275135	     -0.17063334	      0.47926991	      0.00050778	      0.00057116	      0.01624337
      2.66623067	      2.51690519	     -0.03526509	     -0.24646011	      2.83233390	      1.18803868	      0.26450036	     -0.00336119	      0.01928802	      0.33461408	     -0.12009694	      0.36686478	      0.05662332	      0.13516916	     -0.25217567	      0.35770453	      0.03105642	     -0.18242112	     -0.34992731	      0.04078674	      0.04134327	     -0.26111677	      0.54122782	     -0.00581607	     -0.07997128	     -0.18882784	      0.50770096	      0.00032045	     -0.00178694	      0.01595115
      2.69956367	      2.51880178	     -0.03728091	     -0.24451597	      2.83348587	      1.18779667	      0.26500025	      0.00055792	      0.01670662	      0.32493291	     -0.11447718	      0.37103473	      0.06914326	      0.13562090	     -0.26041923	      0.36513065	      0.01398119	     -0.18790371	     -0.35858395	      0.04644156	      0.05368053	     -0.30737389	      0.55802027	     -0.00691437	     -0.07029376	     -0.19513460	      0.53033855	     -0.00164460	      0.00011764	      0.01549656
      2.73289667	      2.52577537	     -0.03973336	     -0.24408872	      2.83466454	      1.18757608	      0.26536161	      0.00647530	      0.01077055	      0.31793854	     -0.10942825	      0.37374635	      0.08681077	      0.13605150	     -0.26363206	      0.37601614	      0.00012975	     -0.19329402	     -0.37315393	      0.04928954	      0.05892405	     -0.31715779	      0.58926250	     -0.01147430	     -0.05904853	     -0.18871034	      0.56962482	     -0.00313261	      0.00156465	      0.01567602
      2.76622967	      2.53161185	     -0.04289304	     -0.24146792	      2.83564856	      1.18727870	      0.26551194	      0.01278027	      0.00611621	      0.30677742	     -0.10072525	      0.37222142	      0.09422570	      0.13479642	     -0.26497611	      0.38381016	     -0.02138085	     -0.20000819	     -0.38715237	      0.05741653	      0.06459345	     -0.36207804	      0.61644084	     -0.02181920	     -0.04381753	     -0.16959874	      0.61394879	     -0.00152936	     -0.00188875	      0.01494400
      2.79956267	      2.54524598	     -0.04367917	     -0.23929948	      2.83645744	      1.18694902	      0.26564782	      0.01892908	     -0.00810398	      0.29579399	     -0.09077215	      0.37033555	      0.11389696	      0.13777847	     -0.26771865	      0.39036317	     -0.03152527	     -0.20200685	     -0.39907551	      0.06714560	      0.06531670	     -0.40744859	      0.65815583	     -0.03871062	     -0.02689461	     -0.13871929	      0.67080097	      0.00136169	      0.00044254	      0.01499251
      2.83289567	      2.55614614	     -0.04270606	     -0.23824995	      2.83710525	      1.18663413	      0.26579957	      0.02156550	     -0.01872837	      0.28800952	     -0.08214605	      0.37123343	      0.12174297	      0.14176451	     -0.27618470	      0.39520925	     -0.05283404	     -0.20293522	     -0.40458413	      0.07002950	      0.05887894	     -0.41129266	      0.70574280	     -0.06412630	     -0.00376049	     -0.09658982	      0.73468747	      0.00325568	      0.00130370	      0.01616216
      2.86622867	      2.56415848	     -0.04393199	     -0.23495056	      2.83762289	      1.18620493	      0.26556366	      0.02539251	     -0.02466312	      0.27513603	     -0.06800655	      0.36754673	      0.12993385	      0.14207849	     -0.27534036	      0.39582497	     -0.07222707	     -0.20683770	     -0.41530097	      0.08481174	      0.04981736	     -0.47054584	      0.76026541	     -0.09530615	      0.02252235	     -0.04890111	      0.80623754	      0.00206712	     -0.00329274	      0.01499846
      2.89956167	      2.56938265	     -0.04511377	     -0.23359168	      2.83815787	      1.18576637	      0.26517219	      0.02680785	     -0.02414371	      0.26574143	     -0.05411956	      0.36749907	      0.15061072	      0.14245923	     -0.27101798	      0.39483408	     -0.07810818	     -0.20974259	     -0.43142127	      0.09110264	      0.03113365	     -0.47532884	      0.81490545	     -0.13268064	      0.05048450	      0.00209935	      0.89868210	      0.00004963	     -0.00136084	      0.01459720
      2.93289467	      2.57154368	     -0.04621969	     -0.23308224	      2.83862416	      1.18531155	      0.26450524	      0.02696109	     -0.02427539	      0.25903971	     -0.04107100	      0.36960077	      0.15798859	      0.14079994	     -0.27377200	      0.39121084	     -0.09199452	     -0.21431477	     -0.44002705	      0.10575677	      0.01214341	     -0.51278210	      0.88676982	     -0.17715800	      0.08208929	      0.04779881	      0.97948655	      0.00009912	      0.00639859	      0.01527741
      2.96622767	      2.57903852	     -0.04794777	     -0.23025917	      2.83901839	      1.18474302	      0.26312129	      0.02922118	     -0.03410214	      0.24545613	     -0.02066233	      0.36555003	      0.16405811	      0.13669325	     -0.27464516	      0.38467095	     -0.10817211	     -0.22139341	     -0.44452811	      0.11521964	     -0.01208720	     -0.52059372	      0.95749144	     -0.22960188	      0.10273015	      0.08722311	      1.08058185	      0.00157151	      0.00046411	      0.01536895
      2.99956067	      2.57857394	     -0.05107799	     -0.23101946	      2.83936263	      1.18421850	      0.26163972	      0.02963831	     -0.03166994	      0.24222176	     -0.00771186	      0.36796851	      0.17530379	      0.13080303	     -0.27593407	      0.37844916	     -0.12065337	     -0.23000642	     -0.45156199	      0.13176119	     -0.03872579	     -0.54450657	      1.03315397	     -0.29040636	      0.13171443	      0.12746929	      1.17578208	      0.00248596	     -0.00874370	      0.01769690
      3.03289367	      2.58107348	     -0.05232447	     -0.22992553	      2.83939846	      1.18353889	      0.26000225	      0.02848337	     -0.03325567	      0.23317408	      0.01167741	      0.36585149	      0.18871537	      0.12707621	     -0.27306163	      0.36857952	     -0.11926688	     -0.23463891	     -0.46351277	      0.14460115	     -0.07784983	     -0.54097894	      1.11640991	     -0.36099341	      0.15666827	      0.16285061	      1.27765655	      0.00122536	      0.00471942	      0.01754669
      3.06622667	      2.58233665	     -0.05425343	     -0.22907391	      2.83923596	      1.18282059	      0.25816510	      0.02876949	     -0.03687566	      0.22625710	      0.02922802	      0.36256971	      0.18545760	      0.12136384	     -0.27369531	      0.36016974	     -0.13423462	     -0.24229113	     -0.47012546	      0.16373081	     -0.11444098	     -0.56100868	      1.19224879	     -0.43982873	      0.17845147	      0.18520636	      1.38133861	     -0.00143002	      0.00792426	      0.01734561
      3.09955967	      2.58858671	     -0.05548456	     -0.22992657	      2.83886307	      1.18206005	      0.25643645	      0.02922766	     -0.03943753	      0.22337830	      0.04325652	      0.36106907	      0.19790072	      0.11939611	     -0.27617592	      0.35312520	     -0.14302938	     -0.24734725	     -0.47318868	      0.17816731	     -0.16688998	     -0.54382194	      1.27971614	     -0.52271186	      0.20924826	      0.20117522	      1.47060123	     -0.00447655	     -0.01258061	      0.01920910
      3.13289267	      2.58674261	     -0.05762332	     -0.22759886	      2.83801366	      1.18119342	      0.25510819	      0.03066669	     -0.03873842	      0.21295138	      0.06294479	      0.35811595	      0.19755768	      0.11746954	     -0.28180040	      0.33907273	     -0.15064165	     -0.25065703	     -0.47280700	      0.20015810	     -0.21464243	     -0.55832561	      1.35473939	     -0.60196124	      0.22509106	      0.18946481	      1.57454587	     -0.00448915	      0.00212740	      0.01957203
      3.16622567	      2.59342200	     -0.05661547	     -0.22904400	      2.83687302	      1.18045791	      0.25465676	      0.03141347	     -0.04048249	      0.21138714	      0.07464470	      0.35582468	      0.20345898	      0.12244694	     -0.27997772	      0.33265936	     -0.14520834	     -0.24656039	     -0.48168538	      0.21321409	     -0.27241130	     -0.53222414	      1.43452387	     -0.65017160	      0.25014740	      0.14345589	      1.64763957	     -0.00281081	      0.00732990	      0.02124754
      3.19955867	      2.59366630	     -0.05250674	     -0.22826918	      2.83556888	      1.17958481	      0.25468648	      0.02786550	     -0.04294287	      0.20495745	      0.08804289	      0.35413871	      0.19395395	      0.13134017	     -0.28269626	      0.32699330	     -0.16647627	     -0.24142758	     -0.48442382	      0.23098168	     -0.31944419	     -0.53847430	      1.50951435	     -0.71316118	      0.26156901	      0.08836898	      1.73301706	      0.00319689	     -0.00264764	      0.02207793
      3.23289167	      2.59538300	     -0.05358197	     -0.22500320	      2.83472491	      1.17854934	      0.25432177	      0.03173901	     -0.04382041	      0.19260379	      0.10300691	      0.34907909	      0.19840979	      0.13555498	     -0.28365106	      0.31950095	     -0.17392246	     -0.24074129	     -0.48634576	      0.24177495	     -0.36983293	     -0.51571324	      1.58455293	     -0.79894685	      0.27437634	      0.03925819	      1.79363683	      0.00132793	     -0.00637244	      0.02192635
      3.26622467	      2.59516679	     -0.05267272	     -0.22541783	      2.83431265	      1.17748968	      0.25448568	      0.03268149	     -0.04376453	      0.18745581	      0.11179062	      0.35217672	      0.19975386	      0.14297204	     -0.29272227	      0.31267570	     -0.16353755	     -0.23381024	     -0.48305717	      0.25341024	     -0.41455637	     -0.49860709	      1.64686511	     -0.90448901	      0.28599177	     -0.01190555	      1.83306293	     -0.00088287	      0.00670780	      0.02102019
      3.29955767	      2.59474133	     -0.05133648	     -0.22447168	      2.83412063	      1.17638612	      0.25484051	      0.03231666	     -0.04443626	      0.17477397	      0.12773886	      0.35084053	      0.18755882	      0.14931416	     -0.29545275	      0.31051065	     -0.17098845	     -0.22946937	     -0.47831064	      0.27259446	     -0.46109549	     -0.49473327	      1.70466762	     -1.00944977	      0.28818062	     -0.07447762	      1.87768105	      0.00050207	      0.00283197	      0.01739209
      3.33289067	      2.60200216	     -0.04971793	     -0.22586493	      2.83426464	      1.17529685	      0.25527092	      0.03220603	     -0.04671189	      0.16805615	      0.13596411	      0.34878937	      0.18832516	      0.15679661	     -0.29096912	      0.31828087	     -0.18299710	     -0.22698746	     -0.47870425	      0.28460434	     -0.51317478	     -0.45400499	      1.75789067	     -1.10714277	      0.30234669	     -0.14991354	      1.89459601	      0.00168673	     -0.01241506	      0.01899537
      3.36622367	      2.60163706	     -0.04790513	     -0.22293409	      2.83411675	      1.17413277	      0.25605325	      0.03092340	     -0.04692548	      0.15484746	      0.14444317	      0.34779271	      0.17668647	      0.16466774	     -0.30228078	      0.31522054	     -0.18804190	     -0.22082543	     -0.46946402	      0.31467798	     -0.54761546	     -0.45914143	      1.79363256	     -1.20050482	      0.30584459	     -0.23846913	      1.89941012	      0.00237161	      0.00750539	      0.02197369
      3.39955667	      2.60613790	     -0.04666388	     -0.21916734	      2.83408508	      1.17295129	      0.25666313	      0.03077986	     -0.04779483	      0.14180747	      0.14982500	      0.34463462	      0.17483292	      0.17210639	     -0.31255180	      0.31153786	     -0.17633544	     -0.21355108	     -0.46390675	      0.32545465	     -0.58417009	     -0.41151923	      1.82813301	     -1.28803204	      0.31309800	     -0.33116573	      1.88732215	      0.00011457	      0.00615037	      0.02276260
      3.43288967	      2.60458742	     -0.04671569	     -0.21745132	      2.83425357	      1.17187350	      0.25712607	      0.03086116	     -0.04859827	      0.13428337	      0.15222859	      0.34231728	      0.16367600	      0.17556540	     -0.31636219	      0.31469992	     -0.19514813	     -0.21286279	     -0.45922422	      0.34780538	     -0.60436410	     -0.40986212	      1.85710487	     -1.37480492	      0.30647704	     -0.42658870	      1.86920345	      0.00091552	     -0.00722136	      0.01693634
      3.46622267	      2.60492729	     -0.04328668	     -0.21403071	      2.83425846	      1.17087022	      0.25771934	      0.02595471	     -0.05002503	      0.12341726	      0.15703235	      0.33812443	      0.15829059	      0.18308996	     -0.31688537	      0.31282747	     -0.20311118	     -0.20594668	     -0.45350344	      0.35028145	     -0.62377251	     -0.37788564	      1.87054827	     -1.45447752	      0.30778433	     -0.52363729	      1.82294305	      0.00229880	     -0.00353694	      0.00969203
      3.49955567	      2.60466281	     -0.04450527	     -0.21247505	      2.83459088	      1.16999790	      0.25825064	      0.02777486	     -0.04994888	      0.11407003	      0.16266082	      0.33773529	      0.14997045	      0.18472582	     -0.32552745	      0.31067138	     -0.19468382	     -0.20146039	     -0.44905373	      0.35960896	     -0.63853561	     -0.36208938	      1.87992358	     -1.52402739	      0.31120140	     -0.62072186	      1.77325844	     -0.00105340	      0.00979368	      0.00971739
      3.53288867	      2.60341899	     -0.04355185	     -0.21203951	      2.83474303	      1.16923119	      0.25894186	      0.02636863	     -0.05110506	      0.10745981	      0.16688845	      0.33982543	      0.13778491	      0.18841683	     -0.33775307	      0.30814749	     -0.20405251	     -0.19597800	     -0.43683863	      0.36816452	     -0.64502770	     -0.34655035	      1.87806314	     -1.59102500	      0.31648271	     -0.72004910	      1.71987798	     -0.00069676	     -0.00094409	      0.01659299
      3.56622167	      2.60274460	     -0.04183917	     -0.21017105	      2.83445213	      1.16856021	      0.25955522	      0.02438503	     -0.05339531	      0.09883842	      0.17491876	      0.33665538	      0.13025434	      0.19287222	     -0.33721148	      0.30340390	     -0.22187976	     -0.19023666	     -0.42677425	      0.37126234	     -0.64764536	     -0.31127022	      1.86977691	     -1.65016569	      0.32882874	     -0.82071786	      1.64529512	      0.00039484	     -0.00893521	      0.01851159
      3.59955467	      2.59520626	     -0.04186446	     -0.21200804	      2.83397471	      1.16802103	      0.26039733	      0.02502839	     -0.05302784	      0.09894564	      0.18095496	      0.33923134	      0.11667935	      0.19512533	     -0.33860014	      0.29849012	     -0.22455103	     -0.18297582	     -0.42606797	      0.38843535	     -0.63734758	     -0.30636723	      1.85862688	     -1.70007187	      0.33673141	     -0.92002329	      1.56819197	     -0.00045527	      0.00936935	      0.01360835
      3.63288767	      2.58917319	     -0.03862501	     -0.21158111	      2.83283255	      1.16754995	      0.26113915	      0.02185618	     -0.05401804	      0.09795630	      0.18655525	      0.34027780	      0.10972255	      0.20207563	     -0.34478521	      0.28568336	     -0.21881787	     -0.16999841	     -0.42281403	      0.38125463	     -0.62339800	     -0.25731609	      1.83684157	     -1.74241922	      0.34974002	     -1.02295328	      1.48989739	     -0.00063139	      0.00343467	      0.01012322
      3.66622067	      2.57885848	     -0.03978889	     -0.20936160	      2.83136802	      1.16716046	      0.26108864	      0.02410545	     -0.05496202	      0.09592877	      0.19357132	      0.33713456	      0.09600745	      0.20204696	     -0.35098755	      0.27157114	     -0.24538096	     -0.16732796	     -0.41428824	      0.38899891	     -0.60023130	     -0.26355743	      1.81562182	     -1.77683823	      0.35866135	     -1.12943135	      1.40505728	     -0.00142640	     -0.00808779	      0.01026020
      3.69955367	      2.57544185	     -0.03897220	     -0.21166057	      2.82988405	      1.16693879	      0.26073612	      0.02446889	     -0.05656134	      0.10575301	      0.19322481	      0.33534329	      0.09214188	      0.20436844	     -0.35370109	      0.26141627	     -0.24998135	     -0.16144829	     -0.41254376	      0.36582923	     -0.58647236	     -0.21430484	      1.79251823	     -1.80388369	      0.38872557	     -1.25587841	      1.30983799	     -0.00190905	     -0.00314865	      0.01541765
      3.73288667	      2.56720086	     -0.03813033	     -0.21145951	      2.82805447	      1.16686362	      0.26017070	      0.02356193	     -0.05632003	      0.10792165	      0.20344832	      0.32944634	      0.07526573	      0.20501231	     -0.35856531	      0.24475992	     -0.24787921	     -0.15480061	     -0.40831339	      0.35946044	     -0.57084700	     -0.22346068	      1.75929836	     -1.82121058	      0.41445123	     -1.38333755	      1.23569040	      0.00076597	      0.01139159	      0.01550712
      3.76621967	      2.56363042	     -0.03717862	     -0.21689919	      2.82657261	      1.16695021	      0.25923291	      0.02329939	     -0.05780587	      0.12428547	      0.20393167	      0.32795263	      0.06929594	      0.20579251	     -0.36256085	      0.23906242	     -0.25919280	     -0.15340682	     -0.40682685	      0.33435199	     -0.55491954	     -0.18669990	      1.72881122	     -1.83713254	      0.44368289	     -1.52160370	      1.14496235	      0.00167644	     -0.00491875	      0.01733793
      3.79955267	      2.55509827	     -0.03828269	     -0.21655302	      2.82467006	      1.16718083	      0.25788033	      0.02637724	     -0.05922195	      0.12651329	      0.21857413	      0.31889716	      0.05918627	      0.20360197	     -0.36505196	      0.22537476	     -0.27916481	     -0.15601791	     -0.39697631	      0.32259982	     -0.53380933	     -0.17915889	      1.70493268	     -1.83443017	      0.43596716	     -1.54870216	      1.06511319	     -0.00226354	     -0.00461631	      0.01180973
      3.83288567	      2.55844459	     -0.03278870	     -0.22558943	      2.82311843	      1.16756724	      0.25672186	      0.01871363	     -0.05770005	      0.15505856	      0.21210792	      0.31697521	      0.06140146	      0.20951742	     -0.36873659	      0.22386744	     -0.25858214	     -0.15019135	     -0.39880227	      0.30030850	     -0.51435235	     -0.15331967	      1.67493243	     -1.83258972	      0.45960049	     -1.51604747	      0.97031686	     -0.00012123	     -0.00363704	      0.01091651
      3.86621867	      2.57919226	     -0.03188509	     -0.22454849	      2.82165156	      1.16783317	      0.25409159	      0.01421103	     -0.05829647	      0.17236587	      0.20135093	      0.29052173	      0.05190517	      0.20530664	     -0.36676022	      0.22338976	     -0.26121842	     -0.16038657	     -0.40076402	      0.28469604	     -0.49294733	     -0.14739699	      1.64692190	     -1.81747045	      0.55508690	     -1.59019398	      0.90798746	      0.00399392	     -0.00350483	      0.01924224
      3.89955167	      2.59564615	     -0.03364578	     -0.21616177	      2.82069759	      1.16796719	      0.25101982	      0.01138333	     -0.06052392	      0.16874382	      0.20598803	      0.26361071	      0.02715376	      0.19525884	     -0.38922601	      0.21938229	     -0.30633613	     -0.18077133	     -0.38413000	      0.26452574	     -0.46623592	     -0.14636211	      1.62992772	     -1.80418335	      0.61282368	     -1.52227787	      0.83805866	      0.00544814	      0.00883686	      0.02601567
      3.93288467	      2.61811611	     -0.03229293	     -0.22815943	      2.82111856	      1.16855482	      0.24937880	      0.00671346	     -0.05990475	      0.20568105	      0.18331618	      0.26792778	      0.04798657	      0.19424571	     -0.40872849	      0.23472071	     -0.27726428	     -0.18728343	     -0.37844644	      0.22842429	     -0.44176444	     -0.11708804	      1.62036934	     -1.79039758	      0.67928545	     -1.45516469	      0.77331160	     -0.00237274	     -0.00734211	      0.03256247
      3.96621767	      2.62732852	     -0.03087279	     -0.22586097	      2.82096023	      1.16895997	      0.24781750	     -0.00024433	     -0.05745200	      0.20698893	      0.18722098	      0.24858271	      0.03273882	      0.19065277	     -0.39424524	      0.23191659	     -0.26580425	     -0.19238732	     -0.36699067	      0.21057210	     -0.41668854	     -0.16770426	      1.59461461	     -1.77323834	      0.71401629	     -1.33378487	      0.74118322	     -0.00520586	      0.00188165	      0.02199629
      3.99955067	      2.64515750	     -0.02502154	     -0.23492249	      2.82188924	      1.16951476	      0.24701196	     -0.01119415	     -0.05963917	      0.22971145	      0.17464816	      0.24334305	      0.01916127	      0.19195567	     -0.38161860	      0.25850196	     -0.29178350	     -0.20007188	     -0.37541444	      0.15412649	     -0.40976273	     -0.12147199	      1.59608283	     -1.76747363	      0.76150710	     -1.23429391	      0.68748515	     -0.00339060	      0.00287484	      0.01533880
      4.03288367	      2.66334482	     -0.02064040	     -0.24189386	      2.82239730	      1.16998137	      0.24697887	     -0.01867132	     -0.05874255	      0.25490978	      0.14884276	      0.24873346	      0.02254785	      0.19608317	     -0.39568080	      0.27400349	     -0.29224026	     -0.20037815	     -0.37094786	      0.13948569	     -0.40147797	     -0.18456717	      1.59797575	     -1.74322369	      0.82577184	     -1.17597318	      0.66566212	     -0.00168763	     -0.00575181	      0.02255785
      4.06621667	      2.68854514	     -0.02313513	     -0.22994131	      2.82174666	      1.16990198	      0.24595125	     -0.01680020	     -0.05776482	      0.25262584	      0.12337767	      0.22907893	      0.02210658	      0.19079318	     -0.40504915	      0.26255460	     -0.26651636	     -0.20289564	     -0.35499439	      0.10844794	     -0.39516220	     -0.18403612	      1.57966624	     -1.71928782	      0.90799612	     -1.16001674	      0.63535698	     -0.00329573	     -0.00201966	      0.03701394
      4.09954967	      2.71007853	     -0.03518304	     -0.22898737	      2.82220511	      1.17004272	      0.24476933	      0.00043502	     -0.05874608	      0.27957567	      0.07119612	      0.22370009	      0.00544702	      0.17257064	     -0.41118179	      0.28291444	     -0.29351946	     -0.22532624	     -0.36349793	      0.08626457	     -0.38224294	     -0.19502387	      1.59209139	     -1.69592614	      0.97393925	     -1.14007929	      0.63635402	     -0.00563570	      0.01297380	      0.04308658
      4.13288267	      2.72695192	     -0.03734378	     -0.22194152	      2.82202382	      1.16999052	      0.24542324	      0.00495518	     -0.05759718	      0.28853630	      0.03536404	      0.21981974	      0.01254251	      0.17293138	     -0.41118582	      0.28479358	     -0.29751039	     -0.22530810	     -0.36796463	      0.07569046	     -0.37939719	     -0.25738834	      1.61270683	     -1.67759297	      1.03766324	     -1.10396548	      0.63201079	      0.00124555	     -0.00584609	      0.02010315
      4.16621567	      2.73854712	     -0.03002794	     -0.21630741	      2.82198216	      1.17015784	      0.24784487	     -0.00108074	     -0.05575208	      0.29971381	     -0.00635254	      0.22413501	      0.01669916	      0.18728824	     -0.41082168	      0.27578424	     -0.27490119	     -0.20343165	     -0.36487082	      0.03499571	     -0.36863560	     -0.25342574	      1.60272952	     -1.65656189	      1.09152843	     -1.05781880	      0.65054752	      0.00686180	     -0.00819851	      0.00346193
      4.19954867	      2.74460598	     -0.03453165	     -0.21985971	      2.82394401	      1.17068769	      0.25007365	      0.01105965	     -0.05496597	      0.32681151	     -0.06345888	      0.24127880	     -0.00682055	      0.18400874	     -0.40795525	      0.29765295	     -0.29898681	     -0.20484563	     -0.38070228	      0.02935369	     -0.33975563	     -0.32764568	      1.62977673	     -1.63330584	      1.13536819	     -1.02954571	      0.66925802	      0.00019599	      0.01772728	      0.01467036
      4.23288167	      2.76228755	     -0.04163305	     -0.20741627	      2.82594023	      1.17070389	      0.25189004	      0.02508213	     -0.05433433	      0.31033454	     -0.09096446	      0.24107699	      0.00427916	      0.17932605	     -0.39420366	      0.30113045	     -0.29759974	     -0.20603266	     -0.38581445	      0.01076110	     -0.32611792	     -0.33874881	      1.66702024	     -1.59977887	      1.20298171	     -1.01422339	      0.67693692	     -0.00523011	     -0.00928845	      0.03105576
      4.26621467	      2.76517826	     -0.03954281	     -0.20354533	      2.82867207	      1.17124392	      0.25465629	      0.02279509	     -0.05256044	      0.31700210	     -0.13926004	      0.26425358	      0.00182052	      0.18412969	     -0.40818066	      0.30020980	     -0.29347526	     -0.19239055	     -0.36450061	      0.00731256	     -0.27442402	     -0.38961127	      1.65463330	     -1.57438960	      1.24619756	     -0.97523083	      0.75669475	      0.00734823	     -0.00608575	      0.04053166
      4.29954767	      2.77215344	     -0.04361013	     -0.20800217	      2.83266909	      1.17196862	      0.25657259	      0.02723863	     -0.05078602	      0.33448360	     -0.18281785	      0.28955183	     -0.00415482	      0.17722335	     -0.40511381	      0.32649824	     -0.28792723	     -0.19363288	     -0.37870685	      0.02070935	     -0.23256689	     -0.42744354	      1.70055579	     -1.54371533	      1.29865966	     -0.92687231	      0.77971455	      0.01521203	      0.01228699	      0.01541580
      4.33288067	      2.77543580	     -0.04394354	     -0.19289820	      2.83504670	      1.17228234	      0.25743180	      0.02368964	     -0.04964650	      0.31969481	     -0.21527065	      0.28369949	     -0.00550753	      0.17223121	     -0.37823975	      0.32961225	     -0.29662265	     -0.19551351	     -0.38665597	      0.03775184	     -0.17999341	     -0.43626624	      1.73872265	     -1.50721210	      1.32051460	     -0.82268861	      0.84687800	      0.01254793	      0.00159168	     -0.00465880
      4.36621367	      2.76829197	     -0.04334292	     -0.18019784	      2.83742936	      1.17304383	      0.25785160	      0.01685968	     -0.04627610	      0.31787685	     -0.26476698	      0.29148755	      0.00264011	      0.16655112	     -0.38446205	      0.32941185	     -0.30027359	     -0.19778668	     -0.38194128	      0.07834330	     -0.09380972	     -0.48337760	      1.73559967	     -1.47340218	      1.31408267	     -0.70706226	      0.93625162	     -0.00088755	     -0.00822866	      0.00447294
      4.39954667	      2.77074466	     -0.05034825	     -0.17604805	      2.84088660	      1.17382547	      0.25714150	      0.01924521	     -0.04366474	      0.32229218	     -0.30425060	      0.30637577	      0.02114910	      0.14942826	     -0.40591229	      0.34794721	     -0.27341198	     -0.21113926	     -0.39409616	      0.12795594	     -0.03307164	     -0.47738243	      1.78019074	     -1.42398995	      1.31866429	     -0.57761376	      0.95321973	     -0.01184031	     -0.00159149	      0.01647113
      4.43287967	      2.75923577	     -0.05243028	     -0.16078521	      2.84300617	      1.17429885	      0.25556460	      0.00961754	     -0.04169077	      0.30205078	     -0.32032525	      0.29590601	      0.00491736	      0.13145370	     -0.40266763	      0.34947076	     -0.29191013	     -0.22710832	     -0.37924583	      0.19098030	      0.03637475	     -0.49172038	      1.80377073	     -1.37592405	      1.26518963	     -0.40259481	      1.08364529	     -0.00475099	      0.01773026	      0.01813387
      4.46621267	      2.75597425	     -0.04968454	     -0.15802305	      2.84520738	      1.17496386	      0.25461606	     -0.00612410	     -0.03803534	      0.30318568	     -0.33607946	      0.29024613	      0.03215039	      0.12458761	     -0.38103897	      0.36603943	     -0.28322965	     -0.23427507	     -0.37982738	      0.26792035	      0.10483624	     -0.49332107	      1.81387027	     -1.32448671	      1.23667765	     -0.23573031	      1.12857039	      0.01350262	     -0.01467801	      0.00257002
      4.49954567	      2.73949900	     -0.04348981	     -0.16045937	      2.84761846	      1.17532680	      0.25470052	     -0.02384219	     -0.03277027	      0.30941777	     -0.34610604	      0.29906455	      0.03890504	      0.12147710	     -0.39560602	      0.38705554	     -0.27283932	     -0.23770285	     -0.38981219	      0.36243134	      0.19845102	     -0.47584231	      1.82964880	     -1.26365841	      1.17136463	     -0.07008466	      1.22283011	      0.00983765	     -0.00222728	     -0.00470668
      4.53287867	      2.71737237	     -0.04605428	     -0.14438705	      2.84869333	      1.17477085	      0.25400988	     -0.02587378	     -0.02673589	      0.27467709	     -0.32776712	      0.27987382	      0.03178739	      0.10796111	     -0.40714543	      0.38734354	     -0.27271735	     -0.25310913	     -0.38862999	      0.48265710	      0.30827109	     -0.42754510	      1.85735785	     -1.19688893	      1.07903869	      0.09012957	      1.32762802	     -0.01945261	      0.02053932	      0.00607122
      4.56621167	      2.70049639	     -0.04896950	     -0.13861256	      2.84963859	      1.17417524	      0.25367515	     -0.02530999	     -0.01859324	      0.25348384	     -0.30276525	      0.26368774	      0.06438182	      0.10080131	     -0.40368286	      0.39731806	     -0.26827997	     -0.26595937	     -0.38155351	      0.61189639	      0.40755100	     -0.37328401	      1.86698457	     -1.13154258	      0.99769556	      0.25210788	      1.35854942	     -0.03119524	     -0.01435589	      0.01377076
      4.59954467	      2.66171569	     -0.04640715	     -0.15469938	      2.85141498	      1.17383726	      0.25416732	     -0.03552440	     -0.00287692	      0.25376712	     -0.25371149	      0.27678080	      0.06203713	      0.09790328	     -0.41397237	      0.42543541	     -0.27872802	     -0.27561022	     -0.37427109	      0.67724027	      0.49556192	     -0.34700166	      1.85858384	     -1.05912937	      0.85278137	      0.40568683	      1.48778680	     -0.01244950	     -0.00536368	      0.00047355
      4.63287767	      2.62174004	     -0.06089920	     -0.16447154	      2.85154799	      1.17337002	      0.25397235	     -0.02187608	      0.03848536	      0.24942160	     -0.20745307	      0.26710166	      0.06950296	      0.08091763	     -0.39539063	      0.43857099	     -0.24261110	     -0.29465728	     -0.38008973	      0.76842263	      0.55453046	     -0.25332468	      1.89855064	     -0.98130709	      0.73872371	      0.56264587	      1.53279633	      0.00810738	      0.00314405	      0.00597876
      4.66621067	      2.60125193	     -0.05255167	     -0.15978275	      2.84801652	      1.17228228	      0.25584484	     -0.02277840	      0.03620028	      0.22242678	     -0.15702025	      0.23979752	      0.10458736	      0.10205898	     -0.40006315	      0.42906625	     -0.23413372	     -0.27886957	     -0.36938093	      0.89921784	      0.66148901	     -0.18172991	      1.85187547	     -0.91846905	      0.58066048	      0.67563322	      1.60004971	      0.01183155	      0.01531548	      0.02519392
      4.69954367	      2.58897593	     -0.03946406	     -0.16461056	      2.84400809	      1.17089418	      0.25920134	     -0.02515298	      0.03541141	      0.20200096	     -0.09648845	      0.22561977	      0.09716931	      0.12855243	     -0.43696536	      0.45020687	     -0.28231291	     -0.26283621	     -0.38165868	      1.07228579	      0.72750128	     -0.08556656	      1.85301001	     -0.84321259	      0.42274248	      0.78818094	      1.67251227	      0.00017843	     -0.01753873	      0.03022111
      4.73287667	      2.59129753	     -0.03524407	     -0.17671349	      2.83986104	      1.16989098	      0.26131763	     -0.01776031	      0.04112848	      0.19831805	     -0.04170359	      0.19863826	      0.08973266	      0.13958256	     -0.43353086	      0.46926869	     -0.26578516	     -0.24465921	     -0.39996207	      1.24056255	      0.73712279	      0.03363493	      1.86828620	     -0.76312280	      0.29404243	      0.89030578	      1.71835128	     -0.01100719	     -0.01567501	      0.01564784
      4.76620967	      2.57598352	     -0.03286099	     -0.18517433	      2.83544645	      1.16908010	      0.26235687	     -0.01434992	      0.05206069	      0.19975905	     -0.00239853	      0.17455643	      0.09645204	      0.14807983	     -0.42735253	      0.46612376	     -0.26132118	     -0.23101726	     -0.37284592	      1.40258399	      0.76647816	      0.10679752	      1.78996932	     -0.68336177	      0.12619593	      0.78184988	      1.79745535	     -0.00303538	      0.03264137	      0.01164322
      4.79954267	      2.59023902	     -0.03480923	     -0.18792726	      2.83335409	      1.16786930	      0.26219626	     -0.00633447	      0.05269142	      0.17585457	      0.05332893	      0.15129726	      0.14766172	      0.14665382	     -0.44560133	      0.48085914	     -0.26422693	     -0.22817848	     -0.37384855	      1.56778579	      0.75150095	      0.21355331	      1.78249207	     -0.61227379	      0.01951646	      0.70838951	      1.80611283	      0.01379192	     -0.01677657	      0.02008449
      4.83287567	      2.58810017	     -0.04002820	     -0.19693230	      2.83400922	      1.16681826	      0.26201909	      0.00342797	      0.05001954	      0.14730109	      0.12299363	      0.14794882	      0.11207247	      0.12748748	     -0.49368555	      0.51210957	     -0.30013992	     -0.24239643	     -0.38484938	      1.72845408	      0.77274016	      0.35564538	      1.74362814	     -0.55504419	     -0.10701160	      0.62083688	      1.82199356	      0.01749316	     -0.01123791	      0.02657407
      4.86620867	      2.58314117	     -0.03449303	     -0.21648186	      2.83410985	      1.16669753	      0.26288447	     -0.00387209	      0.05456718	      0.14094966	      0.18365612	      0.15232216	      0.11499134	      0.12376185	     -0.48338569	      0.51800144	     -0.26405458	     -0.22753286	     -0.36188024	      1.88627115	      0.77192360	      0.43709453	      1.70568961	     -0.48620334	     -0.22193098	      0.51551938	      1.83803865	      0.00902420	      0.01925958	      0.02067588
      4.89954167	      2.58155837	     -0.01770595	     -0.24677450	      2.83416343	      1.16706635	      0.26420853	     -0.03052246	      0.05910411	      0.16622545	      0.21353160	      0.17020959	      0.16681136	      0.13581844	     -0.43960457	      0.53497737	     -0.25375421	     -0.20535584	     -0.34351714	      2.03632097	      0.73923057	      0.50835188	      1.67475509	     -0.41363944	     -0.30971294	      0.39430664	      1.83833164	      0.00122184	     -0.00455263	      0.02457322
      4.93287467	      2.56652086	     -0.01878198	     -0.25486481	      2.83609059	      1.16686486	      0.26301757	     -0.03498448	      0.05869850	      0.13742948	      0.27412170	      0.17875027	      0.12564236	      0.11382289	     -0.44850443	      0.55883981	     -0.32068606	     -0.22988850	     -0.36860441	      2.18090958	      0.72505398	      0.62556284	      1.59606716	     -0.36216986	     -0.42108363	      0.27260936	      1.83114081	     -0.00593369	     -0.00137491	      0.02917833
      4.96620767	      2.57000044	     -0.02215140	     -0.26204303	      2.83801759	      1.16650800	      0.26033784	     -0.03832431	      0.05887475	      0.12487277	      0.30228787	      0.19619817	      0.12771550	      0.08972172	     -0.48630334	      0.55383675	     -0.27647978	     -0.23766118	     -0.37750478	      2.29889926	      0.63382729	      0.67901939	      1.59049212	     -0.37203210	     -0.47748493	      0.23938837	      1.77947704	     -0.00751120	     -0.00695815	      0.04128498
      4.99954067	      2.55644509	     -0.03053178	     -0.28053648	      2.83870715	      1.16618818	      0.25714249	     -0.03693702	      0.06190655	      0.16485625	      0.27903935	      0.22598740	      0.15664074	      0.06927725	     -0.49758970	      0.53944247	     -0.27028940	     -0.25344046	     -0.33122193	      2.40743775	      0.56648457	      0.74350622	      1.50734155	     -0.41746494	     -0.53923197	      0.24215653	      1.77172330	     -0.00225380	      0.01504868	      0.03840401
      5.03287367	      2.53200119	     -0.03466514	     -0.27604323	      2.83738603	      1.16566815	      0.25434740	     -0.03731214	      0.06266812	      0.15811222	      0.28705284	      0.22463402	      0.15473733	      0.05575929	     -0.46773830	      0.51484799	     -0.32895451	     -0.27394933	     -0.31902992	      2.48887556	      0.52030533	      0.79251776	      1.44903696	     -0.43686105	     -0.62709211	      0.20559403	      1.75194387	      0.00810601	      0.00772907	      0.00730370
      5.06620667	      2.51507023	     -0.02822917	     -0.28946359	      2.83661558	      1.16544205	      0.25563034	     -0.04428370	      0.06259118	      0.19010011	      0.25610840	      0.26065563	      0.14224966	      0.06300696	     -0.46911506	      0.51209023	     -0.30635193	     -0.26577606	     -0.38925571	      2.56578265	      0.43858923	      0.81555599	      1.45308420	     -0.39474405	     -0.66181667	      0.09863993	      1.66680272	     -0.00176518	     -0.02439799	      0.00784431
      5.09953967	      2.48252427	     -0.02320055	     -0.29364844	      2.83547683	      1.16507340	      0.25870978	     -0.04578594	      0.06650096	      0.19334554	      0.24975492	      0.30280084	      0.12691595	      0.07905139	     -0.49069917	      0.48402883	     -0.31061033	     -0.25180695	     -0.39933156	      2.63517852	      0.40096250	      0.85725283	      1.36510054	     -0.35313960	     -0.70532257	     -0.00430473	      1.65970595	     -0.01547645	      0.01483457	      0.01288676
      5.13287267	      2.47445509	     -0.02283545	     -0.30386349	      2.83557040	      1.16539250	      0.26079236	     -0.04103742	      0.06649187	      0.20229650	      0.24602319	      0.33417079	      0.16065132	      0.09047956	     -0.46282147	      0.46689755	     -0.34119431	     -0.24394873	     -0.35196042	      2.67231122	      0.33710595	      0.81754272	      1.33432620	     -0.40107170	     -0.70780057	      0.03732964	      1.64397710	     -0.01683708	      0.00328116	      0.01738658
      5.16620567	      2.46997964	     -0.02576326	     -0.34073908	      2.83844495	      1.16657416	      0.26398575	     -0.03639116	      0.06589814	      0.26294952	      0.21277016	      0.39468508	      0.13560577	      0.09028268	     -0.44416193	      0.49977732	     -0.34984809	     -0.24368980	     -0.34989865	      2.68277483	      0.30106951	      0.85243772	      1.29434387	     -0.47316423	     -0.67256003	      0.11971935	      1.57200479	      0.00083050	     -0.02050057	      0.02130099
      5.19953867	      2.46070887	     -0.02058080	     -0.34481658	      2.83988976	      1.16676155	      0.26790328	     -0.04110973	      0.06716350	      0.23728442	      0.24948048	      0.42527238	      0.09507238	      0.10257856	     -0.45175388	      0.49594436	     -0.31918710	     -0.22868756	     -0.37453525	      2.69447433	      0.27704238	      0.82670267	      1.23910542	     -0.47762358	     -0.67570280	      0.09698300	      1.55978897	      0.02409818	      0.00831137	      0.00489750
      5.23287167	      2.45851060	     -0.02039601	     -0.36258280	      2.83995256	      1.16729318	      0.27084012	     -0.03867719	      0.07001366	      0.27727554	      0.21105512	      0.45832595	      0.13072536	      0.11954213	     -0.44283294	      0.51300050	     -0.32778548	     -0.22573811	     -0.37514153	      2.69688684	      0.23394917	      0.79321865	      1.21209100	     -0.40058561	     -0.65324944	     -0.04320091	      1.54683256	      0.02075393	      0.01260450	      0.02414283
      5.26620467	      2.45505323	     -0.01660182	     -0.37249070	      2.83841642	      1.16756182	      0.27125180	     -0.04292877	      0.06971028	      0.32095409	      0.16389742	      0.46637704	      0.12721209	      0.13193913	     -0.43222949	      0.51413211	     -0.35689254	     -0.22369859	     -0.34327573	      2.68215954	      0.22617719	      0.81125249	      1.16409733	     -0.37650693	     -0.63973294	     -0.11165081	      1.50170387	      0.00284288	     -0.01459700	      0.02729666
      5.29953767	      2.46189868	     -0.02064610	     -0.36374526	      2.83790455	      1.16686544	      0.26823637	     -0.04062580	      0.06830022	      0.31350249	      0.16975024	      0.44107631	      0.08254221	      0.12232027	     -0.44194121	      0.50833046	     -0.31302568	     -0.23448121	     -0.36336473	      2.66410056	      0.22291800	      0.74018409	      1.13047135	     -0.44175542	     -0.66698186	     -0.03827813	      1.48309414	     -0.01213999	     -0.00880330	     -0.00594029
      5.33287067	      2.46447040	     -0.02777588	     -0.38072925	      2.83751505	      1.16707617	      0.26507029	     -0.04243062	      0.07115826	      0.39320982	      0.08778734	      0.44797754	      0.10346391	      0.11744490	     -0.46783718	      0.53964738	     -0.29842145	     -0.25574156	     -0.38607942	      2.62814846	      0.23033779	      0.77349745	      1.08349284	     -0.47888614	     -0.66235404	     -0.01408843	      1.47237220	     -0.00796374	      0.01806049	      0.00992873
      5.36620367	      2.47508318	     -0.03035603	     -0.36334873	      2.83477823	      1.16647245	      0.26131776	     -0.04295672	      0.07063634	      0.39811337	      0.05512509	      0.40375826	      0.14592447	      0.12059774	     -0.46787581	      0.52661684	     -0.30894526	     -0.26926503	     -0.35754892	      2.60426881	      0.23358492	      0.72802117	      1.06228146	     -0.41875136	     -0.65145302	     -0.14131356	      1.44424256	      0.00311582	     -0.00324953	      0.02518536
      5.39953667	      2.47670542	     -0.03136625	     -0.35363883	      2.83367091	      1.16619724	      0.25971812	     -0.04584375	      0.07012769	      0.39445598	      0.05405841	      0.37028430	      0.09323233	      0.11417070	     -0.48173011	      0.52764072	     -0.29572466	     -0.27636310	     -0.35402888	      2.57719790	      0.29199106	      0.75321690	      1.00618709	     -0.32366553	     -0.64946001	     -0.33263771	      1.45605109	      0.01125359	     -0.01159441	      0.01131824
      5.43286967	      2.49622460	     -0.03172940	     -0.38875834	      2.83599306	      1.16801339	      0.26053675	     -0.04834416	      0.06974048	      0.47062894	      0.01071495	      0.38929160	      0.08779995	      0.11167257	     -0.48826457	      0.59297629	     -0.23393703	     -0.27528064	     -0.39531782	      2.56177100	      0.32136872	      0.75272207	      1.00266152	     -0.29830560	     -0.59880605	     -0.41675474	      1.43901720	     -0.00672929	     -0.00204236	      0.00685889
      5.46620267	      2.50879086	     -0.03219728	     -0.39926134	      2.83735212	      1.16874425	      0.26094470	     -0.04622157	      0.07082311	      0.48290045	      0.02022346	      0.38151513	      0.11670600	      0.11472191	     -0.47097101	      0.62274342	     -0.23348529	     -0.27534427	     -0.36678070	      2.54974090	      0.39307402	      0.81091172	      0.96483938	     -0.31655957	     -0.57288421	     -0.42704070	      1.44323312	     -0.02465797	      0.01811948	     -0.00046155
      5.49953567	      2.51820609	     -0.03007136	     -0.38880625	      2.83731311	      1.16832743	      0.26146796	     -0.04311875	      0.06892815	      0.45919265	      0.03646752	      0.35342492	      0.10100468	      0.11695628	     -0.46534072	      0.61705379	     -0.22911715	     -0.26545983	     -0.32206426	      2.55152329	      0.45924614	      0.84617822	      0.93324815	     -0.30626936	     -0.54125172	     -0.48015190	      1.48440342	     -0.01828157	     -0.00305722	      0.02427597
      5.53286867	      2.52262253	     -0.02849835	     -0.39813782	      2.83760038	      1.16896698	      0.26397346	     -0.03988648	      0.06977618	      0.50092920	     -0.01856895	      0.36170172	      0.06850771	      0.12063486	     -0.49082188	      0.64258658	     -0.17844281	     -0.24984129	     -0.36549348	      2.56922141	      0.50089644	      0.87796402	      0.93012443	     -0.24638084	     -0.45569759	     -0.61775935	      1.47976753	      0.00400403	     -0.01567425	      0.06951857
      5.56620167	      2.50788862	     -0.02162276	     -0.39371660	      2.83599804	      1.16906346	      0.26697936	     -0.04069156	      0.06690408	      0.50678710	     -0.02793761	      0.36291576	      0.07089210	      0.13987623	     -0.49789561	      0.64861143	     -0.17705230	     -0.23292633	     -0.40545403	      2.60045442	      0.59068630	      0.89426357	      0.89435670	     -0.16808073	     -0.42235933	     -0.77891115	      1.48931998	      0.02451852	      0.02565260	      0.03139543
      5.59953467	      2.48864380	     -0.01876473	     -0.37539845	      2.83268460	      1.16894953	      0.26799728	     -0.03439325	      0.06729236	      0.49515831	     -0.03323764	      0.33978616	      0.09354486	      0.15329812	     -0.45603602	      0.61214482	     -0.17525522	     -0.21847655	     -0.38378167	      2.64474953	      0.67152774	      0.89949770	      0.90096256	     -0.09969064	     -0.40914870	     -0.91104132	      1.50269642	      0.01612958	      0.00543054	     -0.01887540
      5.63286767	      2.46780779	     -0.01555145	     -0.37438617	      2.83141544	      1.16977852	      0.26872001	     -0.03265217	      0.06438500	      0.53643145	     -0.10771594	      0.34877770	      0.06539301	      0.15423293	     -0.45633713	      0.59167092	     -0.13597116	     -0.20418575	     -0.38123782	      2.72199205	      0.70873282	      0.90391719	      0.90192278	     -0.05952696	     -0.36431902	     -1.01946175	      1.51034160	     -0.00510298	     -0.02695811	      0.01336265
      5.66620067	      2.43834431	     -0.01856225	     -0.35973620	      2.83358449	      1.16928684	      0.26871439	     -0.03033734	      0.06031537	      0.51871674	     -0.12644107	      0.36674562	      0.02658718	      0.13911956	     -0.49919666	      0.58168033	     -0.12470905	     -0.21258258	     -0.43573973	      2.80284086	      0.75891369	      0.90517898	      0.88983867	     -0.03372672	     -0.33358955	     -1.13241852	      1.53123176	     -0.00784032	      0.01599345	      0.04550484
      5.69953367	      2.41421520	     -0.02422626	     -0.32870783	      2.83640563	      1.16838341	      0.26710974	     -0.02852590	      0.05883421	      0.46015003	     -0.10843029	      0.35860427	      0.06488783	      0.12184327	     -0.47592442	      0.54575880	     -0.11925374	     -0.22828171	     -0.45343498	      2.89535271	      0.81450858	      0.90898845	      0.90129879	     -0.01258822	     -0.26767803	     -1.28084013	      1.54806637	      0.00184292	      0.01239003	      0.03471230
      5.73286667	      2.39133422	     -0.02720185	     -0.32823751	      2.84057558	      1.16972137	      0.26631149	     -0.03358272	      0.05534845	      0.47745127	     -0.14680550	      0.37590977	      0.06971440	      0.09764333	     -0.42597863	      0.52419439	     -0.09509471	     -0.23711544	     -0.41986176	      3.03306352	      0.84617745	      0.91217812	      0.92887210	      0.00565186	     -0.13981386	     -1.47365949	      1.57658125	      0.00980164	     -0.02440694	      0.01513623
      5.76619967	      2.36381954	     -0.03474350	     -0.33647708	      2.84728080	      1.17081998	      0.26740442	     -0.03217843	      0.05179820	      0.47835862	     -0.14676850	      0.42555424	      0.00067252	      0.05922403	     -0.43901501	      0.52873265	     -0.07024062	     -0.25388805	     -0.42908781	      3.19668277	      0.87469832	      0.91495628	      0.98604364	      0.01987034	     -0.06602006	     -1.55678997	      1.58463625	      0.00182901	      0.00490347	     -0.01304853
      5.79953267	      2.35493618	     -0.03389214	     -0.31805095	      2.85216448	      1.17044684	      0.26859229	     -0.03477695	      0.04729583	      0.42369890	     -0.12239373	      0.44275920	      0.02555936	      0.04447084	     -0.44683535	      0.51622789	     -0.04935961	     -0.25855320	     -0.46154608	      3.36837024	      0.89358143	      0.91803526	      1.00807518	      0.03635272	     -0.03602361	     -1.38911395	      1.57383240	     -0.01357170	      0.00747903	     -0.00172166
      5.83286567	      2.35607407	     -0.03011257	     -0.28950175	      2.85390240	      1.17059028	      0.26828757	     -0.03785025	      0.04297194	      0.39810317	     -0.16789648	      0.42492884	      0.05761272	      0.03929276	     -0.41009776	      0.48514124	     -0.06231648	     -0.25873343	     -0.45261157	      3.54141764	      0.88037258	      0.92089483	      1.03184414	      0.06641107	      0.09130418	     -1.27037881	      1.59341143	     -0.01729805	     -0.01763218	      0.06064866
      5.86619867	      2.35808392	     -0.02844944	     -0.26532796	      2.85551948	      1.17075193	      0.26866425	     -0.03488195	      0.03614866	      0.36739664	     -0.18439048	      0.42093308	     -0.01539401	      0.02658157	     -0.41474469	      0.46057507	     -0.06942062	     -0.25715295	     -0.44941618	      3.74600295	      0.86059530	      0.92380767	      1.13495788	      0.07960457	      0.21683539	     -1.16492265	      1.60064891	     -0.01220072	      0.00302754	      0.05302637
      5.89953167	      2.36959523	     -0.02110590	     -0.25712952	      2.85749909	      1.17097807	      0.27117908	     -0.03598336	      0.02857138	      0.34174835	     -0.16517425	      0.44138074	     -0.02912154	      0.03546419	     -0.44863435	      0.46008975	     -0.04265295	     -0.24008213	     -0.47388601	      3.98056736	      0.84555420	      0.92640622	      1.21331596	      0.03594196	      0.30685248	     -1.01997894	      1.59113330	      0.00062573	      0.00748713	     -0.02384368
      5.93286467	      2.37551792	     -0.01883704	     -0.25307334	      2.85836036	      1.17161418	      0.27267874	     -0.03026596	      0.02849070	      0.33891502	     -0.17871277	      0.44566741	      0.01234751	      0.05165122	     -0.42363005	      0.45937308	     -0.05651309	     -0.23220046	     -0.46863169	      4.20194591	      0.80254129	      0.92899242	      1.24619198	     -0.08145441	      0.38761142	     -0.84349997	      1.62534885	      0.00529933	     -0.00846316	     -0.03662862
      5.96619767	      2.37987963	     -0.01373344	     -0.23134009	      2.85769709	      1.17146361	      0.27319344	     -0.02429571	      0.02118474	      0.29619972	     -0.17689566	      0.42084724	     -0.02777815	      0.06645046	     -0.38924585	      0.43177184	     -0.07688852	     -0.22062276	     -0.44684717	      4.41062719	      0.71041736	      0.93168505	      1.34222207	     -0.27274437	      0.46131925	     -0.69874438	      1.66828115	      0.00027183	      0.00295537	      0.02485829
      5.99953067	      2.41200961	     -0.00652435	     -0.22418927	      2.85776552	      1.17113905	      0.27570939	     -0.01386559	      0.00114776	      0.26079483	     -0.15294745	      0.42012151	     -0.06235577	      0.09213060	     -0.41592863	      0.43664051	     -0.04640092	     -0.19691463	     -0.47383045	      4.63412831	      0.60075823	      0.93427780	      1.43865661	     -0.44233516	      0.56706283	     -0.61557165	      1.64347034	     -0.00644759	     -0.00369075	      0.05941112
      6.03286367	      2.46083949	     -0.00640503	     -0.23819238	      2.85760615	      1.17152068	      0.27854927	      0.00951062	     -0.02832017	      0.26120643	     -0.12036531	      0.43505647	     -0.04238988	      0.12111788	     -0.44117041	      0.47122052	     -0.06688481	     -0.18563276	     -0.48405429	      4.86444894	      0.48582484	      0.93664069	      1.47881789	     -0.50804880	      0.67847297	     -0.57495764	      1.66969365	     -0.00215775	     -0.00523960	      0.01805542
      6.06619667	      2.48371370	     -0.01064325	     -0.24108487	      2.85409640	      1.17213287	      0.27897953	      0.02823150	     -0.03272790	      0.25828229	     -0.09120576	      0.41534146	     -0.07950357	      0.13787231	     -0.41750638	      0.45968206	     -0.13613132	     -0.18689264	     -0.42506860	      5.06663759	      0.35899167	      0.93897187	      1.55962153	     -0.57521020	      0.77420565	     -0.53664092	      1.70715322	      0.01414516	      0.00726516	     -0.02913068
      6.09952967	      2.50474091	     -0.00560812	     -0.24175179	      2.84878053	      1.17249644	      0.27922143	      0.03301136	     -0.03705863	      0.26607543	     -0.08713487	      0.39310693	     -0.09571784	      0.16669202	     -0.40509321	      0.43216528	     -0.09222268	     -0.16477873	     -0.41903716	      5.25851412	      0.23698313	      0.94119874	      1.64923327	     -0.70914787	      0.84719093	     -0.51428182	      1.69075503	      0.02428877	     -0.00078411	     -0.01261168
      6.13286267	      2.50042697	     -0.00089572	     -0.24498042	      2.84408883	      1.17258521	      0.27982281	      0.03315963	     -0.03644517	      0.26621913	     -0.06900172	      0.40514735	     -0.08480382	      0.19178666	     -0.44841188	      0.42479377	     -0.09668447	     -0.15702654	     -0.48630578	      5.45223755	      0.11964033	      0.94324406	      1.68288709	     -0.86392571	      0.83482592	     -0.50420618	      1.73420103	      0.01368714	      0.00640538	      0.03087865
      6.16619567	      2.48657448	      0.00133922	     -0.24695720	      2.83905161	      1.17265382	      0.27821860	      0.03146302	     -0.04053264	      0.27328784	     -0.05342187	      0.40754532	     -0.08416086	      0.20473966	     -0.45713419	      0.40315745	     -0.17245911	     -0.16798327	     -0.50546954	      5.63416422	      0.01054522	      0.94524216	      1.74140968	     -1.02884951	      0.78672497	     -0.49424945	      1.72577707	     -0.00036333	      0.00834878	      0.04859733
      6.19952867	      2.48253624	     -0.00185125	     -0.25674310	      2.83493535	      1.17282572	      0.27440311	      0.02972655	     -0.04521307	      0.30684705	     -0.05400708	      0.39921824	     -0.09716628	      0.20047315	     -0.41614058	      0.36406230	     -0.16393305	     -0.17548140	     -0.46813253	      5.80886170	     -0.09750626	      0.94694399	      1.83134749	     -1.20113932	      0.77453145	     -0.47556121	      1.66888768	      0.00361103	     -0.01682098	      0.02691414
      6.23286167	      2.47279325	     -0.01529329	     -0.27662524	      2.83522007	      1.17254716	      0.27031207	      0.03013819	     -0.04567841	      0.33019883	     -0.02591015	      0.42913205	     -0.10979073	      0.17232018	     -0.42307028	      0.35063635	     -0.13414172	     -0.20047505	     -0.46899541	      5.96752061	     -0.21424680	      0.94851044	      1.84988027	     -1.38680656	      0.76376602	     -0.46457515	      1.74366789	      0.02168969	      0.00150849	     -0.00990760
      6.26619467	      2.47410917	     -0.02572658	     -0.29801401	      2.83796823	      1.17169989	      0.26653700	      0.02408429	     -0.04992489	      0.34234862	      0.01032207	      0.47371081	     -0.08425900	      0.14508128	     -0.44967536	      0.37017868	     -0.16520188	     -0.23805516	     -0.50755750	      6.09028844	     -0.33428330	      0.94984682	      1.85940218	     -1.58738464	      0.79282412	     -0.50444069	      1.76289227	      0.02597866	      0.00896953	     -0.00938507
      6.29952767	      2.47013540	     -0.02987799	     -0.30694141	      2.83819176	      1.17076066	      0.26237781	      0.01710162	     -0.05654341	      0.35071242	      0.02320415	      0.48210798	     -0.09590417	      0.12242286	     -0.42176414	      0.35752450	     -0.20795979	     -0.26227329	     -0.49087671	      6.18658844	     -0.43137687	      0.95089013	      1.91544497	     -1.77001053	      0.79311590	     -0.56793827	      1.72473511	     -0.01034834	     -0.00233794	      0.03905333
      6.33286067	      2.44124183	     -0.02841179	     -0.32172893	      2.83692625	      1.17027554	      0.25999768	      0.00657927	     -0.05829694	      0.38011416	      0.01563666	      0.50260136	     -0.12549166	      0.10729747	     -0.39519066	      0.32243769	     -0.19753739	     -0.25505664	     -0.45984184	      6.27429893	     -0.49867083	      0.95181274	      1.93170216	     -1.92869821	      0.70173003	     -0.59362374	      1.76736322	     -0.04432979	      0.00244775	      0.07705251
      6.36619367	      2.41583333	     -0.02793310	     -0.35171596	      2.83747339	      1.16986447	      0.25981104	     -0.00397445	     -0.05634379	      0.42075915	      0.02515101	      0.55918160	     -0.07799712	      0.10054380	     -0.41131370	      0.33490790	     -0.17386941	     -0.24685240	     -0.51276888	      6.34804444	     -0.59153662	      0.95245389	      1.91092932	     -2.08124926	      0.60414941	     -0.57916492	      1.75659211	     -0.03188205	     -0.00882248	      0.03750305
      6.39952667	      2.39595661	     -0.03425494	     -0.36408349	      2.83666375	      1.16880653	      0.25807886	     -0.00233869	     -0.05928868	      0.44065057	      0.03428400	      0.57918629	     -0.06989725	      0.08544360	     -0.40964546	      0.34247974	     -0.22065388	     -0.25587566	     -0.54478596	      6.40678315	     -0.68210500	      0.95303744	      1.93183196	     -2.21883309	      0.50520901	     -0.53612066	      1.72749029	      0.00473414	      0.00097988	     -0.01799454
      6.43285967	      2.38951175	     -0.04464614	     -0.35978658	      2.83292271	      1.16770416	      0.25483638	      0.01342449	     -0.06301115	      0.46722207	     -0.01130991	      0.55601015	     -0.10474254	      0.06925739	     -0.37870742	      0.30992190	     -0.24072133	     -0.25608459	     -0.50519887	      6.45566396	     -0.74079758	      0.95339279	      1.95916957	     -2.33798731	      0.41581952	     -0.50792330	      1.74712912	      0.01912920	      0.00259526	      0.00166983
      6.46619267	      2.41034338	     -0.05378976	     -0.36151123	      2.83019739	      1.16681675	      0.25453404	      0.03536372	     -0.06163223	      0.49225577	     -0.05669995	      0.55074569	     -0.06865921	      0.07085530	     -0.40015497	      0.30350611	     -0.19642303	     -0.24730127	     -0.50737233	      6.49132925	     -0.81467172	      0.95337963	      1.93724363	     -2.44849958	      0.38979574	     -0.51060414	      1.74117074	     -0.00171056	     -0.02308583	      0.04586079
      6.49952567	      2.41830309	     -0.04249649	     -0.36764851	      2.82844493	      1.16575282	      0.25916526	      0.03186037	     -0.06421445	      0.49146188	     -0.05585364	      0.56984206	     -0.06557431	      0.09888503	     -0.46321765	      0.33457956	     -0.23568541	     -0.22411237	     -0.53969407	      6.51857685	     -0.87039975	      0.95344749	      1.93112520	     -2.55442087	      0.35832165	     -0.49897517	      1.74769446	     -0.01742101	      0.01445988	      0.04471371
      6.53285867	      2.41817935	     -0.03562872	     -0.37930327	      2.82695318	      1.16572191	      0.26439551	      0.03628065	     -0.06651484	      0.50515774	     -0.06630246	      0.56546070	     -0.09467957	      0.12202296	     -0.42453777	      0.36626186	     -0.28061459	     -0.20154676	     -0.53927249	      6.55540429	     -0.87761090	      0.95348369	      1.97760910	     -2.63805140	      0.29647023	     -0.47513233	      1.74731902	     -0.01768871	      0.02161057	      0.01982828
      6.56619167	      2.42237248	     -0.03195863	     -0.39560502	      2.82634974	      1.16634666	      0.27011098	      0.04162364	     -0.06196403	      0.52818720	     -0.09001392	      0.56177238	     -0.07231996	      0.14751729	     -0.35544864	      0.38660241	     -0.22033169	     -0.16363070	     -0.51248153	      6.58703582	     -0.86502117	      0.95319055	      1.98608820	     -2.70287955	      0.22747811	     -0.45998516	      1.70289941	      0.00044699	     -0.03457990	      0.00503180
      6.59952467	      2.41746608	     -0.02875421	     -0.40706763	      2.82840731	      1.16608068	      0.27643857	      0.04318429	     -0.05960486	      0.51353989	     -0.07579807	      0.59536546	     -0.06440176	      0.16386116	     -0.40859921	      0.42232012	     -0.20577881	     -0.14276117	     -0.50344844	      6.61470241	     -0.85986750	      0.95312683	      1.98222573	     -2.73839743	      0.13576169	     -0.43833879	      1.69953932	      0.02220625	      0.00364448	      0.00414727
      6.63285767	      2.43074993	     -0.02622162	     -0.41579993	      2.83138118	      1.16561139	      0.27988052	      0.04566966	     -0.06188096	      0.50332799	     -0.06845976	      0.61033907	     -0.07178441	      0.17066387	     -0.45197795	      0.47329172	     -0.25193955	     -0.14808006	     -0.51168598	      6.63179590	     -0.90021810	      0.95301260	      2.02532284	     -2.75399312	      0.08964742	     -0.45096436	      1.65720637	      0.02088056	      0.02355963	      0.01119578
      6.66619067	      2.46361010	     -0.02064686	     -0.41687892	      2.83166794	      1.16562236	      0.27905105	      0.04248559	     -0.06407511	      0.52742951	     -0.11476522	      0.56896781	     -0.06456366	      0.17735984	     -0.38669663	      0.49508537	     -0.23610106	     -0.14632850	     -0.49463185	      6.65829833	     -0.95507287	      0.95292934	      2.05353800	     -2.75663488	      0.09714081	     -0.51502525	      1.61247122	      0.00382664	     -0.03262676	      0.02657943
      6.69952367	      2.47858300	     -0.02373082	     -0.40057091	      2.83147345	      1.16492154	      0.27578926	      0.03935973	     -0.06218568	      0.53245671	     -0.16086965	      0.52777804	     -0.06989265	      0.16392973	     -0.37325034	      0.48841663	     -0.20924887	     -0.15721504	     -0.48116325	      6.70456478	     -0.96707913	      0.95306142	      2.06754901	     -2.75542606	      0.09631795	     -0.57795449	      1.63796553	     -0.00638489	      0.00418514	      0.02882218
      6.73285667	      2.48644759	     -0.03209479	     -0.38273871	      2.83407534	      1.16343830	      0.27213373	      0.03673013	     -0.06334060	      0.51636917	     -0.17543003	      0.53062905	     -0.04596669	      0.13897535	     -0.46772989	      0.49665859	     -0.21267235	     -0.18822076	     -0.51027911	      6.74557374	     -0.95820594	      0.95314562	      2.11886083	     -2.75470424	      0.11684024	     -0.64571959	      1.57391159	      0.00045859	      0.03862352	      0.00080814
      6.76618967	      2.49254946	     -0.04030509	     -0.37140701	      2.83641731	      1.16275537	      0.26817619	      0.03601750	     -0.06489485	      0.50899214	     -0.18791309	      0.52063706	     -0.02811746	      0.11269806	     -0.48363840	      0.49702765	     -0.21008338	     -0.21596129	     -0.51307938	      6.78007894	     -0.94901828	      0.95324715	      2.17380900	     -2.72950506	      0.13816778	     -0.73160780	      1.50068477	      0.00230280	     -0.02359692	     -0.01462090
      6.79952267	      2.48275310	     -0.03942198	     -0.37531372	      2.83747332	      1.16335937	      0.26618750	      0.02738363	     -0.06436036	      0.51881595	     -0.19641577	      0.50620595	     -0.05658885	      0.09623321	     -0.40434512	      0.48391706	     -0.19113330	     -0.21904621	     -0.47600267	      6.81456923	     -0.95102957	      0.95355948	      2.19668753	     -2.68221436	      0.12838516	     -0.80618984	      1.50138203	     -0.00453792	     -0.01810767	      0.00229964
      6.83285567	      2.47630249	     -0.03438044	     -0.40017375	      2.84065389	      1.16382859	      0.26777564	      0.02096187	     -0.06330252	      0.52706461	     -0.16010623	      0.54519033	     -0.04928222	      0.09364747	     -0.38802232	      0.50904480	     -0.16860628	     -0.21442938	     -0.49255727	      6.84981433	     -1.00477791	      0.95404465	      2.23139246	     -2.63500098	      0.15997761	     -0.89589646	      1.40526957	     -0.01803715	      0.03234133	      0.00922819
      6.86618867	      2.46678209	     -0.02943090	     -0.41295008	      2.84258438	      1.16361842	      0.27002594	      0.01949823	     -0.06493673	      0.51001765	     -0.10703791	      0.59374001	     -0.03481312	      0.09667037	     -0.43964905	      0.52030831	     -0.18455830	     -0.21045084	     -0.51130863	      6.88146542	     -1.04304560	      0.95463067	      2.29318774	     -2.57100714	      0.20104038	     -1.00900734	      1.33409358	     -0.02239843	      0.00499009	      0.01944965
      6.89952167	      2.44805551	     -0.03092967	     -0.40085372	      2.83930094	      1.16344757	      0.26940751	      0.02543697	     -0.06491024	      0.50242449	     -0.10970642	      0.58542947	     -0.05728427	      0.09370766	     -0.42346286	      0.46808747	     -0.19405798	     -0.20198309	     -0.47823985	      6.90495268	     -1.00845449	      0.95527687	      2.33017262	     -2.50096783	      0.23062331	     -1.14692745	      1.31926690	     -0.00401452	     -0.02894685	      0.04705077
      6.93285467	      2.44007205	     -0.03250833	     -0.38441446	      2.83392372	      1.16303258	      0.26826823	      0.03506827	     -0.06113543	      0.50787879	     -0.12769538	      0.55819527	     -0.04937113	      0.10045004	     -0.37859587	      0.41266619	     -0.15816299	     -0.18501718	     -0.49124901	      6.92663591	     -0.98836504	      0.95605833	      2.35158399	     -2.44495852	      0.32559225	     -1.35946855	      1.22100050	      0.01022364	      0.00217007	      0.03035417
      6.96618767	      2.43210568	     -0.01839955	     -0.37272365	      2.82901484	      1.16205166	      0.27008665	      0.03064873	     -0.06081606	      0.49560822	     -0.10940992	      0.56554208	     -0.04332766	      0.12914770	     -0.42278097	      0.38720310	     -0.17354727	     -0.15826899	     -0.55531199	      6.94628820	     -1.01714346	      0.95712556	      2.40631585	     -2.37087602	      0.42151707	     -1.57416021	      1.18339683	      0.00674215	      0.02624545	     -0.01368445
      6.99952067	      2.41286583	     -0.00849222	     -0.36667997	      2.82471598	      1.16145129	      0.27160495	      0.03354104	     -0.06074754	      0.48493074	     -0.09247208	      0.57626529	     -0.07262351	      0.14771798	     -0.45765576	      0.35735313	     -0.21944556	     -0.13998597	     -0.56854118	      6.96268628	     -1.04748210	      0.95835345	      2.44875909	     -2.28383648	      0.38727382	     -1.48961171	      1.13678753	     -0.01079109	     -0.00869085	     -0.00940264
      7.03285367	      2.41625628	     -0.00479868	     -0.36331099	      2.82119043	      1.16191262	      0.27166860	      0.04281087	     -0.05825144	      0.48494772	     -0.08737280	      0.55846226	     -0.05215842	      0.16385218	     -0.39701354	      0.32012559	     -0.15922590	     -0.11914874	     -0.53432659	      6.95984626	     -1.08750071	      0.95956457	      2.44912152	     -2.20380490	      0.40739719	     -1.44689876	      1.02449818	     -0.01399202	     -0.03756049	      0.02382507
      7.06618667	      2.42222648	      0.00411964	     -0.35858698	      2.82062746	      1.16269583	      0.27265781	      0.03353821	     -0.05568789	      0.46133966	     -0.04886766	      0.55223006	     -0.05210226	      0.17772173	     -0.37869812	      0.30760393	     -0.12005637	     -0.10903074	     -0.52618564	      6.95838932	     -1.09097574	      0.96107717	      2.48869842	     -2.08553435	      0.51173069	     -1.51854090	      1.02817062	      0.01605610	      0.02288769	      0.03157121
      7.09951967	      2.43347199	     -0.00216628	     -0.36023229	      2.82521997	      1.16377077	      0.27245049	      0.03764323	     -0.05871196	      0.44154489	     -0.01189930	      0.57161444	     -0.07918478	      0.16046906	     -0.43120821	      0.34394421	     -0.17061875	     -0.14875957	     -0.56486285	      6.95420599	     -1.02997649	      0.96265803	      2.55392966	     -1.97188980	      0.60857833	     -1.56106963	      0.98729901	      0.04431029	      0.02963033	      0.02815754
      7.13285267	      2.44696094	     -0.00465177	     -0.34505836	      2.82809070	      1.16470484	      0.27061561	      0.03456709	     -0.05718447	      0.40507620	      0.01662279	      0.55602611	     -0.05829231	      0.15109729	     -0.42967101	      0.34187300	     -0.15174271	     -0.17433841	     -0.54414353	      6.92763110	     -0.96658540	      0.96418825	      2.56237581	     -1.85100788	      0.65140699	     -1.42427700	      0.90956169	      0.02755092	     -0.04373186	      0.02794734
      7.16618567	      2.45705802	     -0.00117250	     -0.32526317	      2.82894587	      1.16576752	      0.26815267	      0.02371918	     -0.05016946	      0.38037077	      0.01366488	      0.51540336	     -0.03540218	      0.14847551	     -0.37931867	      0.31385026	     -0.06871934	     -0.18082377	     -0.48877256	      6.90061050	     -0.93369845	      0.96592271	      2.57243834	     -1.71475125	      0.65782424	     -1.23172927	      0.93235223	     -0.02240096	     -0.00749687	      0.03845821
      7.19951867	      2.47865209	      0.00080918	     -0.31770722	      2.83297231	      1.16644593	      0.26609234	      0.01427180	     -0.04930490	      0.36859360	      0.00758916	      0.50127010	     -0.05055495	      0.13602156	     -0.39529150	      0.35046770	     -0.06893046	     -0.21034395	     -0.51636373	      6.86656841	     -0.94684858	      0.96778634	      2.64231701	     -1.60727134	      0.66328534	     -1.04398274	      0.91675907	     -0.04673415	      0.04298897	      0.03140793
      7.23285167	      2.51129986	      0.00235045	     -0.28661153	      2.83641709	      1.16621526	      0.26364212	      0.00197667	     -0.05274634	      0.30758754	      0.02719407	      0.46722407	     -0.04449882	      0.12549834	     -0.43732145	      0.37907149	     -0.09649149	     -0.24298869	     -0.54942342	      6.81766892	     -0.96063761	      0.96968712	      2.64863792	     -1.47847763	      0.68533242	     -0.87669312	      0.91522471	     -0.01239985	     -0.02415836	      0.01107551
      7.26618467	      2.52288993	      0.00716149	     -0.24780989	      2.83614145	      1.16703439	      0.26187913	     -0.01478190	     -0.04839890	      0.27019957	     -0.01236526	      0.41344196	     -0.02446529	      0.12449418	     -0.42815113	      0.34702587	     -0.05650241	     -0.24324872	     -0.49401452	      6.76937632	     -0.87549531	      0.97165031	      2.66980321	     -1.34414643	      0.68175696	     -0.74181148	      0.95550577	      0.03619162	     -0.01993875	      0.03315905
      7.29951767	      2.52779702	      0.00857245	     -0.22944141	      2.83753169	      1.16883108	      0.26311540	     -0.01719927	     -0.04103694	      0.25629262	     -0.05056550	      0.38854147	     -0.00707998	      0.12238832	     -0.41091069	      0.34618967	      0.00700681	     -0.23656961	     -0.47375977	      6.72093103	     -0.76457475	      0.97366240	      2.67598364	     -1.19485929	      0.66261937	     -0.61269188	      0.95580594	      0.03042683	      0.04437191	      0.03630908
      7.33285067	      2.53810183	      0.01089514	     -0.21752084	      2.84249251	      1.17013062	      0.26739558	     -0.01258031	     -0.03914478	      0.18955787	      0.00310856	      0.38988383	     -0.00672654	      0.12097009	     -0.42866329	      0.40287565	     -0.00652072	     -0.23479113	     -0.52470181	      6.65300790	     -0.70753747	      0.97571827	      2.69275996	     -1.04153666	      0.59468220	     -0.42981217	      1.00135813	     -0.01631003	     -0.00270603	     -0.00876660
      7.36618367	      2.54928306	      0.02083129	     -0.21643438	      2.84643040	      1.17206388	      0.27237750	     -0.01741296	     -0.03892466	      0.16100533	      0.01350834	      0.39587966	     -0.00436628	      0.13030837	     -0.41988366	      0.44593305	     -0.01373917	     -0.21499499	     -0.50665764	      6.56701583	     -0.63163950	      0.97777154	      2.71256802	     -0.91838878	      0.54457758	     -0.28473856	      1.04768097	     -0.04242991	     -0.04379466	     -0.00775355
      7.39951667	      2.55538596	      0.02124368	     -0.20326992	      2.84774091	      1.17400779	      0.27546891	     -0.01400771	     -0.03061490	      0.14158863	     -0.01668502	      0.37628742	      0.01181147	      0.13013377	     -0.37609483	      0.43305724	      0.05070441	     -0.19329270	     -0.42898577	      6.49158913	     -0.52137365	      0.97989036	      2.74195895	     -0.78375052	      0.52402237	     -0.19016314	      1.10763830	     -0.02208764	      0.02708603	      0.04224789
      7.43284967	      2.55910229	      0.00624053	     -0.18146837	      2.85018584	      1.17501282	      0.27725981	      0.00646582	     -0.01741292	      0.08476337	      0.00219259	      0.36490130	      0.03077444	      0.11049797	     -0.38872077	      0.43888170	      0.07404919	     -0.19694711	     -0.44083991	      6.41937372	     -0.43684404	      0.98198994	      2.77406749	     -0.64501377	      0.47985676	     -0.07276492	      1.19707231	      0.02015045	      0.03012671	      0.04246818
      7.46618267	      2.56968864	     -0.00824754	     -0.18045136	      2.85274734	      1.17593888	      0.27899954	      0.03231134	     -0.02252423	      0.07557266	      0.00366611	      0.37967948	      0.05088343	      0.09303948	     -0.42747222	      0.48553728	      0.04824043	     -0.20369187	     -0.50395488	      6.34093020	     -0.33969231	      0.98408157	      2.80812996	     -0.51587960	      0.41592750	      0.03722181	      1.24860812	      0.03763039	     -0.03600790	     -0.00146288
      7.49951567	      2.55320588	      0.00261587	     -0.16132579	      2.84850323	      1.17739862	      0.28153617	      0.02565715	     -0.01657904	      0.05831238	     -0.00751417	      0.35538851	      0.04247802	      0.10590227	     -0.40690931	      0.44701829	      0.05837742	     -0.17529812	     -0.45921846	      6.25345722	     -0.21568973	      0.98616073	      2.84610829	     -0.32874201	      0.32339294	      0.04894679	      1.31790163	      0.01878960	     -0.00270127	     -0.02787782
      7.53284867	      2.50956094	      0.01550420	     -0.15703055	      2.84307022	      1.17860108	      0.28442984	      0.01121814	      0.02665881	      0.07660961	     -0.04638142	      0.35005890	      0.06041805	      0.12397472	     -0.37114311	      0.40455926	      0.10073500	     -0.14559601	     -0.41648055	      6.17484045	     -0.10123261	      0.98816779	      2.88727543	     -0.12835107	      0.23302300	      0.03864176	      1.39476137	     -0.01451636	      0.02922560	      0.00003251
      7.56618167	      2.49816668	      0.01019497	     -0.16309822	      2.84234870	      1.17864628	      0.28540941	      0.01976820	      0.03003023	      0.07732836	     -0.03487616	      0.36418329	      0.13027084	      0.12250611	     -0.37273457	      0.42559270	      0.12134931	     -0.14245065	     -0.49648227	      6.10953263	     -0.01886255	      0.99011332	      2.92601738	     -0.00549310	      0.11141589	      0.09078384	      1.47633406	     -0.02934381	     -0.00643515	      0.02282209
      7.59951467	      2.47193797	     -0.00075131	     -0.16165360	      2.84309005	      1.17837311	      0.28327859	      0.02304204	      0.03690507	      0.06217947	     -0.00597109	      0.36612818	      0.08896031	      0.09369381	     -0.40131447	      0.42190014	      0.06998904	     -0.16915728	     -0.51932247	      6.04415186	      0.07757442	      0.99193131	      2.96927716	      0.00857004	      0.02195766	      0.24459871	      1.51701364	     -0.00162951	     -0.01542841	      0.02391512
      7.63284767	      2.46667190	     -0.00762377	     -0.17570375	      2.84309859	      1.17855079	      0.28004193	      0.02194697	      0.03299496	      0.10919312	     -0.03173947	      0.36502954	      0.11165611	      0.07655885	     -0.38474656	      0.39754475	      0.11564046	     -0.18125886	     -0.44866619	      5.99146401	      0.20520419	      0.99369714	      3.01480442	     -0.01818537	      0.00566373	      0.46871140	      1.57803308	      0.03225464	      0.00586214	      0.01829621
      7.66618067	      2.46602968	     -0.01593348	     -0.19049069	      2.84352690	      1.17837207	      0.27846886	      0.02723740	      0.04123831	      0.12153425	      0.00475275	      0.36429836	      0.18999651	      0.06812894	     -0.36511515	      0.39033280	      0.17531380	     -0.19209259	     -0.42885974	      5.95589815	      0.28920776	      0.99529628	      3.05439941	      0.01069457	     -0.02903825	      0.66035936	      1.68164708	      0.02749705	      0.00075204	     -0.01844949
      7.69951367	      2.45870621	     -0.01411697	     -0.22435346	      2.84437690	      1.17815225	      0.28041415	      0.02195512	      0.04382922	      0.14772702	      0.05368674	      0.39656203	      0.16751054	      0.06813695	     -0.38888261	      0.44998276	      0.12270093	     -0.19631112	     -0.48916373	      5.92178063	      0.36986345	      0.99679016	      3.09505891	      0.12625423	     -0.10218101	      0.75582284	      1.70785079	     -0.00441134	      0.00309208	     -0.02494303
      7.73284667	      2.45611957	     -0.00031840	     -0.24528301	      2.84129532	      1.17797033	      0.28089510	      0.00105144	      0.04457182	      0.17949553	      0.06679946	      0.39196176	      0.14972700	      0.08379379	     -0.37087890	      0.46442238	      0.11215943	     -0.18267801	     -0.48320402	      5.89840322	      0.46707185	      0.99815767	      3.13552858	      0.25395572	     -0.16742475	      0.82980282	      1.71857058	     -0.02469362	     -0.00799445	      0.03400871
      7.76617967	      2.45668381	      0.01460413	     -0.25033210	      2.83570469	      1.17761342	      0.27790518	     -0.02519709	      0.04793749	      0.20250051	      0.07442769	      0.35857503	      0.21978833	      0.10759205	     -0.33686466	      0.42574464	      0.17836154	     -0.16524662	     -0.41445572	      5.88546097	      0.54464790	      0.99939395	      3.16985023	      0.32913153	     -0.25172142	      0.85695683	      1.83628249	     -0.01738902	     -0.00546598	      0.07172358
      7.79951267	      2.46083296	      0.00349298	     -0.27903847	      2.83388698	      1.17779645	      0.27284368	     -0.02142350	      0.05178006	      0.28112945	      0.05448112	      0.35630895	      0.24040263	      0.09284080	     -0.37080842	      0.45028187	      0.16625416	     -0.18988743	     -0.43367000	      5.88322525	      0.60360643	      1.00048988	      3.20527390	      0.33776691	     -0.31142089	      0.84220251	      1.88428419	     -0.00150459	      0.01296006	      0.03792283
      7.83284567	      2.48368849	     -0.01329313	     -0.28040989	      2.83267826	      1.17770714	      0.26536801	     -0.00572405	      0.04863323	      0.30280095	      0.06930784	      0.31358780	      0.22451058	      0.06116490	     -0.40867226	      0.47161331	      0.12708902	     -0.22602417	     -0.49180382	      5.88935570	      0.61996016	      1.00144327	      3.23767133	      0.25801621	     -0.32896097	      0.85471008	      1.82684231	      0.00867487	     -0.00665488	     -0.02404294
      7.86617867	      2.50039512	     -0.00332000	     -0.27898613	      2.82894213	      1.17801199	      0.25986149	     -0.02587363	      0.05211645	      0.33094139	      0.05555736	      0.27197472	      0.26311956	      0.07067121	     -0.41839110	      0.45563848	      0.14655300	     -0.22176141	     -0.46073795	      5.89575902	      0.63195037	      1.00226382	      3.26730884	      0.13261793	     -0.33573015	      0.79752296	      1.87513529	      0.00966691	     -0.01507266	     -0.01439728
      7.89951167	      2.51060915	     -0.00022219	     -0.30118948	      2.82695955	      1.17908101	      0.25796847	     -0.03055306	      0.05669245	      0.39048431	      0.02344616	      0.26282167	      0.30336698	      0.07927777	     -0.40709151	      0.46711440	      0.17206415	     -0.21842733	     -0.41534556	      5.91580099	      0.66519060	      1.00295562	      3.29200004	      0.06504527	     -0.35868008	      0.66051422	      1.95207719	     -0.01486398	      0.02287776	      0.04590233
      7.93284467	      2.51520198	     -0.01027844	     -0.32166141	      2.82803947	      1.17972936	      0.26013823	     -0.00894928	      0.05789309	      0.38475355	      0.08463770	      0.26886405	      0.28109989	      0.07499854	     -0.41093412	      0.51820898	      0.13981084	     -0.22621534	     -0.43518122	      5.95157864	      0.67350780	      1.00351378	      3.31677100	      0.13243141	     -0.44217076	      0.37363944	      1.93033305	     -0.03155033	      0.01423099	      0.04773891
      7.96617767	      2.51800255	      0.00842737	     -0.35272548	      2.82768991	      1.18106828	      0.26595605	     -0.02941418	      0.05881286	      0.41722676	      0.10310192	      0.30590176	      0.29977192	      0.11789670	     -0.41038954	      0.57177050	      0.13677181	     -0.19083957	     -0.42845512	      5.98822509	      0.69627919	      1.00394902	      3.33955513	      0.20236149	     -0.46272670	      0.09466642	      1.94544730	     -0.00338764	     -0.04249840	      0.03562477
      7.99951067	      2.52383617	      0.01345515	     -0.35929508	      2.82610697	      1.18156193	      0.26772432	     -0.03011465	      0.06329370	      0.44293082	      0.07863823	      0.29398877	      0.33361135	      0.13644277	     -0.35342444	      0.57250979	      0.16909294	     -0.17379612	     -0.37697257	      6.02703555	      0.73185867	      1.00427114	      3.35945271	      0.15575089	     -0.42465399	     -0.04334317	      2.01315162	      0.01396455	      0.00906501	      0.03668878
      8.03284367	      2.53195117	      0.00593812	     -0.34219277	      2.82623335	      1.18073236	      0.26695531	     -0.00956549	      0.06341598	      0.40732312	      0.09854885	      0.26972266	      0.32388217	      0.13326661	     -0.36389982	      0.56857300	      0.14130197	     -0.18126991	     -0.37240071	      6.07095040	      0.71532057	      1.00447157	      3.37940442	      0.00389380	     -0.41511906	     -0.07842193	      2.03348551	      0.01054483	      0.04570948	      0.01555753
      8.06617667	      2.53541332	      0.00774245	     -0.35403589	      2.82731623	      1.18097476	      0.26790987	     -0.00562120	      0.05902000	      0.43252824	      0.07557763	      0.31028291	      0.33398617	      0.15151661	     -0.43941233	      0.60681481	      0.10569829	     -0.17781980	     -0.40870378	      6.12249408	      0.67767138	      1.00452877	      3.39785298	     -0.14444146	     -0.43905588	     -0.12453505	      2.03702130	      0.00900522	     -0.03231927	      0.01135705
      8.09950967	      2.51857733	     -0.00747575	     -0.35696829	      2.82562174	      1.18137678	      0.26679117	      0.01813721	      0.06207715	      0.46232241	      0.02807402	      0.30603487	      0.35207536	      0.14240303	     -0.39905813	      0.59123408	      0.13106473	     -0.19211355	     -0.39106725	      6.18171616	      0.65296705	      1.00449115	      3.41742461	     -0.16152722	     -0.52042554	     -0.32659076	      2.08607589	      0.00524718	     -0.01310278	      0.03058670
      8.13284267	      2.48221564	     -0.00553073	     -0.33892467	      2.82158032	      1.18084084	      0.26694097	      0.01501028	      0.06720580	      0.44813609	      0.00506205	      0.29061598	      0.36693995	      0.15669686	     -0.34129889	      0.54092600	      0.13314156	     -0.18886127	     -0.34921817	      6.24445477	      0.63356559	      1.00437343	      3.43823092	     -0.10470233	     -0.61565092	     -0.63445030	      2.11607406	      0.01109817	      0.04536935	      0.03992130
      8.16617567	      2.45873941	      0.03074215	     -0.33649182	      2.82009057	      1.18028559	      0.27084298	     -0.03832502	      0.06432697	      0.45136304	     -0.02459381	      0.34373057	      0.37636956	      0.21727597	     -0.38676691	      0.55404655	      0.09204644	     -0.14560368	     -0.38966051	      6.31302602	      0.62629354	      1.00413133	      3.45714766	     -0.14453116	     -0.65509775	     -0.85575093	      2.10200441	      0.02267450	     -0.02771552	      0.03343740
      8.19950867	      2.46489803	      0.01328155	     -0.32537654	      2.82482699	      1.17882818	      0.26835004	     -0.01991114	      0.06299302	      0.43625105	     -0.04443180	      0.32519375	      0.35176421	      0.17199969	     -0.36983650	      0.56811754	      0.09211798	     -0.17175193	     -0.44811701	      6.39097583	      0.63983060	      1.00378611	      3.47647424	     -0.26556148	     -0.65468242	     -0.98805180	      2.13567512	     -0.00970475	     -0.03499559	      0.00743002
      8.23284167	      2.46933274	     -0.00566602	     -0.31826118	      2.83118140	      1.17771140	      0.26500089	     -0.00777093	      0.06206219	      0.41294574	     -0.04389776	      0.32140252	      0.37807820	      0.12626243	     -0.35683052	      0.55032363	      0.10026044	     -0.20499052	     -0.37898567	      6.45021782	      0.63655450	      1.00340714	      3.50049236	     -0.42838802	     -0.65552531	     -1.12456361	      2.22452002	     -0.01986275	      0.04763174	     -0.01452238
      8.26617467	      2.45874824	      0.00112173	     -0.34034624	      2.83774680	      1.17780441	      0.26745201	     -0.03351304	      0.05820104	      0.42186503	     -0.04722921	      0.39622195	      0.41740067	      0.13038563	     -0.40970809	      0.57007541	      0.08553818	     -0.20343902	     -0.30937591	      6.50942144	      0.62815002	      1.00291777	      3.52113721	     -0.53270036	     -0.68363279	     -1.34914786	      2.23352243	      0.00507616	      0.01348736	      0.00423037
      8.29950767	      2.43731023	     -0.01738319	     -0.35160843	      2.84427363	      1.17748762	      0.27001827	     -0.02263089	      0.06626850	      0.40015125	     -0.02769056	      0.41469095	      0.37451339	      0.08297292	     -0.37199306	      0.61083290	      0.09199913	     -0.22321100	     -0.37852075	      6.58409642	      0.63072735	      1.00222423	      3.54649330	     -0.49843389	     -0.76750011	     -1.57476672	      2.20882439	      0.01395824	     -0.04892342	      0.03577536
      8.33284067	      2.44270575	     -0.00156909	     -0.35152109	      2.84575962	      1.17700924	      0.27267107	     -0.04480892	      0.05894506	      0.38690806	     -0.02573380	      0.41708812	      0.39604016	      0.08659025	     -0.30611538	      0.62843556	      0.11683756	     -0.19149130	     -0.41184051	      6.64900744	      0.62413744	      1.00180095	      3.57016731	     -0.55036192	     -0.87268301	     -1.30322057	      2.29336437	      0.00339415	     -0.00032669	      0.03332050
      8.36617367	      2.44659791	     -0.00320634	     -0.34022359	      2.84453639	      1.17670269	      0.27352473	     -0.03234231	      0.06182042	      0.40638693	     -0.09241391	      0.42186195	      0.41361096	      0.08617540	     -0.33818267	      0.60660371	      0.07836084	     -0.18362085	     -0.34740619	      6.71718664	      0.67886798	      1.00111413	      3.59305471	     -0.57678850	     -0.87379017	     -1.06130411	      2.34551160	     -0.04464222	      0.05168878	      0.03201566
      8.39950667	      2.46788791	      0.00360828	     -0.30191669	      2.84205600	      1.17525919	      0.27391411	     -0.02568974	      0.05740084	      0.35330563	     -0.09168049	      0.40612516	      0.39282015	      0.09946785	     -0.41830758	      0.56873942	      0.07011433	     -0.15894075	     -0.33275687	      6.76421546	      0.67391608	      1.00046701	      3.61921978	     -0.62872941	     -0.84568711	     -0.81116660	      2.29188260	     -0.04599549	     -0.03820453	     -0.01202334
      8.43283967	      2.47413500	      0.00775079	     -0.29650985	      2.84046918	      1.17498391	      0.27529566	     -0.03029414	      0.05708950	      0.35611325	     -0.10790957	      0.39936240	      0.36153850	      0.10064856	     -0.40870489	      0.58559703	      0.07428685	     -0.13733086	     -0.41246952	      6.80349995	      0.66091423	      0.99976946	      3.64039390	     -0.66225372	     -0.86566127	     -0.59422137	      2.33636167	      0.02138796	     -0.02539257	     -0.02993888
      8.46617267	      2.46236410	      0.00431242	     -0.31400680	      2.83888738	      1.17575572	      0.27669905	     -0.02855767	      0.06115920	      0.40155746	     -0.14169659	      0.39950363	      0.38538832	      0.09648765	     -0.32773215	      0.60255908	      0.06524949	     -0.13125472	     -0.43094517	      6.84054302	      0.68493554	      0.99906519	      3.66350974	     -0.69681683	     -0.93618683	     -0.34572539	      2.41598669	      0.06614904	      0.06416372	     -0.00284736
      8.49950567	      2.45387908	      0.01053767	     -0.30666631	      2.83651189	      1.17531641	      0.27949740	     -0.02423918	      0.06106846	      0.36285479	     -0.09525368	      0.40952262	      0.39631354	      0.11964249	     -0.34828979	      0.56981038	      0.07904216	     -0.11388785	     -0.36500642	      6.87043863	      0.70981063	      0.99843249	      3.68214345	     -0.73086230	     -1.00152838	     -0.07982883	      2.37420313	      0.02287493	     -0.01020882	      0.02377353
      8.53283867	      2.45006071	      0.01320363	     -0.31109711	      2.83605616	      1.17507677	      0.28252382	     -0.01292541	      0.05674384	      0.34671949	     -0.05969887	      0.43621416	      0.33447555	      0.13232817	     -0.41832355	      0.57232563	      0.08094057	     -0.10655367	     -0.36179977	      6.89763739	      0.76074383	      0.99780713	      3.69870635	     -0.74988896	     -1.01111242	      0.15149810	      2.38782357	     -0.04799447	     -0.05855474	      0.03873154
      8.56617167	      2.45680627	      0.00618423	     -0.32469211	      2.83624928	      1.17564935	      0.28167718	     -0.00295117	      0.05695887	      0.37689735	     -0.06548624	      0.42520788	      0.33223802	      0.12142022	     -0.36917093	      0.60210640	      0.06918047	     -0.12015000	     -0.42779913	      6.91122853	      0.79000063	      0.99717654	      3.71389598	     -0.76559587	     -0.94423518	      0.40369793	      2.50810429	     -0.05510512	      0.03057750	      0.03230494
      8.59950467	      2.46542603	      0.01185825	     -0.30797537	      2.83371453	      1.17566348	      0.27826160	     -0.01941412	      0.05760445	      0.35107866	     -0.03277910	      0.37886394	      0.36138369	      0.12738978	     -0.31665473	      0.57259221	      0.07137901	     -0.12590625	     -0.42953724	      6.89863709	      0.76716585	      0.99665023	      3.72253445	     -0.76824449	     -0.86874825	      0.66680402	      2.51674490	      0.02000789	      0.03137352	     -0.00345771
      8.63283767	      2.45531673	      0.01509500	     -0.30658221	      2.83185355	      1.17563312	      0.27560443	     -0.03209094	      0.04957508	      0.35900208	     -0.02806391	      0.38563776	      0.29576500	      0.13460826	     -0.40553662	      0.54288860	      0.07043568	     -0.14170626	     -0.39613286	      6.88543796	      0.80363851	      0.99614384	      3.72384423	     -0.74285490	     -0.86759962	      0.86088062	      2.49101201	      0.07542338	     -0.03176965	     -0.00685539
      8.66617067	      2.44185536	     -0.00971825	     -0.30509587	      2.83172787	      1.17479376	      0.27035673	     -0.00389993	      0.05140857	      0.37219892	     -0.03487997	      0.37197079	      0.27888480	      0.10706305	     -0.44496479	      0.52578139	      0.08221830	     -0.19396713	     -0.42570680	      6.87194044	      0.85911901	      0.99572794	      3.72697813	     -0.70418224	     -0.89902859	      0.82174329	      2.61403155	      0.03477367	     -0.01010275	      0.01952392
      8.69950367	      2.44981141	     -0.01284731	     -0.27661878	      2.82903331	      1.17387007	      0.26489382	      0.00137418	      0.05432500	      0.32459454	      0.00293955	      0.30561152	      0.34227503	      0.10877780	     -0.37957305	      0.48803555	      0.09584110	     -0.21700928	     -0.46510228	      6.83758586	      0.82569359	      0.99538842	      3.72336242	     -0.71694194	     -0.86510537	      0.75907906	      2.65571980	     -0.04602993	      0.01633346	      0.03526252
      8.73283667	      2.45644144	      0.02172515	     -0.28355199	      2.82622151	      1.17479748	      0.26495911	     -0.04502289	      0.04471373	      0.35538752	     -0.01816091	      0.31113532	      0.26674558	      0.15165774	     -0.39245813	      0.49346183	      0.05784943	     -0.19503070	     -0.46349968	      6.78743176	      0.79177824	      0.99504456	      3.71309830	     -0.69198886	     -0.76804211	      0.65537382	      2.67262596	     -0.06361380	     -0.00390567	      0.04844205
      8.76616967	      2.47257781	      0.00446550	     -0.27543038	      2.82758305	      1.17468197	      0.26277895	     -0.01873302	      0.03797527	      0.33756652	      0.00394627	      0.29260423	      0.18158309	      0.12876815	     -0.42634202	      0.48886286	      0.05853197	     -0.23048770	     -0.47298507	      6.74879853	      0.77457748	      0.99477450	      3.69825002	     -0.63142852	     -0.66278728	      0.55440817	      2.68376822	     -0.03810461	     -0.01334309	      0.01849459
      8.79950267	      2.48133910	     -0.01658049	     -0.25141659	      2.82868039	      1.17406315	      0.26130313	      0.01091676	      0.04016393	      0.27636599	      0.05588260	      0.27422418	      0.24741418	      0.12521432	     -0.43292952	      0.45534926	      0.08497995	     -0.26338738	     -0.46385940	      6.68464904	      0.76415427	      0.99471823	      3.68308946	     -0.58871439	     -0.56681403	      0.47490107	      2.71371680	      0.02318939	      0.00782091	     -0.01033119
      8.83283567	      2.47312355	     -0.01302892	     -0.26214915	      2.82900785	      1.17461735	      0.26460194	      0.01207635	      0.03988027	      0.30095681	      0.02756620	      0.30539555	      0.24498456	      0.15050075	     -0.43125544	      0.46765736	      0.06119103	     -0.26244253	     -0.45761199	      6.60481144	      0.79276243	      0.99467701	      3.66110436	     -0.53567811	     -0.48006572	      0.34525249	      2.74662621	      0.06131397	      0.01835555	      0.02638005
      8.86616867	      2.47342837	     -0.00064315	     -0.23919577	      2.82717098	      1.17443109	      0.26868501	      0.01372668	      0.03102697	      0.23789687	      0.06591671	      0.27593773	      0.12350066	      0.16893356	     -0.39699066	      0.45226588	      0.04978643	     -0.24079199	     -0.48130573	      6.53601259	      0.74530088	      0.99468448	      3.63624161	     -0.44764458	     -0.41870611	      0.18366575	      2.78149358	      0.03001721	     -0.01621977	      0.04780241
      8.89950167	      2.48623512	      0.01194663	     -0.23121329	      2.82552291	      1.17497644	      0.27352866	      0.01817376	      0.02650998	      0.21831483	      0.06930665	      0.28471208	      0.12102352	      0.20300251	     -0.39346704	      0.45436880	      0.05002795	     -0.21158193	     -0.50480407	      6.47792536	      0.64260466	      0.99467278	      3.60966293	     -0.35566838	     -0.30222742	      0.02221254	      2.82051933	     -0.04148066	     -0.01909040	      0.04323037
      8.93283467	      2.49203293	      0.01120418	     -0.23097275	      2.82510293	      1.17553101	      0.27579854	      0.03080162	      0.02514163	      0.24175148	      0.02077832	      0.31958946	      0.15256702	      0.21919247	     -0.42702114	      0.45373986	      0.01099451	     -0.20733952	     -0.49005601	      6.40277727	      0.54928633	      0.99477493	      3.58300880	     -0.29595356	     -0.15733462	     -0.12742490	      2.86468176	     -0.06363651	      0.02828998	      0.02962224
      8.96616767	      2.50193543	      0.00686148	     -0.17879477	      2.82377308	      1.17460879	      0.27355848	      0.03882331	     -0.00118279	      0.16092923	      0.02912686	      0.26389428	      0.07485772	      0.20165234	     -0.43121197	      0.38793220	     -0.00132924	     -0.20992665	     -0.47483325	      6.31845057	      0.46309765	      0.99500692	      3.55395360	     -0.27540768	     -0.05949314	     -0.27553235	      2.90635891	      0.00476221	      0.01288930	      0.00483104
      8.99950067	      2.51668082	      0.00983438	     -0.17757969	      2.82589696	      1.17459353	      0.27343904	      0.03287340	     -0.03956206	      0.19362915	     -0.04801208	      0.28091998	      0.03217203	      0.19095883	     -0.44393746	      0.39987538	     -0.00646698	     -0.20447768	     -0.52354183	      6.24195047	      0.42536760	      0.99527018	      3.52488607	     -0.26418074	      0.04830538	     -0.45070766	      2.94691183	      0.08061016	     -0.03172727	      0.01665421
      9.03283367	      2.50054918	     -0.00006293	     -0.16641896	      2.82925995	      1.17452191	      0.27399785	      0.04137251	     -0.03643940	      0.16187142	     -0.04723316	      0.31221523	      0.05752651	      0.17088538	     -0.44111169	      0.39572007	     -0.04834258	     -0.22110007	     -0.55652680	      6.17867981	      0.33014096	      0.99558853	      3.49735865	     -0.21014855	      0.12361802	     -0.64923653	      2.99584662	      0.05924006	      0.00245124	      0.00565918
      9.06616667	      2.48587356	      0.00934289	     -0.15756664	      2.83169902	      1.17476381	      0.27638749	      0.02804391	     -0.03019449	      0.12617280	     -0.03612261	      0.34015368	      0.04850737	      0.16578713	     -0.42489037	      0.36666054	     -0.04931388	     -0.20398420	     -0.52346613	      6.11227796	      0.20860173	      0.99593226	      3.47061053	     -0.12906885	      0.22187269	     -0.87038151	      3.03644476	     -0.02180744	      0.02789602	      0.00537560
      9.09949967	      2.48929698	      0.01050389	     -0.19252883	      2.83774858	      1.17546491	      0.27850542	      0.02610298	     -0.04653461	      0.19593043	     -0.10362453	      0.40479698	     -0.04507855	      0.13504905	     -0.42204483	      0.40387044	     -0.05821128	     -0.20159461	     -0.51211151	      6.04952183	      0.12762019	      0.99632250	      3.44650963	     -0.05409537	      0.36632519	     -1.11178444	      3.08318895	     -0.07421962	     -0.01909681	      0.03306996
      9.13283267	      2.48224886	     -0.00032581	     -0.17355379	      2.84302176	      1.17446811	      0.27778838	      0.02532402	     -0.05372700	      0.12145195	     -0.04729239	      0.42234720	     -0.06417254	      0.09611873	     -0.41964616	      0.39622220	     -0.10820462	     -0.22520579	     -0.53411542	      5.99268642	      0.00776306	      0.99675973	      3.42457667	     -0.02598145	      0.45000593	     -1.36803018	      3.12545801	     -0.04029214	     -0.01981380	      0.00929919
      9.16616567	      2.46757190	     -0.00600154	     -0.19085561	      2.84714945	      1.17416069	      0.27762887	      0.01836255	     -0.05078304	      0.15927885	     -0.08599182	      0.47907182	      0.00228771	      0.07593819	     -0.42439655	      0.41055638	     -0.11863649	     -0.23352166	     -0.55413995	      5.93533146	     -0.06190832	      0.99720698	      3.40486106	     -0.04953743	      0.54595732	     -1.56170048	      3.16400144	      0.03464373	      0.02826279	      0.00578560
      9.19949867	      2.45858509	     -0.01305643	     -0.20596048	      2.84747628	      1.17431492	      0.27655429	      0.02680584	     -0.05310887	      0.21436165	     -0.14336137	      0.50810868	     -0.05295530	      0.04931230	     -0.41911856	      0.40039543	     -0.10121254	     -0.23055771	     -0.54262383	      5.88433446	     -0.12801105	      0.99766077	      3.39013509	     -0.06431719	      0.60291465	     -1.31906302	      3.20112030	      0.05007873	      0.00619724	      0.01037838
      9.23283167	      2.45490095	     -0.00911075	     -0.19028892	      2.84325555	      1.17351338	      0.27652186	      0.03420369	     -0.05880816	      0.18719278	     -0.12237884	      0.49559109	     -0.13543603	      0.04667157	     -0.42875636	      0.36520517	     -0.14759629	     -0.21722016	     -0.53286948	      5.83479223	     -0.24791667	      0.99808090	      3.37564115	     -0.03465314	      0.60227550	     -1.06104549	      3.23653392	     -0.00651709	     -0.03521273	     -0.00598099
      9.26616467	      2.46402231	      0.01573958	     -0.22693772	      2.83849704	      1.17388372	      0.28056568	      0.02394865	     -0.06050865	      0.28891556	     -0.19582619	      0.53609523	     -0.08238906	      0.09820127	     -0.45398948	      0.40174052	     -0.21156869	     -0.17931550	     -0.56987654	      5.78649474	     -0.34348621	      0.99848003	      3.36374789	      0.02118231	      0.67517394	     -0.79646545	      3.27139044	     -0.05473702	     -0.00036611	      0.01546076
      9.29949767	      2.47599190	      0.02206729	     -0.23102328	      2.83343225	      1.17339540	      0.28178740	      0.03161305	     -0.05961967	      0.30946455	     -0.19988892	      0.52194870	     -0.09736752	      0.12424279	     -0.44969968	      0.39851750	     -0.21975081	     -0.15879794	     -0.60863832	      5.75300150	     -0.43490985	      0.99884552	      3.35261811	      0.02626738	      0.73135426	     -0.58970374	      3.30363361	     -0.04926886	      0.03318412	      0.01338090
      9.33283067	      2.48620388	      0.02094534	     -0.23259052	      2.82974465	      1.17302786	      0.28111220	      0.04158669	     -0.06245180	      0.30993861	     -0.16965443	      0.49469465	     -0.19773802	      0.12926609	     -0.45688168	      0.38084701	     -0.21545417	     -0.15038716	     -0.59152406	      5.72381682	     -0.49734717	      0.99915588	      3.34459001	     -0.05293310	      0.75606306	     -0.47607715	      3.32604320	      0.01353511	     -0.01569692	     -0.00770461
      9.36616367	      2.50415462	      0.02613541	     -0.29280131	      2.82931041	      1.17519939	      0.28232312	      0.04563764	     -0.06318726	      0.42902409	     -0.20685342	      0.54718349	     -0.16294481	      0.15530631	     -0.48342316	      0.43441602	     -0.24325216	     -0.14668002	     -0.55439919	      5.69424593	     -0.51888070	      0.99941361	      3.33837925	     -0.08965084	      0.79737350	     -0.33405310	      3.35124379	      0.07046848	     -0.03280198	      0.00373975
      9.39949667	      2.52255355	      0.03375521	     -0.32265807	      2.82818173	      1.17600086	      0.28326392	      0.04440776	     -0.06149452	      0.45309397	     -0.15437753	      0.56074491	     -0.12427469	      0.18522030	     -0.48876827	      0.46825561	     -0.27317880	     -0.14885233	     -0.55415069	      5.67103422	     -0.56278168	      0.99956836	      3.33010485	     -0.03313933	      0.78425639	     -0.10326516	      3.37545371	      0.05778238	      0.03007260	      0.00391545
      9.43282967	      2.54157341	      0.04197979	     -0.32997300	      2.82621147	      1.17604436	      0.28116291	      0.03928104	     -0.06460040	      0.44997169	     -0.10571267	      0.51791187	     -0.21282283	      0.19498673	     -0.47396731	      0.47825824	     -0.26764852	     -0.15555084	     -0.57743055	      5.65795743	     -0.59756524	      0.99963111	      3.32333946	     -0.01727356	      0.77941601	      0.08272351	      3.39352889	     -0.01237459	      0.01918249	      0.02743351
      9.46616267	      2.55831911	      0.04167666	     -0.36438424	      2.82578269	      1.17790846	      0.27580788	      0.03957756	     -0.06717214	      0.54671893	     -0.15832681	      0.52328467	     -0.23351187	      0.18828684	     -0.48211878	      0.51202374	     -0.26818759	     -0.18227066	     -0.57657803	      5.64879686	     -0.60770809	      0.99960444	      3.31594641	     -0.09483851	      0.83301733	      0.16207406	      3.41162724	     -0.06171935	     -0.04047240	      0.06426465
      9.49949567	      2.56227939	      0.03197125	     -0.37496393	      2.82475004	      1.17833914	      0.26882458	      0.03711400	     -0.06564690	      0.57448508	     -0.13980036	      0.53523977	     -0.15263345	      0.17391061	     -0.51631477	      0.51015570	     -0.28505693	     -0.22318568	     -0.54657333	      5.63817173	     -0.65810544	      0.99944537	      3.30990332	     -0.14665106	      0.82837399	      0.25388299	      3.42996351	     -0.03375909	      0.00394942	      0.02222880
      9.53282867	      2.56587010	      0.01800826	     -0.36131992	      2.82234995	      1.17774033	      0.26097884	      0.03426963	     -0.06587851	      0.55662200	     -0.09966972	      0.50120191	     -0.16116652	      0.14414923	     -0.52280251	      0.47676307	     -0.26966317	     -0.26086982	     -0.53369109	      5.63199518	     -0.69630665	      0.99917766	      3.30500599	     -0.09999057	      0.79709315	      0.44097227	      3.44470107	      0.04158188	      0.03458555	     -0.02302506
      9.56616167	      2.56778335	      0.01288512	     -0.37184972	      2.82079876	      1.17910407	      0.25514013	      0.03233565	     -0.07094767	      0.62399772	     -0.16680228	      0.48850654	     -0.23834624	      0.11753446	     -0.50952346	      0.47733290	     -0.26198532	     -0.28447950	     -0.55860358	      5.62674994	     -0.65386093	      0.99883240	      3.29879334	     -0.09255884	      0.81519310	      0.58444299	      3.46109922	      0.05932599	     -0.01934095	      0.03006234
      9.59949467	      2.54824705	      0.01788056	     -0.38096458	      2.82009841	      1.17972479	      0.25459658	      0.03165614	     -0.07145062	      0.64273498	     -0.16813099	      0.51019603	     -0.21404156	      0.12241229	     -0.52124211	      0.47724093	     -0.29358754	     -0.28730486	     -0.58570740	      5.61521390	     -0.61899959	      0.99834614	      3.29093117	     -0.16510832	      0.77636938	      0.62047244	      3.47671915	     -0.00843600	     -0.01036928	      0.05607939
      9.63282767	      2.52309399	      0.02968956	     -0.37556311	      2.81908637	      1.17898225	      0.25832786	      0.02384347	     -0.06635684	      0.58511783	     -0.07947463	      0.53169942	     -0.14415484	      0.14949103	     -0.52797649	      0.43912604	     -0.29554226	     -0.25494193	     -0.57586768	      5.61054333	     -0.61606437	      0.99773223	      3.28356868	     -0.18313945	      0.71908418	      0.68807796	      3.48828714	     -0.07241001	      0.02585223	      0.01756860
      9.66616067	      2.51590861	      0.02930050	     -0.39189110	      2.82061748	      1.17993728	      0.26150640	      0.03056576	     -0.06852683	      0.60615313	     -0.08588586	      0.55381679	     -0.19601078	      0.14511841	     -0.49194877	      0.43779006	     -0.28243913	     -0.23448107	     -0.56008010	      5.62093630	     -0.56501955	      0.99706712	      3.27510816	     -0.14309186	      0.78568743	      0.79060967	      3.50147384	     -0.05056903	     -0.01050660	      0.02124236
      9.69949367	      2.50085507	      0.02320034	     -0.40269645	      2.82382427	      1.18006642	      0.26495448	      0.04124788	     -0.07404625	      0.61030207	     -0.08925862	      0.58337882	     -0.27722937	      0.12880568	     -0.47720714	      0.45030809	     -0.31384081	     -0.23040434	     -0.56128702	      5.62164037	     -0.50076562	      0.99632375	      3.26945329	     -0.14523049	      0.85866657	      0.83651226	      3.51556155	      0.03013032	     -0.01280123	      0.03394287
      9.73282667	      2.47310646	      0.02665387	     -0.37719602	      2.82491441	      1.17784541	      0.27090061	      0.03847800	     -0.07060794	      0.50304207	      0.00792263	      0.60332467	     -0.19786265	      0.14483614	     -0.48996270	      0.41208710	     -0.31737171	     -0.19967566	     -0.56511468	      5.61230237	     -0.46935349	      0.99548160	      3.26592050	     -0.18543317	      0.82480756	      0.85845882	      3.52937157	      0.06826273	      0.01792628	      0.00607093
      9.76615967	      2.45287887	      0.03041491	     -0.37254671	      2.82501083	      1.17769214	      0.27618232	      0.04510582	     -0.06382962	      0.49028555	     -0.00872449	      0.62729130	     -0.14633546	      0.15926922	     -0.47780192	      0.39635616	     -0.28733504	     -0.16439793	     -0.56684133	      5.61398875	     -0.38498364	      0.99461830	      3.25819887	     -0.19930809	      0.79681469	      0.86518754	      3.54088506	      0.02011458	      0.00051208	      0.03601827
      9.79949267	      2.43986192	      0.04169567	     -0.36873008	      2.82485209	      1.17807457	      0.27941088	      0.03985946	     -0.06890224	      0.51005552	     -0.07260741	      0.61765203	     -0.26020426	      0.16081897	     -0.46099082	      0.39499949	     -0.29836591	     -0.13996310	     -0.56981090	      5.61685843	     -0.28243544	      0.99374481	      3.25502994	     -0.16965678	      0.77564189	      0.87069380	      3.55301112	     -0.03456638	     -0.02108673	      0.06367371
      9.83282567	      2.43953031	      0.03617628	     -0.32313070	      2.82644548	      1.17583567	      0.27994656	      0.03965424	     -0.06926326	      0.40138732	     -0.01201826	      0.58280756	     -0.25819751	      0.15036961	     -0.46565263	      0.37753960	     -0.31727625	     -0.15547842	     -0.59462268	      5.62217997	     -0.25014508	      0.99283963	      3.25416823	     -0.10884046	      0.72073377	      0.85808769	      3.56282593	     -0.04064570	     -0.00272776	      0.00682410
      9.86615867	      2.45039408	      0.02605602	     -0.30118859	      2.83094676	      1.17485784	      0.27883600	      0.03437456	     -0.06395435	      0.36825869	     -0.03206956	      0.58602024	     -0.13144463	      0.14255624	     -0.48239106	      0.38593886	     -0.28948162	     -0.17893710	     -0.58281832	      5.62976477	     -0.18318710	      0.99198381	      3.25365784	     -0.11169216	      0.75967341	      0.76784425	      3.57290490	      0.01351067	      0.00897831	     -0.00840360
      9.89949167	      2.45890276	      0.00753230	     -0.28366267	      2.83677367	      1.17455274	      0.27576922	      0.04038375	     -0.06297366	      0.35153348	     -0.07374641	      0.56599359	     -0.17946707	      0.10201060	     -0.48275074	      0.39366876	     -0.25612172	     -0.21575580	     -0.52951058	      5.63870718	     -0.08385022	      0.99119736	      3.25751187	     -0.17084618	      0.79314224	      0.62092227	      3.58403070	      0.05336922	      0.00594659	      0.01562885
      9.93282467	      2.47728900	      0.00321956	     -0.24598015	      2.84175289	      1.17367850	      0.27525925	      0.03432672	     -0.06515884	      0.23511126	      0.00674137	      0.51663613	     -0.25240432	      0.08384761	     -0.47154241	      0.39585805	     -0.23515081	     -0.23781509	     -0.50763612	      5.64776332	     -0.02567336	      0.99046177	      3.26373108	     -0.13620008	      0.72731041	      0.59352271	      3.58822453	      0.03422454	     -0.01944325	     -0.00134801
      9.96615767	      2.50600823	      0.01407738	     -0.27383448	      2.84793545	      1.17475512	      0.27937705	      0.02197546	     -0.06025985	      0.26319657	     -0.00760112	      0.54509451	     -0.15080587	      0.11288336	     -0.46449863	      0.48941349	     -0.23160022	     -0.24013684	     -0.53331874	      5.66094232	      0.07598231	      0.98983914	      3.26874621	     -0.04001755	      0.68366306	      0.65220608	      3.59232621	     -0.02842497	     -0.00745196	      0.01072247
      9.99949067	      2.51978436	      0.02634001	     -0.25953802	      2.85026326	      1.17471310	      0.28160964	      0.00377950	     -0.05617765	      0.21798372	      0.01231406	      0.52005970	     -0.14081742	      0.13351932	     -0.46464298	      0.50476044	     -0.22358249	     -0.23043039	     -0.50883429	      5.68322124	      0.18576456	      0.98934517	      3.27807633	     -0.02054266	      0.63399650	      0.61900184	      3.59550462	     -0.06354511	      0.03176522	      0.02351416
     10.03282367	      2.53606135	      0.02327224	     -0.21303344	      2.85054059	      1.17385637	      0.27974481	     -0.00035011	     -0.05649283	      0.12300714	      0.05461311	      0.44398855	     -0.22810816	      0.12254224	     -0.46797877	      0.46887102	     -0.18163763	     -0.23267869	     -0.47373120	      5.70880607	      0.27368251	      0.98898840	      3.29031057	     -0.05306911	      0.60880221	      0.51157842	      3.59220136	     -0.02989191	     -0.00813288	      0.02074049
     10.06615667	      2.56235495	     -0.00324339	     -0.23368399	      2.85362576	      1.17394715	      0.27740833	      0.03260559	     -0.05279947	      0.18502723	     -0.00256404	      0.45892732	     -0.16366700	      0.09903429	     -0.48096585	      0.53169559	     -0.16176813	     -0.26803239	     -0.49978181	      5.73454146	      0.34447519	      0.98877654	      3.30654545	     -0.03937148	      0.62563607	      0.43739888	      3.59121920	      0.02467001	     -0.03288997	      0.01777042
     10.09948967	      2.56890108	      0.00027201	     -0.19835776	      2.85009932	      1.17368691	      0.27686100	      0.02587565	     -0.04659288	      0.09962628	      0.07286540	      0.40758575	     -0.09819263	      0.11748668	     -0.48804216	      0.49378149	     -0.17345903	     -0.26043325	     -0.47394925	      5.75646439	      0.32774404	      0.98870377	      3.32505319	      0.00311257	      0.55066510	      0.40007778	      3.58423757	      0.05803167	      0.03159890	     -0.02834527
     10.13282267	      2.56843736	      0.01437616	     -0.20603022	      2.84568343	      1.17406452	      0.27828943	      0.01714035	     -0.04621286	      0.13877392	      0.03771939	      0.39083227	     -0.16134844	      0.13443967	     -0.49169448	      0.48427279	     -0.15937959	     -0.23081867	     -0.46545635	      5.77586738	      0.37719666	      0.98881606	      3.34467268	      0.04944164	      0.48809590	      0.36258179	      3.57452893	      0.02009461	      0.02295874	      0.00123962
     10.16615567	      2.56448105	      0.00974274	     -0.20999716	      2.84221052	      1.17426955	      0.27857250	      0.03521213	     -0.04334860	      0.16294874	      0.01801494	      0.37673738	     -0.18355765	      0.13202626	     -0.47740301	      0.48333233	     -0.14073508	     -0.22622148	     -0.50720426	      5.81557697	      0.45979767	      0.98907509	      3.36673817	      0.08417369	      0.40932742	      0.29571665	      3.56437316	     -0.04809404	     -0.04311351	      0.04251748
     10.19948867	      2.53986728	      0.01864644	     -0.17691405	      2.83777927	      1.17407337	      0.27894417	      0.02031817	     -0.03582330	      0.06992393	      0.11439135	      0.35166154	     -0.09952327	      0.15283429	     -0.48311481	      0.42279744	     -0.16066585	     -0.21267513	     -0.50438179	      5.86056693	      0.49816312	      0.98948788	      3.38783466	      0.07565190	      0.29384237	      0.17225083	      3.54749050	     -0.04349160	      0.00601426	      0.01844732
     10.23282167	      2.51886103	      0.00965929	     -0.22989673	      2.83898020	      1.17497124	      0.27858109	      0.02303673	     -0.02767808	      0.18456751	      0.06122814	      0.42141048	     -0.07601300	      0.13567388	     -0.49513424	      0.45643510	     -0.14623031	     -0.22120238	     -0.50216965	      5.90568282	      0.56581869	      0.99003699	      3.41382709	      0.06773909	      0.26848101	      0.03189597	      3.53307228	      0.01898362	      0.03832445	      0.01304323
     10.26615467	      2.51013463	     -0.00734133	     -0.21196474	      2.83784952	      1.17532819	      0.27391889	      0.03290915	     -0.02664974	      0.12900432	      0.13598515	      0.38190828	     -0.14868416	      0.09370393	     -0.44651408	      0.39964076	     -0.09252007	     -0.23654384	     -0.47810608	      5.95377980	      0.54236950	      0.99069073	      3.44131928	      0.07317036	      0.21030435	     -0.10007840	      3.51590348	      0.06405217	     -0.03371002	     -0.01165146
     10.29948767	      2.49573036	     -0.00450012	     -0.22836342	      2.83726565	      1.17596156	      0.27231925	      0.02220602	     -0.02357762	      0.15256078	      0.14695294	      0.40481766	     -0.11335973	      0.08844077	     -0.44961336	      0.40039634	     -0.11411630	     -0.24035090	     -0.48285237	      5.98734531	      0.52019322	      0.99147045	      3.46771406	      0.08276468	      0.15496355	     -0.22566022	      3.49274380	      0.04204326	     -0.02089248	      0.01503867
     10.33282067	      2.46450612	      0.00180374	     -0.25752118	      2.83605680	      1.17668833	      0.27195449	      0.00563289	     -0.00033330	      0.21390040	      0.12122985	      0.45432999	     -0.03637359	      0.09460135	     -0.48326602	      0.41676831	     -0.14694467	     -0.24111069	     -0.50830929	      6.03537465	      0.51917870	      0.99230517	      3.49676549	      0.09170786	      0.07330148	     -0.35707046	      3.47529216	     -0.03138447	      0.04180689	      0.05888781
     10.36615367	      2.42771561	      0.00583585	     -0.22111153	      2.83133166	      1.17634476	      0.26767094	     -0.01745533	      0.03956159	      0.13880298	      0.18848234	      0.39875598	     -0.07286215	      0.08422875	     -0.45392705	      0.32957256	     -0.08717397	     -0.22933080	     -0.50619834	      6.09275724	      0.49250269	      0.99320978	      3.52214509	      0.08533654	     -0.07196656	     -0.50871498	      3.45404418	     -0.06217901	     -0.01255328	      0.03957037
     10.39948667	      2.42414295	      0.00455744	     -0.26356963	      2.83098212	      1.17713008	      0.26414920	     -0.03262681	      0.03664993	      0.27233232	      0.08421478	      0.42249499	     -0.08284005	      0.07055407	     -0.43183250	      0.36531275	     -0.05630635	     -0.23697588	     -0.52777076	      6.14005663	      0.54574640	      0.99418899	      3.55143271	      0.05946184	     -0.15900928	     -0.69838305	      3.43163146	     -0.01887573	     -0.03606842	      0.03616988
     10.43281967	      2.43050216	     -0.01057635	     -0.24305423	      2.83130043	      1.17652066	      0.25823259	     -0.02679668	      0.03501629	      0.23483516	      0.11675755	      0.39007144	     -0.01913829	      0.04897904	     -0.45248285	      0.36186807	     -0.11770873	     -0.28144641	     -0.51702361	      6.19068919	      0.51203414	      0.99520591	      3.57952775	      0.02222394	     -0.26789959	     -0.88212374	      3.41323861	      0.03653437	      0.02557635	     -0.00889925
     10.46615267	      2.46031047	     -0.01545023	     -0.22958213	      2.83238085	      1.17633285	      0.25511192	     -0.02878132	      0.04570677	      0.20596756	      0.13003248	      0.36723978	      0.02680942	      0.04369033	     -0.49914545	      0.36439689	     -0.08231377	     -0.29459889	     -0.50283177	      6.23688385	      0.43469199	      0.99616689	      3.60583149	     -0.02622461	     -0.29372035	     -1.04506237	      3.38711468	      0.03721117	     -0.00221155	     -0.00007787
     10.49948567	      2.49726485	     -0.01182051	     -0.27404956	      2.83509318	      1.17778978	      0.25643003	     -0.03288171	      0.04888688	      0.30773986	      0.04141467	      0.39721651	     -0.03105276	      0.04120435	     -0.50893665	      0.43950445	     -0.02376775	     -0.28543751	     -0.49516114	      6.26779669	      0.39815480	      0.99709319	      3.63259662	     -0.06120618	     -0.28724333	     -1.22652228	      3.37028777	     -0.01609280	     -0.02665447	      0.05780200
     10.53281867	      2.52058868	     -0.00374552	     -0.25339394	      2.83521471	      1.17739776	      0.25804090	     -0.03474505	      0.04994656	      0.21914956	      0.12937068	      0.34364114	     -0.04285786	      0.05757143	     -0.45871574	      0.46066734	     -0.05838424	     -0.27764531	     -0.46646037	      6.29986338	      0.31948521	      0.99811295	      3.65638861	     -0.07632193	     -0.42737139	     -1.43100133	      3.34863033	     -0.05669944	      0.02672112	      0.02449306
     10.56615167	      2.54380283	      0.00146231	     -0.28772212	      2.83712007	      1.17789813	      0.26264665	     -0.03776787	      0.05695184	      0.28947729	      0.06955145	      0.37182347	      0.06103308	      0.09042994	     -0.45396364	      0.54610450	     -0.06111060	     -0.26149080	     -0.47140058	      6.34216233	      0.34459093	      0.99905521	      3.67769384	     -0.09576288	     -0.49830443	     -1.53780120	      3.32950859	     -0.03710372	      0.00363800	      0.02488686
     10.59948467	      2.57169255	     -0.00058677	     -0.28865449	      2.83802370	      1.17714138	      0.26500551	     -0.02966097	      0.06262844	      0.30807153	      0.01914369	      0.36826291	      0.05026975	      0.09909685	     -0.49653319	      0.57503732	      0.01518805	     -0.24139019	     -0.47084972	      6.37920926	      0.37367034	      0.99998542	      3.70188545	     -0.14418530	     -0.52003534	     -1.29189611	      3.31089867	      0.02104981	     -0.02969396	      0.03230943
     10.63281767	      2.60218254	      0.00273925	     -0.24215072	      2.83670021	      1.17527938	      0.26498732	     -0.02409562	      0.06198041	      0.20804657	      0.06759861	      0.29961103	     -0.01402275	      0.10150325	     -0.51628275	      0.55776067	      0.00455626	     -0.22805051	     -0.44157159	      6.40118612	      0.30426642	      1.00092453	      3.71821698	     -0.20864589	     -0.55431484	     -1.00475300	      3.28936485	      0.06049935	      0.01574529	      0.00011878
     10.66615067	      2.64248654	      0.00584554	     -0.28803121	      2.83795280	      1.17655772	      0.26732287	     -0.01973941	      0.06367656	      0.33411041	     -0.05194302	      0.33513759	      0.06979705	      0.12228373	     -0.49956623	      0.65733491	     -0.05176875	     -0.21579759	     -0.44891013	      6.42135834	      0.23906104	      1.00161720	      3.73585249	     -0.24649385	     -0.50600919	     -0.71069485	      3.27077239	      0.03099140	      0.01308919	      0.01796912
     10.69948367	      2.66784264	      0.01320703	     -0.28554374	      2.83769085	      1.17611622	      0.26893320	     -0.02030504	      0.06836018	      0.32305481	     -0.04883323	      0.32553632	      0.10907427	      0.13974372	     -0.48715070	      0.67299350	     -0.00530620	     -0.19090332	     -0.46054667	      6.43288530	      0.13723734	      1.00232599	      3.75182871	     -0.24650926	     -0.53436962	     -0.41591734	      3.25813154	     -0.02124248	     -0.01557539	      0.00051530
     10.73281667	      2.65284536	      0.01866325	     -0.26133494	      2.83757319	      1.17489986	      0.26883688	     -0.02992453	      0.06811698	      0.27187856	     -0.03141847	      0.30536885	      0.01787223	      0.13396951	     -0.51360235	      0.63890262	      0.02251526	     -0.18920047	     -0.44388886	      6.44070099	      0.13945027	      1.00317863	      3.75952458	     -0.22611082	     -0.60192559	     -0.15236366	      3.23880059	     -0.02919945	      0.02629089	      0.00359406
     10.76614967	      2.64724439	      0.00657475	     -0.28477030	      2.84078862	      1.17596179	      0.26646087	     -0.02841078	      0.07004317	      0.35867365	     -0.13692495	      0.34639073	      0.08319504	      0.11855564	     -0.50819992	      0.66916357	      0.00422558	     -0.22037800	     -0.45072426	      6.46216416	      0.21749205	      1.00386222	      3.77433926	     -0.25349464	     -0.54968903	      0.13840368	      3.21963032	     -0.00066312	     -0.00487139	      0.04904941
     10.79948267	      2.66175545	     -0.00434017	     -0.26914394	      2.84473967	      1.17525117	      0.26200004	     -0.02828261	      0.07333377	      0.30224715	     -0.08085952	      0.33912693	      0.19078898	      0.10017002	     -0.48317900	      0.66260123	      0.01789267	     -0.24950559	     -0.47802947	      6.47937622	      0.15976000	      1.00442450	      3.78200978	     -0.33003925	     -0.48499086	      0.47782261	      3.20714393	      0.03459347	     -0.03823496	     -0.00140460
     10.83281567	      2.65373668	     -0.00984138	     -0.28577919	      2.84969572	      1.17608697	      0.25907328	     -0.03689362	      0.06657806	      0.30978840	     -0.05612719	      0.37386708	      0.08951201	      0.06074866	     -0.49489389	      0.66464108	      0.02641891	     -0.27731730	     -0.46569345	      6.48388784	      0.11816093	      1.00502785	      3.78373830	     -0.34925967	     -0.42269353	      0.77226606	      3.18937949	      0.03768298	      0.04571878	     -0.03862916
     10.86614867	      2.64690798	     -0.02026745	     -0.32667048	      2.85302575	      1.17859401	      0.25747833	     -0.03249720	      0.06402184	      0.40455385	     -0.12617048	      0.43147657	      0.07616375	      0.03290402	     -0.48202857	      0.67607337	      0.05351866	     -0.30103159	     -0.44579454	      6.49252495	      0.12606557	      1.00545955	      3.79432319	     -0.29279977	     -0.31407753	      0.77917012	      3.17186580	     -0.01452172	      0.01022168	      0.01670584
     10.89948167	      2.63156935	     -0.01611707	     -0.30294843	      2.85227371	      1.17789561	      0.25656873	     -0.04233193	      0.06675679	      0.33079720	     -0.05265342	      0.41817682	      0.20894530	      0.04669529	     -0.46319703	      0.62614516	      0.04703858	     -0.30848285	     -0.46292634	      6.49067908	      0.09026330	      1.00587203	      3.79501552	     -0.23278425	     -0.29144495	      0.55492986	      3.15956297	     -0.04576551	     -0.05326956	      0.03290250
     10.93281467	      2.58980302	     -0.02465518	     -0.30443861	      2.85113867	      1.17824290	      0.25520466	     -0.04009674	      0.06683407	      0.34565924	     -0.05417187	      0.43152351	      0.17267117	      0.02658713	     -0.46370389	      0.60543853	      0.00092612	     -0.33394638	     -0.50370607	      6.48455337	      0.14693617	      1.00635994	      3.79490337	     -0.20881489	     -0.28190096	      0.30354234	      3.14421316	     -0.03465196	      0.03924570	      0.03822248
     10.96614767	      2.58287920	     -0.02794104	     -0.32953823	      2.84843194	      1.18018871	      0.25411543	     -0.03866570	      0.06483654	      0.44388573	     -0.12920237	      0.45326503	      0.12433038	      0.01434273	     -0.45372866	      0.58417217	      0.05960766	     -0.32257789	     -0.52123457	      6.48387941	      0.19073749	      1.00659047	      3.80276700	     -0.24054191	     -0.16961773	      0.09540897	      3.13253357	      0.00450144	      0.00560632	      0.02240864
     10.99948067	      2.60221624	     -0.02505086	     -0.30403929	      2.84379372	      1.17938449	      0.25325828	     -0.03223617	      0.06541202	      0.38794458	     -0.06021637	      0.41393110	      0.19926622	      0.02977742	     -0.45422892	      0.53058260	      0.07795833	     -0.30062480	     -0.50857095	      6.48310339	      0.11977517	      1.00668847	      3.79831991	     -0.26057716	     -0.07333327	     -0.08123464	      3.12934259	      0.02252911	     -0.06400028	     -0.04000043
     11.03281367	      2.59621952	     -0.02275205	     -0.30559805	      2.83996175	      1.17981357	      0.25556707	     -0.01977405	      0.06249972	      0.40032143	     -0.05993554	      0.41770577	      0.18944324	      0.04279889	     -0.48393767	      0.53911460	     -0.03778590	     -0.29093221	     -0.49358066	      6.47056940	      0.14238529	      1.00686634	      3.79594874	     -0.22168199	      0.00357523	     -0.30067631	      3.11858658	      0.00986140	      0.04994130	     -0.01057468
     11.06614667	      2.60845494	     -0.01618745	     -0.32461446	      2.83646226	      1.18116239	      0.25987266	     -0.01061720	      0.06285663	      0.45444145	     -0.09983114	      0.42024104	      0.15306184	      0.05743991	     -0.46725249	      0.54951348	      0.01666580	     -0.24575586	     -0.52323305	      6.46042659	      0.19664385	      1.00685689	      3.79876616	     -0.12994456	      0.09672463	     -0.49703304	      3.11365991	     -0.01974516	      0.02072895	      0.06754336
     11.09947967	      2.62682968	     -0.00643766	     -0.31060229	      2.83286339	      1.18056976	      0.26336886	     -0.00890404	      0.06675307	      0.39366579	     -0.01107213	      0.37743352	      0.16638866	      0.07805858	     -0.42924585	      0.52779304	      0.11050733	     -0.19458446	     -0.53860380	      6.44457504	      0.19351989	      1.00679744	      3.79161278	     -0.03962468	      0.10565529	     -0.67116343	      3.11803936	     -0.01879023	     -0.07244222	      0.04494404
     11.13281267	      2.62065407	     -0.00464843	     -0.33152526	      2.83189759	      1.18161051	      0.26540184	     -0.00717092	      0.06513237	      0.43793540	     -0.01648969	      0.38828422	      0.16870561	      0.08495842	     -0.44381379	      0.55828099	      0.00217360	     -0.19126523	     -0.49040526	      6.41965051	      0.28363289	      1.00675603	      3.78638147	     -0.01319139	      0.14390040	     -0.88230186	      3.11851307	      0.00863267	      0.03808256	      0.01359666
     11.16614567	      2.65304998	     -0.02003134	     -0.33517761	      2.83218980	      1.18145824	      0.26267209	      0.01433102	      0.06337663	      0.46608371	     -0.03934921	      0.35886009	      0.19225203	      0.05990364	     -0.45086426	      0.58120695	      0.00420350	     -0.20291370	     -0.48576014	      6.41655335	      0.33638198	      1.00644413	      3.78301307	     -0.01435529	      0.26529471	     -1.06176285	      3.12306315	      0.02981689	      0.02904336	      0.00847770
     11.19947867	      2.70173501	     -0.03421146	     -0.29316507	      2.83159189	      1.17877745	      0.25762795	      0.03237162	      0.06560665	      0.36994965	      0.03544787	      0.27369525	      0.17370254	      0.02301320	     -0.46265380	      0.55032504	      0.11949789	     -0.20445058	     -0.51118680	      6.40573887	      0.28239103	      1.00603172	      3.77223748	     -0.00352905	      0.35470955	     -1.21406418	      3.13158813	      0.02325655	     -0.07213254	      0.00616217
     11.23281167	      2.71295639	     -0.02233189	     -0.30784515	      2.83134808	      1.17897991	      0.25680987	      0.01356278	      0.05880850	      0.42102630	     -0.01397379	      0.27958207	      0.13293265	      0.02602237	     -0.50865970	      0.58495578	      0.04394381	     -0.20306914	     -0.47760166	      6.36982939	      0.31133386	      1.00563404	      3.75983261	      0.01595863	      0.40891493	     -1.39264541	      3.14317012	      0.00419169	      0.03694001	      0.04946040
     11.26614467	      2.72780292	     -0.01654566	     -0.30629623	      2.82959650	      1.17890156	      0.25583738	      0.00400184	      0.05825163	      0.43208844	     -0.02743126	      0.24619031	      0.18334371	      0.03497154	     -0.47240964	      0.59979697	      0.00030019	     -0.20620247	     -0.46213143	      6.35692651	      0.32393075	      1.00507188	      3.74928065	      0.09710627	      0.38597204	     -1.54248957	      3.16027373	     -0.02168051	      0.04751093	      0.04974978
     11.29947767	      2.74309391	     -0.01441065	     -0.27182200	      2.82761317	      1.17699238	      0.25425100	     -0.00229992	      0.06196657	      0.36495798	      0.01263184	      0.18355508	      0.17973952	      0.03472712	     -0.43674922	      0.56515648	      0.10229187	     -0.20003094	     -0.48983376	      6.34339024	      0.32805547	      1.00446025	      3.73048481	      0.18014935	      0.34556227	     -1.52369753	      3.18060950	     -0.01939362	     -0.06769358	      0.01101027
     11.33281067	      2.72249847	     -0.00809649	     -0.27360836	      2.82896488	      1.17650606	      0.25442401	     -0.01611399	      0.05514182	      0.40349545	     -0.05977333	      0.21155737	      0.08455399	      0.04340139	     -0.50386592	      0.57142574	      0.07382551	     -0.21520111	     -0.48549285	      6.31035740	      0.42704650	      1.00391273	      3.71393075	      0.18365818	      0.39868447	     -1.45441617	      3.20267652	      0.00833501	      0.02012570	      0.02595801
     11.36614367	      2.72088588	     -0.00856788	     -0.23474856	      2.83004087	      1.17464631	      0.25284685	     -0.01807318	      0.05239271	      0.31913675	     -0.02295718	      0.18168010	      0.14338962	      0.05919976	     -0.49962632	      0.54166248	      0.02286923	     -0.24355551	     -0.46724392	      6.30027989	      0.39409363	      1.00313346	      3.69327582	      0.15041470	      0.45843278	     -1.38205661	      3.22569360	      0.01978210	      0.04518194	      0.01206135
     11.39947667	      2.73237162	     -0.02288420	     -0.22484386	      2.83359518	      1.17419467	      0.25167049	      0.00118993	      0.05343730	      0.27672148	      0.00232878	      0.17454298	      0.18823490	      0.05490065	     -0.43936562	      0.53501371	      0.07223746	     -0.27207307	     -0.47364909	      6.28914964	      0.29682227	      1.00229275	      3.66613890	      0.13843204	      0.51549075	     -1.30025166	      3.25175097	     -0.00326346	     -0.05338063	      0.00611297
     11.43280967	      2.70565486	     -0.03300279	     -0.26329606	      2.83929864	      1.17565612	      0.25475359	      0.02031258	      0.04296602	      0.34431090	     -0.05618090	      0.25961411	      0.04453530	      0.05003416	     -0.45264958	      0.56722808	      0.08025251	     -0.29942777	     -0.46455664	      6.25983528	      0.28445776	      1.00154810	      3.64292461	      0.13798826	      0.52720877	     -1.24784860	      3.28163207	     -0.02896901	      0.01884909	      0.03627206
     11.46614267	      2.66850202	     -0.02096862	     -0.21523968	      2.83860819	      1.17447917	      0.25964655	      0.01385477	      0.03998245	      0.21500647	      0.02251001	      0.25268087	      0.05222434	      0.09713944	     -0.44430700	      0.49287062	      0.05957600	     -0.29703450	     -0.43611260	      6.24220662	      0.24093761	      1.00080993	      3.61496584	      0.17220262	      0.45625176	     -1.18619722	      3.31337151	     -0.02097234	      0.03953531	      0.02659329
     11.49947567	      2.63638121	     -0.00309880	     -0.19812897	      2.83679031	      1.17419857	      0.26541960	     -0.00241742	      0.04155971	      0.20795941	     -0.03006724	      0.28425729	      0.15466962	      0.16073360	     -0.41182771	      0.46331353	      0.03613452	     -0.27888978	     -0.46208266	      6.22702135	      0.26792216	      1.00005941	      3.58044271	      0.20217684	      0.46785319	     -1.14260759	      3.34821533	      0.01105128	     -0.04955771	      0.04292073
     11.53280867	      2.59443330	     -0.00892883	     -0.18408811	      2.83628520	      1.17412174	      0.26790939	      0.01402289	      0.03076369	      0.20602162	     -0.07649547	      0.29551194	      0.01997725	      0.15506069	     -0.40088537	      0.43691459	      0.01780734	     -0.28933126	     -0.51131516	      6.21380141	      0.26983089	      0.99936370	      3.55233465	      0.15704653	      0.46555645	     -1.15159972	      3.38405946	      0.01209680	      0.00806615	      0.01797339
     11.56614167	      2.57917411	     -0.01607409	     -0.14497893	      2.83521160	      1.17374350	      0.26890527	      0.03588181	      0.01788681	      0.10901981	     -0.01675658	      0.28519543	     -0.02629933	      0.15090625	     -0.41126560	      0.36870179	      0.04394756	     -0.28844882	     -0.50530752	      6.21239644	      0.11826374	      0.99865633	      3.52075488	      0.08228851	      0.43217549	     -1.16839315	      3.41669722	     -0.00825961	      0.02797771	     -0.04168078
     11.59947467	      2.58476602	     -0.00250951	     -0.17731477	      2.83572494	      1.17456932	      0.27296456	      0.02720215	      0.01054410	      0.19412176	     -0.10868873	      0.36968104	      0.09267432	      0.18767792	     -0.43088372	      0.39367220	      0.01717092	     -0.26136658	     -0.46196905	      6.20349287	     -0.00893539	      0.99798619	      3.48654206	      0.02846131	      0.49717351	     -1.17490293	      3.45546939	     -0.00844194	     -0.04408319	      0.00412099
     11.63280767	      2.59386585	     -0.00705624	     -0.12472774	      2.83404347	      1.17413457	      0.27221908	      0.04099102	     -0.04104220	      0.08199871	     -0.06334569	      0.30092690	      0.00251239	      0.16687165	     -0.38584407	      0.34228356	     -0.02978823	     -0.26023288	     -0.45138924	      6.20257035	     -0.08374602	      0.99751650	      3.45423243	     -0.00226879	      0.46245274	     -1.17514388	      3.49289203	      0.00162041	      0.02568783	      0.04106590
     11.66614067	      2.57159473	      0.00182349	     -0.12812802	      2.83577032	      1.17408777	      0.27531546	      0.02616152	     -0.03722450	      0.07468709	     -0.06287237	      0.32630538	     -0.10641203	      0.15593962	     -0.41371856	      0.35570502	     -0.03029015	     -0.23711011	     -0.51229945	      6.19465660	     -0.10825020	      0.99707553	      3.42457594	     -0.00313191	      0.44060133	     -1.17841769	      3.52991895	      0.02657925	      0.01738640	      0.03632971
     11.69947367	      2.57673647	      0.00179802	     -0.15745922	      2.83847595	      1.17456594	      0.27801571	      0.03110318	     -0.03353873	      0.11838575	     -0.07370640	      0.39013223	      0.03664970	      0.16055048	     -0.41491148	      0.39096147	      0.01821012	     -0.21350543	     -0.53272364	      6.19866424	     -0.14205693	      0.99670444	      3.39579940	     -0.01235920	      0.42592841	     -1.19069018	      3.57087664	      0.01415459	     -0.05481400	     -0.00961440
     11.73280667	      2.56467540	     -0.00234158	     -0.11474119	      2.83652713	      1.17498738	      0.27507965	      0.03346696	     -0.04554786	      0.01482087	      0.00714952	      0.32763000	     -0.00140362	      0.13082567	     -0.37218621	      0.31965269	     -0.04744257	     -0.21603980	     -0.42742020	      6.21032353	     -0.20091674	      0.99645932	      3.36485610	     -0.09860043	      0.36312614	     -1.23248664	      3.60678033	     -0.01229515	      0.03336488	     -0.04385166
     11.76613967	      2.58233143	      0.00082540	     -0.16678679	      2.83933544	      1.17525131	      0.27433660	      0.03090800	     -0.05314720	      0.13728110	     -0.08382583	      0.37457456	     -0.10005180	      0.10418259	     -0.40430337	      0.39265850	     -0.05369652	     -0.20436917	     -0.45006243	      6.22345524	     -0.27428873	      0.99622735	      3.34482094	     -0.19817832	      0.42318386	     -1.27323200	      3.64406309	     -0.01902223	      0.01585715	      0.02616113
     11.79947267	      2.61957515	      0.00143155	     -0.14037686	      2.83784097	      1.17401222	      0.27226834	      0.03017242	     -0.05076997	      0.05336283	      0.00282444	      0.33062667	     -0.02897724	      0.09969228	     -0.41280023	      0.38716114	     -0.00070494	     -0.18467297	     -0.51917442	      6.24050873	     -0.46973401	      0.99606750	      3.32029370	     -0.24871577	      0.43621738	     -1.26815354	      3.67987620	     -0.00482541	     -0.06469492	      0.03640954
     11.83280567	      2.61253186	      0.00635391	     -0.14403760	      2.83406732	      1.17418102	      0.26983423	      0.02030624	     -0.05405538	      0.07902262	     -0.00760195	      0.31631749	     -0.02898344	      0.09261899	     -0.42223269	      0.38024454	     -0.09599790	     -0.18431147	     -0.47640107	      6.27718786	     -0.52585646	      0.99602290	      3.29874529	     -0.29231762	      0.39141723	     -1.30368872	      3.71300001	      0.01308881	      0.05452311	      0.03427169
     11.86613867	      2.61268425	      0.00193048	     -0.18148179	      2.83051981	      1.17549179	      0.26700567	      0.03119004	     -0.05975320	      0.20883611	     -0.10368945	      0.32586093	     -0.08247055	      0.07357965	     -0.41848739	      0.39418062	     -0.09894974	     -0.18163415	     -0.43318937	      6.30015498	     -0.49156870	      0.99600609	      3.28971847	     -0.30693127	      0.36140365	     -1.34848357	      3.74639657	      0.00898832	      0.03472522	      0.02346116
     11.89947167	      2.62396645	      0.00366861	     -0.13790948	      2.82476082	      1.17446042	      0.26523948	      0.03202405	     -0.05550392	      0.10500639	      0.00395977	      0.25406739	     -0.06278487	      0.07951261	     -0.42236910	      0.33629134	     -0.01299339	     -0.16083885	     -0.47391983	      6.31205346	     -0.55698370	      0.99601458	      3.27253432	     -0.31889877	      0.29766929	     -1.34779571	      3.77238754	     -0.01244539	     -0.09114326	     -0.04323411
     11.93280467	      2.61919670	      0.01928358	     -0.19524711	      2.82470885	      1.17509496	      0.26725014	      0.01904088	     -0.05921750	      0.23097106	     -0.06373980	      0.32048108	     -0.04857731	      0.10467314	     -0.47921150	      0.41580179	     -0.11059027	     -0.15507676	     -0.52659541	      6.34204417	     -0.56965752	      0.99606781	      3.26181136	     -0.38832317	      0.31414738	     -1.36635590	      3.80073416	     -0.01043284	      0.03352573	      0.00280223
     11.96613767	      2.63090969	      0.01829098	     -0.20717359	      2.82211107	      1.17529500	      0.26627889	      0.02869834	     -0.06394076	      0.25236130	     -0.05544175	      0.30053587	     -0.07165658	      0.11075851	     -0.43227689	      0.41398034	     -0.15445167	     -0.16149500	     -0.48683718	      6.37045934	     -0.65430744	      0.99611862	      3.25802106	     -0.45499620	      0.34469696	     -1.35154785	      3.82733658	     -0.01454362	      0.06529882	      0.05178817
     11.99947067	      2.64584760	      0.01652138	     -0.20298025	      2.81916192	      1.17498659	      0.26610340	      0.03831643	     -0.06235010	      0.21753317	      0.01610863	      0.27101418	     -0.09378972	      0.12183209	     -0.39805218	      0.37032619	     -0.06191208	     -0.14926187	     -0.42443254	      6.39577820	     -0.76598358	      0.99615907	      3.24876033	     -0.49867293	      0.35196969	     -1.31947011	      3.84119732	     -0.00065190	     -0.07804169	      0.03894964
     12.03280367	      2.61861765	      0.02731184	     -0.28440150	      2.82128132	      1.17768925	      0.26965278	      0.03365994	     -0.06692838	      0.38558093	     -0.07066896	      0.39141346	     -0.09913152	      0.15090995	     -0.47543263	      0.44853765	     -0.11527332	     -0.14939144	     -0.44024271	      6.42868017	     -0.71695688	      0.99623694	      3.24639508	     -0.55055516	      0.32724067	     -1.34803788	      3.86084199	      0.02343023	      0.01078947	      0.04033648
     12.06613667	      2.58597372	      0.02595883	     -0.26666666	      2.81748099	      1.17725033	      0.27012578	      0.03840140	     -0.06421902	      0.34792292	     -0.03232868	      0.37815133	     -0.06945536	      0.17616596	     -0.44505064	      0.41728004	     -0.16893808	     -0.16652179	     -0.48611952	      6.43870467	     -0.67071930	      0.99629179	      3.24752737	     -0.54103645	      0.26169873	     -1.34393538	      3.87598099	      0.01931519	      0.07368160	      0.00388827
     12.09946967	      2.58368619	      0.03307481	     -0.23827426	      2.81100059	      1.17654933	      0.26960685	      0.03398927	     -0.06112997	      0.32935138	     -0.04710419	      0.32681981	     -0.05228228	      0.20940345	     -0.36906894	      0.34814139	     -0.09582973	     -0.15298292	     -0.49380725	      6.44423299	     -0.66605225	      0.99627489	      3.24318162	     -0.51006261	      0.29815686	     -1.31654928	      3.87865864	     -0.00547591	     -0.07503603	      0.01078071
     12.13280267	      2.56235298	      0.03731344	     -0.29423677	      2.81131057	      1.17883108	      0.27059414	      0.03852344	     -0.06757287	      0.47757664	     -0.16496911	      0.41381213	     -0.12358227	      0.22048036	     -0.44315639	      0.38121394	     -0.14452976	     -0.16481959	     -0.46952770	      6.47985446	     -0.67730592	      0.99627763	      3.24286479	     -0.52548720	      0.31470548	     -1.33366302	      3.88653008	     -0.02078557	     -0.01156862	      0.04762123
     12.16613567	      2.53977101	      0.03816913	     -0.30145355	      2.81173960	      1.17795880	      0.27060840	      0.03725649	     -0.07024095	      0.46579378	     -0.12548790	      0.46210010	     -0.10497506	      0.23276449	     -0.48129586	      0.36955718	     -0.19493614	     -0.18386290	     -0.45418292	      6.49308650	     -0.78211363	      0.99623572	      3.24708071	     -0.55857217	      0.25451472	     -1.33954783	      3.89113194	     -0.01053083	      0.07857740	      0.00890533
     12.19946867	      2.53806892	      0.03033167	     -0.27938337	      2.81081747	      1.17673711	      0.26813547	      0.03743223	     -0.06423167	      0.43616006	     -0.12638480	      0.43767253	     -0.02708062	      0.23856872	     -0.36926834	      0.32361989	     -0.12122035	     -0.19804901	     -0.46853168	      6.49350958	     -0.81365058	      0.99611496	      3.24568404	     -0.58192684	      0.28262079	     -1.34029438	      3.88598623	      0.02074747	     -0.05376602	      0.01244797
     12.23280167	      2.50214938	      0.02587858	     -0.29406691	      2.81308050	      1.17828744	      0.26740577	      0.03473956	     -0.06780753	      0.50871257	     -0.23551759	      0.46492474	     -0.11045173	      0.22306896	     -0.35002803	      0.32972522	     -0.16085047	     -0.21958750	     -0.47532471	      6.51794421	     -0.67362105	      0.99602615	      3.24488731	     -0.60160362	      0.29380090	     -1.38194234	      3.88194423	      0.04153197	     -0.01663557	      0.06735258
     12.26613467	      2.46918275	      0.02607699	     -0.30756884	      2.81739150	      1.17823376	      0.27054874	      0.03346906	     -0.06863386	      0.50588693	     -0.22011598	      0.54623464	     -0.10688824	      0.21847743	     -0.43608748	      0.34641362	     -0.19154916	     -0.22833720	     -0.48169293	      6.51801666	     -0.61806339	      0.99589101	      3.24926273	     -0.57772516	      0.23883846	     -1.38392907	      3.87593852	      0.00102710	      0.06312886	      0.01841000
     12.29946767	      2.48308024	      0.02924294	     -0.30304578	      2.81898130	      1.17750606	      0.27326553	      0.03310683	     -0.06222252	      0.46458476	     -0.16839506	      0.56557583	      0.00892948	      0.23913024	     -0.38955679	      0.33053561	     -0.10858861	     -0.21248996	     -0.45196001	      6.50860269	     -0.68759415	      0.99566506	      3.24543229	     -0.54058217	      0.25795766	     -1.34507792	      3.86095435	     -0.05198743	     -0.05285744	     -0.04720581
     12.33280067	      2.47875348	      0.03246337	     -0.31086615	      2.81964546	      1.17877857	      0.27368179	      0.02823470	     -0.06757635	      0.50770232	     -0.24228135	      0.53388659	     -0.09313977	      0.23026720	     -0.29582241	      0.34058139	     -0.17129328	     -0.21328113	     -0.39557805	      6.52700539	     -0.66372881	      0.99546156	      3.24338851	     -0.54606211	      0.29402536	     -1.36087043	      3.84582088	     -0.03551584	     -0.01285396	      0.01825966
     12.36613367	      2.47587131	      0.02693541	     -0.31641620	      2.82279437	      1.17885634	      0.27540055	      0.03283203	     -0.06968565	      0.51496282	     -0.27247455	      0.55902339	     -0.10745712	      0.21714052	     -0.34081599	      0.38326742	     -0.20006691	     -0.22202207	     -0.44166656	      6.53335290	     -0.64159460	      0.99523232	      3.24657070	     -0.55805724	      0.28138371	     -1.39581897	      3.83208283	      0.00901797	      0.06258566	      0.07549020
     12.39946667	      2.48629506	      0.02587210	     -0.28807441	      2.82251365	      1.17688162	      0.27779516	      0.03341445	     -0.05798915	      0.43296467	     -0.20999441	      0.57186997	      0.05141857	      0.23499877	     -0.39764225	      0.35949980	     -0.09643933	     -0.19481539	     -0.46144463	      6.52780711	     -0.66574880	      0.99495539	      3.24177452	     -0.54993954	      0.23935199	     -1.41640912	      3.81019183	      0.04078712	     -0.04075172	      0.02797548
     12.43279967	      2.47727016	      0.02758759	     -0.27183033	      2.81883279	      1.17800449	      0.27710748	      0.03597684	     -0.05994348	      0.44346203	     -0.25656349	      0.50908542	     -0.00998992	      0.22595533	     -0.33771951	      0.32770485	     -0.14893142	     -0.17755637	     -0.36667975	      6.53687103	     -0.57910941	      0.99471630	      3.23863163	     -0.54963315	      0.19752633	     -1.46894669	      3.78648901	      0.02349253	     -0.01675103	     -0.00763997
     12.46613267	      2.49495753	      0.03393939	     -0.28944890	      2.81812254	      1.18029629	      0.27875806	      0.04042041	     -0.06159470	      0.51474033	     -0.33393677	      0.48352771	     -0.04895827	      0.22824273	     -0.29210699	      0.37944868	     -0.18855010	     -0.15815736	     -0.38518296	      6.52463147	     -0.53096877	      0.99444259	      3.24107211	     -0.53984325	      0.23075067	     -1.49407291	      3.76377745	     -0.02165824	      0.03245784	     -0.01246901
     12.49946567	      2.53020882	      0.04824814	     -0.27233332	      2.81836052	      1.17816371	      0.28350590	      0.02928170	     -0.05373468	      0.43333318	     -0.24548782	      0.49113547	      0.08284513	      0.26113729	     -0.35631329	      0.40618067	     -0.10178252	     -0.11202471	     -0.45736275	      6.51901185	     -0.60561027	      0.99415256	      3.23382946	     -0.51247350	      0.24172600	     -1.46638101	      3.73917460	     -0.03793303	     -0.02206639	     -0.03590798
     12.53279867	      2.53268530	      0.04103409	     -0.24106678	      2.81756095	      1.17713755	      0.28273771	      0.03542982	     -0.05449996	      0.34870043	     -0.18679349	      0.43212855	      0.05348977	      0.23877199	     -0.36603724	      0.36932244	     -0.14720919	     -0.10833171	     -0.36730454	      6.54097227	     -0.58040310	      0.99394274	      3.22916020	     -0.49881447	      0.18886662	     -1.46868476	      3.70938843	     -0.00759370	      0.01309296	      0.01842731
     12.56613167	      2.54474962	      0.03099588	     -0.27873040	      2.81989096	      1.18006512	      0.28054015	      0.04376190	     -0.05610078	      0.45023004	     -0.27326007	      0.42387165	      0.03449593	      0.20445722	     -0.29813828	      0.40991923	     -0.16106613	     -0.11216658	     -0.29330238	      6.53126424	     -0.48999270	      0.99369987	      3.23156926	     -0.51015552	      0.20410294	     -1.49465054	      3.68075538	      0.04055508	      0.01487879	      0.09311276
     12.59946467	      2.56153863	      0.03605617	     -0.28930556	      2.82295284	      1.17951296	      0.28122738	      0.02940936	     -0.04787516	      0.41748656	     -0.18224435	      0.43631205	      0.13050154	      0.20451055	     -0.29834123	      0.45569110	     -0.06972022	     -0.09459982	     -0.36335508	      6.52238106	     -0.51884765	      0.99347688	      3.22698022	     -0.51638071	      0.17379314	     -1.47248719	      3.65583079	      0.05222519	     -0.03211035	      0.00746628
     12.63279767	      2.55654968	      0.03161488	     -0.25567407	      2.82233450	      1.17793307	      0.27855353	      0.02946860	     -0.04747829	      0.31821677	     -0.07464277	      0.38846842	      0.11921174	      0.18362145	     -0.32389360	      0.42446170	     -0.11845214	     -0.10556472	     -0.35966330	      6.53183646	     -0.50609778	      0.99332966	      3.22325573	     -0.50657536	      0.12179959	     -1.44199436	      3.62354458	      0.00151577	      0.02898217	     -0.06453416
     12.66613067	      2.56728694	      0.02927459	     -0.26603908	      2.81939653	      1.17972103	      0.27375339	      0.03252664	     -0.05149114	      0.41836458	     -0.20314242	      0.36451427	      0.12107120	      0.16553709	     -0.30073485	      0.40409604	     -0.13698575	     -0.11084509	     -0.27763516	      6.52610041	     -0.40804814	      0.99314621	      3.22522947	     -0.48936344	      0.21613943	     -1.44590257	      3.59547745	     -0.05376679	      0.00842960	      0.03564417
     12.69946367	      2.57199154	      0.02808592	     -0.24766896	      2.81697907	      1.17860883	      0.27066758	      0.02621688	     -0.04634466	      0.36911713	     -0.14551335	      0.33794075	      0.17396439	      0.16243325	     -0.30759514	      0.37146717	     -0.06062248	     -0.11209617	     -0.29810542	      6.52860017	     -0.45944922	      0.99300433	      3.22334347	     -0.46023353	      0.18599359	     -1.42102881	      3.56928132	     -0.04618982	     -0.04105473	      0.04950630
     12.73279667	      2.54274073	      0.02598336	     -0.24284169	      2.81655151	      1.17776794	      0.26880484	      0.01594130	     -0.04425936	      0.30232479	     -0.02522772	      0.34305782	      0.17122135	      0.15891898	     -0.32989998	      0.36211411	     -0.10198800	     -0.13030425	     -0.35122316	      6.53749606	     -0.51883729	      0.99295274	      3.22331223	     -0.45526390	      0.03776394	     -1.39994486	      3.53963016	      0.01594195	      0.03489512	     -0.00579861
     12.76612967	      2.52975104	      0.02177321	     -0.28804508	      2.81494412	      1.18065429	      0.26550194	      0.01638302	     -0.04418877	      0.45242905	     -0.14937817	      0.37004002	      0.19951963	      0.15406253	     -0.25476140	      0.36823903	     -0.10344425	     -0.14515975	     -0.30419940	      6.52609273	     -0.43666230	      0.99285712	      3.22992600	     -0.46358941	      0.07720732	     -1.40767427	      3.51597732	      0.05577944	      0.01366423	      0.03768160
     12.79946267	      2.51867986	      0.01242469	     -0.24689762	      2.81063467	      1.17900959	      0.26208814	      0.02983813	     -0.04138575	      0.37746976	     -0.09390954	      0.32024721	      0.20425253	      0.15341934	     -0.23147687	      0.26866647	     -0.04307018	     -0.15857015	     -0.24711597	      6.52438681	     -0.40707359	      0.99281955	      3.23233220	     -0.45848849	      0.09542027	     -1.35882614	      3.49299592	      0.01966653	     -0.04220975	      0.02300067
     12.83279567	      2.49358989	      0.02032560	     -0.22921235	      2.81046541	      1.17751261	      0.26520839	      0.02755215	     -0.04356180	      0.28086655	      0.03067150	      0.36162564	      0.20435527	      0.19011926	     -0.33651835	      0.25413302	     -0.09363841	     -0.16025148	     -0.32058772	      6.52043913	     -0.41484303	      0.99284684	      3.23600861	     -0.45919009	      0.05389531	     -1.28273219	      3.46639350	     -0.03958814	      0.02400058	     -0.01856938
     12.86612867	      2.48169594	      0.02734280	     -0.28948271	      2.81091483	      1.17999692	      0.26786809	      0.02546422	     -0.04013853	      0.41726818	     -0.05702481	      0.43491569	      0.24739462	      0.21805610	     -0.26212077	      0.30612700	     -0.10704935	     -0.16060769	     -0.34257550	      6.51327351	     -0.37064971	      0.99284467	      3.24404874	     -0.45215105	      0.10221484	     -1.25187011	      3.45096521	     -0.05157713	      0.01795926	      0.03607006
     12.89946167	      2.45827142	      0.02075683	     -0.25997274	      2.80600964	      1.17913557	      0.26475377	      0.03044151	     -0.03649793	      0.34843469	      0.01080607	      0.35784136	      0.20461041	      0.21225017	     -0.10610631	      0.19597989	     -0.04988671	     -0.16655665	     -0.21532953	      6.51353718	     -0.38601028	      0.99291725	      3.25202472	     -0.42848918	      0.02300784	     -1.20995477	      3.43397574	     -0.00099292	     -0.02801493	      0.03546511
     12.93279467	      2.43334974	      0.02115292	     -0.28194939	      2.80771707	      1.17946141	      0.26740241	      0.02907245	     -0.03888426	      0.35522018	      0.04545036	      0.45215234	      0.22508497	      0.23862669	     -0.24502785	      0.21906579	     -0.06959489	     -0.17506916	     -0.25609184	      6.50509035	     -0.38153210	      0.99303312	      3.26227087	     -0.41474030	     -0.06364283	     -1.17939730	      3.41653333	      0.05480836	     -0.00029828	      0.02301095
     12.96612767	      2.43096563	      0.00863092	     -0.29446886	      2.80850406	      1.17969479	      0.26585776	      0.04190293	     -0.02735968	      0.41185495	     -0.01922988	      0.48684668	      0.27941455	      0.24120592	     -0.28169554	      0.24977713	     -0.09710926	     -0.20803288	     -0.32489956	      6.49011937	     -0.34172411	      0.99314631	      3.27564172	     -0.40051092	     -0.01898237	     -1.16631352	      3.40978650	      0.04334393	      0.00988054	      0.04663604
     12.99946067	      2.44310611	      0.01862991	     -0.21219781	      2.80109595	      1.17701929	      0.25829604	      0.02407282	     -0.03642718	      0.29306214	      0.02204956	      0.31651040	      0.24148268	      0.23794859	     -0.11382515	      0.11137152	     -0.06172158	     -0.20646859	     -0.22101637	      6.47124638	     -0.33819343	      0.99331278	      3.28670614	     -0.40587134	     -0.01819316	     -1.14429431	      3.39815603	      0.00007866	     -0.00759032	      0.01799002
     13.03279367	      2.44113195	      0.03423866	     -0.26749406	      2.80419730	      1.17901700	      0.26090901	      0.00215402	     -0.03426018	      0.40367690	     -0.03875914	      0.41414136	      0.26538722	      0.26524579	     -0.20831075	      0.19902594	     -0.10088420	     -0.20244932	     -0.24911998	      6.46855635	     -0.32115558	      0.99349937	      3.29895882	     -0.41416008	     -0.06227064	     -1.15082552	      3.39391807	     -0.04111218	     -0.00040414	     -0.00421888
     13.06612667	      2.44301212	      0.01077761	     -0.29119714	      2.80954826	      1.17976672	      0.25983799	      0.02278699	     -0.02191016	      0.41660077	     -0.01661477	      0.44705675	      0.30198464	      0.23479286	     -0.26344414	      0.25458983	     -0.09229912	     -0.24345388	     -0.27196304	      6.46974521	     -0.33286584	      0.99375270	      3.31596507	     -0.38358280	     -0.16491748	     -1.15273568	      3.39545169	     -0.04474083	      0.00762661	     -0.01306454
     13.09945967	      2.45576506	     -0.00626839	     -0.23366277	      2.80859097	      1.17804623	      0.25293991	      0.02498083	     -0.01152809	      0.31125579	      0.02533262	      0.30391213	      0.29044803	      0.18337198	     -0.12909652	      0.16478866	     -0.03747037	     -0.26885360	     -0.15657842	      6.44274755	     -0.31118685	      0.99404236	      3.33026684	     -0.34773661	     -0.19887136	     -1.14562395	      3.38994086	      0.01067605	     -0.01514332	      0.03424302
     13.13279267	      2.47371944	      0.02641582	     -0.28519180	      2.81252304	      1.18044463	      0.25827620	     -0.02815338	     -0.01207828	      0.42435253	     -0.07335921	      0.38843789	      0.33353956	      0.22485073	     -0.20189237	      0.28581794	     -0.09782064	     -0.23296800	     -0.19390394	      6.41499049	     -0.23517671	      0.99432399	      3.34602731	     -0.34423553	     -0.13826961	     -1.13658191	      3.39614931	      0.05951617	     -0.00055662	      0.09090970
     13.16612567	      2.50568965	      0.02584840	     -0.27155143	      2.81546104	      1.17961717	      0.25983468	     -0.02147634	     -0.01699840	      0.34181362	      0.03032895	      0.35934162	      0.33268081	      0.21422866	     -0.23261790	      0.32199672	     -0.08843801	     -0.22757805	     -0.21789204	      6.41452445	     -0.27509731	      0.99469165	      3.36194519	     -0.32587626	     -0.19387938	     -1.10320002	      3.40327926	      0.01373665	      0.02709721	     -0.00528479
     13.19945867	      2.51074955	      0.00397658	     -0.26123371	      2.81441864	      1.17974325	      0.25742163	      0.00554289	      0.02003935	      0.33777888	      0.02273676	      0.28692258	      0.30790615	      0.16445772	     -0.15642843	      0.28879341	     -0.05296587	     -0.23466078	     -0.10004783	      6.39620236	     -0.26911715	      0.99504869	      3.37565276	     -0.30802259	     -0.20309304	     -1.10004808	      3.40430922	     -0.06245160	     -0.01327925	     -0.04359787
     13.23279167	      2.51550922	      0.01702114	     -0.31486845	      2.81472340	      1.18264546	      0.26154832	     -0.00752577	      0.02253603	      0.48665058	     -0.11993636	      0.36437504	      0.39850088	      0.19034670	     -0.19852396	      0.37095700	     -0.07639367	     -0.19677158	     -0.10556401	      6.36792910	     -0.17926551	      0.99542986	      3.39326099	     -0.31215671	     -0.20665745	     -1.12257878	      3.41954111	     -0.05422712	     -0.00334291	      0.03376279
     13.26612467	      2.50243995	      0.02984011	     -0.25652970	      2.81074142	      1.17956515	      0.26309744	     -0.02641147	      0.03834074	      0.32595885	      0.01100182	      0.29809544	      0.36336249	      0.20465611	     -0.21626363	      0.32742439	     -0.10231862	     -0.16056334	     -0.15304257	      6.34395889	     -0.23885377	      0.99587329	      3.40926229	     -0.31278427	     -0.33368754	     -1.10524048	      3.42624792	      0.01750062	      0.02070149	      0.02205683
     13.29945767	      2.52563694	      0.02365550	     -0.25391982	      2.80781092	      1.17984270	      0.26281960	     -0.00864543	      0.03368846	      0.35685568	     -0.04133590	      0.25668078	      0.37041247	      0.18794664	     -0.16691536	      0.33085484	     -0.07599482	     -0.14425991	     -0.15969351	      6.32465347	     -0.23771754	      0.99628745	      3.42023854	     -0.27897395	     -0.31069874	     -1.09475730	      3.43176878	      0.05296240	     -0.01441995	      0.04565931
     13.33279067	      2.53745928	      0.01658160	     -0.30653930	      2.80679382	      1.18335017	      0.26509439	      0.01712612	      0.03026111	      0.51813089	     -0.18016008	      0.32253007	      0.41951982	      0.19108837	     -0.20019815	      0.37189948	     -0.11535309	     -0.12992600	     -0.08836118	      6.30418810	     -0.19504026	      0.99669131	      3.43719963	     -0.24312795	     -0.23333908	     -1.07170482	      3.45099064	      0.01757996	      0.00089081	      0.04057164
     13.36612367	      2.52941558	      0.01439669	     -0.26403638	      2.80394499	      1.18075502	      0.26626939	      0.03526566	      0.03444054	      0.37522980	     -0.01975568	      0.28167918	      0.38475629	      0.19387910	     -0.21694714	      0.30728247	     -0.11793675	     -0.11539468	     -0.05661725	      6.27820300	     -0.27818234	      0.99713205	      3.45151710	     -0.23816566	     -0.30783240	     -1.01191755	      3.45699630	     -0.02921189	      0.02506867	     -0.08041555
     13.39945667	      2.52010318	      0.03041178	     -0.28313585	      2.80419915	      1.18157937	      0.26941438	      0.01564356	      0.03514214	      0.40942555	     -0.04411794	      0.31749180	      0.40064220	      0.21840151	     -0.18121369	      0.34399678	     -0.10109552	     -0.09112316	     -0.15997258	      6.24696760	     -0.23241110	      0.99753951	      3.45786196	     -0.26333888	     -0.28663443	     -0.96259735	      3.46510909	     -0.02152229	     -0.01527175	     -0.02139334
     13.43278967	      2.49048446	      0.02656017	     -0.31681137	      2.80436975	      1.18393339	      0.26907125	      0.01342123	      0.03718241	      0.51225295	     -0.15132219	      0.35659295	      0.42388277	      0.21226117	     -0.11999931	      0.35166444	     -0.15168198	     -0.09831225	     -0.13349115	      6.23573725	     -0.12126094	      0.99797166	      3.47055825	     -0.26099896	     -0.25668910	     -0.93479397	      3.48205349	      0.02330708	      0.00437860	      0.10817245
     13.46612267	      2.46938909	      0.00635481	     -0.28426646	      2.80414936	      1.18175678	      0.26562674	      0.03642258	      0.03749090	      0.38263435	      0.01043313	      0.33031486	      0.41374546	      0.18785333	     -0.14075657	      0.26477720	     -0.11820076	     -0.12709443	     -0.04213745	      6.22683576	     -0.20878469	      0.99838838	      3.48077779	     -0.22883238	     -0.35752114	     -0.87463268	      3.48412888	      0.04291679	      0.01620486	      0.02990556
     13.49945567	      2.47247666	      0.00794028	     -0.33952361	      2.80776506	      1.18435694	      0.26566715	      0.02499335	      0.03760830	      0.48771094	     -0.02372601	      0.42708732	      0.43641482	      0.19748092	     -0.21236863	      0.33136113	     -0.09970470	     -0.14438424	     -0.12042475	      6.19810788	     -0.24946416	      0.99867880	      3.48625602	     -0.20883430	     -0.29642386	     -0.79898577	      3.49130834	      0.02203561	     -0.03268012	     -0.01858017
     13.53278867	      2.47004030	      0.00391089	     -0.34845231	      2.80600737	      1.18599379	      0.25848161	      0.02047839	      0.03035613	      0.58505894	     -0.13871074	      0.38643318	      0.41395261	      0.16464751	     -0.10453405	      0.31823751	     -0.17885660	     -0.17768153	     -0.11075077	      6.18332740	     -0.19345479	      0.99899626	      3.49550145	     -0.19687658	     -0.18317336	     -0.73662873	      3.50768071	     -0.01330354	      0.00981064	      0.01513100
     13.56612167	      2.44863308	      0.00950490	     -0.28111894	      2.80151680	      1.18194557	      0.25115791	      0.00007735	      0.02982879	      0.44064668	     -0.02016611	      0.31367742	      0.42622673	      0.16782351	     -0.09931352	      0.18656190	     -0.15365441	     -0.19025726	     -0.06126424	      6.17375171	     -0.23358467	      0.99930576	      3.50142487	     -0.20427650	     -0.24806929	     -0.67577657	      3.50720636	     -0.02442257	      0.03196906	     -0.01165656
     13.59945467	      2.42729823	      0.01903551	     -0.32204000	      2.80466616	      1.18338380	      0.25156831	     -0.03275796	      0.03531184	      0.50472138	     -0.03459565	      0.43603659	      0.47979042	      0.20790719	     -0.25296733	      0.23821246	     -0.12761914	     -0.20240281	     -0.17342772	      6.16316792	     -0.22197949	      0.99954880	      3.50149559	     -0.21490971	     -0.29291762	     -0.62757825	      3.51187717	     -0.00656683	     -0.03418444	      0.02537987
     13.63278767	      2.42354005	     -0.01698096	     -0.35016880	      2.80674224	      1.18583835	      0.24317740	      0.00048623	      0.03264006	      0.61145438	     -0.12740436	      0.37983000	      0.43710458	      0.12332703	     -0.11199536	      0.25429906	     -0.18319349	     -0.27513731	     -0.13350019	      6.16380221	     -0.16119430	      0.99979804	      3.50938622	     -0.18856015	     -0.28499768	     -0.59724605	      3.52086694	      0.00358795	     -0.00517046	      0.07483579
     13.66612067	      2.43030044	     -0.01176141	     -0.32906652	      2.80508223	      1.18428910	      0.23928613	     -0.01591701	      0.03184738	      0.54555335	     -0.03449533	      0.33355093	      0.43876267	      0.12337093	     -0.06031111	      0.18432730	     -0.15849050	     -0.28171732	     -0.03012242	      6.14530562	     -0.23259685	      0.99996305	      3.51486030	     -0.18426655	     -0.28970442	     -0.51624133	      3.51816593	      0.00719182	      0.01702365	      0.00043381
     13.69945367	      2.45407298	      0.01174102	     -0.35827294	      2.80784116	      1.18546004	      0.24506918	     -0.04251283	      0.02246327	      0.55969434	      0.00001692	      0.44975602	      0.49516985	      0.19812590	     -0.23668449	      0.26309087	     -0.14196632	     -0.26878074	     -0.13925740	      6.13665047	     -0.26431253	      1.00006949	      3.50900572	     -0.18127987	     -0.21489940	     -0.42202575	      3.52647170	     -0.01645236	     -0.01114107	     -0.02464899
     13.73278667	      2.46430014	     -0.02907734	     -0.34613504	      2.80726181	      1.18532200	      0.24044650	      0.02104778	      0.03168598	      0.58097019	     -0.05914703	      0.35581813	      0.42932761	      0.12883429	     -0.13485996	      0.26586816	     -0.19189797	     -0.32657388	     -0.12072439	      6.14565373	     -0.18105503	      1.00022308	      3.51482570	     -0.15712342	     -0.13700884	     -0.37843322	      3.52579414	     -0.05219198	      0.01217510	      0.04659209
     13.76611967	      2.45857063	     -0.00093201	     -0.32759964	      2.80122910	      1.18427857	      0.24274115	     -0.00577785	      0.02474367	      0.53935884	     -0.01920317	      0.33332338	      0.44910137	      0.18144135	     -0.08145534	      0.19878728	     -0.16229881	     -0.27144566	     -0.02583156	      6.12551838	     -0.17451847	      1.00034594	      3.51840831	     -0.19199345	     -0.19685712	     -0.34109902	      3.52043273	     -0.00870287	     -0.00109654	      0.04582601
     13.79945267	      2.44762493	      0.02636572	     -0.37117828	      2.80029274	      1.18652690	      0.25185011	     -0.03484275	      0.03188097	      0.58176563	      0.00395889	      0.45296067	      0.49236703	      0.26539361	     -0.17994540	      0.27998505	     -0.15439557	     -0.21852662	     -0.12423503	      6.12077945	     -0.21406862	      1.00038395	      3.51150616	     -0.22448121	     -0.27792414	     -0.29683346	      3.52770175	      0.03383365	     -0.01940762	      0.00787384
     13.83278567	      2.47191424	     -0.01951072	     -0.36236107	      2.79794062	      1.18682752	      0.24807044	      0.04669251	      0.04066188	      0.61524985	     -0.06089891	      0.33325770	      0.42643215	      0.18341414	     -0.06165973	      0.29309560	     -0.15561864	     -0.26142559	     -0.13384766	      6.13498246	     -0.19603083	      1.00045641	      3.51701539	     -0.18694065	     -0.25120070	     -0.26699344	      3.52238595	      0.00488566	      0.01995190	      0.02672196
     13.86611867	      2.49680736	      0.02280734	     -0.32309081	      2.78942470	      1.18497702	      0.25092355	      0.00476173	      0.03291194	      0.57998969	     -0.08017071	      0.30860045	      0.46630328	      0.25932026	     -0.11133368	      0.22553603	     -0.16648509	     -0.18473528	     -0.02172407	      6.11055013	     -0.21275921	      1.00044888	      3.51818150	     -0.19295668	     -0.17054794	     -0.18764327	      3.52085324	      0.00655316	     -0.01456613	      0.03584976
     13.89945167	      2.52005861	      0.04404322	     -0.31412140	      2.78868581	      1.18413007	      0.25585466	     -0.01581940	      0.03297376	      0.54070411	     -0.04177922	      0.33789427	      0.48735655	      0.30851285	     -0.22854615	      0.26627616	     -0.18942556	     -0.14679501	     -0.10057222	      6.10860258	     -0.25636833	      1.00044312	      3.51252702	     -0.19600903	     -0.15715368	     -0.11198351	      3.52157918	      0.00375036	     -0.01050112	      0.00274059
     13.93278467	      2.54768019	     -0.00218021	     -0.32254412	      2.79260605	      1.18487897	      0.25166216	      0.04761205	      0.03652181	      0.56648261	     -0.07018611	      0.23151810	      0.42654744	      0.19299083	     -0.09831825	      0.32651195	     -0.16193822	     -0.19948177	     -0.15998795	      6.12167732	     -0.22706702	      1.00050123	      3.51376373	     -0.18222361	     -0.18524171	     -0.07075805	      3.51585996	     -0.01013748	      0.03485138	      0.00484894
     13.96611767	      2.54621719	      0.02662712	     -0.34590951	      2.79318585	      1.18634241	      0.25471615	     -0.00088838	      0.03643713	      0.61296565	     -0.10659294	      0.28680298	      0.51053626	      0.23060080	     -0.10993207	      0.31927346	     -0.15161874	     -0.14617957	     -0.01360458	      6.10704030	     -0.17855608	      1.00051198	      3.51276401	     -0.22241440	     -0.22959159	     -0.01510473	      3.51794945	      0.02818292	     -0.01107064	      0.02637868
     13.99945067	      2.54769241	      0.03771162	     -0.34930841	      2.79736232	      1.18575530	      0.25770457	     -0.02332366	      0.03832770	      0.56874465	     -0.04885351	      0.32432006	      0.50133077	      0.24236252	     -0.19566301	      0.34263688	     -0.16154168	     -0.12712380	     -0.00323611	      6.11451953	     -0.18627958	      1.00051743	      3.50905624	     -0.23547418	     -0.27854771	      0.04576569	      3.51496836	      0.03195976	     -0.02418222	      0.01761410
     14.03278367	      2.58273316	      0.00022226	     -0.33017550	      2.80323501	      1.18443656	      0.25332491	      0.02541967	      0.03898202	      0.52266262	     -0.03595104	      0.22412193	      0.42932398	      0.13820786	     -0.11102784	      0.39299098	     -0.14845411	     -0.18368897	     -0.13040839	      6.12692644	     -0.18916713	      1.00053137	      3.50757642	     -0.19742364	     -0.21541115	      0.11025291	      3.50744446	     -0.02187491	      0.02086385	      0.03310938
     14.06611667	      2.59263154	      0.01800968	     -0.32958008	      2.80353934	      1.18477135	      0.25414567	     -0.00184068	      0.03453614	      0.55321580	     -0.09927809	      0.25555990	      0.50899631	      0.16091631	     -0.14029593	      0.37650004	     -0.17882212	     -0.15898135	     -0.05436050	      6.11483359	     -0.17712579	      1.00051753	      3.50455346	     -0.19145510	     -0.11922918	      0.17802357	      3.50926123	     -0.03052082	      0.01258396	      0.04604804
     14.09944967	      2.57805375	      0.04436282	     -0.32877821	      2.80325227	      1.18456427	      0.25665502	     -0.03719190	      0.01895158	      0.53764002	     -0.07802940	      0.31473138	      0.51270563	      0.20867163	     -0.20502789	      0.34637674	     -0.16266520	     -0.12354261	     -0.01181583	      6.11640738	     -0.21800064	      1.00050819	      3.50063404	     -0.20590337	     -0.17388873	      0.21104693	      3.50793484	      0.00414828	     -0.00595343	     -0.01364670
     14.13278267	      2.53999799	      0.00266248	     -0.32413919	      2.80543845	      1.18415869	      0.25259811	      0.00649354	      0.04327721	      0.53193023	     -0.08445300	      0.26277320	      0.41247159	      0.12706893	     -0.09396865	      0.35904566	     -0.15960155	     -0.18491948	     -0.13270481	      6.12945096	     -0.23130170	      1.00051311	      3.49873086	     -0.20395102	     -0.25299748	      0.21891582	      3.50150984	      0.00880777	      0.00089872	     -0.02547416
     14.16611567	      2.50930523	      0.00730312	     -0.31627338	      2.80293682	      1.18432302	      0.25197113	      0.00541152	      0.03527967	      0.56766312	     -0.17340006	      0.29809374	      0.51694060	      0.15103224	     -0.08618516	      0.30297262	     -0.18543834	     -0.17787959	     -0.07199203	      6.12249101	     -0.17595182	      1.00055271	      3.49713065	     -0.22424599	     -0.25610972	      0.21082225	      3.49988750	      0.00935620	      0.00828623	      0.04844499
     14.19944867	      2.48276296	      0.03245402	     -0.29477965	      2.80045611	      1.18278419	      0.25504565	     -0.01918276	      0.02563233	      0.52160750	     -0.15500540	      0.36802788	      0.52246267	      0.22098358	     -0.18861772	      0.22950587	     -0.17161626	     -0.14203827	     -0.01799605	      6.11826331	     -0.19986890	      1.00055563	      3.49148029	     -0.24944908	     -0.24719867	      0.21870003	      3.49894373	      0.00190938	     -0.01271297	      0.04700253
     14.23278167	      2.48199874	      0.00953710	     -0.28854212	      2.80384370	      1.18201146	      0.25388797	      0.01459636	      0.02379873	      0.48431993	     -0.10835134	      0.32210845	      0.40928823	      0.16548505	     -0.09063623	      0.25312321	     -0.17104216	     -0.18608319	     -0.14211729	      6.12592531	     -0.26608824	      1.00053209	      3.48651009	     -0.24014837	     -0.20635681	      0.24719531	      3.49278308	     -0.02340506	     -0.01046987	     -0.01390586
     14.26611467	      2.46821353	      0.00078800	     -0.32303126	      2.80679187	      1.18402857	      0.25506831	      0.02375855	      0.02669023	      0.56073319	     -0.16348955	      0.37954622	      0.48414446	      0.16007053	     -0.03479364	      0.28546291	     -0.22587786	     -0.20669827	     -0.13216737	      6.12456674	     -0.25102695	      1.00052848	      3.48228687	     -0.22728887	     -0.14277636	      0.27747608	      3.49324419	     -0.01344192	      0.02037801	     -0.01431864
     14.29944767	      2.43279550	      0.01573595	     -0.32552821	      2.80582864	      1.18368820	      0.25752854	      0.00110763	      0.02349258	      0.54907591	     -0.14412490	      0.45710769	      0.50996550	      0.20725039	     -0.11455983	      0.20955712	     -0.18029204	     -0.17714377	      0.01194855	      6.12574371	     -0.22104603	      1.00055613	      3.47784077	     -0.22319430	     -0.18866183	      0.29610599	      3.49218592	      0.02639806	      0.01076304	      0.00134550
     14.33278067	      2.42884868	     -0.00287678	     -0.31202909	      2.80834316	      1.18233675	      0.25495399	      0.02578340	      0.01265000	      0.49070126	     -0.08200502	      0.40880167	      0.42186573	      0.16402731	     -0.07201082	      0.21325354	     -0.14932413	     -0.21538659	     -0.08398024	      6.13205922	     -0.21630208	      1.00058678	      3.47206595	     -0.21728048	     -0.26637059	      0.32461750	      3.48541734	      0.02972735	     -0.03331124	      0.02184689
     14.36611367	      2.42454669	     -0.00660565	     -0.32948021	      2.80929406	      1.18340058	      0.25335666	      0.01962243	      0.03043402	      0.54579600	     -0.13227521	      0.41753495	      0.48121652	      0.15569566	     -0.03172836	      0.27826262	     -0.25109334	     -0.24310152	     -0.18626944	      6.12503685	     -0.20518246	      1.00056281	      3.46724090	     -0.24584029	     -0.22884377	      0.39989266	      3.48421040	     -0.00083882	     -0.01717331	      0.06311919
     14.39944667	      2.43767918	      0.02649220	     -0.31354146	      2.80265130	      1.18322097	      0.25138105	     -0.02301052	      0.02114974	      0.55446952	     -0.14997542	      0.41919952	      0.52959101	      0.21412983	     -0.07233712	      0.19022294	     -0.18911270	     -0.19271453	     -0.04235423	      6.12910602	     -0.23889652	      1.00052021	      3.45977498	     -0.27209218	     -0.19390907	      0.48639237	      3.48668451	     -0.02310344	      0.03829435	      0.02949484
     14.43277967	      2.47430162	      0.02343697	     -0.29997273	      2.80019021	      1.18280454	      0.24676338	     -0.01609596	      0.00306167	      0.54046389	     -0.12276442	      0.34800570	      0.43629537	      0.19295389	     -0.09572701	      0.18032840	     -0.15783581	     -0.20751345	     -0.03712604	      6.14761761	     -0.30238424	      1.00047336	      3.45391065	     -0.24770104	     -0.21132476	      0.58073956	      3.48269239	     -0.02539308	     -0.00225684	     -0.03996620
     14.46611267	      2.52664999	      0.00986628	     -0.32475055	      2.80246313	      1.18460683	      0.24341056	      0.00843026	     -0.02761503	      0.60584404	     -0.16688758	      0.32935142	      0.49763455	      0.16375817	     -0.09334351	      0.30946480	     -0.26318142	     -0.25651363	     -0.18355439	      6.15546126	     -0.29353152	      1.00045871	      3.45006468	     -0.20969006	     -0.22017356	      0.67179025	      3.48176332	     -0.00471441	     -0.03598275	     -0.01171415
     14.49944567	      2.50708914	      0.02228019	     -0.30098671	      2.79626320	      1.18382234	      0.24239678	     -0.02688666	      0.00946301	      0.58334234	     -0.17027869	      0.29883583	      0.52216469	      0.19067459	     -0.11285366	      0.22357783	     -0.23460370	     -0.21773578	     -0.05266377	      6.14812610	     -0.26506715	      1.00042073	      3.44562751	     -0.21755260	     -0.23426715	      0.78096860	      3.48096497	      0.02424001	      0.01656717	      0.04963359
     14.53277867	      2.51792747	      0.02562422	     -0.29669329	      2.79422918	      1.18331190	      0.24349703	     -0.03195695	      0.02748802	      0.55137785	     -0.11611374	      0.27112751	      0.52266797	      0.19801033	     -0.10823182	      0.20428624	     -0.11214930	     -0.19834044	     -0.03204974	      6.15795205	     -0.27749140	      1.00035228	      3.43625848	     -0.24068135	     -0.26899803	      0.88973098	      3.48068669	      0.00341715	      0.02821190	      0.04571237
     14.56611167	      2.54182617	      0.01322630	     -0.35187702	      2.79881052	      1.18621341	      0.24769905	     -0.00461279	      0.03046323	      0.62353105	     -0.11365020	      0.30324437	      0.50595726	      0.18148325	     -0.10127823	      0.36948726	     -0.26657885	     -0.22055657	     -0.16634290	      6.17086508	     -0.27883474	      1.00029461	      3.43293818	     -0.25555382	     -0.26318806	      0.80217981	      3.47912897	     -0.03758025	     -0.02273036	      0.01487318
     14.59944467	      2.58331625	      0.04443714	     -0.34254068	      2.79337523	      1.18619307	      0.25114157	     -0.01465639	     -0.00852339	      0.61846592	     -0.10912444	      0.27100119	      0.52255551	      0.22608085	     -0.06051577	      0.32750482	     -0.23117528	     -0.15288407	     -0.04529820	      6.17511146	     -0.26927249	      1.00022196	      3.42925282	     -0.26152837	     -0.22451680	      0.67860042	      3.47881526	     -0.02925726	     -0.01078929	      0.00175600
     14.63277767	      2.59785195	      0.05748201	     -0.32141666	      2.78896529	      1.18498894	      0.25508401	     -0.01915413	     -0.00934019	      0.57724644	     -0.08446859	      0.25341616	      0.50490699	      0.26405386	     -0.10589587	      0.30528487	     -0.13619757	     -0.11352292	     -0.06863827	      6.18026480	     -0.29459895	      1.00013638	      3.42540365	     -0.24452181	     -0.18879073	      0.56063059	      3.47623508	      0.00822921	      0.02450343	      0.01600074
     14.66611067	      2.57365208	      0.02549985	     -0.32592389	      2.78822554	      1.18513121	      0.25617711	      0.01780214	      0.03597012	      0.58810700	     -0.09834320	      0.25642486	      0.51771095	      0.24627275	     -0.12203018	      0.35995513	     -0.28407871	     -0.14990263	     -0.18375528	      6.18945977	     -0.32203636	      1.00003553	      3.41936478	     -0.21588085	     -0.19388456	      0.43973174	      3.47962826	      0.02870132	      0.00711494	      0.04565424
     14.69944367	      2.58052915	      0.03243122	     -0.30744327	      2.78095911	      1.18479941	      0.25504805	      0.03141787	      0.01159482	      0.59808141	     -0.13505561	      0.21811235	      0.57895178	      0.26296341	     -0.05008015	      0.27375819	     -0.24047590	     -0.11452974	     -0.02851406	      6.18695766	     -0.32226726	      0.99994654	      3.42269829	     -0.22477436	     -0.25586276	      0.29123253	      3.47365844	      0.03443556	     -0.00955027	      0.04537960
     14.73277667	      2.56024986	      0.04352424	     -0.32862147	      2.78037115	      1.18601663	      0.25834718	      0.02053638	      0.02158612	      0.64280961	     -0.16218249	      0.26449541	      0.49370702	      0.29186628	     -0.11456501	      0.30064852	     -0.15665594	     -0.09327140	     -0.10035032	      6.18497715	     -0.34253833	      0.99982616	      3.41820557	     -0.26956637	     -0.29341955	      0.16256440	      3.47830400	      0.01089769	     -0.00859899	      0.00925329
     14.76610967	      2.55251308	      0.03000986	     -0.31583908	      2.78139189	      1.18503872	      0.25735886	      0.03573972	      0.03482629	      0.61953028	     -0.15841068	      0.25087758	      0.52148372	      0.27632065	     -0.08069402	      0.32565385	     -0.26512784	     -0.12553083	     -0.19782900	      6.19588259	     -0.36015741	      0.99970637	      3.41873420	     -0.28649534	     -0.26653169	      0.03673915	      3.47622704	     -0.02225455	      0.01066815	     -0.01002758
     14.79944267	      2.56391811	      0.04457767	     -0.26550309	      2.77817032	      1.18260694	      0.25503988	      0.01904564	      0.00889133	      0.54616065	     -0.15252117	      0.20899300	      0.59677555	      0.29466844	     -0.02932305	      0.21763212	     -0.28041401	     -0.10640900	     -0.03384962	      6.20479272	     -0.34509548	      0.99959752	      3.41688376	     -0.27281791	     -0.20878159	     -0.09203947	      3.47660538	     -0.00594048	      0.00533662	      0.01737986
     14.83277567	      2.56500352	      0.03538822	     -0.30478416	      2.78726476	      1.18421375	      0.25658106	      0.02319926	     -0.00408476	      0.58432566	     -0.16107136	      0.28069962	      0.50551633	      0.27448146	     -0.13863614	      0.27938065	     -0.17489794	     -0.13450353	     -0.06316596	      6.21541077	     -0.34834269	      0.99948931	      3.41796720	     -0.23512915	     -0.19531322	     -0.21666440	      3.47610743	      0.02305469	     -0.00797387	      0.03719075
     14.86610867	      2.55550029	      0.01513735	     -0.34113814	      2.79766764	      1.18524279	      0.25541644	      0.03223864	     -0.00535195	      0.59308767	     -0.12133796	      0.31643190	      0.49568379	      0.22024619	     -0.08693963	      0.37022127	     -0.24476746	     -0.19339712	     -0.13723189	      6.21513751	     -0.38388939	      0.99938746	      3.42125056	     -0.21951003	     -0.24331999	     -0.34149966	      3.47485609	      0.03398226	      0.00024381	      0.01221009
     14.89944167	      2.52765284	      0.03578776	     -0.31488765	      2.79779274	      1.18363510	      0.25328286	     -0.01806677	      0.00007456	      0.54208673	     -0.10580211	      0.31628128	      0.58451621	      0.23533451	     -0.00274614	      0.29006014	     -0.27866809	     -0.17907656	     -0.01094683	      6.20737599	     -0.37289973	      0.99926708	      3.42177044	     -0.25471900	     -0.24932770	     -0.46524795	      3.47488761	      0.02177735	      0.00244388	      0.01589687
     14.93277467	      2.51477675	      0.03684739	     -0.30403818	      2.80076568	      1.18323622	      0.25137407	     -0.02865950	     -0.00427865	      0.54636078	     -0.15834050	      0.34582575	      0.52558709	      0.23289879	     -0.12072601	      0.26518527	     -0.16442728	     -0.19277777	     -0.05476199	      6.22634692	     -0.31844995	      0.99916997	      3.42119493	     -0.27123584	     -0.21340320	     -0.60716535	      3.47856322	     -0.03248779	      0.00451202	      0.05124463
     14.96610767	      2.52525516	      0.00614935	     -0.28410171	      2.80435007	      1.18207277	      0.24437543	      0.00699345	     -0.02209356	      0.52554542	     -0.16941005	      0.27431346	      0.51391133	      0.15216895	     -0.05265565	      0.29859514	     -0.24098327	     -0.26456960	     -0.16635492	      6.23937396	     -0.33460303	      0.99907223	      3.42735845	     -0.25787978	     -0.22335371	     -0.75382922	      3.47500646	     -0.06448526	     -0.00510680	      0.02220014
     14.99944067	      2.50615018	      0.03645793	     -0.27411183	      2.80125024	      1.18178736	      0.24433709	     -0.04349834	     -0.02998593	      0.51956501	     -0.17227733	      0.30849487	      0.59236223	      0.19676810	     -0.04268767	      0.24095745	     -0.31528857	     -0.22552570	     -0.06283071	      6.22893084	     -0.39948183	      0.99893873	      3.42953716	     -0.26312035	     -0.25745074	     -0.88877122	      3.47658960	     -0.01020043	     -0.00756424	     -0.02894676
     15.03277367	      2.49074880	      0.02020932	     -0.29265030	      2.80222659	      1.18297513	      0.24497208	     -0.02314278	     -0.01812633	      0.57267458	     -0.22733987	      0.33891720	      0.54537161	      0.17687906	     -0.07705153	      0.21721486	     -0.18002920	     -0.22706700	     -0.04642227	      6.24201866	     -0.42919157	      0.99885534	      3.43381036	     -0.23395941	     -0.24157087	     -1.02915153	      3.47872442	      0.01497652	      0.00772258	     -0.00543326
     15.06610667	      2.47843141	     -0.00644790	     -0.29079444	      2.80491960	      1.18252192	      0.24616521	      0.01892631	     -0.00771452	      0.55441132	     -0.22234280	      0.32710931	      0.50937412	      0.13808726	     -0.05139793	      0.25895809	     -0.23610912	     -0.25901020	     -0.14983444	      6.24131223	     -0.41554712	      0.99878454	      3.43727190	     -0.22155582	     -0.23488877	     -1.15953971	      3.47850603	      0.00462335	      0.00784366	      0.03444776
     15.09943967	      2.47449014	      0.03241309	     -0.25904415	      2.80137628	      1.18060872	      0.25222488	     -0.01192931	     -0.03262297	      0.46171111	     -0.15053241	      0.35465357	      0.59973079	      0.21765505	     -0.03457557	      0.21324386	     -0.31612644	     -0.19333092	     -0.11406373	      6.22360819	     -0.37273828	      0.99873580	      3.44191706	     -0.26808007	     -0.25622711	     -1.27357832	      3.47542990	      0.00343150	     -0.01016490	      0.02958439
     15.13277267	      2.46555931	      0.04980866	     -0.27508167	      2.79989570	      1.18173074	      0.25848330	     -0.02055161	     -0.02500537	      0.48757232	     -0.16222736	      0.38097042	      0.52333342	      0.24627320	     -0.02089096	      0.19694300	     -0.21613527	     -0.13684685	     -0.07473935	      6.22637517	     -0.32622549	      0.99867310	      3.44076845	     -0.30491737	     -0.21688738	     -1.39241709	      3.47845292	     -0.01441221	     -0.01572839	      0.01744792
     15.16610567	      2.47979636	      0.01352739	     -0.31997811	      2.80390565	      1.18410098	      0.26029832	      0.03910579	     -0.01086389	      0.55924595	     -0.17983543	      0.38168186	      0.49163645	      0.18995168	      0.01924724	      0.28728706	     -0.21354691	     -0.17075886	     -0.13464418	      6.24155545	     -0.34258668	      0.99862626	      3.44690530	     -0.28435997	     -0.19520116	     -1.52347361	      3.47795043	     -0.03126182	      0.01345976	     -0.00816887
     15.19943867	      2.48037438	      0.02311813	     -0.30778062	      2.80079436	      1.18314770	      0.26218448	      0.02357730	      0.00246514	      0.50847896	     -0.11493592	      0.39574940	      0.58387939	      0.22513533	     -0.01793976	      0.26788792	     -0.31792766	     -0.14418621	     -0.06934271	      6.22933957	     -0.40503133	      0.99855634	      3.44966431	     -0.27083650	     -0.22659769	     -1.54245313	      3.47732717	      0.02026337	      0.00088293	     -0.02196144
