# Supplementary material for: Simulation of Human Movement in Zero Gravity
Source: Sensors (Basel). 2024 Mar 9;24(6):1770. doi: 10.3390/s24061770 (PMC10976247; doi:10.3390/s24061770)
Supplement: Supplementary file 1 [file sensors-24-01770-s001.zip › supplementary/motion_data/3 ArmsRotatingFront/motion.sto]

UNKNOWN
version=1
nRows=457
nColumns=30
inDegrees=no
endheader
time	/jointset/global/yaw/value	/jointset/global/roll/value	/jointset/global/pitch/value	/jointset/global/longitudinal/value	/jointset/global/vertical/value	/jointset/global/lateral/value	/jointset/SpineL/SpineL_LL/value	/jointset/SpineL/SpineL_RR/value	/jointset/SpineL/SpineL_FE/value	/jointset/SpineU/SpineU_FE/value	/jointset/Hip_r/Hip_EF_r/value	/jointset/Hip_r/Hip_RR_r/value	/jointset/Hip_r/Hip_DB_r/value	/jointset/Knee_r/Knee_FE_r/value	/jointset/Hip_l/Hip_EF_l/value	/jointset/Hip_l/Hip_RR_l/value	/jointset/Hip_l/Hip_BD_l/value	/jointset/Knee_l/Knee_FE_l/value	/jointset/Shoulder_r/Shoulder_BD_r/value	/jointset/Shoulder_r/Shoulder_EF_r/value	/jointset/Shoulder_r/Shoulder_RR_r/value	/jointset/Elbow_r/Elbow_EF_r/value	/jointset/Shoulder_l/Shoulder_DB_l/value	/jointset/Shoulder_l/Shoulder_EF_l/value	/jointset/Shoulder_l/Shoulder_RR_l/value	/jointset/Elbow_l/Elbow_EF_l/value	/jointset/Neck/Neck_LL/value	/jointset/Neck/Neck_RR/value	/jointset/Neck/Neck_FE/value
      0.00000000	      2.59522328	     -0.04596584	     -0.22874093	      3.05128236	      1.20500429	      0.35887530	      0.05701277	     -0.03943045	      0.32470807	     -0.00935608	      0.25787330	      0.15489269	      0.09258393	     -0.16393073	      0.34338469	     -0.34102238	     -0.18723307	     -0.22880720	      0.06684938	     -0.28342931	     -0.33581007	      1.30023795	     -0.05844766	     -0.26265178	      0.32290522	      1.17259379	      0.00000000	      0.00000000	      0.01745329
      0.03333300	      2.59526083	     -0.04606528	     -0.22864984	      3.05145905	      1.20534676	      0.35911596	      0.05698163	     -0.03941924	      0.32472332	     -0.00939885	      0.25788846	      0.15489712	      0.09259420	     -0.16392700	      0.34335323	     -0.34104102	     -0.18717721	     -0.22882895	      0.06686299	     -0.28344417	     -0.33577223	      1.30027630	     -0.05848767	     -0.26267915	      0.32291918	      1.17257688	      0.00000000	      0.00000000	      0.01745329
      0.06666700	      2.59578747	     -0.04673464	     -0.22766660	      3.05154948	      1.20552997	      0.35935112	      0.05689062	     -0.03908081	      0.32440002	     -0.01037082	      0.25832808	      0.15495885	      0.09264196	     -0.16385205	      0.34320690	     -0.34123671	     -0.18635658	     -0.22900490	      0.06734605	     -0.28360792	     -0.33512396	      1.30092387	     -0.05947148	     -0.26336571	      0.32305289	      1.17242124	      0.00000000	      0.00000000	      0.01745329
      0.10000000	      2.59580881	     -0.04671570	     -0.22762152	      3.05165273	      1.20589722	      0.35956345	      0.05689492	     -0.03906244	      0.32437532	     -0.01045594	      0.25831559	      0.15496773	      0.09263787	     -0.16387042	      0.34317624	     -0.34124572	     -0.18634614	     -0.22901954	      0.06738548	     -0.28363033	     -0.33507512	      1.30098619	     -0.05956241	     -0.26342962	      0.32306243	      1.17242739	      0.00000000	      0.00000000	      0.01745329
      0.13333300	      2.59623127	     -0.04654404	     -0.22610870	      3.05143075	      1.20609123	      0.35956910	      0.05723221	     -0.03859211	      0.32243935	     -0.01486909	      0.25821005	      0.15535907	      0.09295407	     -0.16473758	      0.34219704	     -0.34164143	     -0.18511805	     -0.22957598	      0.06986067	     -0.28460458	     -0.33238390	      1.30448149	     -0.06441928	     -0.26663592	      0.32368971	      1.17321763	      0.00000000	      0.00000000	      0.01745329
      0.16666700	      2.59592598	     -0.04678331	     -0.22563291	      3.05154623	      1.20628397	      0.35978596	      0.05705685	     -0.03890161	      0.32282663	     -0.01471772	      0.25799542	      0.15541855	      0.09312311	     -0.16493711	      0.34197437	     -0.34167234	     -0.18514816	     -0.22964536	      0.06991988	     -0.28459106	     -0.33210278	      1.30507989	     -0.06461808	     -0.26646924	      0.32390189	      1.17361448	      0.00000000	      0.00000000	      0.01745329
      0.20000000	      2.59246751	     -0.04470832	     -0.21648117	      3.04956755	      1.20545186	      0.35877307	      0.05583243	     -0.04148856	      0.32061965	     -0.02827645	      0.25127344	      0.15950666	      0.09711860	     -0.17558755	      0.32834698	     -0.34387254	     -0.18283567	     -0.23304113	      0.06801269	     -0.28690469	     -0.31821131	      1.34135375	     -0.07788991	     -0.27167049	      0.33996592	      1.19766978	      0.00000000	      0.00000000	      0.01745329
      0.23333300	      2.59241410	     -0.04474262	     -0.21643823	      3.04966689	      1.20561706	      0.35899526	      0.05576672	     -0.04154226	      0.32060486	     -0.02826814	      0.25128476	      0.15951756	      0.09712185	     -0.17557708	      0.32837675	     -0.34386305	     -0.18284739	     -0.23299610	      0.06799225	     -0.28697120	     -0.31820063	      1.34136423	     -0.07783659	     -0.27155226	      0.34001957	      1.19774876	      0.00000000	      0.00000000	      0.01745329
      0.26666700	      2.59125788	     -0.04526665	     -0.21576530	      3.04980690	      1.20558857	      0.35906557	      0.05497769	     -0.04269736	      0.32011990	     -0.02835829	      0.25182621	      0.15964661	      0.09719116	     -0.17536045	      0.32891347	     -0.34372724	     -0.18277163	     -0.23236911	      0.06785157	     -0.28812393	     -0.31797058	      1.34159871	     -0.07704848	     -0.26983491	      0.34088525	      1.19892312	      0.00000000	      0.00000000	      0.01745329
      0.30000000	      2.59060388	     -0.04477257	     -0.21631175	      3.05001510	      1.20561633	      0.35924243	      0.05467164	     -0.04335435	      0.31919534	     -0.02871574	      0.25238948	      0.15986460	      0.09712013	     -0.17531336	      0.32855146	     -0.34365617	     -0.18301780	     -0.23200405	      0.06757946	     -0.28916629	     -0.31761397	      1.34221602	     -0.07658967	     -0.26825713	      0.34202774	      1.20036743	      0.00000000	      0.00000000	      0.01745329
      0.33333300	      2.59048966	     -0.04523953	     -0.21572346	      3.05004812	      1.20574763	      0.35927631	      0.05450948	     -0.04351215	      0.31921095	     -0.02871989	      0.25261380	      0.15989192	      0.09722931	     -0.17527833	      0.32869429	     -0.34364058	     -0.18280802	     -0.23188233	      0.06751820	     -0.28934977	     -0.31752615	      1.34240177	     -0.07657242	     -0.26800760	      0.34226441	      1.20064645	      0.00000000	      0.00000000	      0.01745329
      0.36666700	      2.58880660	     -0.04542291	     -0.21520046	      3.05014590	      1.20569672	      0.35937221	      0.05413521	     -0.04518341	      0.31861711	     -0.02907822	      0.25321605	      0.16018010	      0.09725514	     -0.17557848	      0.32843543	     -0.34353243	     -0.18270461	     -0.23151306	      0.06737198	     -0.29093092	     -0.31689109	      1.34351126	     -0.07622169	     -0.26609185	      0.34388080	      1.20245094	      0.00000000	      0.00000000	      0.01745329
      0.40000000	      2.58880660	     -0.04542291	     -0.21520046	      3.05014590	      1.20569672	      0.35937221	      0.05413521	     -0.04518341	      0.31861711	     -0.02907822	      0.25321605	      0.16018010	      0.09725514	     -0.17557848	      0.32843543	     -0.34353243	     -0.18270461	     -0.23151306	      0.06737198	     -0.29093092	     -0.31689109	      1.34351126	     -0.07622169	     -0.26609185	      0.34388080	      1.20245094	      0.00000000	      0.00000000	      0.01745329
      0.43333300	      2.58747054	     -0.04592254	     -0.21448404	      3.05015654	      1.20564331	      0.35940519	      0.05381088	     -0.04667886	      0.31836375	     -0.02922670	      0.25395669	      0.16046790	      0.09742565	     -0.17611134	      0.32767522	     -0.34346148	     -0.18261166	     -0.23143473	      0.06717304	     -0.29214005	     -0.31617370	      1.34493867	     -0.07590043	     -0.26447164	      0.34572689	      1.20424149	      0.00000000	      0.00000000	      0.01745329
      0.46666700	      2.58747054	     -0.04592254	     -0.21448404	      3.05015654	      1.20564331	      0.35940519	      0.05381088	     -0.04667886	      0.31836375	     -0.02922670	      0.25395669	      0.16046790	      0.09742565	     -0.17611134	      0.32767522	     -0.34346148	     -0.18261166	     -0.23143473	      0.06717304	     -0.29214005	     -0.31617370	      1.34493867	     -0.07590043	     -0.26447164	      0.34572689	      1.20424149	      0.00000000	      0.00000000	      0.01745329
      0.50000000	      2.58761965	     -0.04385338	     -0.20804125	      3.04972901	      1.20450896	      0.35989868	      0.05201164	     -0.04156494	      0.30777454	     -0.03576902	      0.25754335	      0.16935947	      0.10338732	     -0.19866890	      0.31753586	     -0.33921640	     -0.17819875	     -0.22729562	      0.06416415	     -0.29557468	     -0.29706506	      1.38012882	     -0.09016377	     -0.25443917	      0.38715895	      1.23449352	      0.00000000	      0.00000000	      0.01745329
      0.53333300	      2.58726353	     -0.04428212	     -0.20778572	      3.04968031	      1.20451977	      0.35984413	      0.05148352	     -0.04187109	      0.30786703	     -0.03563141	      0.25837465	      0.16958632	      0.10309495	     -0.19826707	      0.31690771	     -0.33912738	     -0.17820652	     -0.22756658	      0.06353585	     -0.29625589	     -0.29705211	      1.37966065	     -0.09018750	     -0.25376233	      0.38779643	      1.23421368	      0.00000000	      0.00000000	      0.01745329
      0.56666700	      2.58589981	     -0.04425745	     -0.20781251	      3.04964925	      1.20457624	      0.35975991	      0.05052624	     -0.04187088	      0.30866345	     -0.03415566	      0.25834652	      0.17040750	      0.10296549	     -0.19839380	      0.31652708	     -0.33858486	     -0.17817929	     -0.22769631	      0.06150476	     -0.29647928	     -0.29691025	      1.37875116	     -0.08963711	     -0.25203435	      0.39016472	      1.23372485	      0.00000000	      0.00000000	      0.01745329
      0.60000000	      2.58590784	     -0.04424325	     -0.20780674	      3.04952652	      1.20456547	      0.35967953	      0.05052310	     -0.04184423	      0.30864404	     -0.03415228	      0.25838245	      0.17041826	      0.10296471	     -0.19838546	      0.31653257	     -0.33857383	     -0.17817459	     -0.22769429	      0.06148315	     -0.29646424	     -0.29690270	      1.37873663	     -0.08963681	     -0.25203340	      0.39020840	      1.23371294	      0.00000000	      0.00000000	      0.01745329
      0.63333300	      2.58544848	     -0.04439898	     -0.20752868	      3.04948189	      1.20452879	      0.35963554	      0.04992156	     -0.04166584	      0.30899855	     -0.03305058	      0.25900578	      0.17087322	      0.10305600	     -0.19849873	      0.31611175	     -0.33822240	     -0.17816807	     -0.22787091	      0.06048245	     -0.29558415	     -0.29666756	      1.37832539	     -0.08862254	     -0.25138048	      0.39237150	      1.23364435	      0.00000000	      0.00000000	      0.01745329
      0.66666700	      2.58519695	     -0.04436486	     -0.20772104	      3.04935393	      1.20460531	      0.35954172	      0.04987589	     -0.04173561	      0.30896022	     -0.03288237	      0.25897549	      0.17096590	      0.10308140	     -0.19860727	      0.31610156	     -0.33815055	     -0.17813429	     -0.22788114	      0.06036262	     -0.29545886	     -0.29661781	      1.37822923	     -0.08844977	     -0.25118963	      0.39278634	      1.23365545	      0.00000000	      0.00000000	      0.01745329
      0.70000000	      2.58337704	     -0.04412901	     -0.20790963	      3.04927525	      1.20453522	      0.35952956	      0.04932889	     -0.04267130	      0.30968254	     -0.03062816	      0.25929376	      0.17152200	      0.10304241	     -0.19921728	      0.31566208	     -0.33771213	     -0.17816781	     -0.22807906	      0.05951872	     -0.29400568	     -0.29638802	      1.37780890	     -0.08655088	     -0.24923569	      0.39589844	      1.23402151	      0.00000000	      0.00000000	      0.01745329
      0.73333300	      2.58312765	     -0.04482849	     -0.20760847	      3.04911186	      1.20455389	      0.35942004	      0.04917964	     -0.04270645	      0.30969783	     -0.02993443	      0.25986945	      0.17169647	      0.10333132	     -0.19933459	      0.31562326	     -0.33754608	     -0.17781832	     -0.22814707	      0.05917682	     -0.29324797	     -0.29637689	      1.37762325	     -0.08613507	     -0.24869777	      0.39725275	      1.23403822	      0.00000000	      0.00000000	      0.01745329
      0.76666700	      2.58149711	     -0.04468344	     -0.20797548	      3.04893746	      1.20462474	      0.35941377	      0.04898008	     -0.04354013	      0.31084392	     -0.02624092	      0.26038171	      0.17222291	      0.10348597	     -0.20010369	      0.31503905	     -0.33711372	     -0.17776564	     -0.22839473	      0.05839099	     -0.29038498	     -0.29641340	      1.37755482	     -0.08449374	     -0.24569632	      0.40080926	      1.23454660	      0.00000000	      0.00000000	      0.01745329
      0.80000000	      2.57969650	     -0.04443729	     -0.20918208	      3.04903177	      1.20466138	      0.35983071	      0.04968713	     -0.04369861	      0.30922227	     -0.02203831	      0.26319243	      0.17326473	      0.10417379	     -0.20141293	      0.31523170	     -0.33596576	     -0.17675969	     -0.22836996	      0.05726902	     -0.28484775	     -0.29710985	      1.37696305	     -0.08344595	     -0.24114261	      0.40899627	      1.23460312	      0.00000000	      0.00000000	      0.01745329
      0.83333300	      2.57847644	     -0.04457167	     -0.20910981	      3.04872028	      1.20473535	      0.35963172	      0.04958031	     -0.04418320	      0.31014185	     -0.01809829	      0.26382859	      0.17380043	      0.10459814	     -0.20245517	      0.31508565	     -0.33538141	     -0.17675163	     -0.22845388	      0.05740338	     -0.28168162	     -0.29739894	      1.37711502	     -0.08385238	     -0.23734432	      0.41246460	      1.23505403	      0.00000000	      0.00000000	      0.01745329
      0.86666700	      2.57729923	     -0.04441491	     -0.20955162	      3.04846342	      1.20470157	      0.35952066	      0.04986511	     -0.04463272	      0.31059408	     -0.01305601	      0.26527173	      0.17441529	      0.10465680	     -0.20344200	      0.31489446	     -0.33474948	     -0.17632703	     -0.22855885	      0.05731894	     -0.27715946	     -0.29814328	      1.37774075	     -0.08424483	     -0.23199331	      0.41693396	      1.23598097	      0.00000000	      0.00000000	      0.01745329
      0.90000000	      2.57254335	     -0.04448585	     -0.19867568	      3.05031143	      1.20420923	      0.36077730	      0.04561725	     -0.03347201	      0.28143492	     -0.00851311	      0.27954532	      0.19154115	      0.11026814	     -0.24402134	      0.31004042	     -0.31677221	     -0.17468277	     -0.24191569	      0.06945724	     -0.25190343	     -0.32455856	      1.37714698	     -0.12284927	     -0.18540715	      0.52059271	      1.23708795	      0.00000000	      0.00000000	      0.01745329
      0.93333300	      2.57095487	     -0.04438696	     -0.19902396	      3.04932173	      1.20447006	      0.36028103	      0.04590694	     -0.03419398	      0.28575271	     -0.00164974	      0.27815224	      0.19190375	      0.11136102	     -0.24373448	      0.30842891	     -0.31652963	     -0.17513869	     -0.24219429	      0.06893107	     -0.24882968	     -0.32409758	      1.37867033	     -0.12217879	     -0.17989705	      0.52054819	      1.23886812	      0.00000000	      0.00000000	      0.01745329
      0.96666700	      2.56964692	     -0.04434930	     -0.19993497	      3.04845820	      1.20467359	      0.35988215	      0.04643069	     -0.03469882	      0.28934586	      0.00638294	      0.27771439	      0.19235415	      0.11156475	     -0.24298528	      0.30714384	     -0.31632040	     -0.17452504	     -0.24223679	      0.06913664	     -0.24435868	     -0.32349472	      1.38109864	     -0.12266823	     -0.17253760	      0.52025248	      1.24151018	      0.00000000	      0.00000000	      0.01745329
      1.00000000	      2.56821157	     -0.04375996	     -0.20372786	      3.05044768	      1.20487031	      0.36181900	      0.04658742	     -0.03242749	      0.27919781	      0.01745319	      0.28514018	      0.19428726	      0.11291440	     -0.23598811	      0.31277037	     -0.31260713	     -0.17113001	     -0.23679282	      0.07386477	     -0.23074661	     -0.32253606	      1.39430196	     -0.12960088	     -0.14886422	      0.52314726	      1.25404213	      0.00000000	      0.00000000	      0.01745329
      1.03333300	      2.56669381	     -0.04383598	     -0.20381264	      3.04902773	      1.20520044	      0.36086728	      0.04649518	     -0.03347440	      0.28535156	      0.02662745	      0.28293198	      0.19484231	      0.11319200	     -0.23710100	      0.30985962	     -0.31252991	     -0.17172426	     -0.23805226	      0.07461849	     -0.22641079	     -0.32207968	      1.39734088	     -0.13029434	     -0.14098414	      0.52282485	      1.25757462	      0.00000000	      0.00000000	      0.01745329
      1.06666700	      2.56482444	     -0.04332291	     -0.19139341	      3.04924890	      1.20376862	      0.36158946	      0.04496699	     -0.02505691	      0.25933608	      0.01816858	      0.28036903	      0.20693356	      0.11741747	     -0.25141766	      0.30030375	     -0.29930684	     -0.16851033	     -0.24966822	      0.08678609	     -0.20910873	     -0.33049906	      1.44945406	     -0.15159389	     -0.09471253	      0.55730892	      1.30819908	      0.00000000	      0.00000000	      0.01745329
      1.10000000	      2.56180069	     -0.04331876	     -0.19172215	      3.04794796	      1.20416888	      0.36061876	      0.04426765	     -0.02762673	      0.26641730	      0.02948853	      0.27838758	      0.20743715	      0.11789311	     -0.25191005	      0.29796773	     -0.29896611	     -0.16987523	     -0.25003147	      0.08969243	     -0.20469190	     -0.32873244	      1.45067286	     -0.15285123	     -0.08461736	      0.55569191	      1.31096388	      0.00000000	      0.00000000	      0.01745329
      1.13333300	      2.56261211	     -0.04333137	     -0.19559797	      3.04927130	      1.20433066	      0.36164654	      0.04475797	     -0.02645832	      0.26039871	      0.04211872	      0.28577070	      0.20862958	      0.11703134	     -0.24763270	      0.30164002	     -0.29637277	     -0.16690510	     -0.24594006	      0.10120004	     -0.19738202	     -0.32576852	      1.45177839	     -0.16065052	     -0.05654741	      0.55344134	      1.32168819	      0.00000000	      0.00000000	      0.01745329
      1.16666700	      2.56202747	     -0.04215303	     -0.18226014	      3.04946149	      1.20322312	      0.36156109	      0.03699121	     -0.02050746	      0.23832627	      0.03581514	      0.28268927	      0.22129188	      0.12262806	     -0.26739462	      0.29371604	     -0.27935428	     -0.16730193	     -0.25949200	      0.11198932	     -0.17542526	     -0.32927022	      1.47131570	     -0.17465595	     -0.00351088	      0.59788815	      1.34888527	      0.00000000	      0.00000000	      0.01745329
      1.20000000	      2.55729138	     -0.04205551	     -0.18319464	      3.04812709	      1.20333220	      0.36070432	      0.03810836	     -0.02482203	      0.24403450	      0.04545558	      0.28139779	      0.22173886	      0.12278351	     -0.26742490	      0.29135890	     -0.27924985	     -0.16678617	     -0.26010861	      0.11387169	     -0.17362264	     -0.32799187	      1.47112459	     -0.17408562	      0.00758363	      0.59647079	      1.35144632	      0.00000000	      0.00000000	      0.01745329
      1.23333300	      2.55829961	     -0.04170915	     -0.18723045	      3.04921546	      1.20342909	      0.36190825	      0.03895111	     -0.02394217	      0.23870081	      0.05725664	      0.28853122	      0.22253169	      0.12321330	     -0.26298450	      0.29482852	     -0.27660164	     -0.16337785	     -0.25644203	      0.12421147	     -0.16835102	     -0.32505886	      1.46510887	     -0.17600191	      0.03580754	      0.59639976	      1.35833291	      0.00000000	      0.00000000	      0.01745329
      1.26666700	      2.55885279	     -0.04108395	     -0.18770087	      3.05008502	      1.20338966	      0.36271703	      0.03534305	     -0.02267809	      0.23136664	      0.06562608	      0.29185983	      0.22505634	      0.12498395	     -0.26529321	      0.29838061	     -0.27111409	     -0.16237253	     -0.25633899	      0.13209832	     -0.15700154	     -0.32377895	      1.45633993	     -0.17497068	      0.06567469	      0.61072585	      1.36505311	      0.00000000	      0.00000000	      0.01745329
      1.30000000	      2.55635712	     -0.04106354	     -0.18772877	      3.04871647	      1.20331442	      0.36168696	      0.03549204	     -0.02505749	      0.23602752	      0.07226345	      0.29030098	      0.22546139	      0.12552862	     -0.26654466	      0.29581049	     -0.27087782	     -0.16302391	     -0.25789927	      0.13316549	     -0.15419044	     -0.32298995	      1.45597649	     -0.17480810	      0.07250340	      0.61168911	      1.36662055	      0.00000000	      0.00000000	      0.01745329
      1.33333300	      2.55848510	     -0.04135720	     -0.18820099	      3.04997200	      1.20316929	      0.36344801	      0.03741358	     -0.02225006	      0.22441587	      0.07994947	      0.29742042	      0.22764006	      0.12720838	     -0.27010240	      0.30038279	     -0.26531255	     -0.16013377	     -0.26060085	      0.14460335	     -0.13810498	     -0.32050949	      1.43514932	     -0.18212003	      0.10509188	      0.63291792	      1.37439490	      0.00000000	      0.00000000	      0.01745329
      1.36666700	      2.55725347	     -0.04123281	     -0.18790625	      3.04873261	      1.20311334	      0.36235857	      0.03623318	     -0.02317268	      0.22897022	      0.08589935	      0.29493124	      0.22818008	      0.12768684	     -0.27211689	      0.29835048	     -0.26479965	     -0.16168791	     -0.26216884	      0.14385271	     -0.13365020	     -0.32044295	      1.43481871	     -0.18138195	      0.10982178	      0.63520378	      1.37557190	      0.00000000	      0.00000000	      0.01745329
      1.40000000	      2.55638802	     -0.04140234	     -0.17249890	      3.04986024	      1.20261265	      0.36171406	      0.02894341	     -0.02051570	      0.20654197	      0.07988469	      0.29370937	      0.23771162	      0.13053008	     -0.29993488	      0.29401990	     -0.24639347	     -0.16579678	     -0.28851490	      0.14333043	     -0.09207203	     -0.32796651	      1.38660181	     -0.21387682	      0.16333079	      0.71115561	      1.37976112	      0.00000000	      0.00000000	      0.01745329
      1.43333300	      2.55558140	     -0.04086420	     -0.17267615	      3.04890747	      1.20274490	      0.36123870	      0.02929731	     -0.02113858	      0.20976079	      0.08517364	      0.29283128	      0.23803293	      0.13015868	     -0.29992453	      0.29230027	     -0.24635955	     -0.16435066	     -0.28919140	      0.14319826	     -0.08834283	     -0.32746291	      1.38806152	     -0.21268779	      0.16790361	      0.71100253	      1.38083020	      0.00000000	      0.00000000	      0.01745329
      1.46666700	      2.55492348	     -0.04052923	     -0.17299877	      3.04823503	      1.20291170	      0.36087663	      0.02867050	     -0.02161615	      0.21239520	      0.09105463	      0.29226948	      0.23822262	      0.13051939	     -0.29978133	      0.29130590	     -0.24599734	     -0.16389433	     -0.28948471	      0.14364768	     -0.08242094	     -0.32672027	      1.39053753	     -0.21173644	      0.17261642	      0.71156510	      1.38199548	      0.00000000	      0.00000000	      0.01745329
      1.50000000	      2.55625754	     -0.03448698	     -0.15989301	      3.04891550	      1.20207088	      0.36234855	      0.02036922	     -0.02062309	      0.18766867	      0.07674340	      0.29033028	      0.24264837	      0.14073150	     -0.31186092	      0.28365000	     -0.22989400	     -0.15504469	     -0.30272480	      0.15475079	     -0.05206614	     -0.33455773	      1.42977813	     -0.22745609	      0.21827374	      0.74154740	      1.39273195	      0.00000000	      0.00000000	      0.01745329
      1.53333300	      2.55536150	     -0.03445735	     -0.15961334	      3.04818304	      1.20245955	      0.36174869	      0.01906911	     -0.02141172	      0.19168077	      0.08240351	      0.28888260	      0.24296678	      0.14071716	     -0.31230943	      0.28204588	     -0.22952860	     -0.15543405	     -0.30317754	      0.15442662	     -0.04685188	     -0.33365557	      1.43246607	     -0.22608099	      0.22091928	      0.74196055	      1.39317530	      0.00000000	      0.00000000	      0.01745329
      1.56666700	      2.55147975	     -0.03337797	     -0.15906915	      3.04868201	      1.20275954	      0.36241764	      0.01776263	     -0.02500240	      0.18745698	      0.08573979	      0.29174594	      0.24318695	      0.14136573	     -0.31094484	      0.28258998	     -0.22667923	     -0.15310318	     -0.30304892	      0.15277889	     -0.02802302	     -0.33173644	      1.45343765	     -0.22649898	      0.22343031	      0.74814692	      1.39177657	      0.00000000	      0.00000000	      0.01745329
      1.60000000	      2.55588786	     -0.03084487	     -0.14853310	      3.04786644	      1.20197470	      0.36248801	      0.01590217	     -0.02307907	      0.17468652	      0.07432586	      0.28699471	      0.24531433	      0.14775987	     -0.32434629	      0.27462455	     -0.21428045	     -0.14945242	     -0.31456520	      0.16320069	     -0.01923960	     -0.33478776	      1.50811185	     -0.23213826	      0.25092382	      0.75583217	      1.40196458	      0.00000000	      0.00000000	      0.01745329
      1.63333300	      2.55542101	     -0.03123511	     -0.14792346	      3.04744404	      1.20221719	      0.36195173	      0.01377424	     -0.02339764	      0.17761497	      0.07842295	      0.28569882	      0.24564645	      0.14733626	     -0.32497795	      0.27396541	     -0.21383053	     -0.14985982	     -0.31496249	      0.16315125	     -0.01459425	     -0.33381550	      1.51052618	     -0.23115726	      0.25185942	      0.75650549	      1.40186637	      0.00000000	      0.00000000	      0.01745329
      1.66666700	      2.55301917	     -0.03036868	     -0.14730102	      3.04754531	      1.20225787	      0.36231421	      0.01310253	     -0.02511484	      0.17401180	      0.07914289	      0.28734575	      0.24564368	      0.14800398	     -0.32572441	      0.27482323	     -0.21132150	     -0.14888986	     -0.31748094	      0.16120018	     -0.00206062	     -0.33204644	      1.52128193	     -0.22974556	      0.25014434	      0.76213574	      1.39834592	      0.00000000	      0.00000000	      0.01745329
      1.70000000	      2.55394426	     -0.03059793	     -0.14664700	      3.04721711	      1.20206543	      0.36213927	      0.01300087	     -0.02425447	      0.17458732	      0.07997063	      0.28726487	      0.24561742	      0.14836104	     -0.32616255	      0.27458175	     -0.21107904	     -0.14894189	     -0.31810770	      0.16100844	     -0.00080005	     -0.33208264	      1.52188661	     -0.22977601	      0.25041937	      0.76228605	      1.39813536	      0.00000000	      0.00000000	      0.01745329
      1.73333300	      2.55424255	     -0.03050205	     -0.14680669	      3.04698971	      1.20168801	      0.36208056	      0.01292252	     -0.02391647	      0.17422669	      0.07966713	      0.28724112	      0.24561712	      0.14841334	     -0.32638222	      0.27468161	     -0.21097555	     -0.14900400	     -0.31832331	      0.16091025	     -0.00052672	     -0.33215541	      1.52181691	     -0.22969749	      0.25009550	      0.76251184	      1.39788001	      0.00000000	      0.00000000	      0.01745329
      1.76666700	      2.55447398	     -0.03000216	     -0.13882198	      3.04716279	      1.20132022	      0.36265123	      0.01138052	     -0.02105959	      0.16196219	      0.07900987	      0.29119039	      0.24471198	      0.15258610	     -0.35002167	      0.28052552	     -0.19947664	     -0.14977711	     -0.34880814	      0.16067883	      0.01358338	     -0.33722632	      1.48427118	     -0.22203009	      0.25668299	      0.77331838	      1.36540010	      0.00000000	      0.00000000	      0.01745329
      1.80000000	      2.55594080	     -0.02991215	     -0.13864010	      3.04725073	      1.20062319	      0.36281593	      0.01207950	     -0.01956817	      0.15835186	      0.07452585	      0.29233920	      0.24449951	      0.15266225	     -0.35008238	      0.28184094	     -0.19898403	     -0.14932556	     -0.34895721	      0.15982241	      0.01159181	     -0.33818767	      1.48143803	     -0.22187546	      0.25394190	      0.77433468	      1.36389583	      0.00000000	      0.00000000	      0.01745329
      1.83333300	      2.55513583	     -0.03052137	     -0.13589544	      3.04715061	      1.20051411	      0.36286615	      0.01134583	     -0.01897886	      0.15591186	      0.08023686	      0.29508809	      0.24268155	      0.15351245	     -0.36279521	      0.28607518	     -0.18885784	     -0.15038077	     -0.36698350	      0.15317182	      0.01812134	     -0.34294874	      1.40771130	     -0.21170756	      0.24825741	      0.78061458	      1.32095607	      0.00000000	      0.00000000	      0.01745329
      1.86666700	      2.55608321	     -0.03030754	     -0.13582261	      3.04728165	      1.19963080	      0.36308822	      0.01205208	     -0.01809494	      0.15133291	      0.07390705	      0.29617891	      0.24232628	      0.15384143	     -0.36329226	      0.28771040	     -0.18825275	     -0.15019876	     -0.36746461	      0.15237979	      0.01439396	     -0.34424763	      1.40313096	     -0.21169949	      0.24416247	      0.78157117	      1.31815555	      0.00000000	      0.00000000	      0.01745329
      1.90000000	      2.55626676	     -0.03020431	     -0.13331237	      3.04683057	      1.19944595	      0.36284575	      0.01040686	     -0.02109936	      0.15297421	      0.08103641	      0.30023354	      0.23876269	      0.15360001	     -0.37777400	      0.29169944	     -0.18119681	     -0.14960052	     -0.38768966	      0.14369280	      0.01681208	     -0.34997277	      1.32808996	     -0.19825062	      0.23202979	      0.78016337	      1.26564358	      0.00000000	      0.00000000	      0.01745329
      1.93333300	      2.55667873	     -0.02993112	     -0.13334928	      3.04702118	      1.19849855	      0.36311626	      0.01114515	     -0.02035779	      0.14849597	      0.07518649	      0.30063317	      0.23811501	      0.15558782	     -0.37828205	      0.29452363	     -0.18033938	     -0.15072592	     -0.38743904	      0.14326136	      0.01385241	     -0.35075523	      1.32470894	     -0.19899984	      0.22759061	      0.78063096	      1.26247540	      0.00000000	      0.00000000	      0.01745329
      1.96666700	      2.55773228	     -0.02955259	     -0.13315708	      3.04706439	      1.19825923	      0.36335550	      0.01102217	     -0.02584757	      0.14943797	      0.08414948	      0.30750496	      0.23192140	      0.15663799	     -0.39360645	      0.30352157	     -0.17465681	     -0.15108866	     -0.40803161	      0.13371060	      0.01618665	     -0.35288387	      1.26601654	     -0.18392541	      0.21359737	      0.76835683	      1.20775298	      0.00000000	      0.00000000	      0.01745329
      2.00000000	      2.55822324	     -0.02954570	     -0.13248747	      3.04717796	      1.19737898	      0.36356401	      0.01154972	     -0.02546544	      0.14642274	      0.07945467	      0.30826168	      0.23149332	      0.15714703	     -0.39407760	      0.30511232	     -0.17426706	     -0.15126291	     -0.40839677	      0.13338759	      0.01368944	     -0.35326738	      1.26425926	     -0.18455626	      0.20957626	      0.76851178	      1.20544605	      0.00000000	      0.00000000	      0.01745329
      2.03333300	      2.55872650	     -0.02956339	     -0.13132079	      3.04705663	      1.19666766	      0.36362581	      0.01197234	     -0.02522822	      0.14420684	      0.07473315	      0.30877393	      0.23102118	      0.15765700	     -0.39559921	      0.30620589	     -0.17395375	     -0.15162164	     -0.41023659	      0.13261725	      0.01096746	     -0.35335363	      1.26154729	     -0.18506796	      0.20421558	      0.76821076	      1.20109649	      0.00000000	      0.00000000	      0.01745329
      2.06666700	      2.55925200	     -0.02960809	     -0.12960656	      3.04666338	      1.19610463	      0.36350532	      0.01253469	     -0.02504889	      0.14307929	      0.07020230	      0.30871419	      0.23043152	      0.15838748	     -0.39876893	      0.30702761	     -0.17371320	     -0.15214479	     -0.41415291	      0.13133535	      0.00814227	     -0.35275345	      1.25755178	     -0.18573646	      0.19700605	      0.76682174	      1.19360165	      0.00000000	      0.00000000	      0.01745329
      2.10000000	      2.56099812	     -0.03032193	     -0.13061746	      3.04676781	      1.19596929	      0.36386890	      0.01613911	     -0.03199860	      0.14638241	      0.08456146	      0.31903751	      0.22101828	      0.15874301	     -0.42550935	      0.32483794	     -0.17129667	     -0.15638581	     -0.45133354	      0.11538537	      0.00737511	     -0.33697367	      1.21300198	     -0.15958022	      0.17880952	      0.72640535	      1.12424531	      0.00000000	      0.00000000	      0.01745329
      2.13333300	      2.56276501	     -0.03037514	     -0.13017200	      3.04675342	      1.19553124	      0.36413012	      0.01700842	     -0.03046403	      0.14423691	      0.08111816	      0.31988143	      0.22062528	      0.15868948	     -0.42579877	      0.32588011	     -0.17116176	     -0.15628384	     -0.45187068	      0.11668442	      0.00638614	     -0.33607749	      1.21245191	     -0.16233054	      0.17438488	      0.72551553	      1.12197569	      0.00000000	      0.00000000	      0.01745329
      2.16666700	      2.56558649	     -0.03590509	     -0.13315803	      3.04716349	      1.19524915	      0.36423551	      0.02756062	     -0.03651836	      0.14735893	      0.08957044	      0.32725656	      0.20991311	      0.15199385	     -0.44174232	      0.34313090	     -0.16830324	     -0.16475284	     -0.47712137	      0.10987982	      0.00330129	     -0.31477053	      1.19996868	     -0.14886927	      0.15154195	      0.67968604	      1.08880343	      0.00000000	      0.00000000	      0.01745329
      2.20000000	      2.56807233	     -0.03588654	     -0.13264647	      3.04708852	      1.19486412	      0.36442163	      0.02834985	     -0.03389801	      0.14562754	      0.08651182	      0.32741200	      0.20962910	      0.15222495	     -0.44201573	      0.34426594	     -0.16817183	     -0.16471473	     -0.47741674	      0.11029833	      0.00363818	     -0.31424406	      1.20000444	     -0.15167277	      0.14650010	      0.67924140	      1.08654124	      0.00000000	      0.00000000	      0.01745329
      2.23333300	      2.56638440	     -0.03640270	     -0.13039457	      3.04611309	      1.19444225	      0.36409265	      0.02992892	     -0.03478441	      0.14788116	      0.08444216	      0.32519865	      0.20894503	      0.15224229	     -0.44625129	      0.34460824	     -0.16804805	     -0.16625618	     -0.48374463	      0.11255286	      0.00661433	     -0.30876069	      1.20027515	     -0.16000211	      0.13301703	      0.67433462	      1.07533320	      0.00000000	      0.00000000	      0.01745329
      2.26666700	      2.56501189	     -0.04001078	     -0.12936676	      3.04575463	      1.19423191	      0.36398087	      0.03931132	     -0.03852458	      0.14869653	      0.08722444	      0.33036858	      0.20386789	      0.14940231	     -0.45675867	      0.35170456	     -0.16871693	     -0.17081019	     -0.50520397	      0.09922328	      0.00978699	     -0.29603134	      1.18915308	     -0.15429289	      0.11502561	      0.64808023	      1.04596698	      0.00000000	      0.00000000	      0.01745329
      2.30000000	      2.56875762	     -0.03975857	     -0.12929720	      3.04584465	      1.19389776	      0.36418901	      0.03875336	     -0.03425145	      0.14651510	      0.08487778	      0.32946534	      0.20362795	      0.14963666	     -0.45768958	      0.35501728	     -0.16824321	     -0.17150669	     -0.50461859	      0.10099920	      0.01172445	     -0.29466039	      1.18855709	     -0.15678814	      0.10971225	      0.64669159	      1.04333000	      0.00000000	      0.00000000	      0.01745329
      2.33333300	      2.56834387	     -0.04053537	     -0.12814685	      3.04528281	      1.19337705	      0.36406107	      0.04018914	     -0.03465766	      0.14731062	      0.08530666	      0.32938084	      0.20210855	      0.14856634	     -0.46319744	      0.35812275	     -0.16846210	     -0.17420191	     -0.51322940	      0.10564386	      0.01726488	     -0.28582135	      1.18345299	     -0.16053859	      0.09686285	      0.63699017	      1.03032783	      0.00000000	      0.00000000	      0.01745329
      2.36666700	      2.57191102	     -0.04062181	     -0.12787761	      3.04526755	      1.19306399	      0.36431427	      0.04190419	     -0.03108243	      0.14530592	      0.08300994	      0.33012231	      0.20162143	      0.14902435	     -0.46378076	      0.35961973	     -0.16851120	     -0.17409763	     -0.51426796	      0.10344583	      0.01822383	     -0.28573170	      1.18238687	     -0.16078274	      0.09257524	      0.63589134	      1.02789066	      0.00000000	      0.00000000	      0.01745329
      2.40000000	      2.56674252	     -0.04383443	     -0.12509843	      3.04409147	      1.19262021	      0.36414037	      0.04903287	     -0.03623879	      0.14727462	      0.08688869	      0.33308098	      0.19777836	      0.14707159	     -0.47865372	      0.36605630	     -0.16990508	     -0.17987780	     -0.54030222	      0.09620932	      0.02925541	     -0.27171889	      1.16488910	     -0.15246524	      0.07044703	      0.61596091	      1.00089104	      0.00000000	      0.00000000	      0.01745329
      2.43333300	      2.57035959	     -0.04401693	     -0.12528910	      3.04435923	      1.19231652	      0.36427593	      0.05037965	     -0.03247193	      0.14440759	      0.08498506	      0.33346849	      0.19721823	      0.14750494	     -0.47917532	      0.36957204	     -0.16970909	     -0.17998694	     -0.53993399	      0.09453220	      0.02924836	     -0.27200603	      1.16301272	     -0.15253100	      0.06848938	      0.61401676	      0.99951378	      0.00000000	      0.00000000	      0.01745329
      2.46666700	      2.57333947	     -0.05053407	     -0.12705414	      3.04618439	      1.19187468	      0.36503311	      0.05934046	     -0.03618813	      0.13858723	      0.09925179	      0.34531892	      0.18710193	      0.13930101	     -0.50071174	      0.39448194	     -0.17302680	     -0.19274450	     -0.57434940	      0.08826424	      0.03829041	     -0.25684110	      1.12354759	     -0.12818613	      0.06019531	      0.56876234	      0.96886403	      0.00000000	      0.00000000	      0.01745329
      2.50000000	      2.57360843	     -0.05051831	     -0.12691001	      3.04605801	      1.19133643	      0.36500234	      0.05918656	     -0.03597127	      0.13832947	      0.09886391	      0.34541811	      0.18704196	      0.13919804	     -0.50069314	      0.39470995	     -0.17297723	     -0.19295468	     -0.57429588	      0.08815729	      0.03846492	     -0.25687304	      1.12363033	     -0.12815506	      0.05944374	      0.56867832	      0.96858506	      0.00000000	      0.00000000	      0.01745329
      2.53333300	      2.57419262	     -0.05048874	     -0.12653882	      3.04596224	      1.19102489	      0.36459571	      0.05765173	     -0.03566603	      0.13687915	      0.09654694	      0.34543315	      0.18658329	      0.13879500	     -0.50150814	      0.39610121	     -0.17275725	     -0.19455151	     -0.57503373	      0.08714060	      0.03978194	     -0.25709209	      1.12377491	     -0.12586044	      0.05439986	      0.56858217	      0.96614133	      0.00000000	      0.00000000	      0.01745329
      2.56666700	      2.57388453	     -0.05027455	     -0.12613726	      3.04576075	      1.19042922	      0.36437505	      0.05757583	     -0.03602173	      0.13700939	      0.09659530	      0.34551543	      0.18651197	      0.13865792	     -0.50167647	      0.39629658	     -0.17276386	     -0.19473515	     -0.57527987	      0.08695619	      0.03984929	     -0.25713944	      1.12369621	     -0.12524102	      0.05415592	      0.56854682	      0.96581088	      0.00000000	      0.00000000	      0.01745329
      2.60000000	      2.57236911	     -0.05207369	     -0.12463712	      3.04512327	      1.19004928	      0.36442047	      0.06422026	     -0.04728776	      0.13658403	      0.10562535	      0.35218502	      0.17469738	      0.13670088	     -0.52182310	      0.40922342	     -0.18041177	     -0.20225149	     -0.60721263	      0.08316944	      0.04406972	     -0.26143675	      1.10399382	     -0.10547111	      0.04623637	      0.54608602	      0.91749498	      0.00000000	      0.00000000	      0.01745329
      2.63333300	      2.57681584	     -0.05687095	     -0.12880973	      3.04704120	      1.18977129	      0.36476366	      0.06714192	     -0.04769460	      0.13196793	      0.11558271	      0.35785961	      0.16370724	      0.12823913	     -0.52743190	      0.42476182	     -0.18521541	     -0.21114878	     -0.61325286	      0.08538433	      0.04372892	     -0.26948125	      1.09179420	     -0.08695632	      0.05304254	      0.52457978	      0.88961690	      0.00000000	      0.00000000	      0.01745329
      2.66666700	      2.57421421	     -0.05665056	     -0.12811295	      3.04663533	      1.18924054	      0.36455299	      0.06662500	     -0.05020965	      0.13184675	      0.11438940	      0.35791378	      0.16339209	      0.12787738	     -0.52794774	      0.42472064	     -0.18525069	     -0.21199526	     -0.61436338	      0.08381718	      0.04257749	     -0.27022502	      1.09183303	     -0.08342012	      0.05187771	      0.52524810	      0.88833906	      0.00000000	      0.00000000	      0.01745329
      2.70000000	      2.57387752	     -0.05658084	     -0.12799838	      3.04647720	      1.18866197	      0.36426098	      0.06654468	     -0.05059093	      0.13181188	      0.11424547	      0.35800447	      0.16331220	      0.12784242	     -0.52807306	      0.42472993	     -0.18527821	     -0.21213917	     -0.61463834	      0.08346338	      0.04239974	     -0.27040427	      1.09180815	     -0.08279200	      0.05174601	      0.52535721	      0.88794964	      0.00000000	      0.00000000	      0.01745329
      2.73333300	      2.57100522	     -0.05577950	     -0.12524625	      3.04550665	      1.18819499	      0.36380275	      0.06712230	     -0.05962222	      0.13227046	      0.11988813	      0.36168968	      0.15294627	      0.12800546	     -0.54548496	      0.43192174	     -0.19266088	     -0.21702595	     -0.64109156	      0.07723876	      0.03921087	     -0.28031734	      1.08661951	     -0.07026108	      0.05268740	      0.51923602	      0.83375945	      0.00000000	      0.00000000	      0.01745329
      2.76666700	      2.56994842	     -0.05586966	     -0.12521148	      3.04568263	      1.18771703	      0.36388152	      0.06597842	     -0.06083388	      0.13087989	      0.11976647	      0.36256475	      0.15234174	      0.12746105	     -0.54556678	      0.43398128	     -0.19260452	     -0.21768831	     -0.64047477	      0.07619363	      0.03787432	     -0.28129437	      1.08610114	     -0.06577636	      0.05461727	      0.51963177	      0.83253693	      0.00000000	      0.00000000	      0.01745329
      2.80000000	      2.56955184	     -0.05591848	     -0.12511521	      3.04566639	      1.18720382	      0.36371552	      0.06572258	     -0.06132145	      0.13066278	      0.11961861	      0.36278354	      0.15223900	      0.12738257	     -0.54563146	      0.43421592	     -0.19260853	     -0.21782759	     -0.64054947	      0.07605652	      0.03749978	     -0.28142657	      1.08605501	     -0.06515149	      0.05482813	      0.51971096	      0.83215188	      0.00000000	      0.00000000	      0.01745329
      2.83333300	      2.57352660	     -0.05462042	     -0.12504337	      3.04649694	      1.18669793	      0.36421124	      0.06311060	     -0.06617443	      0.12601839	      0.13000809	      0.37123928	      0.13636686	      0.12636491	     -0.56687961	      0.45038089	     -0.20255248	     -0.22340787	     -0.66369137	      0.07527743	      0.02751596	     -0.28876794	      1.09309581	     -0.04825921	      0.07190717	      0.51431907	      0.76112171	      0.00000000	      0.00000000	      0.01745329
      2.86666700	      2.57173058	     -0.05481707	     -0.12503781	      3.04644498	      1.18633599	      0.36421245	      0.06239092	     -0.06785734	      0.12505590	      0.12883248	      0.37233867	      0.13608303	      0.12576150	     -0.56651798	      0.45028122	     -0.20245920	     -0.22412242	     -0.66379622	      0.07492939	      0.02558042	     -0.28888336	      1.09305540	     -0.04545727	      0.07229843	      0.51491127	      0.76053829	      0.00000000	      0.00000000	      0.01745329
      2.90000000	      2.56994686	     -0.05516321	     -0.12427221	      3.04637357	      1.18582350	      0.36422642	      0.06163861	     -0.06951205	      0.12480632	      0.12817177	      0.37282821	      0.13576071	      0.12549364	     -0.56680261	      0.45067110	     -0.20239412	     -0.22470785	     -0.66422402	      0.07396344	      0.02373839	     -0.28914708	      1.09328911	     -0.04318517	      0.07282295	      0.51532015	      0.75945761	      0.00000000	      0.00000000	      0.01745329
      2.93333300	      2.56850957	     -0.05524358	     -0.12373628	      3.04616670	      1.18532880	      0.36377835	      0.06073295	     -0.07118785	      0.12467340	      0.12731895	      0.37370218	      0.13463498	      0.12512385	     -0.56873389	      0.45057914	     -0.20282595	     -0.22618130	     -0.66716097	      0.06999732	      0.01974312	     -0.29009454	      1.09424552	     -0.03921239	      0.07395997	      0.51567811	      0.75476489	      0.00000000	      0.00000000	      0.01745329
      2.96666700	      2.57048851	     -0.05342016	     -0.12393936	      3.04660240	      1.18456863	      0.36359153	      0.05463381	     -0.06792979	      0.12343538	      0.13624932	      0.38081661	      0.12060953	      0.12345699	     -0.58835515	      0.46418824	     -0.21003478	     -0.23100697	     -0.69004870	      0.06739484	      0.00440069	     -0.28063806	      1.09864365	     -0.02907096	      0.08596701	      0.51007870	      0.69788819	      0.00000000	      0.00000000	      0.01745329
      3.00000000	      2.56852291	     -0.05352096	     -0.12408232	      3.04656642	      1.18390601	      0.36385798	      0.05546369	     -0.06920656	      0.12230689	      0.13548525	      0.38201271	      0.11999639	      0.12365345	     -0.58795517	      0.46479472	     -0.21007087	     -0.23111317	     -0.68966288	      0.06543787	      0.00121054	     -0.28091096	      1.09743797	     -0.02531761	      0.08802671	      0.51048496	      0.69784327	      0.00000000	      0.00000000	      0.01745329
      3.03333300	      2.56817398	     -0.05383905	     -0.12428523	      3.04657633	      1.18305152	      0.36380318	      0.05533136	     -0.06950367	      0.12194740	      0.13511614	      0.38215923	      0.11990054	      0.12370024	     -0.58800234	      0.46492861	     -0.21008473	     -0.23111252	     -0.68970830	      0.06520700	      0.00046234	     -0.28094056	      1.09703193	     -0.02480038	      0.08824438	      0.51051948	      0.69769940	      0.00000000	      0.00000000	      0.01745329
      3.06666700	      2.56997890	     -0.05403395	     -0.12447762	      3.04663115	      1.18235493	      0.36322589	      0.05228374	     -0.06630081	      0.12193571	      0.13621628	      0.38428323	      0.11737776	      0.12267089	     -0.59345019	      0.46769881	     -0.21060787	     -0.23359928	     -0.69491391	      0.05738718	     -0.01257610	     -0.28048211	      1.08217189	     -0.01500845	      0.09547324	      0.50878555	      0.68964379	      0.00000000	      0.00000000	      0.01745329
      3.10000000	      2.56744985	     -0.05387775	     -0.12406279	      3.04667643	      1.18160787	      0.36339873	      0.05058913	     -0.06827476	      0.11985169	      0.13418994	      0.38589230	      0.11676764	      0.12215761	     -0.59420343	      0.46980086	     -0.21040620	     -0.23411473	     -0.69570618	      0.05873205	     -0.01619498	     -0.27898166	      1.07799222	     -0.01411483	      0.09517617	      0.50835315	      0.68652172	      0.00000000	      0.00000000	      0.01745329
      3.13333300	      2.56222708	     -0.05021360	     -0.13087729	      3.04800569	      1.18124214	      0.36411769	      0.03943206	     -0.05993846	      0.12210787	      0.15763893	      0.40370858	      0.10117885	      0.12353420	     -0.61366857	      0.48856677	     -0.21625385	     -0.23529965	     -0.71835743	      0.04568523	     -0.02414489	     -0.25516333	      1.01130544	     -0.00227236	      0.09733603	      0.49389784	      0.62629251	      0.00000000	      0.00000000	      0.01745329
      3.16666700	      2.56121978	     -0.04991223	     -0.13119408	      3.04808033	      1.18042758	      0.36416432	      0.03970172	     -0.06090028	      0.12071480	      0.15542072	      0.40506173	      0.10046969	      0.12331298	     -0.61385991	      0.48844119	     -0.21663706	     -0.23564545	     -0.71804471	      0.04233403	     -0.02970914	     -0.25603898	      1.00888804	      0.00058401	      0.09886784	      0.49354582	      0.62655944	      0.00000000	      0.00000000	      0.01745329
      3.20000000	      2.55425634	     -0.04459684	     -0.13820280	      3.04844333	      1.18007560	      0.36436675	      0.02759438	     -0.05123025	      0.12884488	      0.16946955	      0.41815949	      0.08267183	      0.12470069	     -0.62516900	      0.49640153	     -0.22803793	     -0.23389688	     -0.71936509	      0.02965754	     -0.04510381	     -0.23944206	      0.96585502	      0.00794134	      0.09132970	      0.47621128	      0.60277062	      0.00000000	      0.00000000	      0.01745329
      3.23333300	      2.55272758	     -0.04466252	     -0.13775767	      3.04877537	      1.17920473	      0.36451580	      0.02658206	     -0.05281983	      0.12636220	      0.16562722	      0.41970945	      0.08229298	      0.12446465	     -0.62508224	      0.49713348	     -0.22794513	     -0.23444954	     -0.71925963	      0.02999436	     -0.05006277	     -0.23950545	      0.96355774	      0.00855363	      0.09088052	      0.47597637	      0.60267693	      0.00000000	      0.00000000	      0.01745329
      3.26666700	      2.55167467	     -0.04467994	     -0.13730607	      3.04914070	      1.17830902	      0.36465277	      0.02562955	     -0.05398642	      0.12348341	      0.16065643	      0.42108147	      0.08183033	      0.12431755	     -0.62561885	      0.49800092	     -0.22794211	     -0.23489459	     -0.71969857	      0.03071782	     -0.05713065	     -0.23953252	      0.95899827	      0.00871373	      0.09019500	      0.47550119	      0.60208487	      0.00000000	      0.00000000	      0.01745329
      3.30000000	      2.55747721	     -0.04356030	     -0.13562689	      3.04836510	      1.17737961	      0.36273326	      0.01644447	     -0.04771291	      0.12945700	      0.15831363	      0.41814564	      0.07950257	      0.12331417	     -0.63630478	      0.49747118	     -0.22958048	     -0.23828091	     -0.72760876	      0.03385840	     -0.08009551	     -0.23726385	      0.92512013	      0.00770131	      0.09007809	      0.47021755	      0.59533787	      0.00000000	      0.00000000	      0.01745329
      3.33333300	      2.54507002	     -0.03510580	     -0.14855206	      3.04967353	      1.17759825	      0.36405776	      0.00015272	     -0.04497155	      0.13907411	      0.18299461	      0.44071415	      0.06386222	      0.12873969	     -0.64417037	      0.51244895	     -0.23811608	     -0.23288453	     -0.73398280	      0.01537780	     -0.08289522	     -0.21985645	      0.81379261	      0.01369646	      0.06999164	      0.45343646	      0.54228354	      0.00000000	      0.00000000	      0.01745329
      3.36666700	      2.54324529	     -0.03499464	     -0.14799367	      3.05043679	      1.17635442	      0.36464215	      0.00028426	     -0.04648406	      0.13298212	      0.17432718	      0.44312384	      0.06327717	      0.12870226	     -0.64396558	      0.51507257	     -0.23822412	     -0.23198860	     -0.73300657	      0.01913207	     -0.09096164	     -0.21883445	      0.80879155	      0.00994742	      0.06667659	      0.45250964	      0.53986447	      0.00000000	      0.00000000	      0.01745329
      3.40000000	      2.53490796	     -0.02479327	     -0.16282585	      3.05079210	      1.17670510	      0.36500458	     -0.01999014	     -0.04142684	      0.15214235	      0.20000199	      0.46441995	      0.04570030	      0.13456507	     -0.65443308	      0.52484509	     -0.25129683	     -0.22581892	     -0.72944031	      0.00846391	     -0.10210370	     -0.19099215	      0.67077176	      0.00811590	      0.04667540	      0.42444759	      0.47393302	      0.00000000	      0.00000000	      0.01745329
      3.43333300	      2.53367572	     -0.02475332	     -0.16235076	      3.05151905	      1.17534410	      0.36571633	     -0.01923659	     -0.04204723	      0.14585542	      0.19036171	      0.46647939	      0.04508868	      0.13493543	     -0.65456010	      0.52731877	     -0.25144301	     -0.22484472	     -0.72898565	      0.01238421	     -0.11110655	     -0.18985890	      0.66505398	      0.00316690	      0.04294948	      0.42325850	      0.47132445	      0.00000000	      0.00000000	      0.01745329
      3.46666700	      2.52442874	     -0.01692807	     -0.17902625	      3.05159337	      1.17565433	      0.36608937	     -0.03590882	     -0.03221319	      0.17000432	      0.21559716	      0.48838633	      0.03088428	      0.13952381	     -0.66507995	      0.54054688	     -0.26116322	     -0.21962014	     -0.73020098	      0.00320227	     -0.11718481	     -0.15238582	      0.51023918	     -0.00168161	      0.02145527	      0.38775129	      0.40608636	      0.00000000	      0.00000000	      0.01745329
      3.50000000	      2.52508086	     -0.01686380	     -0.17849117	      3.05173799	      1.17438044	      0.36646703	     -0.03485398	     -0.03097577	      0.16798654	      0.20723715	      0.48933044	      0.02982418	      0.14046983	     -0.66737056	      0.54083002	     -0.26193077	     -0.21973636	     -0.73097385	      0.01256458	     -0.12752113	     -0.14869119	      0.50046699	     -0.01534429	      0.01731544	      0.38369064	      0.40193133	      0.00000000	      0.00000000	      0.01745329
      3.53333300	      2.51621766	     -0.01403191	     -0.19818837	      3.05218295	      1.17471334	      0.36717072	     -0.04106551	     -0.02415691	      0.19791254	      0.22257580	      0.51366374	      0.01841300	      0.14012684	     -0.67270882	      0.55812354	     -0.26921667	     -0.21776704	     -0.72662963	      0.00442732	     -0.12721637	     -0.10592860	      0.37299029	     -0.02052494	     -0.00969821	      0.33991994	      0.35471046	      0.00000000	      0.00000000	      0.01745329
      3.56666700	      2.51758873	     -0.01425725	     -0.19741699	      3.05230008	      1.17359913	      0.36769819	     -0.03861832	     -0.02165083	      0.19671179	      0.21374175	      0.51411036	      0.01784932	      0.14100765	     -0.67456421	      0.55891075	     -0.26954129	     -0.21766363	     -0.72795052	      0.01403502	     -0.13509105	     -0.10272218	      0.36745879	     -0.03797664	     -0.01584197	      0.33560100	      0.35030169	      0.00000000	      0.00000000	      0.01745329
      3.60000000	      2.51871298	     -0.01494431	     -0.19652062	      3.05216224	      1.17265856	      0.36797548	     -0.03614790	     -0.01875553	      0.19783752	      0.20527560	      0.51377749	      0.01784663	      0.14112960	     -0.67727577	      0.55916648	     -0.26932168	     -0.21804939	     -0.73002536	      0.02378837	     -0.14305635	     -0.09886828	      0.35864168	     -0.05801344	     -0.02511365	      0.33041745	      0.34246045	      0.00000000	      0.00000000	      0.01745329
      3.63333300	      2.51284988	     -0.01991009	     -0.22753303	      3.05252995	      1.17390086	      0.36827649	     -0.02730618	     -0.01850283	      0.25400899	      0.21179530	      0.54348216	      0.01133482	      0.13281717	     -0.67084862	      0.58673820	     -0.26860209	     -0.22210071	     -0.72286852	      0.02450715	     -0.14996410	     -0.05490852	      0.25892988	     -0.06734533	     -0.06177504	      0.27663777	      0.28126626	      0.00000000	      0.00000000	      0.01745329
      3.66666700	      2.49960196	     -0.02177650	     -0.38045738	      3.04966853	      1.18711298	      0.36712516	     -0.02561789	     -0.01230898	      0.83525900	     -0.46695993	      0.67245008	      0.00676697	      0.12666054	     -0.62198096	      0.71651861	     -0.30284765	     -0.22577158	     -0.67486884	      0.00778195	      0.11085585	      0.24453842	      0.25837092	     -0.05941066	      0.17788077	     -0.14213646	      0.30088836	      0.00000000	      0.00000000	      0.01745329
      3.70000000	      2.50139082	     -0.02309497	     -0.37818862	      3.05001703	      1.18667450	      0.36809854	     -0.02175329	     -0.00981508	      0.83320768	     -0.47831152	      0.67152068	      0.00697797	      0.12659321	     -0.62238853	      0.71591542	     -0.30132844	     -0.22550770	     -0.67428159	      0.02566562	      0.10252343	      0.24615844	      0.25810047	     -0.08948635	      0.16622777	     -0.14534254	      0.29475166	      0.00000000	      0.00000000	      0.01745329
      3.73333300	      2.50033588	     -0.02584276	     -0.37452875	      3.04918301	      1.18717936	      0.36652780	     -0.01606996	     -0.01217397	      0.84088460	     -0.49257472	      0.66432980	      0.00907203	      0.12213664	     -0.62184707	      0.70768397	     -0.29689677	     -0.22826469	     -0.67260714	      0.03865926	      0.08659852	      0.24749577	      0.25604571	     -0.12733955	      0.14065236	     -0.15048158	      0.27259449	      0.00000000	      0.00000000	      0.01745329
      3.76666700	      2.50245659	     -0.02713989	     -0.37236549	      3.04996353	      1.18728553	      0.36797215	     -0.01168439	     -0.00975133	      0.83602260	     -0.50468429	      0.66358997	      0.00897069	      0.12261705	     -0.62002914	      0.70754245	     -0.29584379	     -0.22701371	     -0.67061970	      0.06610752	      0.07457175	      0.25013910	      0.25486459	     -0.16501020	      0.12747075	     -0.15483066	      0.26439031	      0.00000000	      0.00000000	      0.01745329
      3.80000000	      2.50186097	     -0.03012210	     -0.36532288	      3.04869994	      1.18851530	      0.36584256	     -0.00625641	     -0.01364509	      0.84091085	     -0.51412001	      0.64973484	      0.01157510	      0.11779853	     -0.61518515	      0.69406914	     -0.29202460	     -0.22963618	     -0.66543974	      0.08672897	      0.04654733	      0.25291876	      0.25047778	     -0.21154843	      0.09534273	     -0.16247829	      0.23352369	      0.00000000	      0.00000000	      0.01745329
      3.83333300	      2.50380728	     -0.03093826	     -0.36245544	      3.05013710	      1.18939783	      0.36806074	     -0.00155532	     -0.01150550	      0.82950123	     -0.52720874	      0.64975800	      0.01116815	      0.11885489	     -0.61179490	      0.69409750	     -0.29154248	     -0.22754029	     -0.66234821	      0.12540784	      0.03000820	      0.25674178	      0.24907497	     -0.25769751	      0.08141245	     -0.16716971	      0.22640376	      0.00000000	      0.00000000	      0.01745329
      3.86666700	      2.52140080	     -0.02955551	     -0.33667473	      3.04838685	      1.18796610	      0.36664536	     -0.00100156	     -0.01332253	      0.74242059	     -0.40619626	      0.60700877	      0.01679591	      0.12163780	     -0.59320994	      0.65793178	     -0.27405970	     -0.21793719	     -0.65103455	      0.15722988	     -0.08397099	      0.27500792	      0.24958667	     -0.31230882	      0.02857022	     -0.20010094	      0.12069185	      0.00000000	      0.00000000	      0.01745329
      3.90000000	      2.51720251	     -0.03264104	     -0.32697380	      3.04861414	      1.18957625	      0.36612645	      0.00377880	     -0.01519878	      0.73188974	     -0.42055005	      0.59823286	      0.02121041	      0.11779890	     -0.59373593	      0.64670229	     -0.27065102	     -0.22080753	     -0.64912434	      0.19826008	     -0.11274223	      0.28140931	      0.24867985	     -0.37581761	     -0.00505594	     -0.20534937	      0.11437624	      0.00000000	      0.00000000	      0.01745329
      3.93333300	      2.52352733	     -0.02897583	     -0.28614119	      3.04684327	      1.18750243	      0.36712259	      0.00586116	     -0.01654565	      0.59580782	     -0.27120890	      0.55137894	      0.02799993	      0.12740567	     -0.58546887	      0.59949412	     -0.26431280	     -0.20973316	     -0.64466824	      0.24812557	     -0.22871783	      0.32470956	      0.25951708	     -0.43446682	     -0.09573759	     -0.23677987	      0.10178892	      0.00000000	      0.00000000	      0.01745329
      3.96666700	      2.52350426	     -0.03278684	     -0.27688670	      3.04811552	      1.18958804	      0.36605912	      0.00824836	     -0.01782770	      0.58305403	     -0.29128597	      0.54314079	      0.03196467	      0.12096065	     -0.58637229	      0.58973182	     -0.26071690	     -0.21519366	     -0.64096780	      0.29723157	     -0.26192664	      0.33322308	      0.25614290	     -0.51719834	     -0.12355383	     -0.24210230	      0.10026843	      0.00000000	      0.00000000	      0.01745329
      4.00000000	      2.52710562	     -0.03414471	     -0.25784505	      3.04705877	      1.19151882	      0.36492400	      0.00891713	     -0.01318066	      0.52116550	     -0.22540333	      0.50097179	      0.03593162	      0.11752613	     -0.54099504	      0.54877110	     -0.25857565	     -0.20956522	     -0.59576727	      0.35525925	     -0.35489949	      0.36532329	      0.25752650	     -0.60415901	     -0.18366878	     -0.25865610	      0.10049439	      0.00000000	      0.00000000	      0.01745329
      4.03333300	      2.52867628	     -0.02600637	     -0.16503732	      3.04674306	      1.18810943	      0.36755117	      0.00565855	     -0.01028579	      0.19791216	      0.11689937	      0.43035125	      0.04571197	      0.13575196	     -0.58454386	      0.46863725	     -0.24598606	     -0.19751296	     -0.63423572	      0.42281262	     -0.55854470	      0.50118344	      0.33797468	     -0.69970238	     -0.33451011	     -0.32203140	      0.15604795	      0.00000000	      0.00000000	      0.01745329
      4.06666700	      2.53199462	     -0.03398934	     -0.14748420	      3.04632655	      1.19095065	      0.36455244	      0.01337147	     -0.01175565	      0.17902466	      0.08958851	      0.39397383	      0.04927003	      0.12209069	     -0.55285449	      0.43726273	     -0.24483721	     -0.20558783	     -0.60242689	      0.49808111	     -0.59632223	      0.52901352	      0.33505089	     -0.80567425	     -0.35229214	     -0.33868841	      0.17367591	      0.00000000	      0.00000000	      0.01745329
      4.10000000	      2.53330988	     -0.03450480	     -0.13252545	      3.04481516	      1.19272541	      0.36389024	      0.01852624	     -0.00988777	      0.16687831	      0.05131770	      0.37687624	      0.05070061	      0.12232573	     -0.55512806	      0.42057162	     -0.24574679	     -0.20599246	     -0.60540038	      0.58875834	     -0.64075087	      0.54780123	      0.34662029	     -0.91206461	     -0.36239912	     -0.34821138	      0.19261774	      0.00000000	      0.00000000	      0.01745329
      4.13333300	      2.53574870	     -0.03546376	     -0.12177868	      3.04348959	      1.19437953	      0.36238885	      0.02085935	     -0.00514080	      0.15617758	      0.02067896	      0.35722808	      0.05316845	      0.11987113	     -0.54841491	      0.40192618	     -0.24587827	     -0.20525963	     -0.59811773	      0.68275105	     -0.69805823	      0.56925844	      0.36791893	     -1.03433573	     -0.37391466	     -0.35915679	      0.22276266	      0.00000000	      0.00000000	      0.01745329
      4.16666700	      2.54051356	     -0.02622375	     -0.13129610	      3.04391614	      1.19681210	      0.36301457	      0.00833498	      0.01797788	      0.12502245	      0.09903959	      0.34250498	      0.05169617	      0.12707393	     -0.48893920	      0.38637387	     -0.24286384	     -0.18576462	     -0.54262815	      0.78718766	     -0.84998367	      0.61283730	      0.47371927	     -1.17933999	     -0.40086957	     -0.37254869	      0.33567894	      0.00000000	      0.00000000	      0.01745329
      4.20000000	      2.53186957	     -0.01847801	     -0.11159217	      3.04418514	      1.19648332	      0.36476516	      0.00298898	      0.04195009	      0.05047973	      0.15741933	      0.34254532	      0.05535113	      0.14010868	     -0.52280427	      0.37045448	     -0.23890251	     -0.17607146	     -0.56115651	      0.91218170	     -0.97393267	      0.63796840	      0.63887473	     -1.32095417	     -0.41792893	     -0.36573301	      0.44640449	      0.00000000	      0.00000000	      0.01745329
      4.23333300	      2.51648527	     -0.01479900	     -0.00491340	      3.04126004	      1.19688622	      0.36087173	     -0.00556222	      0.05419097	     -0.20636259	      0.33524618	      0.22169835	      0.03505824	      0.13622200	     -0.50470872	      0.24289658	     -0.26272885	     -0.17720012	     -0.53461362	      1.24756615	     -1.06605136	      0.26508487	      0.73600024	     -1.58135232	     -0.43994346	      0.02380623	      0.49744032	      0.00000000	      0.00000000	      0.01745329
      4.26666700	      2.53266426	     -0.00671818	     -0.00927738	      3.04076047	      1.19672714	      0.36118131	     -0.02059388	      0.06071735	     -0.17701709	      0.27972248	      0.21679165	      0.03450709	      0.14532647	     -0.49514270	      0.24209856	     -0.26277401	     -0.16579109	     -0.52223263	      1.43526092	     -1.09538759	      0.31117432	      0.78827219	     -1.74283305	     -0.39264212	      0.00884639	      0.54515005	      0.00000000	      0.00000000	      0.01745329
      4.30000000	      2.53255843	     -0.00977020	      0.01439483	      3.04084539	      1.19593639	      0.35936348	     -0.03023328	      0.06940941	     -0.17045649	      0.18350848	      0.19737222	      0.04067790	      0.14125575	     -0.50803634	      0.22130279	     -0.25968847	     -0.17175342	     -0.53195526	      1.59044235	     -1.07308633	      0.35632418	      0.82543525	     -1.91571999	     -0.36139187	     -0.02104581	      0.55358726	      0.00000000	      0.00000000	      0.01745329
      4.33333300	      2.52368911	     -0.00543035	     -0.01874809	      3.03918461	      1.19656290	      0.36240201	     -0.03669993	      0.06317489	     -0.10184050	      0.16832515	      0.21530135	      0.04007639	      0.15049693	     -0.46547032	      0.22799744	     -0.25240368	     -0.15243853	     -0.48675039	      1.87428906	     -0.96903037	      0.34914269	      0.82356670	     -2.07840809	     -0.30847014	     -0.02102602	      0.48353986	      0.00000000	      0.00000000	      0.01745329
      4.36666700	      2.52565520	     -0.02828993	     -0.04797705	      3.04032308	      1.19498900	      0.36408560	     -0.00763305	      0.05462624	     -0.04064117	      0.16960907	      0.25311413	      0.05405092	      0.13057619	     -0.48007773	      0.26783947	     -0.23281281	     -0.17116667	     -0.49894870	      2.18843509	     -0.76272293	      0.17625913	      0.62595336	     -2.23010591	     -0.18519531	      0.00342475	      0.33132938	      0.00000000	      0.00000000	      0.01745329
      4.40000000	      2.56096236	     -0.05559907	     -0.05967363	      3.04315703	      1.19599335	      0.36436517	      0.04763457	      0.02988689	     -0.04322584	      0.24877047	      0.25981088	      0.11198695	      0.11237656	     -0.47634614	      0.30641940	     -0.17542845	     -0.19444425	     -0.53698839	      2.58305377	     -0.55422436	     -0.59325266	      0.60242677	     -2.32538527	     -0.03795127	      0.07244872	      0.26175583	      0.00000000	      0.00000000	      0.01745329
      4.43333300	      2.54699874	     -0.05674107	     -0.04475024	      3.03978016	      1.19862617	      0.36476621	      0.05699999	      0.00808118	     -0.01756281	      0.18158003	      0.23084392	      0.10876911	      0.11184005	     -0.44668574	      0.26701797	     -0.18287522	     -0.18811336	     -0.49900980	      2.65130123	     -0.38345925	     -0.56926428	      0.49106699	     -2.42801561	     -0.01305353	      0.05419729	      0.22063900	      0.00000000	      0.00000000	      0.01745329
      4.46666700	      2.54267131	     -0.05946642	     -0.04054934	      3.03859905	      1.20173665	      0.36416851	      0.06132045	     -0.01830631	      0.00941753	      0.14072675	      0.21668929	      0.10652555	      0.10690117	     -0.42960616	      0.25218031	     -0.18704852	     -0.18845191	     -0.47963963	      2.70653449	     -0.20741246	     -0.55294500	      0.34916334	     -2.52490166	      0.03191197	      0.02891841	      0.18322550	      0.00000000	      0.00000000	      0.01745329
      4.50000000	      2.54338545	     -0.05877269	     -0.02847544	      3.03842620	      1.20509256	      0.36323660	      0.05802318	     -0.02307400	      0.01111949	      0.09957568	      0.20599388	      0.10738420	      0.10685428	     -0.43593483	      0.24080399	     -0.18813795	     -0.19060061	     -0.48503486	      2.78117780	     -0.12612606	     -0.54052316	      0.33030784	     -2.61201884	      0.07143866	      0.01787809	      0.19244973	      0.00000000	      0.00000000	      0.01745329
      4.53333300	      2.54068631	     -0.05170713	     -0.04125127	      3.03786019	      1.20853276	      0.36354433	      0.05057317	     -0.04941769	      0.03677897	      0.09764678	      0.20298322	      0.10339529	      0.11180509	     -0.39707798	      0.22962636	     -0.19207544	     -0.17691131	     -0.43773674	      2.83150237	      0.04305569	     -0.52557641	      0.20670359	     -2.68387146	      0.13102946	     -0.01575209	      0.16330547	      0.00000000	      0.00000000	      0.01745329
      4.56666700	      2.54304006	     -0.04846073	     -0.04325660	      3.03837787	      1.21072174	      0.36338614	      0.04323850	     -0.05791914	      0.03308398	      0.10664885	      0.20499972	      0.10551240	      0.11438341	     -0.39873207	      0.23131737	     -0.18990364	     -0.17340133	     -0.43702745	      2.88563814	      0.16480301	     -0.51444411	      0.14022600	     -2.75245677	      0.19853031	     -0.05818267	      0.16281409	      0.00000000	      0.00000000	      0.01745329
      4.60000000	      2.54464877	     -0.04869252	     -0.03550408	      3.03844173	      1.21170540	      0.36265438	      0.03986881	     -0.05672871	      0.02695969	      0.07497894	      0.19801440	      0.10717980	      0.11315288	     -0.40387469	      0.22417117	     -0.18964959	     -0.17429269	     -0.44103370	      2.95137106	      0.22334693	     -0.50896967	      0.14408124	     -2.81988587	      0.23657034	     -0.06932627	      0.17782128	      0.00000000	      0.00000000	      0.01745329
      4.63333300	      2.54362947	     -0.04712341	     -0.03067339	      3.03800689	      1.21202152	      0.36155982	      0.03480086	     -0.05685644	      0.02823660	      0.05130058	      0.19055821	      0.10828435	      0.11437750	     -0.40117571	      0.21555305	     -0.18915796	     -0.17373174	     -0.43752164	      3.01491315	      0.30349804	     -0.50148512	      0.14587892	     -2.88011229	      0.28765320	     -0.08500868	      0.19045547	      0.00000000	      0.00000000	      0.01745329
      4.66666700	      2.54598970	     -0.03859982	     -0.04987487	      3.03796177	      1.21206628	      0.36282710	      0.02777645	     -0.05571903	      0.03958082	      0.09287465	      0.19901495	      0.10673677	      0.12210632	     -0.37350727	      0.21758795	     -0.18762779	     -0.15746197	     -0.40353612	      3.07424601	      0.44672636	     -0.48408166	      0.10963519	     -2.92566012	      0.40135422	     -0.13599115	      0.18787241	      0.00000000	      0.00000000	      0.01745329
      4.70000000	      2.54439087	     -0.04030000	     -0.03714852	      3.03861050	      1.21016434	      0.36179829	      0.02277029	     -0.05454773	      0.03125452	      0.05670820	      0.19269643	      0.10930176	      0.12038705	     -0.39043166	      0.21187546	     -0.18607714	     -0.16304399	     -0.41927130	      3.13415609	      0.51829698	     -0.47831796	      0.11598174	     -2.98946560	      0.44629780	     -0.15042424	      0.20375080	      0.00000000	      0.00000000	      0.01745329
      4.73333300	      2.54167152	     -0.03412142	     -0.05641310	      3.03953694	      1.20879085	      0.36267718	      0.01519465	     -0.04636223	      0.04416346	      0.10957434	      0.21039312	      0.10829211	      0.12737181	     -0.37759775	      0.22355238	     -0.18117526	     -0.15390098	     -0.40455955	      3.19684089	      0.68689038	     -0.45873776	      0.07532337	     -3.03795105	      0.59141031	     -0.22093310	      0.19256911	      0.00000000	      0.00000000	      0.01745329
      4.76666700	      2.54455841	     -0.03486290	     -0.03755590	      3.03975189	      1.20573947	      0.36164873	      0.01042142	     -0.04161241	      0.04004466	      0.06005683	      0.19873038	      0.11077224	      0.12653027	     -0.40010289	      0.21330520	     -0.18062599	     -0.15892406	     -0.42522052	      3.26315213	      0.76623383	     -0.45387529	      0.08120545	     -3.10666780	      0.65053926	     -0.23752466	      0.21589840	      0.00000000	      0.00000000	      0.01745329
      4.80000000	      2.54446759	     -0.02979614	     -0.05796463	      3.04157071	      1.20369539	      0.36366277	      0.00250402	     -0.02550756	      0.06080430	      0.11368084	      0.22871506	      0.10889916	      0.13403113	     -0.41345234	      0.23740337	     -0.17387142	     -0.15000393	     -0.42791311	      3.33648206	      0.96475552	     -0.43819735	      0.01005681	     -3.19367433	      0.83906590	     -0.36031808	      0.16664209	      0.00000000	      0.00000000	      0.01745329
      4.83333300	      2.54443909	     -0.02844475	     -0.05986726	      3.04199574	      1.20161429	      0.36359875	     -0.00396142	     -0.01366200	      0.09075795	      0.09414448	      0.23517016	      0.10920842	      0.13627320	     -0.41966574	      0.23798383	     -0.17074018	     -0.14961401	     -0.42942562	      3.44188706	      1.11195197	     -0.43702402	     -0.02921859	     -3.30942534	      0.98228578	     -0.47886876	      0.13850495	      0.00000000	      0.00000000	      0.01745329
      4.86666700	      2.54284142	     -0.02671734	     -0.05450403	      3.04047665	      1.20016224	      0.36226192	     -0.01210105	      0.00179823	      0.14140028	      0.01833060	      0.21312651	      0.11084576	      0.13582575	     -0.39009922	      0.22221114	     -0.16957794	     -0.14640614	     -0.41493751	      3.57729030	      1.23577814	     -0.43984262	     -0.06422187	     -3.46432605	      1.08629405	     -0.54085448	      0.14688654	      0.00000000	      0.00000000	      0.01745329
      4.90000000	      2.54384933	     -0.02954812	     -0.06734400	      3.03919894	      1.20005531	      0.36238133	     -0.01101402	      0.01727636	      0.23603690	     -0.09448965	      0.21338646	      0.11136030	      0.13293818	     -0.36498278	      0.22072794	     -0.16501940	     -0.14429081	     -0.38775196	      3.76327552	      1.35670755	     -0.44207768	     -0.14589669	     -3.72936650	      1.18935894	     -0.64084132	      0.10559616	      0.00000000	      0.00000000	      0.01745329
      4.93333300	      2.54671421	     -0.05236770	     -0.13529688	      3.04405971	      1.20145962	      0.36620333	      0.02310552	      0.04338718	      0.41608852	     -0.24993259	      0.30772571	      0.12577362	      0.11507814	     -0.40945032	      0.32370939	     -0.14255307	     -0.16848073	     -0.44105936	      4.01807017	      1.44301349	     -0.37238186	     -0.19603429	     -4.36244278	      1.32851224	     -0.81435977	     -0.20720437	      0.00000000	      0.00000000	      0.01745329
      4.96666700	      2.53135983	     -0.04190912	     -0.03161553	      3.04157277	      1.20045734	      0.36159977	      0.00929276	      0.06074435	      0.16719820	     -0.01911775	      0.19248053	      0.10644717	      0.11761080	     -0.39337411	      0.20292953	     -0.17546918	     -0.16547430	     -0.41955241	      5.76409273	      1.22121349	     -0.56998166	      0.38727665	     -5.42791642	      1.33709233	     -0.96329223	     -0.28112628	      0.00000000	      0.00000000	      0.01745329
      5.00000000	      2.54598711	     -0.03106419	     -0.08035673	      3.04224187	      1.20193761	      0.36426547	     -0.01305898	      0.05110222	      0.29256589	     -0.12177486	      0.24336222	      0.11568621	      0.13377302	     -0.39288971	      0.25276052	     -0.16280595	     -0.14761690	     -0.41876051	      6.01642590	      1.06400236	     -0.49288435	      0.48801102	     -5.71213430	      1.21865016	     -1.03827037	     -0.26773499	      0.00000000	      0.00000000	      0.01745329
      5.03333300	      2.53328879	     -0.05056471	     -0.03285128	      3.04061702	      1.20357126	      0.36232620	      0.04371951	      0.01591695	      0.13551866	      0.02939029	      0.18417028	      0.11798073	      0.11076837	     -0.37510277	      0.19715271	     -0.16190350	     -0.16883921	     -0.40738586	      6.02009401	      0.80221823	     -0.29630636	      0.53171360	     -6.13361299	      0.82466993	     -2.37545121	     -0.57662143	      0.00000000	      0.00000000	      0.01745329
      5.06666700	      2.54209416	     -0.03776810	     -0.03893234	      3.03940723	      1.20360134	      0.36161254	      0.02335472	     -0.01426894	      0.16132506	     -0.02804903	      0.17806510	      0.11276361	      0.12240882	     -0.35372043	      0.18863031	     -0.17004911	     -0.15499126	     -0.37667707	      6.09491109	      0.64163137	     -0.29108681	      0.54046392	     -6.20482875	      0.68232363	     -2.39283455	     -0.52259752	      0.00000000	      0.00000000	      0.01745329
      5.10000000	      2.54330624	     -0.03445599	     -0.07228003	      3.04208866	      1.20224624	      0.36408776	      0.01786017	     -0.02117626	      0.15636562	      0.03455771	      0.23241986	      0.11802036	      0.12937159	     -0.38898126	      0.24097744	     -0.16209796	     -0.15041020	     -0.41237792	      6.17913455	      0.40364920	     -0.24541000	      0.56258028	     -6.24306653	      0.47919321	     -2.45009255	     -0.45023574	      0.00000000	      0.00000000	      0.01745329
      5.13333300	      2.54257133	     -0.03165914	     -0.08087898	      3.04067378	      1.20030664	      0.36281882	      0.01060525	     -0.02612934	      0.16940991	      0.00993943	      0.22624974	      0.11823218	      0.13066676	     -0.36220425	      0.23620398	     -0.16244398	     -0.14666124	     -0.38916522	      6.23854410	      0.25328661	     -0.21399053	      0.47595390	     -6.28961680	      0.34664566	     -2.46613508	     -0.36139241	      0.00000000	      0.00000000	      0.01745329
      5.16666700	      2.54275050	     -0.03259510	     -0.10699553	      3.04215393	      1.19759737	      0.36370989	      0.01076528	     -0.02662456	      0.18313017	      0.03733849	      0.25999359	      0.11828273	      0.13142691	     -0.37374329	      0.26876903	     -0.15825338	     -0.14817843	     -0.40029656	      6.29258113	      0.09970769	     -0.17271353	      0.33020857	     -6.32833174	      0.20605591	     -2.48211326	     -0.22864349	      0.00000000	      0.00000000	      0.01745329
      5.20000000	      2.54090991	     -0.03816838	     -0.13089352	      3.04335170	      1.19449701	      0.36452134	      0.02265380	     -0.02858881	      0.20645745	      0.04805373	      0.28977210	      0.12067049	      0.12679862	     -0.38309587	      0.30026262	     -0.15222415	     -0.15403641	     -0.41316333	      6.35137972	     -0.03467866	     -0.13853569	      0.20581035	     -6.37656415	      0.07661492	     -2.49184294	     -0.11923335	      0.00000000	      0.00000000	      0.01745329
      5.23333300	      2.54404467	     -0.04504260	     -0.15856802	      3.04456949	      1.19189791	      0.36521597	      0.03952564	     -0.03474356	      0.24814443	      0.04273857	      0.32119307	      0.12335833	      0.12107215	     -0.39087862	      0.33701631	     -0.14559461	     -0.16160046	     -0.42676360	      6.41693571	     -0.16050656	     -0.11348391	      0.11316574	     -6.43412135	     -0.04633047	     -2.49650899	     -0.02961947	      0.00000000	      0.00000000	      0.01745329
      5.26666700	      2.54463188	     -0.05223019	     -0.18745772	      3.04514112	      1.19064274	      0.36579967	      0.06076315	     -0.04478749	      0.30781113	      0.01529806	      0.34856318	      0.12751733	      0.11435248	     -0.38702976	      0.36861272	     -0.13776197	     -0.16770933	     -0.43095805	      6.49334984	     -0.26959881	     -0.09986060	      0.05148633	     -6.49945010	     -0.16405513	     -2.49623519	      0.04332912	      0.00000000	      0.00000000	      0.01745329
      5.30000000	      2.54769608	     -0.05401754	     -0.16990188	      3.04401688	      1.18893684	      0.36532265	      0.06906485	     -0.04631989	      0.31265968	     -0.05116817	      0.33631342	      0.12974318	      0.11539087	     -0.40561904	      0.35805505	     -0.13814812	     -0.17081102	     -0.44955819	      6.56444862	     -0.34119214	     -0.09818444	      0.02196038	     -6.58510990	     -0.22526013	     -2.49490403	      0.08127141	      0.00000000	      0.00000000	      0.01745329
      5.33333300	      2.54810471	     -0.05882402	     -0.20915152	      3.04434900	      1.19104413	      0.36539808	      0.08802330	     -0.05854433	      0.38917964	     -0.07322292	      0.35876563	      0.13344390	      0.10732971	     -0.36805109	      0.38448103	     -0.13115120	     -0.17192484	     -0.41988156	      6.66035486	     -0.43998435	     -0.09876100	     -0.03167787	     -6.67197172	     -0.34494174	     -2.48721007	      0.15540430	      0.00000000	      0.00000000	      0.01745329
      5.36666700	      2.55086486	     -0.06020888	     -0.19293190	      3.04376661	      1.19136503	      0.36492210	      0.09390814	     -0.06236858	      0.38803609	     -0.13523804	      0.34800865	      0.13594872	      0.10723978	     -0.38640467	      0.37527518	     -0.13138185	     -0.17512483	     -0.43725394	      6.74412611	     -0.49552916	     -0.10123578	     -0.05227735	     -6.78024716	     -0.39485499	     -2.48076497	      0.19222284	      0.00000000	      0.00000000	      0.01745329
      5.40000000	      2.56180868	     -0.05093804	     -0.24267754	      3.04679466	      1.19368753	      0.36704349	      0.09262208	     -0.07765032	      0.42807149	     -0.08558718	      0.40485394	      0.14452804	      0.11865627	     -0.39031900	      0.43123089	     -0.12387672	     -0.16346407	     -0.43655178	      6.87144389	     -0.63057913	     -0.13434026	     -0.04333243	     -6.94160082	     -0.53295297	     -2.41356901	      0.19695394	      0.00000000	      0.00000000	      0.01745329
      5.43333300	      2.56296895	     -0.04837078	     -0.22881220	      3.04547128	      1.19520674	      0.36549651	      0.08454802	     -0.07298419	      0.41194673	     -0.11224009	      0.37585432	      0.15010963	      0.11856925	     -0.36165025	      0.40517757	     -0.12328462	     -0.16003054	     -0.41775764	      6.98195485	     -0.69914269	     -0.14598936	     -0.05736974	     -7.10619225	     -0.56967404	     -2.37579360	      0.21702086	      0.00000000	      0.00000000	      0.01745329
      5.46666700	      2.54727493	     -0.03533036	     -0.21009993	      3.04554298	      1.19445072	      0.36791420	      0.06100342	     -0.05830805	      0.29300421	      0.03587457	      0.37954013	      0.15452545	      0.14021622	     -0.38997682	      0.38633263	     -0.12448038	     -0.14320168	     -0.42451146	      7.19137949	     -0.84667196	     -0.18467666	      0.02269890	     -7.36846863	     -0.66139566	     -2.24676186	      0.14421453	      0.00000000	      0.00000000	      0.01745329
      5.50000000	      2.54391151	     -0.03629174	     -0.17454468	      3.04603073	      1.19429397	      0.36649714	      0.05006338	     -0.04007827	      0.15311648	      0.18382110	      0.33849544	      0.15473343	      0.13445828	     -0.37863751	      0.34785986	     -0.12433875	     -0.14783631	     -0.41992365	      7.47242803	     -0.97029007	     -0.17081133	      0.11367113	     -7.64951998	     -0.66641875	     -2.11351309	      0.09281660	      0.00000000	      0.00000000	      0.01745329
      5.53333300	      2.55272748	     -0.02923998	     -0.10731375	      3.04557435	      1.19408684	      0.36502760	      0.03142759	     -0.01895376	     -0.03401309	      0.32829856	      0.27983044	      0.14335772	      0.14108883	     -0.40857248	      0.28023315	     -0.14671205	     -0.14462529	     -0.41431428	      7.79856177	     -1.05682604	     -0.07092367	      0.21110982	     -7.91197533	     -0.58996148	     -2.02270446	      0.00805482	      0.00000000	      0.00000000	      0.01745329
      5.56666700	      2.54467981	     -0.01178593	      0.00687011	      3.04083665	      1.19570349	      0.36210197	     -0.01396072	     -0.01739660	     -0.29167868	      0.48131144	      0.14111918	      0.12823219	      0.15310941	     -0.36651021	      0.14636046	     -0.17312074	     -0.13008832	     -0.39471784	      8.08077913	     -0.99640433	     -0.05173093	      0.22422338	     -8.19846720	     -0.54001469	     -2.04779329	     -0.13431952	      0.00000000	      0.00000000	      0.01745329
      5.60000000	      2.53405381	     -0.01674490	      0.00947152	      3.04095465	      1.19560030	      0.36133132	     -0.00981977	      0.02000473	     -0.28858864	      0.47105860	      0.13926564	      0.13856378	      0.14875012	     -0.36201068	      0.13763274	     -0.15905601	     -0.13223249	     -0.38844923	      8.34052571	     -0.92429121	     -0.04974879	      0.26015573	     -8.34781269	     -0.41076430	     -2.08403131	     -0.17636773	      0.00000000	      0.00000000	      0.01745329
      5.63333300	      2.55782282	     -0.02709796	      0.07517826	      3.03778012	      1.19665713	      0.36002478	      0.00920502	      0.00157094	     -0.41310961	      0.53209042	      0.05536546	      0.15656556	      0.14016899	     -0.34706743	      0.07359518	     -0.15409987	     -0.14142907	     -0.38932760	      8.62301620	     -0.75699166	     -0.67007367	      0.26784374	     -8.48650198	     -0.32115099	     -2.30423241	     -0.27993248	      0.00000000	      0.00000000	      0.01745329
      5.66666700	      2.54848109	     -0.02963867	      0.06623158	      3.03693544	      1.19661102	      0.35944225	      0.00974273	      0.00498419	     -0.36085666	      0.48308083	      0.05630530	      0.15845248	      0.13608689	     -0.32658351	      0.06374721	     -0.14950029	     -0.14034987	     -0.35641161	      8.73659226	     -0.59629541	     -0.66946007	      0.29009313	     -8.59397756	     -0.20517537	     -2.32596492	     -0.27271588	      0.00000000	      0.00000000	      0.01745329
      5.70000000	      2.54539055	     -0.03157536	      0.05501655	      3.03650667	      1.19678002	      0.35952499	      0.01235873	      0.00969166	     -0.30741346	      0.44176779	      0.06395974	      0.15916928	      0.13538099	     -0.32163982	      0.07221394	     -0.14696840	     -0.14099086	     -0.34975365	      8.83203168	     -0.42742010	     -0.67951081	      0.29432756	     -8.68894671	     -0.07236089	     -2.35217078	     -0.27350244	      0.00000000	      0.00000000	      0.01745329
      5.73333300	      2.54084827	     -0.03207844	      0.07789357	      3.03507516	      1.19725762	      0.35903187	      0.01285765	      0.00474862	     -0.29426547	      0.35829609	      0.04941224	      0.16119838	      0.13721899	     -0.34040147	      0.05304513	     -0.14897539	     -0.14255640	     -0.37049321	      8.90217621	     -0.29752935	     -0.67033773	      0.31289293	     -8.78100629	      0.01241918	     -2.36951698	     -0.27176106	      0.00000000	      0.00000000	      0.01745329
      5.76666700	      2.55928988	     -0.02643128	     -0.06940942	      3.03951798	      1.19706676	      0.36337028	      0.01158301	     -0.03536934	      0.02649394	      0.19255459	      0.20256336	      0.15358598	      0.14360241	     -0.34224249	      0.21985116	     -0.14482616	     -0.13579909	     -0.38548740	      8.96660243	     -0.07557300	     -0.82330336	      0.25209851	     -8.83931662	      0.12436054	     -2.56649176	     -0.23430085	      0.00000000	      0.00000000	      0.01745329
      5.80000000	      2.55434252	     -0.03253583	     -0.04774146	      3.03873799	      1.19877186	      0.36189365	      0.01604516	     -0.03206767	      0.02616006	      0.12667061	      0.18455930	      0.15931590	      0.13638726	     -0.35441670	      0.19853946	     -0.14266435	     -0.14261827	     -0.39196692	      9.03587276	      0.03240419	     -0.81120742	      0.26388424	     -8.92873691	      0.20114717	     -2.58281384	     -0.24491370	      0.00000000	      0.00000000	      0.01745329
      5.83333300	      2.54852005	     -0.03586451	     -0.06331731	      3.03795438	      1.20153111	      0.36195408	      0.02436286	     -0.02855000	      0.05559307	      0.13795284	      0.18952181	      0.16522536	      0.13330721	     -0.32734973	      0.19560057	     -0.13677126	     -0.14160705	     -0.35633924	      9.08913524	      0.21734034	     -0.77784457	      0.20248587	     -8.98668001	      0.33790867	     -2.66207560	     -0.22431438	      0.00000000	      0.00000000	      0.01745329
      5.86666700	      2.54407071	     -0.03748119	     -0.04816791	      3.03753404	      1.20252774	      0.36066515	      0.02180624	     -0.03162985	      0.05087746	      0.08711504	      0.17721105	      0.16789908	      0.13096737	     -0.33532025	      0.18284749	     -0.13676774	     -0.14544466	     -0.36662800	      9.15589398	      0.31697117	     -0.76539871	      0.21306758	     -9.07457207	      0.39737871	     -2.68060957	     -0.22724634	      0.00000000	      0.00000000	      0.01745329
      5.90000000	      2.54368449	     -0.03729323	     -0.03808634	      3.03639120	      1.20321034	      0.35959608	      0.01969241	     -0.03216548	      0.05403275	      0.04667837	      0.16527524	      0.16929182	      0.13230307	     -0.33519299	      0.17033901	     -0.13731342	     -0.14674651	     -0.36798819	      9.22431203	      0.42407750	     -0.74908979	      0.21241749	     -9.15647961	      0.47195067	     -2.70314368	     -0.22888103	      0.00000000	      0.00000000	      0.01745329
      5.93333300	      2.54426346	     -0.03625450	     -0.03113397	      3.03532953	      1.20317942	      0.35846188	      0.01629457	     -0.03104944	      0.06096215	      0.01312882	      0.15470704	      0.17089200	      0.13142970	     -0.33396656	      0.16048351	     -0.13800971	     -0.14535324	     -0.36703744	      9.29181170	      0.53703148	     -0.73083818	      0.20292574	     -9.23822186	      0.55549899	     -2.72826753	     -0.22504004	      0.00000000	      0.00000000	      0.01745329
      5.96666700	      2.54798599	     -0.02875604	     -0.06660640	      3.03610308	      1.20328126	      0.35994667	      0.00670024	     -0.02323986	      0.09819246	      0.07013956	      0.17286175	      0.16873876	      0.13633838	     -0.28887467	      0.17955798	     -0.13601257	     -0.13344535	     -0.32138111	      9.32656238	      0.74024734	     -0.68792125	      0.12173651	     -9.31116145	      0.74448122	     -2.80134328	     -0.16349759	      0.00000000	      0.00000000	      0.01745329
      6.00000000	      2.54779978	     -0.03057577	     -0.04622726	      3.03550578	      1.20118182	      0.35911375	      0.00700876	     -0.02097741	      0.09503612	      0.01770675	      0.16422190	      0.17152416	      0.13722763	     -0.31864099	      0.16949995	     -0.13642858	     -0.13848182	     -0.35074025	      9.40844949	      0.84348802	     -0.67694515	      0.11180011	     -9.41077721	      0.81721017	     -2.82078088	     -0.15555325	      0.00000000	      0.00000000	      0.01745329
      6.03333300	      2.54672472	     -0.03173797	     -0.07532369	      3.03781441	      1.20029373	      0.36105867	      0.00581225	      0.00057213	      0.13250600	      0.06122825	      0.20408547	      0.17329802	      0.13789300	     -0.33028724	      0.20822334	     -0.13039476	     -0.13787915	     -0.36227281	      9.44696480	      1.05502222	     -0.65440304	      0.01567666	     -9.54742137	      1.03392829	     -2.88430650	     -0.02261726	      0.00000000	      0.00000000	      0.01745329
      6.06666700	      2.55025802	     -0.03247265	     -0.07334315	      3.03605189	      1.19933922	      0.35983566	      0.00479205	      0.00897356	      0.17711837	      0.00650354	      0.18986286	      0.17600258	      0.13599379	     -0.31251667	      0.19676367	     -0.12987453	     -0.13792797	     -0.34643573	      9.54755744	      1.19992665	     -0.65308798	     -0.01923002	     -9.74684576	      1.16744020	     -2.88820120	      0.04877745	      0.00000000	      0.00000000	      0.01745329
      6.10000000	      2.54958668	     -0.03681008	     -0.08238942	      3.03513821	      1.19922951	      0.35924405	      0.00999104	      0.02139040	      0.24839382	     -0.07348289	      0.19019208	      0.17957288	      0.13019208	     -0.29731911	      0.19891231	     -0.12638454	     -0.14080570	     -0.33375957	      9.68104233	      1.34996836	     -0.65377452	     -0.10591848	    -10.02067254	      1.30466417	     -2.86378471	      0.19736502	      0.00000000	      0.00000000	      0.01745329
      6.13333300	      2.55072805	     -0.03856671	     -0.10520981	      3.03777153	      1.19841377	      0.36128415	      0.01135039	      0.02692566	      0.33688451	     -0.18734017	      0.23563551	      0.18048318	      0.13333737	     -0.33628852	      0.24552857	     -0.12326935	     -0.14483986	     -0.37589925	      9.82678991	      1.47387568	     -0.64169066	     -0.22594552	    -10.31617315	      1.39401771	     -2.82969696	      0.34823661	      0.00000000	      0.00000000	      0.01745329
      6.16666700	      2.55599012	     -0.03774243	     -0.13646067	      3.03873639	      1.20001711	      0.36236759	     -0.00090776	      0.03136405	      0.48736145	     -0.39932342	      0.26917199	      0.17559453	      0.13412776	     -0.33971165	      0.28149281	     -0.11676938	     -0.14292635	     -0.38037325	      9.86509385	      1.58632847	     -0.56455081	     -0.37533708	    -10.62923267	      1.39340727	     -2.91586814	      0.39625791	      0.00000000	      0.00000000	      0.01745329
      6.20000000	      2.54192459	     -0.04044635	     -0.01038732	      3.03344997	      1.20060026	      0.35877843	      0.02555251	      0.01210771	      0.10182920	      0.03548785	      0.12419823	      0.15251361	      0.12598639	     -0.31769084	      0.13362822	     -0.14931160	     -0.14878276	     -0.35035667	      9.16507802	      2.09545169	     -0.46563545	     -0.48691821	    -12.22020847	      1.02585521	     -5.37211935	      0.60856073	      0.00000000	      0.00000000	      0.01745329
      6.23333300	      2.54658924	     -0.04045056	     -0.06376928	      3.03565150	      1.20144516	      0.36032302	      0.02949626	     -0.01340977	      0.18506421	     -0.00063215	      0.18700275	      0.17639653	      0.12981048	     -0.32586098	      0.19697118	     -0.13534433	     -0.14735432	     -0.36383704	      9.25289000	      2.31998232	     -0.43628562	     -0.57686665	    -12.35970914	      0.80409544	     -5.50939234	      0.70903881	      0.00000000	      0.00000000	      0.01745329
      6.26666700	      2.54855118	     -0.03800167	     -0.06590000	      3.03552738	      1.20094497	      0.35992865	      0.02595124	     -0.03060783	      0.15662957	      0.02579370	      0.18979863	      0.18559639	      0.13334768	     -0.32631234	      0.19960771	     -0.13198204	     -0.14505071	     -0.36629552	      9.31634230	      2.55097916	     -0.38231452	     -0.62268380	    -12.43683562	      0.59352957	     -5.57286893	      0.72369027	      0.00000000	      0.00000000	      0.01745329
      6.30000000	      2.55034811	     -0.03210944	     -0.07661671	      3.03448688	      1.19976848	      0.35927224	      0.01674008	     -0.04267132	      0.17411236	     -0.00287766	      0.19281382	      0.18130607	      0.13827948	     -0.31278611	      0.20225496	     -0.13440730	     -0.13831786	     -0.35203574	      9.37154554	      2.72084610	     -0.37104349	     -0.54667665	    -12.49668224	      0.44712952	     -5.56581402	      0.64119436	      0.00000000	      0.00000000	      0.01745329
      6.33333300	      2.55232642	     -0.03015300	     -0.09980448	      3.03537178	      1.19790237	      0.35971995	      0.01307728	     -0.04320437	      0.18816766	      0.01346330	      0.22255913	      0.17821876	      0.14060717	     -0.32402882	      0.23217635	     -0.13251198	     -0.13702466	     -0.36442695	      9.42433456	      2.89313131	     -0.34742039	     -0.41496117	    -12.54307030	      0.29556922	     -5.55740802	      0.50478186	      0.00000000	      0.00000000	      0.01745329
      6.36666700	      2.55175284	     -0.03339985	     -0.12202579	      3.03632324	      1.19560132	      0.36023777	      0.01893384	     -0.03879572	      0.20393028	      0.02765371	      0.25117141	      0.17703215	      0.13822410	     -0.33596247	      0.26216512	     -0.12818168	     -0.14132311	     -0.37737260	      9.47832190	      3.04209717	     -0.32195258	     -0.25955078	    -12.58926497	      0.16222422	     -5.54945626	      0.35090947	      0.00000000	      0.00000000	      0.01745329
      6.40000000	      2.55179596	     -0.03794528	     -0.14201048	      3.03677741	      1.19346275	      0.36080197	      0.03107253	     -0.03995436	      0.22708820	      0.03056501	      0.27529665	      0.17636738	      0.13509397	     -0.34446579	      0.28834396	     -0.12464286	     -0.14637734	     -0.38858776	      9.53830854	      3.17060221	     -0.30297863	     -0.11745094	    -12.64217068	      0.04176476	     -5.54322636	      0.19685852	      0.00000000	      0.00000000	      0.01745329
      6.43333300	      2.55114999	     -0.03983508	     -0.12241008	      3.03500040	      1.19098071	      0.35966593	      0.03734707	     -0.04270000	      0.22498325	     -0.04010262	      0.26156749	      0.17863491	      0.13549713	     -0.36621081	      0.27505789	     -0.12557319	     -0.14972751	     -0.41099119	      9.60970697	      3.25521619	     -0.29995521	     -0.07116555	    -12.72768660	     -0.03331711	     -5.54402387	      0.14084733	      0.00000000	      0.00000000	      0.01745329
      6.46666700	      2.55157963	     -0.04525098	     -0.15875038	      3.03558454	      1.19212616	      0.36041687	      0.05490107	     -0.04879919	      0.27341837	     -0.01528597	      0.28578949	      0.17807638	      0.12787503	     -0.33671765	      0.30271986	     -0.12054033	     -0.15367561	     -0.38665749	      9.68866022	      3.38261625	     -0.29697856	      0.06539460	    -12.78770203	     -0.16176813	     -5.54209948	     -0.03695748	      0.00000000	      0.00000000	      0.01745329
      6.50000000	      2.56156933	     -0.04873367	     -0.17535509	      3.03741723	      1.19314160	      0.36144165	      0.06515533	     -0.05321013	      0.28378840	     -0.00065679	      0.31112669	      0.17953495	      0.12533260	     -0.35498592	      0.33638373	     -0.11712852	     -0.15779591	     -0.41089993	      9.78071370	      3.50732326	     -0.31476375	      0.13072209	    -12.88031887	     -0.26101525	     -5.54399950	     -0.15726796	      0.00000000	      0.00000000	      0.01745329
      6.53333300	      2.56165844	     -0.04891218	     -0.16902194	      3.03634708	      1.19483905	      0.36093553	      0.06902077	     -0.05528398	      0.27012571	     -0.00857036	      0.29860234	      0.18386873	      0.12440187	     -0.34368072	      0.32452099	     -0.11571757	     -0.15626949	     -0.40209173	      9.88895247	      3.60975460	     -0.34228457	      0.16216256	    -13.00348407	     -0.34891500	     -5.54116913	     -0.22439205	      0.00000000	      0.00000000	      0.01745329
      6.56666700	      2.55845931	     -0.05350238	     -0.03646697	      3.03299834	      1.19553554	      0.35870471	      0.06862604	     -0.05915933	     -0.09022431	      0.27976814	      0.15844331	      0.21015455	      0.12291191	     -0.33383803	      0.18868838	     -0.11265023	     -0.16159390	     -0.40929962	     10.04381998	      3.80381140	     -0.66061778	      0.14142821	    -13.18998242	     -0.51419535	     -5.42478291	     -0.22443768	      0.00000000	      0.00000000	      0.01745329
      6.60000000	      2.56767945	     -0.04690372	     -0.03921985	      3.03199320	      1.19708358	      0.35784130	      0.06155672	     -0.05611227	     -0.07739167	      0.23525668	      0.15684106	      0.20534819	      0.12773169	     -0.33198249	      0.18210117	     -0.11565167	     -0.15402061	     -0.38761755	     10.17803224	      3.87355681	     -0.68607671	      0.20047157	    -13.37296215	     -0.53516219	     -5.40024217	     -0.28104339	      0.00000000	      0.00000000	      0.01745329
      6.63333300	      2.56589888	     -0.03563834	     -0.05539976	      3.03163321	      1.19781990	      0.35785832	      0.04712268	     -0.03418406	     -0.06068100	      0.22132613	      0.16883208	      0.19991531	      0.13745816	     -0.31750029	      0.19298023	     -0.11700498	     -0.14157438	     -0.38002107	     10.37067606	      3.96190908	     -0.73755716	      0.21961381	    -13.60293453	     -0.54228328	     -5.35508056	     -0.29811909	      0.00000000	      0.00000000	      0.01745329
      6.66666700	      2.54708281	     -0.03183314	     -0.07217052	      3.03377331	      1.19614132	      0.36054629	      0.04403624	      0.00109208	     -0.10827219	      0.31041224	      0.22375794	      0.18463173	      0.14764582	     -0.38088514	      0.22749576	     -0.12422273	     -0.13868710	     -0.41567315	     10.79071420	      4.07958557	     -0.91924683	      0.02603938	    -13.92038426	     -0.56700519	     -5.25071839	     -0.15444330	      0.00000000	      0.00000000	      0.01745329
      6.70000000	      2.55510919	     -0.03196055	     -0.01464574	      3.03270923	      1.19494581	      0.35779709	      0.04846736	      0.02618746	     -0.28390680	      0.47371632	      0.14818630	      0.17292700	      0.14081491	     -0.35699332	      0.17178847	     -0.14069375	     -0.14616938	     -0.41891106	     11.38507041	      4.14812972	     -0.94589950	     -0.28587002	    -14.24517549	     -0.49492312	     -5.19065471	      0.03355440	      0.00000000	      0.00000000	      0.01745329
      6.73333300	      2.55236216	     -0.02468964	      0.01880621	      3.03153049	      1.19457424	      0.35743882	      0.03841903	      0.04578284	     -0.36785536	      0.54205910	      0.12304847	      0.17319142	      0.15095351	     -0.37512181	      0.12728861	     -0.13797517	     -0.13639917	     -0.40105301	     11.70357474	      4.05930532	     -0.85726350	     -0.37346822	    -14.46714128	     -0.37561334	     -5.18801633	      0.08884575	      0.00000000	      0.00000000	      0.01745329
      6.76666700	      2.55172451	     -0.02919292	      0.03883028	      3.03170389	      1.19356946	      0.35678212	      0.04014909	      0.06093590	     -0.39889392	      0.56014481	      0.10549094	      0.17513908	      0.14595301	     -0.38086829	      0.11476388	     -0.13547752	     -0.14315283	     -0.41835920	     11.88582322	      3.89849866	     -0.82856468	     -0.38898954	    -14.64243994	     -0.23150636	     -5.18470382	      0.12336999	      0.00000000	      0.00000000	      0.01745329
      6.80000000	      2.55372079	     -0.03517223	      0.05550061	      3.02950344	      1.19257705	      0.35591806	      0.04773462	      0.05901920	     -0.38127354	      0.51375236	      0.07717032	      0.17673289	      0.13912435	     -0.36605674	      0.08989788	     -0.13577410	     -0.14747636	     -0.40391658	     11.99453718	      3.71545868	     -0.80457495	     -0.39526719	    -14.77448848	     -0.09894673	     -5.18901370	      0.12946959	      0.00000000	      0.00000000	      0.01745329
      6.83333300	      2.54839882	     -0.04274867	      0.06021768	      3.02838218	      1.19254870	      0.35564250	      0.05525586	      0.04858042	     -0.35407998	      0.49210128	      0.06777836	      0.17621338	      0.13197498	     -0.35728490	      0.08128019	     -0.13553852	     -0.15453373	     -0.39822854	     12.06580031	      3.49016067	     -0.77943357	     -0.37659856	    -14.89566615	      0.03461154	     -5.19567824	      0.12602810	      0.00000000	      0.00000000	      0.01745329
      6.86666700	      2.54690154	     -0.05067439	      0.04886872	      3.02888644	      1.19258174	      0.35648016	      0.06043722	      0.01773239	     -0.29953082	      0.45536595	      0.08903155	      0.17140835	      0.12512107	     -0.37863645	      0.10725119	     -0.13655705	     -0.16415011	     -0.42654148	     12.09308388	      3.23814265	     -0.75008363	     -0.26525432	    -15.00127779	      0.15539008	     -5.21451873	      0.10792922	      0.00000000	      0.00000000	      0.01745329
      6.90000000	      2.54509640	     -0.04956896	      0.07458264	      3.02694081	      1.19363668	      0.35512506	      0.05733567	      0.00954710	     -0.28516154	      0.36710581	      0.06629046	      0.17247168	      0.12788775	     -0.39110297	      0.08347428	     -0.13958421	     -0.16521392	     -0.43943999	     12.15693415	      3.10525197	     -0.73379393	     -0.28084567	    -15.10157855	      0.25537751	     -5.22275645	      0.09464193	      0.00000000	      0.00000000	      0.01745329
      6.93333300	      2.57433847	     -0.04922950	     -0.06424975	      3.03068156	      1.19388808	      0.35706064	      0.05081080	     -0.02582609	      0.04081649	      0.16723332	      0.19921257	      0.17231069	      0.12448629	     -0.38166362	      0.23628159	     -0.12627712	     -0.16416076	     -0.44282425	     12.16737019	      2.90625136	     -0.62383493	     -0.14409852	    -15.20300697	      0.37963835	     -5.31242868	      0.08985765	      0.00000000	      0.00000000	      0.01745329
      6.96666700	      2.56685001	     -0.04945718	     -0.04382081	      3.02955024	      1.19503618	      0.35571725	      0.04828029	     -0.02959511	      0.04004487	      0.10159470	      0.18434943	      0.17487289	      0.12516131	     -0.39381212	      0.21693482	     -0.12666806	     -0.16590167	     -0.45432746	     12.23515132	      2.79618780	     -0.61443162	     -0.16769371	    -15.29960190	      0.46214637	     -5.32037199	      0.06788424	      0.00000000	      0.00000000	      0.01745329
      7.00000000	      2.55908250	     -0.04043237	     -0.06426871	      3.02852970	      1.19680948	      0.35671037	      0.03721532	     -0.01633009	      0.07984631	      0.10231142	      0.20252391	      0.17293316	      0.13557102	     -0.37895039	      0.22197184	     -0.12634142	     -0.15138137	     -0.42623001	     12.27481191	      2.62268162	     -0.56960049	     -0.12909372	    -15.37248927	      0.62709977	     -5.34068653	      0.00045416	      0.00000000	      0.00000000	      0.01745329
      7.03333300	      2.55808075	     -0.04151055	     -0.06803986	      3.02838426	      1.19718513	      0.35610190	      0.03594352	     -0.01374484	      0.09509898	      0.08669186	      0.20539639	      0.17244281	      0.13300595	     -0.37706477	      0.22705892	     -0.12718032	     -0.15396453	     -0.42947473	     12.32389827	      2.47790451	     -0.53306974	     -0.12137189	    -15.47038603	      0.75285983	     -5.32895446	     -0.03083813	      0.00000000	      0.00000000	      0.01745329
      7.06666700	      2.56179026	     -0.04303701	     -0.05131477	      3.02681301	      1.19612875	      0.35594686	      0.04117060	     -0.01154620	      0.09667361	      0.03033267	      0.19294316	      0.17298945	      0.13596631	     -0.39281013	      0.21456353	     -0.12875962	     -0.15604809	     -0.44336611	     12.39320652	      2.37317656	     -0.52148281	     -0.13086760	    -15.58076010	      0.84769486	     -5.32194072	     -0.06030371	      0.00000000	      0.00000000	      0.01745329
      7.10000000	      2.55914155	     -0.04170279	     -0.07865733	      3.02834581	      1.19586756	      0.35630391	      0.03508754	     -0.00643312	      0.13687005	      0.05405967	      0.22340817	      0.16852513	      0.13435010	     -0.39417136	      0.24755302	     -0.12782367	     -0.15619134	     -0.44796136	     12.42283836	      2.16628259	     -0.48147755	     -0.07323794	    -15.70293565	      1.01645713	     -5.27457681	     -0.11233652	      0.00000000	      0.00000000	      0.01745329
      7.13333300	      2.56277547	     -0.03933041	     -0.08765558	      3.02838441	      1.19499736	      0.35620752	      0.03068730	     -0.00512739	      0.17254222	      0.03011515	      0.23521271	      0.16290369	      0.13627874	     -0.40219023	      0.26056115	     -0.13094029	     -0.15482809	     -0.45385697	     12.47694804	      1.99797235	     -0.45881803	     -0.03525576	    -15.87122783	      1.14979829	     -5.21888750	     -0.16739952	      0.00000000	      0.00000000	      0.01745329
      7.16666700	      2.56173266	     -0.03472559	     -0.09773440	      3.02843409	      1.19412203	      0.35583941	      0.02211209	     -0.00980446	      0.22524550	     -0.02388599	      0.25062970	      0.15617309	      0.14002276	     -0.41279148	      0.27261470	     -0.13554208	     -0.15261550	     -0.45894551	     12.57857845	      1.82984246	     -0.45267792	      0.01927757	    -16.09282741	      1.25692253	     -5.19382873	     -0.22663792	      0.00000000	      0.00000000	      0.01745329
      7.20000000	      2.55547405	     -0.02748436	     -0.13742326	      3.02905673	      1.19418854	      0.35668593	      0.00554312	     -0.00509578	      0.34992254	     -0.13470460	      0.29712061	      0.14501145	      0.14623575	     -0.41872244	      0.31623509	     -0.14121740	     -0.14535787	     -0.46753280	     12.74505131	      1.67806697	     -0.47645658	      0.07859368	    -16.48962755	      1.31643976	     -5.30137238	     -0.25389748	      0.00000000	      0.00000000	      0.01745329
      7.23333300	      2.56620743	     -0.05015052	     -0.11003334	      3.02765863	      1.19416779	      0.35472201	      0.02391632	      0.00243772	      0.33491066	     -0.16704295	      0.25866646	      0.15427974	      0.12236439	     -0.41484236	      0.29153705	     -0.14525144	     -0.17260718	     -0.46327384	     12.80727176	      1.48199929	     -0.46178190	      0.22555151	    -17.26246783	      1.26876018	     -6.02776550	     -0.12440552	      0.00000000	      0.00000000	      0.01745329
      7.26666700	      2.55672768	     -0.04235518	     -0.08941954	      3.02602727	      1.19555340	      0.35579261	      0.03273718	     -0.00514980	      0.26610667	     -0.08198840	      0.24286819	      0.15108487	      0.13327559	     -0.41695314	      0.26577927	     -0.14194211	     -0.15979507	     -0.46365731	     12.45364647	      1.21384888	     -0.38154485	      0.31675262	    -18.25844281	      1.12299073	     -8.08409929	     -0.44167258	      0.00000000	      0.00000000	      0.01745329
      7.30000000	      2.55457041	     -0.04258737	     -0.07620272	      3.02518569	      1.19575335	      0.35555945	      0.03482121	     -0.01164573	      0.21224911	     -0.02861066	      0.23186810	      0.15893033	      0.13512007	     -0.42052065	      0.25074777	     -0.13421225	     -0.15823495	     -0.46436375	     12.50868076	      0.96189768	     -0.32270387	      0.43932170	    -18.48326496	      0.89641502	     -8.32687946	     -0.52732599	      0.00000000	      0.00000000	      0.01745329
      7.33333300	      2.55827091	     -0.04318422	     -0.07908897	      3.02511335	      1.19526337	      0.35508053	      0.03868172	     -0.02764234	      0.18860727	     -0.00728653	      0.23419769	      0.15274670	      0.13275809	     -0.42347811	      0.25956008	     -0.13862146	     -0.16193467	     -0.47369569	     12.53550307	      0.73169822	     -0.28156865	      0.51991808	    -18.60773767	      0.68402100	     -8.45168143	     -0.56497159	      0.00000000	      0.00000000	      0.01745329
      7.36666700	      2.56319450	     -0.04300233	     -0.09611584	      3.02579016	      1.19362928	      0.35489586	      0.04028802	     -0.03854152	      0.18726073	      0.00860280	      0.25425196	      0.14620408	      0.13151059	     -0.43284250	      0.28537513	     -0.14011745	     -0.16425738	     -0.48734172	     12.57018154	      0.51964147	     -0.26188481	      0.52780826	    -18.69461520	      0.50101696	     -8.45949058	     -0.52351056	      0.00000000	      0.00000000	      0.01745329
      7.40000000	      2.56737326	     -0.03786297	     -0.10950940	      3.02476162	      1.19137415	      0.35412311	      0.03547827	     -0.04935428	      0.20849241	     -0.01769434	      0.26115458	      0.13885752	      0.13469243	     -0.42472462	      0.29550575	     -0.14390428	     -0.16000309	     -0.48181536	     12.60006014	      0.36706952	     -0.25360778	      0.43265629	    -18.76063543	      0.36379173	     -8.44643399	     -0.40890194	      0.00000000	      0.00000000	      0.01745329
      7.43333300	      2.56561658	     -0.04157646	     -0.14911392	      3.02787908	      1.18823766	      0.35579758	      0.04438634	     -0.05070933	      0.24015446	      0.00586166	      0.32681820	      0.13420664	      0.13371158	     -0.47106746	      0.35833480	     -0.13811560	     -0.16686479	     -0.52244534	     12.63749375	      0.20043174	     -0.23519294	      0.32147939	    -18.81101404	      0.21816283	     -8.42053580	     -0.24604419	      0.00000000	      0.00000000	      0.01745329
      7.46666700	      2.56616807	     -0.04081351	     -0.19877776	      3.02924559	      1.18627444	      0.35672900	      0.04694227	     -0.04727832	      0.32227876	     -0.01968246	      0.38189665	      0.12957322	      0.13444946	     -0.47787424	      0.42007140	     -0.13657969	     -0.16764875	     -0.54247743	     12.68192291	      0.05143622	     -0.21408241	      0.22099159	    -18.87328554	      0.09617155	     -8.39254810	     -0.11472547	      0.00000000	      0.00000000	      0.01745329
      7.50000000	      2.57285108	     -0.04204705	     -0.21283614	      3.02826499	      1.18506256	      0.35574303	      0.05146939	     -0.04958854	      0.37008122	     -0.06890993	      0.38932611	      0.12703254	      0.13149953	     -0.47309385	      0.42816586	     -0.13603795	     -0.16866488	     -0.52849237	     12.73206629	     -0.05792628	     -0.20748826	      0.10826802	    -18.94724319	      0.01172041	     -8.38763182	     -0.00731627	      0.00000000	      0.00000000	      0.01745329
      7.53333300	      2.57381945	     -0.04388225	     -0.25348411	      3.02999780	      1.18604025	      0.35699167	      0.06290971	     -0.05599880	      0.45409907	     -0.12278759	      0.44448195	      0.12546998	      0.13073422	     -0.49783369	      0.48301207	     -0.13374094	     -0.17184019	     -0.55180997	     12.79438293	     -0.16141591	     -0.20266618	      0.01550101	    -19.02449542	     -0.07573682	     -8.41001510	      0.10598267	      0.00000000	      0.00000000	      0.01745329
      7.56666700	      2.57171261	     -0.04588383	     -0.23347709	      3.02808231	      1.18663919	      0.35618820	      0.07092329	     -0.06001251	      0.45061008	     -0.18791942	      0.42625700	      0.12784741	      0.13029464	     -0.50663012	      0.46463531	     -0.13445570	     -0.17440351	     -0.56250207	     12.86903270	     -0.24133783	     -0.20263549	     -0.02634624	    -19.12777073	     -0.13083806	     -8.41209264	      0.15516513	      0.00000000	      0.00000000	      0.01745329
      7.60000000	      2.58115549	     -0.05560734	     -0.17082065	      3.02724434	      1.18610053	      0.35536691	      0.08318165	     -0.05648757	      0.23822229	      0.04767025	      0.34943461	      0.14199760	      0.12060081	     -0.48211676	      0.40403315	     -0.12405190	     -0.18314122	     -0.56401237	     12.96407625	     -0.45455752	     -0.28453906	     -0.10273931	    -19.24208927	     -0.25329419	     -8.64163409	      0.30045717	      0.00000000	      0.00000000	      0.01745329
      7.63333300	      2.57760488	     -0.05197792	     -0.14323834	      3.02553580	      1.18820573	      0.35525057	      0.08265178	     -0.05447876	      0.17424991	      0.07319701	      0.32558342	      0.13785102	      0.12578287	     -0.49102984	      0.36728290	     -0.12782463	     -0.17795642	     -0.54924126	     13.06816776	     -0.55346207	     -0.33373874	     -0.18738079	    -19.37317745	     -0.30001012	     -8.62772763	      0.41388267	      0.00000000	      0.00000000	      0.01745329
      7.66666700	      2.58146668	     -0.04894977	     -0.13009290	      3.02308858	      1.19079701	      0.35387079	      0.08541664	     -0.04942229	      0.15711898	      0.04313152	      0.29507605	      0.13675573	      0.12563066	     -0.46282651	      0.34306458	     -0.13186891	     -0.17341561	     -0.53051056	     13.19337250	     -0.64978608	     -0.35895170	     -0.22212988	    -19.53614400	     -0.32075096	     -8.60101874	      0.46580078	      0.00000000	      0.00000000	      0.01745329
      7.70000000	      2.56915576	     -0.05692651	     -0.06220313	      3.02137691	      1.19164041	      0.35254854	      0.10072963	     -0.00266769	     -0.05474400	      0.22477966	      0.22923744	      0.13267912	      0.11716650	     -0.46915381	      0.27111506	     -0.14116851	     -0.18431928	     -0.52736991	     13.43887291	     -0.88360426	     -0.55019887	     -0.08082759	    -19.72759192	     -0.34441270	     -8.46928302	      0.53346352	      0.00000000	      0.00000000	      0.01745329
      7.73333300	      2.56482376	     -0.04350359	     -0.05608991	      3.02111865	      1.19153166	      0.35323464	      0.09040231	      0.03522595	     -0.10836660	      0.28269161	      0.23198266	      0.12396994	      0.13022524	     -0.48378691	      0.26411368	     -0.14635395	     -0.16852118	     -0.52741619	     13.77811517	     -1.02557552	     -0.64155344	      0.00356461	    -19.95872154	     -0.29685536	     -8.43358260	      0.55413907	      0.00000000	      0.00000000	      0.01745329
      7.76666700	      2.56825593	     -0.03710837	     -0.02840258	      3.02112249	      1.18971359	      0.35141318	      0.09688484	      0.08750610	     -0.19552676	      0.36770337	      0.20219360	      0.10936385	      0.13275902	     -0.48494923	      0.24554190	     -0.16217390	     -0.17186884	     -0.54679876	     14.40217106	     -1.18215851	     -0.62776397	      0.27367491	    -20.20201192	     -0.14399514	     -8.54455137	      0.53531099	      0.00000000	      0.00000000	      0.01745329
      7.80000000	      2.54122056	      0.00341894	      0.06409795	      3.01839247	      1.18864975	      0.34803377	      0.03669187	      0.17603941	     -0.38569255	      0.49912496	      0.11779878	      0.07656198	      0.16753676	     -0.49946542	      0.12029359	     -0.19452554	     -0.13471056	     -0.50931239	     14.86790899	     -1.12697016	     -0.74446765	      0.29624489	    -20.56881547	      0.15831012	     -9.24916027	      0.59966557	      0.00000000	      0.00000000	      0.01745329
      7.83333300	      2.55948031	      0.02319479	      0.06008415	      3.01970616	      1.18626300	      0.34897681	     -0.02847330	      0.17294521	     -0.39320997	      0.54076226	      0.13439479	      0.08989700	      0.19260156	     -0.52307410	      0.13855043	     -0.18595434	     -0.11524147	     -0.53552526	     15.05895567	     -0.93640230	     -0.97196969	      0.31154140	    -20.93764377	      0.30194144	     -9.80157448	      0.60944339	      0.00000000	      0.00000000	      0.01745329
      7.86666700	      2.56616862	      0.00214851	      0.11240533	      3.01732798	      1.18742023	      0.34802243	     -0.00044168	      0.11279113	     -0.50450006	      0.60012416	      0.06811823	      0.08297892	      0.16849223	     -0.51085058	      0.08864304	     -0.18177938	     -0.13649807	     -0.53688630	     15.14548386	     -0.67682738	     -1.10643944	      0.33895290	    -21.12380397	      0.26129546	    -10.11780800	      0.41015445	      0.00000000	      0.00000000	      0.01745329
      7.90000000	      2.56119601	     -0.02498317	      0.09996020	      3.01712027	      1.18709019	      0.34843288	      0.03374938	      0.09445488	     -0.45015206	      0.56127312	      0.08158246	      0.09307866	      0.14280694	     -0.51185558	      0.10868974	     -0.17019291	     -0.16225971	     -0.54792110	     15.21770561	     -0.45585126	     -1.09328290	      0.35052639	    -21.23517818	      0.34807327	    -10.16825060	      0.33416878	      0.00000000	      0.00000000	      0.01745329
      7.93333300	      2.57497790	     -0.04545561	      0.04637022	      3.01741759	      1.18529697	      0.35007950	      0.05637018	      0.04222410	     -0.28828982	      0.42245794	      0.13520349	      0.11773566	      0.12922397	     -0.51448825	      0.17480983	     -0.14064056	     -0.17661610	     -0.56610088	     15.26158292	     -0.24823603	     -1.11513224	      0.33799227	    -21.32905732	      0.37590517	    -10.35081044	      0.22440217	      0.00000000	      0.00000000	      0.01745329
      7.96666700	      2.56959820	     -0.05842074	      0.03219203	      3.01672400	      1.18654453	      0.35004770	      0.07472111	      0.00786866	     -0.22754222	      0.36959826	      0.14438506	      0.10967222	      0.11378232	     -0.50616195	      0.19198940	     -0.14603581	     -0.19143548	     -0.56967670	     15.30596436	     -0.03229659	     -1.07449688	      0.30837952	    -21.39723684	      0.43914746	    -10.38479046	      0.12235212	      0.00000000	      0.00000000	      0.01745329
      8.00000000	      2.58630411	     -0.06960296	     -0.08983654	      3.01900084	      1.18705499	      0.35149205	      0.09588234	     -0.02749177	      0.09251852	      0.11771616	      0.26879214	      0.13631190	      0.10753972	     -0.50921137	      0.32394575	     -0.11258792	     -0.19586465	     -0.58176194	     15.35252229	      0.12389847	     -0.97521911	      0.25963770	    -21.47742056	      0.49010145	    -10.45939417	      0.06491306	      0.00000000	      0.00000000	      0.01745329
      8.03333300	      2.58384484	     -0.06014871	     -0.08417192	      3.01757505	      1.18843988	      0.35142909	      0.08587392	     -0.05050610	      0.10432628	      0.08215031	      0.26254272	      0.12373656	      0.11533653	     -0.50890760	      0.31394253	     -0.12604208	     -0.18748386	     -0.57496528	     15.41115527	      0.29013267	     -0.93803329	      0.24308092	    -21.54247257	      0.56378176	    -10.45978508	     -0.01946814	      0.00000000	      0.00000000	      0.01745329
      8.06666700	      2.58107939	     -0.05796637	     -0.08581784	      3.01695701	      1.18920184	      0.35125262	      0.08533493	     -0.06211957	      0.11751715	      0.06775555	      0.26458461	      0.11815816	      0.11662631	     -0.50976258	      0.31516318	     -0.12986133	     -0.18628049	     -0.57608033	     15.47160623	      0.46297716	     -0.88112979	      0.20978542	    -21.60679461	      0.66632412	    -10.43405794	     -0.07383175	      0.00000000	      0.00000000	      0.01745329
      8.10000000	      2.58154806	     -0.05470344	     -0.08833073	      3.01663571	      1.18919095	      0.35081603	      0.08025919	     -0.07246250	      0.13463596	      0.04935852	      0.26830852	      0.11290373	      0.11911487	     -0.51339866	      0.31582310	     -0.13321227	     -0.18407641	     -0.57243389	     15.53412026	      0.63291994	     -0.82915521	      0.17669746	    -21.68166637	      0.77590668	    -10.40625766	     -0.11653132	      0.00000000	      0.00000000	      0.01745329
      8.13333300	      2.58056656	     -0.04985133	     -0.09367861	      3.01649495	      1.18855371	      0.35047309	      0.07162465	     -0.07807818	      0.16132941	      0.02630340	      0.27771228	      0.10735925	      0.12304574	     -0.52200382	      0.32185199	     -0.13650716	     -0.18032670	     -0.57416814	     15.59937773	      0.81111946	     -0.78311246	      0.12491908	    -21.76986937	      0.89791817	    -10.38895108	     -0.14202105	      0.00000000	      0.00000000	      0.01745329
      8.16666700	      2.57920464	     -0.04328803	     -0.10243303	      3.01647029	      1.18775149	      0.35018999	      0.05875889	     -0.07979599	      0.20222205	     -0.00959969	      0.29148031	      0.10126408	      0.12837066	     -0.53219501	      0.33101113	     -0.14075687	     -0.17484037	     -0.57680176	     15.67159556	      0.99461867	     -0.75623406	      0.05684571	    -21.88653558	      1.02894367	    -10.40287347	     -0.15072674	      0.00000000	      0.00000000	      0.01745329
      8.20000000	      2.56482153	     -0.03788693	     -0.14263057	      3.01675141	      1.18829884	      0.35082463	      0.04905607	     -0.05559323	      0.33468408	     -0.13294782	      0.33992049	      0.09214914	      0.13343595	     -0.53861741	      0.36897884	     -0.14199818	     -0.16847594	     -0.57764082	     15.74975947	      1.14888551	     -0.79049918	     -0.02127591	    -22.03634601	      1.17027008	    -11.02090846	     -0.16262942	      0.00000000	      0.00000000	      0.01745329
      8.23333300	      2.57007003	     -0.03848629	     -0.11288207	      3.01547560	      1.18778209	      0.35007961	      0.04053085	     -0.04815917	      0.29081403	     -0.10657684	      0.30632625	      0.09317070	      0.13294234	     -0.53764441	      0.33931632	     -0.13705706	     -0.16846705	     -0.58104167	     15.80387506	      1.37568030	     -0.64593456	     -0.15500208	    -22.44813864	      1.36917731	    -11.95551832	     -0.21469760	      0.00000000	      0.00000000	      0.01745329
      8.26666700	      2.57443251	     -0.05263620	     -0.12156965	      3.01532562	      1.18894123	      0.34928500	      0.05793697	     -0.03590933	      0.35948781	     -0.20836742	      0.30759664	      0.10100196	      0.11764690	     -0.52653394	      0.35797624	     -0.16328663	     -0.19223013	     -0.58601825	     16.34699846	      1.53195908	     -0.03407769	     -0.24962034	    -23.60604026	      1.42147819	    -13.49112158	     -0.30085151	      0.00000000	      0.00000000	      0.01745329
      8.30000000	      2.57957769	     -0.03929377	     -0.08885885	      3.01382071	      1.18934022	      0.34917990	      0.03996357	     -0.04541659	      0.26155710	     -0.09569053	      0.27569047	      0.10050066	      0.13264489	     -0.53138313	      0.31526997	     -0.14006436	     -0.17006761	     -0.58004041	     15.47266541	      1.86574487	     -0.54132347	     -0.39706157	    -24.64429201	      1.23279089	    -14.58941676	     -0.42150839	      0.00000000	      0.00000000	      0.01745329
      8.33333300	      2.57258849	     -0.03931344	     -0.08536138	      3.01347320	      1.19015106	      0.34881992	      0.03528318	     -0.02959024	      0.24221143	     -0.07771518	      0.27363861	      0.09372398	      0.13094611	     -0.53285981	      0.31138393	     -0.15240241	     -0.17329763	     -0.57826148	     15.58864168	      2.12138166	     -0.35984435	     -0.53127332	    -24.81368579	      1.00761354	    -14.81203926	     -0.46611918	      0.00000000	      0.00000000	      0.01745329
      8.36666700	      2.57072504	     -0.04268713	     -0.08435197	      3.01333859	      1.19023250	      0.34859086	      0.04136600	     -0.02961596	      0.21570186	     -0.05468365	      0.27584431	      0.09546077	      0.12945929	     -0.53808067	      0.31210214	     -0.14517430	     -0.17687169	     -0.58350115	     15.65362645	      2.36225895	     -0.33344915	     -0.61863627	    -24.92856142	      0.79018689	    -14.91288957	     -0.49418991	      0.00000000	      0.00000000	      0.01745329
      8.40000000	      2.57749308	     -0.03994287	     -0.07414366	      3.01254790	      1.18965420	      0.34807376	      0.03698244	     -0.03844904	      0.15836405	     -0.00314500	      0.26041374	      0.09164565	      0.12929068	     -0.53513887	      0.30340365	     -0.14994794	     -0.17446404	     -0.58495566	     15.69475785	      2.59859974	     -0.28335468	     -0.64917055	    -24.98857491	      0.57185737	    -15.03034033	     -0.44749923	      0.00000000	      0.00000000	      0.01745329
      8.43333300	      2.57677573	     -0.03907041	     -0.07980618	      3.01272995	      1.18862091	      0.34816888	      0.03518776	     -0.04025211	      0.13712211	      0.02889467	      0.27044241	      0.08903703	      0.13028501	     -0.54303715	      0.31238771	     -0.14941601	     -0.17445548	     -0.59209860	     15.73412386	      2.80469183	     -0.25231882	     -0.59958104	    -25.03570784	      0.39619086	    -15.10148963	     -0.32497829	      0.00000000	      0.00000000	      0.01745329
      8.46666700	      2.57303174	     -0.03371959	     -0.09103476	      3.01271686	      1.18777551	      0.34826762	      0.02805198	     -0.05054458	      0.14560170	      0.02446511	      0.28581738	      0.08302541	      0.13493471	     -0.55004807	      0.32276757	     -0.15005866	     -0.16872158	     -0.59325978	     15.76665746	      2.95416456	     -0.23337654	     -0.46499742	    -25.09149704	      0.25141242	    -15.11935164	     -0.17999096	      0.00000000	      0.00000000	      0.01745329
      8.50000000	      2.57355585	     -0.02975611	     -0.10024375	      3.01319035	      1.18697828	      0.34819166	      0.01801558	     -0.04753956	      0.14320527	      0.03815966	      0.30098086	      0.07843961	      0.13834961	     -0.56158986	      0.33450344	     -0.15124588	     -0.16602671	     -0.59800916	     15.80841835	      3.10775551	     -0.20237035	     -0.31228559	    -25.14076889	      0.11661009	    -15.13208007	     -0.02960751	      0.00000000	      0.00000000	      0.01745329
      8.53333300	      2.56988234	     -0.02714708	     -0.06816744	      3.01183702	      1.18648333	      0.34751666	      0.00935191	     -0.04249473	      0.05582107	      0.09999548	      0.26526514	      0.07556517	      0.14085825	     -0.55593200	      0.30335753	     -0.16372626	     -0.16688399	     -0.60396853	     15.85145823	      3.23877209	     -0.13061811	     -0.10300851	    -25.19224339	     -0.02487037	    -15.07360662	      0.10589125	      0.00000000	      0.00000000	      0.01745329
      8.56666700	      2.56973978	     -0.03520500	     -0.02231915	      3.01011843	      1.18687685	      0.34669344	      0.01768087	     -0.04540990	     -0.07849429	      0.20813723	      0.21973724	      0.08404065	      0.13525851	     -0.56141858	      0.24637778	     -0.13881926	     -0.16730932	     -0.59032977	     15.91328632	      3.38093094	     -0.23018182	      0.09302696	    -25.20967820	     -0.21317887	    -14.61642712	      0.24926262	      0.00000000	      0.00000000	      0.01745329
      8.60000000	      2.57312287	     -0.04002001	     -0.04356784	      3.01052968	      1.18669636	      0.34703530	      0.02876369	     -0.04990715	     -0.05771838	      0.20917431	      0.23836078	      0.08318038	      0.12945990	     -0.55660178	      0.27684871	     -0.14533988	     -0.17536109	     -0.60227697	     15.98281690	      3.51809430	     -0.26451843	      0.22324654	    -25.25315433	     -0.37501557	    -14.62451153	      0.34473512	      0.00000000	      0.00000000	      0.01745329
      8.63333300	      2.57845778	     -0.04111491	     -0.02783215	      3.00968958	      1.18667174	      0.34701973	      0.03799762	     -0.06475709	     -0.12391853	      0.26868395	      0.21923288	      0.09828407	      0.13193667	     -0.54973521	      0.26247146	     -0.13491662	     -0.17321373	     -0.60919518	     16.01882639	      3.67854680	     -0.68954050	      0.32852257	    -25.32685570	     -0.56746875	    -14.59250699	      0.35200195	      0.00000000	      0.00000000	      0.01745329
      8.66666700	      2.58065939	     -0.04423135	     -0.02651995	      3.00822301	      1.18592952	      0.34617377	      0.04568691	     -0.07404152	     -0.11084186	      0.22814441	      0.21133441	      0.09211071	      0.12675455	     -0.54497891	      0.25237502	     -0.13726143	     -0.17553475	     -0.59068630	     16.09992884	      3.78320497	     -0.68826760	      0.36058594	    -25.39335746	     -0.70264849	    -14.60423143	      0.38513960	      0.00000000	      0.00000000	      0.01745329
      8.70000000	      2.58061443	     -0.04789022	     -0.00147315	      3.00874475	      1.18540471	      0.34643074	      0.04893895	     -0.07571741	     -0.21948916	      0.34975097	      0.19362923	      0.09556495	      0.12443328	     -0.55889726	      0.23795797	     -0.13724881	     -0.18163063	     -0.61156540	     16.24533309	      3.96087695	     -0.72041986	      0.28693177	    -25.53635487	     -0.90903342	    -14.46854904	      0.33016387	      0.00000000	      0.00000000	      0.01745329
      8.73333300	      2.57934408	     -0.04514681	     -0.00107794	      3.00823616	      1.18471589	      0.34699422	      0.04943783	     -0.06554152	     -0.22532646	      0.36551228	      0.19502899	      0.09684707	      0.13030935	     -0.56028714	      0.23764741	     -0.13803936	     -0.17784635	     -0.61235482	     16.37027057	      4.07184807	     -0.74425311	      0.26311233	    -25.71886748	     -1.02649692	    -14.37569624	      0.27921433	      0.00000000	      0.00000000	      0.01745329
      8.76666700	      2.58167776	     -0.05180377	      0.03751859	      3.00729101	      1.18497059	      0.34552262	      0.05396109	     -0.06421361	     -0.31437054	      0.42894863	      0.15221597	      0.09531746	      0.12036915	     -0.56021420	      0.19782507	     -0.14216270	     -0.18712035	     -0.60990272	     16.51789134	      4.16386930	     -0.83853876	      0.21522618	    -25.95422035	     -1.13171439	    -13.99896556	      0.21015604	      0.00000000	      0.00000000	      0.01745329
      8.80000000	      2.58214805	     -0.05167064	      0.02647176	      3.00723817	      1.18411870	      0.34549995	      0.05670079	     -0.05383923	     -0.26413695	      0.36437299	      0.16363950	      0.08749681	      0.11902006	     -0.56300685	      0.20921139	     -0.12814347	     -0.18363081	     -0.61536437	     16.58328331	      4.19842057	     -0.83835362	      0.18957727	    -26.10271902	     -1.13826096	    -13.96116920	      0.14761498	      0.00000000	      0.00000000	      0.01745329
      8.83333300	      2.58321983	     -0.05111261	      0.00825971	      3.00732543	      1.18406744	      0.34595589	      0.06009609	     -0.04532229	     -0.22475992	      0.34027556	      0.18363945	      0.09482283	      0.12219724	     -0.56418696	      0.22866851	     -0.13185833	     -0.18348807	     -0.61544482	     16.65297487	      4.22806220	     -0.84014879	      0.17094887	    -26.22084175	     -1.13938363	    -13.90337808	      0.09591108	      0.00000000	      0.00000000	      0.01745329
      8.86666700	      2.58485744	     -0.04885529	     -0.00032641	      3.00721093	      1.18468444	      0.34582940	      0.05766228	     -0.04163672	     -0.21719795	      0.34035950	      0.19195151	      0.08940385	      0.12274388	     -0.56541306	      0.23630705	     -0.12537082	     -0.17929103	     -0.61609507	     16.67653930	      4.24053463	     -0.84268107	      0.15514519	    -26.27012000	     -1.13289179	    -13.83835684	      0.05769614	      0.00000000	      0.00000000	      0.01745329
      8.90000000	      2.58426621	     -0.04709264	     -0.01180920	      3.00690803	      1.18614370	      0.34570197	      0.05568827	     -0.04101976	     -0.22037573	      0.36526297	      0.19995941	      0.08923288	      0.12383610	     -0.55742708	      0.24341506	     -0.12588180	     -0.17638963	     -0.60776062	     16.66931214	      4.23530762	     -0.84240458	      0.15118136	    -26.24974351	     -1.12460125	    -13.83500324	      0.04081506	      0.00000000	      0.00000000	      0.01745329
      8.93333300	      2.57918020	     -0.04034863	     -0.01169545	      3.00623809	      1.18713527	      0.34527508	      0.03309739	     -0.04846916	     -0.23783757	      0.36752076	      0.20085436	      0.08644609	      0.13029025	     -0.55796603	      0.23703371	     -0.13323956	     -0.17023212	     -0.59880834	     16.56343029	      4.16824702	     -0.69088791	      0.17220632	    -26.19933911	     -1.20259110	    -12.37944176	      0.28759608	      0.00000000	      0.00000000	      0.01745329
      8.96666700	      2.57598400	     -0.03804421	     -0.01990444	      3.00639462	      1.18899991	      0.34458606	      0.02323190	     -0.05208802	     -0.25276091	      0.39120100	      0.21120697	      0.08843958	      0.13181303	     -0.55969926	      0.24239125	     -0.13259578	     -0.16856831	     -0.59565150	     16.46149805	      4.11339412	     -0.68429597	      0.15104823	    -26.07106119	     -1.19585668	    -12.35428859	      0.40202649	      0.00000000	      0.00000000	      0.01745329
      9.00000000	      2.57535044	     -0.02598458	     -0.05438799	      3.00561025	      1.19137581	      0.34470709	     -0.00241229	     -0.08765264	     -0.14547999	      0.27663489	      0.24071276	      0.07950533	      0.14231521	     -0.54915268	      0.26609218	     -0.13922691	     -0.15414928	     -0.57557281	     16.27550364	      3.88199941	     -0.46710215	      0.33494756	    -25.68010223	     -1.13225047	    -12.87693647	      0.51445519	      0.00000000	      0.00000000	      0.01745329
      9.03333300	      2.57765345	     -0.02653385	     -0.05214177	      3.00507705	      1.19390016	      0.34303753	     -0.00973724	     -0.15202427	     -0.11093951	      0.22878971	      0.22919784	      0.07644206	      0.13745099	     -0.53539188	      0.25910586	     -0.14863065	     -0.15812859	     -0.56443734	     16.16245143	      3.58876387	     -0.33580623	      0.58606810	    -25.45168092	     -1.04009553	    -13.02926311	      0.59201674	      0.00000000	      0.00000000	      0.01745329
      9.06666700	      2.57978009	     -0.02599620	     -0.05315185	      3.00458339	      1.19479695	      0.34318676	     -0.00376007	     -0.21594436	     -0.05674926	      0.16717906	      0.22764588	      0.07952784	      0.13928526	     -0.53088284	      0.25994418	     -0.14478703	     -0.15589777	     -0.56572508	     16.08200839	      3.30594148	     -0.22791466	      0.72306014	    -25.28469842	     -0.87708980	    -13.19072160	      0.62447231	      0.00000000	      0.00000000	      0.01745329
      9.10000000	      2.57346330	     -0.02706317	     -0.04227134	      3.00292314	      1.19562735	      0.34316926	      0.00848655	     -0.21922938	     -0.03804387	      0.14281223	      0.21570768	      0.08485028	      0.14043080	     -0.52661079	      0.23736973	     -0.13437040	     -0.15084709	     -0.55051369	     15.99496187	      3.15159202	     -0.17812391	      0.64077448	    -25.23970921	     -0.66660176	    -13.19594295	      0.59254557	      0.00000000	      0.00000000	      0.01745329
      9.13333300	      2.58528685	     -0.03638656	     -0.03237321	      3.00231511	      1.19508808	      0.34284410	      0.03181632	     -0.19478553	     -0.01738311	      0.11015120	      0.19685639	      0.09375423	      0.13198404	     -0.51640178	      0.23412474	     -0.12535874	     -0.15998458	     -0.56139778	     15.92308661	      3.05829686	     -0.11563351	      0.45295603	    -25.21787056	     -0.41291357	    -13.16458355	      0.53355102	      0.00000000	      0.00000000	      0.01745329
      9.16666700	      2.58935789	     -0.03931410	     -0.03064875	      3.00197556	      1.19366440	      0.34287505	      0.04139010	     -0.13466065	      0.01377655	      0.07199715	      0.19339232	      0.10772848	      0.13230211	     -0.51397924	      0.23485170	     -0.10776169	     -0.15886407	     -0.57202653	     15.86448279	      3.02185829	     -0.02684353	      0.15354215	    -25.20320630	     -0.13818250	    -13.08580452	      0.40762899	      0.00000000	      0.00000000	      0.01745329
      9.20000000	      2.57043613	     -0.02642960	     -0.05155803	      3.00294601	      1.19092885	      0.34478970	      0.02639925	     -0.04924731	      0.04927550	      0.07927926	      0.23759804	      0.08559384	      0.14640867	     -0.55001883	      0.25138598	     -0.11519606	     -0.14420954	     -0.56723907	     15.83371533	      3.02179181	     -0.47325702	     -0.17347815	    -25.22888316	      0.06645483	    -12.40315796	      0.32925703	      0.00000000	      0.00000000	      0.01745329
      9.23333300	      2.58650912	     -0.03416126	     -0.06647500	      3.00392987	      1.18846200	      0.34493762	      0.03479103	     -0.04632011	      0.07609560	      0.07925278	      0.25004020	      0.09876020	      0.14048269	     -0.55042043	      0.28024714	     -0.10664996	     -0.15316805	     -0.58752886	     15.84033473	      2.92246494	     -0.67525686	     -0.36995912	    -25.17288671	      0.21920097	    -12.30905942	      0.38790178	      0.00000000	      0.00000000	      0.01745329
      9.26666700	      2.58852313	     -0.03467872	     -0.06295543	      3.00389430	      1.18715552	      0.34414055	      0.03398918	     -0.05590186	      0.07804996	      0.07119681	      0.24615672	      0.09382789	      0.13811131	     -0.55388361	      0.27834453	     -0.11113334	     -0.15634886	     -0.59010659	     15.80111068	      2.76647142	     -0.69912081	     -0.43996562	    -25.16308935	      0.34724808	    -12.15871416	      0.56122357	      0.00000000	      0.00000000	      0.01745329
      9.30000000	      2.58567428	     -0.03027561	     -0.06184026	      3.00358842	      1.18704104	      0.34384516	      0.02285620	     -0.04350193	      0.08972053	      0.05684600	      0.24500070	      0.09563514	      0.14279251	     -0.55355288	      0.27323505	     -0.10953520	     -0.15080136	     -0.58539780	     15.77634073	      2.62753227	     -0.67389793	     -0.55303037	    -25.14757676	      0.51480576	    -12.04299071	      0.67913415	      0.00000000	      0.00000000	      0.01745329
      9.33333300	      2.58371146	     -0.02708507	     -0.05540694	      3.00288412	      1.18759247	      0.34350876	      0.01427089	     -0.03915562	      0.08949758	      0.05653642	      0.23758544	      0.09587027	      0.14694239	     -0.55063957	      0.26051812	     -0.11076157	     -0.14648997	     -0.57682780	     15.74883300	      2.47606789	     -0.66170944	     -0.64257885	    -25.12717267	      0.68164518	    -12.00354351	      0.78386313	      0.00000000	      0.00000000	      0.01745329
      9.36666700	      2.58143291	     -0.02037549	     -0.05007055	      3.00227273	      1.18802582	      0.34332986	      0.00122998	     -0.03368579	      0.11244257	      0.02274912	      0.23227019	      0.09113418	      0.15335864	     -0.54968351	      0.25000452	     -0.11300114	     -0.13933820	     -0.57109758	     15.71362084	      2.27414434	     -0.68547552	     -0.66277996	    -25.11280454	      0.90449064	    -11.92491559	      0.79936640	      0.00000000	      0.00000000	      0.01745329
      9.40000000	      2.57933197	     -0.01663170	     -0.04185173	      3.00180284	      1.18806870	      0.34239296	     -0.00862256	     -0.02881601	      0.12285491	      0.00389694	      0.22191700	      0.09107887	      0.15575118	     -0.54770690	      0.23716762	     -0.11485702	     -0.13602747	     -0.56420457	     15.67059495	      2.05709236	     -0.74443832	     -0.64412492	    -25.11168069	      1.13825002	    -11.85701491	      0.78015991	      0.00000000	      0.00000000	      0.01745329
      9.43333300	      2.57459009	     -0.01209832	     -0.08305023	      3.00292276	      1.18777775	      0.34316687	     -0.01658171	     -0.02403185	      0.23387147	     -0.07847721	      0.26950624	      0.08310441	      0.15967777	     -0.55678706	      0.27974397	     -0.11368815	     -0.13071699	     -0.56601140	     15.61295048	      1.79033759	     -0.92708414	     -0.56401951	    -25.12030947	      1.40302237	    -11.79420016	      0.69495892	      0.00000000	      0.00000000	      0.01745329
      9.46666700	      2.57357110	     -0.01023414	     -0.08707626	      3.00267081	      1.18684852	      0.34343760	     -0.02393083	     -0.01679730	      0.23901083	     -0.08094217	      0.27669637	      0.08410115	      0.16285870	     -0.56135966	      0.28132107	     -0.11050638	     -0.12701784	     -0.56470424	     15.70614941	      1.53653375	     -1.02592442	     -0.48350671	    -25.15265516	      1.65043140	    -11.74934754	      0.57636349	      0.00000000	      0.00000000	      0.01745329
      9.50000000	      2.57916314	     -0.01337987	     -0.11411944	      3.00405245	      1.18673617	      0.34316921	     -0.01078378	     -0.03387206	      0.27096766	     -0.09118026	      0.30072852	      0.08480460	      0.15732785	     -0.55618096	      0.31673627	     -0.11066128	     -0.13287241	     -0.57514715	     15.78443242	      1.27563256	     -1.22442131	     -0.35140070	    -24.90007989	      1.90058869	    -11.28314913	      0.52171482	      0.00000000	      0.00000000	      0.01745329
      9.53333300	      2.57158085	     -0.00098154	     -0.07431849	      3.00215387	      1.18682070	      0.34284989	     -0.03103819	     -0.03740423	      0.14996372	     -0.00492430	      0.26269650	      0.07947776	      0.17122295	     -0.55993737	      0.26314264	     -0.11115067	     -0.11675166	     -0.55868751	     15.71680159	      1.08733668	     -1.42002214	     -0.31122668	    -24.87642621	      2.12402072	    -11.02942676	      0.46466143	      0.00000000	      0.00000000	      0.01745329
      9.56666700	      2.57548739	     -0.00617686	     -0.05704678	      3.00196544	      1.18827405	      0.34221346	     -0.02410152	     -0.04544849	      0.06016536	      0.08701692	      0.23950946	      0.09068495	      0.16646492	     -0.54855625	      0.24552310	     -0.10458574	     -0.12125993	     -0.55696216	     15.67331303	      0.90304267	     -1.80997259	     -0.27412489	    -24.84994689	      2.30850455	    -10.76537446	      0.40936068	      0.00000000	      0.00000000	      0.01745329
      9.60000000	      2.57530359	     -0.00587384	     -0.05202482	      3.00100700	      1.19078608	      0.34209049	     -0.02568668	     -0.04480270	      0.03024234	      0.10262824	      0.23042718	      0.08782079	      0.16606110	     -0.54205602	      0.23138272	     -0.10083226	     -0.11806027	     -0.54088832	     15.61666691	      0.71200826	     -2.13892931	     -0.28238948	    -24.82384090	      2.47498846	    -10.64045014	      0.36720079	      0.00000000	      0.00000000	      0.01745329
      9.63333300	      2.57732098	     -0.00884918	     -0.04115950	      2.99983213	      1.19337535	      0.34114458	     -0.02248166	     -0.05194613	      0.01118586	      0.10050250	      0.20850546	      0.09254841	      0.16171447	     -0.52248374	      0.21446101	     -0.10677225	     -0.12124141	     -0.52871249	     15.57373536	      0.56760896	     -2.18906169	     -0.25485829	    -24.77778171	      2.61019131	    -10.62680562	      0.31708989	      0.00000000	      0.00000000	      0.01745329
      9.66666700	      2.57975068	     -0.00847678	     -0.05418588	      3.00015623	      1.19453808	      0.34151784	     -0.02057992	     -0.05551311	      0.03047839	      0.09305619	      0.22229763	      0.09929844	      0.16375812	     -0.52212274	      0.22718048	     -0.09049482	     -0.11734763	     -0.52905357	     15.53739938	      0.41035832	     -2.52707890	     -0.26851242	    -24.72193074	      2.74229667	    -10.46932080	      0.28882222	      0.00000000	      0.00000000	      0.01745329
      9.70000000	      2.58009049	     -0.01152451	     -0.04166370	      2.99926909	      1.19442360	      0.34094546	     -0.01474887	     -0.06282499	      0.01516998	      0.09572240	      0.20457524	      0.09983550	      0.15996848	     -0.51533780	      0.21148258	     -0.09668571	     -0.12109260	     -0.52355379	     15.48797449	      0.29151316	     -2.56586708	     -0.26121376	    -24.65147622	      2.85051192	    -10.45806111	      0.24589529	      0.00000000	      0.00000000	      0.01745329
      9.73333300	      2.57922192	     -0.01177691	     -0.05682957	      2.99973953	      1.19249375	      0.34212826	     -0.00548313	     -0.06253944	      0.04182327	      0.08888949	      0.22766807	      0.10856668	      0.16447635	     -0.52602810	      0.22990317	     -0.07974021	     -0.11686317	     -0.53256468	     15.45974260	      0.15012523	     -2.87642872	     -0.29210606	    -24.56661767	      2.95721020	    -10.34705217	      0.21780946	      0.00000000	      0.00000000	      0.01745329
      9.76666700	      2.58889106	     -0.02450668	     -0.05584819	      3.00018978	      1.18930695	      0.34188604	      0.02157800	     -0.06632878	      0.02543327	      0.11432246	      0.22214131	      0.10867205	      0.15030860	     -0.52596233	      0.24030983	     -0.08078709	     -0.13307094	     -0.55048464	     15.40952497	     -0.00009418	     -2.92919413	     -0.36706998	    -24.45775632	      3.04938117	    -10.32734302	      0.19240143	      0.00000000	      0.00000000	      0.01745329
      9.80000000	      2.58591066	     -0.01814582	     -0.05098205	      2.99948513	      1.18621023	      0.34300267	      0.02359039	     -0.02874323	     -0.01841222	      0.15576803	      0.22868161	      0.12033153	      0.16388621	     -0.54405728	      0.22932226	     -0.06507049	     -0.12038742	     -0.54346375	     15.39198276	     -0.24851807	     -3.19590308	     -0.57970088	    -24.33433224	      3.12668503	    -10.27031560	      0.17325186	      0.00000000	      0.00000000	      0.01745329
      9.83333300	      2.57393129	     -0.01370536	     -0.03165163	      3.00033577	      1.18526112	      0.34217339	      0.02621843	      0.04577688	     -0.12982071	      0.27622563	      0.21212683	      0.11221608	      0.16644803	     -0.54323857	      0.21283269	     -0.07304027	     -0.11920025	     -0.55477597	     15.42874536	     -0.52100494	     -3.46715704	     -0.82987592	    -24.18618689	      3.14596436	    -10.20890438	      0.14490902	      0.00000000	      0.00000000	      0.01745329
      9.86666700	      2.58124587	      0.00585381	     -0.01931062	      3.00015387	      1.18633547	      0.34104776	      0.01114502	      0.07070050	     -0.19592194	      0.32653328	      0.20079903	      0.10268837	      0.18225348	     -0.55169543	      0.19363291	     -0.08102107	     -0.10150109	     -0.54005146	     15.44048193	     -0.81920842	     -3.59278210	     -1.06769923	    -24.01550135	      3.21308393	    -10.18318149	      0.13303582	      0.00000000	      0.00000000	      0.01745329
      9.90000000	      2.57259340	     -0.00178004	     -0.03665415	      2.99988603	      1.18890933	      0.34097193	      0.01672260	      0.02309618	     -0.21213703	      0.34662687	      0.21117283	      0.09135026	      0.17080265	     -0.53696048	      0.20683429	     -0.09385889	     -0.11111302	     -0.53132328	     15.24363893	     -1.07538609	     -3.51109932	     -1.25015498	    -23.92980049	      3.56296543	     -9.17185200	      0.54551168	      0.00000000	      0.00000000	      0.01745329
      9.93333300	      2.57856234	      0.00041371	     -0.04481081	      2.99901229	      1.19130213	      0.34042166	      0.02234305	      0.01751380	     -0.20607180	      0.34741052	      0.21200342	      0.09619174	      0.17297342	     -0.52469198	      0.20880993	     -0.08695045	     -0.10705645	     -0.51956310	     15.09741745	     -1.29825217	     -3.56673512	     -1.31511445	    -23.72062692	      3.67055314	     -9.14661177	      0.62726760	      0.00000000	      0.00000000	      0.01745329
      9.96666700	      2.57650535	     -0.00954422	     -0.06716871	      2.99811124	      1.19380174	      0.34087855	      0.05781676	      0.02638794	     -0.15608817	      0.33253790	      0.22775377	      0.11378834	      0.16641923	     -0.50632352	      0.22508232	     -0.06978367	     -0.11029833	     -0.50935567	     14.75272355	     -1.44588689	     -3.41327557	     -1.29403956	    -23.40415524	      3.67437532	     -9.36159253	      0.49379203	      0.00000000	      0.00000000	      0.01745329
     10.00000000	      2.58403469	     -0.03648300	     -0.03952202	      2.99593581	      1.19630435	      0.34017224	      0.11339376	      0.03346619	     -0.21823160	      0.41186807	      0.18090958	      0.13762408	      0.14125969	     -0.47512064	      0.19832845	     -0.04799252	     -0.13313864	     -0.51798904	     14.35247643	     -1.49147992	     -3.23847948	     -1.19829259	    -23.10948279	      3.64713971	     -9.64469427	      0.37511034	      0.00000000	      0.00000000	      0.01745329
     10.03333300	      2.60150528	     -0.02148174	     -0.10025140	      2.99761269	      1.19792055	      0.34160646	      0.06202565	     -0.02716027	      0.00475760	      0.14679724	      0.25036721	      0.14077476	      0.15765284	     -0.49290834	      0.25665763	     -0.05148170	     -0.11804673	     -0.49516175	     12.95842993	     -1.12438848	     -1.75131230	     -1.04909816	    -22.79816826	      3.61068982	    -10.24271316	      0.42292928	      0.00000000	      0.00000000	      0.01745329
     10.06666700	      2.59338302	     -0.03031861	     -0.06513230	      2.99676596	      1.19723725	      0.34075780	      0.05912885	     -0.00477526	     -0.04811251	      0.17678947	      0.21073456	      0.13966928	      0.14750695	     -0.48585273	      0.22383429	     -0.04838383	     -0.12663191	     -0.50846092	     12.87951409	     -1.00295530	     -1.75230583	     -0.86011130	    -22.63389348	      3.53097543	    -10.22001092	      0.34666279	      0.00000000	      0.00000000	      0.01745329
     10.10000000	      2.59015422	     -0.02829273	     -0.07501588	      2.99866909	      1.19554041	      0.34212624	      0.04508010	     -0.01202146	     -0.04673339	      0.23724379	      0.22505509	      0.13524092	      0.15017995	     -0.48356742	      0.23576849	     -0.04949591	     -0.12540397	     -0.50498611	     12.80597715	     -0.91576397	     -1.77966505	     -0.81040586	    -22.48925534	      3.51010862	    -10.20741620	      0.30129981	      0.00000000	      0.00000000	      0.01745329
     10.13333300	      2.58853413	     -0.02188066	     -0.04241680	      2.99715104	      1.19295690	      0.34033444	      0.01258672	     -0.01032444	     -0.05772144	      0.18795464	      0.19633717	      0.12802117	      0.15572250	     -0.50375444	      0.20281006	     -0.05431432	     -0.12104513	     -0.51489901	     12.77981432	     -0.73025907	     -1.80030216	     -0.58830559	    -22.38057676	      3.37965751	    -10.20567631	      0.18674644	      0.00000000	      0.00000000	      0.01745329
     10.16666700	      2.58546524	     -0.01926627	     -0.05525825	      2.99895518	      1.19009247	      0.34066656	     -0.00226844	     -0.01515811	     -0.05359917	      0.24668529	      0.21116891	      0.12451376	      0.15733260	     -0.49974343	      0.21670585	     -0.05506163	     -0.11918079	     -0.51270622	     12.71023522	     -0.64154649	     -1.82321780	     -0.55756004	    -22.26548003	      3.35058333	    -10.19965369	      0.16015761	      0.00000000	      0.00000000	      0.01745329
     10.20000000	      2.58670434	     -0.00141391	     -0.02975606	      2.99822077	      1.18678987	      0.34064106	     -0.04093084	     -0.03880919	     -0.07101966	      0.21524623	      0.20011196	      0.10979106	      0.17582072	     -0.53646963	      0.19665005	     -0.06787053	     -0.10348626	     -0.52934716	     12.68550637	     -0.45615041	     -1.91706089	     -0.40006608	    -22.16810183	      3.25703472	    -10.18315710	      0.14437934	      0.00000000	      0.00000000	      0.01745329
     10.23333300	      2.57966426	      0.00054485	     -0.04567119	      2.99950235	      1.18495477	      0.34129297	     -0.04449720	     -0.04281599	     -0.06691589	      0.27531061	      0.21573870	      0.10744814	      0.17799982	     -0.52631899	      0.21090100	     -0.06705641	     -0.10116439	     -0.52340265	     12.62509234	     -0.36334911	     -1.94077617	     -0.38620991	    -22.06873375	      3.22518106	    -10.17641711	      0.12732697	      0.00000000	      0.00000000	      0.01745329
     10.26666700	      2.57231314	     -0.00210457	     -0.04035560	      2.99914421	      1.18273859	      0.34122094	     -0.03878197	     -0.05758914	     -0.05578423	      0.22659984	      0.21980578	      0.09953776	      0.17561747	     -0.54870907	      0.21209504	     -0.07070184	     -0.10510073	     -0.54345556	     12.62707363	     -0.25036774	     -2.62868760	     -0.39371595	    -22.00875726	      3.16672523	     -9.31207526	      0.22704214	      0.00000000	      0.00000000	      0.01745329
     10.30000000	      2.58801755	     -0.00892757	     -0.03677753	      2.99864266	      1.18277775	      0.34104696	     -0.02400465	     -0.08188719	     -0.05687396	      0.22324318	      0.21071049	      0.11440825	      0.17097036	     -0.54574980	      0.20971612	     -0.05452459	     -0.10903590	     -0.54252376	     12.60326171	     -0.14533385	     -2.89304412	     -0.47128860	    -21.93174791	      3.11361995	     -9.16607171	      0.35006604	      0.00000000	      0.00000000	      0.01745329
     10.33333300	      2.58625899	     -0.01542627	     -0.04542420	      2.99859219	      1.18374458	      0.34130545	     -0.00943163	     -0.07389222	     -0.03235167	      0.20800571	      0.21476101	      0.11853102	      0.16464441	     -0.53329648	      0.22072115	     -0.05016730	     -0.11444257	     -0.54879026	     12.58356981	     -0.06132857	     -3.06666031	     -0.62909556	    -21.87854148	      3.06073472	     -8.99000113	      0.55553702	      0.00000000	      0.00000000	      0.01745329
     10.36666700	      2.58685266	     -0.02169024	     -0.04776271	      2.99793934	      1.18504670	      0.34105990	      0.00248633	     -0.06802603	     -0.00513037	      0.17260719	      0.21299666	      0.12427802	      0.15903310	     -0.52696804	      0.21885607	     -0.04531604	     -0.11923268	     -0.54093581	     12.56990988	      0.04029772	     -3.17691297	     -0.81878943	    -21.83613727	      2.98291395	     -8.87872500	      0.80895505	      0.00000000	      0.00000000	      0.01745329
     10.40000000	      2.58548369	     -0.02507775	     -0.04478439	      2.99678531	      1.18677164	      0.34086378	      0.00824900	     -0.05999006	      0.01281442	      0.14775762	      0.20291382	      0.12889877	      0.15591088	     -0.51316892	      0.20862257	     -0.04255901	     -0.12019795	     -0.52915547	     12.55735164	      0.15137068	     -3.23991585	     -1.01581697	    -21.78325340	      2.88153255	     -8.83117907	      1.04778883	      0.00000000	      0.00000000	      0.01745329
     10.43333300	      2.58793489	     -0.02715348	     -0.04235146	      2.99631015	      1.18872509	      0.34043321	      0.00681566	     -0.05124844	      0.05664862	      0.08270227	      0.19575049	      0.13204500	      0.15277183	     -0.50635842	      0.20516441	     -0.03948726	     -0.12166404	     -0.52713920	     12.55939250	      0.32157610	     -3.30780873	     -1.14577129	    -21.71572139	      2.71042789	     -8.77543446	      1.20411481	      0.00000000	      0.00000000	      0.01745329
     10.46666700	      2.58497026	     -0.02971596	     -0.03190834	      2.99514166	      1.19088858	      0.33988395	      0.00481741	     -0.03962663	      0.08645268	      0.04164102	      0.17780735	      0.13755700	      0.15002513	     -0.49023920	      0.18448281	     -0.03630519	     -0.12205576	     -0.51073950	     12.55993298	      0.51250128	     -3.33833333	     -1.22525210	    -21.62874587	      2.51466538	     -8.72652967	      1.26378103	      0.00000000	      0.00000000	      0.01745329
     10.50000000	      2.58562840	     -0.02715832	     -0.01966691	      2.99485703	      1.19158557	      0.33946192	     -0.00756789	     -0.03539825	      0.12519413	     -0.00527826	      0.16391227	      0.13730370	      0.15239969	     -0.48756273	      0.16954135	     -0.03658148	     -0.12045783	     -0.50587567	     12.57365078	      0.76010928	     -3.36986602	     -1.17336121	    -21.51827442	      2.27007792	     -8.63648343	      1.20372331	      0.00000000	      0.00000000	      0.01745329
     10.53333300	      2.58402379	     -0.02214607	     -0.06236094	      2.99642485	      1.19085932	      0.34033387	     -0.01462876	     -0.03497788	      0.28772254	     -0.14000622	      0.21513256	      0.13126547	      0.15738458	     -0.49952882	      0.21899605	     -0.03579642	     -0.11498059	     -0.51708025	     12.61614516	      1.07094564	     -3.38838804	     -1.03273777	    -21.31892442	      1.96659613	     -8.39659712	      1.05116712	      0.00000000	      0.00000000	      0.01745329
     10.56666700	      2.59409468	     -0.01094338	     -0.11619033	      2.99804431	      1.18918338	      0.34180772	     -0.00803399	     -0.06525167	      0.41007784	     -0.17028554	      0.27451940	      0.12525633	      0.16922436	     -0.50991316	      0.28530349	     -0.04568612	     -0.10614324	     -0.53102175	     12.70701487	      1.37623359	     -3.45131333	     -0.75562248	    -21.02559962	      1.69553785	     -7.99611283	      0.91315886	      0.00000000	      0.00000000	      0.01745329
     10.60000000	      2.59817940	     -0.00050124	     -0.15973599	      2.99828708	      1.18665999	      0.34162799	     -0.02937935	     -0.06003426	      0.55878633	     -0.35409923	      0.32745112	      0.14964192	      0.18659599	     -0.52178928	      0.32405105	      0.00923565	     -0.08374858	     -0.52869465	     12.17298580	      1.79494522	     -4.23196499	     -0.51694257	    -22.04941318	      1.19121604	     -8.65163024	      0.54264051	      0.00000000	      0.00000000	      0.01745329
     10.63333300	      2.56745859	     -0.01083677	     -0.23318298	      3.00138821	      1.18604803	      0.34262952	     -0.01495627	     -0.02611543	      0.64598229	     -0.36724076	      0.41222162	      0.10421171	      0.16653656	     -0.53590002	      0.40375289	     -0.05746028	     -0.10955473	     -0.53476262	     12.30085969	      2.12838876	     -4.85065185	     -0.36891420	    -21.84373205	      0.89231246	     -7.80738820	      0.41334780	      0.00000000	      0.00000000	      0.01745329
     10.66666700	      2.57508726	      0.00197611	     -0.21768434	      3.00078556	      1.18427317	      0.34246916	     -0.01977525	     -0.05249644	      0.54331604	     -0.28110386	      0.39740487	      0.10913863	      0.18186495	     -0.54068639	      0.38795422	     -0.04861362	     -0.09419533	     -0.53572835	     12.33768278	      2.34780363	     -5.21551259	     -0.34346185	    -21.72383177	      0.63270508	     -7.15072582	      0.47679944	      0.00000000	      0.00000000	      0.01745329
     10.70000000	      2.57274070	      0.00306706	     -0.17959985	      3.00047165	      1.18340396	      0.34211231	     -0.01660007	     -0.06661324	      0.38778351	     -0.14257358	      0.36128903	      0.09937670	      0.18125717	     -0.54790468	      0.34700031	     -0.05089214	     -0.09367113	     -0.53272758	     12.31841205	      2.50724018	     -5.41673067	     -0.35060921	    -21.63102021	      0.44198404	     -6.83907005	      0.55242024	      0.00000000	      0.00000000	      0.01745329
     10.73333300	      2.57726498	      0.00085264	     -0.13554554	      2.99957073	      1.18367988	      0.34173935	     -0.01039918	     -0.08606518	      0.24096505	     -0.02337215	      0.31429027	      0.10733093	      0.18022870	     -0.54553410	      0.30149046	     -0.04564736	     -0.09420468	     -0.53079022	     12.28547996	      2.65746078	     -5.58270204	     -0.35641590	    -21.55757442	      0.27371105	     -6.62907145	      0.59366117	      0.00000000	      0.00000000	      0.01745329
     10.76666700	      2.57578810	     -0.01033616	     -0.10895910	      2.99815003	      1.18483128	      0.34071125	      0.00731597	     -0.08630514	      0.17293245	      0.01313696	      0.27544561	      0.11869800	      0.16965906	     -0.52137375	      0.27135529	     -0.04248384	     -0.10529822	     -0.52921099	     12.23870215	      2.81429831	     -5.64334612	     -0.35338508	    -21.47535189	      0.12483306	     -6.53497163	      0.60180389	      0.00000000	      0.00000000	      0.01745329
     10.80000000	      2.58728082	     -0.01730232	     -0.08299681	      2.99792010	      1.18464246	      0.34132731	      0.02391724	     -0.11997504	      0.06547771	      0.13130857	      0.24784642	      0.13415617	      0.16646395	     -0.52148723	      0.25166433	     -0.02316270	     -0.10815099	     -0.54010986	     12.20484204	      2.91687950	     -5.84860869	     -0.32368940	    -21.41254106	     -0.01823249	     -6.31953833	      0.63089696	      0.00000000	      0.00000000	      0.01745329
     10.83333300	      2.58983946	     -0.03710496	     -0.07703793	      2.99734557	      1.18414094	      0.34139076	      0.06139814	     -0.12809533	      0.03214935	      0.15852262	      0.23424486	      0.14222224	      0.14720388	     -0.51229265	      0.24781692	     -0.01764289	     -0.12726854	     -0.54469902	     12.14948830	      3.07068144	     -5.91451055	     -0.33890951	    -21.31437144	     -0.18138222	     -6.24435180	      0.67464780	      0.00000000	      0.00000000	      0.01745329
     10.86666700	      2.60683963	     -0.04252496	     -0.03684737	      2.99642976	      1.18358905	      0.34196479	      0.06794459	     -0.10467658	     -0.12508859	      0.30748837	      0.19383838	      0.18273573	      0.15253234	     -0.51278070	      0.20807219	      0.02297129	     -0.12370268	     -0.55012203	     12.13411288	      3.30512657	     -6.41342835	     -0.49035412	    -21.24180819	     -0.25395325	     -6.05703757	      0.68616571	      0.00000000	      0.00000000	      0.01745329
     10.90000000	      2.58537545	     -0.04075636	      0.00604418	      2.99500109	      1.18488347	      0.34117592	      0.06832542	     -0.04836749	     -0.26747376	      0.41090473	      0.14727609	      0.15811875	      0.14841077	     -0.50256498	      0.15772435	     -0.00159180	     -0.12523751	     -0.54247152	     12.13364716	      3.56762151	     -6.72539074	     -0.68682936	    -21.12305260	     -0.36507604	     -5.99511368	      0.73339910	      0.00000000	      0.00000000	      0.01745329
     10.93333300	      2.59446561	     -0.04057282	      0.00604667	      2.99454715	      1.18639204	      0.34058102	      0.07125554	     -0.04634744	     -0.30381949	      0.43318066	      0.14375925	      0.15231854	      0.14559218	     -0.50388557	      0.15315013	     -0.00972925	     -0.12688413	     -0.52862771	     12.08367533	      3.82595336	     -6.88153575	     -0.86096625	    -21.00151033	     -0.52311568	     -5.90462261	      0.82706517	      0.00000000	      0.00000000	      0.01745329
     10.96666700	      2.59127383	     -0.03550882	     -0.00417226	      2.99463638	      1.18846756	      0.33968666	      0.06475614	     -0.02863833	     -0.30966388	      0.43974047	      0.14862251	      0.15096429	      0.14834286	     -0.49056681	      0.16015345	     -0.01083741	     -0.12355765	     -0.52204640	     11.98689757	      4.06853928	     -6.99768044	     -0.97364925	    -20.85033967	     -0.64924288	     -5.82733876	      0.90536721	      0.00000000	      0.00000000	      0.01745329
     11.00000000	      2.58234162	     -0.02677379	     -0.05076837	      2.99577267	      1.19000139	      0.34055306	      0.05974310	     -0.01282902	     -0.22359963	      0.39000213	      0.20490618	      0.13488130	      0.15515624	     -0.50243489	      0.20734505	     -0.02686424	     -0.11666623	     -0.51919133	     11.78312113	      4.28001002	     -6.98512512	     -1.02982163	    -20.60593986	     -0.75403186	     -5.87985869	      0.93137290	      0.00000000	      0.00000000	      0.01745329
     11.03333300	      2.58922502	     -0.03595758	     -0.04445197	      2.99360517	      1.19340956	      0.33953371	      0.07533149	     -0.03605406	     -0.21384663	      0.35028501	      0.18458954	      0.15755275	      0.14801477	     -0.47930883	      0.19029367	     -0.00945578	     -0.12189598	     -0.50193121	     11.13908226	      4.38937636	     -6.43134594	     -0.97024480	    -20.20317528	     -0.84263938	     -6.23171099	      0.90863877	      0.00000000	      0.00000000	      0.01745329
     11.06666700	      2.58026171	     -0.03117273	     -0.08739856	      2.99458708	      1.19596476	      0.34007232	      0.06393862	     -0.04233533	     -0.08252050	      0.23135828	      0.22960119	      0.13297081	      0.14762183	     -0.47936986	      0.23407504	     -0.02960607	     -0.12045759	     -0.49835465	     10.31884026	      4.27868881	     -5.55102279	     -0.86811926	    -19.81448556	     -0.80940294	     -6.54788727	      0.83237991	      0.00000000	      0.00000000	      0.01745329
     11.10000000	      2.58025950	     -0.03974965	     -0.05880421	      2.99298331	      1.19808624	      0.33950956	      0.07975737	     -0.03256457	     -0.11587405	      0.25503341	      0.19857425	      0.16796325	      0.14628915	     -0.47174347	      0.19675431	     -0.00198480	     -0.12257772	     -0.48988035	     10.02332668	      4.14542001	     -5.20451871	     -0.75768570	    -19.54394243	     -0.68007457	     -6.70028702	      0.67511055	      0.00000000	      0.00000000	      0.01745329
     11.13333300	      2.58883664	     -0.03086698	     -0.06581118	      2.99355853	      1.19857779	      0.33991214	      0.06294981	     -0.04249729	     -0.04304187	      0.17782749	      0.20033202	      0.14219559	      0.14848495	     -0.46760969	      0.21093489	     -0.02795962	     -0.11909130	     -0.49285811	      9.81571887	      3.94195120	     -4.91267298	     -0.69026800	    -19.33408880	     -0.48424702	     -6.95167139	      0.46444472	      0.00000000	      0.00000000	      0.01745329
     11.16666700	      2.58607185	     -0.03327403	     -0.05170169	      2.99343892	      1.19706152	      0.33993763	      0.05725953	     -0.02528452	     -0.02949969	      0.15742191	      0.18597937	      0.14339162	      0.14688747	     -0.46572716	      0.20180455	     -0.02601651	     -0.12141297	     -0.50633846	      9.70989677	      3.78977935	     -4.80713530	     -0.60116835	    -19.20120616	     -0.29506633	     -7.12889286	      0.26422547	      0.00000000	      0.00000000	      0.01745329
     11.20000000	      2.58561761	     -0.03231440	     -0.03928266	      2.99373452	      1.19417048	      0.33931527	      0.03889822	     -0.03448541	     -0.03049143	      0.15649139	      0.17788483	      0.14123694	      0.14852303	     -0.47614209	      0.19008825	     -0.02843880	     -0.12330293	     -0.50846582	      9.64605531	      3.63764207	     -4.83305906	     -0.49291391	    -19.08540246	     -0.18038270	     -7.14407801	      0.19375256	      0.00000000	      0.00000000	      0.01745329
     11.23333300	      2.57990465	     -0.02860755	     -0.04007028	      2.99586086	      1.19074194	      0.33998870	      0.02274292	     -0.04745088	     -0.03920872	      0.19999949	      0.19711399	      0.13742514	      0.15352822	     -0.50724902	      0.20494072	     -0.03144030	     -0.12117962	     -0.53546453	      9.57704643	      3.50348864	     -4.86916579	     -0.43554671	    -18.98595164	     -0.09882089	     -7.14153955	      0.14498935	      0.00000000	      0.00000000	      0.01745329
     11.26666700	      2.57856493	     -0.02162389	     -0.02847245	      2.99471621	      1.18786361	      0.33894255	      0.00373477	     -0.05624075	     -0.02021757	      0.15565760	      0.18017250	      0.13200601	      0.15907959	     -0.50019380	      0.18675510	     -0.03646961	     -0.11531059	     -0.52578073	      9.54047235	      3.32867504	     -5.00184556	     -0.29949211	    -18.91205753	      0.05280717	     -7.12783893	      0.05884391	      0.00000000	      0.00000000	      0.01745329
     11.30000000	      2.57919426	     -0.02006480	     -0.10086058	      2.99780950	      1.18549916	      0.34085375	      0.00315545	     -0.04281242	      0.14172047	      0.05346766	      0.26754758	      0.12766381	      0.16221508	     -0.52208590	      0.27514953	     -0.03017842	     -0.11427307	     -0.55029097	      9.51305591	      3.25173525	     -5.79635903	     -0.37482786	    -18.82485089	      0.20360486	     -7.05934437	      0.01558238	      0.00000000	      0.00000000	      0.01745329
     11.33333300	      2.58136214	     -0.03055738	     -0.07834519	      2.99709249	      1.18424137	      0.34028736	      0.01627790	     -0.02854914	      0.10064504	      0.08389273	      0.24439956	      0.13270737	      0.15247317	     -0.52727341	      0.24810173	     -0.02963091	     -0.12478011	     -0.54206163	      9.51005537	      3.17108438	     -6.18481428	     -0.51668570	    -18.73539964	      0.33491627	     -7.05381579	     -0.03530574	      0.00000000	      0.00000000	      0.01745329
     11.36666700	      2.59136021	     -0.03658299	     -0.11873909	      2.99862349	      1.18456081	      0.34019205	      0.03914579	     -0.06509318	      0.19990074	      0.00409622	      0.27895962	      0.12789683	      0.14144770	     -0.51998282	      0.30418620	     -0.03539105	     -0.13550941	     -0.56525305	      9.50654914	      3.02206217	     -6.40040889	     -0.68067541	    -18.79155859	      0.33891023	     -8.66569260	     -0.56804072	      0.00000000	      0.00000000	      0.01745329
     11.40000000	      2.58561568	     -0.03319413	     -0.09979827	      2.99740237	      1.18450369	      0.34040987	      0.03108320	     -0.04669720	      0.16435171	      0.03113317	      0.26119564	      0.13594973	      0.14904443	     -0.51765604	      0.27636970	     -0.03044031	     -0.12827753	     -0.55299801	      9.50224030	      2.92105671	     -6.46756731	     -0.86641781	    -18.78121986	      0.42506758	     -8.67471755	     -0.85784513	      0.00000000	      0.00000000	      0.01745329
     11.43333300	      2.58269785	     -0.03103675	     -0.08088933	      2.99693814	      1.18502051	      0.34023523	      0.02618637	     -0.04795663	      0.13771744	      0.04649304	      0.24296481	      0.13423561	      0.15071529	     -0.51939333	      0.25848781	     -0.03408204	     -0.12646313	     -0.55559123	      9.50457052	      2.77571962	     -6.52633427	     -1.00115875	    -18.77147242	      0.53393461	     -8.74049350	     -1.13062976	      0.00000000	      0.00000000	      0.01745329
     11.46666700	      2.58132904	     -0.03031489	     -0.06301807	      2.99598617	      1.18621568	      0.33987819	      0.02169904	     -0.04452899	      0.13118613	      0.04113113	      0.22141084	      0.13499648	      0.15185946	     -0.51177305	      0.23434223	     -0.03580969	     -0.12570962	     -0.54532375	      9.52484787	      2.60780820	     -6.53771377	     -1.10647325	    -18.75374214	      0.70363814	     -8.78598571	     -1.29876238	      0.00000000	      0.00000000	      0.01745329
     11.50000000	      2.58124039	     -0.02779664	     -0.06884649	      2.99644451	      1.18716130	      0.33969754	      0.01261483	     -0.04473568	      0.20654850	     -0.04029832	      0.22882961	      0.12701719	      0.15183851	     -0.51606081	      0.24228997	     -0.04003998	     -0.12466231	     -0.54788604	      9.57639605	      2.37760100	     -6.52025224	     -1.13103412	    -18.75308389	      0.95152879	     -8.82681717	     -1.34347319	      0.00000000	      0.00000000	      0.01745329
     11.53333300	      2.57826248	     -0.02353402	     -0.04906212	      2.99536524	      1.18670324	      0.33878818	     -0.00106938	     -0.04141965	      0.22262694	     -0.07012066	      0.20564175	      0.12899941	      0.15642803	     -0.50943331	      0.21667848	     -0.04415618	     -0.12136989	     -0.54031789	      9.72385247	      2.15395685	     -6.43541584	     -1.11498197	    -18.84737723	      1.21485704	     -8.91320411	     -1.28822603	      0.00000000	      0.00000000	      0.01745329
     11.56666700	      2.57647198	     -0.02939581	     -0.08655468	      2.99673330	      1.18565363	      0.33969653	     -0.00331199	     -0.02677163	      0.34717868	     -0.16606934	      0.25056866	      0.12560192	      0.15084804	     -0.52243035	      0.26307072	     -0.04170072	     -0.12753968	     -0.55573311	     10.18691948	      1.95678552	     -6.06399684	     -1.07328064	    -19.06948589	      1.48670793	     -9.18157475	     -1.14461420	      0.00000000	      0.00000000	      0.01745329
     11.60000000	      2.58239266	     -0.00948231	     -0.16446725	      2.99865508	      1.18481883	      0.34029880	     -0.00213519	     -0.07722347	      0.56068938	     -0.33652368	      0.33594769	      0.11975355	      0.17009869	     -0.53144412	      0.34690205	     -0.05622998	     -0.11132716	     -0.55822900	     11.30157762	      1.87420465	     -5.14029591	     -0.88141873	    -18.09360062	      1.94576752	     -7.96063862	     -1.01419639	      0.00000000	      0.00000000	      0.01745329
     11.63333300	      2.56943976	     -0.02401425	     -0.22907962	      3.00104072	      1.18356408	      0.34132698	      0.03414013	     -0.06385154	      0.67646449	     -0.41366429	      0.41195590	      0.10623067	      0.15256160	     -0.54830933	      0.41831230	     -0.05066227	     -0.12583187	     -0.56994690	     11.87114760	      2.17864581	     -4.94989083	     -0.76251666	    -18.18178676	      2.29467088	     -7.82197002	     -0.91164964	      0.00000000	      0.00000000	      0.01745329
     11.66666700	      2.57059755	     -0.01662441	     -0.24734850	      2.99973737	      1.18235528	      0.34161610	      0.03920109	     -0.07471659	      0.69054952	     -0.42481141	      0.42419490	      0.10991533	      0.16308788	     -0.53710234	      0.43234503	     -0.05135601	     -0.11647948	     -0.56389276	     12.02445030	      2.44892570	     -5.07237354	     -0.65919681	    -18.19905574	      2.59100126	     -7.62066560	     -0.78930837	      0.00000000	      0.00000000	      0.01745329
     11.70000000	      2.57345584	     -0.01824684	     -0.28147859	      3.00268548	      1.18189389	      0.34273430	      0.05975798	     -0.09530426	      0.67303918	     -0.37000756	      0.47262052	      0.11090656	      0.16127093	     -0.55895509	      0.47691971	     -0.04717050	     -0.11907527	     -0.57583646	     12.05711295	      2.68736901	     -5.29342329	     -0.65790476	    -18.15071572	      2.89476071	     -7.29776434	     -0.80483218	      0.00000000	      0.00000000	      0.01745329
     11.73333300	      2.57973500	     -0.02463927	     -0.27079982	      3.00290255	      1.18064870	      0.34336300	      0.08310717	     -0.11925663	      0.57382684	     -0.25991209	      0.46266711	      0.11790438	      0.15750471	     -0.56182366	      0.47174969	     -0.04079252	     -0.12423742	     -0.58457142	     12.03105906	      2.87325605	     -5.44739747	     -0.69585402	    -18.09659177	      3.13609421	     -7.04772377	     -0.81730736	      0.00000000	      0.00000000	      0.01745329
     11.76666700	      2.59133368	     -0.03881366	     -0.25055231	      3.00269755	      1.17971120	      0.34339713	      0.10745091	     -0.13555999	      0.46598531	     -0.15300640	      0.43720611	      0.14031652	      0.14741603	     -0.55657838	      0.45570420	     -0.01913550	     -0.13467073	     -0.59187928	     11.96664313	      3.06708568	     -5.58002127	     -0.77326673	    -18.04218548	      3.33467760	     -6.86110030	     -0.81740110	      0.00000000	      0.00000000	      0.01745329
     11.80000000	      2.56511838	     -0.05235603	      0.06942630	      2.99522686	      1.18145835	      0.33937259	      0.07477124	     -0.03771397	     -0.39118319	      0.51724901	      0.09699134	      0.12677386	      0.13033100	     -0.53029981	      0.11405217	     -0.04434707	     -0.15182409	     -0.57691787	     11.95135739	      3.36111142	     -6.00007781	     -0.94913561	    -17.98258442	      3.30408981	     -6.71134976	     -0.76547528	      0.00000000	      0.00000000	      0.01745329
     11.83333300	      2.57960733	     -0.04793803	      0.06315391	      2.99552848	      1.18323840	      0.33816978	      0.06456468	     -0.03143444	     -0.40074262	      0.51197665	      0.09333917	      0.13064177	      0.13089667	     -0.51691020	      0.12164559	     -0.04241637	     -0.14924160	     -0.57406157	     11.86619202	      3.63938155	     -6.07978061	     -1.05889528	    -17.89976687	      3.45796261	     -6.61568160	     -0.76710448	      0.00000000	      0.00000000	      0.01745329
     11.86666700	      2.58410653	     -0.04077671	      0.05537436	      2.99630271	      1.18484328	      0.33819205	      0.05767478	     -0.02184661	     -0.40986309	      0.50384934	      0.11113115	      0.13138908	      0.14000888	     -0.53711847	      0.13509202	     -0.04054273	     -0.14350487	     -0.58374218	     11.76375011	      3.90909731	     -6.17366038	     -1.13148839	    -17.77542312	      3.61648034	     -6.52901361	     -0.79093528	      0.00000000	      0.00000000	      0.01745329
     11.90000000	      2.57547421	     -0.02729458	      0.02119378	      2.99502925	      1.18683639	      0.33825659	      0.04256882	     -0.01492526	     -0.34314765	      0.45266537	      0.13610814	      0.12769731	      0.15168186	     -0.50950572	      0.14828171	     -0.04548769	     -0.12592388	     -0.54440371	     11.60966900	      4.13681819	     -6.30371605	     -1.17537000	    -17.62028000	      3.79385513	     -6.42453190	     -0.86495875	      0.00000000	      0.00000000	      0.01745329
     11.93333300	      2.57424023	     -0.03200343	     -0.03095979	      2.99705799	      1.18788108	      0.33935895	      0.05220791	     -0.02068191	     -0.25736114	      0.42128205	      0.19618633	      0.12249192	      0.14677435	     -0.52105902	      0.21061535	     -0.05016302	     -0.13291888	     -0.55700884	     11.39261020	      4.27155062	     -6.37351313	     -1.13414639	    -17.42730505	      3.93995870	     -6.34931847	     -0.92123100	      0.00000000	      0.00000000	      0.01745329
     11.96666700	      2.58425063	     -0.03067906	     -0.05926137	      2.99685481	      1.19023772	      0.33934084	      0.04968562	     -0.05133477	     -0.16304889	      0.31493126	      0.22046028	      0.13899765	      0.15018204	     -0.51393744	      0.23474154	     -0.03824268	     -0.12859941	     -0.54497321	     10.76106915	      4.29346613	     -5.85641895	     -1.04824954	    -17.05106962	      4.03081885	     -6.60547961	     -0.91807419	      0.00000000	      0.00000000	      0.01745329
     12.00000000	      2.56754034	     -0.02865192	     -0.04800656	      2.99576897	      1.19262194	      0.33848586	      0.03776657	     -0.05738151	     -0.15537992	      0.28416260	      0.20484889	      0.11785221	      0.14715714	     -0.50294590	      0.21447628	     -0.05799439	     -0.12951543	     -0.53237452	     10.30288561	      4.17798861	     -5.44925611	     -0.93599191	    -16.70928841	      4.04608574	     -6.77793563	     -0.89231099	      0.00000000	      0.00000000	      0.01745329
     12.03333300	      2.57725867	     -0.03155920	     -0.06947285	      2.99678503	      1.19408883	      0.33912778	      0.04702845	     -0.06634535	     -0.08163049	      0.23012121	      0.22731615	      0.13227343	      0.14590144	     -0.50307442	      0.24124919	     -0.04320063	     -0.12958138	     -0.53763905	     10.04978144	      4.04756747	     -5.20805954	     -0.81983330	    -16.39521008	      3.93601210	     -6.98627484	     -0.78109248	      0.00000000	      0.00000000	      0.01745329
     12.06666700	      2.57123562	     -0.03373793	     -0.05267154	      2.99563669	      1.19459049	      0.33895823	      0.04774742	     -0.06282642	     -0.06980168	      0.19992970	      0.20528880	      0.12646926	      0.14422965	     -0.49326179	      0.22135366	     -0.05239890	     -0.13349302	     -0.53499828	      9.88195117	      3.90207750	     -5.06113235	     -0.73804780	    -16.15292816	      3.78488995	     -7.19833533	     -0.67083206	      0.00000000	      0.00000000	      0.01745329
     12.10000000	      2.57350378	     -0.03720664	     -0.05451428	      2.99662272	      1.19377414	      0.33941826	      0.05026602	     -0.05003034	     -0.03504948	      0.17639319	      0.21170100	      0.13066342	      0.14109889	     -0.50138477	      0.22875259	     -0.04636517	     -0.13614700	     -0.54273633	      9.76377279	      3.78367802	     -4.99843156	     -0.65957672	    -15.99816828	      3.61492665	     -7.33289097	     -0.53203529	      0.00000000	      0.00000000	      0.01745329
     12.13333300	      2.57459593	     -0.03529520	     -0.04536700	      2.99785717	      1.19140650	      0.34011035	      0.03948955	     -0.05624076	     -0.04858569	      0.20382155	      0.21492595	      0.12884875	      0.14489669	     -0.52507923	      0.23203550	     -0.05101170	     -0.13660348	     -0.56504394	      9.67190502	      3.67236819	     -5.03341578	     -0.60408149	    -15.86623783	      3.52012981	     -7.31841727	     -0.47526080	      0.00000000	      0.00000000	      0.01745329
     12.16666700	      2.57638161	     -0.03305934	     -0.02867811	      2.99686738	      1.18942186	      0.33904178	      0.02878193	     -0.05463526	     -0.03828313	      0.16889905	      0.19090532	      0.12679576	      0.14609313	     -0.51428293	      0.20826302	     -0.05404906	     -0.13610456	     -0.55261981	      9.60146287	      3.52716978	     -5.10633637	     -0.51108779	    -15.76656577	      3.37012594	     -7.30492853	     -0.36767802	      0.00000000	      0.00000000	      0.01745329
     12.20000000	      2.57117038	     -0.03296185	     -0.02655085	      2.99711371	      1.18717562	      0.33896427	      0.02499652	     -0.05209521	     -0.01436590	      0.13971241	      0.19155606	      0.12412022	      0.14572079	     -0.51856126	      0.20933480	     -0.05516356	     -0.13614821	     -0.56190443	      9.54170373	      3.39085556	     -5.25813778	     -0.46004312	    -15.67138515	      3.23613463	     -7.25198549	     -0.27884623	      0.00000000	      0.00000000	      0.01745329
     12.23333300	      2.57163642	     -0.03692586	     -0.06351994	      2.99930610	      1.18540480	      0.34032751	      0.02993910	     -0.03715495	      0.06183709	      0.11084502	      0.24107931	      0.11876306	      0.14192069	     -0.54131525	      0.25541152	     -0.05426242	     -0.14080803	     -0.57183598	      9.52060742	      3.32764503	     -5.76264606	     -0.48746736	    -15.57781737	      3.12501893	     -6.98396592	     -0.21931000	      0.00000000	      0.00000000	      0.01745329
     12.26666700	      2.57705501	     -0.02974541	     -0.05983800	      2.99919190	      1.18378812	      0.34076488	      0.02334425	     -0.07390637	      0.04846652	      0.12635464	      0.23906451	      0.12863469	      0.15281975	     -0.54240947	      0.25726174	     -0.05633807	     -0.13422720	     -0.58264575	      9.49020352	      3.21659854	     -6.09761395	     -0.56496473	    -15.54503264	      3.13942380	     -6.13417056	     -0.52604750	      0.00000000	      0.00000000	      0.01745329
     12.30000000	      2.57840001	     -0.03681724	     -0.05891281	      3.00016605	      1.18264468	      0.34029484	      0.03197228	     -0.06349410	      0.04535090	      0.13943562	      0.23837041	      0.12209806	      0.14268614	     -0.54621219	      0.26294326	     -0.05257803	     -0.14310178	     -0.59374012	      9.46424961	      3.13324755	     -6.28865203	     -0.71537644	    -15.51920536	      3.05228411	     -5.78764299	     -0.73852304	      0.00000000	      0.00000000	      0.01745329
     12.33333300	      2.57695984	     -0.03649411	     -0.05337854	      2.99974112	      1.18206222	      0.33974630	      0.02897925	     -0.05178206	      0.04457925	      0.13699608	      0.23033648	      0.12464133	      0.14307998	     -0.54127748	      0.25218090	     -0.05432100	     -0.14333510	     -0.58442733	      9.43453771	      3.03154832	     -6.39266205	     -0.88549948	    -15.46822698	      2.94480062	     -5.67986855	     -0.94776444	      0.00000000	      0.00000000	      0.01745329
     12.36666700	      2.57431630	     -0.03619168	     -0.04875943	      2.99995605	      1.18212885	      0.34008337	      0.02561544	     -0.03845072	      0.04338283	      0.14096231	      0.22920489	      0.12495063	      0.14401200	     -0.54586655	      0.24921055	     -0.05509788	     -0.14260585	     -0.58797076	      9.42328861	      2.90379065	     -6.50250139	     -1.01797128	    -15.41402548	      2.80645216	     -5.59262126	     -1.09829141	      0.00000000	      0.00000000	      0.01745329
     12.40000000	      2.57214967	     -0.03458039	     -0.06471291	      3.00053624	      1.18271271	      0.34002376	      0.01574548	     -0.01822518	      0.13286770	      0.03879194	      0.24843072	      0.11481704	      0.14332824	     -0.55255818	      0.26663803	     -0.06209927	     -0.14388954	     -0.58835602	      9.40972380	      2.70607522	     -6.55833569	     -1.08371625	    -15.33298617	      2.59181556	     -5.50837150	     -1.15166212	      0.00000000	      0.00000000	      0.01745329
     12.43333300	      2.56925968	     -0.03230574	     -0.04767228	      2.99997074	      1.18339916	      0.33971310	      0.00477153	     -0.00488313	      0.13206743	      0.03335675	      0.22966481	      0.11934033	      0.14630655	     -0.54678945	      0.24668321	     -0.06501237	     -0.14130256	     -0.58469296	      9.41610024	      2.52031144	     -6.63129690	     -1.10523118	    -15.24576276	      2.39757851	     -5.43523800	     -1.14964446	      0.00000000	      0.00000000	      0.01745329
     12.46666700	      2.56780002	     -0.02497958	     -0.03572612	      2.99960633	      1.18325266	      0.33955874	     -0.01135306	     -0.00190178	      0.15708929	      0.00338376	      0.21793162	      0.11280104	      0.15239654	     -0.54671715	      0.23210911	     -0.07203938	     -0.13431947	     -0.58239476	      9.42068816	      2.29417838	     -6.68510751	     -1.04387959	    -15.14512564	      2.16170935	     -5.30560376	     -1.07831148	      0.00000000	      0.00000000	      0.01745329
     12.50000000	      2.56255000	     -0.01587334	     -0.11051609	      3.00229121	      1.18372544	      0.34009683	     -0.03050713	      0.00140063	      0.38399031	     -0.17707002	      0.30205549	      0.09682864	      0.15789739	     -0.55859693	      0.31272053	     -0.08351535	     -0.13056184	     -0.58546943	      9.45708354	      2.01582785	     -6.72540923	     -0.95347364	    -14.85853666	      1.87182275	     -4.93687183	     -0.94807162	      0.00000000	      0.00000000	      0.01745329
     12.53333300	      2.55812930	     -0.01484532	     -0.11040028	      3.00245219	      1.18214376	      0.33983116	     -0.01316273	     -0.01446874	      0.36186686	     -0.08702269	      0.30467180	      0.09409867	      0.15820773	     -0.56301189	      0.31543289	     -0.08767068	     -0.13085220	     -0.59215390	      9.56109231	      1.81332856	     -6.80338040	     -0.82326350	    -14.86609694	      1.63780606	     -4.78784428	     -0.92797392	      0.00000000	      0.00000000	      0.01745329
     12.56666700	      2.52709157	      0.01478166	     -0.19793231	      3.00585466	      1.18189132	      0.34063573	     -0.05322689	     -0.02715134	      0.60203477	     -0.32427577	      0.41870268	      0.06237681	      0.18248691	     -0.59527822	      0.39294777	     -0.11777209	     -0.10764463	     -0.57471322	      9.57538133	      1.46522569	     -6.78673531	     -0.62484120	    -15.43373355	      1.14155367	     -4.88304543	     -0.72892878	      0.00000000	      0.00000000	      0.01745329
     12.60000000	      2.53033851	      0.01113942	     -0.23812198	      3.00702663	      1.18096284	      0.34186219	     -0.04676367	     -0.03900937	      0.66163688	     -0.37442813	      0.46425724	      0.06190497	      0.17984433	     -0.60416513	      0.44158307	     -0.12444421	     -0.11368950	     -0.58374432	      9.17014893	      1.13489119	     -7.68517767	     -0.60003342	    -15.41684614	      0.81619502	     -4.45490726	     -0.62739132	      0.00000000	      0.00000000	      0.01745329
     12.63333300	      2.53913010	      0.00264084	     -0.22333123	      3.00657949	      1.17978030	      0.34182034	     -0.02226364	     -0.04874564	      0.58629439	     -0.32224629	      0.44093737	      0.06398320	      0.17131137	     -0.59334474	      0.43572675	     -0.11039972	     -0.12044233	     -0.60164543	      9.14810092	      0.88394554	     -7.98300359	     -0.61443521	    -15.31222431	      0.61058767	     -4.26895193	     -0.65410303	      0.00000000	      0.00000000	      0.01745329
     12.66666700	      2.54501214	     -0.00431008	     -0.20202956	      3.00666759	      1.17885801	      0.34205993	     -0.00358441	     -0.05971991	      0.47454444	     -0.21341900	      0.41854866	      0.07269496	      0.16639441	     -0.59287524	      0.42017319	     -0.10377183	     -0.12664745	     -0.61003735	      9.12562682	      0.68789846	     -8.19166848	     -0.62330026	    -15.23422720	      0.43135107	     -4.06260792	     -0.66183340	      0.00000000	      0.00000000	      0.01745329
     12.70000000	      2.55310120	     -0.01347792	     -0.16035190	      3.00622775	      1.17867104	      0.34178216	      0.01403917	     -0.07254042	      0.32592266	     -0.08266416	      0.37366551	      0.08356527	      0.15892482	     -0.59138152	      0.38074476	     -0.09496278	     -0.13427023	     -0.61214637	      9.09228713	      0.52198593	     -8.34466835	     -0.63191892	    -15.16096891	      0.27867313	     -3.91168423	     -0.66492177	      0.00000000	      0.00000000	      0.01745329
     12.73333300	      2.55613466	     -0.02597971	     -0.12072551	      3.00494937	      1.17991373	      0.34059900	      0.03035407	     -0.07534529	      0.22754635	     -0.02991794	      0.32001778	      0.09375648	      0.14643544	     -0.56713614	      0.34062498	     -0.09524759	     -0.14872267	     -0.61166441	      9.04929856	      0.35561645	     -8.41478230	     -0.62766266	    -15.09960674	      0.14071498	     -3.84296091	     -0.62666940	      0.00000000	      0.00000000	      0.01745329
     12.76666700	      2.56632675	     -0.03351046	     -0.08147296	      3.00410170	      1.18084927	      0.34080571	      0.04208136	     -0.08279692	      0.09867187	      0.09082521	      0.27931243	      0.10703452	      0.14235067	     -0.57008321	      0.29875668	     -0.08052044	     -0.15169548	     -0.60491454	      9.00145942	      0.21345787	     -8.55607141	     -0.64125024	    -15.03303746	      0.03934526	     -3.73734161	     -0.59665209	      0.00000000	      0.00000000	      0.01745329
     12.80000000	      2.57073446	     -0.04515981	     -0.06744627	      3.00357911	      1.18145638	      0.34054967	      0.05947532	     -0.07629643	      0.05988664	      0.11485037	      0.25456987	      0.11462303	      0.13065771	     -0.55177785	      0.29133505	     -0.07867489	     -0.16402740	     -0.61677596	      8.94225365	      0.05935800	     -8.60023907	     -0.65286759	    -14.95918988	     -0.05710657	     -3.69082227	     -0.54882321	      0.00000000	      0.00000000	      0.01745329
     12.83333300	      2.57157678	     -0.04748119	     -0.05460009	      3.00330651	      1.18137387	      0.34154558	      0.06347247	     -0.05745035	      0.00454078	      0.16367043	      0.24600200	      0.12159560	      0.13195069	     -0.55864746	      0.27923695	     -0.07169305	     -0.16348242	     -0.61921059	      8.88147049	     -0.13170000	     -8.75228899	     -0.71436713	    -14.88359641	     -0.13925550	     -3.61056509	     -0.51143853	      0.00000000	      0.00000000	      0.01745329
     12.86666700	      2.56636212	     -0.04840215	     -0.03802479	      3.00344134	      1.18151666	      0.34136708	      0.06092148	     -0.00517898	     -0.07228926	      0.23724168	      0.22842890	      0.12188001	      0.13075281	     -0.55365544	      0.26384528	     -0.07363728	     -0.16530721	     -0.62267855	      8.82199131	     -0.37157954	     -8.93143551	     -0.81944533	    -14.79534271	     -0.17835295	     -3.53236323	     -0.47444720	      0.00000000	      0.00000000	      0.01745329
     12.90000000	      2.57666308	     -0.04329243	     -0.02894193	      3.00354448	      1.18237335	      0.34041350	      0.05265275	      0.01661878	     -0.11719069	      0.26205882	      0.21412415	      0.12298322	      0.13353337	     -0.54915960	      0.25376727	     -0.07860853	     -0.16290561	     -0.61410689	      8.72714957	     -0.63731108	     -9.02593482	     -0.95688836	    -14.68391766	     -0.25320301	     -3.47762438	     -0.47910741	      0.00000000	      0.00000000	      0.01745329
     12.93333300	      2.57213000	     -0.03183568	     -0.02631457	      3.00372683	      1.18391519	      0.33963668	      0.03751370	      0.05029365	     -0.14907055	      0.28599034	      0.21115991	      0.11641824	      0.14229346	     -0.54534512	      0.24762431	     -0.08478857	     -0.15289205	     -0.60958643	      8.60765737	     -0.90393526	     -9.11480323	     -1.08399929	    -14.55419331	     -0.31814141	     -3.41761036	     -0.49285791	      0.00000000	      0.00000000	      0.01745329
     12.96666700	      2.56609678	     -0.02011303	     -0.02862058	      3.00368568	      1.18565013	      0.33918687	      0.02802034	      0.07287832	     -0.16418886	      0.30113771	      0.21602290	      0.10834247	      0.15240122	     -0.54632113	      0.24375638	     -0.09796442	     -0.14313172	     -0.59861149	      8.44866769	     -1.13605522	     -9.19111831	     -1.15746053	    -14.39995435	     -0.38577246	     -3.35167256	     -0.51906552	      0.00000000	      0.00000000	      0.01745329
     13.00000000	      2.53589333	     -0.01487552	     -0.04708548	      3.00479120	      1.18707802	      0.33818050	      0.00928614	      0.08103004	     -0.13868134	      0.29180456	      0.23686236	      0.05103496	      0.14282433	     -0.54736779	      0.26000201	     -0.15692398	     -0.15488841	     -0.59044488	      7.91210724	     -1.24887415	     -8.83197596	     -1.18400472	    -14.31333169	     -0.50624608	     -3.02697860	     -0.59111181	      0.00000000	      0.00000000	      0.01745329
     13.03333300	      2.58165901	     -0.01697245	     -0.01643237	      3.00278932	      1.18968364	      0.33790546	      0.01873698	      0.00340277	     -0.20919088	      0.33962101	      0.19296856	      0.14053459	      0.15962091	     -0.52485591	      0.22680587	     -0.07994586	     -0.13692079	     -0.58894728	      7.37253689	     -1.23464917	     -8.45507342	     -1.16381364	    -14.11061500	     -0.62745977	     -3.11260251	     -0.68576121	      0.00000000	      0.00000000	      0.01745329
     13.06666700	      2.52867814	     -0.01395878	     -0.07323557	      3.00564451	      1.19034963	      0.33883107	      0.01232801	      0.04674370	     -0.06355244	      0.22411020	      0.26802732	      0.04901396	      0.14315021	     -0.54975885	      0.28411228	     -0.16103055	     -0.15422614	     -0.58318535	      6.88347584	     -1.11357882	     -8.06031826	     -1.11151067	    -13.89695894	     -0.62536661	     -3.09290820	     -0.63562674	      0.00000000	      0.00000000	      0.01745329
     13.10000000	      2.54633916	     -0.01033673	     -0.03987686	      3.00396983	      1.19174339	      0.33803063	      0.00887707	     -0.00285034	     -0.10561658	      0.22827564	      0.22520059	      0.07867092	      0.15280678	     -0.53673597	      0.24481364	     -0.14111219	     -0.14468539	     -0.57370617	      6.68263845	     -0.94393241	     -7.92605743	     -1.05230100	    -13.67683516	     -0.64188377	     -3.16354198	     -0.63445407	      0.00000000	      0.00000000	      0.01745329
     13.13333300	      2.54639966	     -0.01175483	     -0.03599110	      3.00436878	      1.19134429	      0.33832151	      0.01122325	     -0.01805520	     -0.10478221	      0.23697559	      0.22586461	      0.07553623	      0.15212609	     -0.54765260	      0.24953741	     -0.14732636	     -0.15012861	     -0.58972818	      6.56656760	     -0.84114597	     -7.96290865	     -0.97257649	    -13.49349369	     -0.61113195	     -3.14184580	     -0.62024334	      0.00000000	      0.00000000	      0.01745329
     13.16666700	      2.54767077	     -0.01672885	     -0.02524902	      3.00430851	      1.19079125	      0.33900360	      0.01983910	     -0.02266378	     -0.09961405	      0.21849349	      0.21757999	      0.07649320	      0.14859140	     -0.55235355	      0.24525544	     -0.15006285	     -0.15584290	     -0.59888319	      6.48194976	     -0.71154708	     -7.99618788	     -0.87230726	    -13.30841330	     -0.51970723	     -3.14502630	     -0.57156922	      0.00000000	      0.00000000	      0.01745329
     13.20000000	      2.54691220	     -0.02170493	     -0.01844908	      3.00481254	      1.18970755	      0.33936864	      0.02519322	     -0.01963593	     -0.08656556	      0.19768516	      0.21155426	      0.07907148	      0.14428568	     -0.55137027	      0.24471024	     -0.14908154	     -0.16184285	     -0.60900826	      6.41548333	     -0.58246399	     -8.05785019	     -0.76157290	    -13.14594037	     -0.40028375	     -3.17214357	     -0.50167121	      0.00000000	      0.00000000	      0.01745329
     13.23333300	      2.54829502	     -0.02770326	     -0.02154267	      3.00455777	      1.18820697	      0.33881869	      0.02927975	     -0.01187407	     -0.04385996	      0.15762304	      0.20426089	      0.08178748	      0.13659297	     -0.53282842	      0.24433073	     -0.14676005	     -0.16764388	     -0.59986040	      6.37270317	     -0.46730717	     -8.20705260	     -0.63445523	    -12.99839688	     -0.26662683	     -3.22932794	     -0.43399599	      0.00000000	      0.00000000	      0.01745329
     13.26666700	      2.54978802	     -0.03057732	     -0.04200974	      3.00648223	      1.18518809	      0.34026311	      0.02962805	     -0.01694023	      0.00419619	      0.13619412	      0.23695009	      0.08091680	      0.13529848	     -0.55349569	      0.27909943	     -0.14402163	     -0.17275233	     -0.62168858	      6.35372938	     -0.38592802	     -8.58347047	     -0.56099876	    -12.86845329	     -0.17387815	     -3.27887498	     -0.42956577	      0.00000000	      0.00000000	      0.01745329
     13.30000000	      2.55108274	     -0.03311847	     -0.04068335	      3.00734447	      1.18209758	      0.34068186	      0.02979548	     -0.02773126	      0.00677176	      0.13984789	      0.24068766	      0.07824798	      0.13278303	     -0.56229189	      0.28652884	     -0.14548169	     -0.17825190	     -0.63720353	      6.34450304	     -0.28883642	     -8.97034058	     -0.51713710	    -12.77157734	     -0.09680268	     -3.16227907	     -0.45720840	      0.00000000	      0.00000000	      0.01745329
     13.33333300	      2.55188658	     -0.04008509	     -0.04335151	      3.00858802	      1.17896538	      0.34082914	      0.03860383	     -0.03182962	      0.00471023	      0.15770490	      0.24677981	      0.07867787	      0.12499201	     -0.57099504	      0.30382532	     -0.14801777	     -0.19015758	     -0.65995127	      6.33755369	     -0.21016665	     -9.31915050	     -0.56551805	    -12.68856540	     -0.03232876	     -2.99373318	     -0.50723057	      0.00000000	      0.00000000	      0.01745329
     13.36666700	      2.55371611	     -0.04601210	     -0.04656769	      3.00986579	      1.17613397	      0.34091075	      0.04570473	     -0.03478670	     -0.00498945	      0.18630338	      0.25447558	      0.08234554	      0.11992081	     -0.58014278	      0.31522025	     -0.14604724	     -0.19870102	     -0.66892540	      6.32471887	     -0.14272524	     -9.53993638	     -0.65822178	    -12.61136524	      0.02253583	     -2.85269751	     -0.58246457	      0.00000000	      0.00000000	      0.01745329
     13.40000000	      2.54791828	     -0.04840482	     -0.04616005	      3.01025259	      1.17386631	      0.34131002	      0.05071004	     -0.03821241	     -0.02075540	      0.21387948	      0.25924199	      0.08360284	      0.11888687	     -0.58704549	      0.31819837	     -0.14531590	     -0.20133653	     -0.67778378	      6.31003885	     -0.07214613	     -9.66850941	     -0.77036187	    -12.53948324	      0.06837667	     -2.74446422	     -0.66362186	      0.00000000	      0.00000000	      0.01745329
     13.43333300	      2.54686356	     -0.04895802	     -0.04399005	      3.01121355	      1.17251438	      0.34189654	      0.05250722	     -0.04298888	     -0.04571458	      0.25194126	      0.26210988	      0.08225301	      0.11885185	     -0.59702170	      0.32422270	     -0.14757225	     -0.20456009	     -0.68940926	      6.30259257	     -0.00139560	     -9.77416056	     -0.86447097	    -12.47678350	      0.11258256	     -2.62748155	     -0.73082898	      0.00000000	      0.00000000	      0.01745329
     13.46666700	      2.55112921	     -0.04510442	     -0.04304353	      3.01305715	      1.17168011	      0.34222672	      0.04246190	     -0.04933064	     -0.06743764	      0.28130947	      0.26865720	      0.07842139	      0.12160726	     -0.60879175	      0.33410672	     -0.15312778	     -0.20583104	     -0.70457879	      6.28725222	      0.06524588	     -9.81911114	     -0.95095832	    -12.41410720	      0.15313337	     -2.56053037	     -0.79490281	      0.00000000	      0.00000000	      0.01745329
     13.50000000	      2.54830186	     -0.04648608	     -0.03841718	      3.01320646	      1.17178398	      0.34186637	      0.04366375	     -0.05074100	     -0.08375676	      0.30022275	      0.26244379	      0.07912985	      0.11928599	     -0.60425141	      0.32644039	     -0.15481238	     -0.20808229	     -0.69721750	      6.29200174	      0.13113603	     -9.86818470	     -1.03815504	    -12.36605910	      0.18294076	     -2.46246181	     -0.87029589	      0.00000000	      0.00000000	      0.01745329
     13.53333300	      2.54675223	     -0.04597811	     -0.02935780	      3.01291257	      1.17230209	      0.34172529	      0.04297536	     -0.05618183	     -0.09943599	      0.31147830	      0.25135308	      0.07769855	      0.11940302	     -0.60025918	      0.31799321	     -0.15991113	     -0.20886856	     -0.69862915	      6.29897803	      0.20079612	     -9.89201892	     -1.10637272	    -12.32838614	      0.20851599	     -2.36532833	     -0.93741862	      0.00000000	      0.00000000	      0.01745329
     13.56666700	      2.54593242	     -0.04656677	     -0.02213152	      3.01284348	      1.17322661	      0.34133204	      0.04234464	     -0.05855217	     -0.10705694	      0.31158242	      0.24046048	      0.07767049	      0.11762426	     -0.59333561	      0.30765959	     -0.16255845	     -0.21045757	     -0.69137493	      6.31375456	      0.26640268	     -9.89974816	     -1.16752947	    -12.29693841	      0.22482547	     -2.28242042	     -1.01253908	      0.00000000	      0.00000000	      0.01745329
     13.60000000	      2.54475481	     -0.04717289	     -0.01581238	      3.01262702	      1.17413996	      0.34102872	      0.04259560	     -0.06211854	     -0.10797152	      0.30462179	      0.23087168	      0.07782797	      0.11612640	     -0.58643683	      0.29949023	     -0.16519166	     -0.21222691	     -0.68747707	      6.33478395	      0.32879569	     -9.90239754	     -1.22033188	    -12.27610112	      0.23343419	     -2.20270822	     -1.09150821	      0.00000000	      0.00000000	      0.01745329
     13.63333300	      2.54355391	     -0.04920579	     -0.01161520	      3.01242270	      1.17497004	      0.34086705	      0.04494976	     -0.06572964	     -0.10347464	      0.29269587	      0.22348449	      0.07850244	      0.11390320	     -0.58006508	      0.29338683	     -0.16703943	     -0.21429919	     -0.68339424	      6.36135428	      0.38553923	     -9.90342189	     -1.26399848	    -12.26419591	      0.23707033	     -2.12626269	     -1.17471573	      0.00000000	      0.00000000	      0.01745329
     13.66666700	      2.54259209	     -0.05110166	     -0.00960468	      3.01238103	      1.17556611	      0.34082629	      0.04823971	     -0.06917059	     -0.09593982	      0.27839295	      0.21870269	      0.07923138	      0.11189081	     -0.57440041	      0.29060702	     -0.16845706	     -0.21649572	     -0.68085083	      6.38850424	      0.43555498	     -9.90539841	     -1.29699729	    -12.25703254	      0.23820619	     -2.05395050	     -1.25265103	      0.00000000	      0.00000000	      0.01745329
     13.70000000	      2.54411547	     -0.05220969	     -0.01046313	      3.01307487	      1.17571453	      0.34143933	      0.05031750	     -0.07291243	     -0.08203615	      0.24828824	      0.21780393	      0.07920955	      0.11106722	     -0.56922677	      0.29371656	     -0.17085979	     -0.21796173	     -0.68114060	      6.41508513	      0.48621104	     -9.90517797	     -1.32227343	    -12.24983455	      0.25620010	     -1.97271205	     -1.31141068	      0.00000000	      0.00000000	      0.01745329
     13.73333300	      2.54247094	     -0.05461880	     -0.01274260	      3.01284790	      1.17600303	      0.34107390	      0.05550078	     -0.07101641	     -0.06854987	      0.23660189	      0.21827295	      0.08150306	      0.10825472	     -0.56537358	      0.29334690	     -0.16914939	     -0.22026319	     -0.67735986	      6.43839025	      0.50491712	     -9.91211800	     -1.34144862	    -12.24333584	      0.24665468	     -1.92781587	     -1.36872535	      0.00000000	      0.00000000	      0.01745329
     13.76666700	      2.54379256	     -0.05594273	     -0.01619083	      3.01342427	      1.17601115	      0.34127758	      0.05820168	     -0.06988341	     -0.06045479	      0.22949744	      0.22108040	      0.08249480	      0.10649123	     -0.56232697	      0.29743947	     -0.16912163	     -0.22195114	     -0.67582282	      6.45780681	      0.51370315	     -9.92281078	     -1.35220708	    -12.23702979	      0.24354874	     -1.88683851	     -1.40652868	      0.00000000	      0.00000000	      0.01745329
     13.80000000	      2.54407723	     -0.05739056	     -0.01945478	      3.01379984	      1.17597619	      0.34137418	      0.06198332	     -0.06641070	     -0.05372317	      0.22409895	      0.22298903	      0.08405324	      0.10548950	     -0.56015926	      0.30092564	     -0.16835697	     -0.22326749	     -0.67590280	      6.46452800	      0.51037682	     -9.93989869	     -1.35477940	    -12.23194690	      0.24470844	     -1.85210534	     -1.41971172	      0.00000000	      0.00000000	      0.01745329
     13.83333300	      2.54440083	     -0.05853927	     -0.02049156	      3.01393510	      1.17561701	      0.34131136	      0.06377429	     -0.06256821	     -0.05141343	      0.21852385	      0.22310361	      0.08552877	      0.10458355	     -0.56057323	      0.30174821	     -0.16743135	     -0.22446213	     -0.67785711	      6.46202344	      0.49824466	     -9.95474950	     -1.34714993	    -12.22927853	      0.24603624	     -1.83558689	     -1.41391650	      0.00000000	      0.00000000	      0.01745329
     13.86666700	      2.54501578	     -0.05940797	     -0.02441416	      3.01479340	      1.17538258	      0.34177636	      0.06739342	     -0.05350085	     -0.04881716	      0.21957904	      0.22674860	      0.08778402	      0.10392707	     -0.55700607	      0.30757389	     -0.16540876	     -0.22491423	     -0.67658197	      6.45766875	      0.48145368	     -9.97873080	     -1.31831084	    -12.23318321	      0.25502988	     -1.81440456	     -1.38646945	      0.00000000	      0.00000000	      0.01745329
     13.90000000	      2.54602920	     -0.06065734	     -0.02605073	      3.01537957	      1.17499120	      0.34166726	      0.06903017	     -0.04472576	     -0.04767559	      0.21698265	      0.22825957	      0.09027210	      0.10252217	     -0.55692018	      0.31054164	     -0.16344438	     -0.22652205	     -0.67759778	      6.45165898	      0.45749479	     -9.99599916	     -1.28174369	    -12.24650196	      0.26438609	     -1.81302092	     -1.35135379	      0.00000000	      0.00000000	      0.01745329
     13.93333300	      2.54642011	     -0.06201980	     -0.02780098	      3.01594862	      1.17466861	      0.34179224	      0.07134183	     -0.03537772	     -0.04629058	      0.21616473	      0.22989132	      0.09284102	      0.10143734	     -0.55521779	      0.31264436	     -0.16149635	     -0.22757858	     -0.67748696	      6.44666892	      0.42788550	    -10.00736268	     -1.22843939	    -12.26920302	      0.27507093	     -1.82734614	     -1.30287271	      0.00000000	      0.00000000	      0.01745329
     13.96666700	      2.54595353	     -0.06344308	     -0.03103951	      3.01675161	      1.17453199	      0.34245322	      0.07486152	     -0.02741048	     -0.04447881	      0.21660157	      0.23300428	      0.09510385	      0.10078790	     -0.55080033	      0.31422873	     -0.16035128	     -0.22784181	     -0.67431457	      6.44491319	      0.39584663	    -10.00769340	     -1.16121876	    -12.30472920	      0.28190671	     -1.86363425	     -1.24657901	      0.00000000	      0.00000000	      0.01745329
     14.00000000	      2.54544658	     -0.06500030	     -0.03240824	      3.01703394	      1.17455686	      0.34255410	      0.07848123	     -0.01944731	     -0.04015946	      0.21248862	      0.23222794	      0.09784136	      0.09952306	     -0.54673884	      0.31386811	     -0.15885698	     -0.22868295	     -0.67126509	      6.44991397	      0.35533495	     -9.99468390	     -1.09303936	    -12.35661443	      0.28332003	     -1.92027641	     -1.19264294	      0.00000000	      0.00000000	      0.01745329
     14.03333300	      2.54460720	     -0.06639335	     -0.03327453	      3.01700067	      1.17488142	      0.34249878	      0.08183755	     -0.01324828	     -0.03202634	      0.20402878	      0.23003745	      0.10044150	      0.09832763	     -0.54013537	      0.31147227	     -0.15775413	     -0.22882150	     -0.66544980	      6.46359211	      0.30714983	     -9.96272957	     -1.02890625	    -12.42647375	      0.27660378	     -2.00071692	     -1.14435431	      0.00000000	      0.00000000	      0.01745329
     14.06666700	      2.54457171	     -0.06596751	     -0.03609916	      3.01729742	      1.17557241	      0.34251441	      0.08220991	     -0.00866687	     -0.01926514	      0.18999811	      0.22869319	      0.10224373	      0.09838589	     -0.53040933	      0.30892801	     -0.15744213	     -0.22719036	     -0.65462293	      6.48612411	      0.25108615	     -9.90670079	     -0.98021507	    -12.51343668	      0.25721201	     -2.11177734	     -1.11082536	      0.00000000	      0.00000000	      0.01745329
     14.10000000	      2.54481358	     -0.06288372	     -0.04062261	      3.01747307	      1.17661912	      0.34266508	      0.07851693	     -0.00628921	     -0.00128272	      0.17001058	      0.22858921	      0.10302352	      0.10140467	     -0.52024067	      0.30708545	     -0.15849364	     -0.22241010	     -0.64073761	      6.51956041	      0.18482736	     -9.82659355	     -0.95526026	    -12.61432246	      0.22153944	     -2.24829426	     -1.08881383	      0.00000000	      0.00000000	      0.01745329
     14.13333300	      2.54514305	     -0.05707264	     -0.04728242	      3.01758990	      1.17803569	      0.34293935	      0.07060887	     -0.00525472	      0.02047818	      0.14827533	      0.23137388	      0.10293670	      0.10660355	     -0.50950402	      0.30470922	     -0.16063518	     -0.21395409	     -0.62391842	      6.55988923	      0.10354317	     -9.72250883	     -0.95612069	    -12.71941276	      0.17015829	     -2.41026203	     -1.07106605	      0.00000000	      0.00000000	      0.01745329
     14.16666700	      2.54443073	     -0.05083117	     -0.05500286	      3.01804850	      1.17965885	      0.34320674	      0.06122989	     -0.00382223	      0.03904160	      0.13010582	      0.23812809	      0.10322008	      0.11266512	     -0.50396949	      0.30416460	     -0.16196404	     -0.20556785	     -0.60863153	      6.60429564	      0.00789273	     -9.59599237	     -0.98767146	    -12.82252206	      0.10167367	     -2.59442146	     -1.05645695	      0.00000000	      0.00000000	      0.01745329
     14.20000000	      2.54113398	     -0.04763755	     -0.06138522	      3.01956700	      1.18116822	      0.34351822	      0.05345976	      0.00265730	      0.04333285	      0.12430028	      0.24950622	      0.10601446	      0.11575897	     -0.50833048	      0.30766832	     -0.15972777	     -0.20121047	     -0.60216870	      6.65037093	     -0.10178500	     -9.45275666	     -1.03898666	    -12.91514405	      0.02169645	     -2.80685996	     -1.05047910	      0.00000000	      0.00000000	      0.01745329
     14.23333300	      2.54243661	     -0.04202004	     -0.06479445	      3.01974700	      1.18263879	      0.34352120	      0.04444469	      0.00667653	      0.04013103	      0.12765173	      0.24946320	      0.10613115	      0.12081348	     -0.50090710	      0.30317719	     -0.16135966	     -0.19367924	     -0.58710458	      6.70451859	     -0.23215442	     -9.31993041	     -1.11659623	    -13.00318077	     -0.06394742	     -3.00860149	     -1.04508355	      0.00000000	      0.00000000	      0.01745329
     14.26666700	      2.53614829	     -0.03966330	     -0.06347985	      3.02018053	      1.18382963	      0.34364327	      0.04156241	      0.01329505	      0.02046958	      0.14348389	      0.24734975	      0.10872483	      0.12307892	     -0.49329542	      0.29528416	     -0.15952297	     -0.19013937	     -0.57851100	      6.76513983	     -0.36366907	     -9.19885905	     -1.19050453	    -13.08961635	     -0.15374991	     -3.19635481	     -1.02987023	      0.00000000	      0.00000000	      0.01745329
     14.30000000	      2.53869544	     -0.03693907	     -0.06401813	      3.02069696	      1.18453186	      0.34376415	      0.03833815	      0.01761280	      0.00255747	      0.15894587	      0.24557649	      0.11001694	      0.12574935	     -0.48791198	      0.28979074	     -0.15871452	     -0.18449996	     -0.56611577	      6.83679798	     -0.50478179	     -9.10570108	     -1.24416407	    -13.18509549	     -0.23735419	     -3.33372833	     -1.01384199	      0.00000000	      0.00000000	      0.01745329
     14.33333300	      2.53595847	     -0.03598124	     -0.06498623	      3.02050505	      1.18507612	      0.34303575	      0.03703999	      0.01608821	      0.00249328	      0.14969412	      0.23777115	      0.11132603	      0.12461708	     -0.47040273	      0.27946759	     -0.15749119	     -0.18122252	     -0.54561738	      6.91790959	     -0.61761564	     -9.04227073	     -1.24967299	    -13.29344974	     -0.32609225	     -3.40984294	     -0.97807925	      0.00000000	      0.00000000	      0.01745329
     14.36666700	      2.53502430	     -0.03565544	     -0.06763036	      3.02139957	      1.18512915	      0.34317464	      0.03726352	      0.01563375	     -0.00321006	      0.14782282	      0.23852265	      0.11296876	      0.12480592	     -0.46439705	      0.27643185	     -0.15460935	     -0.17924512	     -0.53481777	      6.99718896	     -0.72606485	     -8.99044836	     -1.21880315	    -13.39528497	     -0.41144747	     -3.46735540	     -0.93366215	      0.00000000	      0.00000000	      0.01745329
     14.40000000	      2.53344326	     -0.03230966	     -0.05503064	      3.02172786	      1.18479741	      0.34418661	      0.03757254	      0.01649110	     -0.06653088	      0.22481619	      0.23132033	      0.12658139	      0.13321779	     -0.46874627	      0.25912070	     -0.14167050	     -0.17090544	     -0.53127317	      7.13257572	     -0.86044534	     -9.05747873	     -1.16773986	    -13.51984885	     -0.51827604	     -3.41944411	     -0.87955822	      0.00000000	      0.00000000	      0.01745329
     14.43333300	      2.53244018	     -0.03462600	     -0.05212208	      3.02241503	      1.18505174	      0.34349929	      0.03790412	      0.00972303	     -0.06211933	      0.20002229	      0.22226673	      0.12706266	      0.12862983	     -0.45590939	      0.24941978	     -0.14060786	     -0.17330251	     -0.51697477	      7.19360307	     -0.91120314	     -9.02987175	     -1.05962596	    -13.60839666	     -0.59002824	     -3.44140445	     -0.81313462	      0.00000000	      0.00000000	      0.01745329
     14.46666700	      2.53485074	     -0.02703145	     -0.05496083	      3.02272712	      1.18472817	      0.34410342	      0.02308583	     -0.00539505	     -0.06364890	      0.21347266	      0.22665623	      0.13296330	      0.13808228	     -0.45667480	      0.24579932	     -0.12909203	     -0.16014223	     -0.50995290	      7.30565189	     -0.95623103	     -9.13669260	     -0.92701590	    -13.75228326	     -0.68806512	     -3.28259735	     -0.76563829	      0.00000000	      0.00000000	      0.01745329
     14.50000000	      2.53335507	     -0.03147330	     -0.05311533	      3.02351488	      1.18538400	      0.34367769	      0.02810010	     -0.00441207	     -0.05686589	      0.19563577	      0.21843826	      0.13643989	      0.13218535	     -0.44237254	      0.23652639	     -0.12573230	     -0.16401569	     -0.49341656	      7.34413008	     -0.98943289	     -9.12663406	     -0.81306305	    -13.81644354	     -0.73489711	     -3.29037403	     -0.68894245	      0.00000000	      0.00000000	      0.01745329
     14.53333300	      2.53210127	     -0.03254060	     -0.05027634	      3.02392455	      1.18595676	      0.34355056	      0.02797565	     -0.00385411	     -0.04847045	      0.17239604	      0.21133562	      0.14009455	      0.13080239	     -0.43208189	      0.22649209	     -0.12128221	     -0.16365221	     -0.48046438	      7.37001342	     -1.00583154	     -9.13360966	     -0.69495080	    -13.87382751	     -0.77577912	     -3.27688068	     -0.62071227	      0.00000000	      0.00000000	      0.01745329
     14.56666700	      2.53473556	     -0.02588923	     -0.06077448	      3.02411006	      1.18603505	      0.34469554	      0.01619023	     -0.01089522	     -0.03001793	      0.17805660	      0.22574394	      0.15832624	      0.14277909	     -0.43354721	      0.23269437	     -0.09780013	     -0.14845222	     -0.47931426	      7.43722635	     -1.01971413	     -9.25213247	     -0.59203858	    -14.00096053	     -0.83372696	     -3.03868575	     -0.59653373	      0.00000000	      0.00000000	      0.01745329
     14.60000000	      2.53627979	     -0.02872309	     -0.05889626	      3.02441254	      1.18695619	      0.34455586	      0.02155028	     -0.00775386	     -0.02598787	      0.16717858	      0.21597816	      0.16079423	      0.13846888	     -0.41916543	      0.22089399	     -0.09591849	     -0.14953167	     -0.45753280	      7.44558261	     -1.03765598	     -9.25884362	     -0.53417476	    -14.02635646	     -0.85414246	     -3.02903651	     -0.53993325	      0.00000000	      0.00000000	      0.01745329
     14.63333300	      2.53383705	     -0.02939648	     -0.05593240	      3.02441647	      1.18771949	      0.34458707	      0.02220022	     -0.00219362	     -0.02375626	      0.15498000	      0.20903273	      0.16569619	      0.13838229	     -0.40943265	      0.20910127	     -0.08942195	     -0.14727265	     -0.44363320	      7.44658740	     -1.04169094	     -9.27344630	     -0.48682534	    -14.04621343	     -0.87378388	     -2.99967735	     -0.50376677	      0.00000000	      0.00000000	      0.01745329
     14.66666700	      2.53080308	     -0.02980335	     -0.05482920	      3.02432775	      1.18853295	      0.34420694	      0.02125632	      0.00260456	     -0.01957524	      0.14616307	      0.20359233	      0.17264889	      0.13805221	     -0.39834596	      0.19584570	     -0.07939119	     -0.14445356	     -0.42494145	      7.44745535	     -1.04391201	     -9.28893872	     -0.47173816	    -14.06160315	     -0.89235635	     -2.95824198	     -0.48804874	      0.00000000	      0.00000000	      0.01745329
     14.70000000	      2.53407356	     -0.02946735	     -0.05718079	      3.02535267	      1.18921095	      0.34453170	      0.01994051	      0.00683111	     -0.02174252	      0.14756865	      0.20470780	      0.17302497	      0.13757907	     -0.39610423	      0.19768761	     -0.07843107	     -0.14384320	     -0.42161686	      7.44495743	     -1.04763545	     -9.29046547	     -0.47143967	    -14.05668224	     -0.90125208	     -2.95392098	     -0.48607662	      0.00000000	      0.00000000	      0.01745329
     14.73333300	      2.52842217	     -0.03053682	     -0.05734659	      3.02576055	      1.19022191	      0.34468227	      0.01999417	      0.01278971	     -0.02182498	      0.14153045	      0.20068982	      0.18188072	      0.13754123	     -0.38251560	      0.18406236	     -0.06454863	     -0.14075728	     -0.39508259	      7.44904666	     -1.03819781	     -9.30292831	     -0.50906504	    -14.04774202	     -0.91083004	     -2.91011421	     -0.50035772	      0.00000000	      0.00000000	      0.01745329
     14.76666700	      2.52697687	     -0.02946055	     -0.05771669	      3.02612337	      1.19088508	      0.34459347	      0.01771822	      0.01550788	     -0.02586556	      0.14367951	      0.19914195	      0.19083273	      0.13898633	     -0.37369988	      0.17397375	     -0.04964131	     -0.13584907	     -0.37998465	      7.46046763	     -1.03023567	     -9.31569649	     -0.56489522	    -14.03817073	     -0.91356852	     -2.86359899	     -0.52831222	      0.00000000	      0.00000000	      0.01745329
     14.80000000	      2.52611080	     -0.02713800	     -0.05944447	      3.02594777	      1.19152287	      0.34485710	      0.01540664	      0.01594208	     -0.02788123	      0.14960744	      0.19814979	      0.19627922	      0.14152555	     -0.36623858	      0.16645117	     -0.04029961	     -0.12943001	     -0.36786579	      7.48241677	     -1.00840508	     -9.31970858	     -0.61927094	    -14.02359782	     -0.90911724	     -2.83722872	     -0.55661467	      0.00000000	      0.00000000	      0.01745329
     14.83333300	      2.52469378	     -0.02676715	     -0.06160193	      3.02699118	      1.19226434	      0.34490250	      0.01296149	      0.01627922	     -0.03426145	      0.15828816	      0.19796569	      0.20350071	      0.14221742	     -0.35684112	      0.16137702	     -0.02712888	     -0.12723141	     -0.35152328	      7.49607423	     -0.98401578	     -9.32756755	     -0.69557340	    -14.00551516	     -0.90095386	     -2.81670528	     -0.59803512	      0.00000000	      0.00000000	      0.01745329
     14.86666700	      2.52255791	     -0.02519048	     -0.06373929	      3.02689913	      1.19286933	      0.34499747	      0.01172890	      0.01474573	     -0.03688996	      0.16777786	      0.19680240	      0.20892048	      0.14430693	     -0.34959320	      0.15397863	     -0.01730875	     -0.12252543	     -0.33858887	      7.51155461	     -0.94767919	     -9.32982710	     -0.77062240	    -13.98385557	     -0.88819857	     -2.80770524	     -0.64074055	      0.00000000	      0.00000000	      0.01745329
     14.90000000	      2.52060941	     -0.02470048	     -0.06520762	      3.02788700	      1.19348955	      0.34511940	      0.01015038	      0.01211984	     -0.04344581	      0.17823416	      0.19696129	      0.21588997	      0.14464479	     -0.33986175	      0.14773185	     -0.00387085	     -0.12019648	     -0.32209529	      7.51481324	     -0.90675780	     -9.33423593	     -0.86116924	    -13.95757656	     -0.87115853	     -2.80834606	     -0.69691395	      0.00000000	      0.00000000	      0.01745329
     14.93333300	      2.51867078	     -0.02392858	     -0.06657220	      3.02825862	      1.19410484	      0.34503351	      0.00940833	      0.00890265	     -0.04799376	      0.18967496	      0.19522388	      0.22325086	      0.14558028	     -0.33135385	      0.13963209	      0.01008485	     -0.11731280	     -0.30760830	      7.50871652	     -0.85795476	     -9.33653311	     -0.94801985	    -13.92697852	     -0.84898934	     -2.81975290	     -0.75765642	      0.00000000	      0.00000000	      0.01745329
     14.96666700	      2.51699430	     -0.02344315	     -0.06684284	      3.02862595	      1.19477614	      0.34485810	      0.00850025	      0.00547619	     -0.05227288	      0.19937131	      0.19233896	      0.23183596	      0.14594082	     -0.32237889	      0.13055410	      0.02605133	     -0.11434576	     -0.29235656	      7.48791766	     -0.80075769	     -9.33713203	     -1.03111418	    -13.88859859	     -0.82106271	     -2.84361030	     -0.82665921	      0.00000000	      0.00000000	      0.01745329
     15.00000000	      2.52180718	     -0.02278237	     -0.05897719	      3.02803672	      1.19609707	      0.34520948	      0.00819631	     -0.00773145	     -0.06048660	      0.19224092	      0.17778539	      0.26586784	      0.15038973	     -0.30050523	      0.10641574	      0.09252595	     -0.10470758	     -0.26839040	      7.42650657	     -0.71073393	     -9.28257915	     -1.07611738	    -13.78814598	     -0.79625705	     -3.00475882	     -0.91326985	      0.00000000	      0.00000000	      0.01745329
     15.03333300	      2.52509539	     -0.02412224	     -0.06172818	      3.02845433	      1.19702221	      0.34530069	      0.01118231	     -0.01879614	     -0.03885228	      0.15790387	      0.17859022	      0.29071084	      0.15198596	     -0.29266142	      0.10262698	      0.14256418	     -0.10071493	     -0.26365033	      7.36621684	     -0.61207487	     -9.25855850	     -1.12592873	    -13.69806878	     -0.73798531	     -3.09706418	     -0.96765564	      0.00000000	      0.00000000	      0.01745329
     15.06666700	      2.52649588	     -0.02450565	     -0.07261026	      3.03081407	      1.19826859	      0.34586392	      0.01217334	     -0.01625045	     -0.03847447	      0.19581383	      0.18819259	      0.29083326	      0.14941824	     -0.28433975	      0.11188167	      0.14531073	     -0.10283568	     -0.25312249	      7.32078633	     -0.53925798	     -9.28334078	     -1.15467050	    -13.66125340	     -0.66549315	     -3.08524549	     -1.00345672	      0.00000000	      0.00000000	      0.01745329
     15.10000000	      2.52589453	     -0.02115635	     -0.05779186	      3.02994724	      1.19835314	      0.34518826	      0.00726653	     -0.01218955	     -0.03732316	      0.16873013	      0.17300287	      0.29710986	      0.15343314	     -0.28732637	      0.09122432	      0.15269674	     -0.09709956	     -0.24805303	      7.26454099	     -0.43215972	     -9.32499303	     -1.15585367	    -13.60721971	     -0.56816524	     -3.08096969	     -1.06256379	      0.00000000	      0.00000000	      0.01745329
     15.13333300	      2.51765396	     -0.02445452	     -0.05383136	      3.02991983	      1.19929377	      0.34477678	      0.00992920	     -0.02987801	     -0.00623078	      0.11690004	      0.16394743	      0.32169075	      0.15135668	     -0.26764373	      0.06278332	      0.21003782	     -0.09824674	     -0.21222033	      7.18516573	     -0.24355783	     -9.32296906	     -1.05807287	    -13.50615483	     -0.48723787	     -3.19467732	     -1.07891954	      0.00000000	      0.00000000	      0.01745329
     15.16666700	      2.52349544	     -0.02250805	     -0.05214593	      3.03108234	      1.19928939	      0.34537906	      0.00989444	     -0.01895627	     -0.00601236	      0.13374059	      0.16254535	      0.32641893	      0.15358447	     -0.26647339	      0.06561499	      0.22026508	     -0.09477865	     -0.21905720	      7.13255974	     -0.14301778	     -9.37468145	     -0.96250967	    -13.45923559	     -0.35158944	     -3.16824814	     -1.04127371	      0.00000000	      0.00000000	      0.01745329
     15.20000000	      2.52321331	     -0.02342492	     -0.05037850	      3.03193467	      1.19852157	      0.34578013	      0.01481647	     -0.00621543	     -0.00064655	      0.13916211	      0.15997240	      0.33463303	      0.15336905	     -0.26155075	      0.05826817	      0.23611871	     -0.09495213	     -0.20886467	      7.08225139	     -0.02675564	     -9.42488660	     -0.83453672	    -13.40902906	     -0.21247943	     -3.13727257	     -0.95988813	      0.00000000	      0.00000000	      0.01745329
