# Supplementary material for: Simulation of Human Movement in Zero Gravity
Source: Sensors (Basel). 2024 Mar 9;24(6):1770. doi: 10.3390/s24061770 (PMC10976247; doi:10.3390/s24061770)
Supplement: Supplementary file 1 [file sensors-24-01770-s001.zip › supplementary/motion_data/3 ArmsRotatingFront/motion.trc]

PathFileType	4	(X/Y/Z)	sample.trc
DataRate	CameraRate	NumFrames	NumMarkers	Units	OrigDataRate	OrigDataStartFrame	OrigNumFrames
0.033333333333333333	0.033333333333333333	457	32	m	0.033333333333333333	1	457
Frame#	Time	PELVIS			SPINE_NAVEL			SPINE_CHEST			NECK			CLAVICLE_LEFT			SHOULDER_LEFT			ELBOW_LEFT			WRIST_LEFT			HAND_LEFT			HANDTIP_LEFT			THUMB_LEFT			CLAVICLE_RIGHT			SHOULDER_RIGHT			ELBOW_RIGHT			WRIST_RIGHT			HAND_RIGHT
		X1	Y1	Z1	X2	Y2	Z2	X3	Y3	Z3	X4	Y4	Z4	X5	Y5	Z5	X6	Y6	Z6	X7	Y7	Z7	X8	Y8	Z8	X9	Y9	Z9	X10	Y10	Z10	X11	Y11	Z11	X12	Y12	Z12	X13	Y13	Z13	X14	Y14	Z14	X15	Y15	Z15	X16	Y16	Z16
1	0	3.045161061768558	1.22002924705506	0.3542497784542268	3.027898758585203	1.401594220613647	0.3503545335464266	3.017783696069483	1.546795954999957	0.3490260957769952	3.040087859864736	1.765923106827991	0.3623524550831717	3.018672640324069	1.729772183341944	0.3899474411369551	2.933131536606469	1.69897288199034	0.5002927398568728	2.940686537777048	1.424806275589867	0.5569053650169116	2.826494197228723	1.288602696867639	0.40444648961043	2.816104455747161	1.267912102599152	0.3179180731900855	2.835172398204751	1.230765191009628	0.2847843197402362	2.910689327459595	1.278577442038423	0.3062614844071347	3.055763500647568	1.729356434274645	0.3319510623058609	3.116207826651209	1.70147397653773	0.2170133290133668	3.18964679131239	1.42341094887026	0.2111605736272709	2.990667383015658	1.314210763569879	0.1502847488804112	2.896983013642943	1.291317009041431	0.1367021131608159
2	0.03333300000000072	3.045154211376261	1.219975038518646	0.3543285712827886	3.027935299423719	1.401541494868772	0.3504733773830219	3.017767082793937	1.546741431893146	0.3491365652600525	3.040083082800742	1.765869155890794	0.3625344961905657	3.018646880836769	1.729718519473084	0.3901011008937926	2.933022343523592	1.699370500946956	0.5003841449318299	2.941032464984816	1.425305010942153	0.5585864376028594	2.827124628317661	1.290091056750291	0.4060457390628481	2.818755838313932	1.268576834209481	0.3191776010947857	2.838054583172541	1.233537104189099	0.2878809953354055	2.914907718280172	1.282527492847909	0.3095095029649152	3.055780636585386	1.729302003806886	0.3321349349817362	3.116332977293319	1.702005270848532	0.2172646921037505	3.190644643882283	1.42440596693246	0.2115095767280497	2.990979005456514	1.315333324562795	0.1502095363466556	2.894725432081021	1.297347338644666	0.1418621556245991
3	0.0666670000000007	3.045147360298812	1.21992082835609	0.3544073657616828	3.027971841653717	1.401488767542211	0.3505922240925585	3.017750470435216	1.546686907150706	0.3492470375981422	3.040078306730465	1.765815203335107	0.3627165419545999	3.01862112175286	1.729664853994353	0.3902547644241258	2.932913149597533	1.699762669343294	0.5004755521096612	2.941356677980078	1.42581581836762	0.5602478485166092	2.827790923247054	1.291543966893083	0.4075767108218591	2.821285835642266	1.269387278711985	0.3203526269490052	2.840698414114737	1.236425474075808	0.290943080742707	2.918903088081443	1.28626388039104	0.3123531510134067	3.055797774212776	1.729247571706253	0.3323188125514559	3.116458133737124	1.70253068163356	0.2175160635686161	3.191604933929084	1.425384043552596	0.2118659613840505	2.991257906734153	1.316429406465101	0.1501587718661107	2.89258833886678	1.303272735141907	0.1468516543511378
4	0.1000000000000005	3.045140508113814	1.219866619820135	0.3544861559203742	3.028008383386542	1.401436041797699	0.3507110652728369	3.017733862045562	1.54663238404419	0.3493575052130751	3.040073534349056	1.765761252398126	0.3628985801127114	3.01859536693132	1.729611190125726	0.3904084211314576	2.932803965826269	1.700142362205373	0.5005669551230577	2.941625339363091	1.426325417263475	0.5618214263075485	2.828480954707533	1.29287721611933	0.408892105563864	2.823560697587322	1.270376186990283	0.3213181505826739	2.842843994963442	1.239459823482635	0.2940138086758039	2.922483643796971	1.289696073149334	0.3145526218335672	3.05581491477118	1.729193141238719	0.332502682826028	3.116583291859825	1.703041820125315	0.2177674291704076	3.192525308864984	1.42630983881383	0.2122518555838783	2.991562262111576	1.317459685022828	0.1501435886960091	2.890860493772721	1.308851481274691	0.1514242606464835
5	0.1333330000000004	3.045133653327401	1.219812411284783	0.3545649422719964	3.028044926077257	1.401383316053678	0.350829902674313	3.017717260294963	1.546577860938091	0.349467970213635	3.040068769857117	1.765707301461477	0.3630806145436218	3.018569619853215	1.729557526257455	0.3905620740190163	2.932694796546039	1.700502577920725	0.5006583562487252	2.941804922133579	1.42680672968587	0.5632379944487426	2.829146149676491	1.294028316030918	0.4098607469872103	2.825470272302133	1.271486883126703	0.3219919393305545	2.84428239485935	1.242533534670659	0.2971713369811255	2.925522551794216	1.29278727134004	0.3160458067055337	3.055832062562357	1.729138710771526	0.3326865498448592	3.116708459733797	1.703529587305891	0.2180187971201679	3.193399398153632	1.427134139870633	0.2126984148291895	2.991925336997411	1.318409594668019	0.1501623976350469	2.889692466028751	1.313998800426851	0.155413713228132
6	0.1666670000000003	3.045126794339104	1.219758201124115	0.3546437247279768	3.028081471373229	1.401330588728666	0.3509487375466085	3.017700669118084	1.546523336196976	0.3495784345744123	3.040064019501956	1.765653348906866	0.3632626491340704	3.018543886163753	1.729503860779862	0.3907157260905022	2.932585649743808	1.700837082731567	0.500749758363	2.941872388963413	1.42723546071121	0.5644554482092753	2.829745277728025	1.294966158003965	0.410425053304836	2.826969560457142	1.272613256096599	0.3223596916279825	2.844942580873693	1.245484356380775	0.3004395396245467	2.92798325924128	1.295522176854397	0.3168953298828733	3.05584922342002	1.729084278671996	0.3328704175193899	3.11683364600701	1.70398571618807	0.2182701754536027	3.194231919523886	1.427829201961429	0.2132257035086473	2.992376258208471	1.319286293265265	0.1502147264030145	2.889124771210917	1.31872301040645	0.1587621964344642
7	0.2000000000000002	3.045119930101563	1.219703992591116	0.3547224955168932	3.028118017817115	1.401277862986622	0.3510675599342403	3.017684095140077	1.546468813092616	0.3496888901565616	3.040059291938097	1.765599397971702	0.3634446713723023	3.018518175919256	1.729450196913144	0.3908693664985218	2.932476546838813	1.701140671882685	0.5008411567220464	2.941817169190733	1.427593658386508	0.5654593751551911	2.830248601773834	1.295702245960273	0.4105935768403368	2.828072271687505	1.273648065642442	0.3224588365272677	2.844892990940709	1.24811349153174	0.3037054803284259	2.929893327561986	1.297873365286531	0.3172183216129585	3.055866403101883	1.729029848206314	0.3330542730554118	3.116958848514923	1.70440201406157	0.218521549365817	3.195032105619938	1.428375099303508	0.2138362631919982	2.992923841168182	1.320101874381046	0.150299813415659	2.889103561737068	1.322997500818339	0.1614779879318221
8	0.233333	3.045113058952249	1.219649784060039	0.3548012533706998	3.028154567574306	1.401225137246226	0.3511863700671639	3.017667544854488	1.546414289989738	0.3497993385551912	3.040054597530212	1.76554544703785	0.3636266850926376	3.01849249909678	1.729396533047784	0.3910229981823589	2.932367503078343	1.701408623782001	0.5009325553612476	2.941640808512078	1.427860610243112	0.5662583348623483	2.830639632789035	1.296243285090414	0.4104301921751756	2.828839308728906	1.274487691678891	0.322355229459686	2.844323842589783	1.25025130371905	0.3067435551989152	2.931324875329725	1.29975329136484	0.317155531563077	3.055883610545885	1.728975417741962	0.3332381200195486	3.117084076965686	1.704771562863802	0.2187729263752467	3.195799845104256	1.428759653728398	0.214514548514042	2.993541293477596	1.320859218730543	0.1504071591261751	2.889489723956964	1.326634909254931	0.1636027705552881
9	0.266667	3.045106179402024	1.219595573905236	0.3548799964223567	3.028191123373137	1.40117240992625	0.351305167664147	3.017651026697648	1.546359765253163	0.3499097812429662	3.040049949495106	1.765491494487274	0.3638086942069065	3.018466868520711	1.729342867574365	0.3911766241290044	2.93225853751574	1.701638167242435	0.5010239588252603	2.941355281279543	1.428022080204021	0.5668800619547375	2.830914802702444	1.296634655015371	0.4100137463537044	2.82933833364899	1.275118645631054	0.3220976039827097	2.843434907019512	1.251845765593717	0.3093414263087057	2.932373334416789	1.301137778206797	0.3168247650606345	3.055900857047471	1.728920985646521	0.3334219619167751	3.117209342396503	1.705090476617793	0.219024313878007	3.196523224094816	1.428984726449786	0.2152330179948893	2.994174592730236	1.321539558630364	0.1505236793491353	2.890108241005902	1.329397620759938	0.1652320403120596
10	0.3000000000000007	3.045099290741093	1.219541365379979	0.354958715135792	3.028227685279479	1.401119684190936	0.3514239412601274	3.017634552789545	1.546305242154945	0.350020209689759	3.040045364870737	1.765437543557679	0.3639906863308112	3.018441302594359	1.729289203713373	0.39133023355451	2.932149683028513	1.701830300802383	0.501115363909384	2.94097743014904	1.428084550435014	0.5673538203818078	2.831086183736863	1.296907621016927	0.4094283451130901	2.829626008155945	1.27555045178206	0.321729591823379	2.842393809938539	1.252950873269721	0.3113585113329371	2.933134264494585	1.302071152708376	0.3163098676895746	3.055918155226379	1.728866555186471	0.3336057856811923	3.117334646570283	1.705358341888963	0.2192756966951116	3.197202430301961	1.429072097822323	0.2159627647526346	2.994811425813945	1.322124536842747	0.150637044624525	2.890861880554263	1.331237268938936	0.1664732574427202
11	0.3333330000000005	3.045092391812011	1.21948715685883	0.3550374064791113	3.028264257296637	1.401066958459265	0.351542689559016	3.017618135853952	1.546250719060119	0.3501306251363506	3.040040863665833	1.765383592631252	0.3641726654444819	3.018415820621256	1.729235539855614	0.391483829456142	2.932040966537863	1.701988518479201	0.5012067759732126	2.940529427842934	1.428065944937897	0.5677046528171983	2.831183023256516	1.297100428851818	0.408725087427324	2.829771467263649	1.275792346865078	0.3212764761318171	2.841343279920006	1.253665959847664	0.3127683488734833	2.933701873922003	1.302647819078816	0.3156322221563762	3.055935522126875	1.728812124729614	0.3337895946691428	3.11746000462608	1.705577957578724	0.2195270822628632	3.197851718354218	1.429058622553857	0.2166791897744032	2.99548216288165	1.32261781402286	0.1507345080728369	2.891737429915529	1.332259609221735	0.1674229802374678
12	0.3666670000000005	3.045085481598168	1.219432946716457	0.3551160668761541	3.028300844052584	1.401014231150328	0.3516614107255272	3.017601790602876	1.546196194333828	0.3502410285420927	3.04003646915153	1.765329640090293	0.364354635481466	3.018390445003418	1.729181874392005	0.3916374147488723	2.931932418704031	1.702118066071634	0.5012982007030768	2.940037810949096	1.427987086388679	0.567951419632596	2.831237954515073	1.29726222361315	0.4079305413537228	2.82983622629409	1.275905466457487	0.3207314807036669	2.840401735801724	1.254115209791341	0.3135424230927455	2.934155981798722	1.302978411400663	0.3148052742588792	3.055952977537149	1.728757692643866	0.3339733920490014	3.117585433577613	1.705755415270515	0.2197784778214417	3.19847720475147	1.42899124334452	0.2173607469784399	2.996205608849892	1.323026660428188	0.1508068873190706	2.892726135593629	1.332660610074254	0.168155081478255
13	0.4000000000000004	3.045078559512476	1.219378738206447	0.3551946851494554	3.028337447178225	1.400961505428678	0.3517800917248453	3.017585534801217	1.546141671248449	0.3503514106706447	3.040032207675349	1.765275689172847	0.3645365840518288	3.018365203040348	1.729128210543368	0.3917909785292746	2.931824083450822	1.702224942628163	0.5013896360051903	2.939528622747019	1.427865134541259	0.5681124781296333	2.831276628224453	1.29743114468158	0.4070813585373764	2.829855642777515	1.276005291012091	0.3200846820939277	2.839644360928211	1.254492012896276	0.3136596617658481	2.934548047531711	1.303174869382279	0.3138678883875008	3.055970541844183	1.728703262196045	0.3341571643297006	3.117710940384238	1.705899252667809	0.2200298677796113	3.199031604048786	1.428914571490181	0.2179843196972326	2.996876588718574	1.323366256945653	0.1508532576882793	2.893670934721238	1.332689810124936	0.1687175254370585
14	0.4333330000000002	3.04507162398607	1.219324529703672	0.3552732567123059	3.028374071682902	1.400908779713609	0.3518987297122441	3.017569386065947	1.546087148169335	0.3504617719869162	3.040028108032689	1.765221738261433	0.3647185152597275	3.018340122374684	1.729074546700837	0.3919445237515324	2.931715998267843	1.70231592361556	0.5014810884607037	2.939024802268775	1.427718399928814	0.5682070807094185	2.831321732138705	1.297636862118936	0.4062288581127318	2.829852998905599	1.276189070501397	0.3193609869521151	2.839105358113093	1.254993292871535	0.313172316235738	2.934916454832372	1.303324145803919	0.3128802529453307	3.055988239295892	1.728648831754283	0.3343409145240108	3.117836544840607	1.706018083388324	0.2202812592049263	3.199454243342911	1.428858604875517	0.2185282257200921	2.997353825459466	1.323663474207279	0.1508720035312753	2.894383914730012	1.332555665800665	0.1691536248427513
15	0.4666670000000002	3.045064673213292	1.219270319583101	0.3553517765459877	3.028410722753015	1.400856052424508	0.3520173213882506	3.01755336319587	1.546032623461937	0.3505721126932302	3.040024201558452	1.765167785738669	0.3649004332359814	3.018315232937927	1.729020881255644	0.3920980533137833	2.931608203657271	1.702397497447123	0.5015725650111991	2.938537742089171	1.427561007453819	0.5682464764849467	2.831393049275289	1.297902062222871	0.4053972856770037	2.829845878151159	1.276499908600736	0.318576646211056	2.838788116126989	1.255702592743537	0.3121632459974161	2.935292532243597	1.303494322162039	0.3118953228978623	3.056006096239115	1.728594399686815	0.3345246455570778	3.117962268420718	1.706118753894527	0.2205326593141271	3.199710054476519	1.428837630877969	0.2189756386099504	2.997557225621535	1.323939586020323	0.150857489536162	2.894766361082285	1.332383035153272	0.1694980221321474
16	0.5	3.045057705802844	1.219216111098613	0.3554302321481215	3.028447402454701	1.400803326726222	0.3521358523348674	3.017537487537712	1.545978100398928	0.3506824227869826	3.0400205222813	1.765113834842904	0.3650823257240976	3.018290569019308	1.728967217428915	0.3922515562098065	2.931500752729216	1.702475473356359	0.5016640647097708	2.938066772970053	1.427402686330348	0.5682316085437539	2.83150598986183	1.298239073090474	0.4045891450539035	2.829844643352707	1.276922471488152	0.3177439739345322	2.838670647442933	1.256558415440947	0.3107469409792434	2.935695252663749	1.303738938956567	0.3109716578581466	3.056024139348204	1.728539969260762	0.3347083436957885	3.118088122837807	1.706206048618311	0.2207840528088136	3.199788520953436	1.428852765315613	0.2193135524316522	2.997465825431846	1.324203569989173	0.1508006983692983	2.894799960124237	1.332219199662536	0.1697735554879747
17	0.5333330000000007	3.045050719498638	1.219161902625372	0.3555086176569613	3.028484116280206	1.400750601038331	0.3522543183377994	3.01752178010384	1.545923577345953	0.3507927019022334	3.040017105935095	1.76505988395696	0.3652641967723657	3.018266164567835	1.728913553612084	0.3924050351256126	2.931393691681564	1.702554441953565	0.5017555951668196	2.937599068629563	1.427248908591919	0.5681602525709391	2.831674500397598	1.298642503615164	0.4037988019573752	2.829858436687497	1.277398292054604	0.3168882510584092	2.838713479586433	1.257389916330122	0.309095625551053	2.936129023749865	1.304079440762683	0.3101627954864786	3.056042398620801	1.728485538844559	0.3348920115710934	3.118214132528964	1.706283028173992	0.221035447062507	3.199697394685066	1.428898282050233	0.2195331385195072	2.997104231838579	1.324446605532296	0.1506979108581627	2.894521518150563	1.332035246935923	0.169992131279484
18	0.5666670000000007	3.045043711725901	1.219107692538639	0.3555869267645562	3.028520869796482	1.400697873780512	0.3523727146375609	3.017506263283067	1.54586905266876	0.3509029493259743	3.040013989942576	1.765005931463764	0.3654460501929346	3.018242055125977	1.728859888196689	0.392558492475006	2.931287069169952	1.702637004160185	0.5018471641609362	2.937101597414905	1.427102932159963	0.5680413269365558	2.831914239946765	1.299093991342996	0.4029870565990011	2.829909442545226	1.277908724398197	0.3160158714888575	2.838862952518622	1.258118178834543	0.3074161975049196	2.936595201656533	1.304475075676538	0.30941550080937	3.056060905624331	1.728431106806749	0.3350756515194252	3.118340323634589	1.706351603819492	0.2212868495083576	3.199469600749016	1.428966312204775	0.2196362577932726	2.996566634268128	1.324648347931457	0.1505665331917164	2.894046683983545	1.331822827464887	0.1701430590357929
19	0.6000000000000005	3.045036680216592	1.219053484092581	0.3556651456917858	3.028557665303979	1.400645148117897	0.3524910252829002	3.017490962296884	1.545814529640315	0.3510131541013119	3.040011213635295	1.764951980601979	0.3656278730993421	3.018218279994438	1.728806224404165	0.3927119165403667	2.931180946092301	1.702724637889459	0.5019387714329073	2.936522643699433	1.426968303192506	0.5678732237150568	2.832221114132069	1.299545829541581	0.4020900007174165	2.829995698593153	1.278437128075735	0.3151102407287892	2.839020648081284	1.258731877107244	0.3059050512679577	2.937079277636103	1.304858005894408	0.3086161860347869	3.05607969176803	1.728376676414764	0.3352592489731784	3.118466712490224	1.706413098819475	0.2215382448495887	3.199145656292017	1.429047639067188	0.2196290806674677	2.995983665886639	1.324800874302572	0.1504188607243796	2.893538871994398	1.331680633531171	0.1701921353603312
20	0.6333330000000004	3.045029621671168	1.218999275662654	0.3557432672500375	3.028594508433393	1.400592422470361	0.352609244458251	3.017475902534883	1.54576000662657	0.3511233149722803	3.04000881791063	1.764898029754757	0.3658096686669235	3.018194878232643	1.728752560626269	0.3928653091830519	2.931075377156223	1.702818639534849	0.5020304253873279	2.935800197746264	1.42685059946954	0.567640171984909	2.832568105698114	1.299961597566059	0.4010267735691186	2.830084126744	1.279021313971394	0.3141053997260374	2.839076813188739	1.259337918568518	0.304638334385522	2.937546100598667	1.305213508432203	0.3076438742136339	3.056098791687062	1.72832224603737	0.3354428055055442	3.118593327713294	1.706469672199057	0.2217896399515127	3.198761631887837	1.429148824395969	0.2195100506037119	2.99545944601741	1.324952669470108	0.1502526971226006	2.89314133180368	1.331813510323784	0.1700836656792997
21	0.6666670000000003	3.045022531993691	1.218945065624415	0.3558212837598329	3.028631404652332	1.40053969525788	0.3527273658635822	3.01746111055966	1.545705481993584	0.3512334304797411	3.040006845364063	1.764844077305364	0.3659914398255935	3.018171890701461	1.728698895254875	0.3930186720995618	2.930970420320397	1.702919447006122	0.5021221349172571	2.93486372056314	1.426750365505946	0.5673194348584772	2.832894606135904	1.300340584309626	0.3997187759995423	2.830081316350663	1.279727351633559	0.3129302267516851	2.838869934512735	1.260045072104972	0.3036259353019177	2.937923564738896	1.305556839550464	0.30643371944693	3.05611824131482	1.728267814043447	0.3356263223263275	3.118720198144135	1.706522475024678	0.2220410410593381	3.198318396431516	1.429259470503627	0.2192617314222102	2.994980923241178	1.325156530410147	0.1500541157214927	2.892849982169855	1.33231415444769	0.1697725236442161
22	0.7000000000000002	3.045015406785778	1.218890857232322	0.3558991800239665	3.028668355786819	1.400486969645886	0.3528453720568918	3.017446615052926	1.545650959014637	0.3513434889431961	3.040005340066265	1.764790126492807	0.3661731728702193	3.018149361702903	1.728645231511754	0.3931719929638179	2.930866145646601	1.703026514496351	0.5022139010464768	2.933634772555425	1.426668646151616	0.5668915665844638	2.833109701243946	1.300704484149856	0.3981077562296526	2.829849396174803	1.280632309661798	0.3115400026413853	2.838206013352467	1.260944252944413	0.3028692973175376	2.9381057791723	1.305938053651131	0.3049836762463485	3.056138075783413	1.728213383700766	0.3358097837274479	3.118847341254692	1.706571237445636	0.2222924311777589	3.197771517698715	1.429342293691839	0.2188517137896631	2.994401385166584	1.325467607106203	0.149790388481179	2.892486642114294	1.333172651662233	0.1692109721658986
23	0.733333	3.045008240102922	1.218836648862127	0.3559769474039012	3.028705366540382	1.400434244054556	0.3529632557274831	3.017432443982838	1.545596436055996	0.3514534882950795	3.040004346541997	1.764736175700579	0.3663548701244039	3.018127334245122	1.728591567789001	0.3933252729809673	2.930762616005336	1.703138275230868	0.502305733415005	2.932031693169818	1.426608352566967	0.566337425279212	2.833090503887894	1.301104153538106	0.3961441980403263	2.829227732167661	1.281800707933128	0.3099024585539805	2.836892426253097	1.262122022074592	0.3023539517088353	2.937958046790115	1.306433076213628	0.3033250385192233	3.056158332428843	1.728158953378435	0.3359931900977934	3.118974786011394	1.706614941795668	0.2225438154559496	3.197052647735549	1.42935121884878	0.2182419097728343	2.993517463603561	1.325957211451264	0.1494095765690845	2.891798977281912	1.33436071134688	0.1683304687879062
24	0.766667	3.045001025335052	1.21878243888969	0.356054576795388	3.028742441367087	1.400381516904177	0.3530810090556191	3.017418626352404	1.545541911484044	0.3515634262261756	3.040003910164233	1.764682223312303	0.3665365335873925	3.018105852334157	1.728537902478835	0.3934785130946417	2.930659896669096	1.703252261396198	0.5023976420048641	2.929975757924095	1.426576839095882	0.565643491004715	2.832702851119838	1.30164871460911	0.3937686921708485	2.828093781413135	1.28326813647496	0.3079622238813249	2.83483666615867	1.263702370906902	0.301994798687681	2.937349101655886	1.307120447237508	0.3015009391975132	3.056179049322172	1.728104521445684	0.3361765414348655	3.119102561608287	1.706654085245739	0.2227951985152765	3.196096766647388	1.429266725553764	0.2173908505149382	2.992142854665141	1.326700103859344	0.1488463455755047	2.890540920561603	1.335706043028782	0.1670548736743969
25	0.8000000000000007	3.044993755880614	1.218728230569775	0.3561320516674529	3.028779581135841	1.400328791360491	0.3531986131077479	3.017405193406962	1.545487388572386	0.3516732902516557	3.040004077474324	1.764628272567342	0.3667181485874142	3.01808496307404	1.728484238803379	0.3936317001817626	2.930558064703664	1.703365115944764	0.5024896288720001	2.927398438526709	1.426583308600869	0.5647882163674283	2.831804421457556	1.302486666782797	0.3909286640946677	2.82634262012447	1.2850903620045	0.305640335630013	2.832008891971792	1.265855246523474	0.3015966715882672	2.936156794973858	1.308106912358177	0.2996256640176597	3.056200263647607	1.728050091170644	0.3363598208465673	3.119230686418453	1.706689502471653	0.2230465619720405	3.19488457539139	1.429089056162693	0.2162593023035611	2.990206966263262	1.327776028595333	0.1480235764607933	2.888611152219151	1.337069046772345	0.1652964272237039
26	0.8333330000000005	3.044986423719634	1.218674022278448	0.3562093620533126	3.028816789653152	1.400276065844	0.3533160590469818	3.017392175973052	1.54543286568763	0.3517830775162439	3.040004895940009	1.764574321849563	0.3668997164891963	3.018064712661912	1.728430575155093	0.393784834655348	2.930457190338326	1.703472743180383	0.5025817047078465	2.924249895306297	1.426639124488234	0.5637476192308229	2.830251382374316	1.303774818478044	0.3876274701604703	2.823889883080384	1.287327411022557	0.302898637385522	2.828438863621898	1.268744577836978	0.3009082024693144	2.934280347792817	1.309561309710997	0.2979288009057499	3.056222015246508	1.72799566092279	0.336543027553213	3.119359190728349	1.706722163529429	0.2232979096308153	3.193433708048375	1.428831202984554	0.2148130495788281	2.987726972695435	1.329279854565093	0.1468592005113469	2.886018603901581	1.338449469997516	0.1629526479278454
27	0.8666670000000005	3.044979019921623	1.218619812391892	0.3562864975955539	3.02885407012042	1.400223338775321	0.3534333375533984	3.017379605511819	1.545378341196506	0.3518927849323608	3.040006413720649	1.764520369542974	0.3670812382879498	3.018045148087153	1.728376909926576	0.3939379166523709	2.930357345706806	1.703572036240674	0.5026738804897847	2.920491712509908	1.426769954074242	0.5625019852313063	2.827874015120008	1.305681017612172	0.3839385249379185	2.820624270609306	1.290038161683888	0.2998067349882325	2.824096724226732	1.272551316161345	0.2998112820562496	2.931623758987277	1.311718434038511	0.2967610901241945	3.056244344489115	1.727941229071736	0.3367261603356206	3.119488104616305	1.706753992924274	0.223549244615371	3.191766952877945	1.428519616862753	0.2130249966206162	2.984734809493907	1.331297356228979	0.1452741404171161	2.882789787033963	1.339945990306004	0.1599185674100048
28	0.9000000000000004	3.044971535253124	1.218565604165185	0.3563634406525504	3.028891421611375	1.400170613320526	0.3535504283219458	3.01736751493869	1.545323818372969	0.3520023993468395	3.04000867906569	1.764466418887323	0.3672626982659873	3.018026318505163	1.728323246340329	0.3940909322717423	2.930258613350774	1.703659293403741	0.5027661591238177	2.916100258793702	1.427005642617057	0.5610490992809271	2.824508315729732	1.308376285840832	0.3799877755448409	2.81645490986255	1.293398405602579	0.2965014800612846	2.818938776521376	1.277643727405828	0.2983036330381628	2.928127734364778	1.314991183535472	0.2964978308776184	3.056267289809903	1.727886798885991	0.3369092010483947	3.119617445801572	1.706787201351485	0.2238005466446765	3.189908941728574	1.428191892148094	0.210876953151933	2.981248247928189	1.333933669998798	0.1432124561161996	2.878939457861778	1.341740763154644	0.1561013322493248
29	0.9333330000000002	3.044963958724083	1.218511395974721	0.3564401801729124	3.028928845514537	1.400117887900451	0.3536673211888338	3.017355935927946	1.545269295583979	0.3521119173358356	3.04001173980526	1.764412468266876	0.3674440966105376	3.018008271054358	1.728269582789202	0.3942438811080636	2.930161068208473	1.703729995988962	0.502858552208211	2.911067284352519	1.42736927660237	0.5593974149337944	2.820027943738848	1.312052255027082	0.3758912925892302	2.811357741621049	1.29777487796348	0.2930938735083835	2.812962074519094	1.284595564460164	0.296393681316275	2.92380159054031	1.319932017480797	0.2973940110018566	3.056290891010645	1.727832368735423	0.3370921475440564	3.119747242520741	1.706822852031922	0.224051817329615	3.187897698067707	1.427887567396034	0.2083646360678862	2.97730160174676	1.337324301509506	0.1406440853778267	2.874521690627041	1.344051243528723	0.1514434988711746
30	0.9666670000000002	3.04495627833647	1.218457186197002	0.3565167047360462	3.028966342166838	1.400065160936045	0.3537840055517038	3.017344899956482	1.545214771196616	0.35222133529955	3.040015643352228	1.764358516066028	0.367625433100023	3.017991052711738	1.728215917666178	0.3943967624836153	2.930064786957724	1.703778632232267	0.5029510718409059	2.905404532497536	1.427868924778758	0.5575608758303379	2.814376362607353	1.316876837456995	0.3717426827750824	2.805400522982134	1.303618710291982	0.2896463604820625	2.806247346566287	1.29399384499568	0.294051572098746	2.918733987384909	1.327084598203713	0.2995010035513071	3.056315187330026	1.727777936990026	0.3372749971981346	3.119877522111202	1.706860534404769	0.2243030576261071	3.185796604520137	1.42764378337889	0.2055033384878696	2.973005690357605	1.341563414794724	0.1375691548480223	2.869710566878244	1.347060212764246	0.1459379361908175
31	1	3.044948482230477	1.218402978087422	0.3565929957536875	3.029003907607945	1.4000124355937	0.3539004598975296	3.017334438919605	1.545160248485173	0.3523306394973212	3.040020436954239	1.764304565524904	0.3678066908899487	3.017974712210475	1.728162254194129	0.3945495617395992	2.929969857302546	1.703798746296836	0.5030437224378438	2.899129374874544	1.428488016820206	0.5555293693347628	2.807614643271581	1.322934445673563	0.3674874930870264	2.798711382860992	1.311201502406135	0.2860274441489406	2.798905176324787	1.306104663509796	0.2911229807134808	2.913044571947505	1.336674137202269	0.3025050883236163	3.056340215647563	1.727723506918679	0.3374577305045412	3.120008299800893	1.706898372669242	0.2245542453601757	3.183679636728108	1.42747296849578	0.2023291081016217	2.968562737776574	1.346572625793952	0.1340061061745474	2.864801191139801	1.350817118792812	0.1396016889706183
32	1.033333000000001	3.044940557358504	1.218348770022705	0.3566690412128656	3.029041540294295	1.39995971029459	0.3540166727396343	3.017324582974681	1.545105725816965	0.3524398256197771	3.040026168384964	1.764250615028158	0.3679878689259332	3.0179592969464	1.728108590766293	0.3947022775885207	2.929876360869068	1.703783438490011	0.5031365173132322	2.892276868019847	1.42918047472799	0.5532639381144621	2.799960890304542	1.330154500123865	0.3629278261596711	2.791515377076633	1.320466202189835	0.2819022122838272	2.791140666468757	1.320585721355318	0.287281098535573	2.906907720397043	1.348414770491415	0.3056226052012521	3.056366014763124	1.727669076891631	0.3376403437539582	3.120139601821713	1.706933466135638	0.2248053800763014	3.18161787717128	1.427361118369242	0.1988969631504344	2.964249928661826	1.352037149712237	0.1300042049162344	2.860192996190122	1.355183721607176	0.1325162545324003
33	1.066667000000001	3.044932490082366	1.218294560379702	0.3567448286616231	3.029079237652444	1.399906983460025	0.3541326319799206	3.017315361459085	1.54505120155945	0.3525488887935585	3.04003288537308	1.764196662960598	0.3681689652968069	3.017944854423379	1.728054925776061	0.3948549081240326	2.929784381973175	1.703725809122197	0.5032294701884502	2.88490981529318	1.429865038032162	0.5506872862348214	2.791796195367612	1.338282265598745	0.3577165758892899	2.784181727802419	1.33095612116318	0.2767238497666829	2.783338609531	1.336258626965475	0.2819486359799031	2.900576164587972	1.361412687489429	0.3075795265790482	3.056392622951536	1.727614645279281	0.3378228322430591	3.120271452963738	1.706963861803053	0.2250564598035994	3.179678314305711	1.427294662050401	0.1952739384071025	2.960376585305271	1.357506800133466	0.1256548541146168	2.856339123726095	1.360023722790996	0.1248154673010326
34	1.100000000000001	3.044924266949912	1.218240352414176	0.3568203384411702	3.029116992575105	1.399854258256779	0.3542483145487827	3.017306803229112	1.544996678987326	0.3526578138026394	3.040040634953062	1.764142712562793	0.3683499611025232	3.017931433442601	1.728001262446745	0.3950074372282038	2.92969401571995	1.703623288743345	0.5033225869379385	2.877108196666085	1.430460132463232	0.5476804765457342	2.783571975109401	1.346893528164322	0.351404792376428	2.777113348866324	1.341851783930723	0.2698979052633261	2.775919555958667	1.351295979234132	0.2745026714104112	2.894276482940287	1.374431719550704	0.3068305145607259	3.056420075402836	1.727560215350942	0.3380051739709761	3.120403864505616	1.706991516193097	0.2253074584985802	3.177889318615419	1.427280583586259	0.19152958784893	2.957196027923176	1.362503839552893	0.1210496601679593	2.853645717790167	1.365277102757637	0.1166417194737566
35	1.133333	3.044915873453213	1.218186144503293	0.356895557626047	3.029154800283746	1.399801533106487	0.3543637076541232	3.017298934839312	1.544942156468391	0.3527665951314325	3.040049465197642	1.76408876221992	0.3685308534581721	3.017919082055629	1.727947599172105	0.39515986246813	2.929605352129732	1.703484422124449	0.5034158827142984	2.869000429525734	1.430963000957846	0.5442112992347623	2.775675816515395	1.355573580427094	0.3439095210529319	2.770549204182219	1.352496538879847	0.2615084401362767	2.76907872838323	1.364594188248938	0.2651687787770488	2.888167017584025	1.386719360768084	0.3027471282145642	3.056448409196919	1.727505785477374	0.338187362855377	3.120536857698581	1.707023514822797	0.2255583716136764	3.176210826958462	1.427363842792256	0.1877290927091582	2.954779535692628	1.366681848981691	0.1162971783260359	2.852319986996381	1.371053431676871	0.1082665224008904
36	1.166667	3.044907295088299	1.218131935024401	0.3569704732694712	3.029192655408077	1.399748806430974	0.3544787984078589	3.017291781333433	1.54488763237064	0.3528752270281708	3.040059424924193	1.764034810317365	0.3687116390221066	3.017907849013123	1.727893934346111	0.3953121811896441	2.929518483620549	1.703326759527079	0.5035093731060811	2.860772403216469	1.431444111710736	0.5403924595979344	2.768419669117657	1.363977646907031	0.3356273109261824	2.764611348045248	1.362468846411983	0.2522977857228893	2.762861059149435	1.375819682537424	0.2549994656264352	2.882395463234407	1.39796894461092	0.2957459358461683	3.056477661213095	1.727451354029539	0.3383693921654199	3.120670452252065	1.707068853451472	0.2258091936180469	3.174583650272055	1.427607103784938	0.1839319422161629	2.953068916069586	1.369952556516195	0.1115432209834245	2.852400065720015	1.377405179738795	0.1001088533907266
37	1.2	3.044898517925109	1.21807772723377	0.3570450654753974	3.029230548337073	1.399696081397546	0.3545935631507548	3.01728536624515	1.544833109969321	0.3529836932088004	3.040070562177434	1.763980860096285	0.368892297190554	3.017897783832701	1.727840271192671	0.395464376243199	2.92943351034016	1.703173434863127	0.5036030647529144	2.852627929783986	1.432011324170646	0.5364302835753298	2.762027620330037	1.371880441750034	0.3271734544377645	2.759446160588068	1.37148620829302	0.2431535519126144	2.75744323431263	1.384981182007163	0.2450802808463146	2.877155978444198	1.407986120181017	0.2869438181285684	3.056507865202907	1.72739692427732	0.3385512376860849	3.120804655037483	1.70713571501191	0.2260598953410008	3.17290436416866	1.428027367900044	0.1801776028387697	2.951845949855775	1.372419200179951	0.1068872378813028	2.853653797730358	1.384228357128939	0.09252210183719339
38	1.233333	3.044889527214369	1.21802351950905	0.3571193209319407	3.029268472265472	1.399643356428346	0.3547079882432371	3.017279710431867	1.544778587632756	0.3530919864643156	3.040082924817083	1.763926909942422	0.3690728226550672	3.017888933660674	1.727786608106112	0.3956164433524172	2.929350522513987	1.703047454744769	0.5036969717674147	2.844763338594119	1.432760784645564	0.5325718063910814	2.756626372420819	1.379212771584328	0.3192065431632687	2.755197365467715	1.379458195957574	0.2348658342554649	2.753078561154307	1.392442122297631	0.2362214161551877	2.872620611437029	1.416698572682056	0.277881066331531	3.056539056370765	1.727342494592023	0.3387328906016369	3.120939484142799	1.70722829427883	0.2263104694383977	3.171041779433467	1.428576658402877	0.1764776400475245	2.950805739215012	1.374104274740809	0.1023595841490146	2.855673439412192	1.391169521556437	0.08566943089227103
39	1.266667	3.044880307898157	1.217969310228017	0.3571932261445161	3.029306419551177	1.399590629945653	0.3548220597158522	3.017274832382921	1.544724063729404	0.3532000989114236	3.040096559111102	1.76387295824167	0.3692532092799287	3.017881343901344	1.727732943480912	0.3957683775282789	2.929269608157161	1.702966046334013	0.5037911074515036	2.837344094634859	1.433743211654457	0.5290292979829243	2.752252807465669	1.385964010576726	0.3122414922634763	2.751928140229701	1.386448745730041	0.2279581493990068	2.74995533131914	1.398790570546123	0.2288120755099093	2.86887418164353	1.424271960894313	0.269805371153357	3.056571268205007	1.727288063345101	0.3389143412137325	3.121074955901003	1.707345565462082	0.2265609076019528	3.168805388257365	1.42912050650306	0.1728250789848567	2.949462077944008	1.374967003939617	0.09795327271559094	2.857758161789915	1.397732935395517	0.07954521293659067
40	1.300000000000001	3.04487084529415	1.217915102647319	0.3572667609206073	3.029344377996866	1.399537905117166	0.3549357532080752	3.017270748087342	1.544669541534906	0.353308012526459	3.040111507418315	1.763819008235618	0.3694334346160518	3.017875057818212	1.727679280541408	0.395920159924098	2.929190858885491	1.702938314745862	0.5038854759586336	2.830483030617167	1.434958425378678	0.5259120345188604	2.748850295238111	1.39211094215324	0.3065025650375143	2.749575066279205	1.39259488500923	0.2226115835836891	2.74806119521593	1.404523316152286	0.2229168428430927	2.865860699622632	1.430910095809033	0.2632682506089987	3.056604528745223	1.727233633806859	0.339095563335368	3.12121107205784	1.707485458821335	0.2268111786099394	3.166048517315781	1.429531965321888	0.1692230072924036	2.947364154804631	1.37499453624027	0.09369069944092658	2.859200775940582	1.403589008488352	0.07407723753060726
41	1.333333000000001	3.044861123756942	1.217860895144992	0.357339911800253	3.029382337699721	1.399485180365428	0.3550490545985792	3.017267470185427	1.544615019417984	0.3534157187174988	3.040127810361079	1.763765058310437	0.3696134924694869	3.01787011488039	1.727625617682354	0.3960717852486141	2.929114354962898	1.702964975290912	0.5039800892037495	2.824231923395134	1.436370827405238	0.5232212526368395	2.746264184863453	1.397649061059903	0.3019368859072152	2.747971324000788	1.398079364790697	0.2187901026954044	2.747204241948933	1.409849182583484	0.2184793458201718	2.863415204885901	1.436735413606238	0.2583942385870924	3.056638866244651	1.727179204349027	0.3392765470962579	3.121347844167539	1.707647656522205	0.2270612734476027	3.162854543702892	1.429806474123419	0.1656951681328972	2.944459426825158	1.374573746416328	0.0896409559811919	2.859622493686165	1.408767937022368	0.0691714337893455
42	1.366667000000001	3.044851127704061	1.217806686099208	0.3574126654483846	3.029420287587397	1.399432454113115	0.3551619497759915	3.017265008373945	1.544560495747488	0.3535232086804354	3.040145505583378	1.763711106852444	0.369793376541538	3.017866551558978	1.727571953298646	0.3962232480617269	2.929040173329546	1.70303972012978	0.5040749586849703	2.818604327808844	1.43791474630772	0.5208644059398579	2.744300140701212	1.402592379075744	0.2982646124906131	2.746924037181545	1.403026690910739	0.2162987453153013	2.747106426222668	1.414692211919148	0.2153933358616555	2.861337773290322	1.441744329750416	0.2551055455685838	3.05667430612736	1.727124773343472	0.3394572824855638	3.121485281004035	1.707833474358299	0.2273111824569321	3.159530141447828	1.430065403681604	0.1622853460359825	2.941085904956413	1.374492423769961	0.08592549833811433	2.858961574899205	1.413494200524905	0.06474326530121677
43	1.4	3.044840842390427	1.217752478766965	0.3574850021261346	3.029458211748754	1.399379729528276	0.3552744144958464	3.017263369346899	1.544505973799402	0.3536304637691619	3.040164625752494	1.763657157103598	0.3699730637693546	3.017864401444613	1.727518290614991	0.3963745288836147	2.928968394157783	1.703153146778465	0.5041700869764298	2.813591415457932	1.439538268257015	0.5187406310276512	2.742793342369977	1.406967150945498	0.2951740814095217	2.746207164220757	1.407666814450835	0.2148549762948158	2.747472385931748	1.419092741902158	0.2134056441442976	2.859439101171121	1.44602091356647	0.2530747152722747	3.056710867270376	1.727070344060864	0.3396377426647205	3.121623375356312	1.708043111838363	0.2275608721615058	3.156335072576431	1.430444136459817	0.1590312911915812	2.937532989036074	1.375529869400216	0.08263175908814753	2.857226864742751	1.418054011435246	0.06070524096981704
44	1.433333	3.044830252054164	1.217698271526633	0.3575569087576675	3.029496096184025	1.399327005033779	0.3553864347073568	3.017262556378159	1.544451451942764	0.3537374749238116	3.04018520149923	1.763603207450416	0.3701525464271792	3.017863694509164	1.727464628026494	0.3965256213077292	2.928899087282968	1.703294782131944	0.5042654847651158	2.80917750560303	1.441215286603298	0.5168029133550748	2.741649015275547	1.410860440860327	0.292466421939664	2.745547098238538	1.412415517626116	0.2141825400674396	2.747998677011553	1.423227897986085	0.212170721524949	2.857578703924968	1.449792426598046	0.2517573798322942	3.056748568119573	1.72701591487326	0.3398179162733082	3.121762127950907	1.708272301561669	0.2278103297794327	3.153453939077923	1.431046377896683	0.1559618744874591	2.934015468720154	1.378352810581348	0.07981293235218585	2.854483933273224	1.422747952108206	0.05699470914269644
45	1.466667	3.044819341054785	1.217644062756683	0.3576283723757416	3.02953392563364	1.399274279052587	0.3554979963936408	3.017262570058688	1.544396928546699	0.3538442330650234	3.040207260375245	1.763549256279517	0.370331816070867	3.017864457954635	1.727410963928362	0.3966765184726059	2.928832319487559	1.703453196745465	0.5043611624750024	2.805347820564187	1.442934657802358	0.5150338162036703	2.740782897099548	1.414406584286639	0.2900307701593971	2.744667083583836	1.417722976964002	0.2140701362127772	2.748401785055214	1.427298737424598	0.2113668696119069	2.855633492797325	1.453355339100127	0.2506192320575283	3.056787424028455	1.726961484152817	0.3399977912866948	3.121901535478603	1.708512713014638	0.2280595408204168	3.150998676903244	1.431936278950128	0.1531021085995935	2.930697564549106	1.383347679241576	0.07747110970771666	2.850840832448295	1.427784113104068	0.05358248632705599
46	1.5	3.044808095296977	1.217589855714358	0.3576993738948671	3.029571680554699	1.399221554752984	0.3556090757300748	3.017263408783692	1.544342406887418	0.3539507196888565	3.040230825107325	1.763495306833114	0.3705108477690175	3.017866716353148	1.727357301545565	0.3968271997631784	2.928768160399965	1.703613940748905	0.5044571217502769	2.802091986259421	1.444675078502069	0.5134304793555535	2.740116951340394	1.417741041342089	0.2878119173646728	2.743358894051704	1.423968238091651	0.214403670003782	2.748474423423801	1.431502280877599	0.2107945014715007	2.853510104974531	1.457007753672343	0.2492852070357306	3.056827444118948	1.726907055170437	0.3401773391975842	3.122041578482949	1.708751684342799	0.2283084670907684	3.148999905397362	1.433124551244388	0.1504746553979228	2.92767127034588	1.390494636165486	0.07557586170240881	2.846471888086043	1.43323969254412	0.05044436258092561
47	1.533333000000001	3.044796500509284	1.21753564877829	0.3577699010291799	3.02960934413076	1.399168830558088	0.3557196592256948	3.01726506896805	1.544287885334197	0.3540569261461446	3.040255917767197	1.763441357497998	0.3706896325473393	3.017870491981711	1.727303639273487	0.3969776581077027	2.928706670617878	1.703758310357101	0.5045533727588015	2.799410751943376	1.446384166537615	0.5120028811980175	2.739600059189761	1.420918181253088	0.2858089492029318	2.741530916383078	1.431289176245224	0.2151466104793588	2.748126420884943	1.435892855438494	0.2103847220231997	2.851177805456544	1.460921745047628	0.2476050062970059	3.056868638470958	1.726852626298438	0.3403565475498936	3.122182246564979	1.708971963985774	0.2285570916992316	3.147406756564896	1.434559528897202	0.1481008946012072	2.924956614970416	1.399311904630117	0.07407587889386481	2.841645638055752	1.438977670387779	0.04756423954667506
48	1.566667000000001	3.044784543511601	1.2174814403272	0.3578399417525354	3.029646899091329	1.399116104891103	0.3558297335944809	3.017267545177567	1.544233362256396	0.3541628439426827	3.040282557905843	1.763387406661052	0.3708681613070425	3.017875804933755	1.727249975507603	0.3971278864228694	2.928647908445512	1.703861546557623	0.5046499258095963	2.797319945934468	1.447963007674361	0.5107654539196421	2.739224442206161	1.423785767365058	0.2840650570567881	2.739246307232809	1.439321088812436	0.2162819994305207	2.747408596429033	1.440198025160997	0.2101610767086557	2.848693875002003	1.464981661165287	0.2456992515425341	3.056911014685781	1.726798195909228	0.3405354037470225	3.122323525886247	1.709151277345627	0.2288053966157041	3.146094105607243	1.436116341121679	0.1460037354651305	2.922519901241657	1.408818139478019	0.07290597662015887	2.836777458314928	1.444606322764124	0.04495615304506036
49	1.600000000000001	3.04477221348913	1.217427233618554	0.3579094781097038	3.029684324477455	1.399063380920525	0.3559392759759417	3.017270829928719	1.544178840930426	0.3542684553068431	3.040310760058392	1.763333457564719	0.3710464090441379	3.017882672513334	1.727196313473113	0.3972778643031919	2.928591934572407	1.703892536209382	0.5047467826339558	2.795847570678114	1.449255568360211	0.5097292161876291	2.739025177579092	1.425999489638672	0.2826453785010357	2.736730538271582	1.447100557474941	0.2177472740863009	2.746499577557151	1.44386505920962	0.2101782019713913	2.846201647761934	1.468704408405479	0.2438556609123579	3.0569545740563	1.726743767273931	0.3407138792296657	3.12246538637556	1.709263911926775	0.2290533405359178	3.144869313697563	1.437620299764651	0.1442034031482742	2.920261515699932	1.417568744404933	0.07198960807706425	2.832374265450993	1.449490760369794	0.04266098810105897
50	1.633333	3.044759499517734	1.217373027031272	0.3579784988170374	3.029721602122121	1.399010657069746	0.3560482736982535	3.017274914052672	1.54412431972583	0.354373752214616	3.040340538380666	1.763279508596087	0.3712243671709626	3.017891109964033	1.727142651565694	0.3974275851622011	2.928538800396964	1.703822683057193	0.5048439535834758	2.795006996940496	1.450131402385016	0.5088918057947165	2.739030091950996	1.427330575579961	0.2815863096577002	2.734239982759131	1.453656921682956	0.2194040492833028	2.745559402182796	1.446558171072339	0.21045290966707	2.843818422826319	1.47157229571545	0.2421767330267497	3.056999319140769	1.726689338765156	0.3408919618320786	3.122607806911306	1.709287026109457	0.2293009036153238	3.143588520029061	1.438941166647577	0.1427145555822337	2.918105953189763	1.424423643511366	0.07127504844869056	2.828822447953351	1.453257802462647	0.04073253999743598
51	1.666667	3.044746391663681	1.217318818944411	0.3580469929003258	3.029758713211342	1.398957931762298	0.3561567142849509	3.017279786624858	1.544069797012286	0.3544787268230008	3.040371904238111	1.763225558142389	0.3714020272016121	3.017901130040499	1.72708898818117	0.3975770425343698	2.928488553339976	1.703629312433769	0.5049414488292087	2.794788510514417	1.450517048211935	0.5082605494933994	2.739242906650063	1.427584408524792	0.2809578779343124	2.73195493550905	1.458345422849472	0.2212231729664206	2.74468490173291	1.448131586611856	0.2110598855609653	2.841604611680195	1.473339669450707	0.2407481965680132	3.057045249943657	1.726634908755654	0.3410696394728343	3.122750762647426	1.709201210121053	0.2295480649480313	3.142183442056243	1.439983550004661	0.1415489859876562	2.91604215747723	1.428609437583301	0.07074297216993744	2.826422060473571	1.455869704607117	0.03923480633160464
52	1.7	3.044732882333626	1.21726461261578	0.3581149435237502	3.029795635022214	1.39890520816701	0.3562645756439135	3.01728543454204	1.544015276066536	0.3545833619113677	3.040404863226747	1.763171609446434	0.3715793645792314	3.017912741943205	1.727035326545097	0.3977262164696089	2.928441240844788	1.703295188936761	0.5050392693224599	2.795162981498131	1.450370276152013	0.5078277310905959	2.739643657819769	1.426549780322044	0.2808030431690537	2.729959459820773	1.460821780567427	0.2232194247793409	2.743894115095445	1.448514640744843	0.2120475637384429	2.839581063303446	1.473853350702102	0.2395727352900318	3.057092359710416	1.726580480516913	0.341246884003329	3.122894212086823	1.708991543299915	0.2297947800680968	3.140662983954508	1.440667530126783	0.1407179641635206	2.914140972462489	1.429631399500472	0.07040482381474565	2.82540100017269	1.457433764224973	0.03825572868270297
53	1.733333	3.044718964149761	1.217210406424679	0.3581823403640517	3.029832347826648	1.398852484707649	0.3563718456498594	3.017291843572135	1.543960755258494	0.3546876498361711	3.040439421050751	1.763117660895715	0.371756370907345	3.01792595327151	1.726981665053552	0.3978751006047966	2.928396901199897	1.702807456307397	0.5051374243606279	2.796076660405257	1.449667311222078	0.5075593204273304	2.740192593564831	1.424044117691742	0.2811000353395591	2.728279522913923	1.460961904981545	0.2253711289776097	2.743142952479923	1.447674304830606	0.2134180146386989	2.837756587992153	1.472979543094985	0.2386056622534149	3.057140643468144	1.726526052421941	0.3414236834289787	3.123038123118716	1.708647562616791	0.2300410257303538	3.139085932522633	1.440917808107711	0.1402301536167561	2.912516465713977	1.427235493710316	0.07027792201776877	2.825870539635998	1.458050572150406	0.0378810514023682
54	1.766667	3.044704631296461	1.217156198750542	0.3582491735384051	3.02986883172468	1.398799759808112	0.3564785125164278	3.017298998334942	1.543906232958204	0.3547915833282522	3.040475581305822	1.76306371087787	0.3719330383979159	3.017940769604619	1.726928002102753	0.3980236890360005	2.928355568476646	1.702160302811972	0.5052359231069825	2.797464828097016	1.448400209858157	0.5074080151766036	2.740845763982433	1.419948049631689	0.2817888105981875	2.726923023475925	1.458791649040372	0.2275873768999587	2.742357893593731	1.445602474497338	0.2151259463674113	2.836167196678737	1.470653706018464	0.2378274315589249	3.057190094506286	1.726471622843894	0.3416000263620063	3.123182460860233	1.708163152792937	0.2302867782752392	3.137522000264477	1.440690881081643	0.1400816021901417	2.911257723263911	1.421536761288418	0.07034829388741452	2.82775230349194	1.457745607361284	0.03813800843732625
55	1.800000000000001	3.044689880936417	1.217101992851516	0.3583154277184754	3.029905063460987	1.398747036637558	0.3565845553417422	3.017306881685758	1.543851712442733	0.3548951462745132	3.040513342123489	1.763009762636065	0.3721093441263924	3.017957193048284	1.726874340918608	0.3981719630736286	2.928317275891317	1.701356749058357	0.5053347657471937	2.799254201638842	1.446586447492948	0.507327874233142	2.741554270448849	1.414266602013877	0.2827967935553361	2.725899750895095	1.45446635741131	0.2296885130454008	2.741449505078795	1.442331852376413	0.2170772050966626	2.834900830557137	1.466948617595177	0.2373232754147505	3.057240699899299	1.726417195054612	0.3417758863313594	3.123327174837183	1.707537022550763	0.2305319917636943	3.136060741757863	1.439979890054443	0.1402564391843202	2.910449293636482	1.413092168187918	0.07057115019425382	2.830774125107244	1.456439662242936	0.03898504067416454
56	1.833333000000001	3.044674710778283	1.217047787107273	0.3583810942194831	3.029941023152843	1.398694313620117	0.3566899633691721	3.017315476262323	1.543797192082357	0.3549983324929153	3.040552702856024	1.762955814558193	0.3722852818553412	3.017975225104301	1.726820679897585	0.3983199180231158	2.928282048428854	1.700409834349285	0.5054339611838751	2.801364268791914	1.444280445076204	0.5072880518081833	2.742269553986584	1.407193407473867	0.2840590302284052	2.725232263860956	1.44823564779529	0.2314462433720587	2.740322734598702	1.437924903980247	0.2191810506288483	2.834088209799671	1.46213422240151	0.2373248956483477	3.057292449583396	1.726362767427503	0.3419512535574624	3.123472225291505	1.706773080423135	0.2307766423560356	3.134838118481869	1.43880166309372	0.1407382082598099	2.910219180379814	1.402904970998042	0.07091419847389809	2.83452107145401	1.453985383283433	0.04033213573703428
57	1.866667000000001	3.044659120321942	1.216993579897634	0.3584461648831049	3.029976690926745	1.398641589180063	0.3567947262465406	3.017324763955002	1.543742670247495	0.3551011362616465	3.040593660891349	1.762901865032305	0.3724608457922716	3.017994865501927	1.726767017436305	0.3984675495748587	2.928249907088535	1.69934432438023	0.5055335181100492	2.803713522680856	1.441583123021103	0.5072654496516792	2.742967853869609	1.399117364835406	0.2854776738659787	2.724952017001272	1.440278132277729	0.2326240838607665	2.738903264712989	1.432482322690375	0.22134478263558	2.833782420674127	1.456485766901806	0.2378664025760631	3.057345331899515	1.72630833833613	0.3421261187397213	3.123617569896466	1.705881008365874	0.2310207057665098	3.134019811644202	1.437175214217616	0.141515917190546	2.910710351060124	1.392338751844407	0.07139024282915357	2.838473034762951	1.450345766185158	0.04207777674845676
58	1.9	3.044643112241884	1.216939374481096	0.3585106262099094	3.030012043858586	1.398588866486896	0.3568988246057992	3.017334725101985	1.543688150215556	0.3552035429992454	3.040636207533988	1.762847917301946	0.3726360144393341	3.018016110105838	1.72671335676105	0.3986148402703775	2.928220871494037	1.698196726227536	0.5056334358194784	2.806232940345331	1.438636379228211	0.5072506135252152	2.743627473333973	1.39062805689928	0.2869514079747341	2.725089980546554	1.43073591545486	0.2329916437182651	2.737175062751897	1.426254081448955	0.2233930190711932	2.833971080913425	1.450392453373478	0.2387933442820283	3.057399328510516	1.72625391105271	0.3423004570247981	3.123763150410502	1.704875403135101	0.2312641350241989	3.13365561421833	1.435120347800611	0.1425667426121026	2.911842378612949	1.382533104427262	0.07202230632587052	2.8420529931264	1.445805098265539	0.04414567258001347
59	1.933333	3.044626689772214	1.216885169237708	0.358574471067952	3.030047062610386	1.398536143965112	0.3570022488306932	3.01734534048202	1.543633630357177	0.3553055475945814	3.040680335184892	1.762793969755412	0.3728107818991686	3.018038954252018	1.726659696268682	0.3987617857828646	2.928194953787576	1.697009098345918	0.5057337217280721	2.808864315261983	1.435600095084088	0.5072433118272512	2.744199215333906	1.382275817460354	0.28842174291152	2.725639176288358	1.420095303880592	0.2325174820152447	2.735250983001841	1.419682807309999	0.225126236083096	2.834614290723751	1.444097143657549	0.2399355479470732	3.057454423952014	1.726199483951047	0.3424742592649594	3.123908919786625	1.703774817444526	0.2315069045376311	3.133620993559568	1.432683142503691	0.1438461410551816	2.91326841216967	1.374003737063138	0.07278830941953025	2.84486585009259	1.440888453402156	0.04644171276458621
60	1.966667	3.044609858139629	1.21683096254764	0.35863769290027	3.030081728358657	1.398483420039319	0.3571049897104213	3.017356590899062	1.543579109043105	0.3554071453136824	3.040726034126689	1.762740020781115	0.3729851425776227	3.018063391308968	1.726606034356178	0.3989083819442731	2.9281721615147	1.695826388896525	0.5058343823928524	2.811569523190152	1.432650391444815	0.5072680107102526	2.744647208365556	1.374468253086585	0.2899217468508907	2.726568025286616	1.409220840453321	0.2314325357189319	2.733442584782694	1.413190609017835	0.2264065047649193	2.835642784153849	1.437667766525734	0.241122548504263	3.057510601430694	1.726145055405067	0.342647516794193	3.124054830128472	1.702602818796511	0.2317489890237453	3.133735599137752	1.429978034900256	0.1453085359274537	2.91464698977412	1.366927613984436	0.07363360975569198	2.84693608251535	1.436434806875734	0.04884939724473576
61	2	3.044592625918459	1.21677675766965	0.3587002800806317	3.030116019522837	1.398430697879259	0.3572070292645697	3.017368455740337	1.543524589550976	0.3555083226900649	3.040773287605877	1.76268607362286	0.3731590754138323	3.018089409684086	1.726552374250066	0.3990546114853013	2.928152498679493	1.694692576765056	0.5059354141395036	2.814327372325296	1.429965407571607	0.5073877847011522	2.744942533760054	1.367428444569399	0.2916030558580401	2.727778285553015	1.398880535801075	0.2301711114807367	2.732142810820034	1.406874587239404	0.2271592917992461	2.836935606085544	1.431240016089442	0.2424014348054524	3.057567837147863	1.726090628687247	0.3428202058214325	3.12420081891343	1.701384211191406	0.2319903416936221	3.133933559368323	1.427191770012946	0.1468998112832078	2.915962664063696	1.361332191098017	0.07447945872748123	2.848647233676213	1.432927383052579	0.05120253459961054
62	2.033333000000001	3.044575001382948	1.216722552984047	0.3587622271227221	3.030149917468848	1.398377975909663	0.357308359051797	3.017380914305284	1.54347007025165	0.3556090755851893	3.040822079126258	1.762632126669193	0.37333257483058	3.018116996428481	1.72649871434745	0.3992004701003112	2.928135961127896	1.693642376271681	0.5060368208898476	2.817121544991184	1.427678855324113	0.5076555635429313	2.745056111847872	1.361160916352997	0.2936172610293197	2.729138757591114	1.38951986934728	0.229082750692241	2.731637881826271	1.400649560145169	0.2272772102500405	2.838357789495791	1.424860538332294	0.2439406950122931	3.05762610949211	1.726036202171646	0.342992318179356	3.124346834422845	1.700140905840427	0.2322309372968053	3.134156563212106	1.424502889447664	0.1485533887472083	2.917295062054787	1.356971167340699	0.07521422678206871	2.850430508367547	1.430321042263798	0.05322955970344272
63	2.066667000000001	3.044556993765833	1.216668346871202	0.3588235288880093	3.030183403298321	1.398325252555322	0.3574089707881975	3.017393944752577	1.54341554951604	0.3557093998473217	3.040872388412281	1.762578178308726	0.3735056346367076	3.018146135264611	1.726445053045495	0.3993459529886667	2.928122539430386	1.692698171977998	0.5061386051597669	2.819938857803075	1.425860775817406	0.5081186351508943	2.744961290897677	1.355473933915922	0.296133053702146	2.730523832390375	1.381145778207938	0.2284251485530606	2.732000324643046	1.394331795253068	0.2267934093624604	2.839767109054805	1.418463173534176	0.2459924463008699	3.057685393865167	1.72598177423239	0.3431638452746092	3.124492822271452	1.698890901597525	0.2324707497295478	3.134295300218915	1.42204624255567	0.1501911152487536	2.918588638867651	1.353551408518635	0.07573552347492379	2.852450157086037	1.42835686894923	0.05464966943031208
64	2.100000000000001	3.044538615053759	1.216614142589979	0.3588841751889766	3.030216455118812	1.398272530986063	0.3575088474231782	3.017407522955125	1.543361030621852	0.3558092822921313	3.040924186887052	1.762524231785364	0.3736782323247759	3.01817680396739	1.726391393570823	0.3994910416866776	2.928112220093804	1.691871064416598	0.5062407588631722	2.822767936744011	1.424530206074377	0.5088139190728557	2.744646459895967	1.350120954757141	0.2993021103655876	2.731837736537601	1.373493188663998	0.2283870608306216	2.733132781627639	1.387716976586701	0.2258973597607824	2.841033594557361	1.411953158357452	0.2487657053862539	3.057745657364138	1.725927348142055	0.3433347625532093	3.124638712297608	1.697648069758996	0.2327097303767836	3.1342131050602	1.419899804395768	0.1517345778417912	2.919654938847849	1.350866245992021	0.07597755781827954	2.85458993772471	1.426799482624114	0.0552809398250536
65	2.133333	3.044519877192969	1.216559938520822	0.3589441619657321	3.030249054933064	1.398219809626742	0.3576079814655501	3.017421625457023	1.543306511940052	0.3559087188214314	3.040977447883983	1.762470285487796	0.3738503603612707	3.01820898057822	1.726337734320671	0.3996357303555147	2.928104984013145	1.691163151544249	0.5063432817347671	2.825608837402304	1.423661917310363	0.5097780499690571	2.744123075237002	1.34490913155267	0.3032729886110977	2.733029279518959	1.366217056089925	0.2291422036198507	2.734829246105475	1.380713981501245	0.2249832552060819	2.842077897588757	1.405232859920337	0.2524851061587858	3.057806870504126	1.725872922274842	0.3435050605143228	3.124784445699853	1.6964216116701	0.2329478515587679	3.133789868754631	1.418082551057968	0.1531216710166993	2.920281615425101	1.348770537803459	0.07591220847410853	2.856611031827756	1.425552861690545	0.0551253545346489
66	2.166667	3.044500793765002	1.216505733044237	0.3590034858338527	3.030281186105177	1.398167086902274	0.3577063660642421	3.017436228763553	1.543251991841659	0.3560077054642674	3.041032143289567	1.762416337804775	0.3740220107649333	3.018242641745453	1.726284073692341	0.3997800127814	2.928100808646388	1.690566132377731	0.5064461721929528	2.828469633111093	1.423178009972574	0.5110359876631833	2.743443938369338	1.339690334919878	0.3081431804789432	2.734103790247982	1.358939672867695	0.2308317121382658	2.73687054896681	1.373163155333352	0.224552799252983	2.842903930886933	1.398135848723539	0.2573669813145502	3.057869002896849	1.725818495005012	0.3436747294351613	3.1249299626207	1.695214390575752	0.2331850852777962	3.132953903836761	1.416563941344459	0.1543090693473825	2.920350555145146	1.347144266719166	0.07551431005141053	2.858184095304757	1.42440362771414	0.05430593953887969
67	2.2	3.044481381758861	1.216451529419164	0.3590621388043273	3.030312830654744	1.398114365982563	0.3578039862394777	3.01745130801161	1.543197473604426	0.3561062294776668	3.041088238588008	1.762362391980282	0.3741931596463526	3.0182777596962	1.726230414912529	0.3999238694040886	2.928099668405013	1.690062535432029	0.5065494180889306	2.831354844874285	1.422962202179627	0.5125738966118147	2.742729119855218	1.334366907293048	0.313850852827409	2.73511062753678	1.351448196469928	0.2335103959613807	2.739089502940191	1.364969006706932	0.2250408574848711	2.843608475704745	1.390577911952364	0.2634869035202813	3.057932017604023	1.725764069605215	0.343843744083503	3.125075188833448	1.694024941909536	0.2334213817236276	3.131722836670753	1.415289060454097	0.1552716219323887	2.91988263286927	1.345880682289944	0.07481497180837833	2.858927001083567	1.422913954618968	0.05300914676533454
68	2.233333	3.044461658046883	1.216397326026191	0.3591201188749035	3.030343974959208	1.398061645292603	0.3579008364878524	3.017466839507098	1.543142955599432	0.3562042870451016	3.041145702567102	1.762308446403151	0.374363797864519	3.018314308208705	1.726176756378613	0.400067293114109	2.928101534081863	1.689628966843262	0.5066530152404031	2.834258968946302	1.422882975704053	0.5143386388906531	2.742154114445248	1.328954033500988	0.3201486807995634	2.736130030808167	1.343809417414045	0.2371230796804459	2.741367594472106	1.356265800014737	0.2267843616795488	2.844365162402071	1.382722990243824	0.2706858833011385	3.057995882159405	1.725709644449788	0.3440120940142948	3.125220061790108	1.692849781892707	0.2336567116839442	3.13020387469337	1.414198190313109	0.1560023407093889	2.919037030641934	1.344894216511398	0.07390043587908868	2.85845686463522	1.420559501651277	0.05151437749927772
69	2.266667	3.044441640850537	1.216343121245984	0.3591774244430637	3.030374606460893	1.398008923257469	0.3579969115881845	3.017482799235993	1.543088436197826	0.3563018740680656	3.041204502500216	1.762254499462299	0.374533915092896	3.018352259663013	1.726123096488059	0.4002102758781837	2.928106373518198	1.689240510451512	0.5067569580002999	2.837166084878525	1.422810261593203	0.5162538834022126	2.741878551678111	1.323573698158807	0.326708724085801	2.737251263488004	1.336289421886163	0.2414641441844009	2.743608679376695	1.347611849089188	0.2299005728930875	2.845363714137568	1.37489293815163	0.2785285318282654	3.0580605629832	1.725655217913151	0.3441797678077844	3.125364517405112	1.691684696382349	0.233891044667335	3.128490294911666	1.413208194330484	0.1565108388203841	2.917946543803191	1.34397904419104	0.07288222604830231	2.85650415675884	1.416826743968688	0.05008544135985826
70	2.300000000000001	3.044421351692855	1.216288918337578	0.3592340492438876	3.030404711048302	1.397956203047164	0.3580921980149907	3.017499161556554	1.543033918677438	0.3563989773868689	3.041264599125684	1.762200554401811	0.3747034844498676	3.018391581716035	1.726069438467663	0.4003527957812832	2.928114150484588	1.688872965731607	0.5068612295849839	2.840049926713875	1.422621699916967	0.5182127815859942	2.741995267295624	1.318452238307917	0.3331508717312404	2.738539820707901	1.329127940031972	0.2461987943299067	2.745694833154098	1.33977093210301	0.2342704457024948	2.846738669269602	1.367415883905436	0.2862777358571132	3.058126019930828	1.72560079326805	0.3443467380099524	3.125508478292423	1.690524350276406	0.2341243283123453	3.126614710077128	1.412230786191931	0.1568107622040748	2.916607578887322	1.342956923286492	0.07183988559129083	2.852947334059214	1.411563296402473	0.04894467600344139
71	2.333333000000001	3.044400811504511	1.216234715681717	0.3592899925048296	3.030434278430116	1.397903483086839	0.3581866910133074	3.017515902054436	1.542979401409476	0.3564955920749333	3.041325957140409	1.762146609610685	0.3748724926096916	3.0184322440527	1.72601578071497	0.4004948423436959	2.928124825488823	1.688505251430766	0.5069658204830308	2.84287485916371	1.422219793400141	0.520075777535859	2.742520608917563	1.313734585547974	0.3391228456401102	2.740024456502253	1.322336144768279	0.2509930610185212	2.747578972442323	1.333042080270833	0.2394043793383997	2.848548305346412	1.360360927949847	0.2933903432168921	3.05819221786902	1.725546368888975	0.344512990848186	3.125651879955835	1.68936565389986	0.2343565301151416	3.124605360911171	1.411209478620425	0.1569200491179566	2.914970770489622	1.341787766183717	0.07083073743848836	2.847834381547065	1.404986209024876	0.0482300669662943
72	2.366667000000001	3.044380041920804	1.216180511659223	0.3593452535720224	3.030463298937071	1.397850761801721	0.3582803856711814	3.017532995795744	1.542924882765219	0.3565917123628551	3.041388539711253	1.762092663477991	0.3750409240952282	3.018474214688899	1.7259621216276	0.4006364032679648	2.928138355171246	1.688121734179105	0.5070707188313869	2.845583403625666	1.421568414146854	0.5216924684914079	2.743410557753901	1.30950125647629	0.344330768420977	2.741702749951454	1.315782851742448	0.2555961791366856	2.749241507036641	1.327281150679735	0.2448216665320091	2.850778165549874	1.3536478814386	0.2995857889397898	3.058259120696259	1.725491943150489	0.3446785107900602	3.125794657968537	1.688209521025058	0.2345876162052736	3.122548111142789	1.41013076949211	0.1568705453838984	2.913117590267583	1.340532347408129	0.06989747244327117	2.841627681960568	1.397717478979247	0.04797456475779973
73	2.4	3.044359066949198	1.216126309529224	0.3593998269489604	3.030491760796016	1.397798042361899	0.358373268492591	3.017550415515884	1.54287036602255	0.3566873229202385	3.041452302624257	1.762038719247888	0.3752087460549905	3.018517455953513	1.725908464432428	0.400777451641997	2.928154690735593	1.687711913001418	0.5071759008791292	2.848093652758932	1.420693206737507	0.5229076373339224	2.744572041139813	1.305795236266289	0.3485220528106226	2.743533633290235	1.309269136924001	0.2598321578292389	2.75064461960222	1.322007539339395	0.250165032726254	2.853339600032505	1.347103554505797	0.3047188501765561	3.058326685115253	1.725437519325401	0.3448432655905345	3.125936735069472	1.68706096760011	0.234817530535645	3.120596390277052	1.409023288518604	0.1567079079969812	2.911299836671606	1.339300971623926	0.06907187771207275	2.83521535083512	1.390680785287266	0.04811039754610946
74	2.433333	3.044337908795157	1.216072107672614	0.3594537120622194	3.030519655027973	1.397745323192666	0.3584653340483597	3.017568134195249	1.542815849552789	0.3567824158610463	3.041517205764758	1.761984775309494	0.375375938301596	3.018561932353788	1.725854807527128	0.4009179712571218	2.928173781094306	1.687267384066081	0.5072813499450701	2.850323973930232	1.419649431014514	0.5235755635248796	2.745894060909407	1.3025177375005	0.3515620994173443	2.745427150498445	1.302489941273305	0.2636405129451065	2.75170801676008	1.316490728801959	0.2552878561846347	2.856084470466126	1.340372027966524	0.3086840759030322	3.05839487249739	1.725383095788317	0.345007235667487	3.126078045853516	1.685925990354123	0.2350462356148315	3.11887490646663	1.407917479291604	0.1564827560202391	2.909734719117953	1.338109195143428	0.06838536558009203	2.829217726356432	1.384229099116578	0.0485067715461018
75	2.466667	3.044316589618398	1.216017904470351	0.3595069081236144	3.030546972670952	1.397692602719374	0.358556576365868	3.01758612353497	1.542761331727307	0.3568769819853883	3.041583207691047	1.761930830051981	0.3755424780413412	3.018607607051455	1.725801149309427	0.4010579437902971	2.928195572175276	1.686781434602544	0.5073870470621296	2.852198808515471	1.418515869480002	0.5235699762046093	2.747258007938546	1.299486532971795	0.353413106441542	2.747252923667159	1.295170544327593	0.267029814392749	2.752324606681924	1.310012678742872	0.2601739180933968	2.858822968570411	1.33307847536338	0.3113823687790487	3.058463642930962	1.725328670913889	0.3451703990433294	3.126218523684718	1.684811321055088	0.2352736914468227	3.117459128303003	1.406846557807495	0.1562464141649249	2.908556490958612	1.336890214628279	0.067870710558509	2.823918760458132	1.378180892069292	0.0489915497271357
76	2.5	3.044295133534828	1.215963703181587	0.3595594093286553	3.030573702346505	1.397639884112125	0.3586469807764751	3.017604352631143	1.542706815823969	0.3569710024876379	3.041650259446095	1.761876886719489	0.3757083251956991	3.018654437530587	1.725747493006188	0.4011973364494644	2.928220004485656	1.686247749552177	0.5074929615893958	2.853666789187207	1.417367811393189	0.5228284931410677	2.748565039269536	1.296545354283097	0.3541416765230664	2.748912853903167	1.287113589122901	0.2700847690591214	2.752457114214821	1.30222490054588	0.2649032026339359	2.861417365534924	1.324970611979878	0.3129033211078343	3.058532948997147	1.725274247974905	0.3453327170065834	3.126358088667752	1.683722812523706	0.2354998357821477	3.116350399466404	1.405847859763773	0.1560409648822568	2.907750496803084	1.335592525151067	0.06754571631150498	2.819313023815465	1.37222531699651	0.04940943723367728
77	2.533333000000001	3.044273562828171	1.215909502187278	0.3596112143833725	3.030599835122888	1.397587165796261	0.3587365403130567	3.017622791125402	1.542652300214118	0.3570644659945334	3.04171831615325	1.761822943701168	0.3758734524752564	3.018702383571812	1.725693837015119	0.4013361272402102	2.928247017120315	1.68565657758216	0.5075990703718249	2.854693318305246	1.416253197543918	0.5213432636937742	2.749725341603583	1.293587240663658	0.3538371520387544	2.750304459291768	1.278233005697082	0.2728498640877379	2.752054984352362	1.293023573042432	0.2695240890266792	2.863724171624598	1.316017018534284	0.3132817421843507	3.05860274792495	1.725219825345992	0.3454941635620898	3.126496672957024	1.682664837588024	0.2357246252154007	3.115501454696192	1.404957759402519	0.1558973949934517	2.907193946539063	1.334192741247564	0.06741535243169829	2.815244082887244	1.36619563352125	0.04966971673701822
78	2.566667000000001	3.044251900103878	1.215855299868404	0.3596623216343403	3.03062536226739	1.397534446197147	0.358825247433095	3.017641407959358	1.542597783269108	0.3571573600519033	3.041787332052035	1.761768999386182	0.3760378304337306	3.018751404017475	1.725640179733941	0.4014742923977101	2.928276546865626	1.684994034149772	0.5077053483507712	2.855271805710801	1.415185391728548	0.5191773560222493	2.750693136656497	1.290521410223707	0.3526381939966958	2.751379303159466	1.26884775046548	0.2752920710624532	2.751172502371938	1.282900154607022	0.2739327848210058	2.865625655096709	1.306663481938364	0.3126180788509001	3.05867299617129	1.725165401401795	0.3456547107617585	3.126634208211505	1.681640794571043	0.2359480145102399	3.114912404006591	1.404196592817264	0.1558463130317354	2.906873992965421	1.332740077784394	0.06747877058789357	2.811772650054598	1.360284911048239	0.04977582545768328
79	2.600000000000001	3.044230170242595	1.215801099484034	0.3597127245065077	3.030650273242084	1.397481728484787	0.3589130861134611	3.017660170085646	1.542543268266687	0.357249662813764	3.041857255223505	1.761715057018549	0.3762014125784354	3.018801453149706	1.725586524389402	0.4016117939028822	2.928308525874558	1.684243660810882	0.5078117588473794	2.855438473379112	1.414148374328121	0.5164782600335056	2.751507216396613	1.287276924357412	0.3507705537577047	2.7521727544172	1.259646329480548	0.2773354619273644	2.750003091226011	1.272823688955058	0.2778977238135352	2.867088104187467	1.297771385141043	0.3111584456541333	3.058743643905154	1.725110979414972	0.3458143142047232	3.126770613650467	1.680651710092788	0.2361699364200285	3.114605392058186	1.403551399989403	0.1559150181006051	2.906835262091649	1.331285073303571	0.06772683796900236	2.809135324891398	1.354986755852559	0.04979331329307805
80	2.633333	3.044208396231129	1.215746899415118	0.3597624205877934	3.030674560445682	1.397429011084504	0.3590000478106662	3.017679046251546	1.542488753578149	0.3573413598413027	3.041928041456612	1.761661114987368	0.376364165043205	3.018852490712441	1.725532869379171	0.401748604423518	2.928342887756757	1.68339128365793	0.5079182726253741	2.85525889881289	1.413132969323822	0.5134361915342533	2.752242378689431	1.283841645926844	0.3485486238544516	2.752757537129039	1.25112720934839	0.2790367409852889	2.748782893986219	1.263701129976768	0.281276953258083	2.868170307718221	1.289884597992603	0.3092845491288197	3.058814648839146	1.725056557760095	0.3459729420304514	3.126905821765024	1.679694665559841	0.2363903422760696	3.114554748976058	1.402980529113684	0.1561246486241494	2.907036060897504	1.329854826631235	0.06813778698510319	2.807358711480998	1.350456513108046	0.04975587963575972
81	2.666667	3.044186601156814	1.215692698042634	0.359811406928875	3.030698216817372	1.39737629242165	0.3590861233674937	3.017698005547684	1.542434237574813	0.357432435767841	3.041999647912176	1.76160717168176	0.3765260519662759	3.018904477415977	1.725479213100938	0.401884694982485	2.928379565033892	1.682423464523877	0.5080248584072058	2.8548083593928	1.412123461700564	0.5102436572767965	2.752964677401937	1.280289712913102	0.34623226115462	2.753199987418159	1.24355538640822	0.2805257268677587	2.747722275897335	1.256092723164957	0.284023150681553	2.868963360034985	1.283198779991153	0.3074176026314348	3.058885969889422	1.725002134811749	0.3461305606212422	3.127039765862934	1.6787648951412	0.2366091820184875	3.114735716171904	1.402431450635607	0.1564932107483868	2.907413962551988	1.328512468864866	0.06870176839332434	2.806360253529513	1.346584255896213	0.04967463159792281
82	2.7	3.044164810245932	1.215638498625577	0.3598596757191937	3.030721233820008	1.397323575666143	0.3591712953446896	3.017717015663278	1.542379723534317	0.3575228660984641	3.042072026742972	1.761553230345621	0.3766870210523918	3.018957370182631	1.725425558781345	0.4020200227717408	2.928418485629277	1.681329444873358	0.5081314732847387	2.854165235193935	1.411107857201642	0.5070616453591137	2.753718368757024	1.276755153695908	0.3439866273223874	2.753553154939754	1.23711254442827	0.281878453760782	2.746969418280236	1.250175271499104	0.2861305826628704	2.869555886517205	1.27774104471856	0.3058705969280364	3.058957560913415	1.724947713842463	0.346287120574432	3.127172368610483	1.677857457980659	0.2368263848731419	3.115146879300424	1.401857179762884	0.1570363507072078	2.907981582349026	1.327339142825604	0.06940174347342865	2.806086163530074	1.343163506559733	0.04956364088927564
83	2.733333	3.044143047062063	1.215584299544906	0.3599072230888067	3.030743605817577	1.397270859243306	0.3592555535265762	3.017736046431991	1.542325209827935	0.3576126336379742	3.0421451383392	1.761499289368021	0.3768470328094284	3.01901113179084	1.72537190481804	0.4021545557187884	2.928459579688408	1.680102597276496	0.5082380819492148	2.853403001526621	1.41009133760667	0.5039928830440082	2.754511729420347	1.273357515582018	0.3419175256626161	2.753837331437909	1.231840404634829	0.2831565336075541	2.746600800919339	1.245885546419562	0.2876093270274211	2.870014528158015	1.273428310025474	0.3048317733986817	3.059029383860832	1.724893293226767	0.3464425851663088	3.127303566441695	1.676968219542954	0.2370418988522993	3.115793582571241	1.401233894856236	0.1577652549612921	2.908814149891921	1.326422587117638	0.07020434237580794	2.806535099516288	1.340038450833387	0.04943742520836995
84	2.766667	3.044121335344427	1.215530099181581	0.3599540445645744	3.030765327852535	1.397218141578461	0.359338887014222	3.017755068332677	1.542270694826936	0.3577017201973908	3.042218945402938	1.761445347138023	0.3770060460433466	3.019065726700177	1.725318249608671	0.4022882602693403	2.928502777011002	1.678736050831967	0.5083446472261125	2.8525873869112	1.409064058477673	0.501093410658863	2.755310572204278	1.270136159135764	0.3401246587326468	2.754025846372759	1.227614626451014	0.2844397301748919	2.746624731222899	1.242952061295747	0.2884606526793474	2.870364270293368	1.270063345739941	0.3043593917507811	3.059101402728603	1.724838871339182	0.346596916163208	3.127433297736213	1.676092979880662	0.2372556709382607	3.116647626981837	1.400559774340707	0.158681619735461	2.909936504019825	1.32583476593003	0.07106899452233786	2.807635893961153	1.337093935415677	0.04931579763958713
85	2.800000000000001	3.044099700663484	1.21547590079445	0.3600001308883862	3.030786393578212	1.397165425841368	0.3594212768183866	3.017774050728432	1.542216181808781	0.3577900987170772	3.042293406345888	1.761391406899321	0.3771640036751047	3.019121116168107	1.72526459637969	0.4024210894826901	2.928548003172625	1.677223558193612	0.5084511206147208	2.851779405758697	1.408008458769886	0.4983697466520672	2.756079360013181	1.267139395641345	0.3385914710980524	2.754064623439679	1.224201024437425	0.2858172684586988	2.747019684725882	1.240928584366218	0.2886499330110834	2.870599371126588	1.267343401147685	0.3044097211441994	3.059173577095961	1.724784451452027	0.3467500600798026	3.127561491159186	1.675226743054258	0.2374676279578397	3.117644467832197	1.399841517700595	0.1597748922095372	2.91129206313046	1.325600683046683	0.07195844486659769	2.809232744414168	1.33416873576453	0.0491992468126103
86	2.833333000000001	3.044078166590153	1.215421702764364	0.3600454764754674	3.030806799223272	1.39711271045723	0.3595027108995447	3.017792965311813	1.542161669144608	0.3578777493391374	3.042368488126874	1.761337467040832	0.3773208614015576	3.019177267684045	1.725210943528606	0.402553007116853	2.928595186798053	1.675559718993617	0.5085574614243431	2.851036001185565	1.40689237992803	0.4957991541646926	2.756806824839614	1.264409462428773	0.3371945078426508	2.753893132619702	1.22127985015591	0.2873893695321486	2.747740703008685	1.239309729171793	0.2881590608104752	2.870724330448541	1.264904681219499	0.3048902538458835	3.059245874804602	1.724730031939672	0.346901976021186	3.127688088706174	1.674363682676538	0.2376777150895085	3.118695619350126	1.399083276279677	0.161023559469827	2.912761220363808	1.325579442148308	0.07285875735271774	2.811124412583236	1.331122408199424	0.049089356196675
87	2.866667000000001	3.044056756716766	1.215367503472156	0.3600900751258739	3.030826541623469	1.397059993851226	0.3595831765553188	3.017811784434805	1.542107155205525	0.357964651265572	3.042444159624196	1.761283525951438	0.3774765733112992	3.019234150044774	1.725157289452898	0.4026839754858191	2.928644255680521	1.673739889421665	0.5086636270632816	2.85039870005771	1.405675512914206	0.4933460531895159	2.757472806663305	1.261933932711398	0.335819966902061	2.753438298102258	1.218482090619696	0.2892853353702028	2.748695823133013	1.237629716979296	0.2870263321523295	2.870746867419717	1.262421122664935	0.305712127460349	3.059318265519603	1.724675611176451	0.347052621721115	3.127813034141561	1.673498460352721	0.2378858765808878	3.119727922880186	1.398294697331149	0.1623999543440172	2.914274391280832	1.325504929837009	0.07376275604584172	2.81318781964358	1.32792663051327	0.04899340556272688
88	2.9	3.044035496358655	1.215313306176424	0.3601339160661486	3.030845616423302	1.397007279192852	0.3596626532956215	3.017830479378192	1.542052643268705	0.3580507750591438	3.042520385040171	1.76122958687452	0.3776310780408387	3.019291728376194	1.725103637378715	0.4028139438198196	2.928695132333899	1.67176088007657	0.508769563534644	2.849892969741545	1.40431669346241	0.4909765760816805	2.758031111641841	1.259660901602899	0.3344164466366027	2.752622683614957	1.215501312205131	0.2916038943521969	2.749745019869128	1.235485869287358	0.2853409550503243	2.870647230727001	1.259627298682233	0.3067543226730298	3.059390714391433	1.724621192434366	0.3472019401690895	3.127936261893062	1.672625410961241	0.2380920371606443	3.120669594209822	1.397469558983335	0.163872851654441	2.915779371709716	1.325144280730093	0.07465725395253463	2.815307063771342	1.32475497479108	0.04893043147770289
89	2.933333	3.044014408454569	1.215259109257837	0.3601769919170578	3.030864021402574	1.39695456490711	0.3597411272957345	3.017849023718449	1.541998131705064	0.358136098363418	3.042597137244505	1.761175648198746	0.3777843269172017	3.019349974158111	1.725049985703331	0.4029428719352835	2.928747742583599	1.66962189387007	0.5088752245972581	2.849532422151968	1.402774705960777	0.4886532114536134	2.758413367627278	1.257488097495407	0.3329882070042239	2.751417767938932	1.212232598934844	0.2942589602183271	2.750748432197203	1.232524033145423	0.2831837544214543	2.870353473256373	1.256260249838121	0.3078477607462519	3.059463194869039	1.724566774087533	0.3473498868398378	3.128057719485876	1.671739664607148	0.2382961396160349	3.121447446536822	1.396599051108944	0.1654098426480894	2.917241728698967	1.324174329848514	0.0755492314202118	2.817390040288887	1.321642699499821	0.04892441309531827
90	2.966667	3.04399351542233	1.215204911097028	0.360219294599196	3.030881754542838	1.39690184941895	0.359818584040434	3.017867391920285	1.541943618885459	0.3582205981074054	3.042674390886423	1.761121708312715	0.3779362698569396	3.01940886008973	1.724996332823955	0.4030707183635606	2.928802011094103	1.667326385008975	0.5089805621423951	2.849317047129593	1.401024345063574	0.4863312749769809	2.758574579309477	1.255316464891486	0.3314872404228773	2.749868641722803	1.208699620454631	0.2969209162692776	2.751569609132282	1.228452377792926	0.2806985730739125	2.869818457570149	1.25215433010028	0.3087324124661013	3.059535682193309	1.72451235451	0.3474964160898638	3.128177356314486	1.670837471618441	0.2384981260809679	3.122023828749809	1.395678561673429	0.1669806803478846	2.918712937412384	1.322251205439235	0.07644962426959388	2.819453766922142	1.318529468866151	0.04897660143932779
91	3	3.043972841193072	1.215150714952265	0.3602608116801423	3.030898812751592	1.396849135897513	0.3598950015126335	3.01788555819358	1.541889108086683	0.3583042430464558	3.042752115644199	1.761067770459387	0.3780868418389389	3.019468355081256	1.724942681966329	0.4031974290036571	2.928857856979545	1.66488412736233	0.5090855169563109	2.849246984419142	1.399067449791629	0.4840099198506478	2.75854257699	1.253062967957835	0.3299067540658567	2.748124941801965	1.205024405997784	0.2991886632633819	2.752133049079974	1.223230226002262	0.2782575333208845	2.869097294622024	1.247323173484371	0.3092039326459157	3.059608147117071	1.724457936973347	0.3476414681180465	3.128295112983136	1.669917366744704	0.2386979198707611	3.122406400551156	1.394710090721777	0.168558919066525	2.920272027304979	1.319164081681154	0.07739579979798659	2.821570821109288	1.315275248445658	0.04909034899647408
92	3.033333000000001	3.043952407712158	1.215096519203969	0.360301534086224	3.030915195395325	1.396796422767517	0.3599703643023635	3.017903499815806	1.541834597679344	0.3583870090621304	3.042830290173069	1.761013833027088	0.3782359905732854	3.019528434876289	1.724889031527397	0.4033229603750644	2.928915204028134	1.662308926396558	0.5091900379595393	2.849328151872665	1.396907725047368	0.4817236226029514	2.758380043291556	1.250671408331274	0.3282721953351528	2.746336886220024	1.201243783322407	0.3007875854863579	2.752427704792761	1.216890353651454	0.2761182367182303	2.86828912292115	1.241830137104975	0.3092087524674119	3.059680569002263	1.724403519851351	0.3477849956182403	3.128410943149083	1.668979897345676	0.2388954622850117	3.122632414319916	1.393706842476802	0.1701204399918771	2.921976531133776	1.314945144641055	0.07842698103127867	2.823802489480791	1.311777630247268	0.04924948277548184
93	3.066667000000001	3.04393223648979	1.215042322232489	0.3603414521839101	3.03093090234575	1.3967437084536	0.3600446565326467	3.017921195070562	1.541780086033958	0.3584688714844432	3.042908894725686	1.760959894404042	0.3783836628157866	3.019589076349737	1.724835379904002	0.4034472680659605	2.928973975660147	1.659617027437522	0.5092940726971471	2.84956716280596	1.394536367480809	0.4795261809952113	2.758156400079004	1.248173266169338	0.3265876378710783	2.744624932129734	1.197276081406009	0.3015082140306158	2.752462493694901	1.20945623888969	0.2743504839072802	2.867501466989389	1.235780372194301	0.3087507451985947	3.059752928865623	1.724349101517685	0.347926950568815	3.128524802405836	1.668026249315781	0.2390906944653663	3.122760203052626	1.392677561716458	0.1716486159219113	2.923864467226449	1.309852612685128	0.07957852716479866	2.826186968280746	1.308038131157806	0.04943224008203538
94	3.100000000000001	3.043912350074259	1.214988127295676	0.360380552185404	3.030945932444503	1.396690996124445	0.3601178552089337	3.017938621543634	1.541725576426832	0.3585497977555271	3.04298790363169	1.760905957832671	0.3785297910596027	3.019650251630259	1.72478173032136	0.4035702955174686	2.929034089073788	1.656829975786404	0.5093975578118298	2.849967245855435	1.391963562439198	0.4774829626097921	2.757958536183873	1.245664031976905	0.3248687801268809	2.743084096298658	1.193052444584599	0.3012883474148861	2.752239037556836	1.201094128864276	0.2730158035809037	2.86682863304096	1.229382221460539	0.3078448656867157	3.059825202562783	1.724294685243399	0.3480672715016704	3.128636638128523	1.667058055498098	0.2392835400169735	3.122881358563319	1.391624639151916	0.173135493391579	2.926011040710797	1.304284250839872	0.08088096637779703	2.828786882737625	1.304035172252642	0.04963560945886071
95	3.133333	3.043892768163647	1.214933932773605	0.3604188231908859	3.030960286225147	1.396638284204383	0.3601899434730722	3.01795575938754	1.541671067228146	0.3586297621234877	3.043067299432485	1.760852021700824	0.3786743200613097	3.01971193912833	1.724728081175945	0.4036919963832589	2.929095466380267	1.653975066616118	0.5095004379168064	2.850540302482653	1.389232803668582	0.4756721859964481	2.75791092560307	1.243242518594762	0.323199142424787	2.741823184964379	1.188583319238669	0.3002289478054141	2.751841086319619	1.192213729409349	0.2722052357847421	2.866382051814937	1.222888655804265	0.3066900096768056	3.05989737371928	1.724240269401797	0.3482059089612389	3.128746409511278	1.66607596416294	0.2394739398618776	3.123079519365604	1.390538389031482	0.1745740202359196	2.928485869326049	1.298569564249106	0.08236501447610374	2.831614862514716	1.299672561455848	0.04991380849656919
96	3.166667	3.043873509276755	1.214879737046263	0.3604562534127989	3.030973964561142	1.39658557111763	0.3602609037173146	3.017972590082016	1.541616556807953	0.3587087380940682	3.043147065591898	1.760798084396197	0.3788171935806212	3.019774117911055	1.724674430864081	0.4038123232675127	2.929158029090427	1.651081810312916	0.5096026559758957	2.851301790072882	1.386392052826667	0.4741550067466699	2.758144233802975	1.240883297939611	0.3217323803759876	2.740927756391922	1.183905016652196	0.298562056841255	2.751427293484625	1.183195425026496	0.2720444856051309	2.866241079881411	1.216379126535988	0.3055646476648383	3.059969427191842	1.724185852366039	0.348342812748491	3.128854077484142	1.66508126463829	0.2396618348172768	3.123428987497001	1.389434627115174	0.1759613490710989	2.931490700380188	1.292745472468782	0.08406446819125753	2.834844512658268	1.294793747610721	0.05033576121818061
97	3.2	3.043854592231532	1.214825543370987	0.3604928268174223	3.030986967516664	1.396532860032302	0.3603307112393144	3.017989095227941	1.541562048441939	0.3587866913735952	3.043227179270587	1.760744149160517	0.3789583417357468	3.019836762073315	1.724620782610295	0.4039312170452282	2.929221692194777	1.648181100038978	0.5097041440535155	2.85226992357702	1.383483666259493	0.4729739687634369	2.758780780164736	1.238383498163204	0.3207332620505271	2.740482816104474	1.179029915297548	0.2966629957758485	2.751285095458485	1.174374158020291	0.2726442193771226	2.866455782899691	1.209796819844219	0.3048787748505042	3.060041342683241	1.7241314374065	0.348477919818063	3.12895959553383	1.664076571048623	0.2398471490279393	3.123972926785501	1.388365803528471	0.1772975064442988	2.935321960207379	1.286638960320429	0.0860050051190709	2.838765046327517	1.289249905990037	0.0509558462184217
98	3.233333	3.043836032376977	1.214771350127401	0.3605285297283005	3.030999296626998	1.396480149372212	0.3603993469328107	3.018005259464642	1.541507540499725	0.3588635940733129	3.043307625320442	1.760690214381	0.3790977068713212	3.019899851633266	1.724567134810425	0.4040486286329398	2.929286375241098	1.645299735550145	0.5098048417654648	2.853454718858373	1.380506024583133	0.4721203198157973	2.759912273554859	1.235324893118776	0.3204641080515225	2.740541736873165	1.173716398817281	0.2949513941869827	2.751753712800019	1.165693867957797	0.2739988319772633	2.867028407740014	1.202695016676881	0.3049603891611078	3.060113107409424	1.724077022895875	0.3486111790257199	3.12906292873163	1.66306368520171	0.2400298237416142	3.124706445342013	1.387388188272934	0.178581979977274	2.94033599129773	1.279852918302782	0.0881966032577861	2.843716602630772	1.282860046542941	0.05182840711037413
99	3.266667	3.043817843005795	1.214717155694975	0.3605633472910661	3.031010953395425	1.396427437561007	0.3604667907161395	3.018021068637105	1.541453031350744	0.3589394174009602	3.043388389115564	1.760636278444655	0.3792352304978968	3.019963366891599	1.724513485860106	0.404164507974793	2.929351996897229	1.642462241656273	0.5099046870361446	2.854846472263651	1.377431903119306	0.4715240490475308	2.76152119459903	1.231230730678386	0.3211587780331865	2.741056320583217	1.167518449678144	0.2938526201517426	2.753064618497231	1.156698155770661	0.2760137681476654	2.867815663341638	1.194286148501672	0.3059658864746002	3.060184709531903	1.724022607206666	0.3487425385719748	3.129164043821326	1.662042561359072	0.24020980013754	3.125572549917013	1.386535464076817	0.1798183205665161	2.946901928385909	1.271918235453946	0.0905971494492098	2.850070496746207	1.275263375385524	0.05296810231340716
100	3.300000000000001	3.043800036823709	1.214662963330347	0.3605972604597325	3.031021938232446	1.396374727766045	0.3605330156168685	3.018036508536417	1.541398524269888	0.3590141250472443	3.043469448739429	1.76058234459234	0.3793708410947426	3.020027282397332	1.724459838982986	0.4042787938175414	2.929418469419939	1.639693540199172	0.5100036076054931	2.856420944526544	1.374234075832528	0.4711174051127592	2.763518839274056	1.225734159232382	0.3230034908478306	2.741966101584839	1.159931288490074	0.2935672603271777	2.755387914003546	1.146604122216722	0.2786719699013185	2.868590384953051	1.183791545399016	0.3080223831777973	3.06025613128616	1.723968193608407	0.3488719343626914	3.129262899867763	1.661011506172751	0.2403870031836731	3.126514434529752	1.385805624724648	0.1810135524485938	2.955349761065406	1.262554335221188	0.09310979309177825	2.858251858656259	1.266041480785023	0.05432369597768238
101	3.333333	3.043782622369781	1.214608771412511	0.3606302522130593	3.031032252427568	1.396322018410459	0.3605979999182141	3.018051567890761	1.541344017626051	0.3590876869548354	3.0435507891492	1.760528411210482	0.3795044788306229	3.020091578270107	1.724406192574109	0.4043914346258156	2.929485710800105	1.637020266407123	0.5101015391156792	2.85814175190732	1.370902441734833	0.4708708574200162	2.765775090282094	1.218613936392488	0.3261777304896943	2.743193851235854	1.150519947311283	0.2943561267673074	2.75887328361646	1.134546289713938	0.2821361355771623	2.869093915600735	1.170641841919424	0.3113970314129774	3.060327361482913	1.723913780473038	0.3489993135955137	3.129359465585779	1.659969137883144	0.2405613735418364	3.127470873941958	1.385177581313713	0.1821705350636576	2.965860993685658	1.251629499064429	0.09565267174748419	2.868670041617539	1.254843095844985	0.05578794025091369
102	3.366667	3.043765605110761	1.214554578320268	0.360662304289824	3.031041896566593	1.396269307917164	0.3606617209314978	3.018066236437121	1.541289509787896	0.359160072358131	3.043632395055243	1.760474476685257	0.3796360830897528	3.020156234598192	1.724352545028264	0.4045023780767911	2.929553639112416	1.634472856575753	0.5101984161711486	2.859953696276738	1.367466022694136	0.4708312359303834	2.768108898627313	1.210027801421188	0.3307682751704691	2.744578449125306	1.139280463227043	0.2964746199055434	2.763467215997564	1.119989598121563	0.2867781394145009	2.869001698378781	1.154961158187383	0.3162877066228533	3.0603983889571	1.723859366172256	0.3491246227737977	3.129453709662874	1.658913022913695	0.2407328509759518	3.12836761576961	1.384589950600228	0.183281731797068	2.978329213519846	1.239188321564081	0.09817730480917725	2.881519837819432	1.24134290112283	0.05722899943609737
103	3.4	3.043748988337744	1.214500387309438	0.3606933943866018	3.031050869522523	1.396216599452649	0.3607241493873779	3.018080503711484	1.541235004029403	0.3592312434028592	3.043714244023518	1.76042054425654	0.3797655808836257	3.020221225991145	1.724298899568108	0.4046115613079523	2.929622166820412	1.632088528791741	0.5102941638268301	2.86179659229013	1.36401399793867	0.4711484004878705	2.770356479389105	1.200520094671727	0.3367929869726712	2.745960549840283	1.126782694737391	0.3002696705151437	2.768991342576598	1.103083464889473	0.2932130488410866	2.868011635784289	1.137754623806678	0.3227512610826268	3.06046919654791	1.723804953974647	0.34924779666197	3.129545592832113	1.657839849217615	0.2409013592471555	3.129123747380238	1.383926741197499	0.1843276962356227	2.992208655901691	1.225746253590952	0.1006349039224069	2.896509978192058	1.225891766898578	0.05851746759415273
104	3.433333000000001	3.043732769856192	1.21444619675828	0.3607235018927925	3.031059169948179	1.396163891439252	0.3607852607615573	3.018094361412542	1.541180498718635	0.3593011679158424	3.043796320462767	1.760366612309858	0.3798929105063927	3.020286532616743	1.724245254587774	0.4047189307971694	2.929691212905083	1.629906735718567	0.5103887149434013	2.863605516188984	1.360667556359637	0.4720395510504127	2.772310452610469	1.190871931253593	0.3443029219510712	2.747130363333303	1.113997050273223	0.3064378464903666	2.775095212164684	1.08465189672318	0.3021953291458097	2.865798548790452	1.120569572244467	0.3308101619617486	3.060539773297692	1.723750542251283	0.3493687807561257	3.129635084655724	1.65674852334726	0.241066836879125	3.129665639902917	1.383045159760552	0.1852824247535919	3.006550177798895	1.21219853860478	0.102981298297902	2.912911508029168	1.209370369546238	0.05952759666638455
105	3.466667000000001	3.043716944331524	1.214392005044816	0.3607526050902609	3.031066795854642	1.396111182299059	0.3608450294914096	3.018107802548179	1.541125992223387	0.3593698127347333	3.043878607727283	1.760312679230456	0.380018009780731	3.020352133765533	1.724191608481102	0.4048244322903216	2.929760695542535	1.627967025745368	0.5104820010302068	2.865310148510906	1.357540995478756	0.4737391810729145	2.773761047624582	1.181793973891907	0.3534430709630277	2.747816906615572	1.101869263651251	0.3159124974025532	2.781226753853054	1.065828778064604	0.314343223680857	2.861967221561311	1.104528704909793	0.3405488743528866	3.06061010800116	1.723696129372969	0.3494875201544785	3.129722156010804	1.65564476130508	0.2412292223845363	3.130022305019123	1.38182249702476	0.1861287337580518	3.020543082400613	1.199245701587441	0.1051865537887516	2.930335932341557	1.192590452311391	0.06015206720433797
106	3.5	3.043701505254386	1.214337815423897	0.3607806788127015	3.031073744435277	1.396058475197538	0.3609034238692599	3.018120820718395	1.541071487816589	0.3594371377545805	3.043961080687321	1.760258748257081	0.3801408054103987	3.02041800195968	1.724137964469599	0.404928001774407	2.929830525620748	1.626306527139255	0.5105739441406559	2.866846522247974	1.354717226736079	0.4764667685323905	2.774665596707611	1.173657265798117	0.3644286303502011	2.747921852657878	1.090994298635484	0.3294742086328799	2.786871116291843	1.047703705329998	0.3298778576846259	2.85624927924341	1.0899787748759	0.3520748388476323	3.06068018304672	1.723641718607214	0.34960394944617	3.129806771859312	1.654544528813239	0.2413884403210973	3.130342179009965	1.380189021421401	0.1868662820120089	3.033638913431033	1.187338507674585	0.107235226247338	2.948729225003213	1.17603383224837	0.06032811644013322
107	3.533333000000001	3.043686442093375	1.214283626272885	0.3608076996641885	3.031080013527289	1.396005768556084	0.3609604167322856	3.018133412912663	1.541016983865324	0.3595031082249247	3.044043720823365	1.760204817774223	0.380261235413801	3.020484115078544	1.724084320946325	0.4050295844115468	2.929900619422587	1.624960052598681	0.5106644736000349	2.868162593320305	1.352256157834503	0.4804124115388718	2.775204711880959	1.166462698734822	0.3775082594551753	2.747639828830216	1.081652676606752	0.3475261058645832	2.791668872860664	1.031063114166514	0.3485342907446055	2.848588481630783	1.076659806073894	0.3654735474838079	3.060749987354562	1.723587308324104	0.3497180139853541	3.129888906930901	1.653476488820957	0.241544430176055	3.130905452449073	1.378155592003392	0.187510130683366	3.04558029659182	1.176809417641358	0.1091130896424731	2.968293934859561	1.159958143802127	0.0600660994528061
108	3.566667000000001	3.043671741539673	1.214229435968846	0.3608336432369981	3.031085600767002	1.395953060795779	0.3610159799567548	3.018145577990845	1.540962478736355	0.3595676884429852	3.044126508365977	1.760150886166036	0.3803792376610879	3.020550449999498	1.724030676303995	0.4051291248460544	2.929970892139134	1.623955916412456	0.5107535174658332	2.869211019782122	1.350173002253402	0.485688397173601	2.775694427021181	1.159928019233799	0.3927768073119013	2.74739320179058	1.073803039402457	0.3699798517160741	2.79531007933266	1.016229601713888	0.3696117830466037	2.839122668068248	1.063812443808908	0.3807634634538127	3.060819509662033	1.72353289689341	0.3498296590191605	3.129968537353318	1.652478979430462	0.2416971315253635	3.132064249452958	1.375796564223337	0.1880749523700091	3.05642214325272	1.167854079380605	0.110773597899326	2.98943169854207	1.144570744959961	0.05944381716162449
109	3.6	3.043657388171382	1.214175247765526	0.3608584818841677	3.031090502667396	1.395900355080947	0.3610700795919547	3.018157315007435	1.540907975701439	0.3596308360371539	3.044209414345239	1.760096956670034	0.3804947394103962	3.020616976263474	1.723977033762842	0.4052265584542373	2.930041252342563	1.62331722631857	0.5108409949951267	2.869952159523882	1.348458735367896	0.4923307616989313	2.77640826284096	1.153723769931579	0.4102137881676386	2.747606108760959	1.067246097871257	0.3965710621085753	2.797355279967235	1.003187795621414	0.392782833194911	2.82811170287189	1.050657388066723	0.398167251800239	3.060888731649988	1.723478487581465	0.3499388197192188	3.130045632569204	1.651600250177564	0.2418464699788253	3.13415887520981	1.373248054905098	0.1885729174832387	3.066636932079837	1.160353514475502	0.1121975765636123	3.012641698419898	1.130546129403944	0.05866154364155547
110	3.633333	3.043643361938566	1.214121060039299	0.3608821894202364	3.03109471561287	1.395847649831957	0.3611226859543693	3.01816862514335	1.540853473126611	0.359692513719059	3.044292415591466	1.760043027669604	0.3806076786280166	3.020683668201949	1.723923391714789	0.405321829401247	2.930111615680242	1.623069578715953	0.5109268331840342	2.870361739806608	1.347156715338685	0.5003597853969213	2.777499899183309	1.147713324919058	0.4298755415341429	2.748617699755008	1.061971731191802	0.426976143755106	2.797706269866914	0.99227463376715	0.418623290694875	2.815980411311188	1.037317322380519	0.4183236621184762	3.060957640323346	1.723424078757309	0.3500454413062283	3.13012016942781	1.650897172979175	0.241992384713919	3.137477560939688	1.370724709012186	0.1890070910876405	3.076917897975013	1.154070929214239	0.1133699983965266	3.038324502466043	1.118609710454777	0.05794972870697716
111	3.666667	3.043629639540784	1.214066871166262	0.360904738634667	3.031098235117877	1.395794943468884	0.3611737684882065	3.018179510184359	1.5407989693776	0.3597526833828958	3.044375487350792	1.759989097547818	0.3807179930837457	3.020750498961964	1.723869748551432	0.4054148814603315	2.930181898339349	1.623245240842138	0.5110109586673929	2.870432612964489	1.346400445800843	0.5098101966338153	2.779010709324558	1.142053841141057	0.4518791751047997	2.750644171021977	1.058253318814343	0.4608206121800907	2.796675784280195	0.9841916663729021	0.4481355128331804	2.803373605495638	1.024930083970897	0.4420309247928111	3.061026221666881	1.72336966878968	0.3501494687349577	3.130192124755379	1.65043200589648	0.2421348144972251	3.142267586986154	1.368506443365043	0.1893718524827334	3.088009096419299	1.148902576727378	0.1142516469794154	3.066831249914124	1.109322451209275	0.05752081133205334
112	3.700000000000001	3.043616195411209	1.214012684399052	0.3609260994745929	3.031101055284999	1.39574223915491	0.3612232914126157	3.018189971206726	1.540744467724997	0.3598113009497573	3.044458595589044	1.75993516954096	0.3808256105972754	3.020817434364755	1.723816107491746	0.4055056498786661	2.930252011043209	1.6238840124469	0.5110932905692346	2.8701828589708	1.346424954329971	0.5207415203182794	2.780889203753202	1.137221874100718	0.4763854571444632	2.75373583659723	1.056621709138793	0.4977219473402036	2.794824269127539	0.9797471846736442	0.4823808876325332	2.791086364947114	1.015012134011303	0.4699915356744259	3.061094454148345	1.723315260943732	0.350250837491687	3.130261468727306	1.65027041688212	0.2422736849971925	3.148735333851682	1.366929875521836	0.1896559467434815	3.100681673384993	1.144943596663411	0.1148001201439309	3.098426996944017	1.103059039639653	0.05759426088082759
113	3.733333	3.043602999599605	1.21395849811302	0.3609462432513598	3.031103169422098	1.395689535309342	0.3612712230505354	3.018200010201467	1.540689966533746	0.3598683273236657	3.044541711247923	1.759881242031281	0.3809304688171143	3.020884444426807	1.723762466926492	0.4055940781307491	2.930321871271363	1.625029879407212	0.5111737557234616	2.869653922855228	1.347548265531321	0.5332043991959982	2.783029214034778	1.133938211876925	0.503471687055095	2.757766325535573	1.057752193707708	0.5371444602215057	2.792820790109666	0.9797179770573854	0.52208582155465	2.779887966198259	1.008764858058681	0.5026422970593705	3.06116232037385	1.723260853587408	0.3503494922559177	3.130328177191364	1.650477076357514	0.2424089343134687	3.157043928648239	1.366359582985608	0.1898463023759865	3.115756893239519	1.142479116801467	0.1149935715088454	3.133043089391655	1.100043287517062	0.05840131829995829
114	3.766667	3.043590019264245	1.213904310683192	0.3609651404534553	3.031104569466173	1.395636830351145	0.3613175310238925	3.018209628428483	1.540635464168444	0.3599237227639132	3.044624802216119	1.759827313400666	0.3810325047468284	3.020951497010315	1.723708825246057	0.4056801091750522	2.930391397164108	1.626725763971977	0.5112522809246683	2.868899608466273	1.350148819128799	0.5472331563058936	2.785295824129032	1.13301643087296	0.5332586922274479	2.762491565547273	1.062319573335385	0.5786993737565498	2.791085784789699	0.9846114849739158	0.567352062982699	2.770412215771525	1.007052259200988	0.5401328220148962	3.061229800122035	1.723206445088304	0.350445376953944	3.130392224034746	1.651113174229412	0.2425404993555803	3.167302477434278	1.367175029295684	0.1899313103883582	3.134161379958112	1.141909954742804	0.1148636326109539	3.170342347754109	1.100471897227068	0.06013779564901828
115	3.800000000000001	3.043577219377866	1.21385012536097	0.3609827593044334	3.03110524540611	1.395584127442235	0.3613621783914026	3.018218824549498	1.540580963898387	0.3599774421401276	3.044707825371574	1.759773386884055	0.3811316459419154	3.021018551307343	1.723655185668054	0.4057636780847808	2.930460500854675	1.629009552768394	0.5113287861484129	2.86798042002456	1.354636431490968	0.5628585308748117	2.787523823469328	1.135298882173534	0.565951624891322	2.767645881588626	1.070979044138017	0.6222718366107891	2.789789864581977	0.9948161542940543	0.6177814088673913	2.763181701852484	1.010593037665012	0.5824501345438613	3.061296863623141	1.72315203871026	0.3505384264519247	3.130453575162278	1.652232163205942	0.2426683044497763	3.179520239046492	1.369725839686736	0.1899016242351297	3.156607244990664	1.143627532815078	0.1144853951095288	3.209896366760506	1.104541481019547	0.06285800546256906
116	3.833333	3.043564559325864	1.213795940520586	0.3609990691468582	3.031105184469192	1.39553142500076	0.3614051319261891	3.018227595115471	1.540526464087333	0.360029444826324	3.044790739976436	1.759719460862464	0.3812278288386652	3.021085568392176	1.723601546581988	0.4058447274642333	2.930529099531055	1.631910077850188	0.511403198621511	2.866961729407855	1.361408787581615	0.5800668082287159	2.789541235229926	1.141590800925628	0.6016479654259577	2.772960846263272	1.084248740048067	0.6676547834931436	2.788929634762721	1.010592520523695	0.6721457847593645	2.758406497624177	1.02007186785302	0.6293148775594215	3.061363482311891	1.723097632820023	0.350628583797797	3.130512199815481	1.653878040919369	0.2427922854345615	3.193610281673159	1.374344059483237	0.1897505060020976	3.18339434284946	1.148156362799406	0.1139141313421065	3.251356472977927	1.112654871362035	0.06647808864808642
117	3.866667	3.043551993591818	1.213741754535935	0.3610140385441735	3.031104370477065	1.395478721444519	0.3614463576862249	3.018235933235946	1.540471963098679	0.3600796894523964	3.044873499616631	1.75966553371653	0.3813209890554882	3.021152504633209	1.723547906376985	0.4059231992668063	2.930597108256625	1.635443533017402	0.5114754453048136	2.865906044928245	1.370816348648543	0.598752784208304	2.791201526803012	1.152566157909508	0.6402235979610448	2.778174187256043	1.102486458021562	0.7145289861554454	2.788347061748357	1.032031976274917	0.7289660183590568	2.75602616318118	1.036093216766359	0.6802299686632242	3.061429622204307	1.723043225783966	0.350715791117322	3.130568063895892	1.656082833926567	0.2429123771560175	3.209349871796261	1.381325584766768	0.1894663983955705	3.214389948696202	1.156080628732109	0.113174409242178	3.294239669787109	1.125394378485636	0.0707806587020943
118	3.9	3.043539472907516	1.213687570657158	0.3610276342254487	3.031102783976105	1.395426019934122	0.361485817587633	3.018243827877249	1.540417464200383	0.3601281296224763	3.044956044326226	1.759611608679782	0.381411053206318	3.021219305159922	1.723494268269236	0.4059990278713521	2.930664433242792	1.639609884247506	0.5115454464934951	2.864861705951125	1.383131267991221	0.6186797455001481	2.792377866382693	1.168709831762594	0.6812235385154427	2.783021550955941	1.125896896011263	0.7623467078837382	2.787836062820152	1.058993583966332	0.7865443783215369	2.755763566949742	1.059097735209281	0.7342400730629782	3.061495237832192	1.722988820864556	0.3507999820805549	3.130621125959294	1.658861286624704	0.2430285036944139	3.226419233007496	1.390876070916834	0.1890401933359687	3.249129487508176	1.167946014923789	0.1122693220146006	3.33795285439135	1.143462088377253	0.0754480300172579
119	3.933333000000001	3.043526941989664	1.213633387257371	0.3610398237858425	3.031100401827807	1.39537331888655	0.3615234767536946	3.018251265090452	1.540362965754994	0.3601747228742083	3.045038315215029	1.759557684131964	0.3814979553297706	3.021285915610071	1.723440630646967	0.4060721539372248	2.930730983968374	1.644396913357219	0.5116131288204648	2.863860564959641	1.398588089596684	0.6395223365943852	2.792903054482343	1.190463348465974	0.7238985239022711	2.787259254541584	1.154800402707304	0.8103786243069085	2.787152234546775	1.091597228292094	0.8430670541398929	2.757204018891301	1.089498538029191	0.7899784558021211	3.061560283923058	1.722934416427293	0.3508810973302771	3.13067134746523	1.662210588897449	0.2431405999032743	3.24445218768066	1.403127002880628	0.1884601476885538	3.286996226132158	1.184289909991687	0.1111481673894009	3.381919973116353	1.167449317988136	0.0800981548172464
120	3.966667000000001	3.043514340637055	1.213579202709412	0.3610505740138457	3.03109719649075	1.395320616718481	0.3615592992415548	3.018258226312208	1.540308466124741	0.3602194255343681	3.045120246126702	1.75950375845247	0.3815816273939567	3.02135227517509	1.723386991898061	0.4061425163970754	2.930796666400972	1.649785891437379	0.5116784181732521	2.862912830594428	1.417431493413412	0.6608571466100051	2.792567805846318	1.218336006306672	0.7672256365104616	2.790625717643994	1.189752298023506	0.8576668824912935	2.786053364869697	1.130212250246287	0.896574523614926	2.759804528757205	1.127756259255098	0.8458474517864473	3.061624708591194	1.722880010837337	0.3509590756100134	3.130718687522252	1.666112002933778	0.2432485998659604	3.26306853252255	1.418160781464369	0.1877201394665459	3.327241102140198	1.205662220862513	0.1097216186308493	3.425510829845286	1.197762311972839	0.08434300738879567
121	4	3.043501605019095	1.213525020262323	0.3610598501616724	3.031093136149131	1.395267916589365	0.3615932449684052	3.018264687466022	1.540253968576375	0.3602621887980063	3.04520175552954	1.759449834873545	0.3816619921257411	3.02141830987067	1.723333355237423	0.4062100463842405	2.930861376717786	1.655752349995126	0.5117412341734034	2.862009748486193	1.439898771966175	0.6821716874392174	2.79114899597768	1.25283827513718	0.8099265608360647	2.792839813277725	1.231356816348709	0.9029874639104722	2.78414764027429	1.17523030460644	0.9453318805856817	2.762915785319444	1.174276776206723	0.9001334196800317	3.061688447076787	1.722825607355895	0.3510338471032755	3.130763099404245	1.670536358790131	0.2433524280540784	3.281903684886532	1.436058121058824	0.1868387234487384	3.368956194844226	1.232634610197519	0.1079143060093126	3.467964169017728	1.23471498606768	0.08785267856845712
122	4.033333000000001	3.043488665419142	1.213470838288356	0.361067617921169	3.031088183702973	1.395215216915255	0.3616252760921681	3.018270619655799	1.540199471471474	0.3603029666967827	3.045282760166407	1.759395911773888	0.3817389781635117	3.021483943399823	1.723279719052233	0.4062746799097025	2.930925012974329	1.662266272671754	0.511801502257956	2.861122797804254	1.466197704751127	0.7029035032889724	2.78844171169068	1.294448484701795	0.8505932146543057	2.793649575242619	1.280238953436515	0.9449624104306393	2.780966192963216	1.226994913017126	0.9880598068260902	2.765795711420166	1.229296988957651	0.9510942184956679	3.061751432509274	1.722771204347447	0.3511053475654046	3.130804539241395	1.675450231130995	0.243452019265842	3.300581143397803	1.456928273072319	0.1858570343630513	3.411076470778521	1.265772218119704	0.105697261635728	3.508414443708686	1.278512032440043	0.09042183936843556
123	4.066667000000001	3.043475446822258	1.21341665515958	0.361073842093089	3.031082296161447	1.395162516111996	0.3616553532531784	3.018275987436688	1.540144973171394	0.3603417114606954	3.045363166637128	1.75934198753196	0.3818125117948006	3.021549090211592	1.723226081729433	0.4063363509010727	2.930987469295579	1.669284361957103	0.5118591475400195	2.860199813277067	1.496426538240166	0.7224518191599016	2.784300177831354	1.343509040114741	0.8878184565124831	2.792913107065256	1.336773715999814	0.9822341284769779	2.776102757049006	1.285718294029842	1.024095858700205	2.767705789876988	1.292605499121264	0.9970985964546234	3.061813589004641	1.722716800176246	0.3511735105168048	3.130842960623899	1.680817482284817	0.2435473078001837	3.318667283084028	1.480886379931375	0.1848232998359955	3.45228717374953	1.305495763243795	0.1030690664870752	3.545802661527428	1.328941989487321	0.09197997535479163
124	4.1	3.043461869548155	1.213362474124198	0.3610784859822421	3.031075424682267	1.395109817338149	0.3616834328664997	3.018280747297533	1.54009047694197	0.3603783699427858	3.045442862769195	1.759288065379024	0.3818825104090215	3.02161364856965	1.723172446482935	0.4063949857932281	2.931048630499608	1.676738628775291	0.51191409005829	2.859185026337772	1.530411085050759	0.7401731857872563	2.778753837012994	1.399879357955643	0.9202082682827712	2.790699737061941	1.400760277686604	1.013483426319254	2.769292946310031	1.351554856737515	1.052724972448869	2.767982158758164	1.363085587825859	1.036557634724507	3.061874824616941	1.72266239810255	0.3512382610328927	3.130878309931984	1.686598857876877	0.2436382182677936	3.335603595154745	1.508011394186432	0.1837717962331996	3.490652550410704	1.351865153014196	0.09997024455097943	3.57838327771994	1.385263439305756	0.09239153745784234
125	4.133333	3.043447846665522	1.213308293553831	0.3610815125951651	3.03106751330336	1.395057119009091	0.36170947267831	3.018284848108778	1.540035981144076	0.3604128907270946	3.04552173072551	1.759234143693033	0.3819488955658089	3.021677511053248	1.723118811699156	0.4064505145429415	2.931108381924499	1.684548913641525	0.5119662552740273	2.858025688173689	1.567784703792805	0.7554279913982676	2.772064164550783	1.4630135264337	0.9464905113923298	2.787401630304451	1.471894570072952	1.03752313828601	2.760807541246232	1.425013714000509	1.073453318916448	2.76623669215107	1.439595492942939	1.068201898468239	3.061935041450953	1.722607996490125	0.3512995279215639	3.130910532794827	1.692758536759415	0.2437246827628602	3.350729555336854	1.538464989052273	0.1827047663752933	3.523887706222482	1.404881508503725	0.09627960020467255	3.604081123305655	1.446903215835922	0.09149609905360449
126	4.166667	3.04343328570231	1.21325411182003	0.3610828840832635	3.031058500172354	1.395004419540119	0.3617334291480332	3.018288230922892	1.539981484138501	0.3604452205925936	3.045599639398813	1.75918022085186	0.3820115859919681	3.021740558383768	1.72306517576443	0.4065028647689279	2.931166603096797	1.692631973867852	0.5120155686225955	2.856663881296278	1.608107479014136	0.7676364487994632	2.764673730119655	1.532226691412977	0.9656870712205252	2.783589886348252	1.54966692692955	1.053599368231994	2.751231578018595	1.506694506444131	1.086007607032629	2.762502089261555	1.521756154704582	1.091205787115105	3.061994129911332	1.722553593702663	0.35135723728546	3.130939570444844	1.699265972885125	0.2438066322444912	3.36334542356738	1.572594083112365	0.1815864852675159	3.549991622915138	1.465050045069546	0.09191952928257083	3.621315436228341	1.514034744301571	0.08923001272272998
127	4.200000000000001	3.043418090281058	1.213199932170489	0.3610825617927	3.031048318886237	1.394951722089275	0.361755255493491	3.018290829076026	1.53992698919055	0.3604753017086869	3.045676438660846	1.75912630008623	0.3820704918537352	3.021802654766087	1.723011541892112	0.4065519570425641	2.931223163309308	1.700902191080453	0.512061951237704	2.855035964964661	1.650831618182246	0.7762628934302014	2.757167129148165	1.606606516799771	0.9770805855899156	2.779862764736516	1.633087366262232	1.061339964591109	2.741245316465896	1.597041386140864	1.090518478107264	2.757173321662569	1.609477424019711	1.104832023330573	3.062051964492626	1.722499192999906	0.3514113072764266	3.130965358164548	1.70608870148845	0.2438839891096285	3.372726768202808	1.610762420703162	0.1803313815278247	3.567341168320539	1.5330638230762	0.08687459408670398	3.629102317996373	1.587290622336878	0.08554791437459251
128	4.233333	3.043402158112267	1.213145752976532	0.3610805065869844	3.031036897362657	1.394899025071635	0.361774906161173	3.018292568935394	1.539872494660782	0.3605030775964767	3.045751975537164	1.759072379773798	0.382125526097898	3.021863660890034	1.722957908468308	0.4065977143815466	2.931277933280374	1.709272870422254	0.5121053289969083	2.853105188413665	1.695359710927223	0.7808586225028541	2.750171118511201	1.68512756728444	0.9801594232550001	2.776697382033005	1.720602765314192	1.060463381634311	2.731709369078176	1.69504810882094	1.087307866361546	2.750857495282585	1.702246874860589	1.10842163193225	3.062108416105211	1.722444792745326	0.3514616585685559	3.13098783158654	1.713176135446665	0.243956681868788	3.378239090115283	1.653165356713285	0.1788468593042306	3.57497095894661	1.609407561791013	0.08138117933622249	3.627059876643685	1.66794407703979	0.0807122555151502
129	4.266667	3.043385381642968	1.213091572609402	0.3610766783775546	3.031024157575164	1.394846326902193	0.3617923344614936	3.01829336827187	1.539817998909678	0.3605284902882711	3.045826085834115	1.75901845829214	0.3821765996423233	3.021923426951491	1.722904273879046	0.4066400581171444	2.931330778645748	1.717641680182587	0.5121456285986389	2.850800005617532	1.740826550998376	0.7811025838673298	2.744139792388153	1.766054485846326	0.9746271238870982	2.77440536651023	1.80982372267064	1.050861053301799	2.723729139188511	1.797935388573762	1.076442902534934	2.744262925233671	1.798061137579126	1.101537737655484	3.062163345405109	1.722390391302325	0.3515082098229734	3.131006923168525	1.720451122969984	0.2440246383585602	3.379320599913453	1.699632941624856	0.1770167117232795	3.57252680507651	1.693947758695329	0.07579645487800449	3.615365679882678	1.757404275339549	0.07535966634878054
130	4.300000000000001	3.043367648330573	1.213037394316314	0.3610710370174043	3.031010015845835	1.394793630738526	0.3618074916096448	3.018293135683572	1.539763505202081	0.3605514787855401	3.045898588682148	1.758964538871512	0.3822236182471064	3.021981788067469	1.722850641337212	0.4066789052788856	2.931381555962543	1.725888336733329	0.5121827750152016	2.847999418054683	1.786078852981243	0.776843387027508	2.739191168848346	1.846782112014433	0.9603510435094946	2.772853177795048	1.897437688030622	1.03261311316048	2.718070561940102	1.901125430773529	1.057917719417871	2.73789449100858	1.893275857522627	1.083880136066275	3.062216598720127	1.722335991930173	0.3515508748679097	3.131022561481211	1.727802633557618	0.2440877810439409	3.375462959183245	1.749023071256962	0.1747475632351553	3.559906643191247	1.784125629191944	0.07048032200406842	3.594446854803998	1.853577290940657	0.07023941653604351
131	4.333333	3.043348837314965	1.212983216468236	0.3610635420475385	3.030994380709835	1.394740934995361	0.3618203301481194	3.01829177140051	1.539709011898202	0.3605719837540525	3.045969303443891	1.758910619889197	0.3822664919484224	3.022038577726128	1.722797009228553	0.4067141763219785	2.931430124209626	1.733898001626664	0.5122166986450722	2.844596242104585	1.829940569191626	0.7681026464986955	2.735205018495301	1.924655834845771	0.9375007509181643	2.771705224337394	1.980666817497468	1.005812006089034	2.71497036366912	2.001025334588304	1.032055062191649	2.732082350218653	1.984932961862564	1.055378201994344	3.062268020955746	1.72228159299197	0.3515895714084164	3.131034677614522	1.735097188516813	0.2441460400724613	3.366417512582778	1.799341317067413	0.1720178060211006	3.537658857080938	1.874955273337223	0.06584558526898568	3.565460858209686	1.950456473206021	0.06593302308076933
132	4.366667	3.043328821257895	1.212929037436187	0.3610541527064879	3.030977153277631	1.394688238087464	0.3618308020698316	3.01828916587706	1.539654517358289	0.3605899451493207	3.046038040182895	1.758856699722495	0.3823051307117875	3.022093620132428	1.722743375938836	0.4067457915011216	2.931476338426301	1.741566752578745	0.512247331935898	2.840495369193896	1.871350131051385	0.7551040173671471	2.731930369602776	1.997263497355247	0.9068333526807091	2.770460671111997	2.05755803160825	0.9710888475378648	2.714071977061062	2.094894337300865	0.9995072367379692	2.726965528736212	2.070780119446124	1.016686044417921	3.062317447983642	1.722227192850832	0.3516242169374176	3.131043200807671	1.742198858365154	0.2441993469037681	3.35217890437302	1.848491450486907	0.1688850764621461	3.506573613400671	1.961709175933827	0.06220002465386638	3.529343239517337	2.042543860699569	0.06280802265128763
133	4.4	3.043307468581338	1.212874860467238	0.3610428289269894	3.030958229088657	1.394635543172265	0.3618388581457761	3.018285200569182	1.539600024847036	0.3606053010867986	3.046104593940689	1.758802781601434	0.3823394419007893	3.022146725882317	1.722689744680741	0.4067736688663869	2.931520046463258	1.748795720764062	0.5122746074351754	2.83561740649888	1.90937479177705	0.7382586997542807	2.728988564496503	2.062659216085356	0.8695241262596582	2.768531292388936	2.126819370826291	0.9295337952877512	2.714647701741829	2.180157807239785	0.9606131045353035	2.722499556989044	2.149110975439009	0.9690641858944542	3.062364702541408	1.722172794765802	0.3516547264271649	3.13104805777647	1.748973416828743	0.2442476301554782	3.33297328018758	1.894540548132344	0.1654347295110546	3.467489692612185	2.040723332628836	0.05965296909595171	3.486823041529782	2.125856077338705	0.06088547952736321
134	4.433333000000001	3.043284640137756	1.212820683932515	0.3610295296183288	3.030937495770084	1.394582848664631	0.3618444498530036	3.01827974913639	1.539545532724792	0.3606179912858279	3.046168759832254	1.758748863903372	0.3823693375526583	3.022197704250441	1.722636113840099	0.4067977302083008	2.93156109939585	1.755488218059742	0.5122984634878027	2.829934968133383	1.943138076559978	0.7181506727706867	2.725917711168422	2.119325235387799	0.8268640354728289	2.765359322242707	2.187394051127045	0.882393216368874	2.715784028332277	2.254925728925732	0.9151526358097011	2.718457005395357	2.218331918150427	0.9140414134986793	3.062409605610947	1.722118397100058	0.3516810188940805	3.131049176353939	1.755289509757064	0.2442908258298786	3.309256075086454	1.935860103716889	0.1617414983974751	3.421417870577801	2.109422470132505	0.05815411697208125	3.43873233617216	2.197885600140066	0.05989910152997595
135	4.466667000000001	3.043260191155849	1.212766506203308	0.3610142132672259	3.030914835089758	1.394530152979596	0.361847528254259	3.018272678677116	1.539491039352075	0.3606279553716727	3.046230328502093	1.758694945005813	0.3823947307779085	3.022246359718776	1.722582481802895	0.4068178980981333	2.931599348498805	1.761552124422933	0.5123188412942782	2.823485332995726	1.97188531907152	0.6954687970889809	2.722249231096171	2.166222119535052	0.7800949864806228	2.760515326863003	2.238334616830803	0.8309214769160316	2.716423545904569	2.317735720444403	0.8631754003633474	2.714321720922867	2.276849943506013	0.8532004041895235	3.062451973393657	1.722063998216929	0.3517030141459126	3.131046485334603	1.761022964809074	0.2443288723070844	3.281649610019784	1.971232119442495	0.1578560159966402	3.369489045786219	2.166260626834993	0.05749938903700792	3.385966598033165	2.257383532179664	0.059357143603959
136	4.5	3.043233974127154	1.212712330526925	0.3609968395636878	3.030890126251679	1.394477459274834	0.3618480443231428	3.018263851677399	1.53943654799384	0.36063513274489	3.046289082581588	1.75864102813898	0.3824155349828714	3.022292489482087	1.722528851782015	0.4068340953358401	2.931634643275467	1.766892072974164	0.5123356840595668	2.816349248419651	1.995061610261112	0.67086270927731	2.717616761819534	2.202831978146531	0.7304527978999741	2.753644468255641	2.279121002719707	0.7764099363733249	2.715471767877099	2.36781525449583	0.8054783658789694	2.709367090531718	2.323564919046623	0.7881437054397219	3.062491615253286	1.722009601375656	0.3517206321651466	3.131039915754212	1.766057326273215	0.2443617083166902	3.250791732680469	1.999854636653517	0.1537793361302224	3.312688860068969	2.210603411846854	0.05729424038199749	3.329318458880863	2.304014887453904	0.05864261025447321
137	4.533333000000001	3.043205834554351	1.212658155274903	0.3609773669528928	3.030863242080883	1.394424765965636	0.3618459499581871	3.018253125022784	1.539382057010875	0.3606394649511566	3.046344808118535	1.758587111680605	0.3824316697209471	3.022335892502137	1.722475222163677	0.4068462495825861	2.931666838327655	1.771413841829303	0.5123489412134197	2.808639198093227	2.012325065645037	0.6448892247830877	2.711723215592694	2.229067974996321	0.6790795813384868	2.744456490063351	2.309496104003289	0.7201552071132045	2.711985405099195	2.404986829422946	0.7433078755309431	2.702867424566723	2.35803647868324	0.7205275380283966	3.062528341697899	1.721955204939802	0.3517337982456792	3.131029400115851	1.770287428293627	0.2443892811314401	3.217329007105151	2.021242495889901	0.1494931127772614	3.251843821799092	2.242382631695433	0.05704620092248287	3.269285930773307	2.338023290519868	0.05713367336722079
138	4.566667000000001	3.043175613309958	1.212603978818959	0.3609557539957832	3.030834051504374	1.394372071467477	0.3618411976636865	3.018240351191207	1.539327564764157	0.3606408946442272	3.046397290032716	1.758533194008592	0.3824430583725587	3.022376365937631	1.722421591334266	0.406854291438829	2.931695790093426	1.775029634317369	0.512358565981756	2.800513570766872	2.023540775481441	0.61794166474325	2.704369476939388	2.24518850864481	0.6268732032489521	2.732752445883575	2.329490680014978	0.6631943220137403	2.705307969545418	2.429523179236013	0.678138595974378	2.694243962039952	2.380117202054544	0.6521003947359376	3.062561961483071	1.721900807273103	0.3517424409809637	3.131014872515982	1.773619894098494	0.2444115432767422	3.18198712747609	2.035125415132855	0.145000344430576	3.188004717540091	2.26177450007384	0.05632067558387652	3.206228827144357	2.359633357413545	0.05427771918630615
139	4.6	3.043143150325774	1.212549804406716	0.360931961839723	3.030802423067489	1.394319378938369	0.3618337416136679	3.018225380214306	1.539273074519002	0.3606393661370338	3.046446308607157	1.758479278353441	0.3824496287213262	3.022413702506125	1.722367962506953	0.4068581549671101	2.931721355200354	1.777662665300629	0.5123645152853368	2.79218184920317	2.028706712724754	0.5903099628172163	2.695495780572385	2.251635444654127	0.574614815709857	2.71852604374131	2.339453259581379	0.606109010310085	2.695159008942309	2.442069376566862	0.6114636213115617	2.683212548536365	2.390153729336893	0.5841872235012912	3.062592279804755	1.721846411635098	0.3517464929757966	3.130996271095217	1.775973899703869	0.2444284526911295	3.14555944559472	2.041360640795758	0.1403438262943258	3.122611929009523	2.269006585277303	0.0548209215357035	3.140481997604694	2.368840225570792	0.04971498795274312
140	4.633333	3.043108280049803	1.212495630410135	0.3609059505355867	3.03076822031301	1.394266686794044	0.3618235370445131	3.018208058332393	1.539218584636656	0.3606348260661415	3.046491649500613	1.758425363093268	0.3824513160785008	3.022447698419886	1.722314334068337	0.4068577799760619	2.931743396165669	1.77925168103939	0.5123667518012586	2.783885535778125	2.027853156193238	0.5622718302839195	2.685183964165464	2.248858965477555	0.5229634002140712	2.701953697339047	2.339803076781777	0.5490744623669901	2.681440027053112	2.443433051653461	0.5443174201457707	2.669772114708014	2.38880625942853	0.5176606131306609	3.062619104972232	1.721792016389754	0.3517458933533686	3.130973535328399	1.777289025229378	0.2444399780103457	3.108820055914668	2.039944330322799	0.1356027942551477	3.057091391650818	2.264450422414523	0.05237933813535026	3.072607860736124	2.365769537859962	0.04337615184767261
141	4.666667	3.043070834796849	1.212441455201356	0.3608776809163758	3.030731304622045	1.394213993450413	0.361810540580412	3.01818822935757	1.539164093478549	0.3606272232048249	3.046533099212781	1.758371446606346	0.3824480620111458	3.022478149963312	1.722260704405165	0.4068531110914556	2.931761778555011	1.779752283683981	0.5123652424743668	2.775881471189053	2.020963718731239	0.5341595636479085	2.673646071218732	2.23711330894991	0.4723905025226591	2.683323824029493	2.330641190866039	0.4921239089575438	2.664287612220196	2.43411279460133	0.4774438907426737	2.654103767461717	2.376600294217061	0.4530467085280982	3.062642245513586	1.721737619901202	0.3517405867626963	3.130946606604853	1.777527624245551	0.2444460964645704	3.072571021844847	2.030975845266196	0.1308970148060562	2.992695584239569	2.248618622570536	0.04902836528388858	3.003445144479448	2.350705706162906	0.0354519871004513
142	4.700000000000001	3.043030649244357	1.212387282028295	0.3608471176760853	3.030691539592344	1.394161302065799	0.3617947120649906	3.018165737259751	1.539109604310325	0.3606165098027205	3.046570442309457	1.758317532123414	0.3824398156098132	3.022504851804243	1.722207076730839	0.4068440990597159	2.931776370120013	1.779133764262932	0.5123599591998346	2.768441199791894	2.007927061327597	0.5064390791074459	2.661261655786855	2.216322289215651	0.4233626310729793	2.663131216574626	2.311548713779365	0.4354684393474932	2.644052383344154	2.41387814715452	0.4113665110509016	2.636591728553733	2.353602915355373	0.3908028134725727	3.062661508879277	1.721683225429254	0.3517305247521525	3.130915430130969	1.776675427932231	0.2444467940218563	3.037667855918015	2.014623272687727	0.1263835138777492	2.930613951180688	2.222009589901124	0.04495429436115212	2.934097983619422	2.323907075824572	0.02634196848406423
143	4.733333	3.042987554743954	1.212333109263297	0.3608142245333103	3.030648785345727	1.394108611056323	0.3617760125356167	3.01814042362491	1.539055115493628	0.3606026405648716	3.04660346993441	1.758263618022905	0.3824265335330586	3.022527603416581	1.722153449432261	0.406830700397331	2.93178704381328	1.777379577994484	0.5123508785223094	2.76185005348219	1.988594677050735	0.4797122479477338	2.648581543250891	2.186153064811664	0.3764503514252125	2.642116145745906	2.281711873050951	0.3795696533557127	2.621216256751928	2.381595086420419	0.3465476423968344	2.617824777417447	2.319350345831832	0.3313813699500424	3.062676706703801	1.721628831338225	0.3517156654341465	3.130879950264932	1.774740918409591	0.2444420667667915	3.005025172691317	1.991112035378081	0.1222610932343516	2.871980807460894	2.185021140544736	0.04050912080917134	2.865986674467885	2.28544436200273	0.01662916564544128
144	4.766667	3.042941383639352	1.212278935278879	0.3607789666801552	3.030602902770732	1.394055918838279	0.3617544052148953	3.018112130608321	1.539000625390279	0.3605855730654987	3.04663197721982	1.758209702683408	0.3824081795200011	3.022546207433333	1.722099820896486	0.4068128771891399	2.931793675287218	1.774489311557598	0.5123379808675946	2.756402869827746	1.962868648929611	0.4546361465082147	2.636319812536243	2.146223790804595	0.332329135820963	2.62118333650663	2.240275575625993	0.3251328964512453	2.596443032478235	2.336042303357859	0.283706138544193	2.598666772988338	2.273197016077577	0.2753652944570326	3.062687653835838	1.721574435992598	0.3516959732739238	3.130840112570855	1.771756530289689	0.2444319186529432	2.97560830644562	1.960788837411039	0.1187600187504272	2.818074997291664	2.138093378879252	0.03614052884086282	2.801028977710206	2.235430384630135	0.007005868761376864
145	4.800000000000001	3.042891975071387	1.212224763323237	0.3607413145384439	3.030553759164838	1.39400322857029	0.3617298581236627	3.018080705101751	1.538946137266241	0.3605652699996593	3.046655762722424	1.758155789335916	0.3823847267784337	3.022560470102762	1.722046194337154	0.4067905994674465	2.931796143201127	1.770481344499107	0.5123212521097994	2.752397240432124	1.930788308231407	0.4319248485163541	2.625287911852375	2.096255984830804	0.2919615631944812	2.601319408002972	2.186575065486085	0.2733240216884353	2.570519336122945	2.27625629979855	0.2241661775351139	2.580250947048988	2.214703935517273	0.2238968037857781	3.06269416901146	1.721520042652466	0.3516714215332536	3.130795866370364	1.767777737590947	0.244416361731399	2.950358146540588	1.924201253757842	0.1161340923895849	2.770297353090243	2.081892891226433	0.03236388702603414	2.741191300602387	2.174238233553533	-0.001754036848349815
146	4.833333	3.042839168266556	1.212170591769144	0.3607012376809611	3.030501221544983	1.393950538668925	0.3617023404257784	3.018045995297655	1.538891649483619	0.3605416962202229	3.046674636176288	1.75810187635928	0.3823561545043702	3.022570207149573	1.721992568141573	0.4067638419600107	2.931794331316505	1.765395024141136	0.5123006809484162	2.7501241212387	1.892615385894665	0.4123343762721913	2.616390247827227	2.036267116178047	0.2565777824498603	2.583587404278382	2.120309637627651	0.2260285240596737	2.544570136769746	2.201781620396833	0.1700902711666156	2.563892657889095	2.143873561568688	0.1785976168276771	3.062696079024719	1.721465649682588	0.3516419885494336	3.130747157013661	1.762879018019454	0.2443954126289179	2.930168234822339	1.882104629400708	0.114632253772147	2.730189416402871	2.017426158709112	0.02973828932174104	2.688566694950567	2.102695332806497	-0.008845052371487219
147	4.866667	3.042782807812884	1.212116418989624	0.3606587076717901	3.030445161786449	1.393897847551006	0.3616718238317409	3.018007854376345	1.538837160404782	0.3605148195059421	3.046688417784295	1.758047962132615	0.3823224477344987	3.022575243828807	1.721938940697311	0.406732584292841	2.931788127978274	1.75929620097877	0.5122762588931066	2.749841983409652	1.848910269195675	0.3966052060665656	2.610574291065891	1.966781265634758	0.2275557898206093	2.56915626343488	2.041890743196895	0.1855679637766021	2.520322785276809	2.113038435649285	0.124113783307359	2.550970939744377	2.06136650867529	0.1413412361192412	3.062693219305421	1.721411255447985	0.3516076578380213	3.13069392925235	1.757154097487811	0.2443690903569904	2.915862281939249	1.835497858005227	0.1144642506925992	2.699412767165438	1.946100230384766	0.02878212214997197	2.645521854747386	2.022238500003715	-0.01353230907324499
148	4.9	3.042722750983436	1.212062248233388	0.3606137020556607	3.030385463821213	1.393845158375723	0.3616382854339354	3.017966146350508	1.538782673296292	0.360484612942705	3.046696941731926	1.757994049887489	0.3822835991355524	3.022575418850612	1.721885315218588	0.4066968130487747	2.93177742931233	1.752284016116192	0.5122479816977534	2.751767672216788	1.800595254177908	0.3853399183942284	2.608752431254739	1.888932684028206	0.2061794014176117	2.559236477785526	1.952680603178991	0.1542520690369725	2.499972006841769	2.011797865975356	0.08884989158384354	2.542804307033313	1.968679901485398	0.114000853195612	3.062685438120578	1.72135686320933	0.3515684200855302	3.13063613299456	1.750712605652134	0.2443374164139173	2.908145255401446	1.785662785312574	0.1157721664104941	2.679645844762736	1.869652342392636	0.02985877721787743	2.614618696580115	1.934979629533064	-0.01526510147676123
149	4.933333000000001	3.042658859654618	1.212008077873976	0.3605661967100746	3.030322015558921	1.393792469560463	0.3616017021215674	3.017920741568677	1.538728186521118	0.3604510498702646	3.046700064030668	1.757940138003622	0.3822396017068807	3.022570590137642	1.721831690093596	0.4066565153443509	2.931762141569911	1.744488849018149	0.5122158444050685	2.756076302837827	1.748847077962375	0.3789320321349005	2.611720002077822	1.804207716569086	0.193477218302603	2.554955548108437	1.854703319781419	0.1341097374419226	2.485745670939846	1.90104849030779	0.06665165665287051	2.540583136002116	1.867782270971582	0.09827882720710376	3.062672600410334	1.721302471332227	0.35152426582016	3.13057371583742	1.74367066608124	0.2443004082097447	2.907592334661064	1.733983330968816	0.1186174894999915	2.672519780561863	1.789689373950238	0.03313046890323122	2.598477400663787	1.84293267686587	-0.0137749293286898
150	4.966667000000001	3.042591005045958	1.21195390628527	0.3605161696878328	3.030254713344322	1.393739779522994	0.3615620534665934	3.017871519228756	1.538673698442631	0.3604141065757008	3.046697657203342	1.757886224861167	0.3821904525114213	3.022560630906185	1.721778063710962	0.4066116821487168	2.931742178957963	1.736083609088555	0.5121798443764864	2.762849046124033	1.695064737397648	0.3776271661797008	2.620021027958261	1.714514750456098	0.19033043058589	2.557226767223443	1.750392308526634	0.1265732967992586	2.479608366685604	1.784150401225274	0.05906331175854966	2.545253959541966	1.760766270402309	0.09544078603408394	3.062654584873791	1.7212480781827	0.3514751891431611	3.1305066269853	1.736161661435904	0.2442580822813818	2.914606442985715	1.681728830451184	0.1229905234578605	2.679516526152409	1.707197765018082	0.03857753111212669	2.59976801176315	1.747320395437629	-0.009122047206111129
151	5	3.042519074489304	1.21189973671677	0.3604636064227864	3.030183467247981	1.393687091423389	0.3615193261157441	3.01781836945632	1.538619212328349	0.360373766501749	3.046689605158899	1.757832313692708	0.3821361593816427	3.022545425939752	1.721724439285933	0.406562314097177	2.931717462160345	1.727287866304419	0.5121399863498417	2.772036117044754	1.640821875492724	0.381550664575587	2.633874902304047	1.622050919981216	0.1973998516289396	2.566619403801115	1.642370613220129	0.1324172071513036	2.482800789063051	1.663578549583197	0.06695032910056432	2.557276217904011	1.649650675035883	0.1062206591280428	3.062631281102625	1.721193687022403	0.3514211942044868	3.130434820463243	1.728342886225712	0.2442104603714922	2.929293001219043	1.629971271748137	0.1288198644408583	2.701678654984486	1.622369507584652	0.04602605306973062	2.620884837632592	1.648432493636643	-0.001655777758414934
152	5.033333000000001	3.042442960740936	1.211845567542859	0.3604084909610304	3.030108189251741	1.393634403679965	0.3614735066297191	3.017761184301812	1.538564726542223	0.3603300134357922	3.046675804270555	1.757778402879025	0.3820767323090515	3.022524871238705	1.721670815207753	0.4065084136036689	2.93168791607178	1.71835573468546	0.5120962759544722	2.783450185853238	1.58780584741255	0.3907859667689398	2.65316739618262	1.529325917110153	0.2152306331842944	2.58342258135472	1.533589716569886	0.1519226416998915	2.496064877185726	1.541337714110807	0.09056618399204276	2.576557925208577	1.536458238409341	0.130968477014572	3.062602587154757	1.721139296217979	0.3513622864364689	3.130358241631677	1.720395582435939	0.2441575615990968	2.951400260993687	1.57985548424982	0.1359621603504348	2.739373707676553	1.535731663769952	0.05525082294374337	2.663296581105161	1.546646860106036	0.008361137145691734
153	5.066667000000001	3.042362569540436	1.21179139713808	0.3603508103365479	3.030028800670682	1.3935817147112	0.361424584747952	3.017699863817523	1.538510239448371	0.3602828343529527	3.04665616463122	1.757724490801075	0.3820121868630019	3.022498876012365	1.721617189865839	0.4064499880220523	2.931653473547608	1.709552962330323	0.5120487223497857	2.796760861161931	1.538057376037461	0.4054463050384934	2.677377336657967	1.439855217776293	0.2445671548588894	2.607354764856951	1.428698822708215	0.1858160053498638	2.519503576890862	1.42193278121866	0.1306577884442625	2.60233938109058	1.425198403579318	0.1704162268120391	3.062568412323328	1.72108490413625	0.35129847610634	3.130276835434527	1.712515754740842	0.2440994057263301	2.980342326425233	1.533059142048858	0.1442101659712646	2.792081815255382	1.450022072569638	0.06622671030296483	2.727047398514344	1.444468723184252	0.02110112348096699
154	5.1	3.042277827214213	1.211737228752265	0.3602905600332849	3.029945239527018	1.393529027677544	0.3613725580324242	3.017634321290602	1.538455754314701	0.3602322237703133	3.046630608898488	1.75767058069187	0.3819425488079299	3.022467362696998	1.721563566475858	0.4063870541034164	2.931614076598664	1.701145810091704	0.5119973418290926	2.81150128888562	1.493839971670013	0.4256346742910978	2.705440394984682	1.358300528776883	0.286305929917548	2.637370676018252	1.333639197169903	0.2353904233476159	2.55219238829294	1.312133543398209	0.1888463005859328	2.633057701738933	1.322032568436341	0.2253744602914642	3.062528677986653	1.721030514039291	0.3512297831822474	3.130190551998494	1.704899230155025	0.2440360176173851	3.014978996114575	1.491472811343838	0.153326952370693	2.857704317724437	1.370024602983136	0.07915030695508753	2.809822285093536	1.347829591903687	0.03711053000141382
155	5.133333	3.042188664593859	1.211683060760024	0.3602277336433095	3.02985744444284	1.393476340997542	0.3613174227439941	3.017564469824284	1.538401269505382	0.3601781745160629	3.046599062180072	1.757616670932463	0.3818678404753021	3.022430255643632	1.721509943427319	0.4063196256126297	2.931569660731713	1.693376610608754	0.5119421456081534	2.827160525463287	1.456823155362356	0.4512523612410725	2.736130868879187	1.288791866087308	0.3405318443589255	2.672066970136587	1.253411863857702	0.3012702614964333	2.59253652117427	1.217776842540881	0.2663835902785332	2.666791032640923	1.232969622761098	0.2956492898813986	3.062483306989681	1.720976124294005	0.351156224463927	3.130099332300067	1.697732997578195	0.2439674164630987	3.053953298512405	1.456411133856709	0.1630398151256901	2.93343753899577	1.300130082619948	0.09406280526356711	2.907725476346488	1.263550852156281	0.05670558116736216
156	5.166667	3.042095021132175	1.211628891536119	0.3601623272116542	3.029765360355889	1.393423653089889	0.3612591775120767	3.017490227128316	1.538346783384718	0.3601206812543233	3.04656145232161	1.757562759904064	0.3817880858495653	3.022387481679011	1.721456319109889	0.4062477177254558	2.931520155246701	1.686477143082975	0.5118831420376354	2.843190183700241	1.42832402698656	0.481752921730183	2.768202325371839	1.234566687239599	0.4060702502509824	2.709940444059099	1.191460347005862	0.382611774023807	2.63866131643828	1.142560331612848	0.3629893432549749	2.701831174830443	1.162291697816855	0.3800053236658248	3.062432225869869	1.720921733267451	0.3510778187810009	3.130003116947592	1.69121495651495	0.2438936213402317	3.095811360595637	1.428918342964491	0.1730439338712455	3.015986977348311	1.244116150822792	0.1107250861630177	3.015293851534444	1.197611579955922	0.0797764775306861
157	5.200000000000001	3.041996854012116	1.211574724330467	0.3600943453284025	3.029668948737089	1.393370967115126	0.3611978289860763	3.017411524549885	1.53829229922069	0.3600597459057649	3.046517714817098	1.757508850839819	0.3817033180284529	3.022338975431832	1.721402696739367	0.4061713537043839	2.931465490222389	1.680654658578956	0.5118203423149855	2.859003396873395	1.409276211361555	0.5161270985216356	2.800356125339845	1.197786459676951	0.4805073544057777	2.749450763985141	1.149851697209756	0.4764965305069973	2.68863307246156	1.089036993954889	0.4753419290856457	2.736891399701709	1.112885161751719	0.4754665927266931	3.062375371324241	1.720867344221822	0.3509945944251082	3.12990185859365	1.68553821955757	0.2438146595444946	3.139055402420503	1.409756644050329	0.1830007001853226	3.101986570873728	1.20448886101548	0.1286252823386704	3.126005506637537	1.153970081974006	0.1056531255480278
158	5.233333	3.041894121609868	1.211520557517803	0.3600237895310142	3.029568171726666	1.393318281491927	0.3611333815490917	3.017328294795921	1.538237815377562	0.3599953674246446	3.04646778632977	1.757454942120937	0.381613564434318	3.022284672101949	1.721349074705411	0.4060905516701246	2.931405589881124	1.676086933171419	0.5117537507401245	2.874008158966796	1.400263495995534	0.5530681904523236	2.831138706884695	1.179951494719766	0.5603134658781685	2.788875393307523	1.130359148190987	0.5776839478220681	2.740149857482847	1.060604137623158	0.5964903764388972	2.77075295702032	1.087582279768272	0.5770953124287459	3.062312681449008	1.720812955524169	0.3509065747458064	3.129795506279323	1.680877175034172	0.2437305540509775	3.182253365711891	1.399322417840048	0.1925579792838697	3.188355081075577	1.1822781374411	0.1470625379876989	3.233936426446675	1.133790690805592	0.1331234606080211
159	5.266667	3.04178679086279	1.211466389472768	0.3599506637675912	3.029462999210193	1.393265594638867	0.3610658420811191	3.017240477252119	1.53818333021948	0.3599275465908452	3.046411605471779	1.757401032128524	0.3815188526760038	3.022224509303259	1.721295451397576	0.4060053301382818	2.931340376824533	1.672922770443901	0.5116833704194214	2.887661889471434	1.401561154452799	0.5911688440155075	2.859179599667149	1.181673316977379	0.6418685423844426	2.826357144243737	1.134197195998708	0.6804164605229591	2.790466678289767	1.060201291351454	0.719169356325613	2.801994926986549	1.088564405331902	0.6800981473037078	3.062244097772304	1.720758565541438	0.3508137839620343	3.129684012596786	1.677380488404564	0.2436413291329131	3.224111737596321	1.397660580208282	0.2013490881258656	3.272263762987166	1.177368381426201	0.1651392891292254	3.33437337412544	1.135801531099465	0.1606638613128491
160	5.300000000000001	3.041674845750258	1.211412223444757	0.3598749806866812	3.029353416997182	1.393212909715953	0.3609952257619588	3.017148024709942	1.538128847013853	0.3598562920704071	3.046349115798803	1.757347124095191	0.3814192193057841	3.022158430948395	1.721241830031124	0.4059157159464971	2.93126977831331	1.671258536523826	0.5116092105468831	2.899508201575193	1.412995545796246	0.6290203500907577	2.883372272655107	1.202423427867018	0.7219070422317597	2.860096076943009	1.161071388455148	0.7793612819329439	2.836870152141511	1.088063405909866	0.8366986377464677	2.829240912689589	1.115932689537066	0.779959168102465	3.062169569365155	1.720704177535283	0.3507162555797058	3.129567342388333	1.675160450922591	0.2435470182570639	3.263469649634629	1.404470516690133	0.2089971709714402	3.351189115003311	1.188695605288563	0.1817924396636031	3.424036197458519	1.157252216834963	0.1865232926785665
161	5.333333	3.041558265850078	1.211358057807815	0.3597967482460698	3.02923940603231	1.393160225141139	0.3609215436404499	3.017050886151517	1.538074364124173	0.3597816080922346	3.046280253547439	1.757293216401398	0.381314692873429	3.022086374523693	1.721188208994958	0.4058217289508101	2.931193713925274	1.671128824099652	0.5115312740575728	2.909169768057871	1.433928081797642	0.6652460615829866	2.902840337648436	1.240624413055916	0.7973877743278025	2.888460830876351	1.209108894303615	0.8700185875454345	2.876802620172233	1.141737162662765	0.9434342063542197	2.851319778074176	1.167595179844764	0.8726318290346767	3.062089038517554	1.720649789872008	0.3506140157463546	3.129445451652895	1.674293676313976	0.2434476481815437	3.299359103145966	1.4193146342035	0.2151436295367366	3.423050901733828	1.214787214894963	0.1958930772435156	3.50116483107475	1.195095899517358	0.2088005648779343
162	5.366667	3.041437033476642	1.211303890935686	0.3597159757992516	3.029120949688754	1.393107539332052	0.3608448079757626	3.016949012797368	1.538019879913593	0.3597034997083629	3.046204950994351	1.757239307427263	0.3812053010504263	3.022008274679578	1.72113458667764	0.4057233884652773	2.931112100780694	1.672512386481344	0.5114495635013531	2.916337228548498	1.463344661542162	0.698521730030037	2.916897184946164	1.293920512210765	0.865453716142326	2.910028264729621	1.27526862273837	0.9487558236628834	2.907894797408406	1.217008369900194	1.034946600302027	2.867258335813783	1.239743952850815	0.9543789196811094	3.062002445318285	1.720595400917583	0.3505070903359318	3.129318297848851	1.674819487362877	0.2433432465750936	3.330998417276039	1.441689369583497	0.219486902578439	3.486223467924957	1.254045820083739	0.2064310203453931	3.565282885454318	1.246680936901848	0.2256809923153542
163	5.4	3.041311142993078	1.211249726076687	0.3596326815048918	3.028998042889258	1.393054855447586	0.3607650392154966	3.016842365716665	1.537965397648371	0.359621979921001	3.046123142636581	1.757185400404241	0.3810910807796466	3.021924069487511	1.721080966293272	0.4056207223828404	2.931024862480744	1.675336808154181	0.5113640894691491	2.920763558724466	1.499947637317511	0.7276647082942144	2.925015177852	1.359494092068134	0.9236527309272737	2.923637904193055	1.355648772504622	1.01293209024559	2.928223232341778	1.308810638794431	1.108303923201624	2.876349228411242	1.327310135739387	1.022125765419576	3.061909734690983	1.720541013932508	0.3503955148197514	3.129185852263131	1.676737768030169	0.2432338527103058	3.357839165984578	1.471193271719544	0.2218303741227246	3.539784672461865	1.305325126976179	0.2127288768111104	3.616920549817481	1.310777539396648	0.2359450633771593
164	5.433333000000001	3.041180577020375	1.211195561603848	0.3595468774245402	3.028870669214947	1.393002171904641	0.360682251730412	3.016730895577994	1.537910915690917	0.3595370549991359	3.046034750941148	1.757131493711714	0.3809720576307295	3.021833685696417	1.721027346229688	0.4055137487968923	2.93093191675423	1.679474518668323	0.5112748561738597	2.922266785556293	1.542195657063665	0.7517286047821176	2.926779936648368	1.434288063032723	0.9701804539031093	2.92838755697013	1.445874313718432	1.061092069397471	2.936380994593157	1.411783665362725	1.162078137065431	2.877999657745399	1.424551098084604	1.073756210495071	3.06181083964369	1.720486627282012	0.3502793139514659	3.129048075926011	1.679999938675221	0.2431194975978977	3.379521752973276	1.507515504367124	0.22208507719191	3.583235237276634	1.367887937064832	0.2144601302147489	3.656770242685077	1.387087674465524	0.2391679109402414
165	5.466667000000001	3.041045315297893	1.2111413958899	0.3594585763689043	3.028738809928645	1.392949487119815	0.3605964601712551	3.016614550388061	1.537856432403337	0.3594487309159267	3.045939692155365	1.757077585728785	0.3808482542574388	3.021737044913024	1.720973724874441	0.4054024838364272	2.930833183247163	1.684751183444383	0.5111818684926756	2.920763233089826	1.588415914018344	0.7700363599957412	2.922003593252607	1.515292679518687	1.003917300438057	2.923907243815343	1.541607969742181	1.092791061764609	2.931846385129283	1.521090742831554	1.196041264976309	2.872015783252783	1.525972282131595	1.108357941980427	3.061705687811746	1.72043223933103	0.3501585100176022	3.128904929592488	1.684506374053307	0.243000211655778	3.395687341293941	1.550124190424324	0.2202412857936739	3.615962310421132	1.440773098210789	0.2114980411457382	3.684794133285896	1.474454093942596	0.2354463638309073
166	5.5	3.040905346111197	1.211087232182087	0.359367799867861	3.028602455449316	1.39289680425096	0.3605076871742349	3.016493286459098	1.537801951050874	0.359357021457316	3.045837886334347	1.757023679685946	0.3807197011438899	3.021634073401245	1.720920105440688	0.4052869514713017	2.930728592746044	1.690963358807035	0.5110851402964331	2.916271689682775	1.636998962859253	0.7821486849530099	2.91073543740635	1.599816375518295	1.024285196501767	2.910528920781092	1.639304659907479	1.10800191256586	2.914997126596153	1.63267280458272	1.210252402331429	2.858833675552487	1.628372302576654	1.125801621717041	3.061594212313031	1.720377853339067	0.3500331334372974	3.128756388080262	1.690111197349463	0.2428760354054319	3.405926083747761	1.598098557468038	0.2163380317849942	3.637044000304639	1.522456812176762	0.2037714360379477	3.70006797223299	1.569735600601401	0.2251268740790626
167	5.533333000000001	3.040760643399638	1.211033068852639	0.3592745619096447	3.02846158240672	1.392844121714214	0.3604159476070486	3.016367048621069	1.537747469995211	0.3592619323032356	3.045729241044746	1.756969773961947	0.3805864141342452	3.021524685636863	1.72086648631565	0.4051671633991337	2.930618070687951	1.697897457472042	0.5109846778778622	2.908945592911333	1.686423448319067	0.7878275804869157	2.893357038817797	1.685156395166251	1.03102336641545	2.889291103173852	1.735975912437028	1.106766940994248	2.887285059817393	1.743625701019928	1.204790827267714	2.839417139487841	1.72992957460028	1.12623010970568	3.061476333610031	1.720323467670672	0.3499032008075026	3.128602414985894	1.696634896048116	0.2427469975474796	3.40990037118316	1.650436061281704	0.2104581855235141	3.64577215433048	1.611841501796792	0.191356689213077	3.701973391325361	1.671219294366304	0.208698079039859
168	5.566667000000001	3.040611177807144	1.210978904273697	0.3591788762301718	3.028316164223749	1.392791437925648	0.3603212556911762	3.016235780016627	1.537692987597979	0.3591634687915896	3.045613660259171	1.756915866935525	0.3804484061106823	3.021408793033573	1.720812865886531	0.4050431293278339	2.930501545441476	1.705331532973025	0.5108804883240577	2.899068998673172	1.735206273527458	0.7870386696069464	2.870619327210024	1.768605973268695	1.024223303553658	2.861810709239247	1.829137827544958	1.089493737937411	2.851249974479012	1.851478822370647	1.180107384298421	2.815188363669586	1.82894356384049	1.110108896170697	3.061351969136077	1.720269080690363	0.3497687261934148	3.128442975457751	1.703864032194728	0.2426131263119452	3.407363463358834	1.705751897430685	0.2027586921767658	3.64160395578712	1.707126225100606	0.1745961906734607	3.690316271146818	1.777184343088063	0.1869868379647081
169	5.6	3.040456930596174	1.210924741692033	0.3590807654118225	3.028166184844503	1.392738756042717	0.3602236342062613	3.016099435182404	1.53763850712409	0.359061645743559	3.04549105721177	1.756861961836955	0.3803057011823246	3.021286316615872	1.72075924736629	0.404914869639756	2.930378960910069	1.713033756353026	0.5107725901407669	2.887094878024528	1.781930769831484	0.7799885133444804	2.84380490852068	1.847618014037337	1.004465652775332	2.830391569316411	1.916483266117246	1.057468668396418	2.81067434101185	1.953155214318609	1.137635492005104	2.788089226515115	1.922971722674282	1.078614195290404	3.061221046569883	1.720214695657377	0.3496297348304491	3.128278051988273	1.711553820432535	0.242474462862616	3.398167875187905	1.76189254293331	0.1935029752970006	3.623980510993847	1.803972938999332	0.1542051139744265	3.665242139064307	1.882767510319839	0.1612245923721338
170	5.633333	3.040297866624521	1.210870579479711	0.358980243535606	3.028011612512714	1.392686074481463	0.3601230973751119	3.015957956138572	1.537584026935192	0.3589564696778186	3.045361334234719	1.756808057045055	0.3801583103070876	3.021157166499816	1.720705629142224	0.404782393312648	2.930250254779676	1.720774318947174	0.5106609944809274	2.873552088627254	1.825424294822096	0.7670801962181391	2.814418032256082	1.920271893948511	0.9727462774664062	2.797362379704927	1.996318389358408	1.012780022029442	2.769383020348398	2.046367490659574	1.079982825514805	2.759931603380319	2.009614770827145	1.03321558426141	3.061083481959752	1.720160310936284	0.3494862393368913	3.128107616103949	1.719433154401367	0.2423310378095592	3.382367578536334	1.816295888129905	0.183034573320649	3.592801231497053	1.897132922242817	0.1311826666826735	3.627407654540302	1.982276914641665	0.1330380361557186
171	5.666667	3.040133947166549	1.210816416008941	0.3588773239052228	3.027852412208229	1.392633391658085	0.3600196587934507	3.015811283355809	1.537529545393104	0.358847947407207	3.045224391596306	1.756754150938844	0.3800062441962752	3.021021251157205	1.72065200960183	0.4046457093779491	2.930115368304453	1.728327039035906	0.5105457146893995	2.858950414533715	1.864793694545954	0.7488849709049048	2.783841502716241	1.985379456720531	0.9304044308028421	2.764466585516614	2.067436515021598	0.9581850671273466	2.730415421252478	2.129611664891196	1.010883398179443	2.732043163100176	2.087001659016019	0.9759095928306507	3.060939189311375	1.720105924891844	0.3493382520697964	3.127931641131797	1.727219855344451	0.242182882876255	3.360186815681963	1.866597959724285	0.1717469821413531	3.548430273510208	1.982221839153949	0.1066968679271479	3.577791544275668	2.071341481751236	0.1041825511509572
172	5.700000000000001	3.039965145830803	1.210762254526678	0.3587720281772402	3.027688560952549	1.392580710730285	0.3599133404921241	3.015659370769364	1.537475065763043	0.3587360956097246	3.045080142757208	1.756700246748961	0.379849527253983	3.020878492171888	1.720598391958436	0.4045048393478117	2.929974260940619	1.735477865675909	0.5104267766904631	2.843766855397134	1.899345223694889	0.7260638903913996	2.753272152858776	2.042076525467374	0.8790385256263343	2.732774731680478	2.128922042155463	0.8962561969088568	2.69559596685489	2.201920059317731	0.9338941279793577	2.70531208956758	2.153767374193588	0.9092673930286609	3.060788096322328	1.720051540783631	0.3491857986235547	3.127750121032947	1.734644925309733	0.2420300443375385	3.332114405534803	1.910916895093897	0.1600728099079896	3.4919552661715	2.056073865322168	0.0820769676255147	3.517967242359179	2.147237466210609	0.07632662037156866
173	5.733333	3.039791419857293	1.210708093405421	0.3586643677026353	3.027520019907004	1.392528030114581	0.3598041540044061	3.015502161008219	1.537420586407176	0.3586209209791699	3.044928492861749	1.756646342854786	0.3796881703710391	3.020728802346221	1.720544774599897	0.4043597926026994	2.929826888229551	1.742039623781175	0.5103041981911244	2.828448702400908	1.928549978648961	0.699341259157914	2.723701342605878	2.089539759390691	0.8205597206779477	2.703018389722569	2.18008783762097	0.8291974839236086	2.66573906498931	2.26259611586576	0.8520885338952821	2.680218483620266	2.208960731132283	0.835940578932637	3.060630121311786	1.719997156976765	0.349028891303611	3.127563041476346	1.741467691223401	0.2418725568120196	3.298947280319493	1.947959698381753	0.148426551728364	3.425232631859275	2.116827649355234	0.05856519539584917	3.449980632200414	2.208858477374279	0.05072406493059056
174	5.766667	3.039612723876142	1.210653931017908	0.3585543527193265	3.027346747754312	1.39247534822773	0.359692109620152	3.015339597112457	1.537366105687916	0.3585024298741891	3.04476934992332	1.756592437635942	0.3795221847935567	3.020572096741024	1.720491155914314	0.4042105787498328	2.929673212704183	1.747849775236412	0.5101779989078122	2.813426897018138	1.952024429025845	0.6695105687869612	2.695957789577657	2.127187864618278	0.7571119331611142	2.67574571402601	2.220636987807443	0.7589290876431003	2.640957257488104	2.311219332972992	0.7682747609261608	2.656963193427251	2.251913804708532	0.7583139823070678	3.060465184994977	1.719942771836608	0.3488675425823562	3.12737039464674	1.747478335159224	0.2417104568856043	3.261726883850426	1.976905661850388	0.1371799950232539	3.35075349508906	2.163566278422928	0.0371939176769767	3.376035612553979	2.256072207207363	0.02814217019176863
175	5.800000000000001	3.039429026790637	1.210599770611582	0.3584420028284461	3.027168717103464	1.392422668227957	0.3595772272235366	3.015171637994767	1.537311626871038	0.3583806399111652	3.044602640017294	1.756538534323614	0.3793515988487914	3.020408307708854	1.72043753911556	0.4040572225184982	2.929513217943177	1.752756290772805	0.5100482127797505	2.79910861977522	1.969371637334883	0.6374256446661967	2.670700955873939	2.154562119831917	0.6908561063044004	2.651362556341018	2.250314937057105	0.6870900442389298	2.620796592914826	2.347329725200534	0.6847101394864766	2.635586004040595	2.282229112154019	0.6784302128024093	3.060293226115997	1.719888388623281	0.3487017812694258	3.127172196823871	1.752497811365815	0.2415437995901907	3.22161955451494	1.997265389148281	0.1266455880492749	3.271345734858919	2.195921008850569	0.01868827065274128	3.298117010678516	2.289052794765393	0.00890769041026146
176	5.833333	3.039240280410485	1.210545610559549	0.3583273275409754	3.026985884277509	1.392369988532399	0.3594595166804483	3.014998230306565	1.537257148319344	0.3582555593814928	3.044428280600305	1.756484631297787	0.379176429570084	3.020237358377778	1.720383922592095	0.4038997380753316	2.929346881478403	1.756619910535071	0.5099148657648139	2.785856770058608	1.980162477664851	0.6039382991940703	2.648368409996462	2.171302554653505	0.6236455194006759	2.630035750146854	2.26882171599721	0.6149858323814357	2.60444413843009	2.37060359496807	0.6028616647232545	2.616071243021743	2.300040812554568	0.5982804618231081	3.060114173540248	1.719834005702517	0.348531624888711	3.126968454309212	1.756381441428795	0.2413726306907743	3.17981431917334	2.008801674585133	0.1170726766303461	3.189834117234863	2.213884617602142	0.003439967702973008	3.217794691386223	2.308078055367357	-0.006964728569701287
177	5.866667	3.03904643525717	1.210491449235165	0.3582103361438168	3.026798204769962	1.392317307558438	0.3593389879222706	3.014819323000433	1.537202668395877	0.3581271979170755	3.04424619451417	1.756430726938679	0.378996697883402	3.0200591764549	1.72033030473261	0.4037381425889623	2.929174187952371	1.759322455312175	0.5097779872442622	2.773982774424939	1.983978393094809	0.5698794191452194	2.629207007662292	2.177144897437444	0.5570418252933057	2.611705212077887	2.275904113432808	0.5436705447344938	2.591062277040701	2.381003620613261	0.5239200734759789	2.598299384098031	2.305666252539257	0.5194113049078604	3.059927960846246	1.719779621440287	0.3483570944146823	3.126759180596861	1.759021332392016	0.2411970016156215	3.137447073768577	2.011482910218396	0.1086545440249139	3.108570841308682	2.217788004595328	-0.008464549522797467	3.136648025170826	2.313410491569002	-0.01963898330931684
178	5.9	3.038847459315999	1.210437289886414	0.3580910487804059	3.026605651369049	1.392264628464863	0.3592156625473941	3.014634884319977	1.537148190367001	0.3579955788753191	3.04405632794715	1.756376824478014	0.3788124462920064	3.019873711535055	1.720276688751512	0.403572471998892	2.928995144535671	1.760768942643502	0.5096376230678181	2.763741487802426	1.980397046359085	0.536070859873137	2.613331035647303	2.171828138658976	0.4924121200567636	2.596188352271577	2.271215581358375	0.4740942516536604	2.579844868468801	2.378295477537149	0.4485432855800224	2.582305486613675	2.29908418318426	0.4431069648445406	3.059734544621093	1.719725239097264	0.348178231421122	3.12654441617358	1.76034641153778	0.2410169866413305	3.095655422714914	2.00537449458901	0.1015431909441215	3.029539691401683	2.208123764307608	-0.01713286715710099	3.056314975220535	2.305446930702964	-0.02939125944406285
179	5.933333000000001	3.038643304231408	1.21038313088706	0.3579694755658518	3.026408181278772	1.392211949669483	0.3590895523979942	3.014444870054146	1.537093712596199	0.3578607164449932	3.043858618593732	1.756322922296419	0.3786237072560912	3.019680903922766	1.720223073037897	0.4034027525015225	2.928809749976152	1.760892508166491	0.5094938110972093	2.755351196396536	1.969028986763088	0.5033099420121471	2.600803928180774	2.155016965326816	0.4308673429082231	2.583230820344394	2.25420137651803	0.4071373968117489	2.569920131251114	2.361856631014837	0.3769435371127384	2.56823616752316	2.279924819643996	0.3704995481246199	3.059533871673005	1.719670857039841	0.3479950672697433	3.126324189993716	1.760323315710031	0.2408326513627001	3.055604407810155	1.990572556674608	0.09585971202780555	2.954486157316227	2.185346954418627	-0.02277390072230407	2.978348035553623	2.284585281709029	-0.03650228498604281
180	5.966667000000001	3.038433923391282	1.210328970611112	0.3578456270157777	3.026205753649	1.392159269590349	0.3589606702710189	3.014249239708382	1.537039233447202	0.357722626771355	3.043653012310883	1.756269018774758	0.3784305192078177	3.019480700929047	1.720169455981087	0.4032290148747311	2.928618008983262	1.759658993044727	0.5093465928075238	2.749018868524939	1.949621320938314	0.4723766072693067	2.591724550589585	2.126367766720477	0.3733108931917718	2.572644813984096	2.224191672182026	0.3436833407141859	2.560572102998445	2.330781355115316	0.3091899941327943	2.556297147968876	2.247689281038321	0.3027381934452518	3.059325895936187	1.719616473634656	0.3478076385659217	3.126098536707684	1.758959910614142	0.2406440676017967	3.01848280024935	1.967275317794585	0.09171000047127402	2.885063464221936	2.149927383146188	-0.02561705839089373	2.904199422477708	2.251339471429762	-0.041216190404685
181	6	3.038219292542261	1.210274812307109	0.357719525732951	3.025998349219399	1.39210659138684	0.3588290420718327	3.01404797511986	1.536984756186995	0.3575813407922802	3.043439483211662	1.756215117145325	0.3782329441653927	3.019273076406094	1.720115840796052	0.4030513104189736	2.928419949404581	1.757079762196422	0.50919602620716	2.744932291252117	1.922224278373944	0.4440654605281776	2.586253875080186	2.085817784898635	0.3206223140165807	2.564365134542104	2.180745931232049	0.284694092056837	2.551339876404063	2.284343162845382	0.2455666961715801	2.546794165009207	2.202100417175431	0.2410282993827349	3.059110598564715	1.719562092142976	0.3476160042684331	3.125867516203888	1.756309457037198	0.2404513298408576	2.985454644822914	1.935889131188469	0.08918657826448184	2.822835092406466	2.102460798749293	-0.02586857753293551	2.83562384017895	2.206129627700885	-0.04368581211764019
182	6.033333000000001	3.037999373520213	1.210220654349461	0.3575911843950688	3.025785935086171	1.392053913477435	0.3586946839175608	3.013841046342429	1.536930279179766	0.3574368796260619	3.043217998352811	1.756161215789414	0.3780310327460255	3.019057996385508	1.72006222587254	0.4028696796388812	2.928215587779167	1.753209509351821	0.5090421589766453	2.743245008961893	1.887201960607716	0.4191845317940017	2.584637414632226	2.033659893337144	0.2737519212407385	2.558552048890383	2.123763684058549	0.2313666487661477	2.542112124366676	2.222100279916057	0.1870672081109791	2.540202687021749	2.143252637965564	0.1867202328061094	3.058887951883778	1.719507710931884	0.3474202117905357	3.125631172602336	1.752466941059457	0.2402545202178987	2.957649949367059	1.897075692232137	0.08837108154086011	2.769328250406458	2.043733287429725	-0.02365660491586719	2.774642549218262	2.149301308362979	-0.04396340471409162
183	6.066667000000001	3.037774134226541	1.210166495112822	0.3574606168062122	3.025568484066079	1.392001234280861	0.3585576136322614	3.013628430432938	1.536875800789957	0.357289266789018	3.042988537849833	1.756107313088575	0.3778248407763613	3.018835438654491	1.72000860960055	0.4026841672973654	2.928004946605572	1.748141793853296	0.5088850408093988	2.744058650605591	1.845200852554978	0.3985490536328503	2.587208925374138	1.970571054328054	0.2337986995326765	2.555650873250089	2.053588862173004	0.1852740822514445	2.53333621194435	2.144009526449015	0.1352469062248572	2.537208754870825	2.071516347443639	0.1411106979800768	3.058657939475048	1.719453328368718	0.3472203131760954	3.125389553508093	1.747564041794905	0.24005372370767	2.936190587778624	1.851793538326631	0.08932543881872958	2.726364274587323	1.974928108863596	-0.01904264109094263	2.723570563261787	2.08135424544854	-0.04209196282186981
184	6.1	3.037543571353726	1.210112337846279	0.3573278499601143	3.025345996763328	1.391948556957096	0.3584178633938392	3.013410133274917	1.536821324285202	0.3571385416589722	3.0427511189939	1.756053412275739	0.3776144474621418	3.018605416074968	1.719954995195689	0.4024948389351296	2.927788074747243	1.742011479254676	0.5087247369685707	2.74741177086709	1.797241770060411	0.3828905733160209	2.594314159618956	1.897720994915083	0.2019305305364339	2.556366472391255	1.971250582019763	0.1482022318240722	2.526204966253189	2.051076710581575	0.09220636401307795	2.538658042591051	1.987832541199506	0.1054156637761823	3.058420580053636	1.719398947715381	0.3470163827916359	3.125142732177551	1.741764953705046	0.2398490447359731	2.92215382241639	1.801275502565497	0.09206953325629214	2.696090326059606	1.897626376003479	-0.01206499709248699	2.684910743685073	2.002906622325936	-0.0381388415087076
185	6.133333	3.03730767163573	1.210058180924936	0.3571929005112844	3.025118463823536	1.391895879925362	0.3582754547931327	3.013186152400049	1.536766848030473	0.3569847323083644	3.042505757721237	1.755999511732997	0.3773999167331738	3.018367939173472	1.719901381048502	0.4023017464094544	2.927565011559763	1.734994362041828	0.5085612995034098	2.753289148036737	1.74477189526888	0.3727483461149981	2.606173727956477	1.816631645356263	0.1792911134602414	2.561571523747981	1.878439199391763	0.1219950182096668	2.522589656679392	1.945760794466868	0.06058605898111807	2.545334446782209	1.893888380770176	0.08104237348577507	3.058175888126808	1.719344567339742	0.3468084798121113	3.124890764238585	1.735258500562543	0.2396405685122132	2.916450722315536	1.746963994580886	0.09657291648687387	2.680642329176836	1.813372716239608	-0.002815712029287759	2.660969862392433	1.914285990345793	-0.03217512727782523
186	6.166667	3.037066432207195	1.210004022724234	0.3570557864462333	3.024885884702538	1.391843201605246	0.3581304109003893	3.012956494389416	1.536712370391131	0.3568278683238466	3.042252486008791	1.755945609842861	0.377181314582689	3.018123033652737	1.719847765549957	0.4021049437616775	2.927335804605721	1.727312120520237	0.5083947814768668	2.761577127857864	1.689600827467177	0.3684835022401827	2.622749754039261	1.729239836223786	0.1670543637075881	2.572032900327371	1.77751245184063	0.108379790548273	2.524575089395869	1.83201274327297	0.04295567130627569	2.557780770459726	1.791957660045439	0.06933761490836728	3.057923891501154	1.719290185610081	0.3465966649614383	3.124633705249648	1.728253855461252	0.2394283770824186	2.919654658798438	1.690458112030842	0.1027211625879183	2.681802427367903	1.723822445800274	0.008487870072303203	2.65358344940872	1.815936335535838	-0.02424194549385019
187	6.200000000000001	3.036819883217873	1.20994986649398	0.3569165402488153	3.024648288560837	1.391790525157544	0.3579827702479417	3.012721194626424	1.536657894635705	0.3566679959261364	3.041991372121058	1.75589170983923	0.3769587309651298	3.017870760473613	1.719794151916624	0.4019045067553688	2.927100530011318	1.719232553207422	0.5082252541335047	2.772040611109659	1.633619165329767	0.3703653160568494	2.643757784247708	1.637725989344482	0.1664694859270224	2.588205278476388	1.671061745492241	0.1089335856916096	2.533832780796658	1.714056446997626	0.04127119862327599	2.576178349647771	1.684297579657326	0.07150193783815921	3.057664651690803	1.719235805789245	0.3463810215307165	3.124371632012949	1.720984000878598	0.2392125701669079	2.931924697479306	1.633403156537702	0.110312781037184	2.700768857724049	1.630652689887138	0.0215687666775823	2.664246554633154	1.708679577295089	-0.01435926083362432
188	6.233333	3.03656804472058	1.209895710610052	0.3567751843948634	3.024405692871794	1.391737849002338	0.3578325609876335	3.012480276476333	1.536603419130093	0.3565051500329869	3.041722476440694	1.755837810105212	0.3767322409932921	3.017611173189461	1.719740538540055	0.4017004979114143	2.926859252923523	1.71106234374825	0.5080527772317783	2.784355273260494	1.578793483359284	0.3785883981975927	2.668664151051934	1.54463007050304	0.1789112012060635	2.610104883206898	1.562038756530506	0.1252537773700889	2.551297427322063	1.595959635687714	0.05690233229732281	2.600291799691296	1.573421964219973	0.08865242869062938	3.057398219530025	1.719181426246102	0.3461616177339764	3.124104595432648	1.713702978843708	0.2389932274063938	2.952883441911998	1.577637969501585	0.1190809390295671	2.737805809737947	1.535547543550512	0.03607180114359688	2.693889215353282	1.593656416719454	-0.00259421492669873
189	6.266667	3.036310948264347	1.209841553448542	0.356631743513244	3.024158124674013	1.391685171559937	0.357679813826136	3.012233772479341	1.536548942240429	0.3563393682633837	3.041445875634563	1.755783909024164	0.3765019237694553	3.0173443413455	1.719686923812043	0.4014929835916927	2.926612050834783	1.703143336059684	0.5078774137387548	2.798157791758678	1.527367374906106	0.3932879139170644	2.696691528915686	1.453229944293922	0.2059233545167738	2.637234695501459	1.454094675066252	0.1592025097143994	2.576936340043417	1.481850038243415	0.0913443372925058	2.629372944042909	1.4627755648092	0.1224658544726623	3.057124658777437	1.719127045349764	0.3459385250765198	3.123832644119965	1.706681376581502	0.2387704269410169	2.981594090080242	1.525742485164493	0.1286824875656576	2.791988062753021	1.442374729918588	0.05163524735207805	2.742770152997621	1.47568481308683	0.01096105871595661
190	6.300000000000001	3.036048661237943	1.209787398259645	0.3564862575235527	3.023905643713179	1.391632495991588	0.3575245759534036	3.011981746612292	1.536494467235725	0.3561707058082101	3.041161685712312	1.755730009830514	0.3762678821324928	3.017070372666015	1.71963331094969	0.4012820518770262	2.926359034819789	1.695834329646666	0.5076992451284422	2.812995992602457	1.481949518943958	0.4145413112746479	2.726738665947001	1.368275617122062	0.2490125937814774	2.668455371598037	1.352263039016989	0.2128903530650872	2.609353324813566	1.375826673198167	0.1471613609591783	2.662049038879451	1.356756319796867	0.1755548900053277	3.056844069805395	1.719072666363589	0.3457118378044508	3.123555852031047	1.70018774064879	0.2385442656658708	3.016573500852609	1.480589305617233	0.1387607762476831	2.861016981226129	1.35732164109929	0.06808606565839682	2.810404082014142	1.364133539903033	0.02643347211311333
191	6.333333	3.03578123973336	1.209733243419442	0.3563387558749055	3.023648297236222	1.391579820717603	0.3573668835674645	3.011724248592675	1.536439992482108	0.3559992052759834	3.040870006448052	1.755676110907638	0.376030200349505	3.016789359093625	1.719579698344821	0.4010677741989929	2.926100294911849	1.689462963857822	0.5075183363471918	2.828298653769069	1.444903950876811	0.4420854172214067	2.757563284550252	1.294799341202953	0.308422402075144	2.702164208104218	1.262570770776975	0.2867693982930314	2.646173283195549	1.282335378560159	0.2255021575656795	2.696528878732709	1.260769233959438	0.2491419601954829	3.056556536830437	1.719018287656694	0.3454816324446388	3.123274271517178	1.694455040331159	0.2383148208124524	3.056160942340442	1.444310514380602	0.148954918755293	2.941764353035103	1.285623476243831	0.08528090493417642	2.89518829836927	1.267546704773666	0.04397421780751464
192	6.366667	3.035508749274087	1.209679087303974	0.3561892700948277	3.023386141337149	1.391527144158247	0.3572067754345897	3.011461335686529	1.536385516345639	0.3558249113842953	3.040570943955228	1.755622210638863	0.3757889651079593	3.016501398100904	1.719526084389208	0.400850223810369	2.925835917528089	1.684301477668761	0.5073347489658944	2.843485452903368	1.418026390135587	0.4750729038088291	2.788223178805567	1.237636709826226	0.3820570776978849	2.73689428482706	1.191790454464033	0.3781310489542298	2.685116886164117	1.206824803178645	0.3242938609619001	2.731153906031233	1.18193195459888	0.3416252420215372	3.056262151453179	1.718963907598143	0.3452479884277144	3.122987959457393	1.689675208504736	0.2380821721319559	3.098705745206746	1.418381114252444	0.1588791899868545	3.03048023689338	1.231542997546543	0.1028519118023679	2.993647788246678	1.192946722213261	0.06345430106840542
193	6.4	3.035231287794074	1.20962493316313	0.3560378471433335	3.023119264850259	1.391474469474476	0.3570443073829064	3.011193097947501	1.536331042095019	0.3556478868643833	3.040264638180711	1.755568312258336	0.3755442876990527	3.016206619339879	1.719472472299672	0.4006294957174998	2.925566011387852	1.680569340093708	0.5071485588629955	2.85795310375968	1.40265544784175	0.5121715474261648	2.817707440782963	1.200701354728932	0.4662375362736386	2.771009485036745	1.145562286635911	0.4819491287398679	2.723924445190213	1.154335685071902	0.4383924061876889	2.764352836304132	1.127014004146255	0.4487040790440144	3.055961039995023	1.718909529451002	0.3450110095879866	3.12269700382646	1.686004446323535	0.237846423456389	3.142604615599403	1.403742423440221	0.1681523335315881	3.12308705089247	1.198153341545847	0.1202196842843375	3.100712988146033	1.14568810738467	0.08442791977554231
194	6.433333000000001	3.034948936552067	1.209570779372654	0.3558845224761271	3.022847741585749	1.391421795086247	0.3568795233184848	3.010919609996371	1.536276568095981	0.3554681808196408	3.039951206361954	1.755514414149063	0.3752962601211011	3.015905130647068	1.719418860467657	0.4004056671299501	2.925290660507886	1.678419203612441	0.5069598241724045	2.871111613281351	1.399607433546399	0.551694256627054	2.844890063515376	1.186625141587081	0.5561250157685477	2.802782459495789	1.128005692327302	0.5911236786551974	2.760231617652428	1.129647803444061	0.5598577233107975	2.794630639311904	1.101961312349762	0.5634863178282021	3.05565330815354	1.718855151584025	0.3447707816607591	3.122401471832801	1.683560338564646	0.2376076608408651	3.186339309802232	1.400847222454133	0.1764208310043893	3.215774013785703	1.186972441434399	0.1366835298218637	3.210859114598239	1.128508668246614	0.1061183493711503
195	6.466667000000001	3.034661783341888	1.209516624308024	0.3557293330156154	3.022571652001143	1.391369119413229	0.3567124690107246	3.010640952125236	1.536222092713939	0.3552858438490936	3.039630766023224	1.755460514693731	0.3750449754914758	3.015597041118887	1.719365247284282	0.4001788162366229	2.925009948858564	1.677920289053099	0.5067686028464858	2.882429184595482	1.409040462330041	0.5918852424555048	2.868594881414567	1.196313422278198	0.646866228712987	2.830641699916944	1.140458758392407	0.6990177960945416	2.791955226299689	1.135502752215431	0.6811726672815229	2.820685667717531	1.109386565079591	0.679071867775921	3.055339063283912	1.71880077236565	0.3445273918420375	3.122101432131391	1.682410768607792	0.2373659715114032	3.22838408569277	1.409597771906158	0.1833487820773539	3.305009068673739	1.197910188956221	0.1514611361359722	3.318670097563476	1.141435953550972	0.1273424612344387
196	6.5	3.034369946671584	1.209462471218196	0.3555723311991232	3.022291106736628	1.391316445615415	0.3565432072366317	3.010357233498048	1.536167619216583	0.3551009445042821	3.039303461403521	1.755406617125472	0.3747905503331808	3.015282486717366	1.719311635965341	0.3999490424877014	2.924723985487924	1.679048513083068	0.5065749704139874	2.891419192358681	1.430389478227014	0.6310009944118424	2.887578095102316	1.228893180261284	0.7339493075237966	2.852986764268267	1.181370502951848	0.7997166585670649	2.817155874386912	1.171424874249731	0.7958133224477915	2.841127368253932	1.148236122988778	0.7887619777320484	3.055018440368071	1.718746395057947	0.3442809503609787	3.1217969811532	1.682565498926182	0.2371214658177226	3.267262019704797	1.42932302460235	0.1886281190139446	3.387482104701106	1.229519245937574	0.1637097350522501	3.419383725369759	1.182155456743542	0.1466110243828307
197	6.533333000000001	3.034073522533155	1.209408318477897	0.3554135569958436	3.022006195198041	1.3912637721117	0.3563717874544187	3.010068540170811	1.536113145968519	0.3549135361369392	3.038969403179969	1.755352719826164	0.3745330782669637	3.014961572392432	1.71925802490114	0.3997164249461515	2.924432852042951	1.681692447414457	0.506378985148504	2.897679858750203	1.462428333691971	0.6673966720310077	2.900758803050404	1.282014247038386	0.8134962791943001	2.868400620078681	1.247268734808159	0.8883404160565768	2.83417790933032	1.234692720270464	0.898454729899413	2.854633905811171	1.214946422108097	0.8867140630253931	3.05469154313635	1.718692018028553	0.3440315457293563	3.121488187972163	1.68397538962177	0.2368742330075903	3.301663984009245	1.458895791104323	0.1919885703799966	3.460344406571459	1.279450957450858	0.1725668641135655	3.508990627613884	1.246655690333693	0.1623656828575282
198	6.566667000000001	3.033772607997462	1.209354164461541	0.3552530516589669	3.021717008250848	1.39121109732065	0.3561982604164043	3.009774958048214	1.536058671334005	0.3547236727759108	3.038628694256889	1.755298821177354	0.374272651386082	3.014634396911785	1.719204412481653	0.3994810416896992	2.924136626007009	1.685663972077009	0.5061807048504458	2.900909847527038	1.503329777752137	0.6995382258159364	2.907338956105968	1.352125917641456	0.8821852548194746	2.875864861097321	1.333446341346572	0.9610918935374102	2.841841776862454	1.321617127599387	0.9849035641144261	2.860232844653545	1.30434780731788	0.9683530085830276	3.054358469659874	1.718637639644772	0.3437792655585942	3.121175120334204	1.686536256383846	0.2366243623791495	3.330393515153296	1.496747619428341	0.1932073418369508	3.520958643655427	1.344513096925808	0.1772057449410302	3.583590930245435	1.329300598682803	0.1732146154499992
199	6.6	3.033467328605536	1.209300012417042	0.3550908723638779	3.021423664033008	1.391158424401203	0.3560226938531731	3.009476599068301	1.536004198579644	0.3545314262636318	3.038281460376349	1.755244924411109	0.3740093835310252	3.014301082209406	1.719150801921614	0.3992429909335727	2.923835408540185	1.690721825727612	0.5059802052552906	2.900930882394972	1.550868187623889	0.7260760649901936	2.906874497934123	1.434961407600072	0.9372779261425681	2.874944251525605	1.43447856612693	1.015335566550944	2.839863501101581	1.427887595330082	1.052047446676121	2.857607998601166	1.410503379861614	1.030582313859892	3.054019342273353	1.718583263167604	0.3435242191141969	3.120857874010385	1.690104107089614	0.2363719662117099	3.352433577615178	1.541107239636197	0.1921338836569229	3.567051095216597	1.421240818423716	0.1769510521623276	3.639657539948789	1.423878457005254	0.1781226815933867
200	6.633333	3.033157784106801	1.209245860718469	0.3549270630687796	3.021126254903669	1.391105751771588	0.3558451408202988	3.009173547057928	1.535949726069353	0.3543368517015023	3.037927787773615	1.755191027908679	0.3737433632028311	3.013961713700379	1.719097191610697	0.3990023485577404	2.923529273922544	1.696606733088174	0.5057775452445905	2.897699522473078	1.602726408647292	0.7459923474281382	2.899239944891075	1.526119873984623	0.9768518028878311	2.865883530092497	1.544416454625916	1.04980168356544	2.828998928949897	1.547459860719944	1.098200452605071	2.847193541699126	1.526983237500444	1.071885034966124	3.05367424633276	1.718528886964044	0.3432664914821396	3.120536515956877	1.69452031154367	0.2361171346915369	3.367022081401284	1.590439885070313	0.1887001254627529	3.597004863123779	1.506978550455712	0.1713398028562901	3.675201161410826	1.526865859087019	0.1764241444517174
201	6.666667	3.032844074485327	1.20919170773995	0.3547616687926832	3.020824872244171	1.391053077850103	0.3556656549697876	3.008865883152017	1.535895252167124	0.3541400041922185	3.037567752980787	1.755137130051435	0.3734746758639129	3.013616368848227	1.719043579938698	0.3987591884609951	2.923218296057263	1.703067158827112	0.5055727844868512	2.891332992895353	1.656687727697775	0.7586322768852842	2.884736129326295	1.621433018658644	0.9998126694625747	2.849417254668352	1.657376267514873	1.064236423448218	2.810641885161339	1.673294481378012	1.12265649355289	2.829866781816608	1.647923653122588	1.091850352554761	3.053323259310865	1.718474509401202	0.3430061652344112	3.120211112038767	1.6996201839005	0.2358599575019328	3.373650564089218	1.64343347843906	0.1829188512795153	3.609751755404855	1.599701831252692	0.1601258502950793	3.689563389917468	1.636439065581147	0.1677449849445107
202	6.700000000000001	3.032526328349851	1.209137556729369	0.3545947501446726	3.020519633434948	1.391000405795711	0.3554843062810553	3.008553713429911	1.535840780139628	0.3539409561891475	3.03720145610301	1.755083234071634	0.3732034271741501	3.013265148770893	1.71898997012054	0.398513603686281	2.922902575723801	1.709873060752841	0.5053660011377699	2.882115727341236	1.710726787656601	0.7636215161323548	2.864165446395287	1.717069259565515	1.005638911398185	2.826929419280215	1.76846796161518	1.059269632457484	2.786732112529551	1.799082046922661	1.125075575721832	2.806988019557985	1.768135275180891	1.090664465481965	3.052966483189514	1.718420133740227	0.3427433430567218	3.119881757065672	1.705237382159869	0.2356005463081755	3.372100196170497	1.698947282691948	0.1748996088867432	3.604864611707081	1.697874674758588	0.1433897658124851	3.683029551679156	1.750744031086007	0.1520753281033314
203	6.733333	3.032204643966529	1.20908340606102	0.3544263532960916	3.020210626085332	1.390947734026922	0.3553011486425147	3.008237112322171	1.535786308351112	0.3537397620956619	3.036828957473114	1.755029338350993	0.3729296947555321	3.012908116879371	1.718936360546378	0.3982656626884473	2.922582183777445	1.716813558846597	0.505157254722438	2.870425900223324	1.762950024179878	0.7608413319099154	2.838586522309173	1.809329896039962	0.994315660490943	2.80001902037874	1.873431315202331	1.036225417723243	2.758947978699003	1.919149655081619	1.105808304369196	2.780016181628339	1.882331439152425	1.069101068209902	3.052603982187629	1.718365758348533	0.3424781010686429	3.119548516370293	1.711188453266927	0.235338989162863	3.362420016953279	1.755279860134589	0.1649307431247417	3.582456657879304	1.798433723035061	0.1219087916011765	3.656747517163832	1.866189296118651	0.1302182132591333
204	6.766667	3.031879115260344	1.209029254109341	0.3542565247888614	3.01989793401365	1.390895060962414	0.3551162360946792	3.007916149687469	1.535731835166007	0.353536476200233	3.036450312128238	1.754975441271455	0.3726535536181657	3.012545331588518	1.718882749606597	0.3980154321610876	2.92225719087663	1.72368344336405	0.5049466052895319	2.856728756852323	1.811656570767705	0.7504909397019379	2.809261654566233	1.895007560330932	0.9665209635498163	2.77026902295955	1.969002223703129	0.997037763709922	2.728804942470474	2.028773146692968	1.066511199278334	2.750351859511073	1.986240777714656	1.028630162093937	3.052235815606275	1.718311381593735	0.3422105132349914	3.119211454910908	1.717260948156803	0.2350753744449628	3.34498831534754	1.809868445676001	0.1534808850359292	3.543441058730727	1.896065661519082	0.09714378643225434	3.613067681593191	1.976155536544554	0.1038771286606013
205	6.800000000000001	3.03154986273295	1.208975104122528	0.3540853266900549	3.019581666153495	1.390842389761553	0.3549296394746939	3.007590920551189	1.535677363851466	0.3533311713064247	3.036065605667417	1.754921546065868	0.372375102319159	3.012176880823071	1.718829140516748	0.39776300064692	2.921927698873806	1.730280558568247	0.5047341332689893	2.841554155050932	1.855376751461124	0.7330811777441971	2.777560236323782	1.97148713172419	0.9236303646521272	2.739158094567047	2.052939720968369	0.944080372893633	2.69779701919693	2.124880384699687	1.009928525925745	2.719421605720302	2.076939297882535	0.9717646265207884	3.051862072224598	1.718257006737508	0.3419406764347079	3.118870667767703	1.723222704754632	0.234809814707809	3.320539263588202	1.859966179271507	0.1411175196333762	3.489753902751295	1.985134491225263	0.07088629047394299	3.55510055123513	2.074012339861631	0.07515243506668035
206	6.833333	3.031216975441265	1.208920954475447	0.3539128055695296	3.019261900249896	1.390789718843493	0.3547414126595328	3.007261487757555	1.53562289277245	0.3531239019303326	3.035674887084265	1.754867651116759	0.3720944135627304	3.011802817957094	1.718775531667812	0.3975084337630798	2.921593783441117	1.736400381493061	0.5045199016603453	2.825470069443381	1.892880319631399	0.7093590722630736	2.744866649240065	2.036796714418075	0.8675712690005671	2.7079604405404	2.123849086610265	0.8799348459557353	2.667136912030565	2.205558876783164	0.9394138992048369	2.688541178590879	2.152725137764333	0.9016702676747295	3.051482804494033	1.718202632148023	0.3416686623440805	3.118526219040505	1.728832594727447	0.2345423982554511	3.290020221112359	1.90317119015252	0.1283993998710292	3.423993970443885	2.061061053910691	0.0448209193350356	3.485775083034356	2.155068503095602	0.04601887185295156
207	6.866667	3.03088054036318	1.208866803543286	0.3537390074363204	3.018938711170478	1.390737046627726	0.3545516087796484	3.006927912330724	1.535568420294275	0.3529147224214938	3.035278206174467	1.754813754807032	0.3718115600488054	3.011423197245823	1.718721921451149	0.3972517973289238	2.921255524367113	1.741833154451516	0.5043039751211319	2.809092821330596	1.923102538409525	0.6802881035253859	2.712613054374388	2.089330692584627	0.8009199743288149	2.677845611057026	2.180631860742487	0.8072534408197124	2.637897689705775	2.269748605330701	0.8581920017458037	2.658842922300367	2.212597760361378	0.8215885977270788	3.051098064564971	1.718148256193822	0.3413945422959338	3.118178174546532	1.73385338146217	0.2342732131277478	3.254547476432045	1.937659946989205	0.1158336205603984	3.3492243616758	2.120729055896093	0.02033271422692434	3.407792352525346	2.217010228792873	0.01804212883925652
208	6.9	3.030540672725496	1.208812654574979	0.353563993662016	3.018612200265919	1.390684376274425	0.3543602976262922	3.006590284708126	1.535513949684973	0.3527037063708403	3.0348756519009	1.754759860370451	0.3715266414080715	3.011038109711109	1.718668313083233	0.3969931814374418	2.920913036661391	1.746376949173165	0.5040864401799316	2.793060131984953	1.945248994842137	0.6469800566271381	2.682183668960351	2.127986714154141	0.7267470723173295	2.649898782183979	2.22245714465288	0.7286929771164488	2.611113562313459	2.316990828641542	0.7691936581492451	2.631222669600987	2.255926990768673	0.7345691823710102	3.050707941759254	1.718093882137468	0.3411184135010386	3.11782663715411	1.738069507633074	0.2340023734104809	3.215345341673574	1.962303185715151	0.1038539309938296	3.268586765656582	2.162510795149153	-0.001633029809609955	3.323653383083213	2.259486845402676	-0.007704026505966542
209	6.933333000000001	3.030197455407434	1.208758505946187	0.3533878097243307	3.018282437457074	1.390631706203574	0.3541675315695684	3.006248663614059	1.535459479310381	0.3524909086365642	3.0344672810265	1.754705966190407	0.3712397338677394	3.010647614517116	1.718614704955924	0.3967326545286502	2.920566410584051	1.749850645731174	0.5038673666952278	2.777998083929476	1.958850007883828	0.610597747536557	2.654727979883705	2.152178882966405	0.6482192457935164	2.625058578065216	2.248915988295222	0.6466909520048769	2.587681477185306	2.347174917901433	0.6750774278649991	2.606280213068915	2.282447863875686	0.6433163097641792	3.050312493192542	1.718039508347984	0.3408403501448651	3.117471684561906	1.741300165115251	0.2337299718865222	3.173723107921541	1.976619175843708	0.09283788827096563	3.185031142035451	2.185975684039113	-0.02053447811399439	3.235834448279959	2.283117657163271	-0.03056228246465657
210	6.966667000000001	3.029850969273527	1.20870435603281	0.3532105007150184	3.017949490576986	1.390579034835394	0.3539733626126136	3.005903105960094	1.535405007536574	0.352276384067454	3.034053154247113	1.754652070650504	0.3709509159457813	3.010251773668362	1.718561095461294	0.3964702866867316	2.920215743808501	1.752096281730855	0.5036468277138275	2.764505367530679	1.963675105593065	0.5722986020908106	2.63105237683487	2.161537084133976	0.5683246604262878	2.604021522898455	2.259866936650551	0.563460221528341	2.568398580526325	2.360326028642427	0.5786885064532885	2.584466668754749	2.292135807658071	0.5503843222796614	3.049911778463945	1.71798513319461	0.3405604281325822	3.117113399635518	1.743401183527116	0.2334561038999349	3.131035730008568	1.980630871177286	0.08311230758463076	3.10118790104886	2.191455935225818	-0.0361734348032399	3.146709474270469	2.288716364557367	-0.05017435079560031
211	7	3.02950132502536	1.208650208084338	0.3530321276997372	3.017613456339955	1.390526365330638	0.3537778604601826	3.005553699482851	1.535350537632206	0.3520602076026012	3.033633376170199	1.754598176985032	0.3706602959908756	3.00985069013386	1.718507487816368	0.3962061745520146	2.919861173848362	1.752985479808077	0.5034249199667609	2.753122443114155	1.959648235813162	0.5332378900621852	2.611690719734754	2.155887362894272	0.4897090929292989	2.587236951833896	2.255271696855424	0.4809424949056199	2.553719719535691	2.356448710800194	0.482874061785141	2.566236196062397	2.285006780593707	0.4582351916898629	3.049505898029285	1.717930759940442	0.3402787516526314	3.116751903030917	1.744266562475245	0.2331808927543573	3.088636315202264	1.974664547454141	0.07494028848227474	3.019399387895834	2.179763895846993	-0.04857790832655264	3.058333016055651	2.277420051663569	-0.06645217085991115
212	7.033333000000001	3.029148601512757	1.208596060477076	0.3528527358468597	3.017274401237185	1.390473696109958	0.3535810777150534	3.005200501717895	1.53529606796381	0.3518424359156159	3.033208022572549	1.754544283577993	0.37036796118065	3.00944443792595	1.718453880413622	0.3959403947560345	2.919502813539743	1.752433544175508	0.5032017238975541	2.744279802139204	1.946789786212469	0.4946184683566137	2.597031468038254	2.135340331734894	0.414541169671064	2.574952811681219	2.235220689039559	0.4010655176402131	2.543798113752203	2.335790599369036	0.3904441255392044	2.551954562538818	2.261251109477366	0.3691754542985947	3.049094922969498	1.717876386955128	0.3399954037328118	3.116387289547399	1.743834442212407	0.2329044413165994	3.047910259731772	1.95915136712049	0.06850055071850657	2.941802272096436	2.151965606602494	-0.05789327738941036	2.97269470990012	2.250356077785209	-0.07948320809736595
213	7.066667000000001	3.028792876938919	1.208541911587588	0.352672370442171	3.016932391694273	1.390421025594269	0.3533830674707008	3.004843571464273	1.535241596898197	0.3516231268854758	3.032777178692287	1.754490388813631	0.3700740041895493	3.009033098445599	1.718400271645779	0.3956730279757388	2.919140781622828	1.750403048641402	0.5029773232144301	2.738286733294779	1.92518322630865	0.4577342120770779	2.587401977298314	2.100142566205478	0.3446957116906779	2.567316155136215	2.199804677878678	0.3258121698689658	2.538546668608905	2.298681194414788	0.3042455037583018	2.541989731287845	2.22112727810481	0.2854676579924956	3.048678932015441	1.717822012608563	0.3397104720758378	3.116019660444933	1.742089760286263	0.2326268572845152	3.010332347321562	1.934616812770938	0.06391004216691325	2.870559088286315	2.109310974726794	-0.06426784250229202	2.891999516380124	2.208610165431511	-0.08945848793606223
214	7.1	3.028434261710998	1.208487764665959	0.3524910934830751	3.016587525883591	1.390368356944975	0.3531839016549314	3.004483002190884	1.535187127704725	0.3514023599796501	3.032340979846691	1.754436495926838	0.3697785503853736	3.008616799082657	1.71834666473048	0.395404183629571	2.918775234402331	1.746910118353657	0.5027518246734197	2.735324990264594	1.895089286361597	0.4239227295173013	2.58311777173621	2.050824370788855	0.2818628321374321	2.564433390273111	2.149301938365209	0.2570058190076202	2.537721081863944	2.24572738642419	0.2267239650037969	2.536798707794826	2.165329286206045	0.2093987951949472	3.048258050771203	1.717767640164458	0.3394240754936797	3.115649156556098	1.739066202141619	0.2323482784177929	2.97744118324964	1.901720103316086	0.06124604165806598	2.8079713183959	2.053263294039302	-0.06777536858006865	2.81893540622698	2.153306653343849	-0.09654032188276843
215	7.133333	3.028072835293646	1.208433618089189	0.3523089513214754	3.016239873052665	1.390315688583457	0.3529836354981762	3.004118858803644	1.535132658750706	0.3511801968564462	3.031899535270455	1.754382603302296	0.3694817048122251	3.008195640535381	1.718293058060896	0.395133951723972	2.918406299840485	1.742025402336369	0.5025253168996849	2.735442315188501	1.857024736523666	0.3945179406111384	2.584458998458273	1.988299237120783	0.2276885966781408	2.566353743153028	2.084285096253152	0.196475324745179	2.541122458712812	2.177788467048095	0.1598919645293095	2.536894685601625	2.095143078847819	0.1434065635879622	3.047832378027282	1.717713267993151	0.3391363125221891	3.115275890407621	1.734845485246588	0.232068821343367	2.950730803711815	1.861285935985791	0.06055057503549947	2.756414317623824	1.98560856007752	-0.06838208382274043	2.756624291790507	2.085787793811906	-0.100763328237402
216	7.166667	3.02770867945982	1.208379470234558	0.3521259907593552	3.015889505653039	1.390263018931394	0.3527823250389925	3.003751211178288	1.535078188403762	0.3509567004786462	3.031452970017471	1.754328709324971	0.3691835769578212	3.007769736859432	1.718239450030493	0.3948624257172773	2.918034111896946	1.735875785767434	0.5022978894535536	2.738571427045393	1.811823525487891	0.3707989038519914	2.591610936640711	1.913902273335667	0.1839126478056803	2.57316277253995	2.005692324621214	0.1461887132682849	2.548769674237455	2.095418778396791	0.105315249499901	2.542733213840781	2.01208944400889	0.08985810249547938	3.047402025534716	1.717658894465263	0.3388472854277929	3.114899977625577	1.729557207663079	0.2317886034281734	2.931499585743084	1.814424786176067	0.06183150122684693	2.718119151102893	1.908549040084902	-0.06600693042566336	2.708073446824	2.007799749406947	-0.1020768995869334
217	7.200000000000001	3.027341913281433	1.208325324352837	0.3519422755714726	3.015536532838524	1.390210351150953	0.3525800450950822	3.003380169194379	1.53502371993409	0.3507319547778094	3.031001468803018	1.754274817230526	0.3688843057290208	3.00733925739917	1.718185843857708	0.3945897257483996	2.917658845946845	1.728641109510238	0.5020696523352585	2.744547733281061	1.760721191680793	0.3538682995506396	2.604593164585318	1.829621104724044	0.1523242478320815	2.584967802878256	1.915114905391742	0.1082323105830622	2.560788749890453	1.999173191496881	0.06412538024087221	2.554577653054094	1.917940207532571	0.05089637493565895	3.046967159571007	1.71760452284526	0.3385571244269313	3.114521570196792	1.723368316574555	0.2315077646940827	2.920727852370116	1.762530138939408	0.06504845226515454	2.694945605165583	1.824675488819137	-0.06057258988966637	2.675992460536058	1.92138851208648	-0.1003479047544449
218	7.233333	3.02697262854969	1.208271178821871	0.3517578538251609	3.015181037755629	1.390157683664447	0.3523768532228348	3.003005816613801	1.53496925171001	0.3505060245729778	3.030545194585812	1.754220925404618	0.3685840060061319	3.006904349343187	1.718132237936716	0.3943159499749233	2.917280649660894	1.720549069483013	0.5018406946311198	2.753093746765683	1.705348511240708	0.344500161679844	2.623135495560085	1.738060577709702	0.1344819017363478	2.601758087133108	1.814795269804638	0.08468295817881295	2.5775049506998	1.890505834702588	0.03774786460285212	2.572362895558053	1.814655573106734	0.0282801195105962	3.046527922702897	1.717550151504435	0.3382659358358895	3.114140786077695	1.716474493114559	0.2312264169748456	2.918904836417479	1.70721164548706	0.07012483926468557	2.688067009111582	1.736488887918541	-0.05205917732642143	2.662549871681349	1.82844052908232	-0.09540371270609428
219	7.266667	3.026600922212807	1.208217032019803	0.3515727745006222	3.014823108187031	1.390105014894514	0.3521728080914059	3.002628242887506	1.534914782100193	0.350278976123334	3.030084324460803	1.754167032233272	0.3682827966398631	3.006465172430294	1.718078630662055	0.3940411998650283	2.916899674534872	1.711878351886878	0.5016111060076989	2.763815818178745	1.647727682966691	0.3431451099322466	2.646601263800732	1.642272839680617	0.1317052855189528	2.623227988339957	1.707453734020754	0.07762367699872778	2.599076183002998	1.771352784814703	0.02815873169678045	2.595512588970879	1.704133191547877	0.02358778463910778	3.046084469022214	1.717495778814446	0.3379738291717215	3.113757741982504	1.709104237102206	0.2309446706381018	2.925978043407926	1.650170878641889	0.07697346762533325	2.697853347181333	1.645785285059118	-0.04044917918276235	2.669152759139566	1.729787915637102	-0.08700918197787022
220	7.300000000000001	3.026226930194254	1.208162887198104	0.3513871041354613	3.014462869086368	1.390052348004132	0.3519679879210199	3.00224757755943	1.534860314375749	0.3500508977533984	3.029619090401589	1.754113140953082	0.3679808277585777	3.006021938018695	1.718025025253102	0.3937656050861826	2.916516110707315	1.702957739445856	0.5013809978320904	2.776218213163885	1.590157026220478	0.3499314606198916	2.673979284319763	1.545504044512646	0.1450001821917524	2.648631975101986	1.596124905631148	0.08911447685519436	2.62502175886565	1.643976916537268	0.03788883082575284	2.622933385570409	1.588323403252616	0.03835897452996703	3.045637003578697	1.717441408040671	0.3376809436705178	3.113372588015231	1.701522669330781	0.230662660343756	2.941406080622681	1.593168732651794	0.08547753031332517	2.723931229830812	1.553696753481244	-0.0257366135798075	2.696186079279935	1.625100870206035	-0.07492744970816959
221	7.333333	3.025850760660239	1.208108742735279	0.351200893581388	3.014100418365297	1.389999681416348	0.3517624538407307	3.001863922272248	1.534805846905803	0.3498218589884595	3.029149697509302	1.754059249950528	0.3676782270095493	3.005574830521737	1.717971420104851	0.3934892741887872	2.916130118920385	1.694143087329236	0.5011504616178651	2.789722857703111	1.535066601144469	0.3646582654567898	2.703932536654761	1.451233994946347	0.1748909328479477	2.676848001081662	1.484361537199488	0.1208350120096323	2.654222685950162	1.51146457529967	0.06949050652584642	2.653323997467003	1.470401220618784	0.07393069787910166	3.045185703862455	1.717387037555218	0.337387396289386	3.112985441854217	1.694016759865024	0.2303804955533394	2.964481356714097	1.538305103936262	0.09542441507046784	2.765842410949149	1.462123627493751	-0.00811296591610107	2.743540191642129	1.515363998539469	-0.05904658783292641
222	7.366667	3.025472527084048	1.208054597009901	0.3510141945032551	3.013735859195279	1.389947013554281	0.3515562679720419	3.001477385385178	1.534751378059553	0.3495919306150226	3.028676363513723	1.754005357612159	0.3673751252914438	3.005124045500037	1.717917813612369	0.3932123182431145	2.915741865425144	1.685806615585447	0.5009195894537827	2.80365709153491	1.485149281112404	0.3868321409393964	2.734653812416776	1.363589352215484	0.2215152712396297	2.706282838772131	1.376865564904416	0.1739488466813022	2.684931756523433	1.3787165472375	0.1249476798389627	2.684856546161724	1.354827413767428	0.1312936287118916	3.04473075837933	1.717332665730262	0.3370933068765288	3.112596424139619	1.686887450280538	0.2300982853192782	2.994238525507823	1.488333185483314	0.1065133757949794	2.822671504605448	1.374848375272609	0.01201934105285123	2.810124396092415	1.405338991882166	-0.0393937443031088
223	7.4	3.025092382862337	1.208000453273472	0.3508270761811915	3.013369333999745	1.389894347580983	0.3513495120967998	3.001088118401555	1.534696911108229	0.3493612054905654	3.028199360261397	1.753951467174677	0.3670716823907775	3.004669829442046	1.717864208995151	0.39293487457453	2.91535155388499	1.678315846948096	0.5006884928637478	2.817257175209946	1.443179812398305	0.4155238183209531	2.764021074576073	1.287294816492715	0.2838300448502287	2.734971139216722	1.280373882282255	0.2481372712149968	2.714687657813146	1.254909628560871	0.2044417889270827	2.715296533863165	1.248341764082399	0.2100879985341786	3.044272407376803	1.717278295831276	0.3367988234816874	3.11220569385829	1.680426541641414	0.2298161631096703	3.02942946045922	1.446026885764496	0.1183785417741335	2.892358022127723	1.297399503036171	0.0342681864747306	2.893533975656786	1.30381902919526	-0.01597831589946878
224	7.433333000000001	3.024710452653576	1.207946309904242	0.3506395916936769	3.013000958567098	1.389841681919257	0.3511422503645967	3.000696245450447	1.534642444420728	0.3491297566500522	3.027718923806291	1.753897577024345	0.3667680311466385	3.004212394090394	1.717810604647986	0.3926570556204955	2.914959349098586	1.671987772989274	0.5004572580573862	2.829807349480545	1.411314955767137	0.449313193795777	2.790284457219812	1.226802897792227	0.358853043883977	2.761360069437744	1.202364269676616	0.3400096069461994	2.741291306844878	1.151613342829082	0.3041015963189387	2.74278431771364	1.1591294531874	0.3069602187947392	3.043810857849287	1.717223926230143	0.3365040686412439	3.111813377104754	1.674881598503642	0.2295342364602818	3.068652734512941	1.413446759509873	0.130610386332018	2.971888855117777	1.23503881251721	0.05820222813188652	2.989844820954737	1.220544002268143	0.01095984650607328
225	7.466667000000001	3.024326864785331	1.207892165280307	0.3504517935279076	3.012630853520397	1.389789014991748	0.3509345468744742	3.000301895567696	1.53458797636578	0.3488976568631065	3.027235294477868	1.753843685547272	0.3664643041635723	3.003751954748173	1.717756998965498	0.3923789733031848	2.914565413375464	1.667097355230654	0.5002259680458401	2.840821072389627	1.391245066970169	0.4867632382391871	2.81251492566009	1.186214177421304	0.4429710988946742	2.784748038581619	1.149853796519544	0.4445179622640543	2.763436017416483	1.079291144978309	0.4177033496326303	2.766339799811305	1.095889816247538	0.4169757040763908	3.043346321825924	1.717169555298585	0.3362091649794393	3.111419601259301	1.67046456252811	0.2292526119892767	3.110442906435506	1.392126254317883	0.1427366657029479	3.058052582725175	1.191932731126061	0.08308013809960889	3.093972802953474	1.16312687338896	0.04048863198651516
226	7.5	3.023941790282788	1.207838022652341	0.3502637514047162	3.01225918107849	1.389736349960683	0.350726485497499	2.999905240506739	1.534533510213784	0.3486650006682634	3.026748763034005	1.753789795979335	0.3661606629055929	3.003288774284281	1.717703395166361	0.3921007655359855	2.91416994380539	1.663852737594675	0.4999947245844155	2.849977509332446	1.384055224592361	0.5262162956630797	2.830437929788676	1.168665662611945	0.5315775582326588	2.805125415014282	1.127298110813757	0.5550957757522764	2.781019145144593	1.044030029236447	0.5380237284666535	2.785756444974143	1.064844153734659	0.5335669446590768	3.042879060609872	1.717115186301254	0.3359142634290317	3.111024533486781	1.667336236744209	0.2289714229236914	3.153293833284216	1.38301765759661	0.1542605733608813	3.147695391022827	1.170709180737875	0.1078943542354208	3.200743047172832	1.135711792727393	0.07113816116896543
227	7.533333000000001	3.02355537217053	1.207783880397631	0.3500755185549101	3.011886077248294	1.389683685247882	0.3505181325522993	2.999506421727825	1.534479044332619	0.3484318625538834	3.026259580606815	1.753735906705787	0.3658572423143667	3.002823077902133	1.717649791644342	0.3918225457899953	2.913773100899176	1.662372007732187	0.4997636069961337	2.857060990147164	1.390055539101918	0.5659858210085895	2.844019203707691	1.175341457035067	0.6203885363169109	2.82227151188961	1.136143782314722	0.664983740489932	2.794049452635225	1.04732145756674	0.6575950325627435	2.800976342338139	1.068504317565498	0.6503327396340326	3.042409298094001	1.717060817609023	0.3356194894230538	3.110628307628079	1.665589077066825	0.2286907777133443	3.195603425282956	1.386300388246382	0.1646829699104994	3.237404261770118	1.172171392981468	0.1314426160206539	3.305082404848519	1.138825283032512	0.1011212045965157
228	7.566667000000001	3.023167756590664	1.207729736892991	0.3498871483545772	3.011511682003633	1.38963101927467	0.3503095549942077	2.999105582879754	1.534424577089636	0.3481983172696481	3.025767996819047	1.753682016111349	0.3655541769946081	3.002355089823301	1.717596186792677	0.3915444271710104	2.913375041356165	1.662674638946456	0.4995326928262323	2.861898329614835	1.408792794695108	0.6043773445148753	2.853176676530626	1.205577589754051	0.7055137144386746	2.83538850868463	1.174973582049029	0.7678626606921746	2.802255610764538	1.08695316618152	0.7689839597061494	2.81180701087866	1.106111743782837	0.7615009971164949	3.041937257781953	1.717006447592242	0.3353249684055981	3.110231057592574	1.665248736402405	0.2284107847770936	3.235819243891846	1.401471294885574	0.1735251735371871	3.323685662702362	1.195550743948749	0.1524031329574241	3.402480768195283	1.169976402911661	0.1285944236582479
229	7.6	3.022779124823202	1.207675595387518	0.3496987109984986	3.011136170537323	1.389578355201665	0.3501008386178954	2.998702903697345	1.534370111753574	0.3479644601125622	3.0252743004449	1.753628127430219	0.365251626832525	3.00188507231642	1.717542583828362	0.3912665461842968	2.912975952591613	1.66468552426536	0.4993020782944954	2.864338263071203	1.439168123087004	0.6397736273794389	2.857644149158291	1.257259807773777	0.7833357554412103	2.843297527661974	1.240080299910065	0.8584115585702846	2.804645431957284	1.157832812730744	0.8663438877681211	2.817775005725654	1.174279306806353	0.8616833446423573	3.041463201984226	1.716952079513887	0.335030850778444	3.109832951780791	1.666276802346261	0.2281315764927279	3.272477331879291	1.427448682773848	0.1803508508595876	3.403128376395739	1.238676554690348	0.1694065575716573	3.489024261749692	1.223912270790218	0.1518259346813073
230	7.633333	3.022389621932875	1.207621454256968	0.3495102591994388	3.010759684099666	1.389525691449102	0.349892049887438	2.998298526528474	1.53431564669066	0.3477303643193751	3.02477872823503	1.75357423904598	0.3649497209566155	3.001413239300392	1.717488981143493	0.3909890115790952	2.912575980667643	1.668241143838075	0.4990718364933703	2.864282394063448	1.479534836203599	0.6707229935617474	2.857076533186889	1.327099221029243	0.8505766096314377	2.844961034168746	1.326288623880872	0.9325277011085642	2.800244684535573	1.253138183296223	0.946005526580465	2.818134498485562	1.267591375537752	0.945645118651195	3.04098734435135	1.716897711743172	0.3347372574845433	3.109434120557074	1.668575069079572	0.2278532576556051	3.304239949110864	1.462713253479723	0.1847955443948514	3.472217262769068	1.298179284527967	0.1811156886931207	3.561199784013029	1.294137769476325	0.169318506989051
231	7.666667	3.021999391659395	1.207567311876687	0.3493218449679408	3.010382363074807	1.389473026436784	0.3496832544230362	2.99789259143901	1.534261180266675	0.3474961017516953	3.024281506448875	1.75352034934177	0.3646485845610408	3.000939796106587	1.717435377129719	0.3907119289908154	2.912175265511431	1.673098759504823	0.4988420383601923	2.861696839827643	1.527690502459068	0.6959424806695746	2.851233533923869	1.410804501430525	0.9044435540805192	2.839736064405099	1.427580730498435	0.9873474750322376	2.788753747089189	1.36585285308245	1.00545191904476	2.812205730737642	1.379227450593019	1.00916726725659	3.04050989015815	1.716843342648875	0.3344443060745222	3.109034691628221	1.671997145924257	0.2275759308405028	3.329922773391962	1.5055461384537	0.186582225347098	3.527897880499327	1.370360676864425	0.186386312274509	3.616342995631991	1.375248939196199	0.17995063243201
232	7.700000000000001	3.021608612098473	1.207513171494426	0.3491335365629287	3.010004380462633	1.389420363323959	0.3494745355765234	2.997485272072083	1.534206715748962	0.347261763736926	3.023782894718357	1.753466461550407	0.3643483650707339	3.000464981086672	1.717381775002655	0.3904354251651302	2.911773977565959	1.678972530126527	0.4986127735027978	2.856636140761593	1.581202321478721	0.7144127003683699	2.840100793627021	1.503853790271261	0.9428860635414533	2.827613723525432	1.537887498867101	1.02136240013288	2.770631170319662	1.49000905347969	1.043111777470295	2.799840738620162	1.50205683781368	1.049637370004768	3.040031078634625	1.716788975492597	0.334152136282813	3.108634826877336	1.676366383834259	0.2272997216358398	3.348636628971966	1.554508091871048	0.1855751914975095	3.568235345882742	1.452758148166948	0.184549493508695	3.652973205515677	1.465446026077528	0.1831198141326544
233	7.733333	3.021217424045835	1.207459031485029	0.3489453846215477	3.009625872537689	1.389367700529934	0.34926595677417	2.997076701661985	1.534152251502807	0.3470274189572565	3.023283096374937	1.753412574054577	0.3640491768172719	2.999988979863138	1.717328173153494	0.3901595973021981	2.911372245986073	1.685565082938389	0.4983841087104984	2.849239921527109	1.637698376964951	0.725436324139072	2.823861516140112	1.601976910391127	0.9646278638568615	2.809095880079863	1.651662739280675	1.03430026745296	2.746972150795461	1.619972119992779	1.058612159298352	2.781516171424501	1.62933987056584	1.066185898702538	3.039551096892179	1.716734608642649	0.3338608564578077	3.10823465069324	1.681478499954712	0.2270247287944868	3.359721715977034	1.608234764175188	0.1818085232373831	3.592008626488445	1.543567744277053	0.1755394794991113	3.670390687669899	1.564744674610996	0.1787739541089893
234	7.766667	3.020825965149651	1.207404890223215	0.3487574390134736	3.009246971958274	1.389315036473898	0.3490575801202735	2.996667008734428	1.534097785893385	0.3467931342969184	3.022782302620291	1.753358685236896	0.3637511274991317	2.999511967202356	1.717274569973371	0.3898845374800335	2.910970193666678	1.692574899949219	0.4981561083372317	2.839728347130369	1.694845147846792	0.7286141286096257	2.802915327756781	1.700950388846151	0.9690171929974073	2.785118064641074	1.763720499397923	1.02675317785257	2.71936418631099	1.750260014433784	1.052749197333891	2.758310641795087	1.754866473197975	1.059289335260007	3.039070122385664	1.716680240467259	0.3335705693860923	3.10783428581761	1.687099997280034	0.2267510487723529	3.362705950641053	1.665180164748742	0.175456530400299	3.598420196270681	1.640890826736112	0.1597766277189927	3.6682703774784	1.67305282639829	0.1672176513434547
235	7.800000000000001	3.020434404868085	1.207350750956246	0.3485697654791726	3.008867841466499	1.389262374314657	0.3488494848518237	2.996256353353102	1.534043322187642	0.3465589956033209	3.022280736348435	1.753304798329886	0.363454344992071	2.999034148627206	1.717220968677615	0.3896103572555034	2.910567970805169	1.699709866243715	0.4979288543964114	2.828401534285197	1.750378846566622	0.7238296255198204	2.777978110398098	1.796611928442629	0.9559973694517915	2.757178300374022	1.869717406155487	0.9999138785293329	2.689975039783652	1.875930697870538	1.027281219888948	2.731812046376521	1.873343291550269	1.030407204910314	3.038588365333612	1.716625874227691	0.3332813984036844	3.107433889271245	1.692986570314854	0.2264788002478391	3.357326905422779	1.723590477431336	0.1668100700487049	3.58712828543239	1.742411638791884	0.1380700553638165	3.646406881746781	1.788859910332642	0.1490887607013948
236	7.833333	3.020042872864858	1.207296612058851	0.3483824119829612	3.008488605208905	1.389209712471455	0.3486417300215179	2.99584485423701	1.533988858750852	0.3463250659951164	3.021778565797528	1.753250911716353	0.3631589252391837	2.998555677811141	1.717167367657551	0.3893371393977623	2.910165685062079	1.706711366944843	0.4977024065254575	2.815633601238998	1.802327946591225	0.7113321587802456	2.750029876387575	1.885310372440068	0.9263297591435647	2.727109618334062	1.966423168334962	0.9559347986914604	2.661260429850575	1.992642444943243	0.9844518982015028	2.703632151205004	1.980697130029555	0.9821477133500536	3.038105985050499	1.71657150829233	0.3329934363928829	3.107033581793324	1.698902574284375	0.226208075714162	3.343598976530282	1.781193390040906	0.156318141961338	3.55830269149792	1.843817943884091	0.1118063872266629	3.605156764066458	1.90640514683941	0.1257106261132226
237	7.866667	3.019651492849772	1.207242471905873	0.348195425721167	3.008109382580663	1.389157049363672	0.3484343735179731	2.995432626447366	1.533934393948444	0.3460914074860879	3.021275953878901	1.753197023779305	0.3628649607458217	2.998076702973423	1.717113765304708	0.389064963904983	2.909763440370231	1.71333988979339	0.4974768233837194	2.801874714307871	1.848955255333796	0.6917603847749413	2.720293966602783	1.963943177661503	0.8816578309369995	2.696661570783994	2.051242851850364	0.8977460445162334	2.635179842182366	2.096812104992082	0.9270048876817495	2.675136929302194	2.073773147060937	0.9178142757247534	3.037623136608074	1.71651714102975	0.3327067733877457	3.106633486043911	1.704607993080812	0.2259389676554855	3.321962075825533	1.835018387759596	0.1445869325541379	3.513123664158413	1.938733214167785	0.08295433884602688	3.546622567877313	2.016176476842305	0.09908806916650344
238	7.9	3.019260418533916	1.207188333744825	0.3480088694196015	3.007730322108159	1.38910438815045	0.348227490239203	2.995019818362304	1.533879931047781	0.3458581018652606	3.020773102833242	1.753143137751799	0.362572566897624	2.997597409670161	1.717060164834967	0.388793932421919	2.909361373627022	1.719373814200195	0.4972521830082059	2.78760939457095	1.888795992862745	0.6660750651992671	2.690097571037201	2.030126201354209	0.8243312576076773	2.667199455296667	2.122154611254421	0.8285582043279173	2.61275129407537	2.185419275457785	0.8575237611194777	2.647322958053848	2.150357385288966	0.8409421615881381	3.037140013675652	1.716462775701694	0.3324215221516932	3.106233761929565	1.709868502044903	0.2256715919989234	3.293209231582724	1.882198356039402	0.1322506263613054	3.453655479866255	2.021230251629626	0.05353837122554501	3.474093193793474	2.110042160855253	0.07132416111861675
239	7.933333000000001	3.018869764274214	1.207134195950924	0.3478227871946627	3.007351533348609	1.389051727251578	0.3480211340772468	2.994606538802023	1.533825468414744	0.3456252082462699	3.020270166502338	1.753089252017357	0.36228182924288	2.997117936787538	1.717006564640381	0.3885241192398176	2.90895958457138	1.724612993140539	0.4970285422545239	2.773318270304826	1.920694528924602	0.6354293672917446	2.660710418256676	2.082288732260993	0.7570536812628086	2.639618744263281	2.177914467712155	0.7514402511762845	2.594123346521473	2.256810852950217	0.7783592465980586	2.620975195966375	2.209391496683419	0.7551823168567754	3.036656764129147	1.716408410677222	0.3321377666951867	3.105834537145585	1.714478312666706	0.2254060394335852	3.2584126938718	1.92055462716187	0.1198692366061272	3.382496933352965	2.087239156587787	0.02523578745881449	3.391047676295263	2.183219025600917	0.04415376967167127
240	7.966667000000001	3.018479640728198	1.207080056899658	0.3476372214105107	3.006973121429114	1.388999065087128	0.3478153566513076	2.994192895433638	1.53377100441551	0.345392784514516	3.019767298995253	1.753035364959813	0.3619928320125681	2.996638422336479	1.716952963113313	0.388255597220343	2.908558173559968	1.728871612141995	0.4968059580134607	2.759449136198051	1.943668461299259	0.6011151830991941	2.633222645200778	2.119323025135615	0.6827676452977298	2.614389798335714	2.217646914599484	0.6691523756043379	2.578688995337134	2.309578006762774	0.6917243856147025	2.596751379733151	2.250491648988608	0.6643256195834285	3.036173536592425	1.716354044325695	0.3318555899299644	3.105435946142513	1.718261085868929	0.2251424018998171	3.218899594722235	1.948588789237863	0.1079342855635951	3.302609053823579	2.134483083723381	-0.0006118409205566611	3.300881099029235	2.233865703888823	0.01882368444186354
241	8	3.018090189413865	1.207025919839162	0.3474522292263824	3.00659522108499	1.388946404816914	0.347610225831449	2.993779032600685	1.533716542318172	0.3451609084525283	3.019264701511736	1.752981479813005	0.3617056847320806	2.996159047969991	1.716899363470439	0.3879884624274053	2.908157278688965	1.73198631310052	0.496584507782356	2.746410604210896	1.956943966028714	0.5644828118700589	2.608518123979091	2.140628587052431	0.6044539054579914	2.591726349550368	2.240721156979179	0.5840936719442983	2.565648032787256	2.342513778003297	0.6002963842653889	2.575157591482096	2.273898999627194	0.5716929413920958	3.035690525202787	1.716299679909609	0.3315750995806385	3.105038166768711	1.721072220707067	0.2248807965772443	3.176142309415491	1.965390835591232	0.09685936886577323	3.216985983021007	2.162100473286949	-0.02303494227984128	3.206930758371193	2.262090798965613	-0.003751825414088728
242	8.033333000000001	3.017701512332787	1.206971783145389	0.3472678493338563	3.006217928743499	1.388893744861496	0.3474057888922503	2.993365057220488	1.53366208048942	0.3449296360598121	3.018762533571775	1.752927594961291	0.3614204707422158	2.995679954228629	1.716845764104657	0.3877227862376498	2.907757005063893	1.733829813747597	0.4963642500080252	2.734578583100603	1.959986800931253	0.5268655321653622	2.58726235063348	2.146024441363191	0.5249557029652817	2.57171945804857	2.246937829047127	0.4985210931505129	2.554439773049261	2.355279074462777	0.5071599786573049	2.556522326694321	2.279950669063789	0.4799311084812261	3.035207883886875	1.716245315798837	0.3312963778119206	3.104641348967434	1.722802953960959	0.2246213185368119	3.131705444887767	1.970506898441221	0.08697396515927606	3.128577931949567	2.170165353122945	-0.04143090131589383	3.11245232278898	2.26919613741409	-0.02297257945842074
243	8.066667000000001	3.017313707063831	1.206917645194528	0.3470841191039628	3.00584133688924	1.388841083641675	0.3472020915473675	2.992951075477915	1.533607617296193	0.3446990226795937	3.018260959202251	1.752873708789269	0.3611372742900195	2.995201284504137	1.716792163409108	0.3874586403563337	2.907357461805944	1.734313588111997	0.4961452446965863	2.724335571192987	1.952511916943106	0.4895733038122609	2.569952714730622	2.13554475036791	0.4468807305620143	2.554470396793121	2.236299632373078	0.4146973089485593	2.54489794538465	2.348070072547276	0.4155925214535953	2.541122359355251	2.269044989185145	0.3914319916405422	3.034725770245923	1.71619095036349	0.3310195074679637	3.104245650094075	1.723378708924564	0.2243640648337329	3.087186807860215	1.963846650292904	0.07854683646983641	3.040136011856129	2.159343175474629	-0.05547538262929189	3.020277783087677	2.257047715307344	-0.03855362656882726
244	8.1	3.016926901732874	1.206863509235256	0.3469010912784274	3.005465568349578	1.388788424317842	0.3469991965859553	2.992537230520906	1.533553156007207	0.3444691441275304	3.017760193267859	1.75281982453136	0.360856206993538	2.994723229102677	1.716738564601071	0.3871961213222697	2.906958797181644	1.733387338688882	0.4959275730430574	2.716086469399091	1.934476841547824	0.4539363597763967	2.556967231780045	2.109213103647379	0.3727764094203859	2.540143990989196	2.208607683761509	0.3349474873642776	2.537103462327564	2.320922978152423	0.3287605739346447	2.529172060690526	2.241184741480554	0.3085020125793783	3.034244389948359	1.716136586866633	0.3307445978806645	3.103851269806738	1.722760818915387	0.2241091578997225	3.044280348359269	1.945651161458801	0.07181078891828424	2.95455848257089	2.130648590527158	-0.06503640472249379	2.932880796702302	2.227354431849627	-0.05043575695857522
245	8.133333	3.016541185524603	1.206809373644115	0.3467188010771682	3.005090708980147	1.388735765311164	0.346797147550339	2.992123628383162	1.533498694989788	0.3442400556213272	3.017260412273235	1.752765940572499	0.3605773580534129	2.994245939905594	1.71668496607404	0.3869353038462418	2.90656112456102	1.731049177882063	0.4957112975437298	2.710239952157918	1.906202825244112	0.4212853970429811	2.548600376208964	2.067224222063561	0.3051981180991724	2.528995490329807	2.163586926084148	0.2616122077387714	2.53122399584012	2.273676647434489	0.2496576387527197	2.520887927574318	2.19626584120272	0.2335373321859484	3.033763910959936	1.716082223678713	0.3304717361262606	3.103458378015225	1.720954624123836	0.223856699550809	3.004726221143471	1.916547392916442	0.06696088564180014	2.874937880252554	2.085439733498059	-0.07016341469271356	2.85230330327833	2.181321489783062	-0.05869000396932118
246	8.166667	3.016156644296139	1.206755236797878	0.3465372830480126	3.004716842385283	1.388683105043045	0.3465959875728666	2.991710375709871	1.533444232611505	0.3440118130699185	3.016761801211712	1.752712055297833	0.3603008211459081	2.993769574666779	1.716631366221728	0.3866762656063999	2.906164557002278	1.727360159167306	0.4954964811864639	2.70717693111875	1.868516982303726	0.3928667776262791	2.545113592827166	2.010346363190566	0.246626613888457	2.521414793266563	2.101421378101933	0.1969719813324654	2.527384409412376	2.206507712102761	0.1809215389460461	2.516635846796412	2.134624404640184	0.1689816494204613	3.0332845085115	1.716027859170389	0.3302010132874638	3.103067150510673	1.718010895483097	0.2236067949987181	2.970304809753861	1.877560828959272	0.06415693439293908	2.804658428866685	2.025435935385023	-0.07104141525929944	2.780646734968859	2.119758388630891	-0.06340677818941626
247	8.200000000000001	3.015773396008294	1.206701101945697	0.3463565874159207	3.00434408467824	1.388630446674382	0.3463957775399361	2.991297618287052	1.533389772141621	0.3437844936115616	3.016264600875037	1.752658171942236	0.3600267189307169	2.993294342235953	1.716577768261894	0.38641911036807	2.905769243511271	1.722440576887698	0.4952832060921426	2.707223832093709	1.822717894940356	0.3698573113408196	2.546776779657843	1.939805947935372	0.1994083957334768	2.517983940268457	2.022721882263439	0.1433851973425033	2.525607570319218	2.119845465968043	0.1248824920001931	2.516910762949471	2.056666456038369	0.11720513886437	3.032806410173983	1.715973496605175	0.3299325484185607	3.10267780341805	1.71402596665068	0.2233595740081191	2.942754962546998	1.830124546172706	0.0635140319900306	2.747202958204271	1.952721850089709	-0.06793093773220518	2.720273471407889	2.043384256127462	-0.06465907799269889
248	8.233333	3.015391522469438	1.206646967464665	0.3461767475705784	3.003972518423756	1.388577788626921	0.3461965599908911	2.990885467806277	1.533335311948078	0.3435581543642034	3.015769019841815	1.752604288891165	0.359755152168693	2.992820418645105	1.716524170588586	0.3861639206573627	2.905375297870838	1.71646745594576	0.4950715339568293	2.710609759277911	1.770508341403279	0.3532835568798662	2.553861535768822	1.857267835252316	0.1655625333881301	2.519482473168778	1.928782688120713	0.1034050854534624	2.526321114156552	2.014802544078353	0.0837763794989556	2.522242083030158	1.963074620248934	0.08044197198659077	3.03232981088553	1.715919134354037	0.329666438774311	3.102290521538012	1.709142128129796	0.2231151438947796	2.923564403639424	1.776049856312444	0.06508973932597666	2.705564689715858	1.86956113100451	-0.06111371910817388	2.67369565369128	1.953414971815587	-0.06257615290654009
249	8.266667	3.015011105286897	1.206592831732096	0.3459977967767457	3.003602227622125	1.388525129322643	0.3459983776073803	2.990474039902898	1.533280850399066	0.3433328531141939	3.015275280205993	1.752550404530326	0.359486224629817	2.992347990954466	1.716470571596101	0.3859107811939072	2.904982834221972	1.709672199703119	0.4948615252586883	2.717442280767842	1.713992263188294	0.3439259747104891	2.56660853174604	1.765117938885629	0.1467091604337873	2.526795017100878	1.822022959895161	0.07955765601643695	2.530657134576417	1.893648938995272	0.06007685039175889	2.53313438963111	1.855250566649801	0.06046967484404576	3.031854916803773	1.715864770788177	0.3294027841522452	3.101905492499433	1.703545295292389	0.2228736112739598	2.913871613059725	1.71758832605181	0.06888131868729624	2.68220356719378	1.778541191682252	-0.05089734009897687	2.644003948855105	1.851937211289876	-0.05742569932330128
250	8.300000000000001	3.014632260923648	1.206538697997609	0.3458197844418155	3.003233331311213	1.388472471922978	0.3458012912110034	2.990063490658049	1.533226390764451	0.3431086686145035	3.014783659630157	1.752496522095148	0.3592200667062477	2.991877298018139	1.716416974502791	0.3856598013472809	2.904592001337363	1.702336022413802	0.4946532581891719	2.727692065074808	1.655575517136183	0.3422244680828063	2.585180861151002	1.666599639652702	0.1439354528584905	2.540753003569687	1.706169739313908	0.07398014006741764	2.540084124839574	1.760498798075137	0.05592486117104696	2.550085620015416	1.735867518573603	0.05856683485530925	3.031381985939102	1.715810409171647	0.3291417100548084	3.101522938005457	1.697456883223365	0.2226351025534982	2.914311104104291	1.657315433411819	0.07481444980264887	2.678875972781187	1.68251902476393	-0.0376470923486964	2.634618891659001	1.74191920125126	-0.04969559665079255
251	8.333333	3.014255072671006	1.206484564638842	0.3456427438829088	3.002865917023627	1.388419814850274	0.3456053439734253	2.989653942018224	1.533171931412834	0.3428856597130242	3.014294400707499	1.752442639971751	0.3589567860831989	2.99140854413687	1.716363377703376	0.3854110688958383	2.90420291314695	1.694775155174848	0.4944467912226562	2.741207637929189	1.597771256014524	0.3482609253848693	2.609601651411545	1.565545559205612	0.1577434057027946	2.561953430518862	1.585838497859589	0.08815688123290749	2.555763500797145	1.620844243692317	0.07265700592775801	2.573535229027692	1.608962042105342	0.07594125968956554	3.030911241071891	1.715756047876051	0.3288833193769878	3.101143044132079	1.691122552614086	0.2223997197288303	2.924976750216469	1.597866464850552	0.08273519878470594	2.696480533109963	1.584295062152816	-0.02173091354429545	2.648281000954548	1.626588388295394	-0.03995188241047156
252	8.366667	3.013879626107399	1.206430430033539	0.345466708628913	3.002500074954906	1.388367156526993	0.3454105793898795	2.989245519292167	1.533117470712937	0.3426638856417059	3.013807757238649	1.752388756546367	0.3586964919957758	2.990941943616575	1.7163097795927	0.3851646729567063	2.903815687628156	1.687319618543139	0.4942421826857203	2.757740239629181	1.543138006015609	0.3618245229926962	2.639686520627569	1.466511939855323	0.1881527155126865	2.59064563855526	1.466569493232508	0.122837244529833	2.578304211423067	1.481158605114182	0.1108991578526735	2.603708809212548	1.479998134093093	0.1135771851928737	3.030442913488133	1.715701685273104	0.3286277160494626	3.100765994473009	1.684801867605896	0.222167561715777	2.945332605611903	1.542236082995718	0.09239292080891662	2.73483147996748	1.48759117295032	-0.003562257561748506	2.685879493642571	1.510036733920793	-0.0285973931888748
253	8.4	3.013506043802172	1.20637629743141	0.3452917283013319	3.002135931919221	1.388314500114701	0.3452170589170724	2.988838389024344	1.533063011934807	0.3424434261084651	3.013324038447279	1.752334875054584	0.3584393183555359	2.990477763516949	1.716256183389284	0.3849207260030852	2.903430483112698	1.680303046492292	0.4940395094888841	2.776935715749731	1.494405480015359	0.3824901410669435	2.674930360589774	1.375185350882422	0.2347089884984666	2.626540690731406	1.3551462801259	0.1780091430823977	2.607726452645547	1.348805452812728	0.1703224821193887	2.640255542997766	1.355927718729177	0.1714648245504355	3.029977285472335	1.715647324627	0.3283750277999432	3.100392005154685	1.678751913611237	0.221938745304225	2.974252216627557	1.493675424441337	0.1034717461050903	2.792535663958348	1.398151951079031	0.01658567819038585	2.746786718311352	1.399584298681416	-0.01566510416723717
254	8.433333000000001	3.013134419301322	1.206322165209955	0.3451178374543676	3.001773587056343	1.388261844035617	0.3450248275837992	2.988432687083385	1.533008553446933	0.342224342120209	3.012843521638288	1.752280993882379	0.3581853772920151	2.990016240040748	1.716202587487729	0.3846793199008973	2.903047428473875	1.674040656270052	0.4938388303742435	2.798373177013565	1.454191843486731	0.4096023432840435	2.714550010869408	1.297596473032842	0.2962105848575117	2.668740027536203	1.259155201668963	0.2528389441596018	2.643338977307276	1.231974729860156	0.2493775756725674	2.682109588796778	1.245494744200571	0.2485890024056457	3.029514606686205	1.715592964309192	0.3281253607186476	3.100021258188705	1.673202242791984	0.2217133644512136	3.010087358755047	1.454796422892662	0.1157027905967334	2.866768712268162	1.322321910733827	0.03886116461262054	2.829036050774328	1.303498758675704	-0.0003435698886249186
255	8.466667000000001	3.012764848993861	1.206268031746483	0.3449450711139501	3.001413143443987	1.388209186711763	0.3448339312140536	2.988028553490548	1.532954093617598	0.3420066953393222	3.012366492147735	1.752227111415518	0.3579347818239155	2.989557616285549	1.716148990282431	0.38444054715517	2.902666652046827	1.668810615818796	0.4936402022086079	2.821595567807518	1.424705011166039	0.44201115408248	2.757729113009427	1.239087840493387	0.3697924641079429	2.716178429787403	1.186058935931753	0.3441734186714444	2.684148667739648	1.138871213765142	0.3443954680606472	2.728030864698719	1.157892603427808	0.3413346192786875	3.029055133837451	1.715538602690915	0.3278788218623909	3.099653935803855	1.668342300011323	0.2214915119567521	3.050830934430982	1.427409834780794	0.1287813874975517	2.953646645195909	1.265241185257628	0.0633228805629928	2.928693946059154	1.229158419754062	0.01812532830545694
256	8.5	3.01239746308313	1.206213900289925	0.3447734799786272	3.001054739295454	1.388156531303926	0.344644433437006	2.987626166944549	1.532899635716064	0.3417905671765274	3.011893282584796	1.75217323088877	0.3576876685410035	2.989102179494405	1.716095394991121	0.3842045220531901	2.902288310659613	1.664832383305566	0.4934436959390757	2.84607648663587	1.407340836663439	0.4781818011988	2.803548203845251	1.203322896237425	0.4514447874562086	2.767636646700299	1.141371445636434	0.4469227999929736	2.728898765835687	1.077182354148321	0.4501769491931755	2.776709737598677	1.100082846251297	0.4439993809789393	3.028599169572583	1.71548424303553	0.3276355417961199	3.099290254890151	1.664317232280029	0.2212733013842884	3.094403004734274	1.4124716384995	0.1423546272978227	3.048627629809654	1.230613496266977	0.08972547537193767	3.040355215062584	1.182945419498779	0.03990136993098658
257	8.533333000000001	3.01203236054807	1.206159769216903	0.3446030992927387	3.000698484007661	1.388103876233424	0.3444563812775413	2.987225672869539	1.532845178109889	0.3415760195765368	3.011424185669292	1.752119350687157	0.3574441521309532	2.988650177665747	1.716041800007458	0.3839713374173907	2.901912521757718	1.662247326651321	0.4932493611960055	2.871204052714386	1.40259795085852	0.5162725074241528	2.850860347920138	1.191967309393114	0.5361886557591468	2.821618904904486	1.127695911412073	0.5542760392101193	2.776119766929421	1.052223629104905	0.5599528065108345	2.82682135061523	1.076073938472795	0.5496889187291137	3.028146978960809	1.715429883713524	0.3273956299247809	3.098930401790001	1.661220905233327	0.2210588274178764	3.13873283297741	1.409987103802547	0.1560366757883523	3.14675775557779	1.219997304037229	0.1174976336045473	3.157373196111562	1.167934021207224	0.06450815132114546
258	8.566667000000001	3.01166964514318	1.206105636903603	0.3444339644986448	3.000344492104997	1.388051219921115	0.3442698223369444	2.986827220956606	1.532790719166148	0.3413631148078088	3.010959496464141	1.752065469195213	0.3572043469146309	2.988201861382054	1.715988203724613	0.3837410857217945	2.901539403208975	1.66110643884418	0.4930572462906306	2.896388520506294	1.410001198595545	0.5545004152534184	2.898580181398199	1.204349068476961	0.6193059117179486	2.876688846061807	1.144096533625671	0.6594417647895336	2.824401655850358	1.064510671297528	0.6663299385775093	2.877130955228713	1.085903761415257	0.6522552208699222	3.027698829782289	1.715375523094905	0.3271591955914223	3.098574563826967	1.659086111744197	0.2208481841398899	3.181783999992669	1.418787095482409	0.1694319477774445	3.242714746178313	1.232034223828279	0.1458296228168039	3.272047264218803	1.182581064232598	0.0909830952241988
259	8.6	3.011309455716954	1.206051506597471	0.3442661261353293	2.999992912738484	1.387998565526265	0.3440848209281539	2.986430998350078	1.532736262152539	0.3411519336833767	3.010499549194448	1.752011589646122	0.356968386578324	2.987757519797662	1.715934609358738	0.3835138783553911	2.90116910469287	1.661360989295533	0.492867415050274	2.921006449495682	1.428046250948385	0.591249760876541	2.945480297592386	1.237399913127148	0.6969142710259226	2.93097583809493	1.18631157897452	0.7563353280465464	2.871954945477755	1.10954365750885	0.7624665648563352	2.926126591715632	1.125543699301803	0.7466929176410669	3.027255028439007	1.715321164441451	0.3269263675955077	3.098222959011744	1.657883263146751	0.2206414824408821	3.221715662184327	1.436521497441542	0.1821545292591602	3.331324576801189	1.262254487141454	0.1737456229055444	3.376865519190011	1.220319353712774	0.1180431919501048
260	8.633333	3.010951899338511	1.205997376673645	0.344099619085865	2.999643864202753	1.387945911468654	0.3439014239195644	2.986037155737441	1.53268180543502	0.3409425364079405	3.010044629619997	1.751957710423292	0.3567363794378793	2.987317396589538	1.715881015301877	0.3832898029676693	2.900801739351579	1.662872835781705	0.49267991183521	2.944386380431541	1.454354841388908	0.6251453725059837	2.990084074521715	1.285991510044331	0.7659419098306722	2.982267114845528	1.247430496823437	0.8405080416441202	2.916745460919083	1.178944649014454	0.8438363212062576	2.972010048318949	1.187838562330142	0.8294977715888298	3.026815835641465	1.715266806122049	0.3266972500968711	3.097875769725394	1.657531564127169	0.2204388105715876	3.257010669228334	1.460055776925966	0.1938309846465616	3.408299930298659	1.303970647697917	0.2001812786322739	3.466050762363353	1.271076823452547	0.1443590686135173
261	8.666667	3.010597085128913	1.205943245506957	0.343934477504974	2.999297465924323	1.387893256167732	0.3437196771916011	2.985645842632564	1.532627347379194	0.3407349814283492	3.009595012995828	1.75190382990978	0.3565084295156156	2.986881727413692	1.71582741994571	0.3830689438430858	2.900437417204476	1.665434953471954	0.4924947790555738	2.965858110731363	1.485986000506266	0.6551332376536101	3.0308826769175	1.343669626516117	0.8243119000667876	3.028648743295747	1.318972398971707	0.9094641001672219	2.957186825296617	1.262270056804252	0.9085006787710487	3.013314197485152	1.263786998753343	0.898787733351976	3.026381503523607	1.715212446505248	0.3264719433404126	3.097533172491342	1.657926489971962	0.2202402522990516	3.286724721512118	1.486547638841432	0.204087195334493	3.471433780721907	1.351202216559148	0.2239790656939771	3.537011205991023	1.326753058562951	0.1685583967510749
262	8.700000000000001	3.010245154268769	1.205889116343645	0.3437707492338529	2.998953867971889	1.387840602781526	0.343539641268259	2.98525724146199	1.532572891251474	0.3405293432719604	3.009151002842477	1.751849951337492	0.356284654813484	2.986450777510906	1.715773826505097	0.382851400073068	2.900076278464357	1.668784397511902	0.492312073031585	2.984782042323068	1.519721932269683	0.6805103253687064	3.066441211861386	1.403441430079696	0.8710902367560787	3.068712712035038	1.391859095537396	0.9625768033131823	2.992111569472747	1.34851358764931	0.9566477635851387	3.048931634729101	1.343268989964606	0.9540500959108451	3.02595231325061	1.715158088851565	0.3262505618902043	3.097195369372401	1.658944226994154	0.2200459037735399	3.31046513185984	1.513544567527596	0.2126064971064946	3.520370854672968	1.398927349119655	0.2441696820287236	3.589869586162754	1.381568849034075	0.1894938945098265
263	8.733333	3.009896213917627	1.205834987558	0.3436084660086476	2.998613187037596	1.387787949728941	0.3433613583686345	2.984871496197807	1.532518435416916	0.3403256749774093	3.008712849211404	1.751796073088972	0.3560651451128482	2.986024762383848	1.715720233371198	0.3826372449648257	2.899718427670317	1.672625712148602	0.4921318304536874	3.000579401304924	1.552451572380328	0.7008785998529953	3.095533168377201	1.458814291214742	0.9063243437726763	3.101604009574788	1.457797390132505	1.000656479331707	3.020898871036543	1.427449231388729	0.9902972267329399	3.078212880311333	1.416653558187713	0.9959780419264503	3.025528496119448	1.715103731529037	0.3260331930783864	3.096862526792088	1.660448615245644	0.2198558374732857	3.328246142555324	1.539003092235846	0.2191633186083779	3.555981160018094	1.443155619155191	0.2601259148815542	3.626374234479969	1.431363272854828	0.2064154397041945
264	8.766667	3.009550367528489	1.205780857524203	0.3434476587109209	2.998275536602641	1.387735295428779	0.343184869171606	2.984488747561668	1.532463978240469	0.3401240273949744	3.008280789972962	1.7517421935467	0.3558499828866573	2.985603887704705	1.715666638935108	0.3824265463756369	2.899363967900293	1.676651415404642	0.4919540857596705	3.012755285663761	1.581489781729831	0.7160775517250612	3.117215159536334	1.504604906648038	0.9307247251541224	3.126671143482305	1.5101512009644	1.025314165745926	3.042988107262083	1.491119920230386	1.012493331785684	3.100646604579539	1.476694772260237	1.025677723624725	3.025110273226982	1.715049372905624	0.3258199177242937	3.09653480700862	1.662298324347091	0.2196701208936329	3.340344312821808	1.561312228471153	0.2236278769047407	3.579754444545364	1.480938284708122	0.2715618270319035	3.649053265820605	1.473115784496767	0.219008757777742
265	8.800000000000001	3.009207744085395	1.205726729487961	0.3432883716399235	2.997941056027375	1.38768264303857	0.343010228416176	2.984109166927763	1.532409522988089	0.3399244670985995	3.007855088348893	1.751688315942209	0.3556392614514097	2.98518838624677	1.715613046411323	0.3822193848584804	2.899013033093906	1.680558742303889	0.4917788868359185	3.020889603204944	1.604642280041394	0.7260522902532883	3.130780440899563	1.537070415932798	0.9451820540634819	3.143320540333356	1.544736916847337	1.038342086146024	3.057752053784398	1.534757129520968	1.026032424133167	3.115690261637242	1.518952122267418	1.044565207853347	3.024697891749285	1.714995016241446	0.3256108282021642	3.096212396215923	1.664356348307636	0.2194888320305853	3.347145684040813	1.579193086269494	0.2259313281741816	3.593245501788791	1.509985102789634	0.2783690558157318	3.660637136410131	1.504287852433507	0.2272389030800741
266	8.833333	3.008868434930787	1.205672601823348	0.3431306334472176	2.997609849532003	1.387629990977052	0.3428374732428648	2.983732888009138	1.532355068024711	0.3397270405321025	3.007435955514434	1.75163443865805	0.3554330466317807	2.984778443044363	1.715559454191018	0.3820158162692587	2.898665727461045	1.684063591314718	0.4916062640196669	3.024684377114654	1.620342995333483	0.7308337941022139	3.135868233151225	1.554369423357566	0.9506170285481689	3.151148588657135	1.560368699970536	1.04145371463054	3.064893401288207	1.556571088512726	1.032196139352946	3.123061577294616	1.541659002619205	1.053874986851927	3.024291549583552	1.714940659904503	0.3254059902764814	3.095895444463932	1.666496073369628	0.2193120256686322	3.349026100267669	1.591593899162041	0.2260518377744211	3.597700019024783	1.528398685208622	0.2805385729848904	3.663372672088062	1.522809863306483	0.2311783733422093
267	8.866667	3.008532524739351	1.20561847290453	0.3429744718281006	2.997282016900625	1.387577337663088	0.3426666395141035	2.983360042958028	1.53230061171542	0.3395317930278012	3.007023589827831	1.751580560076986	0.3552313968195858	2.984374234365224	1.715505860665585	0.3818158915467393	2.898322160246794	1.686917000694062	0.4914362471698293	3.023979763757547	1.627598747613781	0.730506277217579	3.132442112585105	1.556218636586095	0.9477947654795179	3.149951989240065	1.557903349663438	1.036036458961936	3.06437855542682	1.556553171355428	1.031526437984816	3.122683013609974	1.544562981487533	1.054284856387213	3.023891433162917	1.714886302262989	0.3252054629123395	3.095584094450627	1.66860689088987	0.2191397503572157	3.346262018552528	1.597740540457693	0.2240187606647912	3.593814565151731	1.534826157973846	0.2781748501751943	3.658379687099364	1.527293163239824	0.2309283425500484
268	8.9	3.008200121505535	1.205564345977317	0.3428199274509285	2.996957682454998	1.387524686254428	0.3424977770733352	2.982990795739917	1.532246157326488	0.3393387864418322	3.006618212409525	1.751526683431032	0.355034379615459	2.983975963295475	1.715452269050024	0.3816196737903792	2.897982477262409	1.688936732443799	0.491268880758657	3.018756419380337	1.626037797895808	0.7251759619856211	3.120687527350003	1.543230274402029	0.9370683602315735	3.1396510783774	1.538941949840213	1.022889071149795	3.056261746183475	1.535585498588368	1.023910160975043	3.114529888924434	1.528151369537256	1.045723595323446	3.023497751836183	1.714831946577433	0.3250093149912592	3.095278507306467	1.670599811796246	0.218972062301256	3.338975535585613	1.59717273586402	0.219908657397499	3.581620780772163	1.528533494687975	0.2714948897925829	3.645577098258353	1.516827489692385	0.2265823109526521
269	8.933333000000001	3.007871296697453	1.205510219416191	0.3426670259997001	2.996636936273153	1.38747203517034	0.3423309190678004	2.982625275066106	1.532191703223469	0.3391480640028889	3.006219992801739	1.751472807103531	0.3548420346604517	2.983583786910054	1.715398677736341	0.381427201663557	2.897646798884914	1.690016775019477	0.491104192851397	3.009120883798006	1.615870510841058	0.7149431910215649	3.100935143770776	1.516657591169445	0.918294818816265	3.120381621134379	1.505200372521884	1.002095844217972	3.040713301569642	1.495015437146056	1.008366656778092	3.098649928042901	1.49355759460631	1.027435760187326	3.023110665759875	1.714777591216547	0.3248175885343896	3.094978806421579	1.672407156370854	0.2188089938214001	3.327171512413021	1.589736844259705	0.2138282156369108	3.560623845557869	1.509501540404927	0.2607566924441064	3.62389463982449	1.491215009109362	0.218207110033995
270	8.966667000000001	3.007546116625707	1.205456091595883	0.3425157924938491	2.996319864556753	1.387419382830377	0.3421660975451652	2.982263608560991	1.532137247772229	0.3389596679833941	3.005829086565071	1.751418929478185	0.354654391849074	2.983197853245514	1.715345085116921	0.3812385074698868	2.897315251839277	1.690125961513539	0.4909422104595866	2.995322836919116	1.597842675884902	0.6999071821548798	3.073692738413673	1.478445781757303	0.8909214853531686	3.092628645833772	1.458575427841925	0.9730852778954024	3.018171247708477	1.437076667942488	0.983260343419653	3.075259717318255	1.442936385742655	0.998173499032917	3.022730322337273	1.714723234549369	0.32463031682204	3.094685105632867	1.673981932912495	0.2186505687069487	3.310783094360096	1.575593087047954	0.2058929127010787	3.530010492396933	1.478565328580361	0.2461794549304518	3.591496607681583	1.451649477815147	0.205932091186924
271	9	3.007224672029645	1.205401965762794	0.3423662645726722	2.996006577330637	1.387366732393001	0.3420033577103817	2.981905953364193	1.532082794239846	0.3387736558194593	3.005445666596572	1.751365053787948	0.3544714870697593	2.982818332663063	1.715291494407767	0.3810536331425617	2.896987996365148	1.68931323736934	0.4907829732762078	2.977731275380214	1.573293877542768	0.6802251640789378	3.039582637052748	1.431377213557409	0.8542781461272942	3.057243963115914	1.401606614516694	0.9347810809272815	2.989375526387795	1.36582964858191	0.9465757423166616	3.044736997976565	1.380112240664542	0.956575579797618	3.022356887068198	1.714668879837273	0.3244475401177723	3.094397533270534	1.675308383032072	0.2184968150314221	3.289687041355983	1.555340794798378	0.1962222997638963	3.488778878698252	1.437559900086009	0.2279459464181774	3.54625648645681	1.400579922710636	0.1900207269651601
272	9.033333000000001	3.006907020492471	1.205347840292227	0.342218464907774	2.995697151073491	1.387314082278399	0.3418427277749054	2.981552429811918	1.532028340992864	0.338590065732141	3.005069849965488	1.751311178417275	0.3542933281833791	2.982445345318881	1.715237904002051	0.3808725958703525	2.89666516144125	1.68770554220644	0.4906265037458482	2.956800650750085	1.544266110749669	0.656173134904673	2.999434479123733	1.379575880269948	0.8079909399371027	3.015513586139655	1.338324179588737	0.8857023953148367	2.955551951894244	1.287471693032053	0.896341729819484	3.007762727699817	1.310631288286182	0.9015445392947502	3.021990473326709	1.714614525450001	0.3242692718180624	3.09411617952061	1.676412639660238	0.2183477368976111	3.263814941057773	1.530226137569727	0.1849794267768996	3.436017361882761	1.389390296654142	0.206387106909716	3.486385589636732	1.341356865617924	0.1709917244042696
273	9.066667000000001	3.006593218300251	1.205293713559871	0.3420724148964776	2.995391658729205	1.387261430907153	0.3416842338352979	2.981203154482757	1.531973886398242	0.3384089336405485	3.004701733757012	1.751257301751072	0.3541199123252761	2.982078996030105	1.715184312293401	0.3806954052637679	2.896346872563246	1.685503868642604	0.4904728213223502	2.933055870841902	1.513354726485781	0.6281916062949364	2.954299654415885	1.328177645364332	0.7522125262612387	2.968827170843019	1.274468401696793	0.8250126991220382	2.917869036026008	1.209572356434588	0.8319209857061358	2.965217865835053	1.241479438756039	0.8329151231819821	3.021631177685119	1.714560169757732	0.3240955157635108	3.093841124444023	1.677366176139075	0.218203329368219	3.233330880523903	1.502256515498499	0.1723908909726044	3.371535405219876	1.338406459186909	0.1820728355964761	3.411230030683522	1.278657879283176	0.1496681377999308
274	9.1	3.006283349694202	1.205239588813063	0.341928147745208	2.995090197110276	1.38720878143873	0.341527913892169	2.980858270546624	1.531919433724123	0.3382303090334343	3.004341426894533	1.751203427023453	0.3539512416175945	2.981719405828235	1.71513072249901	0.3805220792058373	2.896033277367311	1.682975305118384	0.4903219557197023	2.907092876831103	1.483493937697304	0.5969236054335924	2.905465041987234	1.2827255068671	0.6877023446783415	2.918736425822473	1.217074041116751	0.7529912495960397	2.877341688312479	1.140741242478106	0.7539714803580344	2.918273696677672	1.180531582808865	0.7517851461458109	3.021279111172575	1.714505816022953	0.323926281917625	3.093572461708615	1.67829005002482	0.2180635911780022	3.198743605527036	1.47423575083917	0.1587700509652871	3.296354160442549	1.290529239815267	0.1558902154908884	3.322081216941823	1.219607015419569	0.1271677708442241
275	9.133333	3.005977471001629	1.205185464428155	0.3417856824221662	2.994792832428642	1.387156132294401	0.3413737895229587	2.980517885253323	1.531864981338178	0.3380542225028362	3.003988984874133	1.751149552620094	0.3537872927458246	2.981366646644617	1.715077133013285	0.3803526124495523	2.895724487211586	1.680440496156559	0.4901739190532446	2.879581439944273	1.457861244220417	0.5632968493093464	2.854462616915579	1.248971710272736	0.6161370848684098	2.866856227314509	1.173404993690662	0.6708709523565667	2.834949006295343	1.089273125700474	0.6638504456114751	2.868426755481094	1.135607646578749	0.6602088251693091	3.020934335629357	1.714451462616598	0.3237615558580277	3.093310249589938	1.679350446670965	0.2179284994707319	3.160969761831252	1.449561119059177	0.1445336842058946	3.212860559888694	1.252562329221679	0.1290831174262483	3.222508303503844	1.173243662115581	0.1049050805739515
276	9.166667	3.005675639459421	1.205131338781722	0.3416450369251461	2.994499628893273	1.387103481895644	0.3412218803338762	2.980182102359394	1.531810527608277	0.3378807020840364	3.003644445880142	1.751095676926903	0.3536280330730998	2.981020776673593	1.715023542230858	0.3801869928538337	2.895420606239155	1.678238620867275	0.4900287192959561	2.851256385721032	1.439522937936896	0.5284989875757111	2.803014839136218	1.23225508253754	0.540145516688134	2.81479404114323	1.150057174820067	0.5810246895020753	2.791740421265262	1.062127823709901	0.5641434314112916	2.817534878711125	1.113815034677056	0.5614641660336059	3.020596898647297	1.714397107909825	0.3236013149273096	3.093054537168082	1.680730081908897	0.2177980231701637	3.121211254300654	1.431493636304023	0.1301571476329132	3.12434616794928	1.230444505990665	0.1030327773145645	3.117265592895791	1.147455232556482	0.08430439206941832
277	9.200000000000001	3.005377941406638	1.205077215121575	0.3415062407264926	2.994210675892369	1.387050833402389	0.3410722174712943	2.979851052108613	1.53175607580302	0.3377097883840561	3.003307863057953	1.751041803178499	0.3534734349976392	2.980681872492395	1.714969953369437	0.3800252161474582	2.8951217592536	1.676699255485129	0.4898863731248452	2.822927116469119	1.431113093410281	0.4939267678202319	2.752929454661568	1.23665052905821	0.4627820815049066	2.76407030654208	1.152173098256357	0.4865966525219105	2.748787937991552	1.06435390456239	0.4587924735008027	2.76764122119629	1.120665795294548	0.4597650683097763	3.020266864743361	1.714342755165615	0.3234455425796835	3.092805387743459	1.682601746511535	0.2176721348145842	3.080877415337356	1.422735008920345	0.1161309233825799	3.034746396452461	1.228372277108724	0.07900247101376659	3.011572065136926	1.147628177868655	0.06647446317508872
278	9.233333	3.005084438606569	1.20502309182419	0.3413693094845675	2.993926036331446	1.386998185235979	0.3409248165062455	2.979524831697258	1.531701624290102	0.337541503517128	3.002979245332343	1.750987929760621	0.3533234486615026	2.980349969378533	1.71491636482349	0.3798672571318257	2.894828038947465	1.67610447197772	0.4897468802814596	2.795450328762933	1.434487996648103	0.4611525858992564	2.706034065598359	1.264210744332678	0.3876798939178606	2.71621146445749	1.182522706941125	0.3918716314382846	2.707200282879904	1.098814006360304	0.3527795770457745	2.720727950712821	1.158670281915379	0.3600360278761783	3.019944256764833	1.714288402754959	0.3232942006302765	3.092562832749896	1.685104919464316	0.2175507873835965	3.041459294372458	1.425192458664024	0.1029276615542656	2.948139987255836	1.248377240459145	0.05796891893077847	2.910370362935374	1.176198688083042	0.0520328993250501
279	9.266667	3.004795196259956	1.204968967265887	0.3412342578977912	2.993645774912263	1.386945535817575	0.3407796914753956	2.979203537156538	1.531647171437001	0.3373758668989411	3.002658593224095	1.750934055058805	0.3531780178657591	2.980025096618363	1.714862774987277	0.3797130857715707	2.894539536320509	1.676661553119877	0.4896102371320211	2.769685449221428	1.450506314212896	0.431795292250536	2.664005454103956	1.314502834658414	0.3188926933883779	2.672624113083096	1.240815007591111	0.3021777936322432	2.667843291326196	1.165177452743178	0.2519736702033942	2.678299249666545	1.226363998252158	0.2675720785707018	3.019629090159561	1.714234049048649	0.3231472449243661	3.092326895847619	1.688331482027797	0.2174339263473124	3.004319555194198	1.439875220827379	0.09097796125416883	2.868145923474118	1.290183024722701	0.04053312468692542	2.817953663538906	1.232250730217423	0.0409576871479043
280	9.300000000000001	3.004510307733383	1.204914844693854	0.3411011112355204	2.993369983172138	1.38689288830644	0.3406368673780617	2.978887292974142	1.531592720511588	0.3372129096644625	3.002345930364065	1.750880182306943	0.3530370936391743	2.97970730888075	1.714809187077768	0.3795626812557256	2.894256366072436	1.678491832947328	0.4894764480852483	2.746440135881953	1.479009571050456	0.4073504775473542	2.628119370210192	1.384685863132942	0.2603544304673876	2.634376359156656	1.323577587047525	0.2231621843790055	2.631147543796868	1.259842710075517	0.1622910700007319	2.641225766059624	1.318238324120374	0.1877779950260636	3.019321403521456	1.71417969730895	0.3230046388349909	3.092097613296374	1.692322671711733	0.2173214994540193	2.970550429884912	1.466987313997925	0.08065386173132946	2.797659287353081	1.351510555511823	0.02689978591709153	2.737823222537561	1.311906664262714	0.03270093007854761
281	9.333333	3.004229840420533	1.204860722483948	0.3409698805722357	2.993098728547928	1.386840241123244	0.3404963537244195	2.97857619543511	1.531538269880818	0.3370526447506724	3.00204124804952	1.750826309890039	0.3529006088806677	2.979396629306207	1.714755599488673	0.3794160046523278	2.893978611215602	1.681634221873277	0.4893454995016924	2.726396806089455	1.518910353780414	0.3889625598462928	2.599161988215073	1.469825139201987	0.2153727289201751	2.602346072676526	1.424918907664068	0.1603239306770758	2.597795803105361	1.376603146729669	0.08971928500481198	2.610012256850725	1.425987453507185	0.1253955409230287	3.019021204237198	1.714125345906145	0.322866327602901	3.091874991961085	1.697079942749689	0.2172134357079894	2.941157008032981	1.506101796729184	0.07224241030047365	2.738751787614055	1.429240872040676	0.01692166433095914	2.672226339521852	1.410788160048321	0.0265767069092508
282	9.366667	3.003953862549213	1.204806599011783	0.340840575250262	2.99283208110836	1.386787592688399	0.3403581581538725	2.97827034411217	1.531483817911371	0.336895082656076	3.00174453782863	1.750772436192815	0.3527684933384064	2.979093081875296	1.714702010613409	0.3792730141983434	2.893706349123361	1.686034522568901	0.4892173721600411	2.710062665466677	1.568177826903485	0.3773979897151538	2.57740007371718	1.564449924749739	0.185841175371452	2.57736029267413	1.538518156847661	0.1171673253381462	2.569614400667363	1.509000785213295	0.03854713976665956	2.58500010192263	1.542923835309853	0.08298615964371053	3.018728500512696	1.714070993210251	0.3227322534034188	3.091659031752576	1.702552867181173	0.2171096572720516	2.917396852611373	1.555804362941605	0.06595697849603523	2.693244589012433	1.519340865610217	0.01033494607132275	2.622891187336688	1.523600242055699	0.02215246348480202
283	9.4	3.003682467627796	1.20475247752363	0.3407132148549676	2.992570137056757	1.386734946160217	0.3402222993916013	2.977969869618128	1.531429367870137	0.3367402465618902	3.00145581929782	1.750718564448154	0.3526406870352506	2.978796719544643	1.714648423667907	0.3791336794277225	2.893439675795284	1.691551411890911	0.4890920541983533	2.697709547633205	1.624128543689595	0.3730756766749265	2.562572667014879	1.66363162570283	0.1724451868928877	2.559949036142088	1.658513067907451	0.09529852158645777	2.548902123160871	1.650525318183229	0.0113627177847977	2.566489091282037	1.664618214983985	0.06153857497429593	3.018443328629623	1.714016642482567	0.3226023688729164	3.091449745332719	1.708628915464541	0.2170100901783781	2.900476163271808	1.613763375365752	0.06188997470029822	2.662340177514231	1.617243301279405	0.006594605356641548	2.590620493778528	1.644153708720788	0.01899638092048365
284	9.433333000000001	3.003415725927886	1.204698356394363	0.3405878064100527	2.992312971641954	1.386682299958357	0.3400887831683555	2.977674879880307	1.531374918123046	0.3365881452337669	3.001175089122145	1.750664693040024	0.3525171185518519	2.978507571599783	1.714594837044809	0.3789979571041315	2.893178658816047	1.697963629821448	0.4889695199277603	2.689407366529323	1.683673136163022	0.3759524323376494	2.554176634308753	1.762824962736564	0.1745705013213222	2.550099655645918	1.779369376544726	0.09417295861941746	2.536942076334861	1.794403907915304	0.008088386478936791	2.55467474052915	1.786718489409505	0.06026352446038748	3.018165702527973	1.713962292092376	0.3224766149894498	3.091247122698912	1.715128637402079	0.2169146483018583	2.891526803201535	1.676754353143419	0.06000308896876394	2.647070062895353	1.71813292285297	0.004875486495470671	2.576317596964741	1.765493889189934	0.01662521458429717
285	9.466667000000001	3.003153709946612	1.204644233998602	0.3404643563114041	2.992060664238148	1.386629652502229	0.3399576152615549	2.977385488954691	1.531320467035777	0.3364387881187094	3.000902351233909	1.75061082035215	0.3523977189772858	2.97822567472049	1.714541249136498	0.3788658059602009	2.892923368411444	1.704982330880218	0.4888497442857838	2.685074025149286	1.743512294877392	0.3857814132129075	2.551519500412001	1.857827571302411	0.1912864627484268	2.547238352448796	1.895437469929694	0.1125860090473345	2.533685056405782	1.932922121153534	0.02768434450066864	2.549322697282946	1.903941507764061	0.07784390512527807	3.017895642357042	1.713907940408731	0.3223549347219027	3.091051150263965	1.721821859167386	0.2168232435433305	2.891195139255285	1.74118627173467	0.0601996043573664	2.647811534642663	1.817602857406279	0.004735170554925845	2.580868603381417	1.882270290185748	0.01530353507549506
286	9.5	3.002896514853618	1.204590113581704	0.3403428807333058	2.991813318690527	1.386577006949228	0.339828812578044	2.977101840810189	1.531266017874323	0.3362921979978903	3.000637638729323	1.750556949616515	0.3522824320744762	2.977951095857865	1.714487663157974	0.3787371980124045	2.89267389795211	1.712284248759459	0.4887327132913733	2.684485774563093	1.800480458665766	0.4020251282335194	2.553830495929703	1.94516278504353	0.2212963111528499	2.55046154604348	2.00185442250731	0.1485451302149477	2.538240352332651	2.059662082637086	0.06801161441963653	2.549668619939326	2.011456074738931	0.1122592811700791	3.017633196242994	1.713853590692069	0.3222372832936931	3.090861826962464	1.728456123725098	0.216735793495976	2.899507617450887	1.803750562329	0.06234676345601102	2.663982774624917	1.912070003319355	0.00585134580349544	2.603920919155912	1.990649486295705	0.01520317212448094
287	9.533333000000001	3.00264421097849	1.204535993517994	0.3402233833568718	2.991571017872449	1.386524361718469	0.3397023794693431	2.976824057475425	1.531211569004082	0.3361483839812917	3.000380968538364	1.750503079216544	0.3521711930824329	2.977683884285411	1.714434077501295	0.3786120949325733	2.892430320184067	1.719545793283912	0.4886184027797794	2.687316723749125	1.851750141346602	0.4239167293130783	2.56038045662474	2.021987967191364	0.2630623295015119	2.558719031866243	2.094703913185564	0.1995890194604796	2.549216106326624	2.169737215056325	0.1261833383299998	2.554800922264025	2.10550614242649	0.1612185103478261	3.017378394722142	1.713799241311171	0.3221236065039235	3.090679132824333	1.734782956688355	0.2166522058627333	2.916042177603613	1.861525919841352	0.06629399258618818	2.694423666020481	1.998572066525184	0.00800522013620171	2.644181811264191	2.087721577082287	0.01632706839054692
288	9.566667000000001	3.002396867104353	1.204481872181862	0.3401058667629177	2.991333845821557	1.386471715229135	0.3395783197160052	2.976552264281977	1.531157118790534	0.3360073550899951	3.000132367501295	1.75044920753574	0.35206393955711	2.977424097858869	1.714380490558596	0.3784904600653692	2.892192711547098	1.726477706907652	0.4885067896602218	2.693155863741139	1.895092786661023	0.4505493025738401	2.570444477017408	2.086030227570963	0.3149043385246562	2.570924423291315	2.171228748130025	0.2631842084376533	2.565116412729367	2.260140045946989	0.1992590503284368	2.563667062425228	2.18365069885134	0.2224227986036642	3.017131276186723	1.713744890634902	0.3220138517833028	3.090503049161312	1.740575312114077	0.2165723871738971	2.939966619811484	1.91212647646143	0.07189568107530933	2.737512377286065	2.074804494000077	0.01109827188379139	2.699619265412147	2.171537069587363	0.018666447792639
289	9.6	3.002154571007324	1.204427752818583	0.3399903427672586	2.991101906876438	1.386419070638577	0.3394566472857103	2.976286611440849	1.531102670499674	0.3358691324279172	2.999891892144404	1.750395337806038	0.3519606209291113	2.977171823622686	1.714326905544809	0.3783722691369575	2.891961171544637	1.732834516886585	0.488397861816436	2.70152973752063	1.928930524474322	0.48088413695863	2.583280058462147	2.135602139120147	0.3750556128353442	2.58602469219446	2.229721992228637	0.3368782397738795	2.584445386702488	2.329228953824398	0.2843024095475283	2.575233822868457	2.244535763340979	0.2937414651116499	3.016891906671001	1.713690541923679	0.3219079779084775	3.090333574505989	1.745630384830286	0.2164962508489391	2.970128129091445	1.953615081698432	0.07901535829574934	2.791388449422007	2.138879333112885	0.01509772734465151	2.767663634801143	2.240640041191923	0.0222130231115447
290	9.633333	3.00191738389684	1.204373633802702	0.3398768112571068	2.990875281686681	1.386366426366165	0.3393373639373767	2.976027223536146	1.531048222497205	0.3357337237345531	2.999659581904649	1.750341468411118	0.3518611799823663	2.976927129126784	1.714273320852236	0.3782574888686639	2.891735779667715	1.738416688643313	0.4882915987464476	2.711937906256288	1.952260687059994	0.5137640282881636	2.598179666515403	2.169406635223995	0.441590015342171	2.603114412626205	2.269048910107802	0.418219981483607	2.605851409438907	2.375973117337245	0.37838799225656	2.588870644150293	2.287090874833894	0.3733111122742532	3.016660333526526	1.713636193546563	0.3218059358705537	3.090170693317615	1.749775556181606	0.2164237048311871	3.005173432785979	1.984387607808233	0.08751193855500285	2.854085627848128	2.188935614051435	0.02001273384029295	2.845516448967322	2.293636474243435	0.02695254226505011
291	9.666667	3.001685362701827	1.204319513508963	0.3397652709196896	2.990654048164583	1.386313780831472	0.3392204704979107	2.975774223143032	1.53099377314904	0.3356011361681296	2.999435480485048	1.750287597734842	0.351765563118608	2.976690084876133	1.714219734873346	0.3781460883767315	2.891516617782714	1.743070259479167	0.4881879824754535	2.723889671428826	1.964625296469072	0.5479590367175162	2.614535271059773	2.186536066390954	0.5124270991283231	2.621487871482941	2.288546058344436	0.5047794427758477	2.628263774471126	2.399826970469321	0.478905439390335	2.60420238185551	2.310569157415611	0.4593749932915494	3.016436606719672	1.713581843872822	0.3217076792653191	3.09001439200067	1.752877583405798	0.2163546601154322	3.04361241617428	2.003251196381366	0.09722988508667497	2.923523104940067	2.223191440799777	0.02591158645258737	2.93006903137307	2.32921512188981	0.03286564003292899
292	9.700000000000001	3.001458580366889	1.204265395183001	0.3396557290128909	2.990438300135657	1.386261137192249	0.3391059768881288	2.975527751624	1.530939325721624	0.3354713875039957	2.999219653218516	1.750233729009489	0.351673727910461	2.976460783069798	1.714166150823397	0.3780380482875767	2.891303789419525	1.746680326041349	0.4880870066685783	2.736915087479878	1.965994534917348	0.582180731755187	2.631859709069211	2.186375554912478	0.585226175787061	2.640654177120817	2.287802262494159	0.5938834971082921	2.650940618374959	2.400472100200759	0.5832936422462468	2.620994842099702	2.314233732100643	0.5499638026447119	3.01622079641009	1.713527496163263	0.3216131721154747	3.089864672246475	1.754846244459455	0.2162890370948036	3.083879217015352	2.009437782538236	0.1079882105386763	2.997562110827485	2.239974015305186	0.03287379277745088	3.018034619400598	2.34614411048944	0.03993060415534203
293	9.733333	3.001237083835527	1.204211277199879	0.3395481812718632	2.990228106542599	1.386208493868412	0.3389938808181058	2.975287921887158	1.530884878581237	0.3353444817539651	2.999012144294006	1.750179860619217	0.3515856251468361	2.976239292602928	1.714112567095138	0.3779333400254922	2.891097380509344	1.749161213353119	0.4879886580526106	2.750572185703661	1.956653215724791	0.6151637960431056	2.649794695782991	2.168595101323279	0.6575058436354098	2.660319562047516	2.266575254797861	0.6825166208061789	2.673464330265082	2.377573482785206	0.6885970356645027	2.639107508669384	2.297157189597921	0.6427119112910145	3.016012950568724	1.713473148787484	0.321522370500868	3.089721522427729	1.75563234555103	0.216226753299582	3.124366971200199	2.002622469432114	0.1195749870577493	3.073983967610789	2.237803764322766	0.04098395927539764	3.106465412958107	2.343202489664697	0.04814893225651483
294	9.766667	3.001020915528891	1.20415715793487	0.3394426221967295	2.990023531768452	1.386155849280091	0.3388841785082272	2.97505484155951	1.530830430094382	0.3352204212697329	2.998812997580948	1.750125990948373	0.3515012077737471	2.976025680837266	1.714058982081496	0.3778319360827488	2.890897480153703	1.750446328054629	0.4878929261852826	2.764447910807709	1.937166724169886	0.6456389688686923	2.668079525718199	2.133242340164375	0.7264414049411105	2.680331014335616	2.224937541467336	0.7671976787790203	2.695689867355484	2.330965053226796	0.7912549890430522	2.658469896948036	2.258468247373618	0.7344451650732654	3.015813115876957	1.713418800115289	0.3214352317655747	3.089584933417457	1.755223458443777	0.2161677305947059	3.163405956094571	1.982936372282262	0.1317394175533504	3.150266967915657	2.215457015642369	0.05030702161400185	3.192654489969028	2.319042803155175	0.05751817483920375
295	9.800000000000001	3.000810131559405	1.204103040634064	0.3393390542246083	2.98982465240518	1.386103206585521	0.3387768739820249	2.974828631591507	1.530775983528028	0.3350992170362952	2.998622270774	1.750072123229643	0.3514204367038657	2.975820029204872	1.714005398998115	0.3777338176379225	2.890704194719583	1.750485942260136	0.4877998107404162	2.778138478765508	1.908430481793807	0.672376003859561	2.686490903203221	2.080997583389365	0.7891699406578212	2.700601816037647	2.163610909375512	0.8444432679546611	2.717678048403286	2.261127006993184	0.8869928450317011	2.678968079545283	2.197827994095241	0.8212077360818432	3.015621352516338	1.713364453407947	0.3213517207987972	3.089454909349875	1.753642926402548	0.2161118993739812	3.19935392658334	1.951113451271245	0.1441705060187548	3.223749625332875	2.17244125127407	0.06085547836692848	3.274090919069119	2.272680739455715	0.06801717536782796
296	9.833333	3.000604762530918	1.204048923673106	0.3392374687282966	2.98963151995719	1.386050564205221	0.3386719591572757	2.974609383699153	1.530721537249081	0.3349808660255565	2.998439998741621	1.750018255847714	0.3513432648460205	2.975622393729671	1.713951816238256	0.3776389556014578	2.890517610084215	1.74925165367099	0.4877093034154741	2.791234616777471	1.871731506934936	0.6942142173632055	2.70477053637576	2.013417233428154	0.8429737527879654	2.720968639960431	2.08423288031254	0.9110316367940522	2.739499636954208	2.169667182977543	0.9712499401984711	2.700366854460278	2.116173148964944	0.898811749034312	3.015437697726659	1.713310107035625	0.3212717937760117	3.089331443533573	1.750949723834538	0.2160591879868985	3.230768222348738	1.908675812320617	0.156495408776682	3.291930118312721	2.109540091428923	0.07255574963818798	3.348668551391354	2.204438968193097	0.07952203382014827
297	9.866667	3.000404833455041	1.203994805427888	0.3391378559787862	2.989444179249673	1.385997920559943	0.3385694240252999	2.974397181229893	1.530667089624683	0.3348653625898948	2.998266210264368	1.74996438718748	0.3512696436829386	2.975432823137436	1.713898232195391	0.3775473189943433	2.890337807962022	1.746749868947277	0.4876213954093712	2.803356277272619	1.828663319985578	0.7101883237193007	2.722626263412931	1.93295846151437	0.8853639611041235	2.741110243640265	1.989384081505606	0.9641010487009541	2.761050090958534	2.059307451471474	1.039951566324928	2.722210753413707	2.015859972958103	0.9630963824753109	3.015262183071753	1.713255759368704	0.3211954053968853	3.0892145302474	1.747243271294507	0.216009528090661	3.256588857105085	1.858109499208045	0.1682900833140128	3.352580202506935	2.029316179172984	0.08520215146213539	3.414775900487625	2.116627688126527	0.09178910650606646
298	9.9	3.000210380836909	1.203940689145064	0.3390402140578603	2.989262683407083	1.385945278808477	0.3384692655070451	2.974192116003209	1.530612643922358	0.3347527083873592	2.99810094014927	1.749910520482086	0.3511995288089392	2.975251372737624	1.713844650085635	0.3774588823202559	2.890164879856365	1.743038773778194	0.4875360844637334	2.814205877027859	1.781039217460081	0.719650242256281	2.739712069984515	1.842902515882797	0.914269489944912	2.760562701238464	1.882715243055283	1.001282827942459	2.781930486929769	1.934186057533032	1.089724597084226	2.743868471148446	1.900941550353092	1.010368017703965	3.015094847042966	1.713201413668925	0.3211225147815872	3.089104172438234	1.74267501282285	0.2159628585286051	3.276279766314956	1.803076477119473	0.1791077262875489	3.403981409466748	1.936734405350489	0.09839660094517635	3.471495655926546	2.014551705437984	0.1043770504505334
299	9.933333000000001	3.000021415810669	1.203886573200927	0.3389445310814769	2.989087058331678	1.385892637371937	0.3383714690086286	2.973994247005566	1.530558198509596	0.3346428914198633	2.997944193623673	1.749856654116713	0.3511328661375193	2.975078066615877	1.713791068302759	0.3773736087498891	2.889998892920419	1.738232127906665	0.487453358825901	2.823581118915409	1.730717016981135	0.7222954150420756	2.755612100418709	1.747032208854049	0.9282632822273911	2.778653768812636	1.768778879142485	1.020880675020319	2.801294043195974	1.799618936572024	1.118177610966893	2.764589761420333	1.777168934070436	1.037834330614292	3.014935699255276	1.71314706830696	0.3210530711364212	3.089000356919342	1.737441587652232	0.2159191150939213	3.289852903812018	1.747887178713742	0.1885110385104898	3.444982910230622	1.838661393877381	0.111535783694559	3.518476819389596	1.906070138661954	0.1166637563232208
300	9.966667000000001	2.999837940885562	1.203832455971893	0.3388507949224968	2.988917318306231	1.385839994671533	0.3382760184955219	2.973803617321499	1.530503751753959	0.3345358972158098	2.997795958346142	1.7498027864766	0.3510695985123669	2.974912911721279	1.713737485240598	0.3772914586323722	2.889839903391626	1.732474938822482	0.4873732055897385	2.831387901335827	1.679381620525377	0.7181400533687228	2.769859601903712	1.649179513046541	0.9266623736725296	2.794586320393476	1.652381264709373	1.022083051654	2.817888672913857	1.66144455879191	1.124135848194653	2.783492954079255	1.65076152470163	1.044069371449228	3.01478473281554	1.713092721653535	0.3209870207276573	3.088903062061089	1.73174405589148	0.2158782330950201	3.297630658092513	1.695791491716621	0.1961282257463468	3.4744421288766	1.741288490388159	0.1238975028652625	3.554589025162043	1.79843777086507	0.1279303446305322
301	10	2.999659964481574	1.203778340704866	0.3387590015893787	2.988753479322702	1.385787353866226	0.3381829050017766	2.973620268516546	1.530449306923102	0.3344317182292934	2.997656213616909	1.749748920794937	0.351009670556618	2.974755909145931	1.713683904115339	0.3772123962874144	2.88968796772475	1.725930847449472	0.4872956176849184	2.837634367313845	1.628451147344788	0.7074814117905901	2.782039943996494	1.552950140933553	0.9096304381880027	2.807631244488598	1.538185148299364	1.005101934500983	2.830410284644016	1.525603963692355	1.10773973560779	2.799783924012777	1.52746526245702	1.029202583961163	3.01464193399066	1.713038376970436	0.3209243120383143	3.088812263283951	1.725759143324646	0.2158401493893545	3.299906163193773	1.648334536122424	0.2016998323891593	3.491241596968787	1.648594270489497	0.1347205264706479	3.577845934241607	1.695937020088407	0.1373432100469123
302	10.033333	2.999487468030528	1.203724225776352	0.3386691384416172	2.988595528762683	1.38573471337726	0.3380921095396092	2.973444206465812	1.530394862384583	0.3343303345998213	2.997524903764979	1.749695055456921	0.3509530169747667	2.974607024307161	1.713630323320797	0.3771363749520965	2.889543112648341	1.718786851139354	0.4872205791616807	2.842398737066386	1.579090569839666	0.6908325543721727	2.791781532334165	1.461403102470484	0.8780861601966903	2.817235014788567	1.4302344696409	0.97091743374949	2.837806753993771	1.397280526538715	1.070160605473516	2.812849377077473	1.411818843819296	0.9944853825168192	3.014507255281338	1.712984032628337	0.3208648837127259	3.088727916256762	1.719639353672775	0.2158047950485863	3.296830501407971	1.605646666280407	0.2050863449738722	3.494347674617224	1.562685733685213	0.1432552589212964	3.586264062533639	1.600047537122709	0.1442670758751707
303	10.066667	2.999320423486407	1.203670109563022	0.3385811929748119	2.988443442042542	1.385682071626027	0.3380036119947499	2.973275419997514	1.530340416506084	0.3342317238921345	2.997401952917515	1.749641188847876	0.3508995682258989	2.974466203022559	1.713576741250924	0.3770633441532806	2.88940534930599	1.711263343887158	0.4871480723717652	2.845766830096118	1.532540820887658	0.6689111481321151	2.798772003514261	1.377714644654878	0.8337184039050657	2.823074097679799	1.332318933434663	0.921238654782877	2.839470766117956	1.281064217766441	1.013450979177182	2.822243401959852	1.307499961113502	0.9419975384992245	3.014380630636559	1.712929686998027	0.3208086705762013	3.088649967551179	1.713520798710091	0.215772099164381	3.288421803850574	1.567014362843147	0.206246821339089	3.482871454651723	1.484358063378078	0.1487607986968084	3.577901832776712	1.510803970381211	0.1482727345336144
304	10.1	2.999158808741581	1.203615995312058	0.3384951603310228	2.98829719652659	1.385629431771719	0.3379173987672701	2.973113895717337	1.530285972555447	0.3341358695859577	2.997287274094175	1.749587324201162	0.3508492549490398	2.974333382255373	1.713523161122105	0.3769932558297518	2.889274682192259	1.703612336212456	0.4870780839543681	2.847830466042686	1.490026830175403	0.6425438100491838	2.802915341715702	1.304763758856152	0.7786689687216023	2.825214453038994	1.247649358746095	0.8581640810828214	2.835610893761099	1.180335158149463	0.9399372411887799	2.827683872429654	1.217467417878607	0.8743609485804626	3.014261985565013	1.712875343341437	0.3207556083958366	3.08857836145575	1.707532125027553	0.2157419920605845	3.274719399098156	1.531409427255124	0.2052084575158061	3.456376577954868	1.413581786115897	0.1505678508160756	3.551404998988473	1.427151053192039	0.149056798113171
305	10.133333	2.99900257921796	1.203561881400432	0.3384110274863791	2.988156745423576	1.38557679223602	0.337833447109277	2.972959588333819	1.53023152890062	0.3340427437335854	2.997180746177236	1.7495334599024	0.3508019994203129	2.974208464063087	1.713469581328593	0.3769260519959421	2.889151082937923	1.696107654297322	0.4870105923222964	2.84869333659529	1.452704959183083	0.6126400696668975	2.804332867797078	1.244905900006465	0.7153190520588266	2.824091827772401	1.178843048894709	0.784011348361259	2.827111826454053	1.097938537875429	0.8523902615742593	2.829191926208589	1.143966486469191	0.7945079689319464	3.014151213971153	1.712821000029642	0.3207056247578514	3.088513026132464	1.70180487176839	0.2157144004685076	3.255931971824908	1.498091571192401	0.2020498625161466	3.415162704714398	1.350100020655516	0.1482654402255113	3.506298853113991	1.34794907666225	0.1464261693351216
306	10.166667	2.998851686242657	1.203507766205347	0.3383287816412885	2.988022034089227	1.385524151440842	0.3377517339155701	2.972812438118493	1.530177083909758	0.3339523169803251	2.997082224588883	1.749479594337456	0.3507577223130741	2.974091328513138	1.713416000264868	0.3768616729519923	2.889034503026527	1.689044242944264	0.4869455754270588	2.848454150680587	1.421710150686667	0.5801851811480624	2.803332789367861	1.200117973348355	0.6461531102821202	2.820423291088732	1.128332556758248	0.7013209565346183	2.815291618813954	1.037026132595708	0.7542902086982705	2.827115737855314	1.089068591645507	0.7055537003291911	3.014048189720759	1.712766655433963	0.3206586459477821	3.088453880441803	1.696490264649377	0.2156892519113137	3.232489577745338	1.467151143560089	0.1969131390449355	3.360395514343491	1.294603344978552	0.1417893975256954	3.443258418231526	1.273796044834593	0.1404326137979805
307	10.2	2.998706092892106	1.203453652974472	0.3382484175318921	2.987893013875738	1.385471512545854	0.3376722432538514	2.972672385426692	1.530122640851121	0.3338645670650973	2.996991550056634	1.749425730740166	0.3507163473915503	2.973981844707186	1.713362421147763	0.3768000636869613	2.888924885383333	1.6827331520986	0.4868830169581164	2.847198563269913	1.398224318573958	0.5462313402972733	2.800390331484099	1.172228611846834	0.5736664040674081	2.815136324918191	1.098736514629269	0.6129350780742088	2.80164370841706	1.001168758882122	0.6496828540142114	2.822217075332373	1.05565562114765	0.6109084119758453	3.013952775791729	1.712712312816817	0.3206146017648168	3.088400838057923	1.691765978149879	0.215666477094552	3.205038179442538	1.439632116357842	0.1899786145129992	3.29430473903116	1.249560921387557	0.1314658059622329	3.364395082784698	1.208691740824096	0.1314943427461239
308	10.233333	2.998565749404552	1.203399540085349	0.338169922773515	2.987769620831195	1.38541887397327	0.3375949519896772	2.972539347616234	1.530068198093092	0.333779462932929	2.99690853515776	1.74937186749664	0.350677794601516	2.973879853750033	1.71330884237197	0.3767411630739448	2.88882214642332	1.677478029855213	0.4868228945802806	2.84497850530573	1.383428674907812	0.5118705484332058	2.795984199925817	1.162953015287746	0.5002703606189248	2.809106778282578	1.09247350804624	0.5217656984924509	2.787511829367617	0.9934788226675946	0.5423611936494737	2.815307674038944	1.046492674407173	0.5138780353206741	3.013864809643616	1.7126579705498	0.3205734180473025	3.088353799483878	1.687821440241349	0.2156460066851082	3.174568759829512	1.417458805682623	0.1814796468922934	3.220461044252974	1.219144779494542	0.1179574856240864	3.273768284489466	1.160035303242711	0.12035288379278
309	10.266667	2.998430607580953	1.203345425915559	0.3380932857955161	2.987651790177396	1.385366234145323	0.3375198378212125	2.972413235442124	1.530013754004027	0.3336969734582929	2.996832978777377	1.749318002992953	0.3506419850769895	2.973785184181292	1.713255262332133	0.3766849104764267	2.888726189744255	1.673543733641772	0.4867651857262123	2.841732433920211	1.378357383650558	0.4781984743572424	2.79024751702043	1.173699169959694	0.4282254271900133	2.802539432319772	1.111189878052113	0.430682951596654	2.773645082916944	1.015746343936512	0.4355173598078561	2.806790859459074	1.063725354278614	0.4173987744616556	3.013784117498852	1.71260362700449	0.3205350219104525	3.088312660872673	1.684828981342949	0.2156277748654008	3.142230325935614	1.4026053076703	0.1717225256040825	3.142780900411985	1.207014611758986	0.1021829486439525	3.176259766005197	1.134649351162582	0.1078816811004707
310	10.3	2.998300634057451	1.20329131371268	0.338018502864631	2.98753946966247	1.38531359622154	0.3374468864361525	2.972293968216661	1.529959311851912	0.3336170753581313	2.996764677879879	1.749264140462646	0.3506088448007159	2.973697665182036	1.713201684244748	0.3766312512452957	2.888636917558803	1.671124422377853	0.4867098723578936	2.83725260471618	1.383708144862222	0.4463357762917001	2.782772556339629	1.205171340812034	0.3597052090542537	2.794715330041746	1.155131679785897	0.3427675468981968	2.760033563621886	1.067748747497386	0.3322309072610142	2.796331608353197	1.108451707757045	0.3243451151135354	3.01371052608627	1.712549285443055	0.3204993456348436	3.088277319536159	1.68292390866871	0.215611720568371	3.109216286475017	1.396657760840486	0.1610547911827953	3.065043078484731	1.21531664741852	0.08516668372297367	3.07693187518103	1.136619581460881	0.09490381422773783
311	10.333333	2.998175789411631	1.203237201853836	0.3379455644035531	2.987432602297438	1.385260958623667	0.3373760783536088	2.97218145625276	1.52990487000454	0.3335397391154694	2.996703421186523	1.749210278291225	0.3505782989494274	2.973617116564251	1.71314810650387	0.3765801274448425	2.888554219046515	1.670336215069507	0.4866569309253457	2.831299884247978	1.399807512166902	0.4175448562042607	2.772885787851588	1.257067108892435	0.2972221935036686	2.784545054671975	1.222997798904296	0.2617015552079605	2.746021875568519	1.147322123781946	0.2361011003334943	2.783219493231519	1.179976088865008	0.23807866734098	3.013643854391376	1.71249494423653	0.3204663204225953	3.088247668605594	1.682194441430227	0.2155977833665774	3.076712233022202	1.400690814910263	0.1498295064197864	2.990600063812268	1.24444020941693	0.06791043558693405	2.980563409080535	1.166871928381612	0.08195021511911328
312	10.366667	2.998056044387204	1.203183088715836	0.3378744620624862	2.987331139852424	1.385208319773123	0.3373073957099046	2.972075616858891	1.529850426829337	0.3334649368581353	2.996649003691011	1.74915641486383	0.3505502760120199	2.973543364382364	1.713094527503173	0.3765314837080123	2.888477983919563	1.671207024113971	0.4866063375266169	2.823743461803721	1.426520738620507	0.3931076013368577	2.760010658121876	1.327644436295504	0.2432009113189187	2.770992720335522	1.311813608660654	0.1910311139545352	2.730448109101914	1.250923482700602	0.1505673029946102	2.766686446246869	1.274771908287191	0.162341747053427	3.013583927615072	1.712440601755595	0.320435880607605	3.088223604287482	1.682672668470274	0.2155859050062656	3.045915037972636	1.415185709839009	0.1383868412226899	2.922202236209119	1.292954728192695	0.05129509938221001	2.891258457490487	1.223098418963756	0.0692971425970816
313	10.4	2.99794138952331	1.203128977545224	0.3378051942501122	2.987235051897821	1.385155682828351	0.3372408276752629	2.971976384989748	1.52979598559312	0.3333926483628962	2.996601234811237	1.749102553412788	0.3505247102955779	2.973476250082701	1.713040950457918	0.3764852713175434	2.888408108502074	1.673682833169132	0.4865580706841846	2.814651712383859	1.463153707823097	0.3742635477801205	2.744015880341375	1.412778498571955	0.2002540994948606	2.753519027379337	1.416007165929657	0.134392793077674	2.712438038518595	1.372187775975947	0.07945466841413115	2.746414514398726	1.385505250963448	0.1011184089360568	3.013530585445626	1.712386261261245	0.320407966319772	3.088205028883286	1.684341806128849	0.2155760299091938	3.017951595425102	1.440204022783454	0.1270307175665848	2.862025049282249	1.357929191468011	0.03600971160600708	2.812298464738276	1.300835192723917	0.05714997129664093
314	10.433333	2.997831810878208	1.20307486671819	0.337737752884907	2.987144306052997	1.385103046210101	0.3371763579061605	2.971883694674449	1.529741544662607	0.3333228478703179	2.996559930279153	1.749048692322467	0.3505015383779567	2.973415618366532	1.71298737376099	0.3764414404330057	2.888344480613103	1.677651364096156	0.4865121019250876	2.80431711419452	1.508437695342028	0.3621255960368729	2.725314662039588	1.506252108753418	0.1709320111847196	2.732424597681741	1.52744410101991	0.09533585576768569	2.691979717993661	1.501599751125884	0.0272003632467114	2.722844631413073	1.502470910360995	0.05850410342277226	3.013483672892179	1.712331921123423	0.3203825193995248	3.088191846926969	1.68716174440889	0.2155681041219391	2.993721833443292	1.475863003517655	0.1160036186783122	2.811472795484207	1.436110823176005	0.02247494065318386	2.745566921449527	1.395820899404048	0.04562141389186228
315	10.466667	2.99772730171203	1.203020754610597	0.3376721313013661	2.987058879132961	1.385050408338779	0.3371139729826932	2.971797490429727	1.529687102404161	0.3332555134350269	2.996524921362253	1.748994829976867	0.3504807045386634	2.973361327690409	1.712933795804911	0.3763999471879428	2.888286989691214	1.682944651461986	0.4864684030600761	2.793172641857102	1.56060290689007	0.3575398036846727	2.70447458745707	1.602581229625793	0.1566917836759286	2.708595724699251	1.639407447735955	0.07587502130092515	2.669881864170027	1.631505327141039	-0.003232478162819299	2.696874340624004	1.618901377509327	0.03679147683465726	3.013443049266187	1.712277579711711	0.3203594890027253	3.088183967208869	1.691038685466017	0.2155620785353456	2.97380274884897	1.521879240171057	0.1055048134963694	2.770961058556708	1.523798554332178	0.01084522697217801	2.691941557742223	1.502685197226572	0.03467949587050048
316	10.5	2.997627873382652	1.202966644467826	0.3376083311339189	2.98697876638362	1.384997772371627	0.3370536692779369	2.971717737541658	1.529632662083377	0.3331906344517028	2.9964960621194	1.748940969607028	0.3504621646006166	2.973313258412657	1.712880219803646	0.376360758977155	2.888235534959762	1.689341464553143	0.4864269514048811	2.781805544634166	1.617511454304504	0.3608847994114095	2.682301518199254	1.69766902641288	0.1577499501649339	2.683328689866386	1.747789929669508	0.07627632609107723	2.64730615672848	1.757158307086601	-0.01085348893331974	2.669778917380433	1.73086427313036	0.0359518636319639	3.013408595853005	1.712223240285841	0.3203388357718453	3.088181308230435	1.695814950321162	0.2155579122948188	2.95892717415833	1.5769743628151	0.0958030713875983	2.740956928710488	1.617607759437671	0.001205544055780744	2.652112931336567	1.616283052318823	0.02442985720907334
317	10.533333	2.997533537373609	1.202912534664766	0.3375463507697138	2.986903966799277	1.384945136728081	0.3369954419487435	2.971644408109575	1.529578222065665	0.3331281998851999	2.996473225950032	1.748887109595996	0.3504458825565835	2.973271305595858	1.712826644148769	0.3763238473908491	2.888190017969687	1.696567583441474	0.4863877231125947	2.771036862733677	1.676577824076466	0.3720079847780502	2.660180122039861	1.78862782204043	0.1735516279253229	2.658547343268878	1.850203548008337	0.09560521832218244	2.626011324926854	1.875801546797944	0.003801536002745401	2.643375968945288	1.836421665491906	0.05448667656314297	3.013380211046437	1.712168901214433	0.3203205280064753	3.088183799436097	1.701269827496959	0.2155555721286576	2.950231029840976	1.638614361286752	0.08724611989026974	2.722996772917675	1.714453581134258	-0.006535890847022798	2.627901743106899	1.731798003005841	0.01504189382703764
318	10.566667	2.997444315250827	1.202858423575961	0.3374861909570105	2.986834491699049	1.384892499827242	0.3369392903119725	2.971577490080743	1.529523780716116	0.3330682041686012	2.996456311501261	1.748833248326511	0.3504318334404798	2.973235386450435	1.71277306723154	0.3762891927010623	2.888150351684508	1.704304086743996	0.4863506986674118	2.761912733770663	1.734809150490887	0.3902092304381008	2.640124855241366	1.873116589968672	0.2029661036880706	2.636776435259823	1.944705536854771	0.1320999025764593	2.608537624737075	1.985327640119749	0.03922458870390266	2.620166771521975	1.934661943502855	0.09008654612447908	3.013357816244692	1.712114560865797	0.3203045443699553	3.088191383357775	1.707139864742863	0.2155550331354886	2.949194433346038	1.703026993827863	0.08024360074840356	2.719866846984276	1.810608459333764	-0.0124939257107066	2.622599240774599	1.844729428697288	0.006679733515897927
319	10.6	2.997360242239246	1.202804314445659	0.3374278584974313	2.986770366955839	1.384839864825247	0.3368852207077646	2.971516988568092	1.529469341299267	0.3330106501195997	2.996445237986118	1.748779389028549	0.3504200001317537	2.973205439041058	1.712719492264865	0.3762567836879878	2.888116465082629	1.712221659255912	0.486315865494142	2.755302785812425	1.789252218039052	0.4145329333327747	2.623844765181905	1.94895601246949	0.2446596148437087	2.619903485386861	2.02920820993648	0.1836859749997903	2.596682268794472	2.08381515138609	0.09337238252057062	2.60199833034936	2.024133898897631	0.1403804894135637	3.013341350963799	1.712060222498603	0.3202908706963113	3.088204005814799	1.713149156905336	0.2155562726192229	2.956652416563553	1.766345559149019	0.07514869840522406	2.733227196398576	1.902217865272316	-0.01676352761069603	2.638070915656839	1.951493796969797	-0.0005656452051056027
320	10.633333	2.997281349666614	1.202750205648141	0.3373713548996979	2.986711618869803	1.384787230140965	0.3368332354109382	2.9714629120654	1.529414902180015	0.3329555367954151	2.996439943757988	1.748725530084645	0.3504103684372473	2.973181417057523	1.712665917639796	0.3762266096019164	2.888088298013031	1.719996823188174	0.4862832106132473	2.751787991009734	1.837239524964518	0.4439183297073245	2.612557960811385	2.013982537635502	0.2972105382901458	2.609062547903851	2.101556131252639	0.2482174513942758	2.591262997167775	2.168914525411715	0.1640484244676872	2.589766888352445	2.102451084960233	0.2032676640507323	3.013330769327538	1.712005884480962	0.3202794946840091	3.088221615997057	1.719024057630834	0.2155592665520069	2.972561137946629	1.825096799037369	0.07220926408387726	2.763140762495054	1.985853981044694	-0.01938242213129882	2.674098587814057	2.049123220103136	-0.006585587375536424
321	10.666667	2.997207672655013	1.202696095557755	0.3373166821075166	2.98665827970451	1.384734594193343	0.3367833378679366	2.971415277259733	1.529360461723348	0.3329028649032875	2.996440387308928	1.748671669877405	0.3504029285638413	2.973163292015934	1.712612341747463	0.3761986633259942	2.888065802464359	1.727319241722916	0.4862527235504672	2.751662213476073	1.876632697089938	0.4771819281868374	2.607020843320579	2.066243780416173	0.3590199716488179	2.604775075087013	2.159724582435334	0.3232735830119057	2.592514769940565	2.238330319147683	0.2486070213732835	2.58374989887958	2.166490844212168	0.2764421289706483	3.013326041818778	1.711951545181055	0.320270407647013	3.088244168368002	1.724500765260279	0.2155639908324895	2.996196151007304	1.876351589528472	0.07157578948884306	2.80859381964436	2.058603587637234	-0.02026516031968045	2.729028681719211	2.134724473041587	-0.01110116202437485
322	10.7	2.997139255048495	1.20264198741875	0.337263847130253	2.986610390237736	1.384681960138572	0.3367355367332415	2.971374110908733	1.529306023193919	0.3328526410991861	2.996446544878817	1.748617811636848	0.3503976758377992	2.973151052200056	1.71255876780083	0.3761729437042672	2.888048942292568	1.733923842421179	0.4862243988740927	2.754937348298954	1.905920120566779	0.5129683151876733	2.607537046055473	2.104024775428402	0.4280592276061029	2.607091363970296	2.201899417250611	0.4060656761825949	2.600331968682282	2.28995637720845	0.3438468513277856	2.583927093587222	2.213573099250294	0.3571784161082454	3.013327153734858	1.711897207857595	0.320263605393293	3.088271622893742	1.729341704110562	0.2155704225192186	3.026393768862013	1.917755844977705	0.07330997229318412	2.867980134535947	2.117887641446869	-0.01923503983407627	2.800421845723124	2.20528171626064	-0.01372978518429191
323	10.733333	2.997076135374751	1.202587879605695	0.337212852026384	2.986567988717566	1.384629326395851	0.3366898365328318	2.971339439472457	1.529251584957004	0.3328048681144639	2.996458408312779	1.748563953745802	0.3503946092162759	2.973144697314454	1.712505194191264	0.3761494503358427	2.888037688931058	1.739598322579091	0.4861982311351909	2.761365843656841	1.924188245146713	0.5498145802714735	2.614022463911605	2.125968317672283	0.5019090698572738	2.615815252276298	2.22657141892294	0.493900810515184	2.614454274938996	2.321844628487082	0.4465749963048773	2.589918218528117	2.24200095421739	0.443000699964183	3.013334102275055	1.711842870878989	0.3202590863483759	3.088303949757316	1.733348264100745	0.2155785416644819	3.061632552693669	1.947489092749219	0.07738980879708031	2.93902972247328	2.161128602186979	-0.01605181454093952	2.885168744033194	2.257593497327151	-0.01403342069585006
324	10.766667	2.997018353791653	1.202533770493342	0.3371636988997744	2.986531115750751	1.384576691384581	0.3366462420875869	2.971311293243646	1.529197145378101	0.3327595492934388	2.996475984228571	1.748510094587296	0.3503937311673987	2.973144239670716	1.712451619310335	0.3761281855799655	2.888032026334669	1.744181266302726	0.4861742181342096	2.770487074559726	1.931020731120799	0.5862105330102833	2.626054830862491	2.130958689794653	0.5777845727781247	2.630426023160393	2.232443838005997	0.5838577437352028	2.634332765441911	2.332595944863637	0.5535452804697133	2.60118033350892	2.250960784583568	0.5318863997957135	3.013346896183308	1.711788532613843	0.3202568516123286	3.088341127865658	1.736369177022401	0.2155883310451647	3.100094710029098	1.964281567816304	0.08369912860160705	3.018676609754669	2.185730160945881	-0.01047603436809927	2.979547999167188	2.288509559602462	-0.01158927248450654
325	10.8	2.996965955970285	1.202479663326313	0.3371163939982626	2.986499815986155	1.384524058261384	0.3366047618681012	2.971289706697468	1.529142707722354	0.3327166918484347	2.996499289961458	1.748456237391736	0.3503950463235018	2.973149701885707	1.712398046371415	0.3761091552853201	2.888031952376632	1.747554384387562	0.4861523628131469	2.781688757185556	1.926482549862448	0.6206088843362251	2.642919825811629	2.118277132999282	0.6527575153795764	2.650130694971156	2.218536599658606	0.6729063263530122	2.659120915437914	2.321168752050697	0.6611498295594156	2.61722657278756	2.239949518195109	0.6218159267552752	3.013365552208809	1.711734196321266	0.3202569038220165	3.088383141120246	1.738297175497483	0.2155997748482885	3.139739748377548	1.967344207361294	0.09201725407822572	3.103180449530751	2.189298897346084	-0.002328321529979027	3.079306101419675	2.295055116882679	-0.006091315952067651
326	10.833333	2.99691898241757	1.202425556479675	0.3370709388254999	2.986474130938189	1.384471425446009	0.3365653999960683	2.971274712867022	1.529088270355642	0.3326762985160544	2.996528355471849	1.748402380542476	0.3503985605490513	2.973161115770639	1.712344473766413	0.3760923643960518	2.888037479624531	1.749638358186346	0.4861326690359666	2.794283713328586	1.911167774810848	0.6514760238057846	2.663702961347287	2.087829635449935	0.7237694695392515	2.67395310775717	2.184407388983566	0.7579316305142186	2.687837796961191	2.286738711644653	0.7653260515300864	2.637548144150894	2.208642880148487	0.7101228369059278	3.013390096289387	1.71167986037019	0.3202592460781021	3.088429985009596	1.739066929592202	0.2156128600636465	3.17844045322625	1.956420610492206	0.1020190672643216	3.188400965303104	2.170051089825727	0.008432517622927231	3.180071021283403	2.275024981376126	0.002593751503925726
327	10.866667	2.996877473688964	1.202371448328716	0.337027334649014	2.986454101626772	1.384418791358425	0.3365281599868691	2.971266344907937	1.529033831644076	0.3326383713023128	2.996563218429187	1.748348522423081	0.3504042797202823	2.973178519508149	1.71229089988746	0.3760778178671271	2.888048633294145	1.750386458015983	0.4861151428559203	2.807520626627583	1.886060276941553	0.6774409656072881	2.687300002222391	2.040176801495802	0.7876786306981588	2.700722666239746	2.130274050716865	0.8356526285506524	2.719311135152885	2.229229369298471	0.8617365055395515	2.661388041016448	2.156880047223916	0.7934341806355109	3.013420559797399	1.711625523129759	0.3202638810818836	3.08848166134031	1.738656184598766	0.2156275747107231	3.214168802054088	1.931909342525485	0.113272770312751	3.270092430033115	2.127246404512513	0.02162713241934288	3.277608889050236	2.227447404961544	0.01439778009632449
328	10.9	2.99684147303309	1.202317342118532	0.3369855859926431	2.986439768848188	1.384366159155752	0.3364930472867853	2.971264635136711	1.528979394853335	0.3326029137771299	2.99660391787521	1.748294666264415	0.3504122068486091	2.973201953050026	1.712237327948412	0.3760655200049334	2.888065446927445	1.749787954339708	0.4860997921258051	2.820631833636826	1.852481948261971	0.6973620634764733	2.71244109090167	1.976593949007099	0.8414318929087913	2.728998400238931	2.05722422123947	0.9025695593015675	2.751756981310876	2.149568334567737	0.9461266486598875	2.687721083440079	2.085162244480737	0.8679397431234546	3.013456974183279	1.711571187859524	0.3202708086542953	3.088538171801898	1.737090990462869	0.2156439051281565	3.245167348266072	1.895064592767077	0.1252525151741338	3.344289082769892	2.061817452729459	0.03682142114530588	3.367817796567653	2.153338027439134	0.02899816031858401
329	10.933333	2.996811018649197	1.20226323622477	0.3369456926021857	2.98643116882839	1.384313527258315	0.3364600622224598	2.971269612328884	1.528924958349894	0.3325699237569842	2.996650497922531	1.748240810450365	0.3504223423060279	2.973231458796351	1.712183756341743	0.3760554711033091	2.888087961622746	1.747874808918066	0.4860866224938523	2.832893293280905	1.812038438362464	0.7104039639769729	2.737727757151239	1.899069892453457	0.8822996872206615	2.757153360496087	1.967262987718723	0.955260440276371	2.78298646085645	2.049792066316039	1.014508765567389	2.715355825068453	1.995104223100873	0.9298343354253868	3.013499374463732	1.711516852928941	0.3202800259067957	3.08859952623293	1.734452694965612	0.2156618387869091	3.270088816459016	1.848187292851611	0.1373665628587005	3.407526504779837	1.976997388824703	0.05332282328987333	3.446752853535963	2.05674745249869	0.04580361266187852
330	10.966667	2.996786147740833	1.20220912902332	0.3369076536186623	2.986428334981684	1.384260894086665	0.3364292036003328	2.971281301806846	1.528870520500449	0.3325393969172303	2.996703002366175	1.748186953365021	0.3504346835016635	2.973267078092695	1.712130183460139	0.3760476688926606	2.888116223067684	1.74472263088615	0.486075638989107	2.843644782521056	1.766516985303719	0.7160640634205973	2.761713275947655	1.810540384995907	0.9080289195559633	2.783458971961463	1.863583704903394	0.9907357435571625	2.81065235120317	1.933234137510309	1.063647358207427	2.74287190066571	1.889679084025416	0.9753265238179913	3.013547794728646	1.711462516707661	0.3202915270861376	3.088665737025277	1.73087759629059	0.2156813634050813	3.288072753483937	1.794678440623552	0.1489901817100382	3.457008967037152	1.878871731153574	0.07027110715182894	3.51093976160695	1.945756717471288	0.0639613894036659
331	11	2.996766896390526	1.202155023759791	0.3368714706781845	2.986431295128717	1.384208262798392	0.3364004710879406	2.971299719383727	1.528816084571138	0.3325113288940561	2.996761461724364	1.748133098239626	0.3504492224641975	2.973308840841808	1.712076612517867	0.3760421082056239	2.888150272654909	1.740443514667903	0.4860668460872309	2.852310606061556	1.717743927936521	0.714173888286487	2.782978738782209	1.714923293905263	0.9170137453090128	2.806136836508875	1.750670460954003	1.006697039801219	2.832508561671379	1.804631987321204	1.0910973834797	2.768597979254772	1.773193569917558	1.001082346789193	3.01360225626138	1.711408182455609	0.3203053013074926	3.088736807141423	1.726542340312772	0.2157024628652222	3.298760444179254	1.738583104785488	0.1595152629412204	3.490907666352645	1.775590389661407	0.08678724072883737	3.558053821948194	1.831113263577459	0.08246519721094135
332	11.033333	2.996753293073208	1.202100918810317	0.336837141096334	2.986440069276668	1.384155631814249	0.3363738594157689	2.971324871371833	1.528761648928826	0.3324857091905347	2.996825899636144	1.748079243458402	0.3504659462199459	2.973356769283171	1.712023041907762	0.376038778214701	2.888190150563114	1.735175358790096	0.4860602446028591	2.858458049629176	1.667456111512426	0.7048124672491882	2.800311012003837	1.616710954668437	0.9084077792219725	2.82368821664446	1.633656789928615	1.001740450751342	2.846984689356562	1.669475671552384	1.094739412458455	2.790927818053353	1.650718326542249	1.004984919758568	3.013662773351584	1.711353848542565	0.3203213329520009	3.088812739688776	1.721639208335467	0.2157251181152083	3.302247652289525	1.683561232763822	0.1683690033511079	3.508630708662009	1.674437272733475	0.1018949072782335	3.587134977807692	1.720746660090086	0.09992029389175507
333	11.066667	2.996745360416587	1.202046812551112	0.3368046616992845	2.986454669635704	1.384102999555057	0.336349361640213	2.971356753305058	1.52870721194044	0.3324625244832475	2.996896327595571	1.748025387405636	0.3504848358724312	2.973410874688299	1.711969470022735	0.3760376635700844	2.88823589456192	1.729085535438669	0.4860558336366123	2.861830153259787	1.617245151067255	0.6883476076337797	2.812851358019139	1.520336561441249	0.882458832790423	2.835180389098836	1.517521065706354	0.9757404046355129	2.853410884124926	1.533305246034756	1.07364116883971	2.808541717170144	1.527509818802467	0.9862410266688502	3.01372934817729	1.711299513338358	0.3203396007263369	3.088893530970883	1.716351085061092	0.2157493040018361	3.298776729313818	1.631822442336759	0.175057433237448	3.509898573198265	1.580054438269275	0.114464484003379	3.5972841819849	1.617861242680341	0.1145846256054305
334	11.1	2.996743115568699	1.201992708227955	0.3367740315351518	2.986475098781403	1.384050369178539	0.3363269711030351	2.971395345548848	1.528652776872214	0.3324417601913338	2.996972735850259	1.747971533312646	0.3505058643418564	2.973471149834401	1.711915900077158	0.3760387439300952	2.888287532204431	1.722375185977792	0.4860536105464943	2.862303661662214	1.56867475506111	0.665434878213418	2.820023720332279	1.430038690661287	0.8404593310574724	2.840200569446865	1.407280540851759	0.9297033627909568	2.85206224294567	1.402022765441567	1.02809832863246	2.820552032738711	1.409226900942792	0.9457014583920141	3.01380196257111	1.711245180102968	0.3203600755121046	3.088979161978291	1.710848627701423	0.215774986997289	3.28861694861649	1.58423142656192	0.1792241254900862	3.494428040791136	1.494639932677868	0.1234256333990854	3.587353671050996	1.522820173576819	0.1250112187023678
335	11.133333	2.996746569322606	1.201938604217323	0.3367452460457241	2.986501352424147	1.383997739105765	0.3363066770207533	2.97144061877751	1.528598342091306	0.3324233962487262	2.997055103676338	1.747917679563974	0.3505289989323693	2.973537576658591	1.711862330464211	0.3760419931287466	2.888345085729562	1.715285341693774	0.4860535695680236	2.859875816463693	1.523376213894218	0.6369537578629696	2.82159781930446	1.349764652937161	0.7844541474604976	2.838848716313434	1.307896770358568	0.865604804226988	2.843949089566225	1.281655302729493	0.9596981027619965	2.826763271234627	1.301634407987765	0.8857048380729997	3.013880588306732	1.711190847206458	0.320382723042448	3.089069611896223	1.705288025468039	0.2158021296103943	3.272076042211102	1.540845389002942	0.1806321400369255	3.462114091191137	1.418538642534547	0.1278987948784935	3.55609465529721	1.43470056791062	0.1301305966497121
336	11.166667	2.996755728160234	1.201884498895944	0.33671830044336	2.986533419206304	1.38394510775806	0.3362884673201753	2.971492532479135	1.528543905965116	0.3324074100935712	2.997143392451032	1.747863824544442	0.3505542008579754	2.973610121150132	1.711808759577351	0.3760473803051986	2.888408567401787	1.708095481105209	0.486055702997591	2.854658941942679	1.483031639776232	0.6040047859551115	2.817727801704236	1.283053623642561	0.7170717405295617	2.831697904959978	1.224412081009906	0.7863362931255464	2.830502683693548	1.178869894215667	0.8712604471158135	2.827382502055521	1.21035033110378	0.8096161971457919	3.013965181056585	1.711136513019162	0.3204075035035169	3.089164851053158	1.699822840047231	0.2158306898353933	3.249575745447828	1.501608432991316	0.1791427085150291	3.41339321871745	1.351850599237485	0.1273115564395532	3.502942589883621	1.352819715380817	0.1292796713395902
337	11.2	2.996770593724284	1.201830395510129	0.336693191809563	2.986571277924817	1.383892478293673	0.3362723301161294	2.971551030038508	1.528489471760397	0.3323937780168142	2.997237534845394	1.747809971485955	0.3505814237090947	2.973688724255428	1.711755190631542	0.376054869750664	2.888477970421794	1.70110860737366	0.4860600008529649	2.846820720556935	1.449273961216342	0.5679053623915983	2.808830150307056	1.233017034745082	0.6414983750292987	2.8196191628618	1.161446699057196	0.6957269262579671	2.813282342553109	1.100131815362988	0.7669597507431447	2.822909196867436	1.140264556466962	0.7218427561348653	3.014055670822517	1.71108218080162	0.3204343700393392	3.089264831620342	1.694610582969781	0.2158606203788132	3.221780577177381	1.466822700454311	0.1747480580084574	3.349663517472547	1.295492433838137	0.1215672657225038	3.42861939434404	1.278542439125505	0.1223840156104105
338	11.233333	2.996791166539189	1.201776292437033	0.3366699142595589	2.986614905289355	1.383839849134356	0.3362582506426007	2.971616050175593	1.528435037844962	0.3323824725992076	2.997337449855357	1.747756118773805	0.3506106183334065	2.973773314634699	1.711701622020687	0.3760644221363399	2.888553280381449	1.694640493745592	0.4860664513090709	2.836605890174766	1.423711374776093	0.5301749900999888	2.795582399465276	1.20245025213322	0.5613154772843398	2.803686677437857	1.123110326700673	0.5983052807269312	2.794003290933608	1.051254812597612	0.6522133310223086	2.814161390483809	1.096206041984327	0.6273936763239328	3.014151977027542	1.711027848924645	0.3204632736308652	3.089369504972608	1.689821667129016	0.215891874516593	3.189710388873534	1.437539733654362	0.1675910044082017	3.273671929838265	1.252069459540796	0.1110479260382886	3.335789711496611	1.216531787695204	0.1099680819627988
339	11.266667	2.996817448231455	1.201722188054052	0.3366484616198619	2.986664276595425	1.383787218702085	0.336246213390375	2.971687526659488	1.528380602586835	0.3323734647994341	2.997443038179824	1.747702264793514	0.3506417312674472	2.973863805382105	1.7116480521389	0.376075994600107	2.888634471861028	1.689001090623022	0.4860750406452576	2.824370743972981	1.407853139186712	0.492490925977134	2.77891228734324	1.193758322494154	0.4803171861692665	2.785097883404977	1.112789820961078	0.498944228494252	2.774269033277523	1.037019840358842	0.5332125166248823	2.801836915194545	1.082187989171466	0.5310372837603122	3.014254004599015	1.710973515759295	0.3204941616765167	3.089478816501956	1.685639676689396	0.2159244046127583	3.154845962484075	1.415553130816378	0.157958853359371	3.189713004394962	1.225688238063593	0.096490845849922	3.229627370547158	1.174260135663774	0.09304656400328092
340	11.3	2.996849438272259	1.201668085607945	0.3366288292354458	2.98671936140224	1.383734590155533	0.3362362031820013	2.971765382085989	1.528326169253139	0.3323667246474101	2.997554175067753	1.747648412777389	0.3506747026083347	2.973960087712381	1.7115944842015	0.3760895401082197	2.888721501846529	1.684462824262743	0.4860857523056857	2.810561272391146	1.402896946177377	0.4566617120287843	2.759859759778689	1.208552282070744	0.4024929557439952	2.764980649847564	1.132446213401	0.4025753496429938	2.755142866516865	1.060096457086915	0.4162975890033169	2.786464300164618	1.100651856570533	0.4369940891003887	3.014361636601559	1.710919184566553	0.3205269757410806	3.089592696230878	1.68223619956943	0.2159581596997104	3.118875257702153	1.402656570102915	0.146266924606402	3.102606102081147	1.219841380987953	0.07888218308180697	3.116708523501361	1.158314440897201	0.07284853516575163
341	11.333333	2.99688713918547	1.201613983476126	0.3366110101908373	2.986780133632352	1.383681961916663	0.3362282032235321	2.971849542522456	1.528271736211829	0.3323622199209458	2.997670733951293	1.747594561110876	0.3507094726433261	2.974062051274334	1.711540916602499	0.3761050103381269	2.888814326642794	1.681239919354109	0.4860985685811886	2.795692204247362	1.409599845160328	0.4245794285705287	2.739406363550876	1.247341451022961	0.3320208742844577	2.744067495772915	1.182226856278123	0.3142828995646824	2.736582991594716	1.120464222865128	0.3080992106973966	2.768355317734093	1.152219349147518	0.3491930863247694	3.014474756398686	1.710864853717433	0.3205616579780128	3.089711079852295	1.679752126089021	0.2159930915310861	3.083498310515313	1.400249608027589	0.1330297317372061	3.017080680218747	1.236403614038756	0.05934355059237293	3.004107422321236	1.172432591590146	0.05054545170634889
342	11.366667	2.996930557167381	1.201559880035902	0.3365949977231669	2.986846570087948	1.383629332407307	0.3362221968468918	2.97193993516276	1.528217301830707	0.3323599179984271	2.997792582960452	1.747540708179267	0.3507459803506279	2.974169581656814	1.711487347735745	0.3761223558477758	2.888912898285295	1.679472864307145	0.4861134702768394	2.780350023288261	1.42817944155948	0.3981449764532837	2.718392658737701	1.309124449429128	0.2730807317241072	2.722633020283272	1.26015115563928	0.239658019598804	2.717543169427642	1.215093863941386	0.2162602784315442	2.747562078996153	1.235005249484718	0.2720255223150039	3.014593243774366	1.710810521582804	0.3205981495676384	3.089833901068002	1.678290611358299	0.2160291514244826	3.050304724451609	1.409227142080194	0.1188278977475889	2.937371165448378	1.275251462264589	0.03908466701309221	2.898627856620526	1.216384363601038	0.02725995548986895
343	11.4	2.996979699793462	1.201505778533557	0.3365807866839945	2.986918645155465	1.383576704785598	0.336218167977012	2.972036482536763	1.528162869376288	0.3323597864183126	2.997919579022114	1.747486857214225	0.3507841612268295	2.974282554771005	1.711433780815887	0.3761415252117215	2.889017155875067	1.679215307026529	0.4861304344265263	2.765191853590184	1.458255002930568	0.3789639125077265	2.69761341397651	1.390803863400196	0.2290958207861858	2.700900773231033	1.361955748926711	0.1833638090101175	2.697076278203741	1.338288133279085	0.1468845219775828	2.724390239154773	1.344406381379477	0.2097798223066454	3.014716968882102	1.710756191423046	0.3206363885807806	3.089961083266402	1.677909351727871	0.2160662879628659	3.020867129837653	1.429922699304774	0.1042997251566975	2.867256378563553	1.334312927989223	0.01929183950942653	2.806346735876712	1.286131973252524	0.004151301467733935
344	11.433333	2.997034584259954	1.201451677345913	0.3365683709509455	2.986996343283384	1.38352407747283	0.3362161005470424	2.972139120458503	1.5281084372158	0.3323617933593491	2.998051593604682	1.74743300660043	0.3508239563530748	2.974400859108416	1.711380214236154	0.3761624698982968	2.889127042507097	1.680434655530338	0.4861494366334929	2.750969596920612	1.498764738469021	0.3682211024139292	2.677911410570782	1.486891864047226	0.2021917944567012	2.679212878721806	1.480567516484083	0.1484159947523007	2.674739272961857	1.480880284504278	0.1034950588456406	2.699531237076782	1.472114681578595	0.1660720959020764	3.014845817172538	1.710701861608441	0.3206763189601519	3.090092563924816	1.678623018528954	0.2161044557525883	2.996811732408636	1.46221510976991	0.09012306017006678	2.810270539958167	1.410194387505334	0.0009497676730492299	2.73223929353476	1.375840183077772	-0.01760586785718757
345	11.466667	2.997095232267097	1.201397574849564	0.3365577451106869	2.987079653044385	1.383471448890046	0.336215979738202	2.97224779115188	1.528054003716216	0.3323659090194111	2.99818850619725	1.747379154722299	0.3508653113963414	2.974524389537291	1.711326646389506	0.3761851444802392	2.889242496403774	1.683027842717476	0.4861704495581347	2.738547860429554	1.547975227204828	0.3665443464120258	2.660175206141187	1.590519491058082	0.1923640356366191	2.65813654067594	1.606926214787561	0.1349552162908059	2.650745165736574	1.631067252735792	0.08571021644041457	2.67404303483722	1.607149558507339	0.1424158524298438	3.014979682588776	1.71064753050901	0.32071788944866	3.090228284851104	1.680403725775124	0.2161436135936192	2.979782950764256	1.505544613289708	0.07698616609413045	2.769473423014127	1.499354989971024	-0.01524341661894228	2.679926186421091	1.480417662448238	-0.03705624678035138
346	11.5	2.997161661070022	1.201343474289812	0.3365489049354741	2.987168557772432	1.383418822194341	0.3362177916504139	2.972362431723462	1.527999572142999	0.3323721049151748	2.99833019058828	1.747325304810378	0.3509081708674582	2.974653035472109	1.711273080489482	0.3762095034568682	2.889363440642558	1.686823834312548	0.4861934417910379	2.728858565687076	1.603201857621152	0.3742771811496272	2.645129828316251	1.694554470664293	0.1987405299414585	2.6386116406766	1.731743125309229	0.1416091438479782	2.626400037576061	1.776733014633297	0.09064888909698623	2.649407134648932	1.738700731823279	0.1383698626443379	3.015118453385824	1.710593201384035	0.3207610477550401	3.090368174520804	1.683159863509363	0.2161837170303443	2.971240225177736	1.558197358711028	0.06558585709754121	2.746950682954036	1.597741251306307	-0.02863941579580372	2.651549783806952	1.595019339188614	-0.05345879541286121
347	11.533333	2.99723389264659	1.201289374042335	0.3365418451857143	2.987263049115827	1.383366195805838	0.3362215226725735	2.972482992117421	1.527945140862212	0.3323803536960199	2.998476537016812	1.747271455248165	0.3509524826990114	2.974786701099594	1.711219514928138	0.376235503299231	2.889489803180953	1.691593633935675	0.4862183812431685	2.722664515239045	1.661099815642425	0.3912530251792547	2.633312438212873	1.793068213845739	0.2205247810632372	2.621857042198668	1.847850443319289	0.1669376702080038	2.603859548654263	1.909345088796226	0.1157972241136373	2.6272209496624	1.859086728618447	0.1531509907961017	3.015262033775872	1.710538872602609	0.3208057453493869	3.090512169205961	1.686729153967782	0.2162247216958356	2.972130503973637	1.617178670393692	0.05652123218302518	2.743639395336555	1.700093390141351	-0.03888912865971055	2.647868147688794	1.713663367292034	-0.06633926789553191
348	11.566667	2.997311947850775	1.201235272482444	0.3365365605635877	2.987363119514041	1.383313568144299	0.3362271595050133	2.972609425616652	1.527890708239574	0.3323906288432952	2.998627439067819	1.747217604418824	0.3509981953344482	2.974925293562038	1.711165948097198	0.376263100974643	2.889621506065868	1.697062012411684	0.4862452339153803	2.720448665639134	1.71806174781217	0.4165646723035886	2.625209421758789	1.881938918448185	0.2571335590687235	2.609300952276853	1.95074928892733	0.2098872973769603	2.585793166593353	2.024256328937529	0.1597795908589284	2.609165024457568	1.964476139850406	0.1863442303750358	3.015410331528055	1.710484542533487	0.3208519344050089	3.090660202198491	1.690898264988119	0.2162665805812167	2.982772762179336	1.67866430257337	0.05023317682929219	2.759477061775232	1.800814621529843	-0.04599696963355829	2.668647752713167	1.830646911447984	-0.07558000756101842
349	11.6	2.997395837599992	1.201181172854191	0.3365330454607506	2.987468752135281	1.38326094236559	0.3362346879441592	2.972741677098868	1.527836277539358	0.3324029031752913	2.998782782404312	1.747163755551723	0.3510452540679992	2.975068712327741	1.711112383209029	0.3762922516727302	2.889758456051687	1.702922519170568	0.4862739620133676	2.722367503262542	1.77053771496547	0.4486902002372712	2.621381497820498	1.958395830511819	0.3077654411303301	2.602372046865089	2.03800377285487	0.2695577653792088	2.574803492438889	2.119763505794055	0.2216720739420527	2.596820893900896	2.05359627654372	0.2374448038894521	3.015563246135476	1.710430214434756	0.3208995638064253	3.09081219151114	1.695422774702915	0.2163092403983465	3.002725882453385	1.738476280634631	0.04699869791986189	2.793288360182354	1.894298913408034	-0.05016886157436028	2.712435509466	1.940670711021451	-0.08134074554263566
350	11.633333	2.99748557786063	1.201127073532352	0.3365312930659509	2.987579940828073	1.383208316888946	0.3362440942391209	2.972879708715668	1.527781847126778	0.3324171512615412	2.998942481430065	1.747109907029489	0.3510936107886463	2.975216882463532	1.711058818654832	0.3763229150390827	2.889900577093032	1.708847543394981	0.4863045302415296	2.728318228602055	1.815404452466913	0.4857735020713788	2.622281506065108	2.019930218083064	0.3706232105171849	2.602133714470162	2.107540039989355	0.3438205494307291	2.572697279610692	2.194672822503702	0.2989752167686911	2.591263680851075	2.125064954859555	0.3046097012551431	3.015720702931547	1.710375886674633	0.3209485886884687	3.090968071840047	1.700035524637844	0.2163526506941859	3.030856612360357	1.792597612517982	0.0469506508074865	2.843097784690152	1.975500127082576	-0.05153832344702257	2.776640975636023	2.038358367761323	-0.08361967550418811
351	11.666667	2.997581182716143	1.201072972891595	0.3365312960486815	2.987696680827634	1.383155690133494	0.3362553646818764	2.973023487692986	1.52772741536695	0.3324333484704964	2.999106467390965	1.747056057234616	0.3511432202156903	2.975369743301231	1.711005252825687	0.3763550529497829	2.890047801277747	1.71452292706833	0.4863369042099455	2.737959932721036	1.850271217215516	0.5257423598359555	2.628189409730504	2.064469867164703	0.4429260316087207	2.609140598329141	2.157519368456645	0.4294655540744026	2.5802086757751	2.247623542714262	0.3881915122262489	2.593027481230551	2.177080641973528	0.3849594422855737	3.015882640849118	1.710321557621194	0.3209989665268981	3.091127784150089	1.704469259344712	0.2163967612459073	3.065424225356186	1.837480535529068	0.05008338655722902	2.906390882812726	2.040267111889687	-0.05003033902047747	2.857850241279007	2.118431600563294	-0.08221954730321615
352	11.7	2.997682654271141	1.201018874175472	0.3365330462329723	2.98781895627349	1.383103065254611	0.3362684841119077	2.973172970764205	1.527672985523695	0.3324514689022811	2.999274670705386	1.747002209395877	0.351194035412379	2.975527231686367	1.710951688933413	0.3763886264140648	2.890200055255998	1.719663834137926	0.4863710481614394	2.750728263032235	1.873545033722726	0.5664017733785407	2.639188488487287	2.090560500552037	0.5211320105666941	2.623429191748735	2.186482363548433	0.5224567231443853	2.597084039247152	2.277012814449058	0.4852174721081154	2.602249335259242	2.208041987847667	0.4747589973310719	3.0160489952549	1.710267230531925	0.3210506524852845	3.091291262605947	1.708474293152174	0.2164415195823849	3.104280941744233	1.870159915256272	0.05624539955071433	2.980289548200782	2.085112639107273	-0.04541292158341856	2.95208051047771	2.175818445571736	-0.07689164925353387
353	11.733333	2.997789999133413	1.200964775758584	0.336536534483893	2.987946760146325	1.383050440671372	0.3362834375712972	2.9733281284382	1.527618555962106	0.3324714876566343	2.999447048413729	1.746948361895637	0.3512460159069272	2.975689307646314	1.71089812536899	0.3764236006831342	2.890357289418949	1.724025243377088	0.4864069315035188	2.765888238890618	1.884376923527317	0.6055972298185285	2.655087630524712	2.097388935991202	0.6014988286099664	2.644538928997634	2.193398437671467	0.6183307352690216	2.622164054692938	2.281380543644902	0.5855262431909203	2.61866176155091	2.216521550811634	0.569853912498693	3.016219725113638	1.710212903774776	0.3211036076378407	3.0914584640298	1.711835106937613	0.21648687927117	3.145005713565784	1.888512085057499	0.06514658833364327	3.061488450036129	2.107310672601219	-0.03745836645547121	3.054745322845426	2.206478123732026	-0.06742928900803667
354	11.766667	2.997903219897009	1.200910676015657	0.3365417508346936	2.988080083308181	1.382997814802981	0.3363002090503034	2.973488931318066	1.52756412504741	0.3324933788394035	2.999623568066474	1.746894513116347	0.3512991218370336	2.975855939503287	1.710844560523501	0.3764599413126334	2.89051946681422	1.727409131446597	0.4864445258558668	2.782583034646096	1.882539381622128	0.6413418672902632	2.675298822053717	2.084484337189386	0.6801853040155468	2.671526965055454	2.177565626183875	0.7125020010380565	2.653594831491625	2.259816559563915	0.6844137003429446	2.641594886597485	2.201694492034907	0.6661329816818431	3.016394797193928	1.710158575717782	0.3211577931605399	3.091629353982158	1.714383071045778	0.2165327955556166	3.18507305222739	1.891377496035763	0.0763482764259539	3.146139546216613	2.104788021289429	-0.02615967023704296	3.160741551148377	2.207590483403708	-0.05383373235237213
355	11.8	2.998022303869436	1.200856578190425	0.3365486837059714	2.988218900978596	1.382945190805017	0.3363187794778926	2.973655334159052	1.527509696043675	0.332517113078861	2.999804189835837	1.746840666286862	0.3513533082726297	2.976027086885461	1.710790997608891	0.376497610119283	2.890686546583414	1.729667292301648	0.4864838010405886	2.799909475139349	1.868500004503943	0.6719307407149364	2.69881685800202	2.051846308568729	0.7532618672734793	2.702942579862993	2.138828259215356	0.8003130222056375	2.689274619547112	2.212677922291335	0.7774592142460812	2.669913517159267	2.163271676831703	0.7594651479915996	3.016574168600688	1.710104249618513	0.321213164653566	3.091803890700754	1.716004189388634	0.216579220900746	3.222139672580392	1.878755466340316	0.08928235933289533	3.230031404210898	2.076495175963053	-0.01181506371310139	3.264737870978874	2.177898493143148	-0.0364275745211211
356	11.833333	2.998147243223809	1.200802480657888	0.3365573207749277	2.988363196210378	1.38289256709698	0.3363391295840531	2.97382730415598	1.527455267316459	0.3325426612772904	2.999988897306528	1.746786819789877	0.3514085342687157	2.976202729926696	1.710737435016515	0.3765365713811286	2.890858513138776	1.730700459390188	0.4865247317984891	2.816988436319152	1.84338532002515	0.696006315818834	2.724309349058405	2.00024255017062	0.8169519593143555	2.736863815774594	2.07789457671003	0.8772865135648757	2.726924022187469	2.141843941142417	0.8605117590646245	2.702088570476555	2.101393925010887	0.8451872381679376	3.016757817314502	1.710049923845243	0.3212696813845845	3.091982055146627	1.716641142464367	0.2166261126561831	3.25418735992106	1.851894904564033	0.1032751788418653	3.308815902053876	2.023209909603621	0.004978684564963583	3.361438181630788	2.118473670193743	-0.01595922721610829
357	11.866667	2.998278025198813	1.200748381793249	0.3365676487168305	2.988512947779899	1.382839942098582	0.33636123851544	2.974004805799085	1.527400837231546	0.332569992670747	3.000177678575899	1.746732972008293	0.3514647575320097	2.976382851856444	1.710683871137945	0.3765767882175901	2.891035359650548	1.730459575760745	0.486567294190799	2.833027691252856	1.808864386485741	0.7126318642368342	2.750237939037674	1.93138083021052	0.8678670007141128	2.771019036816639	1.996560875217026	0.9395228064565961	2.764055623743733	2.050136362988308	0.9295280096184715	2.73623737684156	2.017243607083731	0.9182469960588806	3.016945723995672	1.709995596766444	0.3213273009586657	3.092163833757499	1.716299039969786	0.2166734284933153	3.279599036068218	1.813376674895636	0.1175795442904506	3.378294369016794	1.948326339179051	0.02331709185116811	3.445895322969446	2.033691107296526	0.006407873760218735
358	11.9	2.998414619862531	1.200694284840698	0.3365796520791094	2.9886681157145	1.382787318965886	0.3363850814042565	2.974187783332944	1.527346409053542	0.332599071676861	3.000370505036592	1.746679126171406	0.3515219281030163	2.976567418799047	1.710630309185603	0.3766182177890104	2.891217066734811	1.728953408053654	0.486611460281767	2.847383065140269	1.767018146118062	0.7212838084217106	2.775079672115031	1.848065441916144	0.9032588729479675	2.803109101846202	1.898071940921536	0.9839166587260205	2.798189556438822	1.941416959824602	0.9809071602545338	2.770264475552178	1.913698812498513	0.9739907610226484	3.017137851906309	1.709941271640117	0.3213859731473405	3.092349200539341	1.715052521624202	0.2167211219467836	3.297393690488395	1.767113620111482	0.1314289158107166	3.434590584458264	1.858327437235294	0.04197860394713199	3.513836462187628	1.931583930759784	0.02913397476110172
359	11.933333	2.998557003149839	1.200640188175779	0.3365933152304459	2.988828667433178	1.382734696118956	0.3364106332938537	2.974376191197995	1.527291981148607	0.3326298625411414	3.000567362034807	1.746625280662462	0.3515799976760799	2.976756409304632	1.710576747551422	0.3766608179046387	2.891403631564498	1.726242358449281	0.4866572052250302	2.859581751654118	1.720197786747818	0.7218213356780779	2.797519404320871	1.754235354279081	0.9212846137791453	2.831060503476599	1.787139755017386	1.008460578452402	2.827078726672566	1.820791330382421	1.012049140237891	2.802003431112556	1.795449000255865	1.008566962406934	3.017334177917039	1.70988694683507	0.3214456495786306	3.09253814777757	1.71303159445606	0.216769149896546	3.307282673444067	1.717781152981528	0.144093771321285	3.474432666094121	1.762183234239033	0.05957471576125688	3.562108199511149	1.822574307699218	0.05046222533264798
360	11.966667	2.998705144679445	1.200586090174114	0.3366086219127306	2.98899456441831	1.382682071977929	0.336437867557677	2.974569978330728	1.527237551882981	0.332662327129946	3.000768231797154	1.746571433864772	0.3516389139066883	2.976949798207819	1.710523184627412	0.3767045430225803	2.891595052331231	1.722416613379634	0.4867045031417732	2.869303685083155	1.670788503147463	0.7144241475222459	2.816504489036467	1.65476473833091	0.92103429561682	2.853305714129031	1.669285421560553	1.012292868743927	2.849162963146912	1.693777368333241	1.021469989351538	2.829530765760469	1.668857396151418	1.019717788744657	3.017534675538364	1.70983262072017	0.3215062781253328	3.092730669634342	1.71037454121201	0.2168174673203293	3.309672751315074	1.668914519154058	0.1550155707194885	3.496574836674993	1.666998644770738	0.07503306243692183	3.589845300734598	1.714277193846627	0.06901331141994933
361	12	2.998858992190321	1.200531994080084	0.3366255536819594	2.989165744173577	1.382629449699046	0.3364667532195379	2.974769066305122	1.527183124521461	0.3326964217632485	3.000973067337497	1.746517589007781	0.3516986131160014	2.9771475327629	1.710469623626184	0.3767493390457559	2.891791306947251	1.717595674830733	0.4867533221719931	2.8763965879038	1.620951158441238	0.6995274756612431	2.831293790031575	1.554994861421348	0.9025050218177491	2.868839343431556	1.550587344872618	0.9955220763172756	2.863464037857369	1.566235504473581	1.008807296526664	2.851298014538135	1.5413206853026	1.006930127623152	3.017739289249675	1.709778296553539	0.3215677956020512	3.092926737145823	1.70720566866366	0.2168660200313823	3.305200956834338	1.622466254793602	0.163812220607101	3.500919779225336	1.577073733089687	0.08756166747109008	3.597275682478184	1.610502160499944	0.08379928933101469
362	12.033333	2.99901849850656	1.200477898269419	0.3366440925085348	2.989342149239677	1.382576827702533	0.3364972595781735	2.974973382561948	1.52712869743038	0.3327321027646278	3.001181824372256	1.746463744474892	0.3517590297321063	2.977349564152191	1.710416062939868	0.3767951504323568	2.891992385177869	1.711934378928237	0.4868036326682718	2.880872506272475	1.57259633102306	0.6777563234008079	2.841497184723201	1.460168864037016	0.8665713707860275	2.877295296212585	1.437318175340396	0.9590041207232857	2.869530603214566	1.443745735706865	0.9750807764373042	2.866378846060873	1.420017120800247	0.9713738886247748	3.017947966740441	1.709723972704109	0.3216301375477952	3.093126329111936	1.703639390858905	0.216914751634092	3.294541668524615	1.579255072707582	0.170246606214448	3.488031761650802	1.494776964545745	0.09665006544506917	3.584863788578803	1.513098162161875	0.09430635711555506
363	12.066667	2.999183609434372	1.200423801118012	0.3366642196180413	2.989523712547905	1.38252420440877	0.3365293539074184	2.975182842403758	1.52707426897622	0.3327693236072755	3.001394440465733	1.746409898649689	0.3518200908466379	2.977555827976006	1.710362500960774	0.3768419162524569	2.892198269798032	1.705634151034519	0.4868554031745834	2.882869990872702	1.527557727779949	0.6499136172736703	2.847060040108641	1.375074830592736	0.8148545917384779	2.878830356910051	1.335400441486499	0.9043073983676643	2.867388093604691	1.331508808575865	0.9223221055920129	2.874280966670775	1.311313694614834	0.9154664864284032	3.018160638527564	1.709669647540978	0.3216932325909377	3.093329412930646	1.699789365972427	0.2169635987716639	3.278304914946296	1.539545627707074	0.1741767058378108	3.458815033368437	1.42125664068308	0.1020085829305477	3.553075739886173	1.423002385258312	0.1003690322284775
364	12.1	2.999354248780173	1.20036970587055	0.3366859136545329	2.989710340462113	1.382471582974279	0.3365629986753153	2.975397328957912	1.527019842424073	0.3328080317656726	3.001610813781475	1.746356054761944	0.3518817119264445	2.977766223847528	1.710308940901862	0.3768895668681235	2.892408916285648	1.698939577204697	0.4869085965342046	2.882615773163709	1.48763746353692	0.6170518500570393	2.848299354251912	1.304036229258007	0.7497743162764094	2.874020450831981	1.249770201439511	0.8338031135687898	2.857687237653888	1.233921967439572	0.8532629772205508	2.874886974520852	1.220035709214045	0.8423325441619419	3.018377196914706	1.70961532432257	0.3217569977594565	3.093535925304098	1.695775666345783	0.2170124878084346	3.256941608450555	1.50328571907654	0.1755424712127357	3.414127676917107	1.356776401631932	0.1035207357601835	3.502118125946836	1.340190223098407	0.1019766610800774
365	12.133333	2.999530350596096	1.200315610903266	0.3367091543143381	2.989901947450804	1.38241896181977	0.3365981576653663	2.97561673234696	1.526965416140754	0.3328481760185744	3.001830840169298	1.746302211195626	0.3519438092931136	2.977980651554257	1.710255381155817	0.3769380334068927	2.892624288057708	1.692125038782201	0.4869631797244754	2.880365119142144	1.454462066057885	0.5804419514025273	2.845835809231507	1.250531049109404	0.6742638312217913	2.863866900482535	1.184396863709257	0.7503952055828166	2.841875948892195	1.154969838093285	0.7707867765771808	2.86858374828457	1.150093490987094	0.755888155630481	3.018597534036068	1.709561001418363	0.3218213513099757	3.093745809238986	1.691731407671154	0.2170613456305819	3.230966795707232	1.470727930681804	0.1743759399415976	3.355452321992451	1.302184719173935	0.1013770756437421	3.433033994647392	1.265824442241799	0.09940157649018942
366	12.166667	2.999711846789779	1.200261514592639	0.3367339207282299	2.990098441930982	1.382366339366191	0.3366347935151486	2.975840932344183	1.526910988493313	0.3328897035472941	3.002054394049763	1.746248366334963	0.3520062957386866	2.978198992503151	1.710201820115574	0.3769872443182855	2.892844337143882	1.685483076202555	0.4870191194552661	2.876353376906824	1.429438974959943	0.5415463451902349	2.84040677641287	1.217247137064525	0.5916804713080244	2.849695212957386	1.14258416604826	0.657394470781601	2.822023532688024	1.098929094456233	0.6778848190094976	2.856491779460333	1.105319847200197	0.6603437829176466	3.018821523376699	1.709506677198104	0.3218862081781089	3.093958996984507	1.687809144017359	0.2171100968302799	3.201076832547018	1.442740686259109	0.1708159562882452	3.285287088672169	1.259905855846872	0.09601364574668057	3.348299359038901	1.204107676264768	0.09324619926808489
367	12.2	2.999898652497365	1.200207420183903	0.3367601891498584	2.990299710814962	1.382313718770587	0.3366728645447766	2.976069779958519	1.526856562747342	0.3329325560480079	3.002281310804244	1.746194523410292	0.352069075392366	2.978421091909591	1.710148260994612	0.3770371210901212	2.893068984261132	1.679313215126601	0.4870763765870353	2.870779152226867	1.413756759615342	0.5019974993424109	2.832670133134591	1.206160593289395	0.5057685092299306	2.832926956936189	1.127028664213287	0.5584813280975256	2.800418809239064	1.070579661278458	0.5775569776047056	2.840142460037514	1.089172516095192	0.5599344935201436	3.019049002305908	1.709452354920801	0.3219514746843904	3.094175393891481	1.68418825411881	0.217158660305638	3.168197172772485	1.420726564627071	0.1650990711900025	3.2070421928582	1.233329550591322	0.08801834353014491	3.251863497065233	1.161360986450713	0.08433381984480051
368	12.233333	3.000090700588437	1.200153326053808	0.336787937775652	2.990505657709611	1.382261098454161	0.3367123319258545	2.976303140556836	1.526802137270097	0.3329766774997648	3.002511432424726	1.746140680806075	0.3521320557529405	2.978646802622145	1.710094702186066	0.3770875876453399	2.893298160367511	1.673902027026527	0.4871349158981981	2.863744605122568	1.408266862142019	0.4635313586545392	2.822923744466799	1.218225962729253	0.4204674247596304	2.814565109482122	1.139327859383637	0.4576186729141305	2.778706559687965	1.07452976336621	0.4727439414424789	2.820892671326693	1.103871213235717	0.4586334913886214	3.019279817287829	1.709398032956458	0.3220170609921619	3.094394920367976	1.68105530543496	0.2172069591679882	3.133464452870738	1.406171139246346	0.1575498480496684	3.124690773068771	1.225314901670198	0.07816832932768561	3.148824535217961	1.142920924721962	0.07372697996645386
369	12.266667	3.000287927289755	1.200099230579156	0.3368171449273161	2.990716187932255	1.382208476838158	0.336753156999762	2.976540876555144	1.52674771042885	0.3330220109731024	3.002744591318957	1.746086836906795	0.3521951430519743	2.978875969134674	1.710041142083083	0.3771385667182223	2.89353178875159	1.669503236685095	0.4871947009313978	2.85519021167966	1.41335934674847	0.4278968731961188	2.810894247106159	1.252987550398746	0.3397791769452448	2.794895755638332	1.179602686925418	0.35899507236658	2.757155891664505	1.113281780584854	0.3667534508907129	2.799535134449948	1.149577687385542	0.3601008217519807	3.019513807282013	1.709343709675112	0.3220828761947584	3.094617494007908	1.678587729672328	0.2172549168748644	3.098092804569286	1.400361483935614	0.1485594802015211	3.042276325388307	1.237336173558278	0.06739601721491568	3.044860879443509	1.15184379541415	0.06257079944029403
370	12.3	3.000490257224405	1.200045137005152	0.3368477862897158	2.990931192409008	1.382155857079574	0.3367952976133047	2.976782830612945	1.526693285489063	0.333068495227403	3.002980595513677	1.746032994942673	0.3522582375176901	2.97910841317208	1.709987583898987	0.3771899762137268	2.893769768837171	1.666322817207731	0.4872556888156666	2.845003483283894	1.428887823695675	0.3969073465801432	2.796148604396959	1.308118276406621	0.268231042858691	2.773931389236906	1.245849324278852	0.2677907761217256	2.735273372697791	1.186020046951795	0.263937651771277	2.776559978730355	1.223704589095608	0.2684545611178613	3.01975078786708	1.709289388335689	0.3221488231300302	3.094843010137218	1.676941032865716	0.2173024519313676	3.063254783806579	1.404238507531708	0.138538083075174	2.963349137361154	1.269068300768142	0.05665028919301172	2.945228384401905	1.18814741907874	0.05184701725302478
371	12.333333	3.000697641643303	1.199991043708347	0.3368798401411203	2.991150587871573	1.38210323759938	0.336838715375557	2.977028872015938	1.526638860817692	0.3331160729765148	3.003219277145126	1.74597915329788	0.3523212452628092	2.979343980565633	1.709934026026588	0.3772417387271284	2.894012021150227	1.664511844121615	0.4873178403674376	2.833080103210365	1.454229037476772	0.3721957028358215	2.778182483548712	1.37938927240743	0.2100748934791641	2.751459051420612	1.333566498207559	0.1897043819197408	2.71242828943005	1.288068496741617	0.170629355091514	2.752117278876288	1.320893237554067	0.1885054473263927	3.019990599197668	1.70923506730794	0.3222148107343151	3.09507138548304	1.676239424369282	0.2173494867625273	3.030060771547816	1.418337140890431	0.127889325285744	2.890680166200429	1.318369348267026	0.04677069163764094	2.854238230243408	1.248713861025224	0.04222817008451691
372	12.366667	3.000910042610016	1.199936949065114	0.3369132850155336	2.99137430030478	1.382050616818355	0.3368833724956739	2.977278879144714	1.526584434781473	0.3331646873849877	3.003460477482167	1.745925310356357	0.3523840744848233	2.979582525461814	1.709880466858455	0.3772937781082656	2.894258467913465	1.664158495650086	0.4873811140590305	2.819540228214157	1.488466993828188	0.3549874664606136	2.756894952946945	1.461446702189641	0.1680878172267112	2.727595204662452	1.436277421784	0.1296836482119043	2.688546030641094	1.411604834975715	0.094507510093802	2.726436978846376	1.433620917555637	0.124995336724396	3.020233090887156	1.709180744961395	0.3222807500903025	3.095302543538089	1.67657065641421	0.2173959461393747	2.999698178980726	1.442837130312087	0.1170202354977889	2.826521203253108	1.381945717842802	0.03835211216066768	2.775449614122851	1.328465935255382	0.03410884142210222
373	12.4	3.001127411588412	1.19988285632004	0.3369480967514023	2.991602243786479	1.381997997892815	0.3369292282686058	2.977532717472894	1.526530010645144	0.3332142785568768	3.003704027751423	1.745871469347528	0.35244663300524	2.979823890339472	1.709826909607093	0.377346016842346	2.894509008318654	1.665297808373819	0.4874454596167859	2.804901491349121	1.530560098155588	0.3459657045019877	2.733139449975668	1.54901788102652	0.1431414918233187	2.703219943316236	1.546444717390981	0.09075924151688264	2.664632774238296	1.546371020634443	0.04225409881169657	2.70056308119947	1.552716069093728	0.08156735013412755	3.020478102709015	1.70912642455423	0.322346551642385	3.095536395166924	1.677988675855457	0.2174417564196988	2.973583045203793	1.477654312815357	0.1063476851815815	2.772983310609606	1.456485962150503	0.03161826825399112	2.711801575609134	1.423096795646584	0.02767523167340527
374	12.433333	3.001349725731886	1.199828763848984	0.336984254818708	2.991834359733994	1.381945379242977	0.3369762477130954	2.977790284311527	1.526475586774857	0.3332647934852933	3.00394979335359	1.745817628654682	0.3525088405261454	2.980067950050456	1.70977335266441	0.3773983866366581	2.894763563536172	1.667915449152864	0.487510831461297	2.790134014589182	1.578942751204998	0.3454564420852921	2.708678296993757	1.637744418198969	0.1349367795128447	2.680196368199149	1.657431498550853	0.07373624270150422	2.643188589499823	1.682820921515984	0.01683658549832107	2.676475298079676	1.670750654934758	0.05973210029897658	3.020725508302638	1.709072104455357	0.3224121377751984	3.095772876706498	1.680502968334027	0.2174868526657624	2.953320917853794	1.522011497636283	0.096305041714425	2.732103329801078	1.538107736502203	0.02657670264397106	2.665918474316653	1.527753915536814	0.02304236586404732
375	12.466667	3.001576969167625	1.199774670027348	0.3370217398864004	2.992070597156813	1.381892759288582	0.3370243981659503	2.978051487223182	1.526421161536292	0.3333161826221542	3.004197652318236	1.745763786660624	0.3525706225740195	2.980314591309618	1.709719794421826	0.3774508239770228	2.895022057659799	1.671933158341122	0.4875771852066934	2.776418521246972	1.631431037920385	0.3533467666675316	2.685728893375283	1.724872645235918	0.1426481597324053	2.660804334940582	1.765024209609229	0.07786197695150278	2.627365100584543	1.81435017989693	0.01771686756375973	2.656424248175042	1.783261344629152	0.05901957341817049	3.020975193088862	1.709017783033209	0.3224774364461083	3.096011926193764	1.68405449891593	0.2175311726401743	2.940347536654383	1.574180025348535	0.08729151293126308	2.705516881801308	1.623741789861568	0.0231304777804886	2.639355851229361	1.637988501958415	0.02008315675844106
376	12.5	3.001809110767141	1.199720578098314	0.3370605301119013	2.992310890570921	1.381840141184492	0.3370736447307116	2.978316219580329	1.52636673819272	0.3333683950231232	3.004447470805617	1.745709946593244	0.3526319052154987	2.980563688874764	1.709666238090302	0.3775032656208082	2.895284393835937	1.677197469346323	0.4876444721986845	2.764718103880019	1.685459008577841	0.3691439674575502	2.665953583956927	1.808258511160072	0.1650827055015988	2.64642651066507	1.866206406926307	0.1013573133562397	2.618799909934364	1.936226039447184	0.04223487601857757	2.641719380401633	1.887121258024333	0.07767371397757382	3.021227029683266	1.708963463544462	0.3225423753702558	3.096253459239216	1.688520816915523	0.2175746523476139	2.935734006044544	1.63159983542847	0.07961747353519266	2.694360734498625	1.710900493385883	0.02108970096441059	2.632870118231599	1.749145588151616	0.018446566451628
377	12.533333	3.002046142605511	1.199666486436217	0.3371006073421912	2.992555201184678	1.381787523349355	0.3371239585600778	2.978584406588013	1.52631231510872	0.333421387360982	3.004699146906663	1.745656106834213	0.3526926267676909	2.980815149087266	1.709612682060105	0.3775556583657015	2.895550500293356	1.683489186905339	0.4877126518645548	2.755677769299979	1.738425865105318	0.3919950957525945	2.650348371797453	1.885996534350684	0.2006280878022552	2.637410853877297	1.958524220849228	0.1417247183839852	2.617274851163205	2.044957329411774	0.08684674284288266	2.632680742074716	1.980488862807566	0.1135040829525151	3.021480922029941	1.708909144356449	0.3226068942034122	3.096497411395734	1.693734417418212	0.2176172344331612	2.940029920979396	1.691189813057196	0.07351727553514982	2.699034059502134	1.797153115956347	0.02028609089447363	2.645792459789789	1.857122790165476	0.01785547557281101
378	12.566667	3.002288059773612	1.199612393415007	0.3371419536933991	2.99280349672709	1.381734904201423	0.3371753124303264	2.978855983259783	1.526257890648482	0.3334751190161147	3.00495259380035	1.745602265764805	0.3527527318964059	2.981068892123226	1.709559124721094	0.3776079540844619	2.895820311034532	1.690535234886119	0.4877816859052296	2.749659514527399	1.787853424682576	0.4207348392280874	2.639343421388511	1.956113821470768	0.2473055230563229	2.633467259807642	2.039856270637337	0.1959336232138172	2.621666865106155	2.138213259327101	0.1474846751554328	2.62887482168927	2.062073283393822	0.1638614512880147	3.021736787466173	1.708854823836111	0.3226709382601384	3.096743720316973	1.6994847621456	0.2176588635724687	2.953163340018781	1.749865319355846	0.06917593946094905	2.719042264486955	1.880044779803624	0.02049353558451804	2.676157046793297	1.957977914558875	0.01809389263811183
379	12.6	3.002534837630212	1.199558302276557	0.3371845474552241	2.99305572852152	1.381682286894231	0.3372276754575902	2.979130870357439	1.526203468073971	0.3335295464826329	3.005207721534046	1.745548426611534	0.3528121652524812	2.981324833009694	1.709505569282837	0.3776601042772774	2.896093745984715	1.698023911602482	0.4878515319995753	2.746804892728132	1.831566277878451	0.4540333544948144	2.633019193052868	2.016720639956408	0.3030482107964477	2.63406398258642	2.108453844961988	0.2608897275957264	2.630736109001945	2.214614819055211	0.2201378901631884	2.629588150458813	2.130852400509924	0.2259395684656546	3.021994537006784	1.708800505238787	0.3227344516834014	3.096992305830197	1.705525730413144	0.217699481507487	2.974460090419222	1.804778309476579	0.06673949662456098	2.75310137982427	1.957106046388388	0.0214376848227774	2.721421507917077	2.048573239561356	0.01895569140693259
380	12.633333	3.002786474789972	1.199504211394238	0.3372283704160486	2.993311875407401	1.381629669845456	0.3372810223041092	2.979409021899356	1.526149045748827	0.333584633057708	3.00546448208149	1.745494587755064	0.352870882893373	2.981582926650321	1.709452014134585	0.3777120699199776	2.896370760068141	1.705628450804376	0.4879221571042316	2.74709581275597	1.867907784277148	0.4904665742589322	2.631231266963979	2.066307836634376	0.3658469172757913	2.638609268168579	2.163152717962501	0.3337773331401552	2.643482501297044	2.273677501217141	0.3013810967136661	2.634081998830772	2.186215558872684	0.2971448952020453	3.022254120611472	1.708746186930828	0.3227973894314721	3.097243114699974	1.711597146733755	0.2177390354876071	3.002742067226335	1.853457621825441	0.06630762064774354	2.799402668459969	2.026083669921133	0.02284192225402952	2.778966394682391	2.12688061796025	0.02031453288281457
381	12.666667	3.003042970924285	1.19945011914133	0.3372734042319021	2.993571920567884	1.381577051472678	0.3373353287166778	2.979690399726195	1.526094622036603	0.3336403443648836	3.005722844405184	1.745440747575927	0.3529288478659893	2.981843143022375	1.709398457665455	0.3777638174758603	2.896651318818717	1.713038902009954	0.4879935323009235	2.750361223474814	1.895760902626916	0.5285795897203563	2.633672839468812	2.103699968262714	0.4337216300864694	2.646501466239468	2.203222402281863	0.4122124248838664	2.659079016722463	2.315413715775619	0.3886105747156403	2.641656870933462	2.227770558547979	0.3752326777022526	3.022515502463372	1.708691867278465	0.3228597124506215	3.097496100371743	1.717447881655677	0.2177774769662543	3.036495582940904	1.893816545287625	0.06793642247342485	2.855885892974821	2.084793049448018	0.02453700316691524	2.846337892812733	2.191458612617241	0.02214017209309509
382	12.7	3.003304302269088	1.199396028759256	0.3373196262683839	2.993835826432255	1.381524434928971	0.3373905664663241	2.979974946453726	1.526040200198827	0.3336966432450978	3.005982769127723	1.745386909300077	0.3529860250963743	2.982105441733201	1.709344903084449	0.3778153142637841	2.896935373104633	1.719977796193055	0.48806562682614	2.756297615202143	1.914495469251194	0.5669150766230062	2.639930913043374	2.128061494253509	0.5046926520885698	2.657185330484285	2.228263628180464	0.4942299588823999	2.676852542891693	2.340114543950016	0.4800964208419994	2.651733893379105	2.255089595764055	0.4581375157718272	3.022778635556356	1.708637549536516	0.3229213821573235	3.097751201040106	1.72284896469692	0.2178147596615374	3.073989762737416	1.924202737210332	0.07164160472658215	2.920376613265364	2.13114732216239	0.02652620571864258	2.921283961724809	2.241102732448258	0.02452662165570831
383	12.733333	3.003570467125118	1.199341938621222	0.3373670176391396	2.994103580521473	1.381471818631838	0.3374467129296184	2.980262634437391	1.525985778598988	0.3337534994019775	3.00624425327738	1.745333071307895	0.3530423907637245	2.982369817183243	1.709291348780533	0.3778665369617905	2.897222910025433	1.726210169291615	0.4881384206422913	2.764492982168501	1.923903749433341	0.6041210835523577	2.64953554522164	2.13880702778833	0.5767808107395681	2.670171743933548	2.237985360108651	0.5780418928980731	2.696149692589679	2.347984749803376	0.5744007851719241	2.6638455448151	2.267642510000044	0.5439559627875736	3.023043507023277	1.708583232071089	0.3229823707111992	3.098008385361541	1.727598384419659	0.2178508463861835	3.113398452412099	1.943345954182985	0.07737929550696079	2.990709716809154	2.163052850530129	0.02897428365584931	3.001607610000572	2.274381661760518	0.0277119776245804
384	12.766667	3.003841462790395	1.199287847100539	0.3374155593012901	2.994375171746521	1.381419200998879	0.3375037461111156	2.980553439614967	1.52593135560068	0.3338108840141651	3.006507306706478	1.745279231979827	0.3530979261941637	2.98263627484263	1.709237793142741	0.3779174663161334	2.897513929403111	1.731549036201953	0.4882118981295509	2.774458593619666	1.924116587513228	0.6390083413550264	2.661932800951628	2.13550909437674	0.6480422398520856	2.684998600926203	2.232010984100475	0.6617645269230793	2.716214028462691	2.338907900892057	0.669724865708252	2.677567059637653	2.264704667561793	0.6308588396306545	3.023310114081118	1.708528913248363	0.3230426545269691	3.098267630422252	1.731528461968187	0.2178857052194426	3.152883120126767	1.950439615974237	0.08504320721714687	3.064706823232453	2.178573285354783	0.03213759833023699	3.085220106082101	2.289791098780808	0.03201494409757855
385	12.8	3.004117260128148	1.19923375743877	0.3374652274633165	2.994650564669463	1.381366585183309	0.3375616391290399	2.980847313582656	1.525876934465602	0.3338687640251408	3.006771925986365	1.745225394541855	0.3531526120531644	2.982904805009936	1.709184239380111	0.3779680818735653	2.897808417411758	1.735857724651689	0.488286041346896	2.785656757888865	1.915578816447931	0.6705441957572149	2.67647923941443	2.118020512729804	0.7164971381049431	2.701169484054775	2.210093159017425	0.7432611205530498	2.736233682717602	2.312748555703807	0.7638373040735628	2.692449230297779	2.245492964646813	0.7167586429830807	3.023578437836452	1.708474596323215	0.3231022080690755	3.098528897452999	1.734511293679775	0.2179193061257444	3.19068299842416	1.945144437536618	0.09444168481931443	3.140081215246151	2.175969221688918	0.03633948380800063	3.169739422978404	2.285705401675073	0.0378119631125779
386	12.833333	3.004397852172776	1.199179668009487	0.3375160022552649	2.994929747780077	1.381313969603	0.3376203702126761	2.981144234722597	1.525822513557645	0.3339271119631024	3.007038139337568	1.745171557374646	0.3532064372479073	2.983175428478935	1.709130685881905	0.3780183702405857	2.898106397569133	1.73904347975145	0.488360842858265	2.797522221134741	1.898955160334915	0.6978835921480674	2.692478038047152	2.086546363243466	0.7800677689640054	2.718071743787259	2.172346324734105	0.8200683281863881	2.755365002418048	2.269620456784796	0.854144145772554	2.707997995988454	2.209592741337509	0.7993945300405945	3.023848489357054	1.708420279662062	0.3231610137553524	3.098792178102525	1.736459741869604	0.217951626766236	3.225209177161137	1.927600678955045	0.1052915788712287	3.21440848907539	2.153873902360165	0.04189976079924912	3.252471333184372	2.26063491321715	0.04544791461176281
387	12.866667	3.004683230176908	1.199125577186453	0.3375678635396867	2.995212708888767	1.381261352676029	0.3376799175238434	2.981444181481483	1.52576809124091	0.3339859005463726	3.007305980993715	1.745117718859065	0.3532593928724933	2.983448170945858	1.709077131037579	0.3780683197401821	2.898407903526429	1.741050286948566	0.4884362987363235	2.809482282531429	1.875076135410403	0.7203676095585756	2.709149541743111	2.041674348578271	0.8366364844841295	2.73491300587359	2.119372576289478	0.8895031149072121	2.772771760040629	2.209959531913535	0.9376441062949434	2.723597969642792	2.1570420477625	0.8760954135770549	3.024120284078223	1.708365961631518	0.3232190556130381	3.09905747028399	1.73732711795926	0.2179826485079694	3.255108487410485	1.898547096828643	0.1172276596386798	3.285081809423717	2.111698152252752	0.04904377919705019	3.330564161986308	2.213730031859591	0.05512803073230006
388	12.9	3.004973357294466	1.199071488211682	0.3376207860003034	2.995499408571158	1.381208737556076	0.337740253339976	2.981747103901943	1.525713670777601	0.3340450967524086	3.007575464758778	1.745063882221508	0.353311466236035	2.983723036263361	1.709023578056598	0.378117914900515	2.898712949323611	1.741851660131676	0.4885124007878698	2.820991115653943	1.84492738452603	0.7374962402402374	2.725665504839851	1.98444768958007	0.8841824895258904	2.750840649388396	2.052301907575401	0.9489636116021685	2.787737507359437	2.134735510640854	1.011090145954739	2.738527387654727	2.088429715360808	0.9437594570956173	3.02439381533507	1.708311645486892	0.3232763129828373	3.099324752901778	1.737107303649319	0.2180123527260931	3.279305849823026	1.859494878518211	0.1298068159805611	3.349355302360968	2.050236498727807	0.05780274676453153	3.401186409256138	2.145574331815685	0.06675844128927577
389	12.933333	3.005268219776761	1.199017399459317	0.3376747483451858	2.995789830176128	1.381156122661604	0.3378013543678984	2.982052976074609	1.525659250532229	0.3341046717557626	3.007846628990288	1.745010045843211	0.3533626493124404	2.984000052523611	1.708970025328796	0.3781671444928991	2.899021579867256	1.741453700821769	0.4885891491630222	2.831556548939879	1.809628499604167	0.7489438794778678	2.741215136636321	1.916445874569636	0.920960744992292	2.765009500722356	1.9728590861938	0.9962469835082497	2.799653558279729	2.045651874962283	1.071393208337826	2.752048790150676	2.005212596054325	0.9994956940251568	3.024669100709582	1.708257329595175	0.3233327700187024	3.099594032023235	1.73584348804584	0.2180407258325563	3.297157658776089	1.812887935018898	0.1425270831058139	3.404634548106643	1.972285955478658	0.06795672007831194	3.4618431922632	2.059114858606423	0.07983662863835744
390	12.966667	3.005567801467337	1.198963309303739	0.3377297287783183	2.996083953670082	1.381103506411315	0.3378631962523087	2.982361767674143	1.525604828869551	0.3341645952526687	3.008119509806111	1.744956208105642	0.35341293290495	2.984279245150799	1.708916471244242	0.3782159962229717	2.899333841954214	1.739897581537069	0.4886665449302142	2.840754830591344	1.770369903307933	0.7545586487884224	2.755059466570012	1.839684943011748	0.9456399489758572	2.776673896424803	1.883149700550463	1.029662250856322	2.80797915736513	1.94482835936433	1.116142239615597	2.763469451045681	1.90967268572343	1.040666479996589	3.024946155218963	1.708203012323593	0.3233884095047816	3.099865315592814	1.733623128952266	0.2180677552684638	3.308512647109551	1.762207462757704	0.1548468815982267	3.44871198774161	1.883233015720602	0.07902149967435326	3.510659643736988	1.960567570911132	0.09346503136114347
391	13	3.005872055001166	1.198909220987515	0.3377857000473236	2.99638172719761	1.381050891959439	0.3379257479638665	2.982673413345069	1.525550409052331	0.3342248298959812	3.008394112064087	1.74490237223571	0.3534623013184174	2.984560607997059	1.70886291901292	0.3782644517621161	2.899649753613182	1.737248063968737	0.4887445826120601	2.848242888076147	1.728430987009144	0.7543228673220419	2.766573228091505	1.756765208768247	0.9572595678419352	2.785226126134323	1.785780008236706	1.048049142788687	2.812353249972492	1.834841272641876	1.143634175560277	2.772085955006553	1.8050041434062	1.065135940113157	3.025224962153652	1.70814869692797	0.3234432071391982	3.100138585353431	1.730556148700304	0.2180934256376917	3.313639720272516	1.711408380094739	0.1662201134670114	3.479964746531301	1.79008856825221	0.090284881927317	3.546607756645103	1.857890897240379	0.1065935017907551
392	13.033333	3.006180954273624	1.198855132885289	0.3378426396565404	2.996683118949727	1.380998277724917	0.33798898314623	2.982987867401427	1.525495989445556	0.3342853422100101	3.008670456680669	1.744848536615075	0.3535107413562359	2.984844152010293	1.708809367025097	0.3783124954957467	2.899969358650913	1.733578519493154	0.4888232639643044	2.853777712190172	1.685070353656206	0.7483457578438349	2.775233391952363	1.67066120996341	0.9552425872320047	2.790178895830265	1.684069262310117	1.050661574788838	2.812466926933249	1.718855094609178	1.152808700019295	2.777235922267775	1.69522176692071	1.071428603446775	3.025505521409701	1.708094381775726	0.3234971415841605	3.100413844470592	1.726745417198277	0.2181177234146308	3.313122813136157	1.663059759981938	0.1762071781160143	3.497806390811337	1.697681081788332	0.1010935414253579	3.569581380778735	1.755707412679507	0.1183472475087558
393	13.066667	3.00649446687221	1.198801043371847	0.3379005251549249	2.996988089081382	1.38094566212682	0.3380528746771561	2.983305073416983	1.525441568414339	0.3343460973176481	3.008948550494653	1.744794699625526	0.3535582370805882	2.98512987563943	1.708755813671173	0.3783601098076755	2.900292695674856	1.728984861452455	0.4889025911782092	2.857250239959041	1.641426630593259	0.7368833178254727	2.780648252446671	1.584462338642705	0.9394870585143237	2.791122010503313	1.582045085433416	1.037180665045635	2.807917583124548	1.600687889758689	1.143209862435696	2.778438323474612	1.584822977047067	1.058902076875956	3.025787819437583	1.708040065234408	0.3235501887459231	3.100691088501375	1.722289574817492	0.2181406328442171	3.307456039376207	1.618259284482423	0.1844792938136899	3.501512722962231	1.609149551976484	0.1108012335394913	3.578733426202774	1.656303262364182	0.1279578738232428
394	13.1	3.00681252550556	1.198746955690074	0.3379593286826059	2.997296561844036	1.380893048319659	0.3381173887364835	2.98362493487621	1.525387149221711	0.3344070532835169	3.009228359698886	1.744740864494205	0.3536047651852493	2.985417737812674	1.708702262161371	0.3784072705121224	2.900619767766979	1.723589512424195	0.4889825595344438	2.85869692983422	1.598556146903449	0.7203242877241395	2.782649796682615	1.50138181439377	0.910425154127563	2.787959347221871	1.48376225248053	1.00786541593181	2.798585899338605	1.484584029108051	1.114869598683571	2.775571526899869	1.477877334109841	1.027823163833328	3.026071802447011	1.707985750560076	0.3236023166676867	3.100970279218797	1.717285793110422	0.2181621334330924	3.296958838383551	1.577071720456494	0.190803566239384	3.49031301188996	1.52630092202799	0.1188099878290599	3.57250764529973	1.560401098699882	0.1348105099308381
395	13.133333	3.007135086267792	1.198692868215098	0.3380190274343857	2.997608482168082	1.380840434722831	0.3381824963991301	2.983947373294332	1.525332730233097	0.334468171899274	3.009509860598173	1.744687029603212	0.3536503033275563	2.985707709821969	1.708648710886403	0.378453955146262	2.90095059961293	1.717545853960203	0.4890631712625963	2.858288774780635	1.557470758980103	0.6991495031624211	2.78130497163789	1.424464895173731	0.8689001352361932	2.780845511508109	1.392865542552755	0.9632997055540706	2.784595209079716	1.374851142677797	1.068038735939017	2.76887492157064	1.378354859134365	0.9789386794631472	3.026357428252793	1.707931436120588	0.3236534949849102	3.101251396041885	1.711840337570696	0.2181822045745781	3.282002354985255	1.539196830326929	0.1950453779018025	3.463925868259624	1.449964422151895	0.1246468522196605	3.549464195262669	1.468274931756904	0.1384394231148151
396	13.166667	3.007462101766901	1.19863877932231	0.3380795987152561	2.997923789427506	1.380787819755992	0.3382481681680536	2.984272300455216	1.525278309814172	0.3345294133492804	3.00979301416645	1.744633193334924	0.3536948253426802	2.985999749504786	1.70859515823725	0.3785001384119094	2.901285208555896	1.711041342502774	0.4891444284032702	2.856298703439147	1.519218651162142	0.6739339266602161	2.776964163101544	1.356638693681345	0.8162005736080843	2.770265549998951	1.312520075535622	0.9043456421006884	2.766314572326693	1.276092253979151	1.003067503495031	2.758896799945485	1.289742169240929	0.9135168090179132	3.0266446406862	1.707877120284074	0.323703689724361	3.101534411009724	1.706072502766578	0.2182008227891699	3.26307031474856	1.50436364895937	0.197142841714536	3.422801659437643	1.380702985654611	0.1280082528162234	3.508945419033191	1.380843393709077	0.1385984881817554
397	13.2	3.007793491929617	1.19858469225526	0.3381410147055828	2.998242389433013	1.38073520657431	0.3383143685918402	2.984599589881599	1.52522389122861	0.3345907315721592	3.010077738875829	1.744579358917165	0.3537382984905983	2.986293773663518	1.708541607424813	0.3785457890374388	2.90162357278969	1.704292868857535	0.4892263260919779	2.853031254324958	1.484784710221251	0.6453551639551972	2.770224907804959	1.300439850790572	0.754080784259337	2.757010322213445	1.245609374679329	0.83243448233119	2.744526199911776	1.192694244166714	0.9210366652832562	2.746452237324173	1.216097390076597	0.8337928375017597	3.026933342755338	1.707822806307272	0.323752860065172	3.101819262955628	1.700117391810948	0.2182179617140258	3.240864975751498	1.472698291065619	0.1971067470850161	3.368543019334451	1.319964659360309	0.1288488515690611	3.451890529293016	1.300465368619875	0.1355414402038189
398	13.233333	3.008129204539473	1.198530605389842	0.3382032536509999	2.998564212383019	1.38068259359795	0.3383810686373691	2.984929136195604	1.525169472842592	0.334652086020223	3.01036396112448	1.744525524732867	0.3537806929451293	2.986589710342545	1.708488056840611	0.3785908792606184	2.901965690988164	1.697539437329799	0.4893088681102244	2.848800792804038	1.45499053429667	0.6141863801174946	2.761930436717809	1.257669903755978	0.6846390567843971	2.74217173999055	1.194501744716461	0.7495833426690479	2.720462583212655	1.128461442224549	0.8239002140062462	2.732683605325153	1.160728573203178	0.7427922147250592	3.027223448177167	1.707768492558873	0.32380096875131	3.102105908488291	1.694131160339844	0.2182335970146951	3.216222292465318	1.444693674122954	0.1950273690767457	3.303774358176622	1.27024441035255	0.1273473538923943	3.38080610452991	1.231574053453973	0.1299384198049754
399	13.266667	3.008469187450288	1.198476517102171	0.3382662946798978	2.99888918644952	1.380629979247296	0.3384482402233034	2.985260826568848	1.52511505302249	0.3347134361575616	3.010651592108433	1.744471689165175	0.3538219777012825	2.986887474670632	1.708434504876366	0.3786353806410139	2.902311554705409	1.691025227895721	0.4893920595685115	2.843950038620691	1.430441320502418	0.5812697733072074	2.753157224286339	1.229307080241031	0.6101959674910833	2.727184896926644	1.16075036745299	0.6582591418946909	2.69601055865041	1.085969014917405	0.7142883904899188	2.718895208558348	1.12562116624795	0.6437981870879609	3.02751485730318	1.707714177407784	0.3238479774719156	3.102394297115552	1.688275495637894	0.2182477045778889	3.190090498056408	1.42102385509366	0.1910586876197641	3.23196740252732	1.234090482873321	0.123854744028133	3.299728560948301	1.179174568147909	0.122727174406955
400	13.3	3.008813357844905	1.19842243063633	0.3383301119735622	2.999217209200303	1.380577366678039	0.3385158500738574	2.985594511889519	1.525060635032443	0.3347747357481616	3.010940504980062	1.744417855442428	0.3538621168620776	2.987186944520961	1.708380954743468	0.3786792599684423	2.902661118696058	1.684986128583236	0.4894758989622281	2.838854058121535	1.411531716018281	0.5475049382524341	2.745133344717284	1.215573766642996	0.5333079921192666	2.713825289083738	1.144892475607225	0.5614738201990022	2.673596168554814	1.06631066675523	0.5956781799114172	2.706485502152444	1.111495293913095	0.5404059112824949	3.027807433498169	1.707659864111269	0.3238938426371957	3.102684346685854	1.68270460156591	0.2182602593226717	3.163459511733	1.402292368410819	0.1853908332043739	3.15700893778437	1.213160254135594	0.1187833037203066	3.213609564759712	1.147348736877121	0.1147614003556091
401	13.333333	3.009161663898847	1.198368344368571	0.3383946862762262	2.999548206934024	1.380524754310681	0.3385838720303186	2.985930067726911	1.525006217238885	0.3348359442111669	3.011230587912217	1.74436402194784	0.3539010776066052	2.987488015263588	1.708327404833699	0.3787224876829873	2.903014363828144	1.679627343975434	0.4895603932414687	2.833910889339212	1.398346397266	0.5138372659984003	2.739162882191053	1.21568880281265	0.4566918712944567	2.704041618163337	1.146100677124581	0.4629315028160667	2.655715479727334	1.069025286117563	0.4727586272915976	2.696985745853044	1.117435642354681	0.4368997790436283	3.028101056936487	1.707605551038312	0.323938524385337	3.102975995805425	1.677553753295294	0.2182712380627534	3.137278950532134	1.388907053301622	0.1782209039251578	3.082744312063125	1.207725528048413	0.112536700252568	3.127381551554096	1.137739040520464	0.106617419065232
402	13.366667	3.009514055333386	1.198314256675105	0.3384599993542621	2.999882106767679	1.380472140565669	0.3386522811471681	2.986267366613455	1.524951798008164	0.3348970214082572	3.011521720549229	1.744310187064545	0.3539388266595481	2.9877905753345	1.708273853538759	0.3787650341018314	2.903371267982992	1.675114019819283	0.4896455504750609	2.829521604720024	1.390677146753801	0.4812378193139084	2.736474412661114	1.227905272078512	0.3831798265581062	2.699669063074068	1.162090559670463	0.3670906010802421	2.644712744299061	1.091670854346774	0.351681827413049	2.691932314391908	1.140613699705399	0.3377462187162699	3.028395600489613	1.707551236557819	0.3239819825345133	3.103269178820472	1.672935048555935	0.2182806180052443	3.112403232189804	1.381074158418218	0.1697451993287236	3.012647054634278	1.216712520045165	0.1054163756341116	3.045224019150264	1.149244627521563	0.09849395865019521
403	13.4	3.009870451763525	1.198260170799806	0.3385260279498766	3.000218806913661	1.380419528598446	0.3387210474043607	2.986606249302553	1.524897380604095	0.3349579223177301	3.011813751065813	1.744256354020549	0.353975327502746	2.988094481756093	1.708220304069693	0.3788068660031094	2.90373177452282	1.671564018537202	0.489731371768171	2.826066036634659	1.38805092159828	0.4506781651627856	2.738035625334263	1.249663029224474	0.3157379670156467	2.702104467515561	1.189116886427027	0.2790346295427869	2.642279250145552	1.129544422121028	0.2397304357281909	2.692654973117137	1.17634388211934	0.2476061904065523	3.028690906112383	1.707496923926737	0.3240241732539879	3.103563800830908	1.668933588961802	0.2182883763192018	3.089558032927024	1.378773859661021	0.1601749773188512	2.949684994081555	1.23785884724116	0.09757480568736866	2.970256130289974	1.178145408613491	0.0902208019095483
404	13.433333	3.01023080593223	1.198206085118541	0.3385927553747745	3.000558237434733	1.380366916829088	0.3387901479134292	2.986946587929542	1.524842963392622	0.3350186081928055	3.012106553160968	1.744202521198569	0.3540105473922306	2.988399618349622	1.708166754817783	0.3788479543792453	2.904095856506057	1.669037570305723	0.4898178655253753	2.823877394143796	1.389733366243427	0.4230192313017732	2.744374694283166	1.277982028202198	0.2569578407283845	2.712046777411607	1.222518172851593	0.2032699893236636	2.64912162179632	1.176221874574636	0.1436811590690416	2.699979539902861	1.218754285940408	0.170558213612561	3.028986842132184	1.707442611513562	0.324065057224857	3.103859793123749	1.665596886426135	0.2182944920381018	3.069327367801919	1.381645300371949	0.1497586678665473	2.896085101812453	1.267930349362	0.08900849540055185	2.904692366091631	1.218531057730996	0.08148033349401915
405	13.466667	3.010595071422336	1.198151998006953	0.3386601655769038	3.000900330711802	1.380314303677428	0.3388595607472846	2.987288258271275	1.524788544739442	0.3350790414986916	3.012400002862933	1.744148686981072	0.3540444544865826	2.988705871480385	1.708113204174062	0.3788882711129909	2.904463485323492	1.66753672018269	0.4899050394238409	2.823228812478456	1.394804961234606	0.3990044309470711	2.7555734002687	1.309801365053802	0.2089237574780266	2.72936751482269	1.257849446586738	0.1431512112242229	2.664983131367546	1.225319392972695	0.06811373546382987	2.7140003294375	1.262458010715114	0.1094901027953783	3.029283279472522	1.707388297686542	0.3241045962019965	3.104157087608946	1.662936997559376	0.2182989448249887	3.05215943670268	1.389048697264071	0.1387685998862476	2.853171395668407	1.303350890804565	0.07961761210674476	2.849840558417198	1.263457545383414	0.07195705779422176
406	13.5	3.010963169135389	1.198097912708186	0.3387282367041958	3.001244990847607	1.380261692298138	0.3389292584976193	2.987631110379588	1.524734127907581	0.3351391805366463	3.012693954016725	1.744094854595248	0.3540770150140848	2.989013104009371	1.708059655348764	0.3789277854297952	2.904834596331415	1.667008939931058	0.489992891305288	2.824293472084883	1.402248205012371	0.3792179306178579	2.771309067415634	1.342512537480246	0.1728555454969347	2.753271204868426	1.291755660317322	0.1002861054796435	2.688989351238543	1.271933370790115	0.01465407482065381	2.734127002581626	1.303722157151522	0.06557661188346617	3.029580066921525	1.707333985701811	0.3241427497506995	3.10445558992143	1.660934919357656	0.218301714279134	3.038371710822558	1.400152168846999	0.1274659809583189	2.821249473957645	1.341286199913116	0.0693738998788045	2.805848809824607	1.308449599497403	0.06151983899521635
407	13.533333	3.011335051881038	1.198043827597391	0.3387969529751154	3.001592154874105	1.380209081110533	0.3389992206360087	2.987975030501104	1.524679711262215	0.335198990387533	3.012988291814092	1.744041022423034	0.3541081996569874	2.989321210675142	1.708006106732395	0.3789664712212882	2.905209153132455	1.667345887203551	0.4900814237944638	2.82706881314352	1.411068752066863	0.3639299220241911	2.790865636518435	1.37415849384998	0.1487523791310334	2.782302959811272	1.322497538864538	0.07423709856805316	2.719421589476298	1.313621455797128	-0.01777893253413464	2.758961232728371	1.340778776742249	0.03821867582179853	3.029877085469721	1.707279673927089	0.3241794827785806	3.104755232847318	1.659542481438074	0.2183027808850063	3.028037712313906	1.413969874101243	0.1160984961123654	2.799562515514444	1.379688803036271	0.05849256950030257	2.771896136912229	1.351227494556548	0.05038409394956203
408	13.566667	3.011710671649112	1.197989741049492	0.3388662986281098	3.001941762069605	1.38015646853369	0.3390694273723194	2.988319910499743	1.52462529316828	0.3352584376543923	3.013282906337535	1.743987188846122	0.3541379806787886	2.989630090343517	1.707952556715217	0.3790043035074485	2.905587113593897	1.668385146845824	0.4901706360330423	2.831352937946134	1.420260075368025	0.3531365524091277	2.813081969694482	1.403008002867565	0.1356900894817068	2.81427316016806	1.349397660723729	0.06308432059075191	2.753555021216733	1.349419943819446	-0.03191727974587408	2.786267288159261	1.372864777383112	0.0256626794032752	3.0301742218143	1.70722536072985	0.3242147622559133	3.105055949822807	1.658684551418626	0.2183021259345266	3.021012331143778	1.429264584140437	0.104926049092342	2.786666718987841	1.416606489755071	0.04752834501471095	2.747016151686045	1.390233808819691	0.03921815680547722
409	13.6	3.01208994458355	1.197935656306869	0.3389362515449624	3.002293721857392	1.380103857721471	0.3391398537979651	2.988665616693555	1.524570876887998	0.3353174861493373	3.01357766530025	1.743933357090888	0.3541663308753802	2.989939617022757	1.70789900850666	0.3790412560955339	2.905968392461085	1.669921281874774	0.4902605148527134	2.836743832744359	1.428846273134306	0.3464925839863569	2.836498418189464	1.42789441309328	0.1316900505567199	2.846700955148862	1.372924274504973	0.0632890979924747	2.788337036184848	1.379773912695996	-0.03216364492582671	2.813527765107999	1.400107491398568	0.02466621835219433	3.030471341563028	1.707171049365414	0.3242485559657358	3.10535764845393	1.658262333353356	0.2182997342322377	3.016826368377981	1.444640960887678	0.09423423102002977	2.7804455827933	1.450202298098918	0.03733492640813729	2.730216255178185	1.424076498300987	0.02908693904399854
410	13.633333	3.012472818411104	1.197881571744024	0.3390067960026736	3.002647976561346	1.380051247092506	0.3392104832184513	2.989012051499148	1.524516460785866	0.3353761085108042	3.013872467037727	1.743879525538593	0.3541932307425921	2.990249695111664	1.707845460496561	0.3790773096276595	2.906352929659421	1.671731113882354	0.490351051905748	2.842706980236832	1.436097302276752	0.3433919166265912	2.859633420697009	1.448398342833483	0.1341312819981055	2.87736055438548	1.394271576442188	0.07039251549930096	2.821275611419253	1.406295080897503	-0.02393032350262549	2.838451515732097	1.42345880153722	0.03080561347719445	3.030768342795168	1.707116738200815	0.3242808407793301	3.105660266178767	1.658161143764155	0.2182955970454417	3.014669293423817	1.458754808764993	0.08433656720066698	2.778367493020323	1.478906009713504	0.02870635013890806	2.719905925717871	1.451514428045308	0.02096630693871536
411	13.666667	3.012859239571681	1.197827485735355	0.3390779166237085	3.003004470429111	1.379998635065313	0.3392813008676159	2.989359122502575	1.524462043226277	0.3354342805424468	3.014167215549869	1.743825692570393	0.3542186662836275	2.99056023257705	1.707791911074664	0.3791124482816795	2.906740657319351	1.673600939516205	0.490442235677769	2.848671544258132	1.441706288517466	0.3429553333753647	2.881312634241466	1.464695466743851	0.1401221613025641	2.904751303459054	1.414615524569089	0.08012906556289812	2.850848771584269	1.431087349506383	-0.01212258722387229	2.859605990563868	1.444266417861537	0.0400031091693072	3.031065130744585	1.707062425602976	0.3243115999727777	3.105963746571571	1.658266107127127	0.2182897135355219	3.013749821734792	1.470417150943105	0.07555394549572321	2.778350777490431	1.501577983352611	0.022259253901918	2.714051765172334	1.472468417157699	0.01539530792321973
412	13.7	3.01324911869972	1.197773401522802	0.3391495918892184	3.003363117560009	1.379946024793292	0.3393522872583785	2.989706712296114	1.524407627471011	0.3354919763130483	3.014461795234451	1.74377186141223	0.3542426270883536	2.990871113826325	1.707738363449981	0.3791466567778429	2.907131465873993	1.675337873965937	0.4905340429249294	2.854095353907668	1.445573069477403	0.3441761596649288	2.900746152109808	1.47736152796498	0.1470479811015105	2.928219923760351	1.434694562969114	0.08910998647213243	2.876586602952866	1.455725227783256	-0.0004510516364156542	2.876554648097143	1.463663786069343	0.04918071277156321	3.031361592616275	1.707008114826761	0.3243408210381286	3.106268014696267	1.658474652624002	0.2182820924077942	3.013664624373995	1.478649383517175	0.06820484145879413	2.779481698941386	1.517509554050153	0.01839955202765827	2.711242251628283	1.487541809180526	0.01248670411458721
413	13.733333	3.013642399827904	1.197719317480603	0.3392218066905132	3.003723865855294	1.379893414694803	0.3394234305632707	2.990054741998169	1.524353211884315	0.3355491788188912	3.014756125234851	1.743718030445139	0.3542651103252237	2.991182257421942	1.707684816012145	0.3791799267077157	2.907525277381754	1.676784990101733	0.4906264566680953	2.858480706086591	1.447753969455008	0.346119828050174	2.917251854266856	1.487040988162808	0.1529155862941573	2.947486438625773	1.454427459733912	0.0950077828579239	2.898468775950474	1.48041970780258	0.008633086413649755	2.889426137417147	1.481864872953501	0.05655912917211564	3.031657651662838	1.706953804238953	0.3243685003667476	3.106573029937323	1.658706611596864	0.2182727484225238	3.014133584044669	1.482930661138788	0.06257220308343832	2.781319224554781	1.526500393493452	0.01718611519345942	2.710471920508075	1.497177950905172	0.01195022283647282
414	13.766667	3.014039026038071	1.197665231983011	0.3392945458425588	3.004086665266271	1.379840803188229	0.3394947198707975	2.990403140987611	1.524298794830471	0.3356058741134358	3.01505013420796	1.743664198050216	0.3542861169257535	2.991493590645424	1.707631267150846	0.3792122528415053	2.90792201694223	1.677836210776985	0.4907194605493898	2.861433570361692	1.448473999365762	0.3481111781170703	2.930111097705134	1.493792735480405	0.1565853077752113	2.962224540701964	1.472305073402913	0.09673551659195177	2.916518705672449	1.503421471102105	0.0141149780974795	2.898313503844786	1.497897169597642	0.06181169994532169	3.031953240456253	1.70689949220639	0.324394638293231	3.106878754105678	1.65891629014668	0.2182616981889697	3.014645563647374	1.483440682884573	0.0588410498699813	2.782781559461225	1.528709683370304	0.0184187696282012	2.710177151694848	1.501090042135172	0.01313213939203622
415	13.8	3.014438903325368	1.197611148271839	0.3393677874266713	3.004451434146596	1.379788193426867	0.3395661383083746	2.990751814679153	1.524244379571178	0.3356620454263877	3.015343733348907	1.743610367453382	0.3543056483890546	2.99180502136057	1.707577720075083	0.3792436293495941	2.90832157879194	1.678435947065347	0.4908130310748907	2.862683932839432	1.448043415542112	0.3498351697519464	2.938708901195035	1.496478117794414	0.1578877206315325	2.97202174136592	1.485296206365012	0.09458426910393956	2.930518703799323	1.521600576166926	0.01686269992453013	2.903098125767368	1.509308127242082	0.06584682038163579	3.032248273278577	1.706845181983894	0.3244192352528982	3.107185120652613	1.659085854762606	0.2182489585908761	3.014791308779968	1.480722201402429	0.05704212339742611	2.782928889693452	1.524560180787903	0.02168233850569371	2.708987041490599	1.498906363553548	0.01526027452525221
416	13.833333	3.014841971977636	1.197557064721182	0.3394415163222044	3.00481812417114	1.379735583828959	0.3396376760635427	2.99110070703729	1.524189964470595	0.3357176832664238	3.015636868831233	1.74355653703565	0.3543237101217853	2.992116494193565	1.707524173174465	0.379274055465999	2.908723900900702	1.678557138564042	0.4909071557409093	2.862079500361158	1.446721300634575	0.3513557338601322	2.942470261306919	1.494460092951026	0.1571488219498622	2.976260089340091	1.491541342443792	0.0893981856602207	2.939828285834374	1.532864053820003	0.01811501427133387	2.90351322753501	1.514662984379618	0.06960191520249953	3.032542698399231	1.706790871938207	0.3244422958933028	3.107492088134669	1.659210303405168	0.2182345440337756	3.014467621950093	1.475529976223773	0.05702489948992714	2.781420475137649	1.514641757439856	0.02628464348578699	2.706322396652385	1.490421607733822	0.01746301530249574
417	13.866667	3.015248171584035	1.197502979705021	0.3395157179686628	3.005186688293225	1.379682972812639	0.3397093242111918	2.991449770085001	1.524135547892781	0.3357727805108662	3.015929496400623	1.743502705177958	0.3543403095159922	2.992427963538121	1.707470624838522	0.3793035326299357	2.909128930642583	1.67819948954909	0.4910018250607497	2.859580596896059	1.444705528946496	0.3531393821544027	2.94075537542061	1.487866212772294	0.1551579425510686	2.97403576607412	1.490529984759958	0.08246017792920261	2.943289889179357	1.536104271832064	0.01901518822440602	2.899197722183145	1.513746859015152	0.07371775104412986	3.032836472428751	1.706736560435986	0.3244638267110584	3.107799613679003	1.659293831894006	0.2182184675113926	3.014032665336845	1.468633842942624	0.05849080062945997	2.778874833117998	1.499565963121694	0.03126706014744594	2.702898190019354	1.475732971710511	0.01878141143518287
418	13.9	3.015657404108489	1.197448896464774	0.3395903715424805	3.005557047271532	1.379630363530828	0.3397810682287533	2.99179893267395	1.524081133099086	0.3358273277626438	3.016221555446938	1.743448875105929	0.3543554550000936	2.992739365512313	1.707417078275962	0.3793320621358675	2.90953658641564	1.677395619989111	0.4910970233416582	2.855256733255869	1.442177003857194	0.3560157797613113	2.932881618456072	1.476950806822168	0.1531373114690114	2.964277738108551	1.482392587390547	0.07556222203239144	2.939330757294341	1.53072095795375	0.02067503857641206	2.889768406295603	1.506966747283592	0.07874768200636578	3.033129534565282	1.706682250731738	0.3244838348071632	3.108107626193305	1.659351872873269	0.2182007429782907	3.014326280609768	1.460621883873594	0.06105108947128543	2.776949003588818	1.479955507088233	0.03553067542671266	2.700850564545891	1.455525201936058	0.0183031594706137
419	13.933333	3.016069606279044	1.197394813374236	0.3396654628649544	3.005929155282449	1.379577754401493	0.3398529004316387	2.992148161958919	1.52402671845341	0.3358813231264065	3.016513020174732	1.743395045200379	0.3543691596688216	2.993050671506085	1.707363531876202	0.3793596503861576	2.909946824603591	1.676218070440134	0.4911927431673384	2.849245655986528	1.439402334950338	0.3609391732791718	2.918337367249732	1.461820218737299	0.1526681987123666	2.946133295522785	1.467647498024492	0.07095000721818692	2.926529009209866	1.51659491154448	0.02417290328615606	2.874832601454624	1.494557030178075	0.085463508210189	3.033421859048657	1.706627941191981	0.3245023328015066	3.108416082400103	1.659411907895619	0.2181813841205978	3.016275338645251	1.451876836401693	0.06431109777723568	2.777577455844674	1.456264156532164	0.03794980564295342	2.702410470122009	1.43066753756442	0.01525744233203279
420	13.966667	3.016484713390613	1.197340728807153	0.3397409776863163	3.00630296644135	1.379525143842553	0.3399248134208332	2.992497429913602	1.523972302319612	0.335934766952026	3.016803870774664	1.743341213842095	0.3543814396686986	2.993361857384855	1.707309984028634	0.3793863058835765	2.910359599522804	1.674775717735527	0.4912889753185993	2.841756497213848	1.436651450388042	0.368928350407739	2.897024674375308	1.442784555201293	0.1561235032534051	2.919260772567576	1.447145764989931	0.071684225244316	2.903711225883671	1.494072921707658	0.03134573076229661	2.854136242344142	1.476451145200491	0.09510127850937822	3.033713426776553	1.706573630183204	0.3245193369673351	3.10872494111459	1.659520564067985	0.2181604071596922	3.020679215325053	1.442909075978642	0.06790745405268188	2.78247675581589	1.42910055986646	0.03765057645524156	2.709309162771106	1.4022511314993	0.009108860990087529
421	14	3.016902622516133	1.197286646004732	0.3398168949571542	3.006678401660935	1.379472535006734	0.339996793756892	2.992846682188855	1.523917887958864	0.3359876571808458	3.017094068282169	1.743287384256553	0.3543923145730193	2.993672876057332	1.707256437941822	0.3794120377490939	2.910774825406944	1.673201462192865	0.4913857000892536	2.8331354671099	1.434178561427473	0.3809072888292484	2.869361453662781	1.420725195877919	0.1662664597217919	2.884035712826603	1.4222224383496	0.08112327956775528	2.870456719824233	1.464469222077317	0.04514287181205195	2.827700408124242	1.452866247714934	0.109576166471975	3.034004200167609	1.706519320959743	0.3245348670798542	3.109034137937796	1.659749312477507	0.2181378351426205	3.028356675682487	1.434388979257929	0.07156378395986891	2.793541025969505	1.399826496087019	0.03405009168737373	2.723432601685492	1.371942078321384	-0.0004279909954069214
422	14.033333	3.017323267565726	1.197232563340621	0.3398932005337917	3.007055416149199	1.379419926311862	0.3400688351019411	2.993195900832107	1.523863473734942	0.3360399990857249	3.017383607419997	1.743233554824455	0.3544018104316554	2.99398371370533	1.707202892005079	0.3794368610372397	2.91119245028141	1.671649124959184	0.4914829045902958	2.823919178774404	1.432264966364353	0.3975668033310705	2.836460142040204	1.397285498006784	0.1859513028811741	2.841856607367783	1.394725368402488	0.1026158638433433	2.827625222179636	1.430087643452169	0.06929582151710009	2.796074655471357	1.424633172649455	0.1313898004405917	3.034294176097444	1.706465011887996	0.3245489502761322	3.109343640671352	1.660184452006182	0.2181136951056419	3.040066511377931	1.427175285054228	0.07509797876287411	2.812722356906938	1.370701707723411	0.02681719511109698	2.746876875357517	1.342164191548192	-0.01349553890644131
423	14.066667	3.017746581809948	1.197178479188397	0.3399698805251962	3.007433965526287	1.379367316175688	0.3401409321065418	2.993545072718435	1.523809058011546	0.3360918011824229	3.017672489553026	1.743179723926423	0.3544099589559914	2.994294361092006	1.707149344607643	0.3794607946906174	2.911612417377202	1.670279760921719	0.4915805737483915	2.814853359085235	1.431212612532767	0.4191549248464959	2.800214849949332	1.374572206568916	0.21747994448109	2.795127980024715	1.366763868661732	0.1387748068355312	2.777298211808905	1.393812368754052	0.1077359754342506	2.760337618237517	1.39320877459035	0.16362398470169	3.034583358961087	1.70641070133427	0.3245616199551672	3.10965342006505	1.660910676890687	0.2180880202079317	3.056306168667734	1.42220702382324	0.07844616217878979	2.841523978573689	1.344334214347725	0.01592817021379117	2.781696289089642	1.315114655182008	-0.03006346419830819
424	14.1	3.018172458452869	1.19712439678898	0.3400469138675878	3.007813971259568	1.379314707750624	0.3402130734106191	2.993894158736953	1.523754644049529	0.336143070007683	3.017960696776219	1.743125894787587	0.3544167952766135	2.994604786177723	1.707095798957751	0.3794838584784048	2.91203462650884	1.669253109151783	0.4916786817576941	2.806804918130876	1.431504854738048	0.445278636242821	2.763022131299388	1.354445385376661	0.2616240282301432	2.746654206619298	1.340429614421095	0.190484922390997	2.722176046714878	1.35832036981764	0.1625510020335609	2.721895933257646	1.360748153543323	0.2082136210939099	3.034871734501146	1.706356392552554	0.3245729129864316	3.109963420628282	1.662007015027807	0.218060849375751	3.077134358866446	1.420388093402699	0.08167252867636347	2.880527586512013	1.323237736521507	0.001865769940622744	2.829305058167628	1.292327817598498	-0.04964439622847199
425	14.133333	3.018600825928335	1.197070314515655	0.3401242861498699	3.008195388221046	1.379262099454102	0.3402852545940792	2.994243156471265	1.523700230212249	0.3361938193146373	3.018248244625672	1.743072065788204	0.3544223590326466	2.994914991037422	1.707042253444289	0.3795060772445635	2.912459011952839	1.668725371140981	0.4917772109937938	2.800646686570721	1.43380858276658	0.4750351716979635	2.727481269439626	1.338648246700622	0.3175762375990205	2.699458646571906	1.318166359742601	0.257033757938279	2.665649507706964	1.32622845933407	0.2337455945303498	2.682645231608314	1.330384959390048	0.2659538260364254	3.035159321910967	1.706302083908785	0.3245828713759952	3.110273615575343	1.663540165731059	0.2180322217434086	3.102099317297484	1.422464160347605	0.0849581371944131	2.929094892278414	1.309565318046603	-0.01427611199261443	2.889768854213693	1.275398485199947	-0.07113045190777725
426	14.166667	3.019031608997349	1.197016230741571	0.3402019831108701	3.008578169902444	1.379209489703387	0.3403574720694512	2.994592067494053	1.52364581486289	0.3362440655782045	3.018535155173653	1.743018235308331	0.3544266942275658	2.995224983201139	1.706988706455951	0.3795274792850712	2.912885504959932	1.668843512858559	0.4918761440198831	2.797074958512396	1.438871795487105	0.5073682759101663	2.696163293166147	1.328973902488494	0.383497778537662	2.656766659282519	1.302554831324774	0.3371409509798149	2.611809640437808	1.3001663350292	0.320744482162544	2.645005193707787	1.305406150191328	0.3371729214386403	3.035446146602368	1.706247773768707	0.3245915415237079	3.11058397822402	1.6655599638058	0.218002179490471	3.130401354804068	1.4288920214797	0.0885676798013865	2.985545281853668	1.305134823130611	-0.03083617774822238	2.961545416748228	1.266935908343973	-0.09267554741531119
427	14.2	3.019464688716977	1.19696214870713	0.3402799833788953	3.008962233339501	1.379156881650322	0.3404297164015874	2.994940864611035	1.523591401261704	0.3362938230619474	3.01882142911883	1.742964406572436	0.3544298488129622	2.995534745641218	1.706935161200332	0.3795480942276252	2.913313992888488	1.669723448782776	0.4919754539603756	2.796556782977937	1.447291194320593	0.5411435364706298	2.67136575941118	1.327156027231822	0.4565070424934198	2.621872668776785	1.296262674445027	0.4281531411420359	2.565388394347215	1.283282342448162	0.421038158076623	2.612029759110415	1.289400800000035	0.4207220564648508	3.035732212730311	1.70619346538564	0.3245989734159161	3.110894454760407	1.668093768986511	0.217970771473642	3.161014942628953	1.43981209252028	0.09279178796397322	3.047661640053298	1.310883524261996	-0.0459751312623657	3.041638282862626	1.269833034613708	-0.1120351612409949
428	14.233333	3.019899980972184	1.196908066785096	0.3403582722872984	3.009347529210688	1.379104273711756	0.3405019851467669	2.995289555298927	1.523536987771444	0.3363431124002469	3.019107097701961	1.742910577960106	0.3544318749171154	2.995844292800061	1.706881616065664	0.3795679563688443	2.9137443970419	1.67144358404504	0.4920751221250828	2.799365944111505	1.459452919255109	0.5753143635104334	2.654954405615324	1.334276203351167	0.5334328874934015	2.59777519625017	1.301704851338162	0.5259481505154358	2.531085008553492	1.27976607545489	0.5293684067054485	2.586961375815962	1.286140981528652	0.5134321023036215	3.036017555268923	1.706139157124864	0.324605221664822	3.111205022482538	1.671146658806851	0.2179380481644577	3.192829215715664	1.455009727174448	0.09791797798331785	3.113289602854249	1.326398311888648	-0.05787352889598979	3.126217555982997	1.285386128713714	-0.1268852160881777
429	14.266667	3.020337400707445	1.196853983348015	0.3404368356410752	3.009734010077608	1.37905166430431	0.3405742771868948	2.995638151560679	1.523482572754641	0.3363919564540852	3.019392198294744	1.7428567478507	0.3544328291581761	2.996153644346584	1.706828069439946	0.3795871034715396	2.914176637737793	1.674028667611308	0.4921751305736033	2.805523671926678	1.475411482293916	0.6087917819576535	2.647938406907861	1.350420814211012	0.6107975024844723	2.586184201714554	1.320013760878948	0.6254657007431268	2.512245759339699	1.292596107740191	0.6395601307753436	2.571942399887948	1.297633392146481	0.6102885136582342	3.036302215251522	1.706084847351431	0.3246103451944399	3.111515663290806	1.674696229137253	0.2179040649903411	3.224751367934405	1.47391697336931	0.1041813168885559	3.180353641943655	1.350152386696976	-0.06491952515856843	3.211543186358073	1.31281242309639	-0.135208103991968
430	14.3	3.020776824708615	1.196799901635591	0.3405156528061069	3.010121597119994	1.378999056579101	0.3406465864005679	2.9959866391765	1.523428159470825	0.3364403759191896	3.019676749013364	1.742802919467935	0.354432772650719	2.996462797834351	1.706774524530015	0.3796055751811391	2.914610597925031	1.677437668524502	0.4922754540285715	2.814850350059982	1.494642873793553	0.6404927735694677	2.650571351571695	1.374124498508122	0.6850433242829008	2.58764801455433	1.349449107430921	0.7211558282239799	2.510466530785785	1.320224604365241	0.744505722055532	2.568066187214174	1.322144534541302	0.7052770991196429	3.036586214342048	1.70603053931793	0.3246144067614735	3.111826336417181	1.678689355060024	0.217868885557312	3.255764598726628	1.495579124647487	0.111725909306803	3.246964272681416	1.379789490517872	-0.0659076947597238	3.294720510059143	1.349634952099928	-0.1355129664819608
431	14.333333	3.021218169175794	1.19674582001993	0.3405947110143056	3.010510248473694	1.378946448952303	0.3407189146143035	2.99633503880082	1.523373746282091	0.3364883978198923	3.019960798385	1.742749091190729	0.3544317701727097	2.996771783019915	1.706720979723422	0.3796234157881295	2.915046201400956	1.681578847310405	0.4923760780399709	2.826965497319621	1.516313114911199	0.6695485747550171	2.662297219139139	1.403381316524253	0.7533338397867188	2.601475953257887	1.386850352815481	0.8083355125272466	2.525259591523433	1.358689816383122	0.8379524037727724	2.575243208217167	1.356249727341267	0.7929625672612627	3.036869604232785	1.705976231388983	0.324617472908159	3.112137033617945	1.683046959097735	0.2178325749494416	3.284945012540242	1.518707103808427	0.1205818563318306	3.311255205954204	1.412573923373845	-0.06015568240406498	3.373269076637236	1.392250639443894	-0.1270028158331842
432	14.366667	3.021661350609163	1.196691736873028	0.3406739982065912	3.010899923962298	1.378893839839973	0.3407912647143002	2.99668337328692	1.523319331550415	0.3365360504052092	3.020244397686026	1.74269526139788	0.3544298886062995	2.997080632301056	1.706667433407593	0.3796406713717957	2.915483373946668	1.686317735231427	0.4924769896687556	2.841294845292092	1.539382833922582	0.6953302028825368	2.681851850791691	1.435979498411562	0.813783592413919	2.625939705849785	1.428681269460698	0.8840823012924255	2.554474568722699	1.403236175557594	0.9161820434561954	2.592341876976413	1.396014812923597	0.8697745974176568	3.037152439145076	1.705921921929099	0.3246196120954697	3.11244775041961	1.68766791516617	0.217795201534129	3.311484121808704	1.541772991039721	0.1306381068391806	3.371519163682095	1.445532503198054	-0.04758731080284934	3.445252946301957	1.436626700577789	-0.1096961061769422
433	14.4	3.022106246534515	1.196637655434217	0.3407534955249394	3.011290550215477	1.378841232392844	0.3408636334818498	2.997031636251706	1.523264918534949	0.336583357936157	3.020527575005636	1.742641433312717	0.354427195465519	2.997389352720925	1.706613888788971	0.3796573869390562	2.915922005012272	1.691492922727619	0.4925781677448599	2.857153907833478	1.562738275016633	0.7174569993343853	2.707568279996122	1.469719530845025	0.8654891277684247	2.658700993487441	1.471792672672815	0.9471761536989041	2.594998102535179	1.449997629698575	0.9784200738827334	2.617528459590412	1.437975542706025	0.9339148483310048	3.03743474991178	1.705867614190488	0.3246208929268137	3.112758457349956	1.692442711741643	0.2177568381134605	3.334779683637781	1.563322975168213	0.1416203667476605	3.426333807948495	1.476025438752384	-0.02879794547218596	3.509198014291942	1.478991689356239	-0.08452044672126807
434	14.433333	3.022552775441367	1.196583574075467	0.3408331913184568	3.011682090312036	1.378788625026933	0.3409360241413728	2.997379853425101	1.523210505597626	0.3366303485263616	3.020810384184932	1.742587605313994	0.3544237570185276	2.997697979777421	1.706560344254934	0.3796736083441385	2.916362025389648	1.696944387566679	0.4926796004507197	2.873844067785765	1.585368412870451	0.7357874578329285	2.737611845941516	1.502720319962433	0.9081773350375512	2.697195193324333	1.513842147886484	0.9974850994010962	2.643316325731724	1.496206516209653	1.025593029924411	2.648698088844269	1.47979721635719	0.9851118678055968	3.037716592887633	1.70581330653762	0.3246213830695656	3.113069154437504	1.697271341199479	0.2177175533771301	3.354419749007475	1.582214139935757	0.1530977429185806	3.4746049987016	1.502051936305125	-0.005026580515293968	3.56390910828862	1.516217750916388	-0.05332969269673233
435	14.466667	3.023000857410153	1.196529491168823	0.3409130740524234	3.012074508591253	1.378736016158335	0.3410084398488987	2.997728050063101	1.52315609110045	0.3366770496534702	3.021092877076727	1.742533775780545	0.3544196379819604	2.998006547735698	1.706506798192936	0.3796893804149277	2.916803367749987	1.70252217100285	0.4927812765233101	2.890684991662805	1.606442971548947	0.7504147282223501	2.770134758691442	1.533494507245714	0.942169129692873	2.738900066816686	1.553047526978066	1.035830659300766	2.695948170399261	1.539659299783145	1.059461166448711	2.683664721405194	1.519916143342441	1.024247081393451	3.037998022488019	1.705758997335043	0.3246211485701148	3.113379842113519	1.702070481790795	0.2176774146743487	3.370168019401833	1.597782946728652	0.1645136326446959	3.515441400472	1.522570775810229	0.02190763363501462	3.608460686445499	1.546587000954452	-0.01873911982083916
436	14.5	3.023450374065356	1.196475409953748	0.3409931252339443	3.01246773567535	1.378683408937906	0.3410808772539385	2.998076220059113	1.523101678302686	0.3367234839384601	3.021375078100223	1.742479947935839	0.354414901372832	2.998315061680964	1.706453253809551	0.3797047451124371	2.917245926676877	1.70808513902097	0.4928831758624054	2.907029640219797	1.625338518085062	0.7616105799356353	2.803353163873242	1.560946631521828	0.9682395271579199	2.781420677449775	1.588214682697261	1.063656598795126	2.749508966948419	1.578598547716963	1.082235536457387	2.720330606110517	1.557101168125138	1.053042086347213	3.038279066181329	1.705704689835112	0.3246202535377484	3.113690494333365	1.706768853767529	0.2176364917436322	3.382004729025255	1.609856743775071	0.1752211883293158	3.548284494036068	1.537447699587159	0.04972584342778933	3.642618141494401	1.569503053403972	0.01623305378514678
437	14.533333	3.023901249229254	1.196421328802397	0.3410733340325924	3.012861739122453	1.378630801781858	0.3411533397007888	2.998424389016258	1.523047265566458	0.336769677660069	3.021657035770962	1.742426120158868	0.3544096076146228	2.998623553299285	1.706399709492387	0.379719744180171	2.917689637055317	1.713508248430071	0.4929852875783601	2.922294207405564	1.641617223229649	0.769745332189616	2.835611437952715	1.584243535000806	0.9873494352141259	2.822554014528952	1.618423401921041	1.082586820531139	2.800702957201869	1.611390029738407	1.096377896082677	2.756704259809517	1.589764165221779	1.073204161180472	3.038559776095005	1.705650382402527	0.3246187601477176	3.114001116217858	1.711304988635746	0.2175948501867817	3.390179793384512	1.618705498587638	0.1845731450853162	3.573099974856776	1.547390261993652	0.07600197294219499	3.667027318988925	1.585480323790422	0.04868121437619122
438	14.566667	3.024353408391548	1.196367246087036	0.3411536903036021	3.01325648756633	1.378578193106525	0.3412258307882258	2.998772582951442	1.522992851254019	0.336815656714413	3.021938797690896	1.74237229082879	0.3544038152355578	2.998932053260072	1.706346163629216	0.3797344179580916	2.918134433872912	1.718690053618711	0.4930876010785325	2.935961491996382	1.655010076146391	0.7752390231024725	2.86540684699314	1.602744798796074	1.000530552212044	2.860362096672455	1.642802137865961	1.094306778128401	2.846581420204884	1.63660247322385	1.104122586626795	2.79088966019489	1.61620139559529	1.086143757491745	3.038840204177265	1.705596073402146	0.3246167290015016	3.114311717061893	1.715630687973072	0.2175525556973887	3.395200996425349	1.624917762380412	0.1920479846766522	3.5904493494464	1.553527209901994	0.09861209079540546	3.683044883266864	1.595854721217932	0.07628569465835773
439	14.6	3.02480673749719	1.196313165047421	0.3412341773158795	3.013651914633792	1.37852558606309	0.3412983477732284	2.999120796481263	1.522938438625	0.3368614424888688	3.022220384960131	1.742318463169525	0.354397581503951	2.999240563344863	1.70629261942706	0.3797488042379182	2.918580212863581	1.723556212588475	0.493190097315667	2.947613400444306	1.665373097857736	0.7785399951692811	2.891442436931603	1.616024343297372	1.008837023433498	2.893316098381406	1.660666100451295	1.10048284385033	2.88496534213679	1.653477325525734	1.107318790788189	2.821273633561216	1.635122396361147	1.093012182438333	3.039120376526285	1.705541766086751	0.324614219287156	3.114622281736293	1.719713995237588	0.2175096773988064	3.39770461191629	1.629206106590836	0.1972604351542636	3.601352456799511	1.557178549290762	0.1159059732641	3.692377764531609	1.602277821784704	0.09735427468055347
440	14.633333	3.02526116358528	1.196259084056131	0.3413147861679658	3.014047989104121	1.378472979068242	0.3413708944566076	2.999469054379191	1.522884026042047	0.3369070599089264	3.022501841669132	1.742264635560704	0.354390961129845	2.999549110924548	1.706239075274159	0.379762940723973	2.919026910158329	1.728060206014198	0.4932927672220828	2.956943364730165	1.672687722180539	0.7800809789519065	2.912650922542038	1.623965645990017	1.013234130875072	2.920258138873991	1.671807684189217	1.102536547743141	2.914539163622289	1.661943376335605	1.107191310738808	2.846597747104378	1.64611888992159	1.094902786593521	3.039400342585096	1.705487458821652	0.3246112880902395	3.114932825407401	1.723538588435502	0.2174662796495777	3.398312630650543	1.632243035254414	0.1999826524335468	3.606930633741241	1.559478167221931	0.1267893491346512	3.696668805600814	1.606213442866542	0.1108355957336661
441	14.666667	3.025716613930221	1.196205001485929	0.3413955084509047	3.014444678894351	1.378420370538873	0.3414434744077456	2.999817379472959	1.522829611868036	0.3369525329345799	3.022783208984602	1.742210806382227	0.3543840060875319	2.99985772073638	1.706185529559018	0.379776863196841	2.919474462363101	1.732177965789844	0.4933956022321651	2.963754170413187	1.677081857663669	0.7802343885633758	2.928277738172822	1.626805046002235	1.014548650486174	2.940421574154177	1.676439621376526	1.101646162882987	2.934630390834478	1.662681689804832	1.104430776066334	2.865932819590357	1.649678875857028	1.092793523310391	3.039680149197221	1.705433149972419	0.3246079898653748	3.115243364725221	1.727099195033702	0.2174224247841045	3.397561018076739	1.634582000602826	0.2001241187567512	3.608168969128132	1.561225630818061	0.130649220666825	3.697236841619969	1.608814321366851	0.1161902304298311
442	14.7	3.026172975358646	1.196150920577111	0.3414763288981049	3.014841915460965	1.378367763626768	0.3415160842567208	3.000165761328043	1.522775199363252	0.3369978802025809	3.023064499597636	1.742156978858798	0.3543767658735787	3.00016638709698	1.706131985489432	0.3797906039971728	2.919922766809793	1.73590066118906	0.4934985849234572	2.967953244585864	1.678795387992906	0.7792943207429044	2.937917096517885	1.625082627319085	1.013442216981149	2.953477600328255	1.675067291612086	1.09873929070127	2.945108233948439	1.656838457575101	1.099395527442592	2.878743068977015	1.646624725065526	1.087636525759744	3.039959815108091	1.705378842792587	0.3246043763075068	3.115553889133031	1.730399395135757	0.2173781762351741	3.395881185887461	1.63671333742665	0.1977134204018345	3.605891884774081	1.563234222317202	0.1273273246820778	3.695091639202072	1.6109715945231	0.1132820236055758
443	14.733333	3.026630176367243	1.196096839702843	0.3415572400007603	3.01523966552266	1.378315156749258	0.3415887267607648	3.000514220237414	1.522720786891051	0.3370431233197653	3.023345749342529	1.742103151370879	0.3543692857752104	3.000475130667862	1.706078441454464	0.3798041942817943	2.920371764041835	1.739229471309248	0.4936017075025244	2.969545455221959	1.678197246316525	0.7774901141701012	2.941505392303846	1.619666502253941	1.01043055508684	2.959527057144962	1.668697163274073	1.094461292244846	2.946634084380355	1.645914087545012	1.092408756976436	2.88486540873333	1.637807735792763	1.080506135363449	3.040239382153259	1.705324535648268	0.3246004953355505	3.115864416880505	1.733446702601471	0.2173335899092747	3.393600580470073	1.638945279636604	0.1928826248804267	3.600686285472689	1.566060019257278	0.1170600743233067	3.690823028479684	1.613202788650982	0.1023161266015843
[truncated: 14 more rows]
[truncated: 48 more columns]
