# Supplementary material for: Simulation of Human Movement in Zero Gravity
Source: Sensors (Basel). 2024 Mar 9;24(6):1770. doi: 10.3390/s24061770 (PMC10976247; doi:10.3390/s24061770)
Supplement: Supplementary file 1 [file sensors-24-01770-s001.zip › supplementary/motion_data/3 ArmsRotatingFront/motion1_raw.trc]

PathFileType	4	(X/Y/Z)	sample.trc
DataRate	CameraRate	NumFrames	NumMarkers	Units	OrigDataRate	OrigDataStartFrame	OrigNumFrames
0.033333333333333333	0.033333333333333333	457	32	m	0.033333333333333333	1	457
Frame#	Time	PELVIS			SPINE_NAVEL			SPINE_CHEST			NECK			CLAVICLE_LEFT			SHOULDER_LEFT			ELBOW_LEFT			WRIST_LEFT			HAND_LEFT			HANDTIP_LEFT			THUMB_LEFT			CLAVICLE_RIGHT			SHOULDER_RIGHT			ELBOW_RIGHT			WRIST_RIGHT			HAND_RIGHT
		X1	Y1	Z1	X2	Y2	Z2	X3	Y3	Z3	X4	Y4	Z4	X5	Y5	Z5	X6	Y6	Z6	X7	Y7	Z7	X8	Y8	Z8	X9	Y9	Z9	X10	Y10	Z10	X11	Y11	Z11	X12	Y12	Z12	X13	Y13	Z13	X14	Y14	Z14	X15	Y15	Z15	X16	Y16	Z16
1	0	3.050851806640625	1.229711883544922	0.3529306945800781	3.033609375	1.407063415527344	0.3489766845703125	3.02515673828125	1.549299865722656	0.3487572326660156	3.045025390625	1.765069519042969	0.3583184814453125	3.025707763671875	1.729881103515625	0.3863609008789062	2.95253173828125	1.690782653808594	0.5026025695800781	2.951904541015625	1.420987335205078	0.5611365356445313	2.860708740234375	1.283690795898437	0.3982789611816406	2.808033447265625	1.278493011474609	0.3179512023925781	2.740360595703125	1.247180786132813	0.2398943023681641	2.8738857421875	1.283580230712891	0.2772268981933594	3.0595234375	1.728742370605469	0.3282643127441406	3.11944091796875	1.695625305175781	0.2161286163330078	3.185542724609375	1.422318572998047	0.2239537200927735	2.97897216796875	1.340942108154297	0.1480331268310547	2.90544970703125	1.29450146484375	0.09176243591308594
2	0.03333300000000072	3.048955322265625	1.225444000244141	0.3518623352050781	3.03130517578125	1.403624237060547	0.3481946716308594	3.02387646484375	1.546603088378906	0.348940185546875	3.044960205078125	1.76326953125	0.3593323364257813	3.0254169921875	1.727904479980469	0.3874088745117187	2.950638671875	1.690964782714844	0.5041825256347656	2.95472607421875	1.420840148925781	0.5671731567382813	2.86168896484375	1.286031372070312	0.4017083740234375	2.81421142578125	1.273793548583984	0.318403564453125	2.74838427734375	1.237947280883789	0.2399988098144531	2.921294189453125	1.301185668945313	0.2981058349609375	3.059291259765625	1.726808349609375	0.3289712219238281	3.118104248046875	1.695727966308594	0.2149407196044922	3.198278076171875	1.424891632080078	0.2254714660644531	2.991484619140625	1.341203094482422	0.1491714782714844	2.91332275390625	1.295796844482422	0.0975846176147461
3	0.0666670000000007	3.04682373046875	1.222430862426758	0.349041015625	3.030360107421875	1.401051788330078	0.3486802673339844	3.0246884765625	1.54430029296875	0.3522124938964844	3.04598095703125	1.761287902832031	0.3628452758789062	3.026628173828125	1.725821472167969	0.3910646057128906	2.95032373046875	1.691407409667969	0.5079070434570313	2.95577978515625	1.422169616699219	0.5763270874023437	2.8651083984375	1.292491790771484	0.4050229187011719	2.829682373046875	1.278757080078125	0.3159721069335937	2.7689560546875	1.248214538574219	0.2312202758789063	2.935963134765625	1.301322296142578	0.2941344909667969	3.06006494140625	1.72481884765625	0.3322484741210938	3.1146494140625	1.695452331542969	0.2154484100341797	3.185900390625	1.421606231689453	0.2244121856689453	2.97818017578125	1.339038482666016	0.1482343902587891	2.874974609375	1.331358093261719	0.1607588653564453
4	0.1000000000000005	3.049630859375	1.222987640380859	0.3493626098632813	3.03184375	1.401572540283203	0.3487995910644531	3.02537744140625	1.544858581542969	0.3523977966308594	3.044684814453125	1.762134643554687	0.3632032165527344	3.025611328125	1.726456420898438	0.3913894348144532	2.948331298828125	1.691221740722656	0.5074330444335937	2.956440185546875	1.424627746582031	0.5857932739257813	2.876647216796875	1.295715972900391	0.4084439086914062	2.844893798828125	1.278664245605469	0.3185317993164062	2.785717041015625	1.248522155761719	0.232479736328125	2.947390869140625	1.303828125	0.2903336181640625	3.05914697265625	1.725797302246094	0.332585205078125	3.11231396484375	1.697249084472656	0.2148561401367187	3.195399169921875	1.426461303710937	0.2158153076171875	2.9858720703125	1.341824920654297	0.1468234558105469	2.882937255859375	1.330511016845703	0.1592584533691406
5	0.1333330000000004	3.049555908203125	1.223071411132812	0.3492714538574219	3.03177880859375	1.401709869384766	0.3486939697265625	3.02535205078125	1.545039489746094	0.3522978515625	3.04489208984375	1.762358032226563	0.36311962890625	3.025770751953125	1.726688171386719	0.3913090515136719	2.94831298828125	1.691497375488281	0.5072995910644531	2.955919921875	1.424763458251953	0.5855213623046875	2.8761064453125	1.296062774658203	0.4079385986328125	2.844106201171875	1.279089019775391	0.3180688171386719	2.784679443359375	1.249026397705078	0.2321213226318359	2.94642626953125	1.304207977294922	0.28949951171875	3.059325439453125	1.725996154785156	0.3324935607910156	3.112073486328125	1.697270263671875	0.2145760650634766	3.192920654296875	1.425718505859375	0.2150986022949219	2.98211962890625	1.343788055419922	0.1464858093261719	2.878718017578125	1.336677307128906	0.1584097442626953
6	0.1666670000000003	3.04955419921875	1.223075988769531	0.3492744750976562	3.031779296875	1.401716339111328	0.3486962585449219	3.025362548828125	1.545047668457031	0.3523038635253906	3.044939697265625	1.7623642578125	0.3631371154785156	3.025810302734375	1.726696105957031	0.3913240661621094	2.948332275390625	1.691516418457031	0.5073060302734375	2.955822265625	1.424772308349609	0.5855137329101563	2.876008056640625	1.296114318847656	0.4078975524902343	2.84399462890625	1.279172607421875	0.3180254821777344	2.784551025390625	1.249149963378906	0.2320743713378906	2.946308837890625	1.304253082275391	0.289444091796875	3.05936865234375	1.726001098632812	0.3325099182128906	3.112111328125	1.697266540527344	0.2145907135009766	3.192834228515625	1.425675079345703	0.2151200408935547	2.9819794921875	1.343888641357422	0.1464925079345703	2.8785390625	1.337158325195313	0.1583062744140625
7	0.2000000000000002	3.051943603515625	1.225302536010742	0.3478293762207031	3.034790771484375	1.404989410400391	0.3474429626464844	3.029157470703125	1.5491279296875	0.3514527587890625	3.048642578125	1.767592834472656	0.3634297485351562	3.029033203125	1.731620544433594	0.3913721313476562	2.948800537109375	1.695425109863281	0.5061397094726563	2.95213134765625	1.426929260253906	0.58405615234375	2.874626220703125	1.293975158691406	0.40690185546875	2.83713037109375	1.278002319335938	0.3184108276367187	2.77247412109375	1.248549774169922	0.2353196105957031	2.94355615234375	1.307621856689453	0.2883450927734375	3.063575927734375	1.731149108886719	0.3326986083984375	3.11812158203125	1.702116577148437	0.2148591613769531	3.19350244140625	1.427448577880859	0.2206133575439453	2.98328125	1.342612060546875	0.149337890625	2.88071630859375	1.350175720214844	0.1700084381103516
8	0.233333	3.04953857421875	1.225237899780274	0.347939697265625	3.03305029296875	1.405177520751953	0.3477293395996094	3.02788818359375	1.549480285644531	0.3519181823730469	3.04998291015625	1.767986083984375	0.3628000793457031	3.02993310546875	1.732352600097656	0.3909557189941406	2.948373046875	1.696039428710937	0.50493896484375	2.9522587890625	1.427798675537109	0.5847391357421875	2.8772529296875	1.293663452148437	0.4070737915039063	2.835667236328125	1.280138885498047	0.3198994140625	2.76906591796875	1.249694183349609	0.2385697326660156	2.943064697265625	1.307221954345703	0.2921943969726563	3.06449365234375	1.7311748046875	0.3322197265625	3.120781982421875	1.701692443847656	0.21515625	3.199142578125	1.427808074951172	0.2283954010009766	2.990604736328125	1.344483703613281	0.1499225158691406	2.890253662109375	1.372103271484375	0.1638495635986328
9	0.266667	3.049522216796875	1.225263061523437	0.3479216918945313	3.033025146484375	1.405206146240234	0.3477175598144531	3.027856689453125	1.549511901855469	0.3519114685058594	3.04996435546875	1.768019226074219	0.3628404846191406	3.0299189453125	1.732379211425781	0.3909928894042969	2.94835498046875	1.696002807617187	0.5049576110839844	2.95224560546875	1.427679840087891	0.5845038452148438	2.87717822265625	1.293798461914063	0.4066658020019531	2.835651611328125	1.280489959716797	0.3194273376464844	2.769092041015625	1.250273880004883	0.2379748229980469	2.943029052734375	1.307651489257812	0.2917864990234375	3.064466796875	1.731213623046875	0.3322472839355469	3.1205654296875	1.701724975585937	0.2150908355712891	3.198482177734375	1.427691223144531	0.2279982604980469	2.989689208984375	1.34477099609375	0.1497593841552734	2.889338623046875	1.372169464111328	0.164138916015625
10	0.3000000000000007	3.049522216796875	1.225263046264649	0.3479217224121094	3.033025146484375	1.405206085205078	0.3477176513671875	3.027856689453125	1.549511779785156	0.35191162109375	3.049964599609375	1.768019104003906	0.3628409118652344	3.0299189453125	1.732379028320313	0.3909933166503906	2.948355224609375	1.696002502441406	0.5049580993652344	2.9522451171875	1.427679382324219	0.58450390625	2.877177490234375	1.293798492431641	0.4066655578613281	2.835650634765625	1.280490295410156	0.3194271240234375	2.7690908203125	1.250274566650391	0.2379746551513672	2.9430283203125	1.307651611328125	0.2917861328125	3.064467041015625	1.731213562011719	0.3322477111816406	3.120564697265625	1.701724975585937	0.2150908660888672	3.198479248046875	1.427690490722656	0.2279964599609375	2.9896845703125	1.344772796630859	0.1497583160400391	2.88933447265625	1.372172241210937	0.1641382141113281
11	0.3333330000000005	3.0484423828125	1.225380569458008	0.3480797424316406	3.03179736328125	1.405278198242188	0.3480068969726562	3.0263515625	1.549547790527344	0.3522177124023437	3.048156982421875	1.768019714355469	0.3636705932617187	3.02818896484375	1.732287841796875	0.3917458801269531	2.946302734375	1.695411926269531	0.5052857971191407	2.947492431640625	1.426711791992187	0.583460205078125	2.873578125	1.294175445556641	0.4041919555664062	2.832251953125	1.281031463623047	0.3168526916503906	2.765842529296875	1.250993316650391	0.2352380523681641	2.941140380859375	1.308472930908203	0.2908390808105469	3.06268310546875	1.731317443847656	0.3329791564941406	3.117205810546875	1.701124084472656	0.2152860412597656	3.1877236328125	1.425037933349609	0.2256416931152344	2.97621630859375	1.347738189697266	0.1490833129882813	2.87603466796875	1.3734951171875	0.1670828857421875
12	0.3666670000000005	3.0474501953125	1.224915771484375	0.348392578125	3.030547607421875	1.404617828369141	0.3484344177246094	3.024716552734375	1.548735290527344	0.3526551513671875	3.049496826171875	1.766710998535156	0.3635093688964844	3.029086669921875	1.731362121582031	0.3916685180664062	2.947614990234375	1.69515478515625	0.505546875	2.947450927734375	1.426635559082031	0.583404296875	2.87438525390625	1.294669860839844	0.4036586303710937	2.831858154296875	1.281293182373047	0.3170369567871094	2.76220703125	1.255048477172852	0.2369695434570313	2.944684814453125	1.309356018066406	0.2882882995605469	3.063477783203125	1.729768798828125	0.3329298095703125	3.118965087890625	1.697311401367188	0.216438720703125	3.198865234375	1.424066467285156	0.2265913391113281	2.98775244140625	1.347679565429687	0.1487368011474609	2.888570556640625	1.367399566650391	0.1766117706298828
13	0.4000000000000004	3.048714111328125	1.224480072021484	0.3509091796875	3.032009033203125	1.404078186035156	0.3508162841796875	3.023029296875	1.5479794921875	0.3531263122558594	3.046260986328125	1.76600537109375	0.3633785705566406	3.025915771484375	1.730640869140625	0.3915063171386719	2.946316650390625	1.693677124023437	0.5063380126953125	2.942771484375	1.425245452880859	0.5837374877929687	2.8749052734375	1.294806365966797	0.4010697021484375	2.832111083984375	1.278363555908203	0.3151845092773438	2.7626171875	1.24853596496582	0.2363454895019531	2.946039794921875	1.309126770019531	0.2869703674316406	3.060681640625	1.729078125	0.3330410766601563	3.117564208984375	1.695183898925781	0.2177408294677734	3.20637353515625	1.424935974121094	0.2286615295410156	2.996522216796875	1.347665893554687	0.1487842254638672	2.8972099609375	1.367216796875	0.1760403900146484
14	0.4333330000000002	3.04869189453125	1.224508407592773	0.3509025573730469	3.031970947265625	1.404110504150391	0.3508139038085937	3.0229814453125	1.548015502929688	0.3531286315917969	3.04623681640625	1.766044006347656	0.3634136657714844	3.02590087890625	1.730674621582031	0.3915447082519531	2.946324951171875	1.693694091796875	0.5063926086425782	2.94261328125	1.425213012695312	0.5836432495117188	2.8746474609375	1.294993560791016	0.4008467712402344	2.8317578125	1.278851867675781	0.3149487609863281	2.762154541015625	1.249354400634766	0.2360772094726563	2.945682373046875	1.309512359619141	0.2866865539550781	3.060640380859375	1.729120483398437	0.3330612182617188	3.117347412109375	1.695207458496094	0.2176753845214844	3.205714111328125	1.424801544189453	0.2284987030029297	2.9955947265625	1.348003784179687	0.1488498687744141	2.89640478515625	1.368091552734375	0.1761734313964844
15	0.4666670000000002	3.04888916015625	1.224681304931641	0.350737548828125	3.032072509765625	1.404295623779297	0.3506879577636719	3.022908447265625	1.548206787109375	0.3529791870117188	3.045487548828125	1.766323669433594	0.3634420471191406	3.02533544921875	1.730854370117187	0.3915897216796875	2.94627734375	1.693440856933594	0.5066759033203125	2.94290576171875	1.424905853271484	0.5838729248046876	2.875243896484375	1.294674682617188	0.4009368896484375	2.83214111328125	1.278720031738281	0.3150976867675781	2.762354248046875	1.249374267578125	0.2363143920898438	2.945239501953125	1.309279876708984	0.2858984680175781	3.059934814453125	1.729475341796875	0.3330096130371094	3.11602197265625	1.695780822753906	0.2172394714355469	3.2047080078125	1.425448944091797	0.2281741943359375	2.99436181640625	1.347937713623047	0.1497416229248047	2.89499560546875	1.366077880859375	0.1778238067626953
16	0.5	3.049687255859375	1.223151870727539	0.3509069519042969	3.0317001953125	1.402826538085937	0.3486783752441406	3.02518212890625	1.547024475097656	0.3513613891601562	3.04401220703125	1.76576513671875	0.3609552001953125	3.023979248046875	1.73008251953125	0.3890084228515625	2.9454775390625	1.694543029785156	0.5052515869140625	2.93967626953125	1.425541412353516	0.5817233276367187	2.871611328125	1.293918548583984	0.3996235046386719	2.827376220703125	1.278469024658203	0.3141545104980469	2.753624267578125	1.258493499755859	0.2358949432373047	2.949306884765625	1.308926483154297	0.2832331237792969	3.05956591796875	1.728959106445312	0.330934814453125	3.121350830078125	1.697141967773438	0.2173974456787109	3.20733203125	1.42603369140625	0.2358242492675781	2.999265380859375	1.34964501953125	0.1498298187255859	2.899560791015625	1.372823272705078	0.1729770660400391
17	0.5333330000000007	3.049626953125	1.223097854614258	0.3508749084472656	3.031614013671875	1.402746551513672	0.3486513061523437	3.02506201171875	1.546924438476562	0.3513290710449219	3.04391162109375	1.765635437011719	0.3609095458984375	3.02391015625	1.729957336425781	0.3889796447753906	2.945527099609375	1.694433837890625	0.5052844848632813	2.939648681640625	1.425458068847656	0.5817091064453125	2.871388427734375	1.293958435058594	0.3996325073242187	2.827069091796875	1.278605743408203	0.3142039794921875	2.75324169921875	1.258726928710937	0.2360106201171875	2.948903564453125	1.30918310546875	0.28313916015625	3.059428955078125	1.728834533691406	0.3308746032714844	3.12034814453125	1.697034484863281	0.2168858642578125	3.204407958984375	1.425243225097656	0.2334536743164063	2.995051025390625	1.351317413330078	0.1485303955078125	2.895810791015625	1.375627563476562	0.1724396362304688
18	0.5666670000000007	3.05044287109375	1.2242939453125	0.3502728881835938	3.03256005859375	1.404268615722656	0.3488146057128906	3.02549169921875	1.548662048339844	0.3516558532714844	3.04519140625	1.767669189453125	0.3612441101074219	3.025419921875	1.731961791992187	0.3895862121582031	2.946919677734375	1.695558288574219	0.5058428649902343	2.938883056640625	1.426159759521484	0.5823042602539062	2.87215673828125	1.293780914306641	0.3997872314453125	2.832526611328125	1.279586273193359	0.3117084350585937	2.763305419921875	1.258615264892578	0.2294361267089844	2.949049560546875	1.315910461425781	0.2826027221679687	3.060215576171875	1.730792602539063	0.3309129943847656	3.11952685546875	1.700655700683594	0.2153733673095703	3.2017197265625	1.427519256591797	0.2265610504150391	2.99113427734375	1.349011779785156	0.1478979644775391	2.89317041015625	1.378163726806641	0.1724251708984375
19	0.6000000000000005	3.04756591796875	1.224163955688476	0.3500652465820313	3.031109130859375	1.404497863769531	0.3504510498046875	3.023108642578125	1.549009094238281	0.3536390075683594	3.0450556640625	1.768013427734375	0.3643992309570313	3.024944580078125	1.732310241699219	0.3926118469238281	2.944203369140625	1.695987854003906	0.507568603515625	2.938848388671875	1.425252410888672	0.580701904296875	2.87362158203125	1.2943955078125	0.3961929016113281	2.829641845703125	1.279841857910156	0.3101305541992188	2.757132080078125	1.255995208740234	0.2313742980957031	2.949687744140625	1.31599853515625	0.2822401428222656	3.05967822265625	1.731109008789062	0.3338076782226562	3.11533349609375	1.698387573242187	0.2169748382568359	3.19451220703125	1.423798553466797	0.2203642425537109	2.98109423828125	1.346090576171875	0.1479221649169922	2.881756591796875	1.361017852783203	0.1792913360595703
20	0.6333330000000004	3.047383544921875	1.224201538085937	0.3500608215332031	3.030927978515625	1.404577850341797	0.3504346008300781	3.022789306640625	1.549116943359375	0.3535359497070312	3.0443154296875	1.768220764160156	0.3641691284179687	3.024253173828125	1.732488891601562	0.3924006652832031	2.94342724609375	1.696081909179687	0.5073136596679687	2.938087646484375	1.425392242431641	0.5808662109375	2.87364306640625	1.294092224121094	0.3963272399902344	2.83020556640625	1.279323455810547	0.3100006103515625	2.75817529296875	1.255296676635742	0.2308245391845703	2.950575439453125	1.3151083984375	0.2828760986328125	3.059028564453125	1.731316284179687	0.3336021118164063	3.11477880859375	1.698706726074219	0.2167477569580078	3.194411376953125	1.424179412841797	0.2200962829589844	2.980890625	1.346663330078125	0.1475689697265625	2.88144482421875	1.363895080566406	0.1774616851806641
21	0.6666670000000003	3.046769287109375	1.223931228637695	0.3508574523925782	3.02889404296875	1.40384228515625	0.3505108032226563	3.020773193359375	1.548119567871094	0.3535973205566406	3.04049755859375	1.767071838378906	0.3624121398925781	3.0207333984375	1.731480346679688	0.3908713989257813	2.943621826171875	1.69592724609375	0.5082456970214844	2.942703125	1.424956573486328	0.5789578247070313	2.871891357421875	1.295438781738281	0.3960444030761719	2.829126708984375	1.279577087402344	0.3097763671875	2.757195556640625	1.256666107177734	0.230455078125	2.950475830078125	1.315703155517578	0.2820547180175781	3.055505615234375	1.730101379394531	0.3322194213867187	3.1155322265625	1.697445983886719	0.2177981719970703	3.19863916015625	1.424646789550781	0.2275718536376953	2.988056640625	1.347682830810547	0.1476620635986328	2.889640380859375	1.375019622802734	0.1722932281494141
22	0.7000000000000002	3.0484267578125	1.224659515380859	0.3509718322753906	3.030221923828125	1.404974945068359	0.3503321838378906	3.021821533203125	1.549589904785156	0.3531992797851563	3.041565673828125	1.768954467773437	0.3645979614257813	3.0218486328125	1.732933227539063	0.3927569580078125	2.94322412109375	1.696873718261719	0.509402587890625	2.94112548828125	1.425145416259766	0.5798591918945313	2.873988037109375	1.294926330566406	0.3953360290527344	2.838337890625	1.279818908691406	0.3055062866210937	2.772970703125	1.257294525146484	0.2202505798339844	2.954152587890625	1.315205169677734	0.2796576538085938	3.05652783203125	1.732263427734375	0.3338466186523438	3.112991455078125	1.704111450195313	0.2160890045166016	3.197947265625	1.43105810546875	0.2223474731445312	2.987795654296875	1.346302307128906	0.1476461944580078	2.88782421875	1.360293212890625	0.1776978912353516
23	0.733333	3.04804833984375	1.224288192749023	0.351177734375	3.0303154296875	1.404539459228516	0.350780029296875	3.02121044921875	1.54903076171875	0.3532025146484375	3.04178369140625	1.76823046875	0.3636468505859375	3.02164111328125	1.732465270996094	0.3917769470214844	2.94231103515625	1.69613330078125	0.5077472839355469	2.94060498046875	1.425571472167969	0.5819188232421875	2.87857080078125	1.295681945800781	0.3955709838867187	2.835546630859375	1.281043273925781	0.3090178833007812	2.762851806640625	1.261308471679687	0.2292685699462891	2.955203125	1.316668823242187	0.2777540588378906	3.056883544921875	1.731336547851563	0.3332578735351562	3.116086181640625	1.698794128417969	0.2180985565185547	3.2083935546875	1.42853369140625	0.2304673309326172	2.998982177734375	1.34911572265625	0.1486301422119141	2.90106103515625	1.378960205078125	0.1731298522949219
24	0.766667	3.047969970703125	1.22424299621582	0.3512347717285156	3.0302119140625	1.404495483398438	0.3508666687011719	3.02112451171875	1.548989990234375	0.3533322448730469	3.041813232421875	1.768173583984375	0.3639765319824219	3.02169580078125	1.732387268066406	0.3920995483398437	2.94248681640625	1.695973999023437	0.508130615234375	2.940518798828125	1.425331329345703	0.582021240234375	2.87827099609375	1.295710815429687	0.3955515747070312	2.83522119140625	1.2812392578125	0.30898095703125	2.762488525390625	1.261721588134766	0.2292095794677734	2.9550439453125	1.316557281494141	0.2778396606445312	3.056851318359375	1.73130419921875	0.3335257568359375	3.11520751953125	1.698732177734375	0.2179403839111328	3.204519287109375	1.427385131835937	0.22851025390625	2.993594482421875	1.351144958496094	0.147528564453125	2.896429443359375	1.383004119873047	0.1725065307617188
25	0.8000000000000007	3.04878662109375	1.224705215454102	0.3520853271484375	3.029852783203125	1.405035919189453	0.3504362487792969	3.0206162109375	1.549691650390625	0.352434326171875	3.04062353515625	1.769173034667969	0.3633847351074219	3.020606689453125	1.733243225097656	0.3914959716796875	2.941307861328125	1.695648376464844	0.507293212890625	2.937635986328125	1.423925933837891	0.5783002319335937	2.869607666015625	1.298907897949219	0.390377685546875	2.81619677734375	1.283004669189453	0.3099223022460937	2.733924560546875	1.2649091796875	0.2394565582275391	2.95081689453125	1.315867736816406	0.2799697265625	3.055788818359375	1.732352478027344	0.3328450622558594	3.11188623046875	1.700824096679687	0.2156889495849609	3.197728515625	1.428165252685547	0.2294730987548828	2.987683349609375	1.348379608154297	0.1488306121826172	2.890701904296875	1.381697967529297	0.1731084899902344
26	0.8333330000000005	3.048741943359375	1.224699630737305	0.3520920104980469	3.02983837890625	1.405031036376953	0.3505042419433594	3.020765625	1.54969287109375	0.3526299133300781	3.041233642578125	1.76909814453125	0.3641638793945313	3.021136474609375	1.733137023925781	0.3921761474609375	2.941540283203125	1.695290222167969	0.5076839294433594	2.936532958984375	1.423269592285156	0.5774381103515625	2.868737548828125	1.299628448486328	0.3885281372070313	2.81597998046875	1.284549896240234	0.30748681640625	2.7342529296875	1.267370788574219	0.2361654052734375	2.95037109375	1.317125762939453	0.2781813354492187	3.056326416015625	1.732327087402344	0.3335299987792969	3.112050537109375	1.700926086425781	0.2161641845703125	3.19519091796875	1.427342926025391	0.2279525909423828	2.9840302734375	1.350693939208985	0.1471922454833984	2.8873525390625	1.384582366943359	0.1718804779052734
27	0.8666670000000005	3.04811376953125	1.225377349853516	0.3507417297363281	3.028557373046875	1.405737121582031	0.3509884643554688	3.017982421875	1.550354309082031	0.3539797973632812	3.038465576171875	1.769970031738281	0.363398681640625	3.01852197265625	1.734244506835938	0.3918626708984375	2.941304443359375	1.696266174316406	0.5090215148925781	2.929263427734375	1.423073028564453	0.5737156982421875	2.868961181640625	1.300636016845703	0.3813651123046875	2.81423193359375	1.284607604980469	0.3017672729492187	2.732177490234375	1.265014984130859	0.2313653564453125	2.94944580078125	1.314941650390625	0.2717417907714844	3.053407470703125	1.732905029296875	0.3330050354003906	3.111578369140625	1.697841613769531	0.2178075256347656	3.19710693359375	1.424769073486328	0.2276687469482422	2.983642822265625	1.35337710571289	0.1477974243164062	2.886533203125	1.385999725341797	0.1727202758789063
28	0.9000000000000004	3.0482001953125	1.225369613647461	0.3507550354003906	3.028625244140625	1.405717803955078	0.3510158081054687	3.01809033203125	1.550329406738281	0.3540486755371094	3.03872021484375	1.769910461425781	0.3636808166503906	3.01873974609375	1.734174255371094	0.3921006469726562	2.941313720703125	1.696090393066406	0.5090780944824219	2.9285146484375	1.422800872802734	0.5731526489257812	2.86849755859375	1.301029235839844	0.3803063659667969	2.813930908203125	1.285378997802734	0.3005282897949219	2.73299853515625	1.265946929931641	0.2288044738769531	2.94862158203125	1.316028778076172	0.2701829223632812	3.053650146484375	1.732865295410156	0.3332614135742187	3.111861572265625	1.69784521484375	0.2180791168212891	3.197212158203125	1.424729187011719	0.22783837890625	2.983799072265625	1.3534140625	0.1478005828857422	2.8866845703125	1.386059692382813	0.1726504364013672
29	0.9333330000000002	3.04880810546875	1.226331573486328	0.3509749145507812	3.028443115234375	1.406630218505859	0.3507290344238281	3.015347900390625	1.551086120605469	0.3522926940917969	3.04199755859375	1.769900207519531	0.3651257019042969	3.0209140625	1.734325866699219	0.3929642333984375	2.941338623046875	1.695756164550781	0.5083668212890625	2.917437255859375	1.422466064453125	0.5694456787109375	2.87640625	1.299698303222656	0.3722459106445313	2.811278564453125	1.291182434082031	0.2996040954589844	2.724253662109375	1.261094940185547	0.2396173553466797	2.9198779296875	1.306123779296875	0.2575393676757812	3.05602978515625	1.732880981445313	0.334233642578125	3.114129150390625	1.698063293457031	0.2189013061523437	3.19789990234375	1.424251770019531	0.2229153289794922	2.98380224609375	1.35431640625	0.1433405456542969	2.88384423828125	1.386624908447266	0.1524815826416016
30	0.9666670000000002	3.048821533203125	1.226644073486328	0.3507113342285156	3.028358642578125	1.406940216064453	0.350364013671875	3.015109619140625	1.551390319824219	0.3518042297363281	3.041788330078125	1.770229064941406	0.3643352661132813	3.020703369140625	1.734693786621094	0.3922263793945313	2.940916015625	1.696095703125	0.5074821166992187	2.916540283203125	1.422531616210938	0.5671936645507812	2.87523291015625	1.301678009033203	0.3688589782714844	2.810399169921875	1.294417572021484	0.2958128662109375	2.72384765625	1.265918579101563	0.2343733367919922	2.91942431640625	1.311568969726562	0.2541170349121094	3.0558125	1.733164184570313	0.3334906005859375	3.112509033203125	1.697994140625	0.2175611267089844	3.192465087890625	1.423009796142578	0.2197876739501953	2.976674560546875	1.356022186279297	0.1422411651611328	2.87664697265625	1.385408050537109	0.1580873718261719
31	1	3.0490517578125	1.227986770629883	0.3506137390136719	3.028484375	1.408408477783203	0.3502444763183594	3.014928466796875	1.552941223144531	0.3515442199707031	3.0407734375	1.772053649902344	0.363969482421875	3.01974755859375	1.736433715820312	0.3918646850585937	2.9396806640625	1.697214477539063	0.5068545227050781	2.91573974609375	1.423280364990234	0.566039794921875	2.87714111328125	1.304290100097656	0.3658304138183594	2.815177978515625	1.299785308837891	0.29002392578125	2.73114990234375	1.27486865234375	0.2235799713134766	2.92674755859375	1.319387298583985	0.2528554229736328	3.055013916015625	1.734990295410156	0.3331605224609375	3.110886474609375	1.699958557128906	0.216674331665039	3.1813662109375	1.422178771972656	0.2136993560791016	2.962754638671875	1.364374481201172	0.1361112518310547	2.862576416015625	1.395648040771484	0.1472082061767578
32	1.033333000000001	3.048919921875	1.228511077880859	0.3505577087402344	3.02820947265625	1.408967620849609	0.3501780090332031	3.014693603515625	1.553544250488281	0.3515542297363281	3.0423134765625	1.772458190917969	0.3647367553710937	3.021031982421875	1.736897338867188	0.392538330078125	2.940216064453125	1.6996279296875	0.5077041931152344	2.90284130859375	1.426117218017578	0.5620667724609375	2.857852783203125	1.316634490966797	0.3577308654785156	2.7903564453125	1.312947998046875	0.2867212219238282	2.702120361328125	1.288433715820313	0.2257575531005859	2.899251953125	1.341001861572266	0.2419662933349609	3.056222900390625	1.735382873535156	0.3337682800292969	3.11254150390625	1.700890869140625	0.2172926330566406	3.177186279296875	1.421755004882812	0.2079075927734375	2.95795849609375	1.369538909912109	0.1279263458251953	2.8572744140625	1.401050201416016	0.1243457565307617
33	1.066667000000001	3.050510009765625	1.23125390625	0.3515623779296875	3.02736083984375	1.411455322265625	0.35179248046875	3.010976318359375	1.555767578125	0.3531988525390625	3.042789306640625	1.774277954101563	0.3642977905273437	3.021360595703125	1.73929736328125	0.3927356872558594	2.940927490234375	1.704185180664063	0.5088845520019531	2.910849365234375	1.43444970703125	0.5832755737304688	2.81182373046875	1.334573150634766	0.3935195617675781	2.74150537109375	1.370292663574219	0.3352489318847656	2.65901123046875	1.40645166015625	0.2720367431640625	2.893593994140625	1.4215166015625	0.3416986389160157	3.055475341796875	1.736731994628906	0.3333527221679687	3.11185205078125	1.698258911132812	0.2181241455078125	3.177331787109375	1.419443939208984	0.2041434173583984	2.954901123046875	1.373379302978516	0.1292247009277344	2.85526513671875	1.403924102783203	0.1461896209716797
34	1.100000000000001	3.052807861328125	1.232867599487305	0.3514421691894531	3.031291259765625	1.413077117919922	0.3524138793945312	3.010600341796875	1.556682678222656	0.3511511840820313	3.042844970703125	1.774846740722656	0.3631661071777344	3.0211025390625	1.739874755859375	0.3912825622558594	2.936854248046875	1.697742431640625	0.502078369140625	2.910413818359375	1.429607269287109	0.5822938842773437	2.797923095703125	1.35406494140625	0.3891330261230469	2.739239501953125	1.381051422119141	0.3154860534667969	2.653242919921875	1.412718536376953	0.2547819976806641	2.890556640625	1.430124908447266	0.3321531066894531	3.055689453125	1.737399047851563	0.3322529907226562	3.10919189453125	1.691356140136719	0.2186037902832031	3.194275390625	1.418065093994141	0.2075813903808594	2.9688271484375	1.382234802246094	0.1370152587890625	2.865420166015625	1.393273895263672	0.1546201629638672
35	1.133333	3.054205810546875	1.235048477172852	0.3520662536621094	3.0329833984375	1.416541412353516	0.3529001159667969	3.00944140625	1.56068310546875	0.3497777404785156	3.047992919921875	1.779209289550781	0.3642076416015625	3.02516162109375	1.744313659667969	0.3921613464355469	2.94109423828125	1.700238586425781	0.5036441040039062	2.875453125	1.430834838867187	0.5604425659179687	2.7769140625	1.356808074951172	0.3573540344238281	2.750282958984375	1.372176300048828	0.2636416015625	2.69392822265625	1.396956024169922	0.1716692657470703	2.893809814453125	1.407061737060547	0.2979668884277344	3.059845458984375	1.741501708984375	0.332661376953125	3.117430419921875	1.694426818847656	0.2203590850830078	3.16598876953125	1.411485229492188	0.1928038482666016	2.9408037109375	1.385834808349609	0.112141242980957	2.835867431640625	1.390882507324219	0.09664459228515625
36	1.166667	3.057186767578125	1.23448274230957	0.3525166931152344	3.03702685546875	1.415927642822266	0.3545145874023438	3.010865966796875	1.559459167480469	0.3502754516601562	3.04320751953125	1.778794067382813	0.36470751953125	3.021030517578125	1.743363037109375	0.3924351806640625	2.938087646484375	1.697406005859375	0.5038332824707031	2.86406787109375	1.428424743652344	0.5501350708007813	2.759248779296875	1.362593200683594	0.3476115417480469	2.72445068359375	1.360655639648437	0.2554387512207031	2.66201953125	1.373054168701172	0.1650168609619141	2.868772705078125	1.415380432128906	0.2953281555175781	3.056452392578125	1.7414052734375	0.3334071044921875	3.115313720703125	1.69453564453125	0.2218236999511719	3.1812890625	1.415600372314453	0.1923159484863281	2.9600791015625	1.371749450683594	0.1091579284667969	2.86066162109375	1.388089752197266	0.07589003753662109
37	1.2	3.056958251953125	1.234171813964844	0.3525865173339844	3.036724365234375	1.415326599121094	0.3545485534667969	3.01056494140625	1.558630554199219	0.3503160095214844	3.04507958984375	1.777191528320313	0.366137939453125	3.022484619140625	1.741882263183594	0.393542236328125	2.937571044921875	1.695530456542969	0.5029797058105469	2.848362548828125	1.430368225097656	0.54117578125	2.746706298828125	1.375108520507812	0.3343521423339844	2.700240234375	1.366841247558594	0.2480200500488281	2.6263994140625	1.372309295654297	0.1661201477050781	2.84546923828125	1.426224182128906	0.2602259521484375	3.058014404296875	1.739911987304688	0.334703125	3.116474853515625	1.694234558105469	0.2226646881103516	3.168899169921875	1.413662780761719	0.1865452575683594	2.948430908203125	1.376052642822266	0.09951712036132812	2.853340576171875	1.394368774414062	0.05655929183959961
38	1.233333	3.057248779296875	1.235685577392578	0.3530470886230469	3.0359052734375	1.416051361083984	0.3567013854980469	3.00840966796875	1.558621398925781	0.3536560974121093	3.0415146484375	1.776337707519531	0.373	3.019128662109375	1.740590087890625	0.3996817321777344	2.93383642578125	1.691670776367188	0.5070136108398438	2.831194091796875	1.429966888427734	0.5193809814453125	2.735666015625	1.380769134521484	0.3090727233886719	2.679570556640625	1.372706176757812	0.2290597076416016	2.59457275390625	1.366109558105469	0.1595072784423828	2.82125439453125	1.423462829589844	0.2099362640380859	3.054699462890625	1.739767700195312	0.341118408203125	3.10956201171875	1.700822448730469	0.2253370819091797	3.18295166015625	1.425062255859375	0.19755615234375	2.963822265625	1.372449462890625	0.1174881439208984	2.878576171875	1.422075927734375	0.07986029815673829
39	1.266667	3.059244384765625	1.234728652954102	0.3524501953125	3.03464892578125	1.414291931152344	0.3540244750976563	3.009721435546875	1.557019287109375	0.3523055419921875	3.03894873046875	1.774918884277344	0.3700077209472656	3.0169501953125	1.73911669921875	0.3967257080078125	2.934130126953125	1.691752563476562	0.5062197570800782	2.827970458984375	1.432136260986328	0.5183090209960938	2.728801513671875	1.384878143310547	0.3098533935546875	2.672267822265625	1.373093048095703	0.230890869140625	2.59387939453125	1.371241760253906	0.1540637817382813	2.8244228515625	1.419783508300781	0.2270095062255859	3.053017578125	1.738383239746094	0.3386495361328125	3.1114111328125	1.706552551269531	0.2227734985351562	3.21333642578125	1.440437774658203	0.1978495178222656	2.992406982421875	1.399549835205078	0.1175100250244141	2.899589111328125	1.436694458007812	0.08434563446044922
40	1.300000000000001	3.059435302734375	1.234816009521484	0.3525436401367187	3.034870849609375	1.414372619628906	0.3541459045410156	3.010002197265625	1.557102111816406	0.3524683532714844	3.039218994140625	1.774985534667969	0.3702258911132812	3.01723388671875	1.739175598144531	0.3969392700195313	2.93458154296875	1.691892944335938	0.5065836181640625	2.828862060546875	1.432156219482422	0.5195300903320312	2.729670166015625	1.384573852539063	0.3111748352050781	2.67381591796875	1.372949615478516	0.2317137451171875	2.5965869140625	1.370751525878906	0.1537393341064453	2.8260693359375	1.422649444580078	0.2329270782470703	3.0532783203125	1.738462646484375	0.338853271484375	3.111827392578125	1.706879943847656	0.2229969787597656	3.214518310546875	1.441183227539062	0.1969719696044922	2.993786376953125	1.399784820556641	0.1163932571411133	2.90119921875	1.436513275146484	0.08215710449218749
41	1.333333000000001	3.060224609375	1.234931350708008	0.3537555847167969	3.035568359375	1.414522216796875	0.3553194580078125	3.01065283203125	1.557280578613281	0.3536088256835938	3.04108349609375	1.775131225585938	0.3704024047851562	3.018634521484375	1.739601806640625	0.3971281433105469	2.932572998046875	1.697220031738281	0.5062010192871094	2.820302001953125	1.440346435546875	0.5222852783203125	2.725036376953125	1.398026947021484	0.3109163513183594	2.6758818359375	1.383403625488281	0.2275872192382813	2.599436279296875	1.386073303222656	0.1488201141357422	2.8230283203125	1.434983428955078	0.2285655212402344	3.055193115234375	1.738334655761719	0.3393533630371094	3.116391357421875	1.705899169921875	0.2250732116699219	3.137240966796875	1.425467254638672	0.1723248596191406	2.939620849609375	1.347141937255859	0.06383591842651368	2.889974853515625	1.440045806884766	0.06563600921630859
42	1.366667000000001	3.060224365234375	1.234932708740234	0.3537557678222656	3.035568359375	1.414523834228516	0.3553198852539062	3.010653564453125	1.557282470703125	0.3536097717285156	3.041086669921875	1.775132690429687	0.3704063110351563	3.018636962890625	1.739603210449219	0.39713134765625	2.93257177734375	1.697220703125	0.5062013854980468	2.820289794921875	1.440351013183594	0.522276123046875	2.725032958984375	1.398041931152344	0.3109009399414063	2.675885498046875	1.383426208496094	0.2275663299560547	2.59944970703125	1.386105316162109	0.1487898864746094	2.82303564453125	1.434985443115234	0.2285522003173828	3.055196044921875	1.738336303710938	0.3393569641113282	3.116395751953125	1.705901306152344	0.2250773620605469	3.137244873046875	1.425469543457031	0.1723267211914062	2.939628662109375	1.347139953613281	0.06383366775512696	2.88997314453125	1.440039031982422	0.06563114166259766
43	1.4	3.060224365234375	1.234932922363281	0.3537557373046875	3.035568359375	1.414524078369141	0.3553198852539062	3.01065380859375	1.557282775878906	0.35360986328125	3.04108740234375	1.775132934570312	0.3704067993164062	3.018637451171875	1.739603454589844	0.3971317749023437	2.93257177734375	1.697220947265625	0.5062014465332031	2.820287353515625	1.440352142333984	0.5222749633789062	2.725031982421875	1.398044799804687	0.3108987121582031	2.67588525390625	1.383430297851562	0.2275633239746094	2.599450927734375	1.386110931396484	0.1487856140136719	2.823034912109375	1.434988800048828	0.2285504302978516	3.05519677734375	1.738336547851563	0.339357421875	3.116396728515625	1.705901672363281	0.2250778350830078	3.137245361328125	1.425469909667969	0.1723268127441406	2.939627685546875	1.347143890380859	0.06383343887329102	2.88997314453125	1.440043395996094	0.06563394927978515
44	1.433333	3.060224609375	1.234933120727539	0.3537557373046875	3.035568359375	1.414524322509766	0.3553198852539062	3.010654052734375	1.557283020019531	0.3536099548339844	3.041087890625	1.775133178710937	0.3704072570800781	3.018637939453125	1.739603698730469	0.3971321716308594	2.932572021484375	1.697221130371094	0.5062016296386719	2.8202861328125	1.440352966308594	0.522274169921875	2.725031494140625	1.398047027587891	0.3108972473144531	2.675885498046875	1.383433502197266	0.2275613708496094	2.59945166015625	1.386115112304688	0.1487829437255859	2.82303369140625	1.434993499755859	0.2285482025146484	3.055197265625	1.738336791992187	0.3393578186035156	3.116397216796875	1.705902099609375	0.2250782318115234	3.137245849609375	1.425470336914062	0.1723265533447266	2.939627685546875	1.347145965576172	0.06383275985717773	2.88997314453125	1.440045471191406	0.06563516235351563
45	1.466667	3.060224609375	1.23493669128418	0.3537559509277344	3.035569091796875	1.414528594970703	0.3553206787109375	3.010657958984375	1.557288452148438	0.3536127624511719	3.04110205078125	1.775137573242187	0.3704177856445313	3.018650146484375	1.739607971191406	0.3971414794921875	2.932580078125	1.697227478027344	0.5062090759277343	2.82026025390625	1.440372100830078	0.5222692260742188	2.725013427734375	1.398090362548828	0.3108830261230469	2.675869384765625	1.383492584228516	0.2275427398681641	2.599441162109375	1.386192169189453	0.14875927734375	2.823	1.43506884765625	0.2285240020751953	3.0552099609375	1.738341430664063	0.3393670043945313	3.1164072265625	1.705910278320312	0.2250843963623047	3.137232421875	1.425480133056641	0.1723090667724609	2.939594482421875	1.347207244873047	0.0638122787475586	2.88995068359375	1.440112548828125	0.06563244628906249
46	1.5	3.060224609375	1.23493669128418	0.3537559509277344	3.035569091796875	1.414528594970703	0.3553206787109375	3.010657958984375	1.557288452148438	0.3536127624511719	3.04110205078125	1.775137573242187	0.3704177856445313	3.018650146484375	1.739607971191406	0.3971414794921875	2.932580078125	1.697227478027344	0.5062090759277343	2.82026025390625	1.440372100830078	0.5222692260742188	2.725013427734375	1.398090362548828	0.3108830261230469	2.675869384765625	1.383492584228516	0.2275427398681641	2.599441162109375	1.386192169189453	0.14875927734375	2.823	1.43506884765625	0.2285240020751953	3.0552099609375	1.738341430664063	0.3393670043945313	3.1164072265625	1.705910278320312	0.2250843963623047	3.137232421875	1.425480133056641	0.1723090667724609	2.939594482421875	1.347207244873047	0.0638122787475586	2.88995068359375	1.440112548828125	0.06563244628906249
47	1.533333000000001	3.060224609375	1.234936721801758	0.3537559509277344	3.035569091796875	1.414528656005859	0.3553207092285156	3.010657958984375	1.557288513183594	0.3536128234863281	3.04110205078125	1.775137512207031	0.3704179382324219	3.018650390625	1.739607971191406	0.3971416320800781	2.932580322265625	1.6972275390625	0.5062091979980469	2.820260009765625	1.440372375488281	0.5222691040039062	2.72501318359375	1.398090911865234	0.3108828125	2.675869140625	1.383493286132813	0.2275424957275391	2.59944091796875	1.386193023681641	0.1487590026855469	2.822999267578125	1.435069854736328	0.2285236511230469	3.0552099609375	1.738341430664063	0.3393671569824219	3.1164072265625	1.705910278320312	0.2250845489501953	3.137232421875	1.425480255126953	0.1723088531494141	2.93959423828125	1.347207916259766	0.06381192016601563	2.889950439453125	1.44011328125	0.065632080078125
48	1.566667000000001	3.062031494140625	1.237340530395508	0.3569194641113281	3.036663330078125	1.417305877685547	0.3567999267578125	3.013096435546875	1.560663208007813	0.35475	3.04329296875	1.778604614257812	0.3772256469726563	3.020282470703125	1.742383422851562	0.4027554321289062	2.928878173828125	1.700972290039062	0.5082912902832031	2.803689697265625	1.448867828369141	0.5129165649414062	2.711386474609375	1.436208435058594	0.295783447265625	2.650821044921875	1.421021453857422	0.2201275024414062	2.57341748046875	1.412795776367187	0.1422950897216797	2.79007470703125	1.452812957763672	0.1837817993164063	3.058022216796875	1.742439697265625	0.3455220642089843	3.115796142578125	1.713215637207031	0.2282336883544922	3.168161865234375	1.438134552001953	0.1660614013671875	2.9475146484375	1.430116943359375	0.07386728668212891	2.852289306640625	1.473216522216797	0.05869039535522461
49	1.600000000000001	3.062858642578125	1.236380615234375	0.3568977355957031	3.038103759765625	1.415974731445313	0.3567876281738281	3.0160546875	1.559214965820312	0.355363525390625	3.043027587890625	1.7772119140625	0.375906982421875	3.020547119140625	1.740982727050781	0.4016538696289063	2.927862060546875	1.699755554199219	0.5056337585449219	2.801661376953125	1.449079406738281	0.5151753540039062	2.710708984375	1.426016571044922	0.2989691467285156	2.638488037109375	1.433703582763672	0.2333961486816406	2.579423583984375	1.414960968017578	0.1427499084472656	2.785662353515625	1.480835693359375	0.2045883483886719	3.058290771484375	1.741072875976562	0.3446277770996094	3.117266845703125	1.713793701171875	0.2278509216308594	3.163265380859375	1.438470001220703	0.1650088653564453	2.9440244140625	1.428935607910156	0.07116300964355468	2.85238623046875	1.478056335449219	0.05413485717773438
50	1.633333	3.063596923828125	1.235977523803711	0.3568123779296875	3.03883349609375	1.415732086181641	0.3565201416015625	3.016812255859375	1.55910498046875	0.3549687805175781	3.044038330078125	1.777263977050781	0.375554931640625	3.021388427734375	1.741043884277344	0.4012515258789062	2.927339111328125	1.699796081542969	0.5041722717285156	2.80125830078125	1.448626251220703	0.5077844238281251	2.712016357421875	1.429075103759766	0.2902958374023438	2.636716552734375	1.437948303222656	0.22830419921875	2.5783681640625	1.417452575683594	0.1374562530517578	2.786483642578125	1.46960400390625	0.1872105255126953	3.059383056640625	1.741059997558594	0.3443195495605469	3.118376220703125	1.713610107421875	0.2274559783935547	3.1599169921875	1.437630523681641	0.1632484741210938	2.94025927734375	1.432985076904297	0.06947010040283202	2.84474951171875	1.474087066650391	0.05190687561035156
51	1.666667	3.063596923828125	1.235977523803711	0.3568123779296875	3.03883349609375	1.415732086181641	0.3565201416015625	3.016812255859375	1.55910498046875	0.3549687805175781	3.044038330078125	1.777263977050781	0.375554931640625	3.021388427734375	1.741043884277344	0.4012515258789062	2.927339111328125	1.699796081542969	0.5041722717285156	2.80125830078125	1.448626251220703	0.5077844238281251	2.712016357421875	1.429075103759766	0.2902958374023438	2.636716552734375	1.437948303222656	0.22830419921875	2.5783681640625	1.417452575683594	0.1374562530517578	2.786483642578125	1.46960400390625	0.1872105255126953	3.059383056640625	1.741059997558594	0.3443195495605469	3.118376220703125	1.713610107421875	0.2274559783935547	3.1599169921875	1.437630523681641	0.1632484741210938	2.94025927734375	1.432985076904297	0.06947010040283202	2.84474951171875	1.474087066650391	0.05190687561035156
52	1.7	3.063596923828125	1.235977584838867	0.3568123474121094	3.03883349609375	1.415732177734375	0.3565200805664063	3.0168125	1.559105102539063	0.3549687194824219	3.04403857421875	1.777264099121094	0.3755548706054688	3.021388671875	1.741044006347656	0.4012514953613281	2.92733935546875	1.699796142578125	0.5041721496582031	2.801258544921875	1.448626281738281	0.5077838439941407	2.712016845703125	1.429075653076172	0.2902951354980469	2.63671728515625	1.437949188232422	0.2283033294677734	2.578369384765625	1.417453704833984	0.1374551086425781	2.78648486328125	1.469605316162109	0.1872116851806641	3.05938330078125	1.741060119628906	0.3443195190429688	3.118376708984375	1.713610229492188	0.2274560089111328	3.159917236328125	1.437630554199219	0.1632486572265625	2.940260009765625	1.432985321044922	0.06947010040283202	2.844750244140625	1.474087646484375	0.05190679168701172
53	1.733333	3.063596923828125	1.235977584838867	0.3568123474121094	3.03883349609375	1.415732177734375	0.3565200805664063	3.0168125	1.559105102539063	0.3549687194824219	3.04403857421875	1.777264099121094	0.3755548706054688	3.021388671875	1.741044006347656	0.4012514953613281	2.92733935546875	1.699796142578125	0.5041721496582031	2.801258544921875	1.448626281738281	0.5077838439941407	2.712016845703125	1.429075653076172	0.2902951354980469	2.63671728515625	1.437949188232422	0.2283033294677734	2.578369384765625	1.417453704833984	0.1374551086425781	2.78648486328125	1.469605316162109	0.1872116851806641	3.05938330078125	1.741060119628906	0.3443195190429688	3.118376708984375	1.713610229492188	0.2274560089111328	3.159917236328125	1.437630554199219	0.1632486572265625	2.940260009765625	1.432985321044922	0.06947010040283202	2.844750244140625	1.474087646484375	0.05190679168701172
54	1.766667	3.064241943359375	1.236112869262695	0.3572495727539062	3.039531494140625	1.415763214111328	0.3570459899902344	3.017544921875	1.559052612304688	0.355560302734375	3.044312255859375	1.777129150390625	0.3761768798828125	3.021728759765625	1.740884094238281	0.4018375244140625	2.92816162109375	1.699518432617187	0.50502490234375	2.80517041015625	1.447023651123047	0.5093684692382813	2.713797119140625	1.426091583251953	0.2930525207519531	2.636677734375	1.433727325439453	0.2332665252685547	2.576497802734375	1.412197296142578	0.143946533203125	2.789374755859375	1.474250946044922	0.1991177978515625	3.0597412109375	1.740980773925781	0.3449678955078125	3.119358642578125	1.713585876464844	0.2285020904541016	3.16391650390625	1.437729064941406	0.1666106262207031	2.944833984375	1.431315277099609	0.07196621704101562	2.848405517578125	1.471316589355469	0.05754905319213867
55	1.800000000000001	3.066486328125	1.236212707519531	0.3579154968261719	3.040200439453125	1.415676086425781	0.3562432861328125	3.019447509765625	1.559187744140625	0.3550644226074219	3.0435859375	1.777682495117187	0.375064208984375	3.021244140625	1.741264038085938	0.4007143249511719	2.927615478515625	1.699758728027344	0.5038396606445312	2.807247314453125	1.445936645507812	0.5087007141113281	2.722849365234375	1.423535003662109	0.2896529235839844	2.634232177734375	1.422588958740234	0.2480499725341797	2.5803935546875	1.409858428955078	0.1531372680664063	2.75011083984375	1.445236907958984	0.1598669281005859	3.059637939453125	1.741593200683594	0.3440821228027344	3.12097802734375	1.714888305664062	0.2283155517578125	3.16194287109375	1.43758544921875	0.1701971282958984	2.9448896484375	1.427417358398438	0.07116206359863281	2.85084765625	1.473245788574219	0.05821239471435547
56	1.833333000000001	3.06665185546875	1.236266021728516	0.3579407958984375	3.040605712890625	1.415384704589844	0.3571542358398437	3.019508544921875	1.558540344238281	0.3563562622070313	3.0438935546875	1.776574890136719	0.3759532165527344	3.021714111328125	1.740278137207031	0.4017131958007812	2.929971923828125	1.699848876953125	0.5065171203613281	2.81238330078125	1.445376861572266	0.5017493286132813	2.722817626953125	1.414668640136719	0.2863241882324219	2.63519140625	1.417822082519531	0.2432416381835938	2.579330810546875	1.402858978271484	0.1501070861816406	2.76219189453125	1.455231811523438	0.1641753387451172	3.059704833984375	1.740516479492187	0.3449824523925781	3.118571044921875	1.713013732910156	0.2284455261230469	3.143152587890625	1.435731872558594	0.1642682495117188	2.927460693359375	1.414764068603516	0.06516624450683593	2.8369150390625	1.466741027832031	0.0523229866027832
57	1.866667000000001	3.068445556640625	1.23411457824707	0.3576412048339844	3.042447021484375	1.413490478515625	0.3563842163085937	3.01965185546875	1.556572631835937	0.3541271667480469	3.04395703125	1.7748984375	0.37400537109375	3.02156005859375	1.738544616699219	0.3996291198730469	2.930011962890625	1.697291137695312	0.5045594482421875	2.80778369140625	1.444826812744141	0.4925022277832031	2.715267333984375	1.382309600830078	0.2849964904785156	2.63621484375	1.431288269042969	0.2546225433349609	2.59237841796875	1.398850128173828	0.1593452758789063	2.7769521484375	1.424054077148438	0.1785585327148438	3.06000537109375	1.738799682617187	0.343091552734375	3.1237978515625	1.710713195800781	0.2291028137207031	3.115632568359375	1.433268127441406	0.1598812561035156	2.916042236328125	1.367100921630859	0.04706880569458008	2.85419580078125	1.451436157226563	0.03448720169067383
58	1.9	3.068246337890625	1.233174346923828	0.3576958923339844	3.042594482421875	1.411749694824219	0.3568715515136719	3.02163427734375	1.554444641113281	0.35593310546875	3.04479296875	1.77197802734375	0.3744468078613281	3.023242431640625	1.735747009277344	0.4005167541503906	2.93347412109375	1.69491650390625	0.5062129516601562	2.804903076171875	1.447416198730469	0.48878125	2.716056884765625	1.376366363525391	0.2836752624511719	2.639681884765625	1.425092376708984	0.2479750823974609	2.5985576171875	1.374705535888672	0.1601709136962891	2.768064697265625	1.408960876464844	0.1652163848876953	3.060392333984375	1.736035461425781	0.3434995727539062	3.1223955078125	1.713471435546875	0.2280340118408203	3.14324560546875	1.435671844482422	0.1691602325439453	2.935436767578125	1.377416320800781	0.06999676513671875	2.882480224609375	1.46747412109375	0.06117920684814453
59	1.933333	3.067754150390625	1.231186233520508	0.358478759765625	3.041435302734375	1.409245208740234	0.3587430419921875	3.017828125	1.551185607910156	0.3574153442382813	3.040931884765625	1.768448791503906	0.3729242248535156	3.019229248046875	1.732689758300781	0.3993005065917969	2.93230419921875	1.692201049804688	0.5070294189453125	2.81032568359375	1.442142669677734	0.4890645446777344	2.72590185546875	1.373379241943359	0.2819396057128906	2.637359375	1.394159515380859	0.2477849426269531	2.598436767578125	1.361434295654297	0.1513554992675781	2.7752783203125	1.439562652587891	0.182848876953125	3.056689208984375	1.73214111328125	0.3426765441894531	3.1166142578125	1.702259338378906	0.2281324310302734	3.1856044921875	1.434955230712891	0.1611363220214844	2.966174072265625	1.398464172363281	0.07946465301513672	2.866638427734375	1.424640838623047	0.06077583694458008
60	1.966667	3.0679892578125	1.227602249145508	0.358108642578125	3.04138134765625	1.405984497070313	0.3593467407226563	3.016980712890625	1.548090454101563	0.3583504028320312	3.04068896484375	1.765718322753906	0.3741326293945312	3.019001953125	1.729889709472656	0.4006162109375	2.931897705078125	1.686711791992187	0.5075463562011718	2.80418115234375	1.439725769042969	0.4804588317871094	2.719942626953125	1.360777130126953	0.2763740844726563	2.63800830078125	1.379528961181641	0.2272647552490234	2.57121630859375	1.366583557128906	0.1418002166748047	2.78546240234375	1.418627166748047	0.181142578125	3.05623974609375	1.729353454589844	0.3436805725097656	3.116334228515625	1.69844873046875	0.22918359375	3.14788623046875	1.423525054931641	0.1624764862060547	2.9375390625	1.366266326904297	0.06837099456787109	2.85148583984375	1.415046936035156	0.03370481491088867
61	2	3.068011962890625	1.225434417724609	0.3581310119628906	3.043654296875	1.404148132324219	0.3591893615722656	3.020745361328125	1.546506896972656	0.3578650512695313	3.04351220703125	1.764313354492188	0.3726942443847656	3.021975830078125	1.728506225585937	0.3993338623046875	2.932642822265625	1.686384582519531	0.5048472900390625	2.807960693359375	1.437053039550781	0.4863179016113282	2.71475537109375	1.353374267578125	0.2880863647460937	2.635241943359375	1.361776062011719	0.2325476837158203	2.553102294921875	1.356687866210938	0.1607052459716797	2.781866455078125	1.410575042724609	0.1935783538818359	3.059224853515625	1.727880737304687	0.3424025268554687	3.12007861328125	1.697571105957031	0.2281399993896484	3.141957275390625	1.422564910888672	0.1579299926757813	2.924656982421875	1.378828979492188	0.07276146697998047	2.832039306640625	1.424551208496094	0.05489979934692383
62	2.033333000000001	3.0681240234375	1.225304733276367	0.3582296752929687	3.0438896484375	1.404004028320313	0.3593110961914063	3.021112060546875	1.546359191894531	0.3580236511230468	3.04393408203125	1.764110595703125	0.3730193176269531	3.0223291015625	1.728304016113281	0.3995881652832031	2.932778564453125	1.685981872558594	0.5048025817871094	2.809055908203125	1.436261779785156	0.4858023071289063	2.715932373046875	1.351578521728516	0.2880066833496094	2.636024658203125	1.356193084716797	0.2326191711425781	2.555165771484375	1.345616760253906	0.1599551544189453	2.780886474609375	1.408623901367188	0.1919205169677734	3.0596943359375	1.727694274902344	0.3427466430664062	3.12110302734375	1.697333923339844	0.2288214721679687	3.143554931640625	1.421973297119141	0.1604016418457031	2.9267138671875	1.378254852294922	0.0741729507446289	2.834841796875	1.425240356445312	0.05585221099853516
63	2.066667000000001	3.070062744140625	1.225779830932617	0.3585797729492187	3.0507880859375	1.405648406982422	0.3609889526367188	3.02381689453125	1.547637756347656	0.3555054016113281	3.04651904296875	1.766159851074219	0.3697303161621094	3.02483984375	1.730325073242188	0.3964959716796875	2.934299072265625	1.688573303222656	0.5017256774902343	2.816361328125	1.434595001220703	0.4910685119628906	2.717431884765625	1.345738891601562	0.2970695495605469	2.64025537109375	1.352677825927734	0.2376508483886719	2.556566162109375	1.350446258544922	0.1669575958251953	2.78918505859375	1.399584777832031	0.2034107055664063	3.062396728515625	1.729522277832031	0.3395227355957031	3.124832275390625	1.696194152832031	0.2264924011230469	3.15522216796875	1.416384460449219	0.1784272766113281	2.937570556640625	1.368211273193359	0.09455487060546874	2.86000048828125	1.43655908203125	0.07543550872802735
64	2.100000000000001	3.065957275390625	1.224052581787109	0.3608722534179687	3.049004150390625	1.403803314208984	0.3640315856933594	3.021686279296875	1.545419311523438	0.3577884521484375	3.0487265625	1.763160827636719	0.3698710327148437	3.026343017578125	1.728101440429687	0.3969100646972656	2.935919677734375	1.688	0.5025090026855469	2.819459228515625	1.433921203613281	0.4917702331542969	2.719611083984375	1.344265716552734	0.2991472473144531	2.645231689453125	1.347641815185547	0.2362537078857422	2.56714990234375	1.338795104980469	0.1601846771240234	2.79502294921875	1.393648712158203	0.2062329406738281	3.06386474609375	1.725984619140625	0.3401001892089844	3.123649658203125	1.690127685546875	0.2267052307128906	3.16796923828125	1.413122131347656	0.1764429016113281	2.9535263671875	1.365428680419922	0.08558575439453125	2.868203369140625	1.422416412353516	0.06355810928344727
65	2.133333	3.065943603515625	1.224066635131836	0.3608366394042969	3.0490185546875	1.403826080322266	0.3639969177246093	3.02172705078125	1.5454521484375	0.3577553405761719	3.048815673828125	1.763192993164063	0.3698744201660156	3.026416259765625	1.728134155273438	0.3969036560058594	2.935947509765625	1.688012939453125	0.5024626159667969	2.81951806640625	1.433915557861328	0.4915835266113281	2.71972607421875	1.34437109375	0.2988702697753906	2.645474609375	1.347855865478516	0.2358265838623047	2.567416748046875	1.339246246337891	0.1597005615234375	2.79539111328125	1.393669219970703	0.2061102752685547	3.063953857421875	1.726015930175781	0.3401017456054687	3.123783203125	1.690196533203125	0.2267130432128906	3.168030517578125	1.413220092773438	0.1761733551025391	2.953586181640625	1.365715087890625	0.08519970703125	2.868433349609375	1.422821105957031	0.06280755996704102
66	2.166667	3.065935546875	1.224067031860351	0.3607919921875	3.049036376953125	1.403821350097656	0.3639422302246094	3.021759033203125	1.545443298339844	0.3576875305175781	3.048869140625	1.763174377441406	0.3697646179199219	3.026459716796875	1.728125610351563	0.3967948608398438	2.935974609375	1.688018005371094	0.5023367919921875	2.819697265625	1.433862365722656	0.4914978332519531	2.719938232421875	1.344216339111328	0.2988268737792969	2.64580712890625	1.3475625	0.2356407928466797	2.567183349609375	1.339558410644531	0.1600392303466797	2.79578173828125	1.393259826660156	0.2060643310546875	3.064009765625	1.725990478515625	0.3400053100585937	3.12388330078125	1.690158508300781	0.2266506805419922	3.167984130859375	1.41318408203125	0.176040283203125	2.95354248046875	1.365904266357422	0.08496994018554688	2.868638427734375	1.423215576171875	0.0621808853149414
67	2.2	3.067107421875	1.224967590332031	0.3619774169921875	3.047388671875	1.405242218017578	0.3624153442382813	3.018498779296875	1.547089904785156	0.3544150390625	3.048702880859375	1.765225646972656	0.3688374938964843	3.025797607421875	1.730038818359375	0.3956642456054688	2.93843359375	1.689086242675781	0.5043196716308593	2.82571728515625	1.43184423828125	0.4989997863769531	2.702686279296875	1.343530548095703	0.3183091430664062	2.655180419921875	1.344992248535156	0.2327404327392578	2.578059814453125	1.342355010986328	0.1545749664306641	2.794345703125	1.377526885986328	0.2231717681884766	3.0633232421875	1.72800830078125	0.3385040893554688	3.124261962890625	1.685252685546875	0.2274676208496094	3.128599853515625	1.403660369873047	0.1764032440185547	2.915184814453125	1.358590301513672	0.07932682037353515	2.87028857421875	1.437160705566406	0.02530415344238281
68	2.233333	3.067052734375	1.222457702636719	0.3620925598144532	3.04804052734375	1.402612396240234	0.3626474304199219	3.020158935546875	1.544531555175781	0.35516796875	3.0499072265625	1.762603210449219	0.3677747497558594	3.027248046875	1.727605834960937	0.3949568481445312	2.939655029296875	1.687974792480469	0.5037095642089844	2.83099365234375	1.429338958740234	0.497560302734375	2.704865966796875	1.338413940429688	0.3206696166992187	2.656813720703125	1.335530120849609	0.2355632781982422	2.57916650390625	1.334964782714844	0.158044921875	2.786697998046875	1.373692016601562	0.2085241394042969	3.064437744140625	1.725231262207031	0.3376780700683594	3.128864990234375	1.683958068847656	0.2282341156005859	3.1209482421875	1.40345947265625	0.1734350128173828	2.906526123046875	1.358170440673828	0.07935514068603515	2.879130615234375	1.446484130859375	0.02901812362670898
69	2.266667	3.06655615234375	1.221474426269531	0.3619682006835938	3.04771435546875	1.401477508544922	0.36243896484375	3.0198203125	1.543248168945313	0.3548019714355469	3.049305908203125	1.761185180664063	0.3667463989257813	3.02678662109375	1.726263671875	0.3940568237304687	2.939844970703125	1.686471374511719	0.5030927734375	2.833423583984375	1.427160308837891	0.4982729797363281	2.70751171875	1.336262329101563	0.3215066833496094	2.664059326171875	1.336064117431641	0.2340168914794922	2.590591796875	1.338894622802734	0.1527114562988281	2.794066650390625	1.374477600097656	0.213356201171875	3.063785888671875	1.72378759765625	0.3367351989746094	3.126542724609375	1.681933776855469	0.226694580078125	3.115962890625	1.401978912353516	0.1709615173339844	2.901536865234375	1.352732269287109	0.07947756958007812	2.87021240234375	1.430719543457031	0.01623395156860351
70	2.300000000000001	3.066657470703125	1.221325225830078	0.3620037841796875	3.047863525390625	1.401299224853516	0.362512451171875	3.020086181640625	1.543069580078125	0.3549558715820312	3.04975537109375	1.760926391601563	0.3671499328613281	3.027227783203125	1.725996276855469	0.39442578125	2.940458251953125	1.686140869140625	0.5035394287109375	2.83444482421875	1.426714935302734	0.4989611206054688	2.708260009765625	1.335219635009766	0.3227568054199219	2.6646123046875	1.333846527099609	0.2353953094482422	2.590966064453125	1.33546826171875	0.15424609375	2.794418212890625	1.371967224121094	0.2138218536376953	3.064182861328125	1.723560913085938	0.3370890808105469	3.1268564453125	1.681873107910156	0.22696826171875	3.116010009765625	1.402189270019531	0.1702084197998047	2.901473876953125	1.353593536376953	0.07875028228759766	2.870302734375	1.432521514892578	0.01664074516296387
71	2.333333000000001	3.066673828125	1.221105392456055	0.3620098571777344	3.04797216796875	1.401051727294922	0.3625370788574219	3.020247314453125	1.542802001953125	0.3549795532226562	3.049778564453125	1.760632568359375	0.367159423828125	3.027280517578125	1.725696899414062	0.3944338684082031	2.940742431640625	1.685780090332031	0.50366943359375	2.83604052734375	1.425871002197266	0.4998983459472656	2.70979248046875	1.332674255371094	0.3246984252929688	2.66596240234375	1.329428283691406	0.2375001831054687	2.5921474609375	1.329097991943359	0.1565193481445313	2.79529833984375	1.366946533203125	0.2144371795654297	3.064222412109375	1.723282592773438	0.3371042785644531	3.127102783203125	1.681734191894531	0.2270816802978516	3.117123291015625	1.402158477783203	0.1699261779785156	2.90296484375	1.352730743408203	0.07815682220458985	2.872748291015625	1.430832550048828	0.01458481693267822
72	2.366667000000001	3.06570751953125	1.218432678222656	0.3616269836425781	3.048091064453125	1.397942260742187	0.3626070861816406	3.021263427734375	1.539437744140625	0.3553179016113281	3.052713623046875	1.756254943847656	0.3688073120117187	3.02970068359375	1.721512634277344	0.3956243591308594	2.94218603515625	1.682069885253906	0.5036724243164062	2.841438720703125	1.421494567871094	0.500454833984375	2.717235107421875	1.325884948730469	0.32603955078125	2.677974609375	1.323664886474609	0.2369788665771485	2.6096416015625	1.330157501220703	0.1519888916015625	2.80128466796875	1.360477172851563	0.2116768493652344	3.06701904296875	1.719024658203125	0.3387866821289062	3.130817626953125	1.676038635253906	0.2303396453857422	3.103139404296875	1.400569488525391	0.1640666656494141	2.88911962890625	1.355847625732422	0.07141162109375	2.79283642578125	1.361026336669922	0.03029047775268555
73	2.4	3.06570654296875	1.218430892944336	0.3616293029785156	3.048092529296875	1.397939910888672	0.3626126098632813	3.021269287109375	1.539435852050781	0.3553277587890625	3.0527255859375	1.756250671386719	0.3688262329101563	3.029712890625	1.7215078125	0.3956424255371094	2.9422099609375	1.682067749023437	0.5037001342773437	2.841469482421875	1.421490509033203	0.5005181884765625	2.717247314453125	1.3258447265625	0.3261372985839844	2.6779365234375	1.323597930908203	0.2370999450683594	2.609552001953125	1.330053771972656	0.1521490936279297	2.80125	1.360453063964844	0.2117545013427734	3.067028564453125	1.719021667480469	0.3388034057617187	3.1308291015625	1.676047241210938	0.2303534393310547	3.103145751953125	1.400595123291016	0.1640174102783203	2.889118896484375	1.355923675537109	0.07135724639892578	2.792849365234375	1.361174224853516	0.03021413040161133
74	2.433333	3.065834228515625	1.213849304199219	0.35657666015625	3.046489990234375	1.393430541992188	0.3587433166503906	3.022035888671875	1.535695617675781	0.3547269287109375	3.050711181640625	1.753161682128906	0.3690520935058594	3.027776123046875	1.718032104492187	0.3955611877441406	2.937849609375	1.681535217285156	0.5029391174316407	2.849749267578125	1.416260040283203	0.5152366943359376	2.732580078125	1.317940399169922	0.3370491333007812	2.697133056640625	1.326267913818359	0.2466087646484375	2.633166015625	1.345123992919922	0.1598805236816406	2.838049072265625	1.359418640136719	0.2524793701171875	3.0658466796875	1.71612158203125	0.3390843200683594	3.1317705078125	1.671465759277344	0.2323628540039062	3.105239501953125	1.397650817871094	0.1575606842041016	2.88767333984375	1.365848297119141	0.06698040008544921	2.78872314453125	1.369117889404297	0.03208114624023437
75	2.466667	3.0677626953125	1.212668746948242	0.3564201354980469	3.04755322265625	1.392712280273438	0.3585621948242187	3.0218115234375	1.535186096191406	0.3540772094726563	3.050091064453125	1.753308532714844	0.3695225830078125	3.027211181640625	1.717881469726563	0.3959682922363281	2.94061474609375	1.677357604980469	0.5052218933105469	2.843787109375	1.413945037841797	0.5068798522949218	2.72839306640625	1.316702239990234	0.3260128784179688	2.68260009765625	1.311531463623047	0.2397578887939453	2.60732666015625	1.312113189697266	0.1599066925048828	2.81729541015625	1.349724334716797	0.2190245361328125	3.065310302734375	1.716345520019531	0.3392475891113281	3.13300830078125	1.671606323242187	0.2331636199951172	3.107441650390625	1.397832855224609	0.1546309814453125	2.887649169921875	1.363685485839844	0.06847064971923827	2.78587451171875	1.3720087890625	0.04277875137329101
76	2.5	3.066336669921875	1.211739761352539	0.3555169982910156	3.046540283203125	1.391446411132812	0.3582472839355469	3.02040966796875	1.533547241210937	0.3537854309082031	3.05146923828125	1.750859130859375	0.3688470153808594	3.0284599609375	1.715795776367187	0.3954725036621094	2.9430458984375	1.676838989257813	0.5058252258300782	2.852738037109375	1.411764770507812	0.5104254455566406	2.736714599609375	1.306286468505859	0.3352976379394531	2.699171630859375	1.319397674560547	0.2461741333007813	2.631574462890625	1.328247680664063	0.1604686126708984	2.831075927734375	1.350577941894531	0.2429957275390625	3.06590380859375	1.7137802734375	0.3385000915527344	3.129472412109375	1.670902099609375	0.2294787139892578	3.12751025390625	1.393311431884766	0.1633224334716797	2.910548583984375	1.366992248535156	0.06898441314697265	2.8069501953125	1.369920593261719	0.05164521026611328
77	2.533333000000001	3.0659248046875	1.210447723388672	0.356035400390625	3.047112060546875	1.390183898925781	0.3586668395996094	3.02203466796875	1.5324140625	0.354280517578125	3.05379541015625	1.749625061035156	0.3678946228027344	3.03047119140625	1.714868896484375	0.3946087341308594	2.94244091796875	1.677197509765625	0.5032576293945312	2.860904296875	1.409541717529297	0.5125431518554687	2.7522734375	1.303780822753906	0.3330332641601563	2.70704150390625	1.308287506103516	0.2467198638916016	2.63256494140625	1.305479156494141	0.1665433807373047	2.845345703125	1.343065063476562	0.2453119964599609	3.068302490234375	1.712276000976563	0.3379515686035156	3.12963525390625	1.668558776855469	0.2280558319091797	3.1178095703125	1.392047668457031	0.1589950256347656	2.90083056640625	1.360286224365234	0.06664966583251954	2.79828076171875	1.368675415039063	0.04554007339477539
78	2.566667000000001	3.061387451171875	1.207110748291016	0.3539111022949219	3.044807861328125	1.387205444335938	0.3569500122070313	3.021048828125	1.52978076171875	0.3526211547851563	3.055481201171875	1.746762329101562	0.3662421569824219	3.031953857421875	1.712218688964844	0.3931274108886719	2.94320166015625	1.679080932617187	0.5028155517578125	2.86201904296875	1.411453216552734	0.5196771850585937	2.752480224609375	1.319271697998047	0.3331243286132812	2.70458984375	1.301106170654297	0.2500098571777344	2.631330810546875	1.300715850830078	0.1685541839599609	2.858130859375	1.342963012695312	0.2612917785644531	3.069316162109375	1.709255004882813	0.3361125183105469	3.133789794921875	1.662900939941406	0.2290010223388672	3.10222265625	1.389338012695313	0.1537370300292969	2.8837646484375	1.355178955078125	0.06532717895507813	2.779924072265625	1.359119689941406	0.04946153259277344
79	2.600000000000001	3.06364453125	1.205621398925781	0.3545924072265625	3.045655517578125	1.385769226074219	0.3570235595703125	3.02236376953125	1.52858154296875	0.3532393188476562	3.052404541015625	1.74635986328125	0.3679980773925781	3.02947900390625	1.711186889648437	0.3946768188476563	2.94252783203125	1.67185205078125	0.5039482116699219	2.8564814453125	1.404955535888672	0.5080249938964844	2.743861083984375	1.301564239501953	0.3290444030761719	2.6979814453125	1.297501739501953	0.2428537292480469	2.62225244140625	1.291893890380859	0.1637369689941406	2.843744140625	1.335773071289063	0.2458032989501953	3.06709375	1.709246398925781	0.3377034606933594	3.131777587890625	1.664850036621094	0.2297291412353516	3.11608251953125	1.391265777587891	0.14871142578125	2.895658935546875	1.355402160644531	0.06536785125732422	2.79114111328125	1.365835021972656	0.05911629486083984
80	2.633333	3.063855712890625	1.205923980712891	0.354447021484375	3.046003173828125	1.386308013916016	0.3571446228027344	3.02187060546875	1.529148010253906	0.3528168334960938	3.053137939453125	1.746944946289062	0.3687987670898438	3.029926025390625	1.71171923828125	0.3952752075195313	2.94324560546875	1.671465698242188	0.5046671752929688	2.860520751953125	1.403146728515625	0.5080968627929687	2.749252197265625	1.298679107666016	0.3285113220214844	2.69772998046875	1.287468444824219	0.2460863037109375	2.617094970703125	1.2813466796875	0.1718149566650391	2.842827880859375	1.328086669921875	0.2315675659179688	3.067705322265625	1.709861633300781	0.3383059387207031	3.13183544921875	1.66527685546875	0.22987451171875	3.119439697265625	1.390790893554688	0.1500887603759766	2.899130126953125	1.355082824707031	0.06553716278076172	2.79492236328125	1.366717590332031	0.05529676818847656
81	2.666667	3.063848876953125	1.205902557373047	0.3544656982421875	3.046021240234375	1.386283172607422	0.3571701049804688	3.021925048828125	1.529125122070313	0.3528586730957031	3.0532314453125	1.746907836914062	0.368861572265625	3.03002001953125	1.711683654785156	0.3953376770019531	2.9433857421875	1.6714140625	0.5047542419433594	2.860897216796875	1.403031524658203	0.508171630859375	2.74953955078125	1.298526489257813	0.3286727600097656	2.698079345703125	1.287310516357422	0.2462135467529297	2.617498779296875	1.281226928710937	0.1718851165771484	2.8432294921875	1.327479461669922	0.2316815032958984	3.067785400390625	1.709827209472656	0.3383617553710938	3.13187646484375	1.665229187011719	0.2299178314208984	3.119466796875	1.390696624755859	0.1503275299072266	2.899182373046875	1.354789215087891	0.06581608581542969	2.794989990234375	1.365992309570312	0.05498939132690429
82	2.7	3.06257373046875	1.200384429931641	0.3546998901367188	3.044612060546875	1.380880828857422	0.3555615844726562	3.022858642578125	1.524193176269531	0.3514420776367188	3.055135009765625	1.741756530761719	0.3701279907226562	3.0317568359375	1.706289794921875	0.3961871948242188	2.946143798828125	1.667285339355469	0.5069745178222657	2.8641455078125	1.398552307128906	0.5067366943359375	2.750670654296875	1.294205505371094	0.3282864990234375	2.697718017578125	1.281066253662109	0.2469938659667969	2.615629638671875	1.272490173339844	0.1744845275878906	2.84148095703125	1.319109313964844	0.2268895263671875	3.06953466796875	1.704967895507812	0.33915478515625	3.137639404296875	1.665312561035156	0.2311379089355469	3.111455078125	1.392651824951172	0.1479099426269531	2.889039306640625	1.351774505615234	0.07118732452392579	2.784713623046875	1.36155908203125	0.05966964340209961
83	2.733333	3.058893798828125	1.198961349487305	0.3540867614746094	3.04274462890625	1.3795986328125	0.3555260925292969	3.023114990234375	1.523222351074219	0.3524648132324218	3.055486572265625	1.740778442382813	0.3706835632324219	3.032449951171875	1.705312377929687	0.3970322265625	2.9462333984375	1.66607763671875	0.5072409057617188	2.865651123046875	1.396966918945312	0.5092532043457031	2.75595947265625	1.291332550048828	0.329247314453125	2.702978759765625	1.283403076171875	0.2473175354003906	2.620960205078125	1.271827789306641	0.1751714935302734	2.842205810546875	1.319369781494141	0.2279453582763672	3.06952880859375	1.703992919921875	0.3395546875	3.137024658203125	1.665967956542969	0.2305977325439453	3.111978515625	1.392299346923828	0.1505314178466797	2.890966796875	1.351507659912109	0.06991358947753906	2.78795556640625	1.354655517578125	0.04782708740234375
84	2.766667	3.060236083984375	1.197639846801758	0.354542724609375	3.04400341796875	1.378548858642578	0.3561432800292968	3.0237275390625	1.522300659179687	0.3527398376464844	3.052209228515625	1.740733581542969	0.3710854797363281	3.02937890625	1.704863403320312	0.3972110900878906	2.94166748046875	1.664034423828125	0.5059467468261719	2.86682861328125	1.392846527099609	0.5101599121093749	2.76568603515625	1.28291439819336	0.3272677612304687	2.707668212890625	1.276848480224609	0.2484706115722656	2.6210361328125	1.273346862792969	0.1807513732910156	2.854667724609375	1.315098419189453	0.2294570770263672	3.06732177734375	1.704092407226562	0.3401635437011719	3.132599853515625	1.66449853515625	0.2301660614013672	3.1130927734375	1.389580749511719	0.1512687530517578	2.8905	1.338944122314453	0.08003904724121094	2.789238525390625	1.356725036621094	0.05609709930419922
85	2.800000000000001	3.05937939453125	1.197230606079102	0.3542735290527343	3.043346435546875	1.377953979492188	0.3558732299804688	3.0235087890625	1.521607604980469	0.3526527099609375	3.051964599609375	1.739708923339844	0.3719878540039063	3.029188232421875	1.70375341796875	0.3979364624023438	2.942323486328125	1.662676635742188	0.5070404968261719	2.866196533203125	1.392169097900391	0.5109509887695313	2.76355859375	1.283332275390625	0.3285775146484375	2.706263671875	1.276375885009766	0.2494615936279297	2.620296875	1.272689056396484	0.1811064453125	2.855502197265625	1.317530731201172	0.2360774230957031	3.067031005859375	1.703256958007813	0.3409112243652344	3.134494873046875	1.666314880371094	0.2314933776855469	3.122214599609375	1.390658294677734	0.1549139404296875	2.901654052734375	1.339737884521484	0.07863959503173829	2.800486328125	1.354061614990234	0.05259451293945312
86	2.833333000000001	3.057753662109375	1.194328674316406	0.3539335021972656	3.04229150390625	1.374811157226562	0.3566487426757812	3.02253955078125	1.518265563964844	0.3540121154785156	3.054095703125	1.735676574707031	0.372452880859375	3.0309951171875	1.700180541992188	0.3986008911132812	2.944121826171875	1.661012878417969	0.5081046752929688	2.8645869140625	1.391910217285156	0.509706787109375	2.763206787109375	1.282198822021484	0.3276181335449219	2.706061767578125	1.276955108642578	0.2484459381103516	2.620283935546875	1.2707421875	0.1803057556152344	2.85111865234375	1.315454193115234	0.2310910186767578	3.068461181640625	1.698974365234375	0.3414624938964844	3.132232177734375	1.662011169433594	0.2301030731201172	3.118463134765625	1.385203918457031	0.1598144226074219	2.8976455078125	1.361083923339844	0.07297051239013672	2.794131591796875	1.362674896240234	0.05381437301635742
87	2.866667000000001	3.05764404296875	1.193912811279297	0.3539190063476563	3.0411123046875	1.374074768066406	0.3561829528808594	3.02286474609375	1.517558654785156	0.3546980895996094	3.052959228515625	1.734971740722656	0.3721748046875	3.029890380859375	1.699527465820313	0.3983001708984375	2.942760009765625	1.661868103027344	0.5078838500976562	2.869042724609375	1.391498291015625	0.511034912109375	2.762988037109375	1.279046630859375	0.3337314453125	2.7128505859375	1.282512664794922	0.2499990997314453	2.6359208984375	1.272455963134766	0.1726065216064453	2.840391845703125	1.305495574951172	0.2333346710205078	3.06776611328125	1.698234313964844	0.3415392761230469	3.13340771484375	1.662914367675781	0.2309399566650391	3.115770263671875	1.386317443847656	0.1621864318847656	2.900203857421875	1.3505498046875	0.06736575317382812	2.796517822265625	1.347970336914063	0.05007563018798828
88	2.9	3.055431640625	1.192302383422851	0.3533755187988281	3.039513671875	1.37218051147461	0.3554090881347656	3.0232177734375	1.515631286621094	0.3547343139648437	3.051943603515625	1.732736206054688	0.3731074829101563	3.02882373046875	1.697166076660156	0.3988362426757813	2.9396552734375	1.659496032714844	0.5063976135253906	2.866266845703125	1.389568298339844	0.5050404663085938	2.770192626953125	1.274139709472656	0.324576171875	2.714802734375	1.271563537597656	0.2444115905761719	2.63069384765625	1.267198150634766	0.1746235809326172	2.8591787109375	1.309497741699219	0.2304792327880859	3.06723828125	1.696232055664062	0.3425868530273438	3.13474609375	1.663776428222656	0.2325371246337891	3.12036328125	1.386927124023438	0.1663179321289062	2.908446533203125	1.348267028808594	0.06570719909667969	2.807030029296875	1.351748168945313	0.03892348098754883
89	2.933333	3.05460302734375	1.190559799194336	0.3540115661621094	3.039947998046875	1.370331420898438	0.3550738525390625	3.027256591796875	1.513969543457031	0.3552932434082031	3.052554931640625	1.731338989257813	0.3723064880371094	3.029998291015625	1.695618713378906	0.3982091674804688	2.9394375	1.659871704101562	0.5050220031738282	2.87098291015625	1.389254364013672	0.5167307739257813	2.787696533203125	1.273435699462891	0.3306239624023438	2.727949951171875	1.27311865234375	0.2537606353759765	2.64082861328125	1.280047454833984	0.1882144775390625	2.87917822265625	1.316311462402344	0.2438569946289063	3.0684208984375	1.694932067871094	0.3420630798339844	3.13323193359375	1.66306982421875	0.230427490234375	3.119574951171875	1.385075134277344	0.1706717224121094	2.90519580078125	1.349040588378906	0.07511927032470703	2.802539306640625	1.350116180419922	0.05394577789306641
90	2.966667	3.058588623046875	1.189795120239258	0.3543802795410156	3.0434462890625	1.370245513916016	0.3560467224121094	3.026559326171875	1.514021484375	0.3543288879394531	3.05279638671875	1.731996276855469	0.37339599609375	3.030077392578125	1.695973510742188	0.3991170349121094	2.941899658203125	1.657845153808594	0.5078662719726562	2.86993701171875	1.386758270263672	0.5118126220703125	2.770481201171875	1.272908843994141	0.3313305969238281	2.71505126953125	1.263155364990234	0.2514175720214843	2.637440673828125	1.259883483886719	0.1739840698242187	2.868959716796875	1.30421044921875	0.2480023193359375	3.0685234375	1.69567236328125	0.3426539306640625	3.134562255859375	1.66351318359375	0.2311887969970703	3.123416748046875	1.384193603515625	0.17165771484375	2.909573974609375	1.349987274169922	0.07195662689208984	2.8066904296875	1.351903228759766	0.04988545227050781
91	3	3.054661376953125	1.187054840087891	0.3538108215332031	3.039919921875	1.36680419921875	0.3563096923828125	3.023368408203125	1.510044586181641	0.3552703552246094	3.05050244140625	1.726932434082031	0.375316162109375	3.02780224609375	1.691016784667969	0.4008196105957031	2.940940673828125	1.651892517089844	0.50950390625	2.86897607421875	1.381962890625	0.5056029052734375	2.765261962890625	1.278337249755859	0.3225978088378906	2.71344677734375	1.256724517822266	0.2430633850097656	2.63417333984375	1.247816802978516	0.1684266052246094	2.86668310546875	1.298146667480469	0.2402578430175781	3.065910400390625	1.690847900390625	0.3444560241699219	3.1321728515625	1.660139709472656	0.2333512268066406	3.12005859375	1.380926391601562	0.1792155456542969	2.9096103515625	1.343023071289063	0.07596076965332031	2.806685546875	1.352769866943359	0.05866416549682617
92	3.033333000000001	3.053371826171875	1.186660064697266	0.3523994445800781	3.039364501953125	1.365947296142578	0.3553778381347656	3.02354052734375	1.508860900878906	0.3548504638671875	3.04861865234375	1.725477905273437	0.3736528625488281	3.0262978515625	1.689600830078125	0.3992724914550781	2.941162109375	1.650814147949219	0.5088947448730469	2.871534912109375	1.381063049316406	0.5090895385742188	2.767265380859375	1.272497863769531	0.3301605529785156	2.712700439453125	1.258908386230469	0.2510282135009765	2.629444091796875	1.245148056030273	0.1821392517089844	2.8568125	1.295471160888672	0.2335147857666016	3.06432373046875	1.689467529296875	0.3430862731933594	3.1307294921875	1.65956640625	0.2322983551025391	3.12242138671875	1.380698089599609	0.1799380798339844	2.91696240234375	1.331346618652344	0.07308271026611328	2.81463427734375	1.336914520263672	0.05250631713867188
93	3.066667000000001	3.050642822265625	1.186374771118164	0.3498260498046875	3.037400146484375	1.365249450683594	0.3536190795898437	3.022333740234375	1.507880676269531	0.3538605346679687	3.048512451171875	1.723798522949219	0.3727803955078125	3.026118896484375	1.688101806640625	0.39834814453125	2.940687255859375	1.64969970703125	0.5073962707519531	2.88004150390625	1.37851806640625	0.5096218566894531	2.77326708984375	1.261621856689453	0.3383533325195313	2.72708984375	1.252255706787109	0.2537581024169922	2.651397216796875	1.244441040039062	0.1761927032470703	2.87432470703125	1.289200714111328	0.2561622924804687	3.063923583984375	1.68782958984375	0.3422196655273437	3.1287822265625	1.654408386230469	0.2319222412109375	3.11184228515625	1.377075012207031	0.1774144439697266	2.907249267578125	1.320312255859375	0.07395427703857421	2.805988525390625	1.339931701660156	0.05873350906372071
94	3.100000000000001	3.05235693359375	1.183187652587891	0.3487919921875	3.04046240234375	1.361953277587891	0.3532067260742188	3.02487939453125	1.504376953125	0.3529197082519531	3.046469482421875	1.720424133300781	0.3734368591308594	3.0244873046875	1.684169799804688	0.3984712524414062	2.939391845703125	1.643611999511719	0.5067999877929688	2.871720458984375	1.374458221435547	0.500753173828125	2.770659423828125	1.249742065429688	0.3318851013183594	2.7173662109375	1.243703521728516	0.2513864898681641	2.64316455078125	1.236845413208008	0.1724622497558594	2.864669921875	1.272192321777344	0.2400151062011719	3.062973388671875	1.684995910644531	0.342900146484375	3.130185302734375	1.656036315917969	0.2329172515869141	3.118454833984375	1.377443145751953	0.1854695892333984	2.921974853515625	1.306229400634766	0.07596575927734375	2.825365478515625	1.334138214111328	0.04885206604003906
95	3.133333	3.051001708984375	1.181671356201172	0.3484899291992187	3.040393310546875	1.360297973632812	0.3529806823730469	3.027118408203125	1.502779724121094	0.353545166015625	3.048158203125	1.718681579589844	0.373337890625	3.026122314453125	1.682525634765625	0.3983500366210938	2.9384375	1.643003356933594	0.5047483520507813	2.874326904296875	1.373265228271484	0.5027660217285156	2.76769580078125	1.24822216796875	0.3380049438476562	2.723731201171875	1.240986022949219	0.2522803192138672	2.655864501953125	1.230647567749023	0.1683722686767578	2.866720947265625	1.272335235595703	0.2528754119873047	3.064888671875	1.683211181640625	0.3430721435546875	3.13296826171875	1.655762512207031	0.2334285125732422	3.114236083984375	1.378231689453125	0.1840860595703125	2.9155458984375	1.312848449707031	0.0755546875	2.820060302734375	1.335971221923828	0.0413646354675293
96	3.166667	3.050336669921875	1.176982421875	0.3474864807128906	3.04005322265625	1.356012298583984	0.3525327453613281	3.026556396484375	1.49879248046875	0.3532303161621094	3.047087646484375	1.715025512695312	0.3751655883789062	3.02504541015625	1.678499267578125	0.3998471069335938	2.93736767578125	1.633221618652344	0.504371826171875	2.871311279296875	1.363599884033203	0.4918885803222656	2.773615234375	1.237741271972656	0.3215698547363281	2.722588623046875	1.212811279296875	0.2431458740234375	2.648928955078125	1.193060546875	0.16575146484375	2.87390673828125	1.242343673706055	0.2329123382568359	3.063994873046875	1.679807067871094	0.3445255126953125	3.1314375	1.652076965332031	0.2342074737548828	3.114863525390625	1.374432983398437	0.1812584686279297	2.915099609375	1.310580505371094	0.07264747619628906	2.818840576171875	1.334774871826172	0.04073915100097656
97	3.2	3.049779296875	1.17495588684082	0.3466974182128906	3.04092822265625	1.354592254638672	0.3519012145996094	3.026338134765625	1.497694641113281	0.351443359375	3.048035888671875	1.71441796875	0.3738829650878907	3.02582421875	1.677832336425781	0.3986178894042969	2.939276123046875	1.630021301269531	0.5035440979003907	2.86753515625	1.361420623779297	0.4839968566894531	2.754769287109375	1.249257232666016	0.3124722900390625	2.69895166015625	1.211532348632812	0.2425250396728516	2.61776416015625	1.191395462036133	0.1726741027832031	2.8523173828125	1.245311569213867	0.2252761840820313	3.06473388671875	1.679085205078125	0.3430211486816406	3.131248291015625	1.649718444824219	0.2320924072265625	3.118668212890625	1.369543853759766	0.1875281677246094	2.919564453125	1.307634216308594	0.07511643981933594	2.824052490234375	1.332403991699219	0.04050373077392578
98	3.233333	3.046067626953125	1.173148254394531	0.3460820007324219	3.037041748046875	1.35232568359375	0.351951904296875	3.024623046875	1.495281158447266	0.3534808654785156	3.045144287109375	1.711745422363281	0.374388427734375	3.02329833984375	1.675282470703125	0.399393310546875	2.938237548828125	1.631755920410156	0.506897216796875	2.8715234375	1.362023895263672	0.4969404907226562	2.771896484375	1.245572723388672	0.3209561157226563	2.72549609375	1.202279037475586	0.2477500457763672	2.652960693359375	1.17424348449707	0.1717754974365234	2.873626953125	1.233869964599609	0.2326360015869141	3.061868896484375	1.676393859863281	0.3437546081542969	3.127759033203125	1.650216369628906	0.2320354919433594	3.12270361328125	1.370572967529297	0.1869576721191406	2.92413623046875	1.305490173339844	0.07659702301025391	2.83070068359375	1.329195129394531	0.03672406005859375
99	3.266667	3.046335205078125	1.172404251098633	0.3467966918945313	3.03637841796875	1.351285522460937	0.3524032287597657	3.02360791015625	1.494005859375	0.3539002685546875	3.041668212890625	1.7103857421875	0.3747154846191406	3.020462158203125	1.6737099609375	0.3998222045898437	2.939265625	1.630668884277344	0.5101983642578125	2.875096435546875	1.360561950683594	0.5069456787109375	2.77865087890625	1.244968765258789	0.3290723571777344	2.73506298828125	1.203520233154297	0.2532965545654297	2.66341455078125	1.173681213378906	0.1773881988525391	2.887707763671875	1.236053833007813	0.2539192199707031	3.058575439453125	1.675294616699219	0.3439968566894531	3.12454638671875	1.650089233398437	0.2323240966796875	3.12077685546875	1.371604858398437	0.18269921875	2.9230068359375	1.305001739501953	0.07253164672851563	2.827669189453125	1.32603662109375	0.03620813369750977
100	3.300000000000001	3.043905029296875	1.171195861816406	0.3464560852050781	3.034003173828125	1.350110229492187	0.3521990661621094	3.022217041015625	1.492933685302734	0.3543960571289063	3.043499267578125	1.708952270507813	0.3763262023925781	3.0219853515625	1.672421691894531	0.4014009094238281	2.941009033203125	1.6295986328125	0.5120592041015625	2.87108984375	1.360926910400391	0.5055527648925782	2.77021875	1.247030075073242	0.3289862976074219	2.716821044921875	1.205646286010742	0.2597079162597656	2.636347900390625	1.177952102661133	0.1922719116210937	2.870323974609375	1.237334075927734	0.2439742736816406	3.05965673828125	1.673804382324219	0.3452557678222656	3.125129150390625	1.648720275878906	0.2332329406738281	3.12426708984375	1.370579376220703	0.1812919921875	2.9310400390625	1.29105517578125	0.07153570556640625	2.83286962890625	1.294133728027344	0.03677431106567383
101	3.333333	3.03598779296875	1.170046691894531	0.3467875061035156	3.02875244140625	1.349210266113281	0.3537989807128906	3.0206826171875	1.492379730224609	0.3580224304199219	3.04502294921875	1.708757080078125	0.3745970764160156	3.022970947265625	1.673135375976563	0.4005850830078125	2.93816943359375	1.63290087890625	0.5095091552734375	2.88126318359375	1.360903961181641	0.5156866455078125	2.81107421875	1.235728469848633	0.3317606811523438	2.747114501953125	1.201665344238281	0.2674980773925781	2.66716650390625	1.171958419799805	0.2001317138671875	2.90241845703125	1.221614212036133	0.2423348693847656	3.060705322265625	1.672589172363281	0.3443921203613281	3.1250126953125	1.641429504394531	0.2330769195556641	3.125876708984375	1.362695526123047	0.1829131774902344	2.92506884765625	1.301601989746094	0.07449455261230468	2.828543701171875	1.330128173828125	0.04720639038085937
102	3.366667	3.034283447265625	1.169267868041992	0.3461007995605469	3.027203125	1.347689697265625	0.351408935546875	3.019814697265625	1.490277862548828	0.3545902404785156	3.043659423828125	1.705346374511719	0.3754742736816406	3.02171435546875	1.669335388183594	0.4005826110839844	2.94127880859375	1.628339721679688	0.5116627807617188	2.8824296875	1.357981414794922	0.5085111999511719	2.791686279296875	1.229088653564453	0.3379563598632813	2.738851318359375	1.186009765625	0.2697691345214844	2.659122314453125	1.158467010498047	0.2020103607177734	2.893665283203125	1.205502777099609	0.2581259155273438	3.059388916015625	1.669979064941406	0.3447165832519531	3.123988525390625	1.646050903320313	0.2324891357421875	3.121587158203125	1.368120727539063	0.1851575012207031	2.933008056640625	1.284694427490234	0.07206997680664062	2.83428271484375	1.284524322509766	0.03995590591430664
103	3.4	3.039867431640625	1.168717742919922	0.3467744445800781	3.02947802734375	1.347330261230469	0.3503861389160156	3.02038671875	1.490083587646484	0.3527779235839844	3.038013916015625	1.705905334472656	0.3758743591308594	3.016359619140625	1.669067077636719	0.4001888732910156	2.938573486328125	1.626867126464844	0.5130116577148438	2.8790830078125	1.356383331298828	0.5015283813476562	2.783932373046875	1.21708122253418	0.3413250122070313	2.740331298828125	1.168089019775391	0.27041796875	2.66772607421875	1.127528831481934	0.2009157257080078	2.8906787109375	1.183465301513672	0.2692057495117188	3.055485595703125	1.671149719238281	0.3452217712402344	3.127072265625	1.656869995117187	0.2353478393554687	3.134084716796875	1.378526000976563	0.1879922180175781	3.01162158203125	1.208302825927734	0.0806163558959961	2.916041748046875	1.245120513916016	0.06260427856445312
104	3.433333000000001	3.040578125	1.16769563293457	0.3473856506347656	3.029912353515625	1.346306549072266	0.3523128967285156	3.019252685546875	1.4889853515625	0.3548705444335937	3.03570458984375	1.70457568359375	0.3812861022949219	3.013972900390625	1.667284118652344	0.40485498046875	2.9326640625	1.624005187988281	0.5147952880859376	2.882569580078125	1.352269104003906	0.491946044921875	2.8288125	1.188745697021484	0.3353511657714844	2.787546630859375	1.12894856262207	0.2716697998046875	2.721175048828125	1.083606826782227	0.1989223175048828	2.942867431640625	1.154180084228516	0.2808932800292969	3.053630615234375	1.670337890625	0.3502944641113281	3.12352734375	1.661531188964844	0.2387296142578125	3.132480712890625	1.382582794189453	0.1949596099853516	3.010485107421875	1.208685577392578	0.09293910980224609	2.91338720703125	1.219083145141602	0.05709339904785156
105	3.466667000000001	3.039583984375	1.168584808349609	0.3470342407226563	3.029496826171875	1.347363159179688	0.351649658203125	3.02084130859375	1.490262817382813	0.3549454956054687	3.037274169921875	1.706126586914062	0.3803786010742187	3.015308837890625	1.668950500488281	0.4039852600097656	2.93354248046875	1.624830810546875	0.5133816528320313	2.884488037109375	1.352433868408203	0.4940621337890625	2.83498779296875	1.178411209106445	0.3474560546875	2.807396728515625	1.116539291381836	0.2784811706542969	2.7498115234375	1.05057670211792	0.2144297180175781	2.94264599609375	1.142090621948242	0.2827864685058594	3.055430419921875	1.671688293457031	0.3496891784667969	3.126711181640625	1.662044921875	0.2389630889892578	3.131737548828125	1.383333282470703	0.1919050750732422	3.030446533203125	1.192811920166016	0.09676942443847657	2.93227685546875	1.206122116088867	0.06480483245849609
106	3.5	3.0342509765625	1.167142761230469	0.3431449584960938	3.02669677734375	1.345565277099609	0.3509803161621094	3.01751708984375	1.488121734619141	0.354892578125	3.03640234375	1.703240173339844	0.3810923156738281	3.013609619140625	1.666383605957031	0.4041995849609375	2.93009765625	1.62096826171875	0.5113373413085938	2.880409912109375	1.349995849609375	0.4836110229492188	2.817278564453125	1.173668975830078	0.3460313720703125	2.80637451171875	1.095673530578613	0.29029638671875	2.765781494140625	1.016850605010986	0.2281631622314453	2.938857421875	1.125573753356934	0.2966651306152344	3.05454736328125	1.668704345703125	0.3506712951660156	3.123123779296875	1.653484924316406	0.2391891326904297	3.118120849609375	1.377934967041016	0.1788644409179687	3.04976171875	1.167593948364258	0.09846226501464844	2.952763916015625	1.190904190063476	0.06948467254638672
107	3.533333000000001	3.02978271484375	1.167648971557617	0.34521435546875	3.024614501953125	1.346320617675781	0.3526858825683594	3.019083740234375	1.489152618408203	0.3576102905273438	3.035021728515625	1.705099243164062	0.3802068176269531	3.013119140625	1.668236999511719	0.4042341613769531	2.931404296875	1.623224914550781	0.5130732421874999	2.883619873046875	1.35215200805664	0.4810255737304687	2.780258544921875	1.178185852050781	0.3663662109375	2.7746591796875	1.085494033813477	0.3398916015625	2.739458251953125	0.9876740646362304	0.3093464965820312	2.90436767578125	1.122285911560059	0.34252734375	3.053275390625	1.6703408203125	0.3500386657714843	3.121840087890625	1.654853881835938	0.238456787109375	3.12324658203125	1.377751281738281	0.1842701263427734	3.066825927734375	1.160415328979492	0.1131748886108398	2.975542724609375	1.183054412841797	0.06885254669189453
108	3.566667000000001	3.02831689453125	1.167339141845703	0.3436650695800781	3.02269189453125	1.345796295166016	0.3519611206054687	3.01618505859375	1.488451141357422	0.35701708984375	3.034079345703125	1.704017395019531	0.3798564147949219	3.012546630859375	1.667255554199219	0.4042765197753906	2.936299072265625	1.626197204589844	0.5183475952148437	2.8806357421875	1.356111907958984	0.4937380981445312	2.76117626953125	1.178026428222656	0.4042375793457031	2.759291015625	1.092329879760742	0.3599715270996094	2.84768701171875	1.031818687438965	0.3755880737304688	2.892067138671875	1.153480407714844	0.3786206359863281	3.051345458984375	1.669269653320312	0.3491733703613281	3.1214091796875	1.653603088378906	0.2386962432861328	3.1226875	1.377038208007813	0.1831260070800781	3.07883154296875	1.155874114990234	0.1157902374267578	2.9929033203125	1.168350921630859	0.05877770233154297
109	3.6	3.02820068359375	1.166800903320313	0.3443170776367188	3.02232470703125	1.345554168701172	0.3527947387695313	3.01459716796875	1.488421020507813	0.3571595764160156	3.0353671875	1.704213073730469	0.3790334777832031	3.01311572265625	1.667821166992188	0.4035357666015625	2.93477001953125	1.628497253417969	0.517109619140625	2.880732666015625	1.357127258300781	0.4982294006347656	2.76774560546875	1.170920501708984	0.41610107421875	2.752455078125	1.082690589904785	0.3797532348632813	2.842216796875	1.021837421417236	0.379531982421875	2.89012060546875	1.129822525024414	0.3797779541015625	3.052391357421875	1.66900439453125	0.3486026000976563	3.12322216796875	1.647706726074219	0.2392879180908203	3.126571533203125	1.371374755859375	0.1802498626708984	3.100618896484375	1.145553314208984	0.1178336563110352	3.017262939453125	1.156987243652344	0.05660816955566406
110	3.633333	3.025306884765625	1.166315536499023	0.346804443359375	3.019641357421875	1.345195922851562	0.3543725280761719	3.01238720703125	1.4881640625	0.3582931518554687	3.034915283203125	1.703936584472656	0.3795753173828125	3.012940185546875	1.667680603027344	0.404567626953125	2.938185546875	1.628415161132812	0.520635009765625	2.881846923828125	1.356945739746094	0.5098291625976562	2.768305419921875	1.166692581176758	0.4381053161621093	2.744416015625	1.074793220520019	0.4198964538574219	2.827453125	1.006349913597107	0.4060729675292969	2.866337646484375	1.079444641113281	0.3902125854492188	3.051107177734375	1.668589172363281	0.3488169860839844	3.119685302734375	1.646579772949219	0.238144775390625	3.129325927734375	1.370235443115234	0.1792566833496094	3.11834033203125	1.141757202148437	0.1218897094726562	3.04064306640625	1.146121109008789	0.05274333953857422
111	3.666667	3.029481201171875	1.16271940612793	0.3504912109375	3.020970458984375	1.341154510498047	0.3571215209960937	3.010992431640625	1.483683990478516	0.3601637573242187	3.031563232421875	1.699462524414062	0.3785778503417969	3.010040771484375	1.663405090332031	0.4040472412109375	2.93203076171875	1.62970556640625	0.51935400390625	2.880798583984375	1.357647552490234	0.5139501342773437	2.78082958984375	1.156770965576172	0.4534206237792969	2.744057861328125	1.067630706787109	0.4567576599121094	2.82275390625	0.9961492567062378	0.4362731323242188	2.801579345703125	1.017292484283447	0.4210702209472656	3.047952392578125	1.663946533203125	0.3482861938476562	3.11609619140625	1.641028503417969	0.237854476928711	3.137886962890625	1.365680297851563	0.1803526306152344	3.137188232421875	1.136961883544922	0.124923225402832	3.065646240234375	1.133935455322266	0.04965639114379883
112	3.700000000000001	3.028155029296875	1.162071014404297	0.3537109069824219	3.020083740234375	1.341024078369141	0.3590182495117187	3.009673828125	1.483909118652344	0.360602783203125	3.0298818359375	1.700259582519531	0.3792217712402344	3.00917919921875	1.663933166503906	0.4052231750488281	2.9347998046875	1.622379272460937	0.5208168334960938	2.86862255859375	1.352794525146484	0.5191187133789062	2.773943115234375	1.14324299621582	0.4816112365722656	2.75108447265625	1.049867450714111	0.4923341064453125	2.81923486328125	0.9806301212310791	0.4439248046875	2.813896484375	1.011620148658752	0.4516636962890625	3.04561083984375	1.664826049804688	0.34828564453125	3.111666259765625	1.64232568359375	0.2361141815185547	3.141892333984375	1.366278106689453	0.1823961181640625	3.1563916015625	1.135877838134766	0.1336998443603516	3.098380859375	1.136007232666016	0.04720165634155273
113	3.733333	3.025621826171875	1.160191696166992	0.3572990417480469	3.017479248046875	1.340227600097656	0.359917724609375	3.004651123046875	1.483734954833984	0.3580012512207031	3.030814697265625	1.700606018066406	0.3777691955566406	3.009905517578125	1.664365966796875	0.4042559814453125	2.936925537109375	1.618664123535156	0.5201990966796874	2.867031494140625	1.348734313964844	0.5341744995117188	2.767506103515625	1.138140747070312	0.5086631164550781	2.765249755859375	1.041939838409424	0.5229515380859375	2.84506494140625	0.9740962390899658	0.4922311401367188	2.820107421875	1.006124451637268	0.4965786437988281	3.044821533203125	1.664861145019531	0.3459205322265625	3.112150390625	1.640626770019531	0.2339749908447266	3.14630126953125	1.361338806152344	0.1921231994628906	3.108400634765625	1.135059936523438	0.1315751037597656	3.136849609375	1.131110565185547	0.03084393501281738
114	3.766667	3.024632080078125	1.160570571899414	0.3556923828125	3.01495849609375	1.340008026123047	0.3589080810546875	3.000869140625	1.482989471435547	0.3573092041015625	3.0257177734375	1.699339721679687	0.3775683898925781	3.004357666015625	1.663137756347656	0.4034786071777344	2.930205078125	1.618606506347656	0.5186199340820312	2.871880615234375	1.347329772949219	0.5411451416015625	2.77897119140625	1.133782043457031	0.5221871337890625	2.772740234375	1.038425155639648	0.5388721313476562	2.8557724609375	0.9758888549804687	0.5065585327148437	2.724302978515625	1.011358872413635	0.5150819702148437	3.040576904296875	1.663736145019531	0.3461727600097656	3.115306884765625	1.640064025878906	0.2393683471679688	3.1661337890625	1.363963226318359	0.1988054809570312	3.114375	1.148087966918945	0.1169275360107422	3.194249267578125	1.135082504272461	0.05089387893676758
115	3.800000000000001	3.02305078125	1.161419418334961	0.351157470703125	3.0136689453125	1.340761474609375	0.3552999267578125	3.000639404296875	1.483778289794922	0.3549683837890625	3.02646533203125	1.699830993652344	0.375963134765625	3.00468115234375	1.663704223632812	0.4015754699707031	2.9275498046875	1.619400207519531	0.5147387084960937	2.86587353515625	1.350211669921875	0.5487197875976563	2.779772705078125	1.133167129516601	0.5446212158203125	2.7685048828125	1.049997947692871	0.5931647338867188	2.845194580078125	0.9818359470367432	0.6293562622070312	2.73173095703125	1.010322213172913	0.5651747436523438	3.04141162109375	1.664238525390625	0.3446365661621094	3.11325537109375	1.640590942382812	0.2359468078613281	3.171029296875	1.366069763183594	0.1949769897460938	3.140564453125	1.143737075805664	0.1203577041625977	3.217495361328125	1.139117248535156	0.04994039916992187
116	3.833333	3.02248193359375	1.161490264892578	0.3509331665039063	3.01245654296875	1.340581665039063	0.3551143188476563	2.998848388671875	1.483372222900391	0.3547565307617188	3.023381103515625	1.699323425292969	0.3756292419433594	3.0014501953125	1.663190856933594	0.4009936218261719	2.923582763671875	1.620209533691406	0.5139440307617188	2.861253173828125	1.353060607910156	0.5584727172851562	2.787557861328125	1.132383865356445	0.5751769409179688	2.7723603515625	1.058870071411133	0.6363558959960938	2.854449462890625	0.998836565732956	0.6746481323242187	2.727454833984375	1.017653614044189	0.6027777099609375	3.038884521484375	1.663780822753906	0.344612548828125	3.113877685546875	1.640920227050781	0.2380963897705078	3.187177978515625	1.371056793212891	0.1935186309814453	3.1723037109375	1.148677581787109	0.1152836532592773	3.25352490234375	1.138528198242188	0.05068938064575195
117	3.866667	3.02178564453125	1.163479370117187	0.3499646301269531	3.01191162109375	1.343074493408203	0.3540502319335938	2.9985048828125	1.48627896118164	0.3535660095214844	3.02482080078125	1.702735778808594	0.3732716369628906	3.002751953125	1.666786987304687	0.3990374145507812	2.92462841796875	1.626448974609375	0.5132811889648438	2.860587158203125	1.366456298828125	0.5905029907226562	2.7691435546875	1.153099014282227	0.6192078857421875	2.779637939453125	1.090765174865723	0.6929234619140625	2.859162353515625	1.037370487213135	0.744872802734375	2.734568603515625	1.034795993804932	0.6682308349609375	3.03988427734375	1.666835205078125	0.3422319641113281	3.11352001953125	1.643261291503906	0.2344799041748047	3.209986572265625	1.380440795898437	0.1870825958251953	3.205418701171875	1.160748382568359	0.09867787170410157	3.302801025390625	1.139818862915039	0.06688713836669923
118	3.9	3.02230126953125	1.167775375366211	0.3454783020019531	3.00755615234375	1.345718231201172	0.3479793090820312	2.995052001953125	1.487919708251953	0.3494954223632812	3.02116162109375	1.702865661621094	0.3678857421875	2.998894775390625	1.667387268066406	0.3934270629882812	2.92200390625	1.638706604003906	0.5106377563476563	2.858737548828125	1.388186706542969	0.6093449096679687	2.773377197265625	1.178378479003906	0.6602166748046875	2.78258251953125	1.125394790649414	0.7402005615234375	2.86143603515625	1.07982347869873	0.798532958984375	2.7392109375	1.067374305725098	0.7222667236328125	3.036463134765625	1.667003234863281	0.3375193481445313	3.115374755859375	1.64502392578125	0.2344815979003906	3.231876708984375	1.391971710205078	0.1918195495605469	3.23893408203125	1.174016571044922	0.1039979705810547	3.33912890625	1.156991516113281	0.08300724792480468
119	3.933333000000001	3.022489501953125	1.173238433837891	0.3456365966796875	3.0071103515625	1.351808258056641	0.3453183288574219	2.995047119140625	1.494586120605469	0.3452206115722656	3.02111083984375	1.709815002441406	0.3690760192871094	2.998603759765625	1.673594299316406	0.3936979675292969	2.922849609375	1.642416259765625	0.5116562805175782	2.8593369140625	1.396973785400391	0.6247824096679687	2.78517578125	1.188819610595703	0.6987113647460937	2.788451416015625	1.146330612182617	0.7855576171874999	2.83192578125	1.105175689697266	0.876113037109375	2.75073779296875	1.09048030090332	0.7799868774414063	3.03666552734375	1.674569702148438	0.3378302612304688	3.11762841796875	1.658927673339844	0.2346034851074219	3.251309326171875	1.411797546386719	0.2018426666259766	3.269726318359375	1.190968795776367	0.1207733612060547	3.371901611328125	1.189005126953125	0.1006296844482422
120	3.966667000000001	3.02387255859375	1.178260452270508	0.3454140930175781	3.006681884765625	1.356912139892578	0.3438361511230469	2.99478125	1.499906372070313	0.3438292541503906	3.01979833984375	1.715465148925781	0.3686213989257813	2.9973603515625	1.678993041992187	0.3930736694335937	2.923381591796875	1.648917846679688	0.5126803588867187	2.860149169921875	1.419553863525391	0.6565020141601563	2.7833115234375	1.22170671081543	0.7534512329101563	2.796340087890625	1.17908171081543	0.8394634399414063	2.844902587890625	1.130365158081055	0.9236398315429688	2.742765380859375	1.124312805175781	0.8332890014648437	3.0356298828125	1.680364685058594	0.3372409973144531	3.119435302734375	1.671772644042969	0.2352238922119141	3.26674462890625	1.431814910888672	0.2041889190673828	3.30351416015625	1.213280609130859	0.1221853256225586	3.407103759765625	1.210838363647461	0.1102178268432617
121	4	3.0241953125	1.182994522094726	0.3413331604003906	3.004488037109375	1.361755004882812	0.3393548278808594	2.9918017578125	1.504978057861328	0.3399100341796875	3.019140380859375	1.720342529296875	0.3677315063476562	2.99641455078125	1.683669006347656	0.3918194885253906	2.92716748046875	1.648013732910156	0.51307177734375	2.855354248046875	1.431048522949219	0.672380615234375	2.795502197265625	1.249139129638672	0.8065389404296875	2.80785888671875	1.222102264404297	0.8989501953125	2.8545927734375	1.186349502563476	0.9906224975585938	2.749915771484375	1.170045425415039	0.9027351684570313	3.034499267578125	1.685472351074219	0.3357034912109375	3.11807666015625	1.679378540039063	0.2329673614501953	3.27851953125	1.448318542480469	0.1949682922363281	3.34886767578125	1.234590148925781	0.1212391967773438	3.4531435546875	1.238707061767578	0.1153644790649414
122	4.033333000000001	3.024456787109375	1.183733917236328	0.3417138366699219	3.004625732421875	1.362715728759766	0.3397474365234375	2.99166357421875	1.506101776123047	0.3401856994628906	3.018049560546875	1.722021301269531	0.3668365783691406	2.99556103515625	1.685312133789063	0.3912227783203125	2.926960205078125	1.651197448730469	0.5135038452148437	2.85753857421875	1.43852490234375	0.6801259155273438	2.80121728515625	1.260999786376953	0.8219938354492188	2.808719482421875	1.24086865234375	0.9167907104492188	2.84268017578125	1.215747146606445	1.017351867675781	2.75633642578125	1.193535568237305	0.9272401123046875	3.033493896484375	1.687017700195312	0.3348949584960937	3.11661376953125	1.682356262207031	0.2314927062988281	3.28252978515625	1.455544128417969	0.1889234008789062	3.352699462890625	1.243589889526367	0.1091619033813477	3.450125244140625	1.267890411376953	0.07964881896972656
123	4.066667000000001	3.026214599609375	1.186239715576172	0.3432621765136719	3.006115478515625	1.365777709960938	0.341505126953125	2.992949951171875	1.509610473632812	0.3421137084960937	3.016979736328125	1.726894287109375	0.3655238037109375	2.9949638671875	1.690171508789063	0.3906339416503906	2.927070556640625	1.66386767578125	0.5157561645507812	2.8609619140625	1.475001403808594	0.711391845703125	2.807671630859375	1.317930603027344	0.8776942138671875	2.798628173828125	1.316286010742187	0.9747739868164063	2.874742431640625	1.299162902832031	1.051501586914062	2.77156494140625	1.314725982666016	1.003305786132813	3.032745361328125	1.691490783691406	0.3339306945800781	3.116482177734375	1.692112121582031	0.2303731079101562	3.30967431640625	1.488115753173828	0.18171435546875	3.413303466796875	1.289965850830078	0.1006543731689453	3.507684326171875	1.33217822265625	0.08236807250976562
124	4.1	3.02078076171875	1.190386138916016	0.3424164428710937	3.005173095703125	1.369290588378906	0.3425689086914063	2.991481201171875	1.512203247070313	0.3418761901855469	3.012477294921875	1.728703857421875	0.3629951477050781	2.990982421875	1.692177917480469	0.3882563171386719	2.9221005859375	1.676963500976563	0.51367578125	2.864395751953125	1.524292663574219	0.7389289550781249	2.7919423828125	1.391624938964844	0.9168538818359375	2.816315185546875	1.400760620117187	1.01022265625	2.860878173828125	1.3719443359375	1.105166137695313	2.8087119140625	1.422929992675781	1.042062866210937	3.0287138671875	1.693398986816406	0.3320094909667969	3.1137392578125	1.700109497070312	0.2307677307128906	3.326466064453125	1.522099060058594	0.1725251922607422	3.5094619140625	1.377391265869141	0.1342056274414062	3.58563330078125	1.448120178222656	0.1435566101074219
125	4.133333	3.022587158203125	1.192072235107422	0.3425700988769531	3.007222412109375	1.37123208618164	0.3424613647460937	2.9937705078125	1.514354064941406	0.341590087890625	3.01502978515625	1.731314392089844	0.3605616149902344	2.99347265625	1.69501904296875	0.3862243347167969	2.9241435546875	1.684811828613281	0.5121187744140625	2.8640166015625	1.549832702636719	0.7482202758789063	2.784147705078125	1.430399475097656	0.9326275024414062	2.795121826171875	1.462445129394531	1.023579711914063	2.82545263671875	1.473361907958984	1.127609252929688	2.793205810546875	1.490018981933594	1.046857055664062	3.031243896484375	1.695637451171875	0.3298882141113281	3.11572412109375	1.70331787109375	0.2280358123779297	3.33512109375	1.534376770019531	0.165862564086914	3.5197509765625	1.394521301269531	0.1169342422485352	3.590530029296875	1.470646392822266	0.1061744689941406
126	4.166667	3.0247568359375	1.200460632324219	0.3464906005859375	3.006189208984375	1.379953369140625	0.3473774108886719	2.982400146484375	1.522144287109375	0.3421140441894531	3.0153037109375	1.738589538574219	0.3591843566894531	2.99084814453125	1.703791748046875	0.3846591491699219	2.91709912109375	1.701118896484375	0.5090013732910156	2.888003173828125	1.611523742675781	0.7721625366210938	2.749744384765625	1.526388549804687	0.94149267578125	2.797723876953125	1.552262023925781	1.02220751953125	2.8328681640625	1.509317993164062	1.116366577148437	2.7828125	1.551563537597656	1.079964477539062	3.03051416015625	1.701508361816406	0.3293893127441406	3.113637451171875	1.680738037109375	0.2276380767822266	3.369158935546875	1.554958801269531	0.2273095092773438	3.5756064453125	1.43881640625	0.2091789245605469	3.626927734375	1.511405395507813	0.1535487060546875
127	4.200000000000001	3.025691650390625	1.202354827880859	0.3479552917480469	3.00557958984375	1.382913482666016	0.3499003295898437	2.98215283203125	1.526222839355469	0.3466039733886719	3.015985595703125	1.743511047363281	0.3695159606933594	2.992146240234375	1.707691467285156	0.3948193359375	2.9227939453125	1.707421081542969	0.52281884765625	2.85701708984375	1.62896923828125	0.7849592895507812	2.707100830078125	1.561681274414062	0.9546304931640625	2.7657421875	1.575789245605469	1.031951538085937	2.81067529296875	1.539067993164063	1.125447998046875	2.76873388671875	1.545801513671875	1.083883544921875	3.03032470703125	1.707129577636719	0.3379074096679687	3.11669189453125	1.695151000976562	0.2362510528564453	3.3737841796875	1.590741455078125	0.1639591674804687	3.591673828125	1.507473358154297	0.1110192718505859	3.64692626953125	1.59179296875	0.1424188232421875
128	4.233333	3.025993896484375	1.207282913208008	0.3501176452636719	3.00366748046875	1.388959442138672	0.3525701293945313	2.9798359375	1.533340026855469	0.3506139831542969	3.0160087890625	1.751786743164062	0.3750773315429687	2.99190869140625	1.715705078125	0.4005084533691406	2.924115234375	1.721762023925781	0.5304423828125	2.85486328125	1.674124267578125	0.8012486572265625	2.672676513671875	1.624174621582031	0.9459927978515625	2.715721435546875	1.643507202148438	1.032801635742187	2.731504638671875	1.601140502929687	1.1340380859375	2.7219296875	1.618776123046875	1.07865673828125	3.02985595703125	1.715257263183594	0.3428195495605469	3.11347607421875	1.70512060546875	0.2373963317871094	3.364427490234375	1.562807312011719	0.2218241271972656	3.4998857421875	1.41798193359375	0.08486638641357422	3.589339111328125	1.475440979003906	0.08866060638427735
129	4.266667	3.02540869140625	1.211372741699219	0.3495190124511719	3.004965087890625	1.392972717285156	0.3501440734863281	2.98355810546875	1.537465698242187	0.3472774963378906	3.02512353515625	1.754877014160156	0.3687662963867188	2.9988193359375	1.720162719726563	0.3937431640625	2.924841796875	1.728056579589844	0.5198674926757813	2.860956298828125	1.747164855957031	0.7949699096679688	2.7166513671875	1.776678100585937	0.9813841552734375	2.760885986328125	1.838038208007812	1.0446884765625	2.722679931640625	1.858209716796875	1.146592651367188	2.728696533203125	1.842310241699219	1.108509033203125	3.03931591796875	1.717301635742188	0.3380311889648437	3.12883642578125	1.711305969238281	0.2375456390380859	3.405796875	1.631098388671875	0.2444736480712891	3.612890869140625	1.553555236816406	0.1496985473632813	3.660523681640625	1.54056396484375	0.0556683235168457
130	4.300000000000001	3.02350634765625	1.213554244995117	0.3489104309082031	3.00090283203125	1.393678894042969	0.3494393310546875	2.98030419921875	1.537335266113281	0.3482117004394531	3.019611083984375	1.753403503417969	0.372167724609375	2.9943466796875	1.718243225097656	0.3969270629882812	2.924204833984375	1.734365600585937	0.5233370971679687	2.844470458984375	1.799761535644531	0.7849400024414063	2.731100830078125	1.855868835449219	0.9841872558593751	2.768858642578125	1.926436706542969	1.040714111328125	2.70154150390625	1.914837951660156	1.1268720703125	2.715951904296875	1.912084594726562	1.113463745117188	3.03352978515625	1.716718444824219	0.3407877502441407	3.12089697265625	1.725872009277344	0.2398381805419922	3.4071572265625	1.732834777832031	0.2496849365234375	3.59828173828125	1.794831237792969	0.1202742767333984	3.55580615234375	1.879606872558594	0.07402103424072265
131	4.333333	3.025154296875	1.215858703613281	0.3506280517578125	3.001863525390625	1.396695648193359	0.3505942077636719	2.9813984375	1.541011108398437	0.3493631591796875	3.021539306640625	1.75755908203125	0.3763287048339844	2.996718505859375	1.721817504882813	0.4011442260742187	2.928557861328125	1.737041564941406	0.5294673461914062	2.840469482421875	1.846920776367188	0.7742717895507812	2.718688232421875	1.940291198730469	0.9549340209960937	2.76208642578125	2.008224975585938	1.011382202148438	2.687314208984375	2.019832641601562	1.091815551757813	2.70712353515625	2.006264953613281	1.079107177734375	3.0347744140625	1.721271789550781	0.3438575744628906	3.119962158203125	1.736314636230469	0.2409930572509766	3.392463134765625	1.811881530761719	0.1876865692138672	3.58925634765625	1.891626403808594	0.07573849487304687	3.5460341796875	1.978607421875	0.03338291549682617
132	4.366667	3.020610595703125	1.221061752319336	0.3507545166015625	3.002000732421875	1.401929870605469	0.3511559753417969	2.98798974609375	1.546609252929688	0.3520537109375	3.030344970703125	1.762442687988281	0.3761338806152344	3.004623291015625	1.727552307128906	0.400962158203125	2.934628662109375	1.746754638671875	0.5272868041992187	2.83920361328125	1.885345703125	0.7531309814453125	2.71959619140625	2.011834716796875	0.9130372314453125	2.786920166015625	2.059036499023438	0.9666141357421875	2.706073974609375	2.100555908203125	1.028802978515625	2.7095966796875	2.074215698242187	1.03324072265625	3.043712646484375	1.725541381835938	0.3446417846679687	3.130938720703125	1.742453796386719	0.2442945251464844	3.37026416015625	1.872080383300781	0.1533606567382813	3.568618896484375	1.981303466796875	0.07574193572998048	3.525910400390625	2.075356201171875	0.05348184204101562
133	4.4	3.02241162109375	1.224613204956055	0.3509980773925781	3.005971923828125	1.406482574462891	0.3549422912597656	2.9931240234375	1.551900451660156	0.3582843933105469	3.035683349609375	1.768592346191406	0.3835676879882812	3.01023095703125	1.73331298828125	0.4085831298828125	2.94214453125	1.757042236328125	0.5359459228515625	2.8295556640625	1.92917333984375	0.7302123413085938	2.719322998046875	2.082823974609375	0.8738330688476562	2.7810517578125	2.138360717773438	0.9269777221679687	2.6985791015625	2.178026733398438	0.9891328735351562	2.7031904296875	2.169998168945312	0.984712158203125	3.04873974609375	1.731786682128906	0.3514708251953125	3.13490380859375	1.753937133789063	0.2504090728759766	3.3472138671875	1.918797729492188	0.1462567443847656	3.5243857421875	2.056249755859375	0.05942144393920899	3.47339892578125	2.147934814453125	0.0432398796081543
134	4.433333000000001	3.025090576171875	1.226744598388672	0.3529465942382812	3.008904052734375	1.408555206298828	0.3581283569335937	2.9967333984375	1.553955261230469	0.3627738647460937	3.0393623046875	1.770579711914062	0.3879813537597656	3.01398046875	1.735306823730469	0.4130497131347656	2.941218017578125	1.757337829589844	0.5380640258789062	2.82774365234375	1.96166162109375	0.6973631591796875	2.728801513671875	2.135427856445312	0.8253142700195313	2.7950927734375	2.191625610351562	0.8718014526367187	2.717741455078125	2.251223388671875	0.9237293090820312	2.714625	2.230662353515625	0.9253232421875	3.052327880859375	1.733789672851562	0.3558517761230469	3.136616455078125	1.763778686523438	0.2552807312011719	3.3085712890625	1.963405151367188	0.138501953125	3.45312353515625	2.129182983398437	0.041476806640625	3.413559814453125	2.226332641601562	0.05754180908203125
135	4.466667000000001	3.025273681640625	1.228508636474609	0.3585908813476563	3.008803955078125	1.409919158935547	0.3650360717773438	2.99648095703125	1.555001403808594	0.3707462158203125	3.038090087890625	1.770970764160156	0.3994681091308594	3.012828125	1.735266906738281	0.4238555603027344	2.93889453125	1.769262756347656	0.5451342163085937	2.827577880859375	1.990085815429687	0.6813523559570313	2.723837890625	2.183004638671875	0.7717456665039063	2.791218505859375	2.224634765625	0.8300995483398438	2.72404296875	2.31025634765625	0.848632568359375	2.723010498046875	2.282466430664063	0.86509326171875	3.051268310546875	1.734815490722656	0.3668526611328125	3.13097216796875	1.777734252929688	0.2675664367675781	3.274713134765625	1.996717956542969	0.1486593780517578	3.39574072265625	2.178735107421875	0.04964841842651367	3.35686962890625	2.275036987304687	0.07051638031005859
136	4.5	3.0261083984375	1.227726379394531	0.3595350952148437	3.01317236328125	1.40864306640625	0.3678928833007812	2.998421875	1.55299853515625	0.3717067260742187	3.040667236328125	1.767693054199219	0.4024264221191406	3.015731689453125	1.731879943847656	0.4265946044921875	2.945318359375	1.782198425292969	0.5435433959960938	2.828173095703125	2.017736206054687	0.6430313110351562	2.727734130859375	2.219434814453125	0.7133873291015626	2.787094482421875	2.275321899414062	0.767767822265625	2.72653125	2.361436157226563	0.7995505981445312	2.721284423828125	2.3310283203125	0.7968169555664063	3.053317138671875	1.732051696777344	0.3693384399414062	3.126915283203125	1.788110046386719	0.2726175537109375	3.259945556640625	2.017690551757813	0.1643779602050781	3.37158349609375	2.208770629882812	0.07401542663574219	3.3062998046875	2.291635131835938	0.07156878662109376
137	4.533333000000001	3.029366943359375	1.228970657348633	0.36197802734375	3.01580810546875	1.409862152099609	0.3706734924316406	3.000294677734375	1.554164123535156	0.3745841064453125	3.039988525390625	1.769224365234375	0.4064439392089844	3.015061279296875	1.73309716796875	0.4301702575683594	2.94141064453125	1.784925109863281	0.5444717407226562	2.823865234375	2.02446630859375	0.6335422973632813	2.722501220703125	2.230925048828125	0.6868588256835938	2.780946533203125	2.30498388671875	0.7134586181640625	2.7412294921875	2.405351928710938	0.7346098022460937	2.726244873046875	2.37109716796875	0.7192140502929687	3.05346044921875	1.733789245605469	0.3734438171386719	3.124714111328125	1.793055847167969	0.2768432312011719	3.236201171875	2.03392919921875	0.1686605529785156	3.3311474609375	2.233849487304687	0.07821782684326171	3.261231689453125	2.312761840820313	0.08307300567626953
138	4.566667000000001	3.035060302734375	1.22808447265625	0.3645549621582031	3.020501708984375	1.408209686279297	0.3726951904296875	3.00644921875	1.552057739257813	0.3776421508789062	3.03903564453125	1.766942932128906	0.4126013793945312	3.0144873046875	1.73005224609375	0.4351058349609375	2.942252197265625	1.792445434570312	0.5441884765625	2.814941650390625	2.031459594726563	0.6161326293945313	2.71318896484375	2.24330224609375	0.6248392333984375	2.767010009765625	2.317987915039063	0.6573707275390624	2.71968212890625	2.416640258789062	0.663004638671875	2.71858056640625	2.387110961914062	0.6427333984375	3.0544443359375	1.732363952636719	0.3798407287597656	3.1305693359375	1.797075927734375	0.2915315856933594	3.173680908203125	2.050326293945313	0.1669680480957031	3.194449951171875	2.26440625	0.06472193145751953	3.217894775390625	2.362223999023437	0.0952806625366211
139	4.6	3.039403564453125	1.227875793457031	0.3671897277832031	3.021519775390625	1.407222961425781	0.3765878601074219	3.00573974609375	1.550494750976563	0.3831214599609375	3.04018017578125	1.764988464355469	0.4154354858398437	3.01583056640625	1.728552917480469	0.4386355285644531	2.946635986328125	1.795842956542969	0.5463289184570312	2.801564697265625	2.028646850585937	0.6002650146484375	2.71341796875	2.241827270507812	0.5573941650390625	2.74238671875	2.313662963867188	0.6164683837890625	2.707446044921875	2.415412963867188	0.5971005859375	2.69297802734375	2.380659790039062	0.5708731689453125	3.054791748046875	1.730086364746094	0.3828276977539062	3.131497802734375	1.795995727539062	0.2963874206542969	3.14952978515625	2.046035766601562	0.1611382598876953	3.11950048828125	2.269150268554688	0.08514864349365234	3.160033447265625	2.365791015625	0.08080206298828126
140	4.633333	3.042653076171875	1.227689804077148	0.3685537719726563	3.024277587890625	1.405905944824219	0.3778287353515625	3.00818603515625	1.548275024414063	0.3843144226074219	3.040232421875	1.761624145507813	0.4177387390136719	3.016054443359375	1.725107666015625	0.4403511352539062	2.944965087890625	1.792246765136719	0.5457203979492188	2.795409912109375	2.02383935546875	0.58061328125	2.7087978515625	2.232513793945313	0.522736572265625	2.745924072265625	2.31270068359375	0.5623316650390625	2.70543017578125	2.408458251953125	0.530754638671875	2.685001953125	2.369702392578125	0.5137574462890625	3.05544189453125	1.727192199707031	0.385362060546875	3.13095703125	1.793902709960937	0.2997135925292969	3.123761962890625	2.035400634765625	0.15207958984375	3.0574619140625	2.251424682617188	0.08337592315673828	3.081938232421875	2.351310791015625	0.06624199676513672
141	4.666667	3.045715087890625	1.227990859985352	0.3713312683105469	3.0279609375	1.406273986816406	0.3811224670410156	3.0126142578125	1.548723266601562	0.3881808471679687	3.04452001953125	1.761917114257812	0.4229530334472656	3.019726318359375	1.725401550292969	0.4449090576171875	2.946131591796875	1.795410278320313	0.5466629638671875	2.786269775390625	2.022462951660156	0.5583941040039062	2.696469482421875	2.2228681640625	0.479723388671875	2.73122900390625	2.305478515625	0.5164197387695313	2.662950927734375	2.369606323242188	0.4613177185058594	2.663385498046875	2.357591918945313	0.4616499633789062	3.060361572265625	1.727527038574219	0.3908226013183594	3.1358173828125	1.794310852050781	0.3051431579589844	3.101274169921875	2.02356982421875	0.1425270843505859	3.0000771484375	2.22732861328125	0.0789403076171875	3.007897705078125	2.329369750976563	0.05893624877929687
142	4.700000000000001	3.053022216796875	1.23034846496582	0.3752923278808594	3.036322021484375	1.409465301513672	0.383898193359375	3.020818359375	1.552504760742187	0.3893558044433594	3.053109619140625	1.767102661132812	0.4199976501464844	3.02870947265625	1.730795837402344	0.4431221618652344	2.945759765625	1.790916320800781	0.5447594604492187	2.779955810546875	2.012025817871094	0.5067922973632812	2.68902392578125	2.2099169921875	0.4208198547363281	2.687563232421875	2.301878662109375	0.4522859497070312	2.65990087890625	2.399541015625	0.4123440551757813	2.650873046875	2.3413720703125	0.3947357177734375	3.06846142578125	1.732063110351562	0.3880457153320312	3.137047119140625	1.793308166503906	0.2922855529785156	3.048875732421875	2.014934753417969	0.1376833190917969	2.943895263671875	2.216167358398438	0.06911168670654297	2.96234326171875	2.314615966796875	0.03874269485473633
143	4.733333	3.056328369140625	1.229324798583984	0.3775964050292969	3.03986279296875	1.408671600341797	0.3857011108398438	3.02627880859375	1.552024108886719	0.3918913879394531	3.0577275390625	1.7670390625	0.4220836791992187	3.033588134765625	1.730614990234375	0.4454045715332031	2.94731396484375	1.788540100097656	0.5457500610351562	2.77418115234375	1.999212707519531	0.4855587463378906	2.66326953125	2.18553369140625	0.3965872497558594	2.65742919921875	2.282625366210937	0.3938271179199219	2.604594482421875	2.372724975585937	0.3619942626953125	2.632989501953125	2.320458129882812	0.3667013854980469	3.07310693359375	1.73198828125	0.3900780334472656	3.13780322265625	1.790023620605469	0.2895431823730469	3.014604736328125	1.999273620605469	0.1412326965332031	2.89068798828125	2.18758984375	0.0669765625	2.866933837890625	2.27673388671875	0.01731579780578613
144	4.766667	3.061033935546875	1.231208389282227	0.3843713989257813	3.04649365234375	1.411228179931641	0.3914375305175781	3.02913818359375	1.554667358398437	0.3932148742675781	3.065436279296875	1.770104248046875	0.418668212890625	3.041122314453125	1.734495056152344	0.4432987976074219	2.949420166015625	1.785901916503906	0.54291162109375	2.7643935546875	1.978904907226563	0.4598743286132813	2.647629638671875	2.152769165039063	0.3533310852050781	2.638499755859375	2.249049438476562	0.3405336608886719	2.62212158203125	2.355986206054688	0.323796630859375	2.614173828125	2.276687866210938	0.2980754699707031	3.07941455078125	1.734090454101562	0.3868907470703125	3.136242919921875	1.780374755859375	0.2756265869140625	2.98306640625	1.967106811523438	0.1238305282592773	2.837977783203125	2.144426879882813	0.05958279800415039	2.812802734375	2.2323193359375	0.007867686271667481
145	4.800000000000001	3.0681943359375	1.237062728881836	0.3872594299316406	3.053499755859375	1.419883361816406	0.3913272705078125	3.037954345703125	1.56571875	0.3920929565429688	3.075209228515625	1.784553649902344	0.4158425903320312	3.050799560546875	1.748616455078125	0.4413980712890625	2.947422607421875	1.785530639648437	0.5391687622070312	2.745306396484375	1.954054016113281	0.4319390869140625	2.6224697265625	2.116630615234375	0.3079919738769532	2.62216357421875	2.20937646484375	0.2733113708496094	2.635935302734375	2.318929931640625	0.2608845825195312	2.587792724609375	2.231564453125	0.2326181640625	3.089005615234375	1.747747192382813	0.3837059936523438	3.136748291015625	1.781012329101562	0.26163232421875	2.94513134765625	1.935996398925781	0.1096578979492187	2.7782275390625	2.098391967773438	0.045603759765625	2.752690185546875	2.179246704101562	-0.019027099609375
146	4.833333	3.07376611328125	1.241631637573242	0.3869061279296875	3.059505615234375	1.425939666748047	0.3894560546875	3.04405078125	1.572928100585937	0.3888782348632813	3.08883056640625	1.792881408691406	0.4040828247070313	3.064093505859375	1.75829052734375	0.4318580627441406	2.951283203125	1.78390380859375	0.5243914794921875	2.733908935546875	1.919038757324219	0.3959700012207031	2.596406982421875	2.060413208007812	0.2585870666503906	2.592582763671875	2.148606323242188	0.2120628509521484	2.607736572265625	2.255435546875	0.1821306457519531	2.55086083984375	2.171310424804688	0.1854690551757812	3.1005107421875	1.754346008300781	0.3725154724121094	3.128015380859375	1.774612731933594	0.2405870056152344	2.90606787109375	1.904992126464844	0.1031902694702148	2.71970263671875	2.032065795898438	0.01175861072540283	2.69706201171875	2.123990356445312	-0.0390430793762207
147	4.866667	3.08257958984375	1.251485549926758	0.3879009094238281	3.067724853515625	1.438233673095703	0.3887840881347656	3.051387939453125	1.587095520019531	0.38676220703125	3.116132568359375	1.805494323730469	0.3959239501953125	3.0900546875	1.772964721679688	0.4261051330566406	2.9734658203125	1.76959375	0.520598876953125	2.7409921875	1.857308288574219	0.3707079162597656	2.584275634765625	1.960100524902344	0.2151731872558594	2.559335693359375	2.054141723632813	0.1876318817138672	2.534466064453125	2.143195068359375	0.1218635559082031	2.532863037109375	2.065004760742188	0.1384696655273437	3.122611083984375	1.765270385742188	0.3638582458496094	3.137874755859375	1.74870361328125	0.2276115264892578	2.888060791015625	1.840206787109375	0.09860970306396484	2.6776787109375	1.932862548828125	0.009262226104736327	2.64971142578125	2.015018005371094	-0.05647642517089844
148	4.9	3.08577197265625	1.249585144042969	0.392394287109375	3.06999365234375	1.436208374023437	0.3947254333496094	3.051340576171875	1.584770568847656	0.3928748474121094	3.098350830078125	1.807446350097656	0.40548828125	3.074971435546875	1.772472961425781	0.4351253051757812	2.962260009765625	1.769480712890625	0.5341798706054688	2.726741943359375	1.821376037597656	0.372902099609375	2.5686865234375	1.901887084960938	0.2060767517089844	2.5498984375	1.962510803222656	0.1273871383666992	2.51864599609375	2.049784790039062	0.06199617004394532	2.518023681640625	1.960365112304687	0.09513216400146485	3.108032470703125	1.768381225585937	0.3728190307617187	3.12810693359375	1.751983520507812	0.2372044372558594	2.8674755859375	1.787572204589844	0.1023261871337891	2.645400146484375	1.83505908203125	0.006240606307983398	2.6174443359375	1.913877136230469	-0.06343619537353516
149	4.933333000000001	3.0920888671875	1.242615219116211	0.3946313171386719	3.068500244140625	1.426705993652344	0.4008599243164063	3.042483642578125	1.572866088867187	0.4013716430664063	3.068081787109375	1.796618530273438	0.4200151672363281	3.0476962890625	1.759213500976562	0.4480908508300781	2.946805419921875	1.769948852539063	0.556932373046875	2.7346669921875	1.779566955566406	0.3629160461425781	2.58084375	1.816546203613281	0.1805580139160156	2.52975244140625	1.869018676757813	0.1121299438476562	2.42903369140625	1.886688720703125	0.06529432678222656	2.48895361328125	1.875393432617187	0.08723304748535156	3.0818427734375	1.759775512695313	0.386931396484375	3.10723291015625	1.758225036621094	0.2524279937744141	2.861974853515625	1.7254765625	0.09534892272949219	2.63635205078125	1.749211547851563	0.004247851848602295	2.58067333984375	1.81028466796875	-0.06515404510498046
150	4.966667000000001	3.09704833984375	1.241081817626953	0.3953519287109375	3.0681796875	1.424840026855469	0.3974320678710938	3.040239501953125	1.5709033203125	0.3961722106933594	3.07721435546875	1.793281860351562	0.4168268127441406	3.05774951171875	1.756054626464844	0.4459348754882813	2.95999560546875	1.760209533691406	0.5583836669921876	2.74114697265625	1.707693298339844	0.3784578857421875	2.597626708984375	1.710601318359375	0.1838296356201172	2.58225634765625	1.754005065917969	0.09460541534423828	2.489643310546875	1.7466328125	0.03086675643920898	2.50899267578125	1.739628662109375	0.07244208526611329	3.0863779296875	1.756611267089844	0.38187255859375	3.0910087890625	1.755081970214844	0.2448332824707031	2.860604248046875	1.700587524414062	0.07122087097167969	2.630021484375	1.695502075195312	-0.01113544368743897	2.549054931640625	1.7641181640625	0.009444182395935058
151	5	3.09990185546875	1.22140998840332	0.3988894348144531	3.074366455078125	1.402297119140625	0.3968401489257812	3.049912841796875	1.546227600097656	0.3926385498046875	3.07914501953125	1.7656298828125	0.4134943237304687	3.058887451171875	1.728806823730469	0.44093505859375	2.96580517578125	1.743624694824219	0.5529407348632812	2.76269482421875	1.66031689453125	0.3743778991699219	2.6088642578125	1.611218139648438	0.2002054595947266	2.547354248046875	1.661492980957031	0.1417915802001953	2.503314208984375	1.73362255859375	0.07036788177490234	2.540240478515625	1.686710388183594	0.1156101684570312	3.091558349609375	1.729601806640625	0.3802634887695313	3.13058447265625	1.741740173339844	0.2519447784423828	2.917773681640625	1.711714111328125	0.05972804260253906	2.67815771484375	1.730710266113281	0.06816029357910157	2.574914306640625	1.714053100585938	0.08648349761962891
152	5.033333000000001	3.09887109375	1.217449813842773	0.3981409301757812	3.07377392578125	1.397735534667969	0.395663330078125	3.047603271484375	1.540775634765625	0.3897906799316406	3.07180224609375	1.76052392578125	0.4039437866210938	3.05209814453125	1.724279418945312	0.4322182922363281	2.95530029296875	1.725022644042969	0.5413344116210937	2.76444091796875	1.62075390625	0.3618639221191406	2.609430908203125	1.542421630859375	0.2010998840332031	2.513384521484375	1.554544738769531	0.1843007507324219	2.414361083984375	1.596280639648437	0.1596255645751953	2.499298095703125	1.572183166503906	0.1309266357421875	3.08531396484375	1.723878295898438	0.3721199340820313	3.1127578125	1.718300537109375	0.2408844604492187	2.881256591796875	1.62260009765625	0.1001918029785156	2.644622802734375	1.622747802734375	0.06223615646362304	2.556430419921875	1.675935119628906	0.08643108367919922
153	5.066667000000001	3.100096435546875	1.220096649169922	0.396691162109375	3.078239013671875	1.401548492431641	0.4001029052734375	3.04403173828125	1.543381286621094	0.3917903137207031	3.0629189453125	1.764833923339844	0.4009983825683594	3.041284912109375	1.728916381835937	0.4286397399902344	2.931239501953125	1.6919189453125	0.5179406127929688	2.776380615234375	1.532639831542969	0.3423897094726562	2.65966552734375	1.420941345214844	0.1681041564941406	2.569989990234375	1.398281890869141	0.1337664794921875	2.468375244140625	1.379997589111328	0.09379770660400391	2.54666650390625	1.400822937011719	0.1024349517822266	3.080016845703125	1.727369934082031	0.3716144714355469	3.117025634765625	1.691244201660156	0.2471883239746094	2.9628173828125	1.481404052734375	0.123017448425293	2.783087158203125	1.351252319335937	0.02990026092529297	2.683528076171875	1.356095764160156	-0.006838140964508056
154	5.1	3.09933544921875	1.218134857177734	0.3965649719238281	3.077796142578125	1.399242279052734	0.4000937194824219	3.043395751953125	1.540703002929688	0.39154345703125	3.059982421875	1.76190087890625	0.4002018737792969	3.038349853515625	1.725946166992188	0.4276065673828125	2.9273115234375	1.682892211914063	0.5123514404296875	2.796477783203125	1.507172943115235	0.333903076171875	2.6999169921875	1.391346557617188	0.1508686065673828	2.60697314453125	1.373461029052734	0.1237470855712891	2.501702880859375	1.361020904541016	0.09259913635253907	2.576158447265625	1.386106323242188	0.1102905349731445	3.0778193359375	1.724579711914062	0.3712583923339844	3.119374755859375	1.68724267578125	0.2489441986083984	2.98145166015625	1.466072509765625	0.1266782608032227	2.81790234375	1.318813537597656	0.03054996490478516	2.716744873046875	1.314304992675781	-0.0008418318033218383
155	5.133333	3.09426416015625	1.201576934814453	0.3948635559082031	3.078430419921875	1.381455963134766	0.396660400390625	3.04777880859375	1.522103637695313	0.3856708984375	3.05609130859375	1.741672607421875	0.3892470703125	3.034046630859375	1.706035583496094	0.4158084106445312	2.9255517578125	1.662713989257813	0.5011866149902344	2.831207275390625	1.418152038574219	0.4035679931640625	2.759405517578125	1.260162689208984	0.2454548492431641	2.677974365234375	1.261409454345703	0.1919058227539062	2.583851318359375	1.289824737548828	0.1439898376464844	2.679555419921875	1.276860748291016	0.1292670288085938	3.076966064453125	1.704667358398438	0.3629299926757812	3.139348388671875	1.667611083984375	0.2513274841308594	3.040357177734375	1.420005554199219	0.1507217254638672	2.91167333984375	1.242961624145508	0.05789899826049805	2.83019384765625	1.227907333374023	-0.006507285118103027
156	5.166667	3.08827734375	1.19691569519043	0.391225830078125	3.073611572265625	1.377114532470703	0.3923395385742188	3.04516015625	1.518377624511719	0.3810763244628906	3.055241455078125	1.73810986328125	0.3859118041992188	3.033744873046875	1.702403564453125	0.4129354553222656	2.93459716796875	1.65783154296875	0.5086968688964844	2.856939453125	1.391216552734375	0.47246728515625	2.75877685546875	1.228239486694336	0.3344472961425781	2.70060888671875	1.246084823608399	0.2581536865234375	2.6252490234375	1.281393218994141	0.1869837646484375	2.71190478515625	1.256623229980469	0.200556137084961	3.075028564453125	1.701098022460938	0.3586672668457031	3.136629150390625	1.658936218261719	0.2482601470947266	3.0864287109375	1.391775787353516	0.1614981536865234	3.019965087890625	1.176638259887695	0.08434272766113281	3.0595244140625	1.115283576965332	0.008774540901184081
157	5.200000000000001	3.082699462890625	1.190518508911133	0.3872787170410156	3.069269775390625	1.369756774902344	0.3887322387695312	3.045097900390625	1.51114697265625	0.3801400451660156	3.052157958984375	1.729730590820313	0.3842859802246094	3.031286865234375	1.694026123046875	0.4112730712890625	2.931642822265625	1.655384704589844	0.5078215026855468	2.87793798828125	1.382194244384766	0.5077721557617187	2.82476708984375	1.155385055541992	0.4894248352050781	2.73460205078125	1.177393661499023	0.4611748352050781	2.63734765625	1.15114533996582	0.5024611206054688	2.698387939453125	1.13440364074707	0.54036962890625	3.072310791015625	1.693123107910156	0.3572970886230469	3.140329345703125	1.665872436523438	0.2469031372070312	3.156387939453125	1.392678070068359	0.1721701812744141	3.097436767578125	1.177195770263672	0.09413473510742187	3.1839931640625	1.118877456665039	0.08979850006103515
158	5.233333	3.072460205078125	1.173650970458984	0.3828266906738281	3.057531982421875	1.352985931396484	0.3825734252929687	3.03452978515625	1.494773315429688	0.3745404052734375	3.042473876953125	1.713458068847656	0.3829660034179688	3.02192041015625	1.677244201660156	0.4096211242675781	2.92858056640625	1.634761474609375	0.5109860229492188	2.91090625	1.359024108886719	0.547782958984375	2.897045654296875	1.127771362304687	0.5803895263671875	2.80368017578125	1.101002784729004	0.57970849609375	2.765158203125	0.9990454465150833	0.5801704711914063	2.784474853515625	1.039833831787109	0.5691444091796874	3.0620419921875	1.677293395996094	0.3548661193847656	3.1332177734375	1.650413391113281	0.246200439453125	3.1949287109375	1.378139556884766	0.1940092010498047	3.197816162109375	1.148899475097656	0.1342741546630859	3.28300244140625	1.111846214294434	0.08623722839355469
159	5.266667	3.06504248046875	1.169156265258789	0.3790726928710937	3.050728515625	1.348153076171875	0.3795323486328125	3.032998046875	1.490554870605469	0.3755525207519531	3.038947509765625	1.708835266113281	0.3838926696777344	3.019239013671875	1.672497985839844	0.410819580078125	2.9275791015625	1.6309296875	0.5136461181640625	2.91645458984375	1.361982482910156	0.583700927734375	2.908139404296875	1.13669905090332	0.6443349609375	2.844893798828125	1.098831390380859	0.7072605590820312	2.80871337890625	1.000340051949024	0.7358776245117188	2.82392578125	1.034062629699707	0.699863525390625	3.058349853515625	1.672943542480469	0.3555186767578125	3.1260419921875	1.648314025878906	0.2444671325683594	3.240482421875	1.392622009277344	0.2015254821777344	3.3012822265625	1.168394393920898	0.1577978973388672	3.4038505859375	1.149663177490234	0.153419677734375
160	5.300000000000001	3.062551025390625	1.167197616577148	0.3760744323730469	3.049009765625	1.346657043457031	0.3759140319824218	3.0323173828125	1.489500701904297	0.371714599609375	3.039480712890625	1.708356079101562	0.3756748962402344	3.019644287109375	1.67259130859375	0.4034628295898438	2.932549072265625	1.637518432617187	0.5129140014648438	2.929933837890625	1.381548797607422	0.6232882690429687	2.929019775390625	1.167633193969727	0.7180568237304688	2.8945126953125	1.137272079467774	0.8036317749023437	2.871718505859375	1.048329555511475	0.862376953125	2.814763916015625	1.086742233276367	0.7689057006835938	3.058617919921875	1.671718872070312	0.3478852233886719	3.13295947265625	1.644451354980469	0.2414456329345703	3.2719267578125	1.397216400146484	0.2259280242919922	3.356184326171875	1.176852554321289	0.2040888061523438	3.455504150390625	1.144105224609375	0.2055473175048828
161	5.333333	3.04876708984375	1.166589111328125	0.3678533020019531	3.033852294921875	1.345776092529297	0.3653248596191406	3.019524658203125	1.488771484375	0.36155517578125	3.0351083984375	1.706914245605469	0.3691838073730469	3.013862548828125	1.671512756347656	0.3963164367675781	2.93564013671875	1.643749816894531	0.5140964965820313	2.9462587890625	1.415960357666016	0.6740453491210937	2.95554345703125	1.225114883422852	0.808749755859375	2.951466796875	1.185877944946289	0.89743017578125	2.9768828125	1.132963165283203	0.9891702270507813	2.883302734375	1.143374176025391	0.8838358154296875	3.052864013671875	1.670063232421875	0.3408372192382813	3.13777685546875	1.643716491699219	0.2425172119140625	3.32350537109375	1.429432495117188	0.2541401977539062	3.450916015625	1.229913696289062	0.2519699401855469	3.507032470703125	1.243456069946289	0.339083984375
162	5.366667	3.045594482421875	1.169618759155273	0.3658357849121094	3.029535400390625	1.350129302978516	0.3620072326660156	3.009843505859375	1.493478332519531	0.3540897827148438	3.03420654296875	1.712529541015625	0.3630377502441406	3.013066650390625	1.67733251953125	0.3912214965820313	2.9489296875	1.640125732421875	0.5161116943359375	2.95027685546875	1.447723937988281	0.7205897827148438	2.950953857421875	1.285760650634766	0.8917606201171875	2.959610107421875	1.268010925292969	0.98758251953125	3.00287890625	1.204817260742187	1.066241455078125	2.84921240234375	1.22973567199707	0.9540696411132813	3.049033935546875	1.675095153808594	0.3331141662597656	3.1259228515625	1.63389111328125	0.2319018859863281	3.348010498046875	1.457068756103516	0.2673061828613281	3.47599853515625	1.256071228027344	0.2801868286132813	3.505833251953125	1.236302490234375	0.3792623901367188
163	5.4	3.04545703125	1.174424514770508	0.3646739501953125	3.02840673828125	1.355951721191406	0.36099755859375	3.0086259765625	1.500212249755859	0.3537514038085938	3.0333955078125	1.720639587402344	0.3606298828125	3.01294677734375	1.685417053222656	0.3898094787597656	2.953580078125	1.652740295410156	0.51926953125	2.965298583984375	1.495342742919922	0.7535328979492187	2.979725830078125	1.369479827880859	0.9539275512695312	3.01572412109375	1.360571380615234	1.045103271484375	3.073420166015625	1.330700500488281	1.134425170898437	2.905501953125	1.326744415283203	1.053009765625	3.047442138671875	1.682781860351563	0.3303527221679687	3.121536865234375	1.63838671875	0.2273486480712891	3.3368505859375	1.449712799072266	0.2570199584960938	3.4575595703125	1.242313507080078	0.2644039916992187	3.50052392578125	1.245309234619141	0.3612387390136719
164	5.433333000000001	3.045085205078125	1.182560485839844	0.3616326599121094	3.026815185546875	1.364781677246094	0.3574533386230469	3.00807958984375	1.509890502929688	0.3512336730957031	3.035921630859375	1.730947326660156	0.358391845703125	3.014828857421875	1.695823181152344	0.3876190795898438	2.95374755859375	1.668956298828125	0.5183538208007813	2.960265625	1.554265747070313	0.77780078125	2.96512451171875	1.456992553710938	0.99512109375	3.033798095703125	1.503379455566406	1.049044311523438	3.03196044921875	1.417585845947266	1.119367919921875	2.951268310546875	1.566624572753906	1.069451538085938	3.049597900390625	1.692757141113281	0.3279844360351563	3.125050048828125	1.6490810546875	0.2248683929443359	3.337932373046875	1.455146850585938	0.2504596405029297	3.43974609375	1.236654327392578	0.2431343994140625	3.495350830078125	1.240569671630859	0.3338305358886719
165	5.466667000000001	3.045843994140625	1.188249313354492	0.3619771728515625	3.027143310546875	1.370588836669922	0.3576820983886719	3.007983154296875	1.515768371582031	0.3513203735351563	3.033668212890625	1.737365478515625	0.3553778381347656	3.01313916015625	1.7023876953125	0.3852522888183594	2.953572998046875	1.679602355957031	0.5175988159179687	2.96830126953125	1.589468444824219	0.786508056640625	2.980919677734375	1.514328796386719	1.012362243652344	3.027375732421875	1.585988159179688	1.062359985351562	3.082222412109375	1.579192077636719	1.15867724609375	2.90747802734375	1.603151916503906	1.074384033203125	3.04750732421875	1.698883544921875	0.3253382263183594	3.122935546875	1.658236999511719	0.2208173065185547	3.382735595703125	1.533391845703125	0.2463413238525391	3.6038603515625	1.439451690673828	0.2696192016601562	3.6621806640625	1.528156494140625	0.2604826354980469
166	5.5	3.04046142578125	1.204598236083984	0.3582247619628906	3.01951513671875	1.386619079589844	0.3543414916992187	3.0036044921875	1.532240539550781	0.3518012084960938	3.03739013671875	1.752587524414063	0.3582893676757812	3.015636474609375	1.71806884765625	0.3877901306152344	2.954278564453125	1.697942993164062	0.5196746826171875	2.967246826171875	1.641827209472656	0.797636962890625	2.978043701171875	1.594545104980469	1.030900146484375	2.976506103515625	1.66675048828125	1.098488159179688	3.02249853515625	1.621438415527344	1.188775024414062	2.863046875	1.622359985351562	1.087367797851563	3.049768310546875	1.713980834960938	0.3278141174316406	3.120610595703125	1.659986145019531	0.2262485046386719	3.386802490234375	1.549178955078125	0.2490871887207031	3.609554931640625	1.458527526855469	0.2684159545898437	3.66493603515625	1.5485615234375	0.2814480590820312
167	5.533333000000001	3.039669677734375	1.210121688842773	0.3589247741699219	3.01697900390625	1.39293896484375	0.3552923278808593	3.0007783203125	1.539340209960937	0.3536882934570312	3.034151123046875	1.760933898925781	0.3613758544921875	3.0125615234375	1.725982238769531	0.3909542541503906	2.95215576171875	1.706280944824219	0.5242230834960937	2.984491943359375	1.689250854492188	0.8072775268554687	3.012345458984375	1.677010681152344	1.044879516601563	3.015806396484375	1.738765197753906	1.12275634765625	3.080303466796875	1.689004760742188	1.19903271484375	2.90542431640625	1.683416015625	1.12076611328125	3.046518798828125	1.722344482421875	0.3304200439453125	3.118346923828125	1.671450622558594	0.2269870300292969	3.37619091796875	1.546188781738281	0.2759015808105469	3.591385986328125	1.441956329345703	0.316754638671875	3.65639306640625	1.518021545410156	0.2786185607910156
168	5.566667000000001	3.039390380859375	1.218309219360352	0.3567973937988281	3.01503271484375	1.401003784179688	0.3529151611328125	3.000145751953125	1.547630432128906	0.3528482055664062	3.037343017578125	1.768748901367188	0.3600647888183593	3.015208740234375	1.734207275390625	0.3897672119140625	2.951866943359375	1.719216857910156	0.5223697509765625	2.929080322265625	1.7637666015625	0.8035042114257812	2.9103828125	1.803015502929687	1.039195190429687	2.883015869140625	1.87360302734375	1.103764404296875	2.903898681640625	1.910751770019531	1.206967651367187	2.793814208984375	1.823889831542969	1.105128540039062	3.0489892578125	1.729877563476562	0.3291380004882812	3.118589599609375	1.6727373046875	0.2273641815185547	3.407256103515625	1.641885925292969	0.2467236938476562	3.648279541015625	1.618554382324219	0.263069580078125	3.677660888671875	1.720671630859375	0.2493963317871094
169	5.6	3.0324736328125	1.225566101074219	0.3462382507324219	3.016671875	1.408610107421875	0.355809814453125	3.00541650390625	1.555015319824219	0.3642265319824219	3.04159423828125	1.775821899414062	0.3718735046386719	3.021165771484375	1.740923461914063	0.4021974792480469	2.9577890625	1.723070129394531	0.5340897216796875	2.8853193359375	1.806976745605469	0.7966048583984375	2.825458740234375	1.879581787109375	1.016491638183594	2.76829296875	1.927694946289062	1.081893188476563	2.801716552734375	1.961913940429687	1.182530517578125	2.736551513671875	1.9411845703125	1.097720581054688	3.051923828125	1.737410827636719	0.3400883178710937	3.117258544921875	1.686809326171875	0.2325601501464844	3.398771728515625	1.757461303710937	0.2243928833007812	3.63316552734375	1.818112854003906	0.2178122253417969	3.626357177734375	1.911383117675781	0.1659908752441406
170	5.633333	3.03275146484375	1.22458723449707	0.3405299987792968	3.016689697265625	1.405038055419922	0.3435532531738281	3.01325537109375	1.549630859375	0.3515067138671875	3.049704345703125	1.766428344726563	0.3684599914550781	3.025997802734375	1.731595825195313	0.3949690551757812	2.960744873046875	1.750811401367188	0.5232301025390625	2.86482080078125	1.851830322265625	0.7668703002929688	2.7841796875	1.936588623046875	0.971319580078125	2.71451708984375	2.0032744140625	0.9875706787109375	2.7027470703125	2.045196655273438	1.088302856445313	2.7135048828125	2.0220947265625	1.062711059570312	3.063058837890625	1.7292353515625	0.3375914306640625	3.147301513671875	1.74944140625	0.2359360198974609	3.41645458984375	1.838348266601562	0.1981529998779297	3.640999755859375	1.912590148925781	0.1670457153320312	3.6164716796875	2.005702880859375	0.1244295654296875
171	5.666667	3.034472412109375	1.227552444458008	0.3388690795898437	3.02196728515625	1.409202819824219	0.3392085876464844	3.024274169921875	1.554552551269531	0.3467709350585937	3.059205078125	1.772025390625	0.3708940124511719	3.034287109375	1.736305541992187	0.3955042114257812	2.965822509765625	1.770284423828125	0.5197780151367187	2.843804443359375	1.876054870605469	0.7510089721679688	2.74100244140625	1.964898498535156	0.9448445434570313	2.75765771484375	2.059484619140625	0.9240042114257813	2.687538330078125	2.108464111328125	0.9936175537109375	2.685594482421875	2.09351611328125	0.9816505126953124	3.0742216796875	1.735468383789063	0.33963037109375	3.162436767578125	1.769824584960938	0.2444852905273437	3.396647216796875	1.905967834472656	0.1486094818115234	3.593673095703125	2.018299194335937	0.07099714660644531	3.553698486328125	2.11280859375	0.04516919708251953
172	5.700000000000001	3.035010498046875	1.229151550292969	0.3413005981445312	3.021073486328125	1.410393524169922	0.3457907104492188	3.014338623046875	1.555467102050781	0.3520868835449219	3.0562919921875	1.771268859863281	0.3772334899902344	3.030440185546875	1.736259155273438	0.4017620544433594	2.964286376953125	1.776255310058594	0.5252608642578125	2.829028076171875	1.920846740722656	0.7255742187500001	2.698994384765625	2.056761962890625	0.868749755859375	2.7159462890625	2.153414428710938	0.8704503173828125	2.676431396484375	2.215031616210938	0.9527333374023438	2.670573486328125	2.183991333007812	0.93302734375	3.069914306640625	1.734494323730469	0.3456980895996093	3.15683740234375	1.774537719726562	0.2518542175292969	3.363417724609375	1.936710815429687	0.1361761322021484	3.536154541015625	2.071574951171875	0.03985200119018555	3.479748779296875	2.151707153320312	0.0003070533275604248
173	5.733333	3.036317138671875	1.229898941040039	0.3424571838378906	3.0204326171875	1.409671295166016	0.346548095703125	3.012577880859375	1.553640930175781	0.3527322082519531	3.054205810546875	1.767519287109375	0.3806817321777344	3.029676513671875	1.73210986328125	0.4052621154785156	2.9633017578125	1.773114501953125	0.52706298828125	2.811590576171875	1.926857299804687	0.7046355590820312	2.669223876953125	2.09028515625	0.7946334838867187	2.69567578125	2.181760009765625	0.8152725830078125	2.64459375	2.26407763671875	0.8659521484375	2.660123779296875	2.230868041992188	0.82602490234375	3.0666533203125	1.731764587402344	0.3480838012695313	3.149095458984375	1.780866638183594	0.2558912658691406	3.321064208984375	1.966054809570313	0.1243483428955078	3.466360595703125	2.11904541015625	0.01497432613372803	3.40027880859375	2.1964619140625	-0.01043617820739746
174	5.766667	3.0396328125	1.230811874389648	0.3471563415527344	3.024451904296875	1.410468627929688	0.3539347534179688	3.013987060546875	1.554182922363281	0.3604163208007812	3.059155029296875	1.767261901855469	0.3880677795410156	3.03406005859375	1.732315307617188	0.4126870422363281	2.965020751953125	1.786697082519531	0.5274767456054688	2.795328857421875	1.951628234863281	0.6761558227539063	2.655084716796875	2.134587768554687	0.71947021484375	2.663376953125	2.222243286132812	0.7610765991210937	2.647164306640625	2.327812255859375	0.784180908203125	2.6185673828125	2.267087036132812	0.7410158081054687	3.0709892578125	1.731282531738281	0.3555290222167969	3.145460205078125	1.789008850097656	0.2616654357910156	3.281685546875	1.989833129882812	0.1126739196777344	3.39706982421875	2.156052856445313	-0.01173685455322266	3.333951171875	2.239402099609375	-0.003784163951873779
175	5.800000000000001	3.0404638671875	1.230797622680664	0.3522495422363282	3.026080810546875	1.410476623535156	0.359401123046875	3.018455810546875	1.554266052246094	0.3674719543457031	3.055677978515625	1.768301391601562	0.3990217590332031	3.0308349609375	1.732294006347656	0.4223166809082031	2.957531494140625	1.78762158203125	0.5339376831054687	2.780329833984375	1.9761630859375	0.6394354858398438	2.642128173828125	2.164677734375	0.6585079345703125	2.635131591796875	2.260737548828125	0.6727864990234375	2.65367529296875	2.363592895507812	0.7046386108398438	2.6042412109375	2.30206982421875	0.6532192382812499	3.069855224609375	1.733105773925781	0.3665745544433594	3.151559326171875	1.785975769042969	0.2759535522460937	3.21627001953125	2.006616821289063	0.1080537719726563	3.2407490234375	2.205905517578125	-0.01878212356567383	3.2906376953125	2.297578857421875	-0.02867879867553711
176	5.833333	3.04526220703125	1.233713134765625	0.354813232421875	3.03089990234375	1.413753875732422	0.3645839538574219	3.01718505859375	1.557562744140625	0.3709625549316406	3.0578974609375	1.771435119628906	0.4033745422363281	3.032037353515625	1.735756958007812	0.4263482971191406	2.954212158203125	1.790168151855469	0.5358383178710937	2.765030029296875	1.98375927734375	0.608141845703125	2.63451953125	2.178879638671875	0.5943543090820312	2.630208984375	2.273883544921875	0.6164134521484375	2.6427001953125	2.382718627929687	0.6169801635742187	2.590383056640625	2.307523803710938	0.5776201782226562	3.0719169921875	1.735932434082031	0.3709882507324219	3.154248291015625	1.787616943359375	0.27973193359375	3.1859384765625	2.003357666015625	0.09549020385742188	3.1690322265625	2.213798706054687	-0.01465767669677734	3.214408447265625	2.307236450195313	-0.03077934455871582
177	5.866667	3.0488525390625	1.233235504150391	0.3560885314941406	3.0328291015625	1.412775512695313	0.3659594421386719	3.0180107421875	1.556180908203125	0.372558837890625	3.057689697265625	1.769650329589844	0.4059784240722656	3.03170263671875	1.733910705566406	0.4284993591308593	2.952787109375	1.792193115234375	0.5347958984375	2.7591162109375	1.989251098632812	0.57779296875	2.630272705078125	2.180074829101563	0.532350341796875	2.603382080078125	2.273212158203125	0.5421547241210938	2.595088134765625	2.380782958984375	0.52442431640625	2.59472265625	2.305628784179687	0.5164049682617188	3.07216015625	1.734343872070312	0.3737271423339844	3.15334326171875	1.788085266113281	0.2830118408203125	3.15553173828125	1.997096008300781	0.08940088653564453	3.09563818359375	2.2039013671875	-0.01123219013214111	3.121952392578125	2.303750854492187	-0.02978092002868652
178	5.9	3.054890625	1.234283142089844	0.3572848815917969	3.038071533203125	1.414179779052734	0.3667507019042969	3.024088623046875	1.557964904785156	0.3739723510742187	3.060666748046875	1.772367004394531	0.4081947021484375	3.03451513671875	1.736268432617188	0.4301923217773437	2.947504638671875	1.793238952636719	0.531192626953125	2.74922216796875	1.991111755371094	0.5396098022460938	2.622523193359375	2.177247680664062	0.4715820617675781	2.6099248046875	2.273830932617187	0.4786103515625	2.616759765625	2.382353515625	0.4650289611816406	2.57664794921875	2.306318359375	0.4468161315917969	3.076304931640625	1.737128845214844	0.3762411804199219	3.156354248046875	1.786346557617188	0.2815976257324219	3.115914306640625	1.99047509765625	0.08605622100830078	3.02950927734375	2.190973388671875	-0.009186245918273927	3.0642783203125	2.289295532226562	-0.02259282302856445
179	5.933333000000001	3.05645703125	1.235518218994141	0.3603937072753906	3.04033349609375	1.415955535888672	0.36902880859375	3.026988037109375	1.560178894042969	0.3756350708007812	3.063043701171875	1.775685852050781	0.4067232055664062	3.036712646484375	1.739820007324219	0.4291523742675781	2.94414453125	1.7985419921875	0.5245521240234375	2.739093505859375	1.989942443847656	0.5091637878417968	2.6094716796875	2.17014501953125	0.4296825561523437	2.596158203125	2.265471069335938	0.411853759765625	2.6041826171875	2.367953979492188	0.3731398620605469	2.58473193359375	2.29021923828125	0.3725322875976563	3.07902734375	1.739873657226563	0.375397216796875	3.1527646484375	1.790980712890625	0.2762819519042969	3.0714814453125	1.984326171875	0.08149567413330078	2.9576748046875	2.17600634765625	-0.00403351354598999	2.9890859375	2.269515991210938	-0.04115670013427734
180	5.966667000000001	3.060981201171875	1.235233871459961	0.3637643432617187	3.044123046875	1.415675537109375	0.3721112670898438	3.032493896484375	1.560030090332031	0.379986083984375	3.067650146484375	1.776617858886719	0.40436767578125	3.041369873046875	1.741366882324219	0.4278419494628906	2.93873486328125	1.789359130859375	0.5189158935546875	2.731992919921875	1.973776489257812	0.4718513488769531	2.599755126953125	2.144188110351562	0.3764550476074219	2.596665771484375	2.241743286132813	0.3686000366210938	2.61720849609375	2.346232055664062	0.3415137634277344	2.571279052734375	2.257119262695312	0.3054394836425781	3.0838779296875	1.739883239746094	0.3742322998046875	3.15807275390625	1.780408935546875	0.2706121826171875	3.03695361328125	1.962133239746094	0.08543750762939453	2.899777587890625	2.138631958007813	0.001320421695709229	2.9052431640625	2.2357060546875	-0.03945548629760742
181	6	3.06628564453125	1.236081588745117	0.3656383972167969	3.050669677734375	1.416965911865234	0.3738886413574219	3.03982568359375	1.561653991699219	0.3815484008789062	3.076061767578125	1.778906494140625	0.4016408996582031	3.050095947265625	1.744068725585938	0.4262446594238281	2.94705908203125	1.789811645507812	0.5184315185546875	2.724384033203125	1.947549133300781	0.4492588195800781	2.588249267578125	2.099948974609375	0.3306484069824219	2.59130908203125	2.196381103515625	0.31292529296875	2.6196982421875	2.296943603515625	0.2783121643066406	2.555623779296875	2.205778686523438	0.2446558227539062	3.091646484375	1.741557373046875	0.3717726135253906	3.157879150390625	1.779070129394531	0.2615254516601562	2.99760498046875	1.936910888671875	0.083548828125	2.842337890625	2.104200805664062	0.01174757671356201	2.871901611328125	2.185438720703125	-0.04893320465087891
182	6.033333000000001	3.072035400390625	1.236971694946289	0.3684726257324219	3.05881884765625	1.419114166259765	0.3756113586425781	3.048911865234375	1.564757141113281	0.3817449951171875	3.086697998046875	1.783457763671875	0.3961070861816406	3.060537841796875	1.749224304199219	0.4218928527832031	2.950324462890625	1.788548889160156	0.5099376525878906	2.7208212890625	1.923152099609375	0.4132462463378906	2.574940673828125	2.057056518554687	0.2819395751953125	2.572339111328125	2.148651123046875	0.2454127197265625	2.595106689453125	2.244425903320312	0.1948007659912109	2.54627978515625	2.161545043945313	0.1891434020996094	3.101980224609375	1.7450498046875	0.3669585876464844	3.15631103515625	1.776515869140625	0.2477622985839844	2.957744873046875	1.903456237792969	0.08145688629150391	2.78444140625	2.055119262695313	0.01177521800994873	2.812444091796875	2.14110546875	-0.04393058395385742
183	6.066667000000001	3.078887451171875	1.244247360229492	0.3708737487792969	3.065468505859375	1.429537475585938	0.3741486206054688	3.053913330078125	1.577614196777344	0.3762294311523438	3.103385986328125	1.797744018554687	0.391076904296875	3.076880615234375	1.763796813964844	0.4184797973632812	2.966241455078125	1.773434509277344	0.5176337890625	2.724924560546875	1.867911743164063	0.3924522399902344	2.5729326171875	1.977867492675781	0.240278076171875	2.573533203125	2.068365844726562	0.1970690307617187	2.576360107421875	2.171845458984375	0.1529307708740234	2.523685302734375	2.088015258789063	0.1494537048339844	3.1152421875	1.758476867675781	0.3600646057128906	3.173276123046875	1.768952819824219	0.2364461517333984	2.936832763671875	1.858324462890625	0.08778182983398437	2.732534912109375	1.957559387207031	-0.003049269199371338	2.71837841796875	2.05367041015625	-0.05018711853027344
184	6.1	3.085310791015625	1.251852935791016	0.3757066040039063	3.063961181640625	1.440117065429688	0.3765155639648438	3.047825927734375	1.590724365234375	0.3777358703613281	3.094128662109375	1.81643212890625	0.3864414367675781	3.069886962890625	1.781645141601563	0.4166402587890625	2.96699169921875	1.778508422851563	0.52822900390625	2.721318603515625	1.818735229492187	0.3727954711914063	2.57057470703125	1.912318420410156	0.2019329071044922	2.548276611328125	1.9958505859375	0.1473110961914063	2.553780029296875	2.09511181640625	0.08998651885986328	2.507941650390625	2.008882019042969	0.1033954925537109	3.104900390625	1.776208740234375	0.3545707702636719	3.14570068359375	1.751415649414062	0.2233157806396484	2.894014404296875	1.801906860351562	0.06992884063720703	2.6804853515625	1.894420593261719	-0.01989237976074219	2.649697021484375	1.996168823242187	-0.04859836578369141
185	6.133333	3.08622314453125	1.239046783447266	0.3811380310058594	3.0631806640625	1.423547973632812	0.3843217468261719	3.038899169921875	1.570216125488281	0.3833923034667969	3.07585888671875	1.792312866210938	0.4061718139648438	3.053695068359375	1.755397827148438	0.4336729125976562	2.956081787109375	1.765392333984375	0.545810546875	2.72848779296875	1.757734680175781	0.3694217834472656	2.590241455078125	1.831411987304687	0.1852820129394531	2.549310302734375	1.890300842285156	0.1150600662231445	2.52752685546875	1.974024291992188	0.04293807601928711	2.5102353515625	1.903333435058594	0.09330956268310547	3.0876328125	1.755412719726563	0.3722824096679688	3.121210205078125	1.755103881835937	0.2393782348632812	2.87817431640625	1.744112182617187	0.07520589447021485	2.653826416015625	1.798207397460938	-0.006517104625701904	2.63505322265625	1.8964140625	-0.04753568267822265
186	6.166667	3.08857470703125	1.236789581298828	0.3824589233398438	3.06589501953125	1.421386596679687	0.3852577209472656	3.0395625	1.567714904785156	0.3825847473144531	3.07985791015625	1.789458374023438	0.403617919921875	3.059451904296875	1.752566162109375	0.432498291015625	2.965925048828125	1.756005615234375	0.5484920654296875	2.740760986328125	1.697154418945312	0.3786451721191406	2.601979736328125	1.743587158203125	0.1861370239257812	2.545875732421875	1.778422912597656	0.1105195922851562	2.499208984375	1.841515502929687	0.02969087600708008	2.52895703125	1.796471740722656	0.08219599914550781	3.088846435546875	1.752632385253906	0.3687891235351562	3.103338623046875	1.751750793457031	0.2324469909667969	2.852063232421875	1.708830505371094	0.08684718322753907	2.6205888671875	1.708337646484375	0.0069420485496521	2.627884521484375	1.7967802734375	-0.05478102874755859
187	6.200000000000001	3.0891162109375	1.225536727905273	0.3841278991699218	3.068579345703125	1.408631042480469	0.38676904296875	3.044271728515625	1.553895812988281	0.3841332397460938	3.090606201171875	1.772892761230469	0.3972890930175781	3.0713916015625	1.737495727539062	0.4279583740234375	2.9878505859375	1.748045959472656	0.5492368774414063	2.76888037109375	1.663939331054687	0.3866380920410156	2.627462646484375	1.648770324707031	0.19388232421875	2.558955810546875	1.676066650390625	0.1271535186767578	2.503093017578125	1.727507202148437	0.04537346267700195	2.540205810546875	1.706086853027344	0.1161117858886719	3.096438720703125	1.735458129882812	0.3631547241210937	3.1036416015625	1.730197875976562	0.2276209411621094	2.875156982421875	1.720312255859375	0.04798606109619141	2.63809814453125	1.761739929199219	0.01744547843933105	2.63427880859375	1.834595092773438	-0.0609409294128418
188	6.233333	3.0889140625	1.219296859741211	0.3845795288085938	3.070919189453125	1.401253356933594	0.3886450805664062	3.0432861328125	1.544750549316406	0.3838848876953125	3.080995849609375	1.763744812011719	0.3962574157714844	3.060708984375	1.728507873535156	0.4257793273925781	2.9818369140625	1.728343994140625	0.5492888793945313	2.793155517578125	1.6097421875	0.374404296875	2.679820556640625	1.579345886230469	0.1676104431152344	2.58300634765625	1.561770446777344	0.1755062561035156	2.475635498046875	1.535566467285156	0.1829120788574219	2.5509716796875	1.576560974121094	0.1966936950683594	3.090673828125	1.726234741210937	0.363680419921875	3.121588134765625	1.717250915527344	0.2327650146484375	2.88246435546875	1.640550170898437	0.09044934844970703	2.646834716796875	1.659621215820313	0.04475852203369141	2.647125732421875	1.753733459472656	-0.004633452892303467
189	6.266667	3.08808642578125	1.21108251953125	0.3830297241210938	3.067348876953125	1.392398468017578	0.3856093139648438	3.033629150390625	1.534059753417969	0.3763561401367188	3.067309814453125	1.753220825195313	0.3892310485839844	3.043023681640625	1.718494995117188	0.4160404052734375	2.93032568359375	1.69453466796875	0.5061125183105468	2.781279541015625	1.5215615234375	0.3394089965820313	2.69482763671875	1.42928125	0.1386295928955078	2.610121826171875	1.406006164550781	0.09404617309570312	2.513718017578125	1.374445556640625	0.0501116943359375	2.570116943359375	1.416601837158203	0.07682662963867187	3.08213671875	1.715188110351562	0.3594793090820312	3.13549658203125	1.676923706054688	0.2420497894287109	2.957158447265625	1.476833465576172	0.1365195465087891	2.737637451171875	1.391538482666016	0.08885672760009766	2.6961923828125	1.391625274658203	-0.008780434608459472
190	6.300000000000001	3.0853798828125	1.203079360961914	0.3824229431152344	3.0671494140625	1.383285858154297	0.3855013732910156	3.034909423828125	1.524157775878906	0.3760536804199219	3.0623623046875	1.742064147949219	0.3950377502441406	3.037155517578125	1.706592224121094	0.419191162109375	2.918773193359375	1.661037170410156	0.4897590637207031	2.8474833984375	1.467420989990234	0.2995877990722656	2.8268564453125	1.364923309326172	0.08856057739257812	2.742748291015625	1.339370788574219	0.0457481803894043	2.64028857421875	1.305196319580078	0.0264565486907959	2.69824658203125	1.359497314453125	0.03890303421020508	3.08006201171875	1.705205383300781	0.3660263061523438	3.148108642578125	1.67261328125	0.2558490295410156	3.00325146484375	1.463366760253906	0.1255640258789062	2.806783203125	1.356359039306641	0.04294246292114258	2.71660009765625	1.365155670166016	-0.01065671443939209
191	6.333333	3.078514404296875	1.188046722412109	0.378283935546875	3.070394287109375	1.368452117919922	0.3836203308105469	3.050249267578125	1.511382568359375	0.3784865112304687	3.0610986328125	1.730805725097656	0.3870212097167969	3.038747802734375	1.694808898925781	0.4128750610351563	2.930048828125	1.651674743652344	0.498201904296875	2.823719482421875	1.409551025390625	0.4066419982910156	2.75214599609375	1.266142883300781	0.2349500122070312	2.6742666015625	1.268421203613281	0.1763116455078125	2.65446240234375	1.264343200683594	0.06877210998535156	2.7180302734375	1.33023828125	0.1038596725463867	3.081446533203125	1.694157897949219	0.359764404296875	3.13873291015625	1.6557265625	0.2458455810546875	3.0558642578125	1.3978173828125	0.1568515625	2.895333984375	1.246860549926758	0.06732841491699219	2.80166357421875	1.258735870361328	0.02140753364562988
192	6.366667	3.072634521484375	1.183946228027344	0.3770407409667969	3.06124658203125	1.363361419677734	0.3814989318847656	3.036874755859375	1.504862365722656	0.3742671508789063	3.04785546875	1.723070373535156	0.3867477722167968	3.025474609375	1.686804443359375	0.4117454528808594	2.925114013671875	1.643386535644531	0.5055854187011719	2.864380126953125	1.379338012695313	0.4409301147460937	2.817267822265625	1.193227874755859	0.3075088195800781	2.75890869140625	1.217567733764648	0.233868392944336	2.69199462890625	1.239183746337891	0.1506916656494141	2.77197998046875	1.262907073974609	0.1917962646484375	3.068177734375	1.687066650390625	0.3590400085449219	3.132466064453125	1.655677001953125	0.2474413757324219	3.095784423828125	1.384720977783203	0.1713401336669922	3.030307861328125	1.169385238647461	0.09789862060546875	2.9713388671875	1.123145164489746	0.02505159378051758
193	6.4	3.0620048828125	1.168954437255859	0.3741248168945313	3.05143017578125	1.347330139160156	0.3800637817382813	3.02955615234375	1.488481506347656	0.3748309936523437	3.037650390625	1.705729614257812	0.3834588623046875	3.0164228515625	1.669788940429688	0.4093513793945313	2.9235263671875	1.630249694824219	0.5109872741699218	2.881298583984375	1.35661474609375	0.5052369689941406	2.841767333984375	1.130651306152344	0.4677818908691406	2.833961669921875	1.065005294799805	0.5380794067382813	2.752385986328125	1.049051044464111	0.4686770935058594	2.854216064453125	1.018431953430176	0.5001560974121094	3.05779443359375	1.669763793945312	0.3560911254882813	3.127640380859375	1.646254577636719	0.2468301391601563	3.142306640625	1.374439605712891	0.1725122680664062	3.140369140625	1.148695556640625	0.1058985595703125	3.10327490234375	1.079852912902832	0.03748500442504882
194	6.433333000000001	3.057424072265625	1.162906219482422	0.3697979125976563	3.047102783203125	1.340989624023438	0.3751295776367187	3.025469482421875	1.481904510498047	0.3696347961425781	3.03253564453125	1.698888305664062	0.3753364868164062	3.012662109375	1.663206115722656	0.4024621276855469	2.931375	1.626535888671875	0.5142474365234375	2.88828369140625	1.354710296630859	0.5400772094726562	2.850919921875	1.126269805908203	0.5558031616210938	2.802541015625	1.050312183380127	0.5899806518554688	2.7423349609375	0.9609308013916016	0.5983043823242188	2.775884521484375	1.01104123878479	0.5461465454101563	3.051718505859375	1.66277734375	0.3476343078613282	3.12407373046875	1.641461181640625	0.2398556518554688	3.1912939453125	1.372809265136719	0.1884804840087891	3.248874267578125	1.148987808227539	0.1461918792724609	3.218939697265625	1.08353685760498	0.07151573181152343
195	6.466667000000001	3.05323876953125	1.163205322265625	0.3675938720703125	3.039480712890625	1.342405395507813	0.3705755920410156	3.01624755859375	1.48409228515625	0.3646061401367188	3.02640673828125	1.702560424804688	0.3687636108398438	3.00554052734375	1.66712255859375	0.3961062622070313	2.917093994140625	1.633995910644531	0.5048483581542969	2.920259765625	1.371974761962891	0.5989600830078124	2.92386376953125	1.152833282470703	0.6800379638671875	2.850969970703125	1.099899864196777	0.716057373046875	2.79117822265625	1.021925054550171	0.76293505859375	2.82675244140625	1.071836196899414	0.6997625122070312	3.04555419921875	1.665701049804687	0.3413855285644531	3.116854248046875	1.633198913574219	0.2345352783203125	3.25854345703125	1.390436492919922	0.1961471252441406	3.38049853515625	1.190009262084961	0.1652148742675781	3.328735595703125	1.109874488830566	0.1226529998779297
196	6.5	3.053941162109375	1.165694686889649	0.3675110778808593	3.040099365234375	1.34520703125	0.3703599548339844	3.016447021484375	1.487065734863281	0.3640480651855469	3.0237626953125	1.706069946289062	0.3648551635742188	3.003381103515625	1.6707216796875	0.3928287658691406	2.9176484375	1.640782104492188	0.5049513549804687	2.932161865234375	1.389611358642578	0.62535546875	2.947702880859375	1.18267463684082	0.7336937255859375	2.888234130859375	1.154021575927734	0.8050264892578125	2.825479248046875	1.114759078979492	0.88511767578125	2.86958740234375	1.132287963867187	0.825799560546875	3.0433720703125	1.6689853515625	0.3379535217285156	3.116485107421875	1.637599243164062	0.231707763671875	3.27362109375	1.403200317382812	0.1980715942382812	3.4078447265625	1.209691345214844	0.1709418182373047	3.35538330078125	1.120142204284668	0.1843445281982422
197	6.533333000000001	3.05115869140625	1.175356857299805	0.3641592407226563	3.0359365234375	1.356152709960937	0.3658944091796875	3.012411376953125	1.49914794921875	0.3595680847167969	3.019666259765625	1.719821533203125	0.357504638671875	2.999426513671875	1.684555419921875	0.3863429260253906	2.91817431640625	1.659681945800781	0.5043119201660157	2.948282958984375	1.434928070068359	0.6703458862304688	2.97510595703125	1.249079544067383	0.813115478515625	2.92810888671875	1.232185485839844	0.8973573608398437	2.90043408203125	1.198175338745117	0.9981254272460938	2.934748291015625	1.237064270019531	0.9409234619140625	3.03917919921875	1.68212060546875	0.3306814270019531	3.117921875	1.652248779296875	0.2267760620117187	3.317159912109375	1.447018615722656	0.2129988403320313	3.48496923828125	1.277372955322266	0.2020288238525391	3.452587646484375	1.180538055419922	0.2283601226806641
198	6.566667000000001	3.038594482421875	1.199250183105469	0.3571820373535156	3.019586669921875	1.380838104248047	0.3527923583984375	2.999780517578125	1.5253505859375	0.3463405151367188	3.017259521484375	1.746812072753906	0.3529783935546875	2.997272705078125	1.710977172851563	0.3818584289550781	2.934629150390625	1.680544738769531	0.5105631408691407	2.944045166015625	1.495984497070312	0.7247490844726563	2.952310302734375	1.341473602294922	0.9048380737304688	2.96175927734375	1.313959014892578	0.99902197265625	2.993950927734375	1.265740051269531	1.09322509765625	2.941657470703125	1.304625823974609	1.037097900390625	3.0332353515625	1.7092861328125	0.3231231689453125	3.1121953125	1.673552062988281	0.2201052093505859	3.35427880859375	1.517110168457031	0.2223224182128906	3.55768701171875	1.388932159423828	0.2247096252441406	3.646256103515625	1.444262420654297	0.2436615905761719
199	6.6	3.039759765625	1.202373153686523	0.3577206726074219	3.02012060546875	1.384520843505859	0.35311328125	2.9992138671875	1.529360900878906	0.3461127319335938	3.014248291015625	1.751864135742188	0.34736181640625	2.99461376953125	1.716396911621094	0.3772209777832031	2.932167236328125	1.693507995605469	0.5081385498046875	2.94998681640625	1.548508178710938	0.7515228881835937	2.967505126953125	1.430546569824219	0.9577770385742187	2.9441982421875	1.452066741943359	1.051465698242187	2.94625146484375	1.465913208007813	1.161574829101562	2.9019052734375	1.488764739990234	1.075399780273437	3.0306884765625	1.713675415039063	0.31831494140625	3.1108173828125	1.675129638671875	0.2166152801513672	3.360206787109375	1.529512268066406	0.2326353759765625	3.569321533203125	1.409962463378906	0.2463312835693359	3.656487548828125	1.469986938476562	0.2582445068359375
200	6.633333	3.0383857421875	1.215520156860352	0.3561724243164063	3.016132568359375	1.397664367675781	0.3496206970214844	2.99527587890625	1.542788757324219	0.3424303588867187	3.014195068359375	1.765424926757813	0.3407160034179688	2.994021240234375	1.730627563476562	0.3711624145507812	2.930838134765625	1.7117119140625	0.5026781616210938	2.974914306640625	1.6153818359375	0.7666251831054688	3.012593505859375	1.536143676757812	0.9886246948242188	2.957698974609375	1.579126342773438	1.05905810546875	2.920741455078125	1.621851379394531	1.154851196289062	2.8860615234375	1.5714638671875	1.040228759765625	3.02989599609375	1.726507385253906	0.3120590209960937	3.108820556640625	1.684450744628906	0.2104615936279297	3.3833291015625	1.591602233886719	0.2124416198730469	3.6126318359375	1.515108276367187	0.2141552734375	3.70219189453125	1.557545043945312	0.2537120056152344
201	6.666667	3.0316279296875	1.229756317138672	0.3522369995117188	3.0116865234375	1.413183563232422	0.351008544921875	2.9894052734375	1.558922729492187	0.3462772521972656	3.01800341796875	1.781585571289062	0.3418155822753906	2.998100830078125	1.747681701660156	0.37381787109375	2.9347099609375	1.730177490234375	0.5062319030761718	2.9429443359375	1.670140625	0.7855345458984375	2.95066650390625	1.621193481445312	1.020235778808594	2.873182373046875	1.653415771484375	1.073862548828125	2.76301513671875	1.665283020019531	1.088389892578125	2.836517578125	1.602807067871094	1.077678955078125	3.030306396484375	1.741692321777344	0.3124085693359375	3.09891015625	1.683128051757813	0.2106099548339844	3.365551513671875	1.575963684082031	0.2577291259765625	3.588198974609375	1.487153564453125	0.2970604248046875	3.6853564453125	1.531568054199219	0.2877934265136719
202	6.700000000000001	3.029049072265625	1.233737548828125	0.3504139709472656	3.009881591796875	1.417765319824219	0.352078369140625	2.990145751953125	1.56436083984375	0.3508570861816406	3.020921875	1.787414855957031	0.3505045776367188	3.001139892578125	1.752949523925781	0.3822066345214844	2.940504150390625	1.72632666015625	0.5148558349609375	2.914136962890625	1.736879821777344	0.800049560546875	2.893361328125	1.748286865234375	1.039428588867187	2.835126220703125	1.811617980957031	1.090139526367188	2.7889912109375	1.875650573730469	1.169703247070313	2.8035517578125	1.79540087890625	1.11697265625	3.032404541015625	1.747912536621094	0.3200086059570312	3.098226806640625	1.687107055664062	0.2171812438964844	3.372480712890625	1.59214111328125	0.2495189056396484	3.60148779296875	1.513662963867187	0.2766329040527344	3.705441650390625	1.540059814453125	0.2843576965332031
203	6.733333	3.029151611328125	1.23642236328125	0.3480752258300781	3.0083125	1.420170654296875	0.3497182006835938	2.991284423828125	1.567028076171875	0.3508192749023438	3.030366943359375	1.788645324707031	0.353154541015625	3.00953955078125	1.754540710449219	0.3845326232910156	2.945318603515625	1.734512145996094	0.5165657958984375	2.889082763671875	1.786523742675781	0.7925875244140625	2.84246923828125	1.831642517089844	1.024092895507813	2.80162255859375	1.908534606933594	1.0729033203125	2.779304931640625	1.989800537109375	1.146683959960938	2.77100537109375	1.909997802734375	1.102206787109375	3.0401455078125	1.749173095703125	0.3220763854980469	3.104875732421875	1.695413208007813	0.2148211975097656	3.39546142578125	1.722070739746094	0.2085570068359375	3.63766650390625	1.746260620117188	0.20331298828125	3.676230224609375	1.836903259277344	0.1603309020996094
204	6.766667	3.026534912109375	1.238681243896484	0.3429769287109375	3.006754638671875	1.421804321289063	0.3461855163574219	2.993720458984375	1.568441467285156	0.3502683410644531	3.034657470703125	1.788815246582031	0.3540789184570313	3.015060546875	1.754541381835938	0.385745361328125	2.945882080078125	1.730971008300781	0.5139910278320312	2.866635986328125	1.836004516601562	0.7671875	2.801267333984375	1.925964294433594	0.979295654296875	2.7446611328125	1.995441650390625	1.022362487792969	2.69748388671875	2.065468139648438	1.095295776367188	2.727913818359375	2.00668896484375	1.05240673828125	3.042629150390625	1.749893249511719	0.3221294250488281	3.102807373046875	1.699864074707031	0.2111537170410156	3.361015380859375	1.818214904785156	0.1490897216796875	3.576374267578125	1.917004455566406	0.09733963012695312	3.579943115234375	2.019960021972656	0.06820767211914062
205	6.800000000000001	3.0281650390625	1.241889129638672	0.3393780822753906	3.0082548828125	1.42561962890625	0.3408796081542969	2.9984833984375	1.572970947265625	0.3455394897460938	3.04363916015625	1.792711181640625	0.3615351867675781	3.023249755859375	1.757014587402344	0.3913365478515625	2.949694091796875	1.729103088378906	0.5167953491210937	2.85919677734375	1.865201110839844	0.7518180541992188	2.783899169921875	1.980369140625	0.9487801513671875	2.732156982421875	2.063697387695313	0.9669295043945313	2.689347412109375	2.155853637695313	1.01387548828125	2.701069580078125	2.087367065429687	0.9724145507812501	3.051005615234375	1.75533154296875	0.3274091186523437	3.111512451171875	1.724938293457031	0.2091948699951172	3.333517822265625	1.892602416992188	0.1215567398071289	3.51981494140625	2.029859619140625	0.04637712097167969	3.54761572265625	2.129573364257813	0.0177440242767334
206	6.833333	3.023451904296875	1.237099060058594	0.343307373046875	3.006003662109375	1.419456787109375	0.3454997863769531	3.004220458984375	1.56565087890625	0.3541799621582031	3.045779052734375	1.784289245605469	0.367377197265625	3.02131689453125	1.750023559570312	0.3949616088867188	2.9461201171875	1.746890808105469	0.5209971313476562	2.8162236328125	1.911188903808594	0.7124673461914063	2.70744482421875	2.0493212890625	0.87313330078125	2.695617919921875	2.14335693359375	0.9013324584960938	2.693443603515625	2.238122802734375	0.9590116577148438	2.67782275390625	2.1749619140625	0.9128807373046876	3.05822216796875	1.745901672363281	0.3366800842285156	3.140212646484375	1.73480126953125	0.2299462890625	3.294673095703125	1.938092590332031	0.09423291778564453	3.4229736328125	2.109532104492188	-0.01676095962524414	3.47144189453125	2.204252563476563	-0.02056750106811523
207	6.866667	3.025108642578125	1.230020843505859	0.3429576110839844	3.00754638671875	1.409294799804687	0.3463981628417969	2.993607666015625	1.552624328613281	0.3492100219726563	3.0387021484375	1.765978698730469	0.371909912109375	3.01401953125	1.731553894042969	0.3975181579589844	2.950427490234375	1.769609802246094	0.5214061279296875	2.802430419921875	1.951526428222656	0.6726735229492188	2.660201171875	2.11035400390625	0.7696547241210937	2.663043701171875	2.201067626953125	0.80456982421875	2.65395947265625	2.289771850585938	0.8674681396484375	2.635268310546875	2.22611767578125	0.8131939086914063	3.050162353515625	1.729414489746094	0.34000537109375	3.1305068359375	1.758932373046875	0.2384610748291016	3.2596640625	1.970828308105469	0.09963850402832031	3.31903759765625	2.162884521484375	-0.02624873733520508	3.396961181640625	2.232307006835938	-0.03468367004394531
208	6.9	3.027012451171875	1.230940383911133	0.3433921508789062	3.010203125	1.410864105224609	0.3470727233886719	2.997008056640625	1.554723815917969	0.3501633911132813	3.042457275390625	1.768673278808594	0.3733728332519531	3.0173505859375	1.734195922851562	0.398805908203125	2.94905126953125	1.775377136230469	0.519694580078125	2.791671875	1.964829711914063	0.6528110351562501	2.637404052734375	2.129064453125	0.7194651489257813	2.633834228515625	2.22584814453125	0.7311787109375	2.6153994140625	2.325016479492187	0.7737193603515625	2.608628173828125	2.252698608398437	0.73439892578125	3.0542158203125	1.731960083007813	0.3414967651367187	3.132494140625	1.763220458984375	0.2383135223388672	3.2357421875	1.982469909667969	0.08783468627929687	3.25116650390625	2.177781982421875	-0.04720737075805664	3.300197998046875	2.27063232421875	-0.0500525016784668
209	6.933333000000001	3.027878662109375	1.231083236694336	0.3472144775390625	3.013017333984375	1.411714538574219	0.3527977600097656	3.001692138671875	1.556153930664062	0.3576069641113281	3.049656982421875	1.769282653808594	0.3887002563476563	3.02408349609375	1.734066650390625	0.4129416198730469	2.947653564453125	1.781141296386719	0.52718994140625	2.758406982421875	1.972306091308594	0.6079900512695312	2.623624267578125	2.165396362304687	0.6189841918945312	2.608460693359375	2.256807373046875	0.6504901733398437	2.56309375	2.353333129882812	0.676680419921875	2.58867138671875	2.286458129882813	0.6485618896484375	3.06105029296875	1.733514587402344	0.3553955078125	3.135802734375	1.765682861328125	0.2493605041503906	3.184702880859375	1.978349853515625	0.06420754241943359	3.183209228515625	2.19205712890625	-0.04215900421142578	3.223487548828125	2.287370483398437	-0.06210026931762695
210	6.966667000000001	3.030800537109375	1.233626861572266	0.3470107116699219	3.017547607421875	1.415070556640625	0.3526664123535156	3.007865478515625	1.56017041015625	0.3577716674804687	3.053281982421875	1.77399609375	0.3935070190429688	3.0268095703125	1.738213745117188	0.4162989807128906	2.942744140625	1.786203857421875	0.5253888549804687	2.738070556640625	1.971904296875	0.5811576538085937	2.61344482421875	2.169306884765625	0.5425079345703125	2.59288427734375	2.263342041015625	0.5621535034179688	2.545290771484375	2.36260888671875	0.5679744262695312	2.573716064453125	2.292712646484375	0.5541694946289063	3.06637255859375	1.738557312011719	0.3601868896484375	3.14065625	1.781936889648438	0.2572208251953125	3.144392578125	1.9810126953125	0.05015312194824219	3.103929931640625	2.196688598632813	-0.04610913848876953	3.141313232421875	2.291600341796875	-0.07409583282470703
211	7	3.030224609375	1.233065322875976	0.3478700256347656	3.0172578125	1.413980316162109	0.3534374084472656	3.00966943359375	1.558720458984375	0.3596502990722656	3.055869873046875	1.771383728027344	0.3971292724609375	3.02935546875	1.735616882324219	0.4195631713867187	2.942755126953125	1.783664001464844	0.5260243530273437	2.72703515625	1.962415466308594	0.548801513671875	2.607097900390625	2.152506958007812	0.4771408996582031	2.588732177734375	2.24838671875	0.4850634155273438	2.54548828125	2.34898291015625	0.47558154296875	2.56978564453125	2.277073120117187	0.47382958984375	3.0687373046875	1.736297119140625	0.3635802917480469	3.139572509765625	1.781424377441406	0.2594696960449219	3.100820068359375	1.975513427734375	0.05246378326416016	3.02634765625	2.181337036132812	-0.04326217651367188	3.05632177734375	2.275810913085937	-0.07928469848632813
212	7.033333000000001	3.032984130859375	1.234169799804687	0.3522112731933594	3.02198974609375	1.415274291992187	0.3591698913574219	3.013625732421875	1.560072937011719	0.3650067443847656	3.056771484375	1.774527893066406	0.3961473083496094	3.029535888671875	1.739413146972656	0.4188112182617187	2.933652587890625	1.788821838378906	0.5164443969726562	2.716553955078125	1.966742065429687	0.4987893676757812	2.5937685546875	2.14503955078125	0.4046920776367188	2.577722412109375	2.2411201171875	0.3939527893066406	2.533257568359375	2.339063354492187	0.3710668640136719	2.5790556640625	2.273186157226562	0.374748046875	3.071318115234375	1.738259826660156	0.364553466796875	3.145474609375	1.779850830078125	0.2611842041015625	3.061743896484375	1.954508056640625	0.04998664474487305	2.951564697265625	2.147597290039062	-0.03786123657226562	2.9774326171875	2.244654052734375	-0.07019319915771484
213	7.066667000000001	3.034519287109375	1.232481048583984	0.3522554931640625	3.023840087890625	1.413224792480469	0.3590238647460938	3.015269775390625	1.557719482421875	0.3644135131835938	3.05686572265625	1.772175720214844	0.394300537109375	3.02961572265625	1.737169555664063	0.4168817749023437	2.9279521484375	1.785802978515625	0.5084046630859375	2.70298876953125	1.946665893554687	0.4606767272949219	2.577967529296875	2.11309912109375	0.3504333190917969	2.565019775390625	2.207338745117188	0.3277446899414063	2.574737060546875	2.313206909179687	0.3005431213378906	2.549896240234375	2.229847412109375	0.3043994445800781	3.0719228515625	1.735818481445313	0.3632222290039063	3.139318359375	1.777898742675781	0.2558666534423828	3.018635009765625	1.932374938964844	0.04767382049560547	2.888764404296875	2.114486206054687	-0.0351913948059082	2.906423095703125	2.208171142578125	-0.07989628601074218
214	7.1	3.039666748046875	1.234583251953125	0.3534876098632813	3.03087939453125	1.416790008544922	0.3594681091308594	3.02464453125	1.562473693847656	0.3647604675292969	3.074720947265625	1.777025329589844	0.3928998718261719	3.046587646484375	1.742829772949219	0.4164297485351562	2.9376689453125	1.78357568359375	0.5051117553710938	2.70335107421875	1.917484008789063	0.4209190063476563	2.575731201171875	2.067840942382813	0.2889790649414062	2.558291259765625	2.1569052734375	0.2506654815673828	2.60219189453125	2.255019653320312	0.2248527984619141	2.540488525390625	2.176390747070313	0.2262010498046875	3.087883056640625	1.739773315429687	0.3614269104003906	3.13671875	1.781432861328125	0.2431866760253906	2.962495361328125	1.917419616699219	0.05843983459472656	2.807039306640625	2.066193359375	-0.04850117111206054	2.7974150390625	2.1563681640625	-0.1035159683227539
215	7.133333	3.047228515625	1.24472004699707	0.3580423583984375	3.0372548828125	1.431651947021484	0.3595451965332031	3.02847265625	1.581052856445313	0.3602283935546875	3.090658935546875	1.799247619628906	0.3807747802734375	3.06263330078125	1.765708312988281	0.4078845825195312	2.95042431640625	1.765201904296875	0.5074312744140625	2.711517822265625	1.876526062011719	0.3865458679199218	2.56738037109375	2.008654602050781	0.2416404113769531	2.5548095703125	2.09117919921875	0.1847099609375	2.565324951171875	2.196019287109375	0.1428325805664062	2.51648828125	2.1061572265625	0.1605540771484375	3.099842529296875	1.760076232910156	0.3481327514648437	3.14690234375	1.755421020507812	0.2184925231933594	2.930468017578125	1.874809020996094	0.05663764572143554	2.746656005859375	2.003431945800781	-0.04538925552368164	2.731264404296875	2.087097412109375	-0.113206787109375
216	7.166667	3.0513369140625	1.24594596862793	0.362346923828125	3.0415078125	1.434016357421875	0.362092041015625	3.033846435546875	1.584379760742187	0.3620086669921875	3.093470458984375	1.804644104003906	0.3832584838867187	3.06637939453125	1.770245544433594	0.4108251342773437	2.952033935546875	1.767487976074219	0.5092580261230468	2.71694775390625	1.836236694335938	0.3508187561035156	2.561724853515625	1.931071105957031	0.1869393463134766	2.547282958984375	2.010940795898438	0.1257464752197266	2.53740869140625	2.104050415039063	0.06060369873046875	2.510045654296875	2.015062316894531	0.09058389282226563	3.102612060546875	1.765660461425781	0.3498929443359375	3.130822021484375	1.749965942382812	0.2148744201660156	2.889056396484375	1.834626159667969	0.06411875915527344	2.6875146484375	1.904871337890625	-0.06204745101928711	2.67133935546875	1.999929626464844	-0.1138239669799805
217	7.200000000000001	3.05348193359375	1.239654983520508	0.3643917541503906	3.037523193359375	1.425572052001953	0.3665980529785156	3.02552294921875	1.574260803222656	0.3688099365234375	3.076897705078125	1.793572875976563	0.39769677734375	3.052016357421875	1.757385375976563	0.4241541137695313	2.9482626953125	1.778192932128906	0.5298011474609375	2.736181884765625	1.807983703613281	0.3356677856445313	2.573552978515625	1.849332885742188	0.1604522399902344	2.5459072265625	1.91542626953125	0.0896530990600586	2.50010595703125	1.968169067382812	0.0007979869842529297	2.4974287109375	1.927302062988281	0.07747438812255859	3.08658935546875	1.756716003417969	0.3628401184082031	3.123347412109375	1.76083251953125	0.2303451385498047	2.871359130859375	1.780144287109375	0.07910404968261718	2.659383544921875	1.798643920898437	-0.04370520401000977	2.64224755859375	1.882509948730469	-0.1102964248657227
218	7.233333	3.05730859375	1.232501419067383	0.3644091491699219	3.04221142578125	1.416632049560547	0.3675122680664062	3.030169189453125	1.563837524414063	0.3700092468261719	3.069162841796875	1.783872314453125	0.3949945373535156	3.048447998046875	1.746742248535156	0.422731201171875	2.953033935546875	1.765861999511719	0.5343155517578125	2.756363037109375	1.749471069335938	0.3270315551757813	2.60437060546875	1.747855590820313	0.1410219116210938	2.549075927734375	1.804424560546875	0.08028810882568359	2.48001513671875	1.840633361816406	1.496076583862305e-05	2.514275634765625	1.8172060546875	0.06255276489257812	3.078859375	1.747841491699219	0.3600262756347656	3.09775	1.76269970703125	0.2259582061767578	2.85385791015625	1.735245483398438	0.06845772552490234	2.637195556640625	1.725439697265625	-0.04170235824584961	2.595147216796875	1.782992126464844	-0.1220173263549805
219	7.266667	3.0590751953125	1.226380905151367	0.3647279663085938	3.040779052734375	1.4096220703125	0.3665657348632813	3.021034912109375	1.555511779785156	0.3649851379394531	3.0766171875	1.77063134765625	0.3942984313964844	3.05094873046875	1.735489990234375	0.42010888671875	2.95094140625	1.734676330566406	0.5286129760742188	2.751396484375	1.662062866210937	0.3381370239257813	2.6286767578125	1.649553527832031	0.1329420318603516	2.577978759765625	1.699170471191406	0.0633133201599121	2.503056884765625	1.730239624023437	-0.01325481414794922	2.624382080078125	1.780358093261719	0.06078847885131836	3.08565673828125	1.734077819824219	0.3599497375488281	3.127367919921875	1.72622216796875	0.2310023651123047	2.940489013671875	1.680433349609375	0.01314999198913574	2.720127685546875	1.735653686523438	-0.07154678344726563	2.6608701171875	1.780791442871094	-0.1483946228027344
220	7.300000000000001	3.05561767578125	1.200735168457031	0.3646492309570312	3.044777587890625	1.381730590820313	0.3682980041503906	3.033237548828125	1.526251525878906	0.3694626159667969	3.065763671875	1.743874816894531	0.3864599914550781	3.04470458984375	1.708188049316406	0.4141287536621094	2.96794140625	1.713728210449219	0.5373915405273437	2.785484619140625	1.634782836914062	0.3389246826171875	2.633444091796875	1.5694775390625	0.1709734649658203	2.582120361328125	1.587053344726562	0.08949607086181641	2.519654296875	1.577300720214844	-0.0003262311220169067	2.539510009765625	1.582108459472656	0.07475016021728516	3.07785791015625	1.707290771484375	0.3542962036132812	3.12571728515625	1.708707763671875	0.2294790802001953	2.922506103515625	1.69669580078125	0.02826529693603516	2.72505224609375	1.711680541992187	-0.1051229858398438	2.660864501953125	1.776477966308594	-0.1579377136230469
221	7.333333	3.057312744140625	1.195543411254883	0.360584716796875	3.048698486328125	1.377848449707031	0.3641344299316406	3.03531396484375	1.523162414550781	0.3629080810546875	3.06887060546875	1.74221923828125	0.3782128295898438	3.044793701171875	1.707140808105469	0.4047646179199219	2.936147705078125	1.690451477050781	0.5012617797851563	2.77686669921875	1.571133850097656	0.30041162109375	2.6431396484375	1.470925323486328	0.1319070434570312	2.590116943359375	1.532753845214844	0.07647051239013672	2.51544384765625	1.583387512207031	0.01256678295135498	2.55595068359375	1.571067321777344	0.08330160522460937	3.083538330078125	1.704559265136719	0.3479006652832031	3.13452392578125	1.695517333984375	0.2237025604248047	2.94364990234375	1.56108154296875	0.05489553451538086	2.71797509765625	1.566421936035156	-0.02754003524780273	2.71897265625	1.655236450195313	-0.08554859924316406
222	7.366667	3.05470703125	1.182121459960938	0.3592173461914063	3.04917236328125	1.362825805664063	0.3667197570800781	3.0356962890625	1.506852996826172	0.3669718627929687	3.055184814453125	1.725756774902344	0.3806531982421875	3.032103759765625	1.689919555664062	0.4062324829101562	2.91161474609375	1.659588989257812	0.4809562072753906	2.83389208984375	1.471597381591797	0.2881543884277344	2.800197998046875	1.351565826416016	0.08867063903808593	2.770520751953125	1.366033416748047	-0.003242708683013916	2.725076416015625	1.354895812988281	-0.1023447952270508	2.7288974609375	1.359102233886719	-0.02227433013916016	3.073440185546875	1.689024658203125	0.3519262084960937	3.107296875	1.656109313964844	0.2271821441650391	2.947457275390625	1.451914123535156	0.1075570220947266	2.763837158203125	1.325071166992188	0.02424474143981934	2.7375546875	1.350113433837891	-0.07444633483886719
223	7.4	3.053285400390625	1.176101837158203	0.3585458374023437	3.04930859375	1.356395111083984	0.3667168579101562	3.03655078125	1.500148345947266	0.3670861206054687	3.05037353515625	1.718918518066406	0.3815154113769531	3.0271220703125	1.682623474121094	0.4060477600097656	2.911313720703125	1.638001953125	0.4803479919433594	2.855572021484375	1.424167572021484	0.3090140075683594	2.90162060546875	1.348082824707031	0.09182953643798829	2.8251708984375	1.345720916748047	0.03146798133850098	2.744275146484375	1.339977081298828	-0.04186177825927734	2.779080078125	1.351175628662109	0.02281603240966797	3.07061376953125	1.682724914550781	0.3536514892578125	3.11784326171875	1.651160522460938	0.2333150329589844	2.99799609375	1.417724670410156	0.1223267440795898	2.841636962890625	1.261512451171875	0.03496978378295899	2.806555908203125	1.262313201904297	-0.06389833068847656
224	7.433333000000001	3.048259521484375	1.158244201660156	0.3561822509765625	3.0381494140625	1.337542419433594	0.3654765319824219	3.015316162109375	1.479450408935547	0.3626972045898437	3.03569384765625	1.697004028320312	0.3746110229492188	3.011687744140625	1.661814880371094	0.3996354064941406	2.899345458984375	1.630006591796875	0.484068115234375	2.897224853515625	1.358337860107422	0.4226264343261719	2.99032275390625	1.208933197021484	0.2687956237792969	3.006174560546875	1.114153503417969	0.2551650695800781	2.984447509765625	1.024854860305786	0.1967208862304687	2.99289306640625	1.0828837890625	0.213031982421875	3.05452294921875	1.660076110839844	0.3470692749023437	3.11478173828125	1.624890014648438	0.2343671875	3.03347509765625	1.375984252929688	0.1249049377441406	2.943236083984375	1.176275177001953	0.03535891342163086	3.0013779296875	1.16299787902832	-0.05045734024047852
225	7.466667000000001	3.042089599609375	1.145409637451172	0.3512539978027344	3.0352236328125	1.324739501953125	0.3637286682128906	3.0113349609375	1.466490325927734	0.359337890625	3.03059912109375	1.684432067871094	0.3667411499023437	3.00672900390625	1.649636352539062	0.3924744567871093	2.900761474609375	1.613228210449219	0.4831560668945313	2.883470947265625	1.335263793945312	0.492185546875	2.8757880859375	1.103237602233887	0.4638875122070312	2.79343603515625	1.059220657348633	0.4372723999023437	2.834127685546875	0.9703487911224365	0.3891331481933594	2.82518115234375	0.9877078981399536	0.457471923828125	3.04965966796875	1.647019958496094	0.3399878845214844	3.1139482421875	1.606996887207031	0.2311302947998047	3.089449951171875	1.337938903808594	0.1438490142822266	3.03487646484375	1.122548263549805	0.06188493347167968	3.11986083984375	1.103542266845703	0.004038576126098633
226	7.5	3.034753662109375	1.138155853271484	0.3484227294921875	3.02543798828125	1.316344085693359	0.3550874328613281	3.003508544921875	1.457302032470703	0.3499293518066406	3.017717041015625	1.673800170898438	0.3617951049804687	2.995162109375	1.63817236328125	0.3868637390136719	2.89652978515625	1.599589233398437	0.4830552978515625	2.8642802734375	1.326330596923828	0.5110457458496094	2.838760986328125	1.096065071105957	0.5255977172851563	2.76703076171875	1.035164543151855	0.5464263916015625	2.8372041015625	0.9700662040710449	0.4960941467285157	2.81400927734375	0.9820228748321533	0.5705216674804687	3.037144287109375	1.6377041015625	0.3341974487304687	3.10543701171875	1.616281127929688	0.2237378997802734	3.16923779296875	1.349089416503906	0.1608611602783203	3.13323046875	1.127147720336914	0.09227979278564453	3.2318662109375	1.095666648864746	0.08537308502197266
227	7.533333000000001	3.029488525390625	1.138755172729492	0.3459444580078125	3.0212509765625	1.317767547607422	0.3489330749511719	2.99866455078125	1.458992706298828	0.3402523803710937	3.01056640625	1.676541809082031	0.3502654113769531	2.989863037109375	1.640622497558594	0.3768323669433594	2.904604736328125	1.6021298828125	0.4857968139648438	2.86528857421875	1.338754364013672	0.5642642822265626	2.832879638671875	1.118017631530762	0.6314636840820312	2.788861328125	1.058989849090576	0.694201171875	2.717994384765625	0.9782029876708984	0.7095252685546874	2.76871630859375	1.004594042778015	0.6630031127929688	3.02898779296875	1.640418579101563	0.3216976623535156	3.103516357421875	1.619415344238281	0.2146511535644531	3.2029658203125	1.357258056640625	0.1772796783447265	3.251961181640625	1.130891937255859	0.1322038269042969	3.342232421875	1.082039360046387	0.1145016937255859
228	7.566667000000001	3.02384716796875	1.142525268554687	0.336517333984375	3.012905517578125	1.321709838867188	0.338064453125	2.995740478515625	1.464136932373047	0.333786376953125	3.00690185546875	1.682167236328125	0.3419208984375	2.98747119140625	1.64626025390625	0.3695947875976562	2.905058837890625	1.611152038574219	0.4821481018066406	2.876255859375	1.367351379394531	0.6127539672851563	2.8519697265625	1.162650527954102	0.7222044067382812	2.86013134765625	1.126166610717773	0.8115987548828125	2.811076171875	1.031588666915894	0.8333084716796875	2.765419189453125	1.059305965423584	0.757619384765625	3.024351318359375	1.645889404296875	0.3128007507324219	3.0996552734375	1.62153271484375	0.2067406005859375	3.247801513671875	1.380234039306641	0.1963766174316406	3.302419677734375	1.152902236938476	0.1617855224609375	3.406419677734375	1.160987060546875	0.1636812744140625
229	7.6	3.02393896484375	1.144690063476562	0.3369964904785156	3.01276708984375	1.324156768798828	0.3384555969238282	2.99445654296875	1.466656524658203	0.3334843139648437	3.00095458984375	1.685354614257812	0.3372105712890625	2.982390869140625	1.649542907714844	0.365734375	2.902072509765625	1.617885925292969	0.4810924072265625	2.886588623046875	1.387959136962891	0.6375358886718751	2.87918603515625	1.20039631652832	0.7768779907226563	2.89684814453125	1.196414566040039	0.8722305297851562	2.865658935546875	1.12707958984375	0.9502144775390625	2.793009033203125	1.139406127929687	0.8772651367187499	3.019089111328125	1.648822448730469	0.3086937561035156	3.096410400390625	1.627929626464844	0.2030754852294922	3.27863671875	1.410371612548828	0.2006243438720703	3.414168212890625	1.216485321044922	0.1915390472412109	3.50461328125	1.268788299560547	0.1937451782226562
230	7.633333	3.017370361328125	1.164397842407227	0.3332579650878906	3.002687744140625	1.345907501220703	0.3304320373535156	2.983850830078125	1.490114624023438	0.3234503479003906	2.997751708984375	1.711283203125	0.3268230590820312	2.977430908203125	1.675730346679687	0.3555756225585938	2.9024677734375	1.646371643066406	0.477291748046875	2.90079638671875	1.464276702880859	0.692745849609375	2.89970166015625	1.311887512207031	0.8739554443359375	2.93780517578125	1.317349548339844	0.9644053955078125	2.86721484375	1.275635406494141	1.038192504882812	2.87511181640625	1.260746948242188	0.9996755981445312	3.015201416015625	1.673620361328125	0.2982298583984375	3.098111083984375	1.638057495117188	0.1988077239990234	3.3478291015625	1.501779022216797	0.2399257049560547	3.55793212890625	1.391836822509766	0.2753985900878906	3.5992041015625	1.471715576171875	0.2195550842285156
231	7.666667	3.0145859375	1.18568489074707	0.3304587707519531	2.99610009765625	1.367398406982422	0.3278783569335937	2.974994384765625	1.511769409179688	0.3217195434570312	2.994671142578125	1.73319091796875	0.3217997436523438	2.9726376953125	1.698570495605469	0.3506895751953125	2.900038330078125	1.676831970214844	0.4759119567871094	2.895834228515625	1.537752380371094	0.7222819213867188	2.892547607421875	1.421396484375	0.9292774658203125	2.918647705078125	1.47103369140625	1.010368591308594	2.870843994140625	1.39568017578125	1.0757685546875	2.89179638671875	1.408468566894531	1.070189331054687	3.01189306640625	1.694489013671875	0.2942071228027344	3.095114501953125	1.646310668945313	0.1999488525390625	3.335333740234375	1.501225158691406	0.2659918518066406	3.536066162109375	1.380844268798828	0.321205078125	3.600967529296875	1.431016143798828	0.2538240509033203
232	7.700000000000001	3.01550927734375	1.187832580566406	0.33036376953125	2.99641845703125	1.369637298583984	0.3275693969726562	2.9743701171875	1.513973266601563	0.3209494018554688	2.99253662109375	1.735672607421875	0.3166434631347656	2.970775634765625	1.701446594238281	0.3462748718261719	2.89745654296875	1.685632019042969	0.4721110534667969	2.89267138671875	1.576534057617188	0.7333975219726563	2.890033447265625	1.487497009277344	0.9537576293945312	2.898349609375	1.563277038574219	1.016412841796875	2.844984619140625	1.537304809570312	1.10989599609375	2.864740478515625	1.539722778320312	1.084479248046875	3.009989501953125	1.696521789550781	0.2897592468261719	3.093462158203125	1.647521484375	0.1959835662841797	3.343010009765625	1.516382690429688	0.2575259399414063	3.551381591796875	1.407425384521484	0.3089263305664062	3.609156982421875	1.450510375976563	0.2308586273193359
233	7.733333	3.017621337890625	1.193814025878906	0.3316644592285156	2.997509765625	1.376144989013672	0.3290087585449219	2.97458544921875	1.520859497070313	0.3224853515625	2.989900390625	1.743474426269531	0.315479736328125	2.9688603515625	1.709191833496094	0.3458512268066406	2.896236572265625	1.698972961425781	0.4732487182617188	2.890672607421875	1.628993774414063	0.748606201171875	2.887708251953125	1.574295837402344	0.9807325439453125	2.87302001953125	1.660921142578125	1.026394653320313	2.807888671875	1.646831970214844	1.115307983398437	2.803978515625	1.654021179199219	1.075276489257813	3.00759765625	1.704113891601562	0.2887328796386719	3.090900146484375	1.660979553222656	0.19132568359375	3.36596240234375	1.576024841308594	0.2222674713134766	3.59651171875	1.509008636474609	0.2485029754638672	3.63741455078125	1.585596008300781	0.1866303100585938
234	7.766667	3.007425537109375	1.227202789306641	0.3260240783691406	2.988501220703125	1.410864685058594	0.324382080078125	2.972832763671875	1.557633483886719	0.3227326049804687	2.995325439453125	1.781197326660156	0.3219572448730469	2.9742353515625	1.746420532226562	0.3522744445800781	2.899755615234375	1.725982299804687	0.47846484375	2.8732841796875	1.719641845703125	0.7631680297851563	2.85207666015625	1.717114074707031	1.002259582519531	2.8584248046875	1.808439086914063	1.041646240234375	2.776616455078125	1.777804321289063	1.111468139648438	2.759549560546875	1.799006713867187	1.087090454101562	3.01075830078125	1.741919982910156	0.2931409301757812	3.08819677734375	1.687513488769531	0.1953226776123047	3.35956884765625	1.600794860839844	0.2566262512207031	3.573068603515625	1.493789184570312	0.3019754333496094	3.651099609375	1.566770446777344	0.2920185241699219
235	7.800000000000001	3.0049423828125	1.233435577392578	0.3232899169921875	2.987604248046875	1.417775146484375	0.3255084838867188	2.97083056640625	1.564853393554688	0.3254949035644531	2.9988486328125	1.788378479003906	0.3306201171875	2.97700146484375	1.753218017578125	0.3601909790039062	2.902051513671875	1.726551940917969	0.4854307250976562	2.867605224609375	1.778773559570312	0.7653394775390625	2.839190185546875	1.82494482421875	0.9998810424804687	2.76330908203125	1.888430419921875	1.0140234375	2.6819189453125	1.90401318359375	1.089589599609375	2.71500341796875	1.888006408691406	1.044803344726563	3.01321923828125	1.749420349121094	0.3005887451171875	3.08850634765625	1.6932470703125	0.2015581665039063	3.3701806640625	1.634726501464844	0.2529353790283203	3.603174072265625	1.575808410644531	0.2937772521972656	3.69863525390625	1.537406860351562	0.26227685546875
236	7.833333	3.007642578125	1.234207214355469	0.3236376953125	2.989497802734375	1.418192901611328	0.3256425476074219	2.97312060546875	1.565091918945313	0.3261061096191406	3.000578125	1.78837109375	0.3300121154785156	2.979311767578125	1.7533115234375	0.3599923095703125	2.90472412109375	1.731274108886719	0.4860823669433594	2.83089404296875	1.830412475585937	0.74441748046875	2.769709228515625	1.918726379394531	0.9594351196289063	2.692212646484375	1.981246337890625	0.9528042602539063	2.602521484375	2.005032897949219	1.015489929199219	2.6512568359375	1.994241027832031	0.9858920288085937	3.014570068359375	1.74940283203125	0.2999459838867187	3.092531982421875	1.70369873046875	0.197926513671875	3.373142333984375	1.776888732910156	0.1655222778320312	3.6066162109375	1.840568420410156	0.1394027099609375	3.647702392578125	1.939718078613281	0.14454296875
237	7.866667	3.004396484375	1.232616775512695	0.3207344055175781	2.98617822265625	1.41563296508789	0.3176528625488281	2.990015380859375	1.562366088867188	0.3266100769042969	3.019927001953125	1.783897766113281	0.3383119201660156	2.99547900390625	1.748719909667969	0.3651229858398438	2.9206435546875	1.734570434570312	0.4913128051757812	2.802068603515625	1.879022705078125	0.70638427734375	2.704607177734375	2.002991333007812	0.88616455078125	2.6426953125	2.08051513671875	0.8823968505859375	2.544991943359375	2.111060668945313	0.9263660278320313	2.65525	2.101022583007812	0.9390457153320313	3.036151123046875	1.7455712890625	0.3089945983886719	3.1264873046875	1.740238403320312	0.2080148315429687	3.355813720703125	1.883245483398437	0.1019896621704102	3.54694970703125	2.003693603515625	0.01478729438781738	3.525566162109375	2.106915161132813	0.0325578498840332
238	7.9	3.00427734375	1.232254913330078	0.3195465698242188	2.986823486328125	1.414885345458984	0.3163927001953125	2.991400634765625	1.561232666015625	0.3253234252929688	3.022794677734375	1.781675720214844	0.34201513671875	2.997528076171875	1.746282348632813	0.3675151062011719	2.91934228515625	1.735251220703125	0.4915392150878906	2.7841416015625	1.903299743652344	0.6766334838867187	2.67199365234375	2.045651245117187	0.8317564086914062	2.641901611328125	2.136723022460937	0.8070848388671875	2.53999462890625	2.13706884765625	0.8514195556640625	2.647221923828125	2.1554091796875	0.8723132934570312	3.039310546875	1.743884460449219	0.3123868408203125	3.1313193359375	1.740633117675781	0.2132982940673828	3.319292724609375	1.925912780761719	0.09412522888183594	3.475835693359375	2.082346069335937	-0.002708919286727905	3.465412841796875	2.184927612304687	0.02448368835449219
239	7.933333000000001	3.001221923828125	1.234850067138672	0.3195146484375	2.985997802734375	1.418566711425781	0.3186691589355469	2.99161767578125	1.565489624023437	0.3287785339355469	3.02619921875	1.786232421875	0.3488732604980469	3.00036328125	1.750636108398437	0.3739849548339844	2.921576416015625	1.741626403808594	0.4986080017089844	2.775138916015625	1.935572387695312	0.6485350952148438	2.65269482421875	2.09861474609375	0.7744817504882813	2.61247705078125	2.160819580078125	0.7080482177734375	2.547087158203125	2.214562133789062	0.7808660278320313	2.620297119140625	2.222112426757812	0.7600299072265625	3.0422353515625	1.7485	0.3185074157714844	3.1335185546875	1.744240783691406	0.2179308471679688	3.274694580078125	1.962732543945312	0.08761551666259766	3.39137890625	2.143419921875	-0.0248041820526123	3.383436279296875	2.24895703125	-0.008175011634826659
240	7.966667000000001	3.000852783203125	1.232437133789062	0.3207000122070313	2.986065185546875	1.415190338134766	0.3199808044433594	2.992634033203125	1.561259216308594	0.3303108215332031	3.030325927734375	1.779986145019531	0.3531665649414062	3.00459326171875	1.744527099609375	0.3780266418457031	2.927135986328125	1.754769958496094	0.5024439086914062	2.7508798828125	1.958149963378906	0.5931553344726562	2.602808349609375	2.12874853515625	0.669245361328125	2.595058837890625	2.226401611328125	0.6551944580078125	2.58768212890625	2.322490600585938	0.71037255859375	2.5986455078125	2.257181274414062	0.6365219116210937	3.045240478515625	1.7427412109375	0.3220975036621094	3.13469873046875	1.750967102050781	0.2211179504394531	3.224551025390625	1.984350830078125	0.07552422332763672	3.3000908203125	2.179695190429688	-0.04447863388061524	3.2956767578125	2.2849462890625	-0.02845701599121094
241	8	3.001381103515625	1.229341384887695	0.3232561340332031	2.987468505859375	1.410572814941406	0.3240597839355469	2.989450927734375	1.555613464355469	0.3327359008789063	3.03002294921875	1.771107299804688	0.3617793884277344	3.004157958984375	1.735577392578125	0.3854955749511719	2.924077392578125	1.7631162109375	0.5039915466308593	2.747427001953125	1.976375244140625	0.5548289794921875	2.5903916015625	2.149156372070312	0.5912561645507812	2.5851435546875	2.246745849609375	0.5826707763671874	2.590424072265625	2.3538603515625	0.607537841796875	2.565100341796875	2.286447631835937	0.5852059936523437	3.04410546875	1.734942016601563	0.3297743835449219	3.129851318359375	1.750567260742188	0.2280087585449219	3.189474853515625	1.984150939941406	0.07250733947753907	3.2397490234375	2.179201538085938	-0.05668580627441406	3.184893798828125	2.26790087890625	-0.03989852905273437
242	8.033333000000001	3.0013115234375	1.226329025268555	0.3265759887695313	2.98867822265625	1.406502685546875	0.3283196716308594	2.98991943359375	1.550659851074219	0.3366069030761719	3.0304267578125	1.764888610839844	0.3645276489257813	3.00511767578125	1.729591491699219	0.3885310363769531	2.9230546875	1.762194519042969	0.5032025451660156	2.74135107421875	1.974268737792969	0.52007568359375	2.5804560546875	2.145170654296875	0.5268685302734375	2.57681396484375	2.239277709960938	0.5016695251464843	2.573572998046875	2.348605590820313	0.5038756103515625	2.53718115234375	2.270409423828125	0.48196142578125	3.043984375	1.728915344238281	0.3325747375488281	3.1196943359375	1.751532592773438	0.2254097290039062	3.153576171875	1.988646484375	0.07082913970947266	3.182735107421875	2.18672705078125	-0.05746596908569336	3.09943115234375	2.247676391601563	-0.03837934112548828
243	8.066667000000001	3.00342578125	1.228337036132813	0.3289368591308593	2.99085595703125	1.40918603515625	0.3312130737304688	2.991633056640625	1.55387744140625	0.3396668090820312	3.030240234375	1.769106628417969	0.3690281066894531	3.004230712890625	1.733544494628906	0.3922634887695313	2.9130166015625	1.770725280761719	0.499040283203125	2.7206279296875	1.974501953125	0.4810295104980469	2.5592060546875	2.145586669921875	0.4659664611816406	2.56224169921875	2.230489013671875	0.4174078063964844	2.5652353515625	2.34022216796875	0.4201048583984375	2.526110107421875	2.269626831054687	0.4029465942382813	3.0450908203125	1.73307421875	0.33742578125	3.121037353515625	1.757908508300781	0.2302994689941406	3.106325439453125	1.987784606933594	0.06054867935180664	3.0949306640625	2.180014282226562	-0.08047328948974609	3.000739013671875	2.218813354492188	-0.05356948089599609
244	8.1	3.005226806640625	1.226392379760742	0.3326072082519531	2.99321826171875	1.407467254638672	0.3374450378417969	2.989741943359375	1.552345581054687	0.3452515258789062	3.031821533203125	1.766994873046875	0.3762170104980469	3.00350048828125	1.732157775878906	0.3979389953613282	2.901396484375	1.785373107910156	0.48683203125	2.70838623046875	1.980973693847656	0.4271936340332032	2.54631201171875	2.144998413085937	0.3769201965332031	2.5470830078125	2.235029418945313	0.3382612609863281	2.54746630859375	2.344801391601562	0.3320008544921875	2.543203125	2.271326293945313	0.3243821411132812	3.04773974609375	1.730396301269531	0.345698974609375	3.1194375	1.755332214355469	0.2354941864013672	3.0576142578125	1.969367614746094	0.05533805465698242	3.0082177734375	2.149045532226562	-0.0943098373413086	2.922272705078125	2.198835815429687	-0.05874742126464844
245	8.133333	3.006708740234375	1.223209655761719	0.3317327270507813	2.997718505859375	1.402688842773438	0.3366249694824219	2.99557958984375	1.54621484375	0.3437366027832031	3.03964208984375	1.758892639160156	0.3699165649414062	3.012235595703125	1.724863403320313	0.3929441528320313	2.908321044921875	1.767307800292969	0.4832190551757812	2.704169921875	1.945341979980469	0.4186879272460938	2.539625244140625	2.076995483398437	0.3176272583007813	2.54587109375	2.16196533203125	0.2711958923339844	2.52871044921875	2.267566528320312	0.2509723052978516	2.53560888671875	2.185576171875	0.2342017059326172	3.054026123046875	1.722151977539062	0.3396092224121094	3.121021484375	1.750076049804687	0.2287374267578125	3.0142568359375	1.943553833007813	0.05078385925292968	2.92744189453125	2.105994995117188	-0.09783821105957032	2.846833740234375	2.159766357421875	-0.05877716064453125
246	8.166667	3.010369384765625	1.225475341796875	0.3339439697265625	3.004701171875	1.406552825927734	0.3381908874511719	3.0036748046875	1.551311706542969	0.3438551940917969	3.04786279296875	1.766345458984375	0.3648133239746094	3.01960888671875	1.732797790527344	0.3883724365234375	2.90443408203125	1.760832336425781	0.4722358703613281	2.6799208984375	1.903674926757812	0.3829072875976562	2.54210009765625	2.035629638671875	0.2447188873291016	2.54039697265625	2.129343627929687	0.2167630004882813	2.564190673828125	2.2267509765625	0.172129638671875	2.504424072265625	2.150728759765625	0.1686489562988281	3.06302978515625	1.728380981445313	0.335762939453125	3.134147705078125	1.749531677246094	0.2246815795898437	2.95346826171875	1.892287231445313	0.05504952239990234	2.783460693359375	2.01275634765625	-0.06114551544189453	2.791944091796875	2.11718701171875	-0.07178696441650391
247	8.200000000000001	3.0153212890625	1.228884674072266	0.3387772827148438	3.011220947265625	1.412389221191406	0.3420797424316406	3.006656494140625	1.559070556640625	0.343877685546875	3.054618896484375	1.776064636230469	0.366718017578125	3.0261640625	1.742126831054688	0.3908507995605469	2.905951904296875	1.753825378417969	0.4748160095214844	2.670123046875	1.849395935058594	0.3478908996582031	2.533281005859375	1.964585510253906	0.1898849639892578	2.53534619140625	2.057258056640625	0.1548777008056641	2.56677197265625	2.154122192382812	0.1102391891479492	2.496114013671875	2.079423583984375	0.1044419631958008	3.068788330078125	1.737799560546875	0.336447021484375	3.137136962890625	1.745210998535156	0.2198865966796875	2.919413330078125	1.851967468261719	0.06130868148803711	2.725603515625	1.953992614746094	-0.0408681640625	2.761732666015625	2.04829150390625	-0.07528749084472657
248	8.233333	3.020820068359375	1.230746276855469	0.3434186096191406	3.0138486328125	1.415536163330078	0.3476539611816406	3.00692822265625	1.563227111816406	0.3501701965332031	3.04705029296875	1.784032165527344	0.3675589599609375	3.021710205078125	1.748940368652344	0.3941849975585938	2.91073681640625	1.756267578125	0.4921547241210937	2.68038818359375	1.79719970703125	0.3267702331542969	2.537303955078125	1.890258361816406	0.1573805389404297	2.52591943359375	1.969917541503906	0.09828736114501953	2.54187744140625	2.064923828125	0.04110456848144532	2.483136474609375	1.98001513671875	0.05218616867065429	3.0608251953125	1.745745178222656	0.3364957885742187	3.11703857421875	1.740645263671875	0.2123782806396484	2.877721435546875	1.800612243652344	0.05631855010986328	2.67149951171875	1.874686706542969	-0.04991085815429688	2.696498291015625	1.962235412597656	-0.1070556945800781
249	8.266667	3.02507958984375	1.222273406982422	0.346165771484375	3.014365234375	1.404977630615234	0.3510476379394531	3.00104248046875	1.550732482910156	0.3520731811523438	3.0453359375	1.768288024902344	0.3706831665039063	3.02035400390625	1.7337080078125	0.3973330993652344	2.916614013671875	1.749976501464844	0.4997750549316406	2.702567626953125	1.738484619140625	0.3141033630371094	2.5566083984375	1.78759228515625	0.1326187286376953	2.52613330078125	1.851398315429687	0.06358994674682618	2.474887451171875	1.915173400878906	-0.01126058387756348	2.48669873046875	1.862692565917969	0.03605493927001953	3.057384521484375	1.730520568847656	0.33912646484375	3.104728271484375	1.726044616699219	0.2128238983154297	2.8602841796875	1.728980895996094	0.05877144622802735	2.6418642578125	1.777156494140625	-0.0310487232208252	2.59881396484375	1.848022338867187	-0.09772275543212891
250	8.300000000000001	3.030861572265625	1.213204437255859	0.3496687927246094	3.015062744140625	1.396130493164063	0.3503379211425781	2.99868701171875	1.541990905761719	0.3487026672363281	3.05838525390625	1.755977661132813	0.37256884765625	3.0347822265625	1.721220397949219	0.4004872436523437	2.9379912109375	1.726792846679687	0.5111446838378906	2.72944091796875	1.666347473144531	0.3274682312011719	2.589655517578125	1.690767456054687	0.1355269470214844	2.54175341796875	1.737111694335937	0.06218806838989258	2.463364501953125	1.764093994140625	-0.01193197822570801	2.502286865234375	1.734987548828125	0.03252813339233399	3.064080810546875	1.719401611328125	0.3377568054199219	3.076603759765625	1.717709350585938	0.2030025177001953	2.842941650390625	1.716545593261719	0.03161397552490235	2.619470703125	1.75616748046875	-0.05157329177856446	2.51385107421875	1.741002136230469	-0.05105682754516602
251	8.333333	3.03350537109375	1.199458160400391	0.3496435546875	3.020521240234375	1.381149200439453	0.3513349914550781	3.004272216796875	1.525854919433594	0.3492662658691406	3.0547431640625	1.7406640625	0.3704862670898437	3.03262255859375	1.705606689453125	0.3985284118652344	2.939808837890625	1.703319213867188	0.5111579895019531	2.738535400390625	1.616861328125	0.3333127136230469	2.601784423828125	1.606329711914062	0.1402528991699219	2.55751318359375	1.630704711914063	0.05591521453857422	2.4773330078125	1.623033325195312	-0.0194832534790039	2.52597900390625	1.660878051757813	0.05599343872070312	3.062009521484375	1.704207275390625	0.3364316711425781	3.092804443359375	1.695659790039063	0.2060106964111328	2.871698974609375	1.6686845703125	0.02424013519287109	2.6478525390625	1.726687133789063	-0.03933036422729492	2.54234619140625	1.726965087890625	-0.0480158805847168
252	8.366667	3.035376708984375	1.193458999633789	0.3502099609375	3.0248037109375	1.375270843505859	0.3531734619140625	3.0091611328125	1.520030151367187	0.3512552490234375	3.053113525390625	1.736667602539062	0.3675848388671875	3.030121826171875	1.702068664550781	0.3954859924316406	2.930565673828125	1.701388427734375	0.5022035827636718	2.75041552734375	1.568320251464844	0.3306314697265625	2.627657958984375	1.52164794921875	0.1335926971435547	2.552189697265625	1.506087127685547	0.07254138946533203	2.4599169921875	1.474880889892578	0.02075329780578613	2.513267333984375	1.530120361328125	0.08788445281982422	3.063350830078125	1.6992314453125	0.3354164428710937	3.097799072265625	1.681567687988281	0.2068530731201172	2.912219482421875	1.471036437988281	0.1446017303466797	2.67330224609375	1.466322021484375	0.124680534362793	2.64230859375	1.39329428100586	0.1947597961425781
253	8.4	3.037786376953125	1.174888961791992	0.3491177978515625	3.02584326171875	1.356795135498047	0.3512201538085937	3.007425537109375	1.501321136474609	0.3472854614257813	3.045481689453125	1.719282409667969	0.3635611267089844	3.020002685546875	1.68479541015625	0.3894499206542969	2.912180908203125	1.657532775878906	0.484164306640625	2.783387451171875	1.498335662841797	0.2897097473144531	2.686043701171875	1.386689514160156	0.1046850967407227	2.60055615234375	1.358706481933594	0.06479252624511719	2.50923974609375	1.350636779785156	0.003241479396820068	2.5706328125	1.365268524169922	0.04644252014160156	3.06002197265625	1.681355407714844	0.3336302185058594	3.108236572265625	1.646776428222656	0.2130486907958984	2.93847412109375	1.453870178222656	0.08359663391113281	2.728957763671875	1.370960662841797	0.0009235590696334839	2.644177734375	1.348461944580078	-0.05850242614746094
254	8.433333000000001	3.03390625	1.163575424194336	0.3468987426757812	3.026987548828125	1.344573333740234	0.3525804443359375	3.003217041015625	1.487284484863281	0.3449959716796875	3.036893798828125	1.704095642089844	0.3671732788085937	3.012161376953125	1.668653930664063	0.3918923034667969	2.907962646484375	1.62810302734375	0.4845379943847656	2.788949462890625	1.399914031982422	0.37247412109375	2.699708984375	1.296822540283203	0.1803469085693359	2.610573974609375	1.273951629638672	0.1471963806152344	2.5128544921875	1.275368957519531	0.0972383804321289	2.59821435546875	1.275255096435547	0.09724266052246094	3.05212841796875	1.667500671386719	0.3364475402832031	3.106732177734375	1.637134399414062	0.2183750457763672	3.004916015625	1.392966033935547	0.1096670913696289	2.810215576171875	1.275361663818359	0.03769707489013672	2.790339599609375	1.271821990966797	-0.06566539764404297
255	8.466667000000001	3.033966552734375	1.154409545898438	0.347705322265625	3.0241884765625	1.335209014892578	0.351774658203125	3.002368896484375	1.478197448730469	0.3453076171875	3.0240576171875	1.696676086425781	0.3645647277832031	3.0000712890625	1.660484924316406	0.38886865234375	2.896421142578125	1.616700012207031	0.4805148315429688	2.822419921875	1.358314544677734	0.4001532592773437	2.766393798828125	1.180185180664062	0.256736328125	2.688916015625	1.123598098754883	0.2380124053955078	2.596370361328125	1.076394645690918	0.2028059234619141	2.6790302734375	1.105881973266602	0.1894470825195312	3.0424638671875	1.660387268066406	0.3352959899902344	3.10677587890625	1.63551611328125	0.2209781951904297	3.046292236328125	1.377790344238281	0.1131716232299805	2.916796142578125	1.196304275512695	0.02865317535400391	2.86793115234375	1.154553451538086	-0.05469552993774414
256	8.5	3.020429443359375	1.141933303833008	0.3428313598632812	3.011925048828125	1.319180541992187	0.3494005737304687	2.994619140625	1.460055419921875	0.3466372680664063	3.007761474609375	1.675663940429688	0.3526216735839844	2.98510107421875	1.64084765625	0.3782032165527344	2.8853701171875	1.609060302734375	0.4745791015625	2.8906591796875	1.334461151123047	0.4894433288574219	2.89843212890625	1.107997428894043	0.4453169555664063	2.861308349609375	1.026007452011108	0.4782626037597656	2.8114267578125	0.9311198196411132	0.4869302368164062	2.8417509765625	0.9970466642379761	0.4718318176269531	3.027617919921875	1.639096435546875	0.3264739990234375	3.095103271484375	1.6108955078125	0.21791845703125	3.097680908203125	1.34096322631836	0.1425979766845703	3.02078759765625	1.137500457763672	0.0569153938293457	3.009102294921875	1.09541722869873	-0.0365831069946289
257	8.533333000000001	3.02007958984375	1.136767669677734	0.3415316162109375	3.010744140625	1.315454437255859	0.3425989074707032	2.9894931640625	1.456665405273438	0.3341850891113281	3.0002353515625	1.67390380859375	0.3444874877929687	2.980309326171875	1.637853393554688	0.3713207397460938	2.90343603515625	1.59665087890625	0.4851160278320312	2.86619677734375	1.323882659912109	0.51718505859375	2.83518017578125	1.094965324401856	0.5445380859375	2.77392333984375	1.021469577789307	0.557700439453125	2.771300048828125	0.9151675033569335	0.5786273193359375	2.81393701171875	0.9556983337402344	0.5637369995117187	3.018285888671875	1.638021728515625	0.3155228271484375	3.088587158203125	1.616496215820312	0.20601513671875	3.16247412109375	1.348253356933594	0.1576596832275391	3.134853271484375	1.125745269775391	0.08541491699218751	3.1747470703125	1.05694490814209	0.01841953468322754
258	8.566667000000001	3.01542822265625	1.138870468139648	0.3373522644042969	3.00460791015625	1.317864074707031	0.3349099731445312	2.983185546875	1.459220886230469	0.3242027587890625	2.9941484375	1.677030883789063	0.3323700256347656	2.97525537109375	1.641104248046875	0.360297607421875	2.903653076171875	1.600605407714844	0.47812060546875	2.89220703125	1.341099975585938	0.5765599975585938	2.87127783203125	1.119645980834961	0.646400634765625	2.838643798828125	1.068932556152344	0.7221141967773438	2.77343896484375	0.9870249252319336	0.7510526733398437	2.830724609375	1.00734237575531	0.6994959106445312	3.01114453125	1.640846923828125	0.3029552307128906	3.08104052734375	1.6171416015625	0.1932801055908203	3.20665771484375	1.364441711425781	0.1714879150390625	3.264117431640625	1.138252410888672	0.1357205810546875	3.33941552734375	1.092050964355469	0.08042301177978516
259	8.6	3.012181396484375	1.145265579223633	0.3341159973144531	3.00008984375	1.323294281005859	0.3318553466796875	2.97814013671875	1.463896118164063	0.3217303466796875	2.98173779296875	1.680969604492188	0.3268236999511719	2.964772216796875	1.644980163574219	0.3554711608886719	2.90151318359375	1.610254516601562	0.4789161682128906	2.9240615234375	1.373519866943359	0.6198203735351563	2.9422734375	1.174334701538086	0.7373651123046875	2.964300048828125	1.139709182739258	0.82450390625	2.9340546875	1.054514759063721	0.8837413940429687	2.980340087890625	1.078387420654297	0.8029181518554688	2.9992607421875	1.645167785644531	0.2976632080078125	3.060907958984375	1.625635131835938	0.1831107482910156	3.306644775390625	1.489730560302734	0.1614870300292969	3.51594482421875	1.384316375732422	0.1448802032470703	3.548817138671875	1.424932647705078	0.05529727172851562
260	8.633333	3.007181640625	1.158704177856445	0.3256664428710938	2.99445068359375	1.339001800537109	0.3215836486816406	2.977163330078125	1.482252227783203	0.3131689147949219	2.984939208984375	1.702117126464844	0.3150053100585937	2.966330810546875	1.666457824707031	0.3441484375	2.907335205078125	1.621980285644531	0.4687563781738281	2.956556884765625	1.425785003662109	0.6624231567382812	2.99328564453125	1.25521012878418	0.819899658203125	3.021007080078125	1.224570678710938	0.9083013305664063	2.929958740234375	1.165379821777344	0.9223346557617188	3.00733203125	1.156503875732422	0.8977500610351562	3.002715576171875	1.665047424316406	0.2864857177734375	3.08282666015625	1.626387939453125	0.1872457733154297	3.32919580078125	1.485080902099609	0.2146705474853516	3.53534521484375	1.368363311767578	0.2377023315429687	3.576054443359375	1.384560729980469	0.1422054138183594
261	8.666667	3.0009833984375	1.173108413696289	0.3237589111328125	2.98755078125	1.354222747802734	0.3185098571777344	2.97394580078125	1.498699340820312	0.3122562866210937	2.980318603515625	1.719683166503906	0.3090422058105469	2.960572509765625	1.684431396484375	0.33835205078125	2.894826171875	1.647843200683594	0.4629830627441406	2.98115771484375	1.489966644287109	0.6793678588867188	3.051630615234375	1.353791412353516	0.8590394287109375	3.0981201171875	1.338655303955078	0.9440465698242188	3.012744140625	1.280722412109375	0.9823084716796875	3.0830380859375	1.288950317382813	0.9755545654296875	2.999649169921875	1.681878295898438	0.2821074523925781	3.0850009765625	1.639468200683594	0.1880136413574219	3.336855712890625	1.514141662597656	0.2435841827392578	3.547600830078125	1.411001586914062	0.2900817565917969	3.573346435546875	1.378346862792969	0.1930270233154297
262	8.700000000000001	3.000341796875	1.183953018188477	0.3230672912597656	2.987321533203125	1.366042083740235	0.3195633544921875	2.9721826171875	1.511097961425781	0.3134959716796875	2.979727294921875	1.733103637695312	0.3083136596679688	2.9606259765625	1.698022155761719	0.3386590576171875	2.89939501953125	1.661999755859375	0.4665567932128906	3.003212158203125	1.554472412109375	0.7066546630859375	3.08810107421875	1.456420074462891	0.9054652709960938	3.091596923828125	1.462224487304687	1.003782165527344	3.000463134765625	1.423535949707031	1.05305078125	3.10177392578125	1.444338317871094	1.03528515625	2.998074951171875	1.694790832519531	0.2809461975097656	3.081171630859375	1.648128540039063	0.1859047088623047	3.337304931640625	1.536117248535156	0.2558447113037109	3.55112548828125	1.443077850341797	0.314205810546875	3.578412109375	1.395774475097656	0.2232257995605469
263	8.733333	2.99808251953125	1.195853271484375	0.3220968017578125	2.9839130859375	1.378634063720703	0.3182240295410156	2.96898681640625	1.524364379882813	0.3127363586425781	2.973273193359375	1.747340637207031	0.3051493835449219	2.956304931640625	1.712157348632813	0.3369650573730469	2.902189453125	1.676886657714844	0.4689346618652344	3.024287353515625	1.602808837890625	0.7144518432617187	3.126782470703125	1.540736877441406	0.9205387573242187	3.0933603515625	1.559088195800781	1.011871826171875	2.9913076171875	1.536796752929688	1.049593383789063	3.1000146484375	1.548819213867187	1.0467783203125	2.99064111328125	1.708843322753906	0.2770115356445312	3.068833740234375	1.658516540527344	0.1789095458984375	3.32667236328125	1.542565551757813	0.2407983245849609	3.5420126953125	1.446437316894531	0.2924296875	3.5924052734375	1.382901733398437	0.2232917175292969
264	8.766667	2.99450048828125	1.211290435791016	0.3174812927246094	2.98246728515625	1.396396331787109	0.31969287109375	2.968621337890625	1.544053039550781	0.3190006713867187	2.971780029296875	1.769508728027344	0.3079106140136719	2.958206787109375	1.734347351074219	0.3422188110351562	2.918793701171875	1.699086486816406	0.4811380310058594	3.04359814453125	1.641437255859375	0.733463623046875	3.148356689453125	1.593123840332031	0.9452548217773438	3.169621826171875	1.616030029296875	1.040378784179687	3.090521240234375	1.583696838378906	0.9674283447265625	3.189591064453125	1.603535705566406	1.069676025390625	2.9862626953125	1.730186096191406	0.2782481384277344	3.053433349609375	1.67030224609375	0.1752828674316406	3.31328857421875	1.553974792480469	0.2435819854736328	3.530240966796875	1.457360809326172	0.3005326538085937	3.57481884765625	1.394659973144531	0.2250064239501953
265	8.800000000000001	2.995431884765625	1.215338485717773	0.3166488647460938	2.983617919921875	1.400925720214844	0.3184169921875	2.970001708984375	1.548972595214844	0.3174268798828125	2.9661103515625	1.775015625	0.3071060791015625	2.955125	1.739290161132812	0.3419423217773437	2.923876708984375	1.700985473632812	0.4825183715820313	3.055348876953125	1.658877380371094	0.7353447265625001	3.16579638671875	1.624878662109375	0.9477105102539063	3.190872802734375	1.648325378417969	1.042033569335937	3.09300244140625	1.620098815917969	1.090112548828125	3.201281982421875	1.626988159179688	1.076257568359375	2.98038134765625	1.736117370605469	0.2765729370117188	3.04471875	1.676528137207031	0.1712032470703125	3.309345703125	1.576628234863281	0.2495682983398438	3.53008837890625	1.493304595947266	0.3149358215332031	3.541452392578125	1.429434967041016	0.2284937896728516
266	8.833333	2.994116943359375	1.224819152832031	0.3159065551757813	2.980563232421875	1.410636108398438	0.3173696899414062	2.96334130859375	1.558571472167969	0.3151552429199219	2.9632080078125	1.784955505371094	0.30260107421875	2.95203662109375	1.749703002929687	0.3379945678710938	2.919484619140625	1.721792602539062	0.4809952697753906	3.05236083984375	1.674830444335937	0.7328402709960937	3.162226806640625	1.626519897460938	0.9432362060546875	3.181865234375	1.650460693359375	1.038912841796875	3.088479736328125	1.633476379394531	1.099944091796875	3.202359130859375	1.635242370605469	1.067686279296875	2.976439453125	1.745445739746094	0.2722241516113281	3.038517578125	1.685817687988281	0.1652028350830078	3.3061796875	1.594150329589844	0.2453441619873047	3.529541259765625	1.517922973632813	0.3121630554199219	3.55090625	1.447177001953125	0.2330262756347656
267	8.866667	2.996314697265625	1.226055038452148	0.3160910339355469	2.981181884765625	1.411387969970703	0.3167817993164063	2.96284716796875	1.558886413574219	0.3140435180664062	2.962707763671875	1.784646667480469	0.2986086120605469	2.951724609375	1.749924072265625	0.3344371948242187	2.919705322265625	1.725330505371094	0.4778611145019531	3.04944873046875	1.682018371582031	0.7313405151367187	3.15438525390625	1.62724609375	0.9421232299804687	3.188872314453125	1.646227355957031	1.034446533203125	3.086430908203125	1.630654724121094	1.07857666015625	3.2158544921875	1.641486450195313	1.058639770507813	2.97575341796875	1.744823486328125	0.2687362365722656	3.03737060546875	1.685042907714844	0.1618790893554687	3.306756103515625	1.59963818359375	0.2410455322265625	3.531601318359375	1.528779296875	0.3070266723632812	3.55003125	1.452144592285156	0.2330967864990234
268	8.9	2.996585693359375	1.226595794677734	0.3160174255371094	2.981066650390625	1.411826049804688	0.3166831970214844	2.962181396484375	1.559195251464844	0.3138005065917969	2.960794921875	1.784855041503906	0.2982187194824219	2.9499912109375	1.750109313964844	0.3340517578125	2.91791162109375	1.725241943359375	0.4773561401367187	3.047200439453125	1.681405456542969	0.7308534545898437	3.151632568359375	1.625521667480469	0.9414896850585938	3.186235595703125	1.643186645507813	1.033989135742188	3.09146630859375	1.630015991210938	1.093318115234375	3.209583740234375	1.635141845703125	1.060837158203125	2.974071533203125	1.745100036621094	0.26839111328125	3.035989990234375	1.686521545410156	0.16110986328125	3.306803466796875	1.60375634765625	0.2377544708251953	3.53283251953125	1.535093994140625	0.3016352844238281	3.550995361328125	1.457103118896484	0.2291313781738281
269	8.933333000000001	2.99900927734375	1.235241928100586	0.3169954528808594	2.978502685546875	1.419392517089844	0.3146851501464843	2.95320556640625	1.565203002929688	0.3079695129394531	2.9538193359375	1.790212707519531	0.2931342163085938	2.942078125	1.755547912597656	0.3285223693847656	2.906688720703125	1.733192687988281	0.4709791564941406	3.02998095703125	1.677463562011719	0.7241144409179687	3.11264599609375	1.589461791992187	0.9325772094726562	3.1520185546875	1.61795947265625	1.019989135742188	3.06064794921875	1.617443298339844	1.085159423828125	3.171929443359375	1.595963500976562	1.047390014648437	2.967349365234375	1.750573486328125	0.2635422668457031	3.03077294921875	1.693736755371094	0.1567470550537109	3.301495849609375	1.609060974121094	0.2279505157470703	3.527336181640625	1.538476379394531	0.2873403930664062	3.553546630859375	1.452146087646484	0.2285439605712891
270	8.966667000000001	3.000216552734375	1.237358901977539	0.3161367797851563	2.9761650390625	1.41987353515625	0.3097420959472656	2.952230712890625	1.564968505859375	0.3019551391601563	2.950234619140625	1.788711669921875	0.2884252624511719	2.936109375	1.753833068847656	0.3222646484375	2.88745947265625	1.734034362792969	0.4602008972167969	3.0160458984375	1.657994567871094	0.703290771484375	3.089488037109375	1.531291809082031	0.892764892578125	3.152791259765625	1.568934387207031	0.9595517578125	3.101212890625	1.53475439453125	1.052386962890625	3.175173828125	1.53978369140625	0.993348388671875	2.966912109375	1.749732360839844	0.2601170043945312	3.040388427734375	1.703222717285156	0.15583154296875	3.306853759765625	1.622694885253906	0.2396771850585938	3.5134873046875	1.516961120605469	0.3099040832519531	3.550696044921875	1.451633605957031	0.2336969604492188
271	9	3.006062255859375	1.238367965698242	0.3172093200683594	2.978317138671875	1.420806030273438	0.3086852111816406	2.948469970703125	1.564986999511719	0.2972064819335937	2.95214013671875	1.789331848144531	0.2833150024414062	2.935562255859375	1.754750305175781	0.3165591430664063	2.879962646484375	1.734488647460938	0.4522376098632813	2.99809765625	1.6134228515625	0.68302880859375	3.057842041015625	1.458607208251953	0.856638671875	3.085106689453125	1.4763447265625	0.9508917846679688	3.026282470703125	1.415025238037109	1.023680541992187	3.085282958984375	1.442686431884766	0.991227294921875	2.969350341796875	1.749816955566406	0.2558155670166016	3.04636181640625	1.698875183105469	0.1557276916503906	3.31128271484375	1.604673950195312	0.2328496246337891	3.53177783203125	1.524764709472656	0.2972196350097656	3.554082763671875	1.442435699462891	0.2320273742675781
272	9.033333000000001	3.00527099609375	1.236942474365234	0.3176153869628906	2.9771650390625	1.419129272460937	0.309448486328125	2.947119384765625	1.563124389648437	0.2983154907226562	2.950448974609375	1.787443908691406	0.2887203674316406	2.93401611328125	1.752249694824219	0.3212990112304687	2.8784296875	1.725823913574219	0.4557333679199219	2.9903623046875	1.575477783203125	0.671508056640625	3.03075341796875	1.390726593017578	0.8190964965820312	3.055350341796875	1.379509429931641	0.9149518432617187	2.968616943359375	1.317803375244141	0.9490086059570313	3.03977783203125	1.327255889892578	0.9402323608398437	2.967626953125	1.748530639648437	0.2604615478515625	3.043631103515625	1.699254516601562	0.1589893035888672	3.30186328125	1.58408642578125	0.2287344512939453	3.518018798828125	1.489748168945312	0.2869586791992187	3.54184375	1.449407043457031	0.1904991607666016
273	9.066667000000001	3.005230712890625	1.235003448486328	0.3176331481933594	2.977329833984375	1.41687255859375	0.309610107421875	2.94772998046875	1.560693664550781	0.2987528991699219	2.953140869140625	1.784675964355469	0.292979248046875	2.935990478515625	1.749160522460937	0.324677490234375	2.8764169921875	1.71795166015625	0.4560344543457031	2.97104443359375	1.539071411132813	0.6571028442382812	2.9859521484375	1.333472015380859	0.7789002685546875	3.00181591796875	1.300163208007812	0.8712053833007812	2.908588134765625	1.242786148071289	0.8926334228515626	2.986960693359375	1.245991714477539	0.8811312866210937	2.970330078125	1.746159606933594	0.2643606872558594	3.046733154296875	1.696384460449219	0.1637822418212891	3.285190673828125	1.542548889160156	0.2267268524169922	3.484302734375	1.414558349609375	0.2792754516601563	3.51853076171875	1.395812438964844	0.1796121520996094
274	9.1	3.01214501953125	1.221018569946289	0.3189825439453125	2.985001220703125	1.400814697265625	0.3128456726074219	2.9507783203125	1.541609436035156	0.3001459655761719	2.952835693359375	1.762878601074219	0.292742919921875	2.936529052734375	1.727788635253906	0.3243863525390625	2.87500927734375	1.696537170410156	0.4528038635253906	2.9366083984375	1.485109497070312	0.6286503295898438	2.91843408203125	1.268799560546875	0.7225911865234375	2.93964697265625	1.204500076293945	0.7937151489257812	2.86188330078125	1.131560745239258	0.8215578002929688	2.958740234375	1.167740310668945	0.7860294799804688	2.97027099609375	1.724868835449219	0.2646965942382812	3.0420224609375	1.678400634765625	0.1613578643798828	3.210462158203125	1.446475036621094	0.1783903656005859	3.364404296875	1.263973052978516	0.1975056762695312	3.3439560546875	1.197467590332031	0.1178922348022461
275	9.133333	3.021006103515625	1.20532243347168	0.3219570007324219	2.9897587890625	1.382988403320312	0.316335693359375	2.95367822265625	1.522231079101563	0.3050255126953125	2.95585009765625	1.741826049804688	0.3017539672851562	2.93901513671875	1.706451721191406	0.3321498718261719	2.87857958984375	1.679463073730469	0.4607291259765625	2.909248046875	1.427536224365234	0.57796337890625	2.853554443359375	1.200214019775391	0.594572265625	2.868697509765625	1.14068635559082	0.6701790771484375	2.82226220703125	1.064447624206543	0.7332689208984375	2.871213134765625	1.095416450500488	0.6643412475585937	2.973737060546875	1.704632385253906	0.2736187438964844	3.051247314453125	1.669079284667969	0.1715025939941406	3.174035888671875	1.413253265380859	0.1467506866455078	3.275298583984375	1.199339401245117	0.1257188339233399	3.23753173828125	1.134382934570312	0.05253787994384766
276	9.166667	3.02177001953125	1.19143701171875	0.3231934204101563	2.9956064453125	1.369918762207031	0.3194385986328125	2.9628427734375	1.509970550537109	0.3085630798339844	2.96489208984375	1.729519165039062	0.3104867553710938	2.94794384765625	1.693438659667969	0.3399521484375	2.884173583984375	1.648710876464844	0.4617477111816407	2.867482666015625	1.381856353759766	0.5430892944335938	2.813638916015625	1.154524627685547	0.5641209106445313	2.812459228515625	1.063870540618896	0.599676513671875	2.82977880859375	0.9573524513244629	0.6168784790039062	2.79316748046875	1.032215049743652	0.5830957641601563	2.982926513671875	1.693019958496094	0.2815727844238281	3.05576611328125	1.659475952148437	0.1754662322998047	3.139568603515625	1.391995788574219	0.125254150390625	3.165404296875	1.162341644287109	0.07034964752197266	3.100702392578125	1.107191963195801	0.008974372863769531
277	9.200000000000001	3.0243154296875	1.181757720947266	0.3296454772949219	3.003045654296875	1.36079931640625	0.3246475219726562	2.97212353515625	1.501023162841797	0.3114622802734375	2.977789794921875	1.720313842773437	0.3190613708496094	2.960384033203125	1.683773254394531	0.347653076171875	2.892512451171875	1.6279462890625	0.4623903503417969	2.82032958984375	1.359915252685547	0.4940886535644531	2.73760498046875	1.140577423095703	0.4883338623046875	2.744869140625	1.044795841217041	0.5041683959960938	2.756954345703125	0.9366385345458984	0.5136654663085938	2.707434814453125	1.025430402755737	0.4671148986816406	2.995090576171875	1.684300354003906	0.2891356201171875	3.060353515625	1.6529716796875	0.1776135864257813	3.08060693359375	1.378354400634766	0.1054171142578125	3.0321806640625	1.158201965332031	0.03075625801086426	2.971268310546875	1.092406410217285	-0.02354201698303223
278	9.233333	3.020106689453125	1.176038497924805	0.3278655090332031	3.000840576171875	1.354643890380859	0.3242015991210938	2.973538818359375	1.495243865966797	0.313247802734375	2.988871337890625	1.712825988769531	0.3285040588378906	2.9692958984375	1.676318176269531	0.3553527526855469	2.889603271484375	1.622200439453125	0.4623502502441406	2.78431689453125	1.364683502197266	0.4546900939941406	2.660958251953125	1.178204895019531	0.3870630798339844	2.688457763671875	1.085996017456055	0.3749622497558594	2.737208984375	0.9949259834289551	0.3407197875976563	2.634174072265625	1.069154930114746	0.3434212646484375	3.005109375	1.677224548339844	0.2978177795410156	3.06141552734375	1.642700317382813	0.1830117492675781	3.0237939453125	1.378967224121094	0.0858165512084961	2.92447607421875	1.183581939697266	-0.003154181003570556	2.86285205078125	1.117381317138672	-0.05534204864501953
279	9.266667	3.023408935546875	1.167847366333008	0.330262451171875	3.008000732421875	1.346786773681641	0.3283355712890625	2.983989501953125	1.488041229248047	0.3189017028808594	3.001408447265625	1.705483764648438	0.3326683349609375	2.9809462890625	1.669427490234375	0.3594323425292969	2.884490234375	1.623914001464844	0.4560625	2.746318115234375	1.387899749755859	0.4050047607421875	2.602456787109375	1.257117736816406	0.2756817932128906	2.664783935546875	1.189317993164063	0.2454059753417969	2.751787353515625	1.137005920410156	0.2063163146972656	2.63711376953125	1.186013397216797	0.1880630187988281	3.0178173828125	1.669468444824219	0.30259228515625	3.065859130859375	1.63329248046875	0.1846390686035156	2.969077880859375	1.399915863037109	0.05608443832397461	2.771756103515625	1.306611999511719	-0.03486686325073242	2.6674501953125	1.309915130615234	-0.03266071701049805
280	9.300000000000001	3.020281982421875	1.161639373779297	0.3241123352050782	3.0129931640625	1.340318634033203	0.3276678771972656	2.992624755859375	1.481704895019531	0.3211966552734375	3.01110986328125	1.697725158691406	0.3404388427734375	2.98952001953125	1.661401611328125	0.3655242919921875	2.881642578125	1.617139953613281	0.4488529357910157	2.7125224609375	1.415557373046875	0.3621344299316406	2.58026953125	1.378079528808594	0.1745834655761719	2.646974609375	1.323464019775391	0.1311380310058594	2.739791748046875	1.284901641845703	0.09071962738037109	2.630990478515625	1.345499237060547	0.07371632385253907	3.02824072265625	1.662406127929688	0.3102812194824219	3.062136962890625	1.631059020996094	0.1867813110351562	3.01085595703125	1.405884155273438	0.02443735313415527	2.787494140625	1.359919952392578	-0.03425855636596679	2.687298095703125	1.335265808105469	-0.02169804191589355
281	9.333333	3.016984130859375	1.164573715209961	0.324586669921875	3.009259521484375	1.345409515380859	0.3288905334472656	2.990474365234375	1.48885546875	0.3243431701660156	3.015935302734375	1.706203918457031	0.3499306640625	2.99364599609375	1.669298034667969	0.3747381591796875	2.88650390625	1.631991516113281	0.4651533203125	2.66435546875	1.496951873779297	0.3599789123535156	2.500397705078125	1.511262054443359	0.1917076263427734	2.543405517578125	1.458032562255859	0.1219482498168945	2.616056396484375	1.404407897949219	0.05973165130615234	2.570193115234375	1.462407836914063	0.0968152847290039	3.031502685546875	1.670938415527344	0.3179195861816406	3.0600048828125	1.648695861816406	0.1894487152099609	2.925423095703125	1.451773559570313	0.03209385299682617	2.703821533203125	1.399385375976562	-0.03834652328491211	2.615275634765625	1.344036743164063	-0.02542079162597656
282	9.366667	3.013691650390625	1.166350799560547	0.3239333801269531	3.00715673828125	1.347222412109375	0.3316124267578125	2.9951884765625	1.491536010742188	0.333593505859375	3.01593896484375	1.709468872070313	0.3595152893066406	2.990759521484375	1.672693115234375	0.3816636352539062	2.876771484375	1.651769409179688	0.4690613403320312	2.6497060546875	1.562671264648438	0.3303619689941406	2.515935302734375	1.585121520996094	0.1378389587402344	2.489061279296875	1.573978149414063	0.04449199295043945	2.47138818359375	1.550224426269531	-0.06115581130981446	2.487986083984375	1.549025573730469	0.01505417346954346	3.03577685546875	1.673906799316406	0.3302696533203125	3.10250634765625	1.656497924804687	0.2159202728271484	3.003287353515625	1.465643829345703	0.02757960510253906	2.791993408203125	1.432226043701172	-0.07784782409667969	2.6917470703125	1.401076568603516	-0.06987266540527344
283	9.4	3.011580322265625	1.180700271606445	0.3254596252441406	3.00626220703125	1.363988830566406	0.3339968872070312	2.997551025390625	1.510423187255859	0.3381049499511719	3.022945556640625	1.730716125488281	0.3650502319335938	2.999364990234375	1.693345153808594	0.3893560791015625	2.890161865234375	1.668164916992187	0.4846180725097656	2.64974755859375	1.611793823242187	0.3436625366210938	2.531953369140625	1.673203186035156	0.1454105224609375	2.51640966796875	1.612745849609375	0.06847163391113281	2.47998291015625	1.560915588378906	-0.0228927059173584	2.491167724609375	1.577149536132813	0.04780488586425781	3.03980224609375	1.694933288574219	0.33317041015625	3.08461181640625	1.686173828125	0.20579296875	2.871033203125	1.589813171386719	0.03540576934814453	2.66970556640625	1.612498229980469	0.1671407318115234	2.638498779296875	1.656948059082031	0.2589592895507812
284	9.433333000000001	3.000603759765625	1.181986953735352	0.3242132263183594	2.99880810546875	1.361186157226562	0.3349006652832031	2.985918212890625	1.504122375488281	0.3362675476074219	3.006820068359375	1.719521789550781	0.3661849975585937	2.985334716796875	1.682001953125	0.3899208374023437	2.879510498046875	1.689660217285156	0.4870576782226563	2.6458564453125	1.709863037109375	0.3376409912109375	2.53643408203125	1.808348205566406	0.1565330810546875	2.52636328125	1.820188232421875	0.06089001083374023	2.49550048828125	1.891675964355469	-0.01500412082672119	2.480199951171875	1.826430114746094	0.02609545707702637	3.0230771484375	1.685524475097656	0.3338048095703125	3.073021728515625	1.702962829589844	0.2125015716552734	2.837960205078125	1.729027221679687	0.05646330261230469	2.61142138671875	1.782194885253906	0.0150649881362915	2.512796630859375	1.802535400390625	-0.01222199726104736
285	9.466667000000001	3.002127197265625	1.187320083618164	0.3219947814941406	3.0007451171875	1.368429443359375	0.3321304626464844	2.990982421875	1.513093933105469	0.3348443603515625	3.025924560546875	1.728720886230469	0.3666746826171875	3.0023583984375	1.691963317871094	0.3907008056640625	2.900960205078125	1.704159240722656	0.4941237487792969	2.660341796875	1.7687763671875	0.3642173156738281	2.551263671875	1.882515930175781	0.1887764129638672	2.52805224609375	1.907164733886719	0.09690885162353516	2.5038154296875	1.9543125	0.0006780922412872314	2.573518798828125	1.931252868652344	0.07935938262939453	3.0396376953125	1.693766906738281	0.3333507995605469	3.0914755859375	1.713860473632812	0.2117401580810547	2.85480615234375	1.77219287109375	0.06157806396484375	2.631361572265625	1.851449157714844	0.03290704727172852	2.5403505859375	1.895318664550781	0.002811256885528564
286	9.5	2.9978798828125	1.205427490234375	0.3206904296875	2.994137939453125	1.389916961669922	0.32652783203125	2.98761474609375	1.537346740722656	0.3289851989746094	3.027677490234375	1.757066345214844	0.353349609375	3.002445556640625	1.721198608398438	0.3788365173339844	2.90329248046875	1.736254638671875	0.4875826721191406	2.661774169921875	1.848487487792969	0.3834184265136719	2.5392607421875	1.96291357421875	0.2116501617431641	2.5475771484375	2.03901611328125	0.1478635711669922	2.56551904296875	2.129869995117188	0.08519826507568359	2.52333056640625	2.050370361328125	0.1105888671875	3.04136328125	1.719873107910156	0.3211004028320312	3.104123779296875	1.740050659179687	0.2020426025390625	2.86121240234375	1.841288208007812	0.07695859527587891	2.650347900390625	1.948906372070312	0.02191823387145996	2.5648232421875	2.013690124511719	0.02162244606018066
287	9.533333000000001	2.994483642578125	1.21039436340332	0.3199075927734375	2.98839013671875	1.394904266357422	0.324281982421875	2.980653564453125	1.542320007324219	0.3259915161132813	3.023717529296875	1.760682434082031	0.3570068359375	2.99676171875	1.724754211425781	0.380596435546875	2.89430615234375	1.747251953125	0.4849541931152344	2.66906396484375	1.906140502929687	0.4085636901855469	2.5526484375	2.055827270507812	0.2613390197753906	2.56543798828125	2.1382607421875	0.2067933044433594	2.573379150390625	2.210736328125	0.1219801864624023	2.542482421875	2.155288208007812	0.1712620697021484	3.038071044921875	1.723937072753906	0.3245167846679687	3.11312548828125	1.751916320800781	0.2144563140869141	2.89246484375	1.891344299316406	0.08480741119384766	2.69361962890625	2.015912658691406	0.0212031078338623	2.61546240234375	2.089186645507812	0.01494379615783691
288	9.566667000000001	2.988649169921875	1.214189529418945	0.3195521545410156	2.980796630859375	1.397622100830078	0.3229857788085937	2.97335302734375	1.544224609375	0.3250185241699219	3.01136279296875	1.761358825683594	0.3616943664550781	2.98606689453125	1.724226440429688	0.3846424255371094	2.894863037109375	1.758745910644531	0.4948271484375	2.681384765625	1.936946411132813	0.4350193786621094	2.56536767578125	2.10630517578125	0.3131565551757812	2.593699462890625	2.188409790039063	0.2654099426269531	2.60530029296875	2.27072509765625	0.1915211944580078	2.646456787109375	2.165189453125	0.2418293914794922	3.02576220703125	1.726227783203125	0.3279117431640625	3.112214111328125	1.767689392089844	0.2323590240478516	2.92971142578125	1.925919616699219	0.07219813537597657	2.74103564453125	2.066798461914062	0.01742936706542969	2.693961181640625	2.162567626953125	0.01641831398010254
289	9.6	2.986273681640625	1.21976350402832	0.3184246215820313	2.974983154296875	1.402821136474609	0.3219034423828125	2.96437841796875	1.549075805664063	0.32374072265625	3.005584228515625	1.764521911621094	0.3651724853515625	2.97968896484375	1.727334045410156	0.3872272644042969	2.89149169921875	1.76588427734375	0.4983116149902344	2.69723828125	1.971163452148438	0.4689788818359375	2.58504736328125	2.160652465820313	0.3774391174316406	2.60421240234375	2.253747924804688	0.3497121276855469	2.636656005859375	2.349661499023437	0.3039760437011719	2.590591064453125	2.263546630859375	0.3022312622070312	3.01951416015625	1.729951293945313	0.3307025146484375	3.09861376953125	1.781609985351563	0.2339596557617188	2.962443359375	1.979226501464844	0.07202325439453125	2.791653076171875	2.1436640625	0.02606238746643066	2.74326806640625	2.23861181640625	0.02314140129089355
290	9.633333	2.985484375	1.221740493774414	0.3177588195800781	2.97327880859375	1.405203277587891	0.3205356140136719	2.962229248046875	1.551790832519531	0.3219852905273438	3.005131591796875	1.767492065429688	0.3633269653320312	2.978822021484375	1.730449768066406	0.3854199523925781	2.89439404296875	1.769429504394531	0.4997155151367187	2.7146767578125	1.990336486816406	0.4939363403320313	2.599503173828125	2.18979931640625	0.4298901672363281	2.622706787109375	2.284771484375	0.4127739868164063	2.646529296875	2.390686157226563	0.3878922119140625	2.58514111328125	2.28669384765625	0.3592028198242188	3.0189111328125	1.732678955078125	0.3288567810058594	3.10708251953125	1.780694274902344	0.2377806243896484	3.008365234375	2.001950012207031	0.07799556732177734	2.854369873046875	2.180319946289063	0.02251581382751465	2.82236376953125	2.28225537109375	0.02483511161804199
291	9.666667	2.982738525390625	1.221216430664062	0.3176581115722656	2.968089111328125	1.404021209716797	0.3184388427734375	2.95398095703125	1.549951965332031	0.3176309814453125	2.99315380859375	1.766192993164063	0.3565135192871094	2.96658837890625	1.729344909667969	0.3783113403320312	2.889771728515625	1.766993469238281	0.497791748046875	2.72734326171875	1.994041076660156	0.5503300170898437	2.61939208984375	2.204556762695312	0.5207733154296875	2.644098876953125	2.298550170898437	0.5019919738769532	2.671086181640625	2.400416748046875	0.4668851623535156	2.590344970703125	2.296494750976563	0.4503829345703125	3.008380126953125	1.731048706054688	0.3232105712890625	3.099255859375	1.775117004394531	0.2333496704101563	3.057376953125	2.02205810546875	0.08829032135009765	2.91741015625	2.211591918945313	0.03557964706420898	2.924606689453125	2.317737426757812	0.02922813415527344
292	9.700000000000001	2.983047607421875	1.221912414550781	0.3174126892089844	2.96850830078125	1.404863952636719	0.3182223205566406	2.955099853515625	1.550972900390625	0.3178030700683594	2.996850830078125	1.766575927734375	0.3584664611816406	2.96992333984375	1.729810791015625	0.3800465087890625	2.89671435546875	1.764812377929688	0.5026906127929688	2.742807861328125	1.992180541992187	0.5763894653320313	2.634117919921875	2.204572021484375	0.5740266723632812	2.656923095703125	2.300952270507812	0.5758817749023437	2.685800048828125	2.406039916992188	0.5539998168945313	2.611771240234375	2.314428955078125	0.5250569458007812	3.01158642578125	1.731529541015625	0.3247837829589844	3.10540234375	1.773974487304688	0.2370348815917969	3.087240478515625	2.02683349609375	0.0969126205444336	2.96933251953125	2.229000732421875	0.03686360549926758	3.00939453125	2.327801025390625	0.0337695426940918
293	9.733333	2.979055908203125	1.224553771972656	0.3158042297363281	2.961873291015625	1.406665618896484	0.3139310607910156	2.944923828125	1.551883483886719	0.310499267578125	2.984336181640625	1.768193176269531	0.345321044921875	2.957799072265625	1.731879089355469	0.3677470092773438	2.88721533203125	1.766634338378906	0.4914203796386719	2.752083251953125	1.982290222167969	0.6159976806640625	2.646326904296875	2.187899047851563	0.671660400390625	2.66819873046875	2.282486572265625	0.6896441650390625	2.693633544921875	2.386644409179687	0.6617210083007813	2.627365478515625	2.306624145507812	0.6267042236328125	2.999451416015625	1.732515686035156	0.3127369384765625	3.09083203125	1.774991821289063	0.2231337127685547	3.145669677734375	2.028108154296875	0.09554373931884766	3.076272705078125	2.25335595703125	0.04608541107177734	3.09540673828125	2.357422241210938	0.0357947998046875
294	9.766667	2.9778203125	1.228740219116211	0.3160576171875	2.9591572265625	1.410905364990234	0.3128330383300781	2.94173974609375	1.556224914550781	0.3087289123535156	2.983802490234375	1.772421325683594	0.3428344421386719	2.956639892578125	1.736514038085938	0.365300537109375	2.887430908203125	1.776081420898437	0.4885098266601562	2.76302783203125	1.9721650390625	0.6514612426757812	2.6586328125	2.161260620117187	0.7516430053710937	2.683677001953125	2.2530126953125	0.778588623046875	2.7113173828125	2.360013916015625	0.7690322265625	2.636526123046875	2.280916870117188	0.7181378784179687	2.998654541015625	1.736359375	0.3104598083496094	3.09202099609375	1.777726318359375	0.2221535949707031	3.198019287109375	2.01935302734375	0.1041162796020508	3.15585498046875	2.250379272460937	0.04947854232788086	3.199722900390625	2.347322509765625	0.04698193740844726
295	9.800000000000001	2.97363720703125	1.228625930786133	0.3178502807617187	2.954313720703125	1.409346740722656	0.3124202270507813	2.936648681640625	1.553521362304688	0.3066876525878906	2.9791865234375	1.768919189453125	0.3341985473632813	2.951908935546875	1.734094665527344	0.3574109191894531	2.882325927734375	1.775781188964844	0.4784411315917969	2.777802734375	1.932208984375	0.6880400390625	2.675577880859375	2.10605712890625	0.8113591308593751	2.6954287109375	2.190508544921875	0.8572482910156251	2.7112001953125	2.292064697265625	0.8968226928710937	2.639541259765625	2.227196044921875	0.8247573852539063	2.99397412109375	1.732077087402344	0.3032729797363281	3.08632470703125	1.778517028808594	0.2179477233886719	3.241643310546875	1.997590759277344	0.1167590560913086	3.234120849609375	2.228218139648438	0.05305042266845703	3.2863046875	2.320092041015625	0.05464331817626953
296	9.833333	2.973564697265625	1.230431427001953	0.3208297729492188	2.949681884765625	1.410567626953125	0.3115258178710937	2.932242919921875	1.554838562011719	0.3051558532714844	2.974637451171875	1.770485656738281	0.3320891418457032	2.9471171875	1.735754272460937	0.3552245483398437	2.87777734375	1.781984680175781	0.4748501281738281	2.7996552734375	1.896371154785156	0.7202938232421875	2.69290673828125	2.04192626953125	0.8731728515625	2.712091064453125	2.117575439453125	0.93278515625	2.72026123046875	2.213536987304687	0.986347900390625	2.698626953125	2.163829467773438	0.939313720703125	2.989702880859375	1.733473510742187	0.3014488525390625	3.081246337890625	1.789372314453125	0.2209241638183594	3.281137451171875	1.976519592285156	0.1344185180664063	3.30796923828125	2.200591186523438	0.05410024642944336	3.37586083984375	2.280410400390625	0.06826773834228515
297	9.866667	2.97260693359375	1.228612503051758	0.3195023498535156	2.94017724609375	1.406455352783203	0.3088836059570312	2.916226318359375	1.549048156738281	0.3016665344238281	2.95696533203125	1.763926879882812	0.3286787719726563	2.931149658203125	1.728779663085938	0.3526253051757812	2.871419921875	1.785640747070313	0.4720131225585937	2.813930908203125	1.84108544921875	0.7408973999023437	2.70808056640625	1.950121643066406	0.9207044067382812	2.73044873046875	2.015355712890625	0.9899669799804688	2.741287353515625	2.09671337890625	1.062718505859375	2.74105712890625	2.079695068359375	0.9810289306640625	2.970937255859375	1.727593322753906	0.2971136779785156	3.056492431640625	1.787966064453125	0.2143234710693359	3.30851806640625	1.912176391601562	0.1620003356933594	3.374544189453125	2.11996728515625	0.0655676040649414	3.446219970703125	2.194328735351562	0.08577042388916016
298	9.9	2.97248681640625	1.229590454101563	0.3222299499511719	2.94002099609375	1.408299194335938	0.3113606872558594	2.91355859375	1.551055053710938	0.3023511352539062	2.9564912109375	1.767348937988281	0.3224638671875	2.931571044921875	1.732727478027344	0.3485300598144531	2.873051025390625	1.782645690917969	0.4723889770507813	2.833965576171875	1.78983642578125	0.7514189453125	2.72662255859375	1.858472229003906	0.9507307128906251	2.74940283203125	1.889820068359375	1.04097314453125	2.749687744140625	1.948191101074219	1.134451416015625	2.734197265625	1.915249084472656	1.075869384765625	2.96890771484375	1.730042785644531	0.2909993896484375	3.053087646484375	1.738491882324219	0.1869171295166016	3.306103271484375	1.603340270996094	0.2006401977539063	3.35864794921875	1.815126098632812	0.1017967529296875	3.35885498046875	1.918912841796875	0.1220540542602539
299	9.933333000000001	2.97355078125	1.229463943481445	0.3250335388183594	2.9398837890625	1.407307983398437	0.314562744140625	2.9102646484375	1.548838012695313	0.3045154113769531	2.948671630859375	1.765473205566406	0.3210511779785156	2.925313232421875	1.730734008789062	0.3480469665527344	2.86719677734375	1.770726989746094	0.4750434265136719	2.841278564453125	1.735713256835937	0.7524779052734375	2.7534365234375	1.757878845214844	0.9700782470703125	2.783259521484375	1.765290405273438	1.06298583984375	2.798953857421875	1.786865783691406	1.169506103515625	2.770786376953125	1.763547790527344	1.101621215820312	2.9610576171875	1.7282255859375	0.2897948913574219	3.03944384765625	1.701856506347656	0.1848088073730469	3.24737060546875	1.517928588867187	0.2542120208740234	3.433303955078125	1.632740051269531	0.1581908416748047	3.409240234375	1.7199248046875	0.1041383285522461
300	9.966667000000001	2.975680419921875	1.231140853881836	0.3263484802246094	2.940447265625	1.409019683837891	0.3163566284179687	2.908520751953125	1.550281799316406	0.3060959167480469	2.94614599609375	1.767727783203125	0.3181160583496094	2.92311865234375	1.733364196777344	0.346016357421875	2.8633017578125	1.767423400878906	0.474226806640625	2.852384765625	1.673771728515625	0.7392604370117187	2.776448974609375	1.633846008300781	0.9592236328125	2.819848388671875	1.618532287597656	1.045770385742187	2.839442626953125	1.6201591796875	1.153993896484375	2.7963349609375	1.596814270019531	1.0815146484375	2.95847314453125	1.729867126464844	0.2874432678222656	3.03601513671875	1.701942504882813	0.1819479522705078	3.23027294921875	1.501069305419922	0.2457359466552734	3.447190185546875	1.567129943847656	0.1699253387451172	3.528581787109375	1.628429321289063	0.1974398803710938
301	10	2.9756064453125	1.230741744995117	0.3262376098632813	2.940486083984375	1.408531768798828	0.3163268127441407	2.9088828125	1.549788330078125	0.3062712097167969	2.9473701171875	1.766869445800781	0.3195575561523438	2.924207275390625	1.732460571289062	0.3472332153320313	2.8646474609375	1.764464111328125	0.4759886779785156	2.853267333984375	1.6608173828125	0.7370667724609375	2.7813974609375	1.6096474609375	0.9559066772460938	2.826013671875	1.577692260742187	1.037052368164062	2.853114990234375	1.556887390136719	1.1415341796875	2.80402392578125	1.546676391601562	1.063731811523438	2.959544921875	1.729160827636719	0.2886885986328125	3.0366591796875	1.69878515625	0.1836641387939453	3.2212529296875	1.488584106445312	0.2452539825439453	3.44238623046875	1.535758850097656	0.1680035705566406	3.5322744140625	1.581460205078125	0.1989355773925781
302	10.033333	2.981437255859375	1.230047058105469	0.3275162658691406	2.9471494140625	1.408331878662109	0.3185918579101563	2.912296630859375	1.548926147460937	0.3069469299316406	2.944921875	1.767340454101562	0.3196182250976562	2.921294677734375	1.732596130371094	0.346609619140625	2.8520947265625	1.747318542480469	0.4739213562011719	2.868012939453125	1.578465454101563	0.6986627197265625	2.816734130859375	1.459511993408203	0.8963084716796875	2.860160400390625	1.428583618164063	0.978667724609375	2.911602783203125	1.381602600097656	1.063913818359375	2.796591552734375	1.427294494628906	1.017576843261719	2.9594521484375	1.729580871582031	0.2897218933105469	3.040578125	1.691972045898438	0.1899328918457031	3.263529296875	1.525553100585938	0.2599247436523437	3.4727236328125	1.5114013671875	0.1445837249755859	3.574286376953125	1.519312377929688	0.1725382537841797
303	10.066667	2.98672705078125	1.229235717773437	0.3283835754394531	2.953321533203125	1.408929351806641	0.3216766357421875	2.9156845703125	1.549711608886719	0.3097215270996094	2.943363525390625	1.77003955078125	0.3247658081054687	2.91987451171875	1.734344665527344	0.3512053527832031	2.847244873046875	1.732985473632813	0.4784844665527344	2.8690146484375	1.525573181152344	0.6702217407226563	2.834255859375	1.3619541015625	0.839209228515625	2.8642666015625	1.315650573730469	0.9210640869140625	2.8821953125	1.272044860839844	1.021303283691406	2.8533017578125	1.294487609863281	0.95431005859375	2.959382568359375	1.732623352050781	0.294674072265625	3.044953125	1.706069458007812	0.1939318542480469	3.285301513671875	1.553471557617188	0.2415657043457031	3.490481201171875	1.428415008544922	0.2261151275634766	3.56381982421875	1.469922302246094	0.1613379974365234
304	10.1	2.991597900390625	1.223304122924805	0.334900390625	2.95673681640625	1.401318237304688	0.3294450378417969	2.916330322265625	1.540174072265625	0.3178140563964844	2.93842919921875	1.759249938964844	0.3348199768066406	2.915983154296875	1.723026245117187	0.3607029724121094	2.84171875	1.715176391601563	0.4854760437011719	2.87793701171875	1.487812103271484	0.6467556762695312	2.827808349609375	1.295194152832031	0.7734379272460937	2.865868896484375	1.240817581176758	0.8454723510742187	2.875985107421875	1.192543411254883	0.9436993408203125	2.867485107421875	1.204070358276367	0.853375	2.955242919921875	1.72280712890625	0.3046246337890625	3.036546875	1.700569641113281	0.20074560546875	3.292428466796875	1.580348999023438	0.2466495361328125	3.486338623046875	1.445269927978516	0.2115265960693359	3.576169677734375	1.498607818603516	0.1970894775390625
305	10.133333	2.997953369140625	1.218788177490234	0.3358994445800781	2.963864013671875	1.396036010742188	0.3338082885742187	2.922265869140625	1.533878784179687	0.3241325988769531	2.942088623046875	1.75195361328125	0.3415308837890625	2.9211611328125	1.715500366210938	0.3678487548828125	2.847280517578125	1.699371765136719	0.491142822265625	2.86072607421875	1.447330047607422	0.6114336547851562	2.824224853515625	1.234844421386719	0.7041026611328125	2.83740869140625	1.18047900390625	0.7838695068359375	2.84476416015625	1.116654235839844	0.872327880859375	2.891056640625	1.206212554931641	0.8149632568359375	2.95817578125	1.716086730957031	0.3107018127441406	3.03281640625	1.697624816894531	0.2021061401367187	3.269863037109375	1.539604858398437	0.2024811248779297	3.47895361328125	1.431421478271484	0.2348932342529297	3.5558857421875	1.495513946533203	0.2036183776855469
306	10.166667	3.002936279296875	1.204807647705078	0.3403334350585938	2.972748779296875	1.382152252197266	0.340450927734375	2.932479736328125	1.519915893554687	0.3313323059082031	2.953127685546875	1.737015747070312	0.3504782104492187	2.931254638671875	1.700685424804687	0.3758640441894531	2.847244140625	1.679052673339844	0.490983154296875	2.856604736328125	1.415453552246094	0.5808372802734375	2.802279052734375	1.194582595825195	0.6352572021484375	2.81794189453125	1.115789115905762	0.6897925415039062	2.80559619140625	1.029319242477417	0.7549241333007812	2.82001708984375	1.080395202636719	0.6962196655273437	2.969842529296875	1.701330871582031	0.3200486450195312	3.049498046875	1.680272766113281	0.2161419372558594	3.295401611328125	1.538838928222656	0.2043277282714844	3.500757568359375	1.421225982666016	0.1950247650146484	3.58231494140625	1.480542877197266	0.1674598236083985
307	10.2	3.00459521484375	1.198421371459961	0.3410964660644532	2.97624365234375	1.375588012695312	0.3416939086914063	2.93701806640625	1.513261169433594	0.3326280822753906	2.959766357421875	1.729413818359375	0.3534528503417969	2.93715625	1.693270202636719	0.3781979675292969	2.8481181640625	1.665069152832031	0.4874945983886719	2.83654345703125	1.392706726074219	0.5415513305664063	2.772468994140625	1.169550018310547	0.5640144653320313	2.769502197265625	1.075433387756348	0.586630859375	2.77283935546875	0.9676022682189942	0.59968603515625	2.77551953125	1.041870029449463	0.5769729614257812	2.976496826171875	1.693829040527344	0.3231293029785156	3.057334228515625	1.661912963867187	0.2234333648681641	3.206305908203125	1.42109799194336	0.2216976623535156	3.298548828125	1.208093246459961	0.1779317016601563	3.383731201171875	1.192664398193359	0.1198076171875
308	10.233333	3.01411572265625	1.171830963134766	0.3471610107421875	2.995437255859375	1.351851867675781	0.3503542785644531	2.96306494140625	1.492673522949219	0.3424049682617187	2.97406689453125	1.712115905761719	0.3581479797363281	2.9522734375	1.67517041015625	0.3833143310546875	2.856524169921875	1.633192687988281	0.4838511047363281	2.812385986328125	1.357152984619141	0.5055216674804688	2.734202880859375	1.135855880737305	0.4883482360839844	2.744114013671875	1.043756774902344	0.5194146118164062	2.7797724609375	0.9402157135009765	0.5246646728515625	2.69516650390625	1.02260160446167	0.4904247436523437	2.993842041015625	1.676363647460938	0.3291578369140625	3.073293212890625	1.658333740234375	0.2234829254150391	3.163724365234375	1.388738037109375	0.1959370269775391	3.20613037109375	1.159953201293945	0.1444574890136719	3.27731396484375	1.086935333251953	0.1186171722412109
309	10.266667	3.006020263671875	1.161862869262695	0.3436771240234375	2.998253173828125	1.341246948242187	0.3530224914550781	2.973787109375	1.482771759033203	0.347311279296875	2.98520556640625	1.700838989257813	0.3610245361328125	2.9623203125	1.664528625488281	0.3854754943847656	2.85252880859375	1.636088623046875	0.4743121032714844	2.84616845703125	1.359277984619141	0.50422216796875	2.80062255859375	1.131661254882812	0.476801513671875	2.88045751953125	1.076611083984375	0.4731715087890625	2.8341123046875	0.978171630859375	0.4776581115722656	2.831587646484375	1.021891832351685	0.4244931945800781	3.005863525390625	1.664914733886719	0.3334802551269531	3.07801806640625	1.651479919433594	0.2231233062744141	3.1381123046875	1.377076110839844	0.1829627838134766	3.126875	1.15145539855957	0.1122751617431641	3.17843798828125	1.070829154968262	0.07034178161621094
310	10.3	3.016384521484375	1.151122360229492	0.3489395751953125	2.987444091796875	1.328021484375	0.3473518676757812	2.972427001953125	1.470493804931641	0.3509953002929688	2.9930087890625	1.68719189453125	0.3652894592285156	2.97003759765625	1.651722900390625	0.3905825500488281	2.857518310546875	1.629745056152344	0.4771123046875	2.914544677734375	1.359436889648437	0.4492244567871094	2.88518896484375	1.158093307495117	0.3356082458496094	2.973288330078125	1.118806114196777	0.3281173400878906	2.88645361328125	1.057096988677978	0.3490760192871094	2.921063720703125	1.026023008346558	0.3360733337402343	3.01078173828125	1.650808532714844	0.3366264038085938	3.082522216796875	1.637926147460937	0.2264084777832031	3.1082373046875	1.362427215576172	0.1674165344238281	3.02637939453125	1.160467010498047	0.07683673095703125	3.05734521484375	1.065587837219238	0.04697635650634766
311	10.333333	3.022994140625	1.144751861572266	0.3470422058105469	3.004020751953125	1.322268737792969	0.3504945678710937	2.985302001953125	1.463785949707031	0.3510981140136719	3.008117919921875	1.679331909179687	0.3664709167480469	2.985048095703125	1.644086486816406	0.3916145935058594	2.86819140625	1.629118347167969	0.4728031005859375	2.949721435546875	1.367544219970703	0.4349850158691406	2.9186044921875	1.193346374511719	0.2847342224121094	2.999099853515625	1.207996215820313	0.2337989196777344	2.94166162109375	1.124010070800781	0.270449951171875	2.970478759765625	1.119879051208496	0.1955569458007813	3.02525146484375	1.643082275390625	0.3375829467773437	3.09082763671875	1.63210009765625	0.2239856719970703	3.0648818359375	1.361094512939453	0.1511639709472656	2.926125732421875	1.200015869140625	0.05085525512695312	2.925303466796875	1.096478538513184	0.04394499969482422
312	10.366667	3.023919189453125	1.148887359619141	0.3465044250488281	3.005586181640625	1.326880157470703	0.3506321411132812	2.990443115234375	1.469132293701172	0.353635986328125	3.02143115234375	1.68274951171875	0.3827421875	2.996418701171875	1.646916564941406	0.4052897644042969	2.87164111328125	1.626044250488281	0.4728365173339844	2.955247802734375	1.378218231201172	0.3809047546386718	2.91527294921875	1.271671905517578	0.1779453277587891	2.9977373046875	1.300306335449219	0.1365690307617188	2.91191650390625	1.245901489257812	0.1743339691162109	2.963363525390625	1.303365509033203	0.07724898529052734	3.037770751953125	1.647578491210937	0.3519257202148438	3.099276123046875	1.645294372558594	0.2352260284423828	3.017684814453125	1.403706085205078	0.1136823425292969	2.822229736328125	1.338133331298828	-0.0004212707281112671	2.72319970703125	1.306377166748047	0.001529349446296692
313	10.4	3.028615478515625	1.144943878173828	0.3476099548339844	3.01939013671875	1.324583465576172	0.3602405090332031	2.99302197265625	1.466301483154297	0.3588930358886719	3.023	1.682617858886719	0.3803348388671875	2.999102783203125	1.646998596191406	0.4051231994628906	2.875701904296875	1.636518432617188	0.4795440673828125	2.929952880859375	1.398302490234375	0.3441852111816406	2.830689697265625	1.440045654296875	0.1359569244384766	2.9113349609375	1.466076446533203	0.08809214782714844	2.815708984375	1.413599517822266	0.09351332092285156	2.87688330078125	1.493132904052734	0.03207782745361328	3.038626220703125	1.646396118164063	0.3497694091796875	3.0882919921875	1.627592651367187	0.2279180908203125	2.97134423828125	1.401219573974609	0.1011499176025391	2.75813037109375	1.392696624755859	-0.002879105567932129	2.703265380859375	1.303663940429687	0.003791726112365723
314	10.433333	3.029244873046875	1.145341934204102	0.3505097961425781	3.02301904296875	1.326556945800781	0.3625009155273438	3.00429345703125	1.470614105224609	0.3637741088867187	3.034160888671875	1.688667419433594	0.3852647094726562	3.00950537109375	1.652876220703125	0.4098327941894531	2.90035986328125	1.670862854003906	0.5045164794921875	2.942408935546875	1.474636627197266	0.3071484375	2.81621044921875	1.576382934570312	0.1352990417480469	2.8472197265625	1.6092568359375	0.04824995422363281	2.748655029296875	1.566361389160156	0.02462171173095703	2.858661376953125	1.581390625	-0.003607802152633667	3.050564697265625	1.652044616699219	0.3549511413574219	3.117609619140625	1.659887573242187	0.2392506256103516	3.030506591796875	1.389785308837891	0.1978878021240234	2.825223388671875	1.412643585205078	0.07718658447265625	2.728157470703125	1.379071655273437	0.1017558746337891
315	10.466667	3.02934765625	1.152506698608398	0.3494539794921875	3.022497802734375	1.335923889160156	0.3606513366699219	3.00429638671875	1.481795623779297	0.3618853454589844	3.036441162109375	1.702125061035156	0.3841739196777344	3.01114794921875	1.666070739746094	0.4089264221191406	2.8946962890625	1.685599182128906	0.4970617065429688	2.957618408203125	1.509787902832031	0.2819798583984375	2.838345947265625	1.663886291503906	0.1434945220947266	2.827070556640625	1.716177001953125	0.05989243698120117	2.75064453125	1.738482849121094	-0.01798979949951172	2.7983955078125	1.712787780761719	0.01219882106781006	3.052744384765625	1.664991394042969	0.3534292602539063	3.1210400390625	1.672766357421875	0.2365995178222656	3.043125244140625	1.396361572265625	0.1946786499023437	2.837516357421875	1.435568939208984	0.07304714965820312	2.744622314453125	1.392152923583984	0.1031467514038086
316	10.5	3.03117529296875	1.156473052978516	0.349184326171875	3.02399658203125	1.340853607177734	0.3604442138671875	3.007094970703125	1.487656311035156	0.3626764831542969	3.044323486328125	1.707807556152344	0.390175048828125	3.017676513671875	1.671679016113281	0.4139281005859375	2.8998310546875	1.684820922851562	0.5027048034667969	2.961234130859375	1.543775085449219	0.2611902465820313	2.84590478515625	1.72392333984375	0.1516218414306641	2.82732763671875	1.797188781738281	0.08648504638671875	2.7727939453125	1.866521728515625	0.01752625465393066	2.84832373046875	1.815789733886719	0.05007731628417969	3.060279052734375	1.6707373046875	0.3587305603027344	3.132255859375	1.681449890136719	0.2435162048339844	3.044425048828125	1.410172271728516	0.1817142181396484	2.858621826171875	1.519203308105469	0.06848696136474609	2.754789794921875	1.538193664550781	0.08849294281005859
317	10.533333	3.016765625	1.179130645751953	0.3409064331054688	3.018770263671875	1.359510131835937	0.3570387573242187	3.008565185546875	1.503808746337891	0.363174560546875	3.040216796875	1.72099365234375	0.3832659912109375	3.01806884765625	1.6851279296875	0.4097043762207031	2.919476806640625	1.724746826171875	0.5085461730957032	2.6982880859375	1.680040710449219	0.34188720703125	2.59185986328125	1.790035522460937	0.1629676055908203	2.559565673828125	1.84409423828125	0.08819871520996093	2.545856689453125	1.890818420410156	-0.01009362983703613	2.554417724609375	1.835104919433594	0.04515456390380859	3.053638427734375	1.684724914550781	0.35137890625	3.107107177734375	1.704873107910156	0.2307201080322266	2.87694873046875	1.6606357421875	0.06709170532226562	2.651996337890625	1.725581176757812	0.02204685211181641	2.552331787109375	1.757689147949219	0.01136457920074463
318	10.566667	3.01627392578125	1.195351104736328	0.3392469177246094	3.01575830078125	1.379106262207031	0.3487891845703125	3.004595703125	1.525776489257813	0.3502684020996094	3.062354248046875	1.741131652832031	0.3708853149414063	3.036888916015625	1.707182556152344	0.3983546447753906	2.94078173828125	1.728360656738281	0.5081400756835938	2.684494873046875	1.756984985351562	0.3867724304199219	2.56959765625	1.864457763671875	0.2065738677978516	2.553682861328125	1.928184631347656	0.1320827941894531	2.541556640625	1.998095581054688	0.04614472961425781	2.54318017578125	1.933682922363281	0.09394908142089843	3.07048486328125	1.703334838867188	0.3377410583496094	3.111150146484375	1.702546569824219	0.2083460235595703	2.87016748046875	1.743450256347656	0.05153590393066406	2.6580234375	1.854647216796875	0.01532360553741455	2.55578271484375	1.882886962890625	0.00175201153755188
319	10.6	3.012236572265625	1.201405624389648	0.3389314270019531	3.01006689453125	1.383753540039062	0.3448527526855469	2.999998779296875	1.52927099609375	0.3446755676269531	3.05410107421875	1.743353454589844	0.3679422302246094	3.026951171875	1.7097216796875	0.3933313903808594	2.92457177734375	1.731580993652344	0.4953837280273438	2.674238525390625	1.828571655273437	0.4070736083984375	2.547673583984375	1.945738037109375	0.2442277374267578	2.546173095703125	2.021382690429688	0.1811893005371094	2.547374755859375	2.088207397460938	0.09318330383300781	2.537245849609375	2.030756958007812	0.1437093963623047	3.065016845703125	1.705685119628906	0.3361336364746094	3.128304931640625	1.717430908203125	0.2180403137207031	2.906904296875	1.805087280273437	0.05610975646972656	2.707714111328125	1.932004455566406	0.01235768985748291	2.60239111328125	1.943501647949219	0.01663209915161133
320	10.633333	3.01164697265625	1.211460891723633	0.3382013854980469	3.006780517578125	1.396387878417969	0.3429142761230469	2.99638037109375	1.543961059570313	0.3427568054199219	3.049172607421875	1.761359680175781	0.3684916381835938	3.02111083984375	1.727010620117188	0.3933400268554688	2.916776123046875	1.7496123046875	0.4962456970214844	2.67976416015625	1.886970520019531	0.4118771667480469	2.54585302734375	2.032321655273438	0.2747002258300781	2.565392333984375	2.11407080078125	0.2207440795898437	2.58694873046875	2.185419067382813	0.1370392456054688	2.582640869140625	2.127861694335937	0.1918124694824219	3.061421875	1.72331201171875	0.3364730834960937	3.13572119140625	1.734672180175781	0.222639892578125	2.935775634765625	1.85835888671875	0.04937301635742188	2.751478759765625	2.009142517089844	-0.002107359409332276	2.647127197265625	2.0337373046875	0.006335017204284668
321	10.666667	3.00761328125	1.214759475708008	0.3350418090820312	2.999952392578125	1.399194183349609	0.3379875793457031	2.990604248046875	1.546489624023438	0.3384505004882812	3.04189453125	1.763391418457031	0.3666797485351562	3.01411328125	1.728657409667969	0.3910605773925781	2.915953369140625	1.758875427246094	0.497525146484375	2.68334423828125	1.923369079589844	0.4728264770507812	2.548184814453125	2.0857060546875	0.3588773193359375	2.572356689453125	2.1721787109375	0.3156634216308594	2.59409375	2.256494384765625	0.2455114135742187	2.553316162109375	2.19658837890625	0.2826173400878906	3.054358642578125	1.725888854980469	0.3342949829101562	3.140297607421875	1.746288391113281	0.2307640838623047	2.967495361328125	1.903289733886719	0.05644058990478516	2.788972412109375	2.061741088867187	0.01065865898132324	2.696487060546875	2.115491821289063	0.002382938861846924
322	10.7	3.0047138671875	1.218102844238281	0.330005126953125	2.997438232421875	1.401979858398438	0.3321803283691406	2.987004638671875	1.548732666015625	0.331266845703125	3.03941748046875	1.764126892089844	0.3631047668457031	3.011851318359375	1.729142700195312	0.3870347595214844	2.926677490234375	1.769364929199219	0.5004924011230468	2.701412841796875	1.943975830078125	0.5055963439941407	2.559159912109375	2.113697631835938	0.4150382385253906	2.578484619140625	2.208172729492188	0.3912138977050781	2.58639111328125	2.306119262695312	0.3386023559570313	2.573390869140625	2.2358408203125	0.3660451049804688	3.05130322265625	1.72734130859375	0.3299437561035156	3.139339111328125	1.767991027832031	0.2350718688964844	3.0100009765625	1.954367614746094	0.05369313049316406	2.840750244140625	2.117201171875	-0.005804386138916016	2.777689208984375	2.202900390625	-0.01664589309692383
323	10.733333	3.0013955078125	1.219996566772461	0.3280216979980469	2.9905849609375	1.402796936035156	0.3274794616699219	2.980520751953125	1.548841003417969	0.3262049560546875	3.0316591796875	1.763253967285156	0.3589290771484375	3.00386083984375	1.728380187988281	0.3822142333984375	2.926517822265625	1.769413757324219	0.4999600219726563	2.721785400390625	1.962731628417969	0.5341298828125	2.571559814453125	2.146081665039063	0.5119827880859374	2.58642529296875	2.238318115234375	0.4797283325195312	2.587832763671875	2.331256958007812	0.4192188720703125	2.639588623046875	2.231591064453125	0.4567236938476563	3.044166748046875	1.726687927246094	0.3261434936523437	3.136401123046875	1.767044067382812	0.2362246246337891	3.057955078125	1.970103454589844	0.04611736679077148	2.931048828125	2.167827270507813	-0.007915157794952393	2.859615234375	2.244395263671875	-0.02688667297363281
324	10.766667	2.99962158203125	1.22321369934082	0.3261401672363281	2.98793896484375	1.406324432373047	0.32481591796875	2.977484375	1.552631042480469	0.3231022033691406	3.030863037109375	1.767054931640625	0.3552185668945312	3.00289111328125	1.732383666992187	0.378814208984375	2.93203076171875	1.771906799316406	0.5014232482910156	2.7383828125	1.970217041015625	0.564282958984375	2.58917431640625	2.156164794921875	0.5722355346679687	2.611017333984375	2.250883422851563	0.5532787475585937	2.66012451171875	2.350576538085938	0.552857666015625	2.6254189453125	2.270807006835938	0.5251386108398437	3.04281298828125	1.730268920898438	0.3223138122558594	3.13555712890625	1.766719604492188	0.2308573760986328	3.104709228515625	1.992638793945313	0.05233000183105468	3.005180908203125	2.20198876953125	-0.01563638496398926	2.966101806640625	2.300392700195312	-0.02829658508300781
325	10.8	2.996180419921875	1.223418853759766	0.326123291015625	2.98044091796875	1.404028778076172	0.3215614013671875	2.967067138671875	1.548334289550781	0.3174577026367187	3.01251416015625	1.762567687988281	0.3447143859863281	2.9862470703125	1.727812133789063	0.3688921508789063	2.924079345703125	1.776313720703125	0.4909522705078125	2.75290966796875	1.951967834472656	0.6279000244140625	2.60828076171875	2.137089477539063	0.647858642578125	2.633176025390625	2.230858276367187	0.6608473510742188	2.674799560546875	2.332138549804688	0.6522244873046875	2.60426806640625	2.249143188476562	0.6069616699218749	3.025389404296875	1.726017883300781	0.3128179931640625	3.112010498046875	1.772896728515625	0.2224292297363281	3.16283935546875	2.003413818359375	0.06056417465209961	3.12203125	2.222515747070313	-0.02505803871154785	3.079447021484375	2.3186875	-0.01833438301086426
326	10.833333	2.993911865234375	1.225738571166992	0.3256951904296875	2.976700927734375	1.405885101318359	0.3162661437988281	2.963355224609375	1.549954406738281	0.3089603881835937	3.00967529296875	1.7645634765625	0.3296186828613281	2.983594482421875	1.730616760253906	0.3550361633300781	2.925609375	1.788148986816406	0.475082763671875	2.776334228515625	1.929419250488281	0.6662537231445312	2.6344287109375	2.1046474609375	0.73450537109375	2.6484716796875	2.199839599609375	0.752044677734375	2.667818115234375	2.307760620117187	0.74706884765625	2.61571923828125	2.22203173828125	0.6927521362304687	3.02208740234375	1.727112670898437	0.2986583251953125	3.106726318359375	1.782110900878906	0.2111662750244141	3.225294677734375	2.003656616210938	0.07458264923095703	3.24073095703125	2.226338134765625	-0.009613931655883789	3.180336181640625	2.312309814453125	-0.01681412506103516
327	10.866667	2.991514892578125	1.226243804931641	0.3210087585449219	2.97406982421875	1.406376373291016	0.3102519226074218	2.961710205078125	1.550579162597656	0.3025500183105469	3.00885107421875	1.764962524414063	0.3247121276855469	2.98231689453125	1.731012145996094	0.3496965637207031	2.923041748046875	1.78489794921875	0.4708799133300781	2.7979580078125	1.904426879882812	0.6920704956054687	2.6623984375	2.058349609375	0.8081840209960938	2.68309033203125	2.145632080078125	0.8472824096679688	2.716235107421875	2.250311767578125	0.8480101928710938	2.6541611328125	2.184528564453125	0.7988629150390625	3.021428955078125	1.727575927734375	0.2937041931152344	3.1080888671875	1.784386047363281	0.2093101806640625	3.267398681640625	1.985854736328125	0.08321027374267578	3.310728271484375	2.207431030273438	0.005798146247863769	3.2585869140625	2.298638671875	-0.002144053220748901
328	10.9	2.990390380859375	1.226735992431641	0.3202864379882813	2.972605224609375	1.406739410400391	0.3095455322265625	2.9604375	1.550895568847656	0.3021164245605469	3.009320556640625	1.764536987304687	0.3264020080566406	2.982622314453125	1.730546264648438	0.3511023254394531	2.92566455078125	1.780160339355469	0.4750961303710938	2.814284912109375	1.879836975097656	0.7126541748046875	2.694091796875	2.014243835449219	0.8642471923828124	2.717560546875	2.08781884765625	0.9242542114257812	2.7531962890625	2.188470703125	0.9496205444335938	2.6779609375	2.132302978515625	0.8944991455078125	3.02148681640625	1.727409484863281	0.2949644775390625	3.109736572265625	1.783337829589844	0.2117496795654297	3.28941162109375	1.973947387695313	0.09699587249755859	3.383873779296875	2.1791455078125	0.02033779716491699	3.348105712890625	2.274459716796875	-0.006582455635070801
329	10.933333	2.986693115234375	1.227629348754883	0.3199858093261719	2.960247314453125	1.405054260253906	0.31089111328125	2.932556884765625	1.545529968261719	0.2999819641113281	2.97051318359375	1.760149291992188	0.3165327758789063	2.9486591796875	1.725423950195312	0.3439501342773438	2.89847021484375	1.774718017578125	0.4695073852539062	2.84628857421875	1.825537719726563	0.7380194702148437	2.732777587890625	1.934023193359375	0.9108567504882813	2.7396484375	1.996535766601562	0.9846365356445312	2.784747802734375	2.083899169921875	1.031201538085937	2.716841064453125	2.036388549804688	0.97704931640625	2.981578369140625	1.723554565429688	0.284761474609375	3.05715576171875	1.759412902832031	0.1821331787109375	3.312694580078125	1.876741516113281	0.1461522521972656	3.470086669921875	2.045646484375	0.09501822662353515	3.479345947265625	2.1389033203125	0.04904725265502929
330	10.966667	2.98526904296875	1.228145797729492	0.3209568786621094	2.95700830078125	1.405543334960937	0.3110314025878906	2.92705322265625	1.545698486328125	0.2989589233398438	2.960205078125	1.761573913574219	0.314152587890625	2.939634521484375	1.726383117675781	0.3421091613769531	2.89238623046875	1.785208129882812	0.4649437561035156	2.875254150390625	1.764553283691406	0.74231884765625	2.768407470703125	1.825802307128906	0.9411580810546875	2.78199560546875	1.880520263671875	1.020218139648438	2.85600048828125	1.959862670898437	1.010150695800781	2.76896337890625	1.894568664550781	1.050076293945313	2.97160546875	1.725075012207031	0.2822627563476562	3.04404150390625	1.765785766601562	0.1789027862548828	3.32455615234375	1.737769104003906	0.1449946136474609	3.555268310546875	1.765533874511719	0.09917498779296875	3.553703369140625	1.740763610839844	-0.002390295267105103
331	11	2.984423583984375	1.231928649902344	0.3219477233886719	2.956005859375	1.410476318359375	0.3121771240234375	2.925418212890625	1.551429138183594	0.2999858093261719	2.95779150390625	1.769077453613281	0.3113094787597656	2.93751318359375	1.734040954589844	0.3402175903320312	2.89016748046875	1.786646179199219	0.4668620300292969	2.878679443359375	1.718811157226563	0.7387440185546875	2.80438525390625	1.711291931152344	0.96197119140625	2.8534423828125	1.7199443359375	1.046046630859375	2.916458740234375	1.765268432617187	1.1235078125	2.830103759765625	1.746601501464844	1.077734619140625	2.9691796875	1.731863830566406	0.2797442321777344	3.043553955078125	1.7255634765625	0.1691007080078125	3.25817138671875	1.538003295898438	0.1895486450195313	3.4835634765625	1.562662963867187	0.1160068206787109	3.497903564453125	1.5703251953125	0.012048095703125
332	11.033333	2.983452880859375	1.230456253051758	0.3205820922851563	2.954843017578125	1.408796142578125	0.3106131591796875	2.923193603515625	1.549321044921875	0.2977645568847656	2.95222119140625	1.767262634277344	0.3086323852539062	2.932591796875	1.731997436523438	0.3376326293945313	2.885503173828125	1.778327026367188	0.466651611328125	2.88548974609375	1.681712097167969	0.7296661376953125	2.834282470703125	1.633698913574219	0.9541183471679687	2.888767333984375	1.640177734375	1.034879150390625	2.950987548828125	1.692675354003906	1.108203735351563	2.84671337890625	1.676407592773438	1.064721313476563	2.96407275390625	1.730210693359375	0.2771195373535156	3.03723046875	1.708441589355469	0.1677803344726563	3.243927978515625	1.518798095703125	0.2208958129882813	3.478153564453125	1.511201385498047	0.1785157928466797	3.5478525390625	1.586529296875	0.2013078308105469
333	11.066667	2.985226318359375	1.230356994628906	0.3237418823242187	2.955644287109375	1.408998077392578	0.3149728088378906	2.924427490234375	1.550078125	0.3037286376953125	2.9456806640625	1.769661193847656	0.3029777526855469	2.927349609375	1.735223571777344	0.3339403991699219	2.87464599609375	1.775104064941406	0.4632943725585937	2.90742138671875	1.628862121582031	0.7007599487304688	2.851686279296875	1.518904724121094	0.9016295166015625	2.89631591796875	1.528584838867188	0.98816650390625	2.941598876953125	1.5411796875	1.087396606445312	2.919390625	1.569432678222656	1.016959899902344	2.958818359375	1.731361206054687	0.2733512878417969	3.028829345703125	1.683195861816406	0.1702176971435547	3.249593994140625	1.517536987304688	0.2456008911132813	3.474698486328125	1.469400665283203	0.1825799713134766	3.547518310546875	1.545424682617187	0.186728271484375
334	11.1	2.98827001953125	1.231658050537109	0.3253224487304687	2.95716650390625	1.410988403320312	0.3173926391601563	2.923143798828125	1.552121032714844	0.3057174987792969	2.945341796875	1.7726943359375	0.3079544372558594	2.92748046875	1.737665405273437	0.3389247131347656	2.877625	1.770721374511719	0.47208251953125	2.906915283203125	1.580068359375	0.6780538330078125	2.874527099609375	1.426084411621094	0.8550706787109374	2.909777587890625	1.443226715087891	0.9452504272460938	2.94809912109375	1.448164489746094	1.048604858398438	2.910843994140625	1.461032928466797	0.9820811157226562	2.9577294921875	1.734633728027344	0.2772942810058594	3.02583837890625	1.687304992675781	0.1716733856201172	3.2508310546875	1.521405883789062	0.2389637756347656	3.47433056640625	1.441072265625	0.2055177612304687	3.560926025390625	1.500345123291016	0.1914712829589844
335	11.133333	2.990322998046875	1.224885726928711	0.3258290405273437	2.96027685546875	1.404412445068359	0.3188118286132812	2.9251455078125	1.545219482421875	0.306711181640625	2.942798095703125	1.766109741210937	0.3125919494628907	2.925744873046875	1.730211608886719	0.3430076904296875	2.875199462890625	1.744593811035156	0.4791788330078125	2.900587158203125	1.522892639160156	0.6518518676757813	2.871798095703125	1.340995147705078	0.8007351684570313	2.8864365234375	1.290968933105469	0.8840997314453125	2.897973876953125	1.243348526000977	0.9829498901367187	2.8580205078125	1.280940368652344	0.9139168701171875	2.955886474609375	1.728834777832031	0.2812744140625	3.02401171875	1.676252685546875	0.1781996154785156	3.26267822265625	1.528447326660156	0.2402045288085937	3.478700927734375	1.426227355957031	0.2203084259033203	3.5601044921875	1.493338836669922	0.2115802612304687
336	11.166667	2.99000390625	1.223194351196289	0.3248041687011719	2.960541015625	1.402414825439453	0.3180552062988281	2.925723876953125	1.542972778320312	0.3060667114257812	2.94213671875	1.763305419921875	0.316230712890625	2.92511865234375	1.726829650878906	0.3457826538085937	2.8732529296875	1.731113830566406	0.4817997741699219	2.893437744140625	1.487014373779297	0.620595458984375	2.862158447265625	1.285085418701172	0.7392439575195312	2.87213671875	1.21227946472168	0.8042293090820313	2.881343505859375	1.176849624633789	0.9080452270507813	2.87014892578125	1.174968933105469	0.8070208129882812	2.955589599609375	1.726782531738281	0.28436767578125	3.02401171875	1.679195434570313	0.1794692687988281	3.26254833984375	1.528764282226562	0.2319483795166015	3.47720947265625	1.430089569091797	0.1940331420898438	3.56126025390625	1.493900115966797	0.1895290985107422
337	11.2	2.998518310546875	1.211978729248047	0.3245631713867188	2.976158447265625	1.391153259277344	0.3221542663574219	2.94496435546875	1.531720520019531	0.3117094116210937	2.951716064453125	1.751257751464844	0.318680908203125	2.93244921875	1.714926025390625	0.3464329223632813	2.864165283203125	1.701780944824219	0.4733232116699219	2.89243798828125	1.443810974121094	0.5776796264648437	2.83189306640625	1.22938493347168	0.6516376342773438	2.83802685546875	1.145976959228516	0.70168994140625	2.82100732421875	1.095298110961914	0.7971054077148437	2.80495751953125	1.119181159973144	0.704808349609375	2.970451416015625	1.714947692871094	0.289902099609375	3.053813720703125	1.678165222167969	0.1928610229492188	3.284327392578125	1.514226196289063	0.2277017364501953	3.480766845703125	1.400389221191406	0.1571971435546875	3.574294189453125	1.444410064697266	0.1753113403320312
338	11.233333	2.998506103515625	1.202109649658203	0.3249203796386719	2.97721435546875	1.380569427490234	0.3233592529296875	2.946497802734375	1.520574157714844	0.3133004760742187	2.955283935546875	1.738621459960938	0.3280108642578125	2.93527734375	1.701723571777344	0.3540225219726563	2.860183349609375	1.675831420898438	0.4741510620117187	2.874259521484375	1.40414306640625	0.5332457275390625	2.8215498046875	1.179013641357422	0.5669490356445313	2.82343701171875	1.083798088073731	0.5854195556640625	2.81368212890625	0.9869015216827393	0.6340602416992187	2.7860673828125	1.06125171661377	0.5811698608398438	2.974055419921875	1.703308166503906	0.2984330139160156	3.05351806640625	1.662299865722656	0.2006721038818359	3.187147705078125	1.412659790039063	0.2176479797363281	3.28773876953125	1.210697891235352	0.1463646697998047	3.389993408203125	1.202323532104492	0.1267693634033203
339	11.266667	2.9996083984375	1.1948779296875	0.3247953491210938	2.97982470703125	1.373320281982422	0.3234852600097656	2.951693115234375	1.513780029296875	0.3144496459960938	2.968117431640625	1.730643737792969	0.3353447265625	2.94629345703125	1.693860656738281	0.3599177551269531	2.862422607421875	1.662880737304687	0.4726215515136719	2.852422119140625	1.386250915527344	0.4993719787597656	2.778001220703125	1.165021194458008	0.4994162902832031	2.7669599609375	1.068835304260254	0.4952916870117188	2.740454345703125	0.9660593338012695	0.5189415283203125	2.758283447265625	1.040604671478272	0.47593701171875	2.986148193359375	1.695510437011719	0.3051865234375	3.062004150390625	1.65137451171875	0.2061228485107422	3.136458740234375	1.377979187011719	0.2038508911132813	3.181025390625	1.16231689453125	0.1179865188598633	3.248207763671875	1.120714172363281	0.04985004806518555
340	11.3	3.007585693359375	1.177471923828125	0.3257581176757812	2.990976806640625	1.357221008300781	0.3291864624023437	2.966997314453125	1.49946255493164	0.3240848083496094	2.97807080078125	1.718019348144531	0.3436656494140625	2.955804443359375	1.680799621582031	0.3677359313964844	2.862236083984375	1.644698364257812	0.4719981384277344	2.830135986328125	1.367005706787109	0.4638839721679687	2.73961474609375	1.15559342956543	0.4169314880371094	2.731704345703125	1.071386428833008	0.4653348083496094	2.72696875	0.9696872673034668	0.5052421569824219	2.758080810546875	1.03631755065918	0.4692396850585938	2.99826513671875	1.682808166503906	0.3145262756347657	3.073468505859375	1.659416198730469	0.2072417144775391	3.096125	1.378032104492187	0.1684293670654297	3.08495849609375	1.152999557495117	0.09271195983886718	3.0978876953125	1.058596984863281	0.0487770881652832
341	11.333333	3.0129169921875	1.163148696899414	0.3359668273925781	2.983312744140625	1.340818176269531	0.3315175476074219	2.971458984375	1.484296844482422	0.3360953369140625	2.98976318359375	1.702355529785156	0.349843994140625	2.966579833984375	1.666590148925781	0.3750171508789062	2.862692626953125	1.635319519042969	0.4702644653320313	2.810521484375	1.379383026123047	0.3719741516113281	2.75134326171875	1.174698059082031	0.2746697998046875	2.841953369140625	1.142616958618164	0.2599159545898437	2.941005615234375	1.101642890930176	0.2394692840576172	2.877853271484375	1.141938064575195	0.3345592346191406	3.008487548828125	1.665839416503906	0.3215172424316406	3.08068408203125	1.645278137207031	0.2119526214599609	3.075270751953125	1.368480194091797	0.1470310211181641	2.992476806640625	1.168520706176758	0.04994655990600586	2.943373046875	1.076173316955567	0.0449892578125
342	11.366667	3.0133271484375	1.163722961425781	0.3358076477050781	2.984218505859375	1.34128515625	0.3318136901855469	2.973945556640625	1.484684631347656	0.3375798950195312	2.995618408203125	1.701782592773438	0.3567425842285156	2.971775146484375	1.665825866699219	0.3808996887207031	2.86429052734375	1.632709716796875	0.4711618347167969	2.81242138671875	1.383754119873047	0.3569403381347656	2.75276513671875	1.187135894775391	0.2450095977783203	2.8434560546875	1.156110809326172	0.2292319946289063	2.94343994140625	1.118861602783203	0.2069168701171875	2.880016357421875	1.153751434326172	0.3005182189941406	3.013877197265625	1.66571630859375	0.3276423950195312	3.083606201171875	1.648189697265625	0.2161452331542969	3.050059326171875	1.380717132568359	0.1266061935424805	2.9255087890625	1.219453872680664	0.005683876514434814	2.8278486328125	1.18222248840332	0.001671235084533691
343	11.4	3.014380615234375	1.162197860717773	0.3338297729492187	2.987076171875	1.339544464111328	0.3300481567382813	2.980849365234375	1.482682678222656	0.33778564453125	3.01568896484375	1.696547119140625	0.3651746215820312	2.989576416015625	1.661357482910156	0.387784423828125	2.871745361328125	1.631605651855469	0.4646740417480469	2.789182373046875	1.43883251953125	0.2821746826171875	2.681330322265625	1.351358642578125	0.0946695327758789	2.7621923828125	1.333109313964844	0.04454784774780273	2.8607109375	1.343572845458984	-0.000183839350938797	2.81162548828125	1.3290380859375	0.09670175933837891	3.03183154296875	1.660634094238281	0.334894775390625	3.093736572265625	1.643736450195312	0.2191995086669922	3.005235107421875	1.408631530761719	0.0883209228515625	2.820525390625	1.351584045410156	-0.04753530120849609	2.728253173828125	1.355587799072266	0.0009296648502349854
344	11.433333	3.011671630859375	1.143181686401367	0.3336096801757812	3.003133056640625	1.323479248046875	0.340117919921875	2.993677001953125	1.467522155761719	0.3435798034667969	3.02516259765625	1.684080505371094	0.3641099243164063	3.00027392578125	1.648823486328125	0.3886024780273438	2.882322021484375	1.643261962890625	0.4722774047851562	2.717678955078125	1.482733032226562	0.3129259338378906	2.58290283203125	1.484938201904297	0.1206583557128906	2.651308837890625	1.468945861816406	0.05306790161132813	2.740023681640625	1.434637542724609	-0.0009654462337493896	2.684009033203125	1.491894012451172	0.03977988052368164	3.04124755859375	1.647411560058594	0.334187744140625	3.092633544921875	1.632698364257812	0.21224755859375	3.015813232421875	1.378878631591797	0.107684211730957	2.79025	1.38551611328125	0.03272915649414063	2.690106201171875	1.372334442138672	0.004177542209625244
345	11.466667	3.00822216796875	1.145744903564453	0.3302073059082031	3.00666259765625	1.328853546142578	0.3377604675292969	2.999602783203125	1.475182769775391	0.3399803466796875	3.041322021484375	1.693267578125	0.3609344787597656	3.01639990234375	1.658154968261719	0.3870356140136719	2.904203857421875	1.66453662109375	0.4815688171386719	2.699940673828125	1.552916198730469	0.3190744018554688	2.56123779296875	1.59543212890625	0.1300702972412109	2.5640615234375	1.6288251953125	0.0370011100769043	2.5925263671875	1.649680725097656	-0.06824169921874999	2.525378173828125	1.63001904296875	-0.007407702445983886	3.054154052734375	1.655865600585937	0.3291685485839844	3.09069140625	1.646620483398437	0.1994352264404297	2.937693115234375	1.443099975585938	0.06219096374511719	2.729415283203125	1.362298522949219	-0.02894805335998535	2.641814208984375	1.421277465820312	-0.01510909748077393
346	11.5	3.00105810546875	1.151355239868164	0.3294298400878906	3.0010830078125	1.334807739257812	0.3364510498046875	2.99688134765625	1.481489288330078	0.3392682495117187	3.03287255859375	1.700471069335938	0.3650321044921875	3.006832275390625	1.664575927734375	0.38906298828125	2.897577880859375	1.666047485351563	0.4875558166503906	2.674474365234375	1.613623107910156	0.3192063598632813	2.562187255859375	1.742079833984375	0.1523085327148437	2.54156494140625	1.755260925292969	0.05628932952880859	2.527408935546875	1.77052685546875	-0.05293664932250976	2.519779052734375	1.791539672851562	0.03089070320129395	3.048634521484375	1.663573486328125	0.3338608093261718	3.111720703125	1.650844665527344	0.2148136138916016	2.92556103515625	1.531526794433594	0.02756682014465332	2.713275390625	1.597075134277344	-0.06758554077148438	2.6235712890625	1.632262512207031	-0.02177992820739746
347	11.533333	2.995079345703125	1.163679244995117	0.326507568359375	2.99825927734375	1.345291931152344	0.3353507690429687	2.9952138671875	1.490607574462891	0.3386402587890625	3.03171435546875	1.707663940429688	0.361651123046875	3.00553515625	1.672546569824219	0.3856863403320313	2.89395654296875	1.682251098632813	0.4789035339355469	2.64983935546875	1.704636901855469	0.3401492004394531	2.617556640625	1.846934204101562	0.1541263122558594	2.54766845703125	1.882260925292969	0.09494797515869141	2.474238037109375	1.920283386230469	0.02218832778930664	2.5345625	1.885701416015625	0.06159088897705078	3.04741796875	1.67063916015625	0.3313919067382812	3.1100322265625	1.665301086425781	0.2129803619384766	2.89582861328125	1.6421484375	0.0233530101776123	2.68219970703125	1.713603454589844	-0.05774036026000977	2.5841806640625	1.75307080078125	-0.05974563598632812
348	11.566667	2.9954833984375	1.167826614379883	0.3241131591796875	2.999429931640625	1.348973693847656	0.33222998046875	2.999942138671875	1.493894500732422	0.3369308776855469	3.04972705078125	1.707254089355469	0.3636539611816406	3.0214267578125	1.673523071289063	0.3869846801757812	2.913822509765625	1.685464416503906	0.4839343566894531	2.66469091796875	1.759564147949219	0.3773131103515625	2.64429443359375	1.898668273925781	0.1880192413330078	2.5799228515625	1.957194458007812	0.1431396026611328	2.511255859375	2.023678039550781	0.08899181365966796	2.53484912109375	1.944522827148437	0.1268028030395508	3.063125244140625	1.669944152832031	0.3328634948730469	3.131538818359375	1.674404174804688	0.2180831756591797	2.933212646484375	1.698941528320312	0.01313288497924805	2.721209228515625	1.792246215820313	-0.04486135101318359	2.62403271484375	1.832541381835938	-0.05142651748657227
349	11.6	2.987663330078125	1.181957397460937	0.3219862976074219	2.990548583984375	1.364217163085937	0.3285478820800781	2.989889892578125	1.509999816894531	0.3318027038574219	3.045255126953125	1.723237121582031	0.3588915100097656	3.015504638671875	1.690169799804687	0.3819719543457031	2.909677001953125	1.712683227539062	0.4802294311523437	2.661052734375	1.833602172851562	0.422023193359375	2.645018310546875	2.007158264160156	0.2612379150390625	2.560897216796875	2.0497314453125	0.2328945770263672	2.463469970703125	2.085892578125	0.1954136810302734	2.518538330078125	2.03977880859375	0.2369024810791016	3.05823046875	1.685263732910156	0.3282657775878906	3.142412353515625	1.701449340820313	0.224681655883789	2.96175439453125	1.7632841796875	0.009248643875122071	2.76823193359375	1.896439697265625	-0.04057097244262695	2.67683935546875	1.948605651855469	-0.05332192611694336
350	11.633333	2.98607958984375	1.189347625732422	0.320902099609375	2.986418212890625	1.373274627685547	0.3266893005371094	2.98463671875	1.52034130859375	0.3299539794921875	3.041173828125	1.734551025390625	0.3625854187011719	3.0108251953125	1.700807800292969	0.3848644409179687	2.912195068359375	1.728542663574219	0.4909033813476563	2.67096533203125	1.878806823730469	0.4691199951171875	2.645425537109375	2.067679809570313	0.3245264282226563	2.56492138671875	2.123572509765625	0.3084024963378906	2.461857421875	2.155798217773437	0.2808116760253906	2.552059814453125	2.13613525390625	0.2704639282226562	3.05435888671875	1.696888549804688	0.330941162109375	3.15118212890625	1.71720361328125	0.2381353912353516	3.009328125	1.816078369140625	0.004790231704711914	2.8254091796875	1.964162841796875	-0.04939018630981445	2.749841796875	2.036698486328125	-0.07094918060302734
351	11.666667	2.98383349609375	1.199706787109375	0.3199497375488281	2.9817041015625	1.383657409667969	0.3215250549316406	2.9758359375	1.530607727050781	0.3200474548339844	3.034856689453125	1.743442077636719	0.3566354064941406	3.0048115234375	1.709376098632812	0.3788038024902344	2.92015185546875	1.740513549804688	0.4953934020996094	2.687246826171875	1.901958679199219	0.5252810668945312	2.63617529296875	2.11653173828125	0.4328018493652344	2.564650146484375	2.18173486328125	0.4106124267578125	2.482007080078125	2.237430297851563	0.3607775268554688	2.5539931640625	2.205476440429687	0.3844290161132812	3.046947021484375	1.706510070800781	0.3237393798828125	3.14361376953125	1.735421325683594	0.2331289367675781	3.041392578125	1.882681762695313	0.004722818851470947	2.883287841796875	2.052555786132813	-0.06459790802001954	2.834430908203125	2.14722021484375	-0.07366758728027344
352	11.7	2.981107421875	1.208756301879883	0.3182038879394531	2.976389892578125	1.390900207519531	0.3162313232421875	2.97132861328125	1.536465393066406	0.313854736328125	3.02976953125	1.747771789550781	0.3470754699707031	3.0005654296875	1.714130065917969	0.3699127502441406	2.932545166015625	1.749404052734375	0.4941967468261719	2.712009033203125	1.899955444335938	0.58562744140625	2.607784423828125	2.102092041015625	0.5193342895507812	2.58529638671875	2.196460205078125	0.5031632690429687	2.5421220703125	2.293776245117187	0.4740888671875	2.57220751953125	2.219740966796875	0.4790109558105469	3.0412236328125	1.710943908691406	0.3145854187011718	3.133484619140625	1.753110595703125	0.22654296875	3.09426416015625	1.934362426757812	0.006738975524902344	2.9564765625	2.114140747070312	-0.07225925445556641	2.925964111328125	2.210979736328125	-0.1023407669067383
353	11.733333	2.97870068359375	1.214338714599609	0.3168403930664063	2.971600341796875	1.396828521728516	0.3142252502441406	2.964708984375	1.5426552734375	0.311386962890625	3.019303955078125	1.755809020996094	0.3428048706054688	2.99158984375	1.721419799804687	0.366623779296875	2.9285703125	1.759830139160156	0.4930028991699218	2.743331787109375	1.926412536621094	0.6270765991210937	2.593141357421875	2.108492919921875	0.601153076171875	2.598040771484375	2.206872436523438	0.6051357421875	2.642989013671875	2.307806274414062	0.5997084350585937	2.58914697265625	2.234387084960938	0.5792272338867187	3.03060009765625	1.719154602050781	0.3098808288574219	3.119392578125	1.764035583496094	0.2191691284179688	3.162234130859375	1.9616845703125	0.01375390625	3.044898193359375	2.153534057617188	-0.07136372375488281	3.0507919921875	2.25463232421875	-0.103162956237793
354	11.766667	2.978222900390625	1.216886871337891	0.3153538208007812	2.96920947265625	1.399615051269531	0.3113992309570313	2.9613251953125	1.54565283203125	0.3078253784179688	3.01502685546875	1.759617797851563	0.3382384338378907	2.987625244140625	1.725083251953125	0.3624071044921875	2.927154541015625	1.76197998046875	0.4907882385253906	2.769473876953125	1.923310180664062	0.6624044189453125	2.6170458984375	2.104403198242188	0.686228759765625	2.638325927734375	2.19742041015625	0.7117296752929687	2.68795751953125	2.29640869140625	0.7164122314453125	2.62398046875	2.225419799804687	0.6659366455078125	3.026321044921875	1.722852905273438	0.3052895202636719	3.1165361328125	1.767221984863281	0.2153536376953125	3.2245595703125	1.963277160644531	0.03285753631591797	3.138025146484375	2.169023559570312	-0.05779964447021484	3.17166845703125	2.26108203125	-0.09906613159179688
355	11.8	2.976841064453125	1.219211791992187	0.3127687072753906	2.9653984375	1.400997528076172	0.3081199340820313	2.955749267578125	1.546285766601562	0.3040975646972656	3.002837890625	1.761217041015625	0.3314965209960937	2.9766611328125	1.726338012695313	0.3560750732421875	2.91567431640625	1.767300598144531	0.4822402038574219	2.811118896484375	1.903133911132812	0.7064489746093749	2.65812109375	2.0762158203125	0.7588361206054688	2.670364501953125	2.160918823242187	0.80728125	2.724796630859375	2.256730590820313	0.8132463378906249	2.645921875	2.197067016601562	0.7723984985351563	3.015105224609375	1.724545715332031	0.2991312255859375	3.10136669921875	1.776897277832031	0.210487548828125	3.278045654296875	1.950908508300781	0.06488850402832032	3.2331806640625	2.164812377929688	-0.03396417236328125	3.27962939453125	2.254921752929687	-0.06454446411132812
356	11.833333	2.976993896484375	1.221937759399414	0.3108478393554687	2.964358154296875	1.403961853027344	0.3049525451660156	2.953525146484375	1.54941357421875	0.2997933349609375	3.00058544921875	1.764989013671875	0.3256096496582031	2.97417236328125	1.730276611328125	0.3503679504394531	2.913737060546875	1.769450012207031	0.4776887817382813	2.828689453125	1.882414733886719	0.7225694580078125	2.70010009765625	2.0403359375	0.8444427490234375	2.721853271484375	2.116963500976563	0.9024420166015625	2.766447509765625	2.213262573242187	0.9334794921875	2.706467529296875	2.155058837890625	0.9031529541015625	3.0130927734375	1.727948364257812	0.2936065063476562	3.103316650390625	1.774595581054688	0.205328369140625	3.320609619140625	1.9171298828125	0.08089984130859375	3.312508544921875	2.130745971679687	-0.02894088554382324	3.389968505859375	2.20118310546875	-0.04609860610961914
357	11.866667	2.976004150390625	1.221327819824219	0.3112565307617188	2.959937744140625	1.402419708251953	0.3043770446777344	2.945175537109375	1.546962158203125	0.2977183227539063	2.987390625	1.763102416992187	0.3204871826171875	2.96191845703125	1.728261291503906	0.3456998901367188	2.9005830078125	1.767658508300781	0.4719430847167969	2.85274609375	1.843932800292969	0.7389800415039063	2.748592041015625	1.973229309082031	0.907435791015625	2.77605517578125	2.042077758789063	0.9718431396484375	2.813625732421875	2.131505249023437	1.024123168945313	2.74824951171875	2.078624877929688	0.9744017333984375	3.000567138671875	1.726058654785156	0.2890331420898438	3.088927001953125	1.766582214355469	0.1966420593261719	3.343513916015625	1.86619482421875	0.1088296661376953	3.36009912109375	2.08194970703125	0.006150498867034913	3.460357666015625	2.111664672851562	-0.009476123809814453
358	11.9	2.976036865234375	1.22097673034668	0.3107193298339844	2.959164306640625	1.401615844726563	0.3035715637207032	2.94368017578125	1.545775268554687	0.296659423828125	2.9870283203125	1.761216430664063	0.3195837097167969	2.961627197265625	1.726508117675781	0.3448516845703125	2.90217724609375	1.761047546386719	0.4730646057128906	2.86298876953125	1.796491149902344	0.7492939453125	2.7859072265625	1.892619262695312	0.95062744140625	2.833589111328125	1.927201965332031	1.028948852539062	2.89550439453125	1.984353149414062	1.099612182617187	2.822474365234375	1.952871154785156	1.056220947265625	2.99976318359375	1.724260681152344	0.2880069885253906	3.088896240234375	1.717907897949219	0.1883668365478516	3.348873046875	1.598691528320312	0.2061211700439453	3.58120751953125	1.636624328613281	0.1646626586914063	3.60429931640625	1.733069213867187	0.1286204986572266
359	11.933333	2.978479248046875	1.224422988891602	0.3138123474121094	2.952678955078125	1.4041337890625	0.3083778381347656	2.931372802734375	1.547692077636719	0.3036372680664062	2.962269287109375	1.766552062988281	0.3022085266113281	2.942982666015625	1.732901794433594	0.3336075134277344	2.894817626953125	1.772310913085938	0.4651707458496094	2.90607275390625	1.716314514160156	0.740656005859375	2.822708984375	1.773380004882813	0.9540886840820313	2.852284912109375	1.811094604492188	1.039609985351563	2.89319775390625	1.8756708984375	1.11871923828125	2.860223388671875	1.815584655761719	1.075538208007812	2.97318994140625	1.727623718261719	0.2723382263183594	3.040783203125	1.683885681152344	0.1653576507568359	3.271447509765625	1.527439270019531	0.232411865234375	3.493236572265625	1.515664489746094	0.1438057708740234	3.54755517578125	1.60483251953125	0.1282865142822266
360	11.966667	2.98139794921875	1.225828521728516	0.3155859985351562	2.953822021484375	1.405201507568359	0.3109497375488281	2.9290517578125	1.548105224609375	0.3056368408203125	2.9599033203125	1.766839294433594	0.3026814575195312	2.941205810546875	1.733346496582031	0.3345599975585937	2.895026611328125	1.769394287109375	0.467705322265625	2.908407470703125	1.670541198730469	0.730613037109375	2.840346923828125	1.659107482910156	0.9563076782226563	2.88238427734375	1.6669892578125	1.044464599609375	2.92882421875	1.694475952148438	1.140263061523437	2.87558203125	1.66377978515625	1.079842041015625	2.970267578125	1.727799621582031	0.2728026123046875	3.035347412109375	1.679813110351563	0.1661732482910156	3.27444482421875	1.537456420898438	0.2344268493652344	3.503261474609375	1.494455352783203	0.1804455108642578	3.5588486328125	1.578672058105469	0.1496519775390625
361	12	2.984063720703125	1.224743118286133	0.3153136901855469	2.954568359375	1.403729614257812	0.3103241577148437	2.92461865234375	1.545465454101563	0.3025186157226563	2.950369384765625	1.764790283203125	0.3016140441894531	2.9332734375	1.7304951171875	0.3335083312988281	2.889714111328125	1.764883911132813	0.4679076538085937	2.919816650390625	1.619595336914063	0.706644287109375	2.853849365234375	1.538028015136719	0.9179566650390625	2.894726318359375	1.559215759277344	1.004406799316406	2.93225244140625	1.568595397949219	1.107285278320312	2.884492919921875	1.562992736816406	1.039649291992188	2.960847900390625	1.726388488769531	0.2709904479980469	3.022805908203125	1.671686584472656	0.1658098449707031	3.267080810546875	1.535052978515625	0.2265468597412109	3.490041748046875	1.462799865722656	0.1802465057373047	3.558127685546875	1.539815307617188	0.1566905059814453
362	12.033333	2.98773828125	1.224862396240234	0.3170130310058594	2.95796337890625	1.403885009765625	0.3133028259277344	2.92597509765625	1.545211669921875	0.3054143371582031	2.946645263671875	1.765092712402344	0.3098352966308594	2.930259765625	1.729647399902344	0.3408546447753906	2.884459228515625	1.751144287109375	0.4772188720703125	2.91348193359375	1.578798217773437	0.6974658813476563	2.875315673828125	1.455854614257813	0.895246337890625	2.914192626953125	1.431521728515625	0.9818219604492188	2.950007568359375	1.393374664306641	1.078512084960938	2.902697998046875	1.418869293212891	1.014607055664063	2.9580947265625	1.727677795410156	0.2783275756835937	3.028383056640625	1.679497863769531	0.1751661376953125	3.225794189453125	1.486305114746094	0.2511865539550781	3.42196142578125	1.368801605224609	0.1817670745849609	3.496779541015625	1.425965270996094	0.1341985626220703
363	12.066667	2.990961669921875	1.223599014282227	0.3195606994628906	2.961723388671875	1.403041229248047	0.3166266784667969	2.9288779296875	1.544417053222656	0.3085408935546875	2.94833984375	1.76465869140625	0.31734716796875	2.931387939453125	1.728527526855469	0.34739404296875	2.8816572265625	1.736897827148438	0.4840860595703125	2.903350341796875	1.518693176269531	0.660842529296875	2.875327880859375	1.346078338623047	0.8199014282226562	2.924921142578125	1.308075866699219	0.8955866088867187	2.977140625	1.288065368652344	0.9904615478515625	2.932990234375	1.298875701904297	0.931817138671875	2.960736083984375	1.727801635742187	0.2854049682617187	3.027322509765625	1.680138732910156	0.179290771484375	3.266441650390625	1.528392517089844	0.2256788635253906	3.476875732421875	1.420714416503906	0.1878973999023437	3.5674130859375	1.470498962402344	0.1657377777099609
364	12.1	2.995083984375	1.221458572387695	0.3215671997070312	2.966042724609375	1.400256500244141	0.3206664733886719	2.9296748046875	1.540151733398437	0.3118238830566406	2.94730322265625	1.759576171875	0.3234232177734375	2.929786865234375	1.723161010742188	0.35247265625	2.877939453125	1.716753601074219	0.4878911437988281	2.895561767578125	1.473671478271484	0.6269136962890625	2.854037841796875	1.280239196777344	0.7546553344726562	2.896932373046875	1.23934504699707	0.83241650390625	2.940630859375	1.188810775756836	0.919442626953125	2.93653857421875	1.220713562011719	0.8469315185546875	2.960833740234375	1.723275512695313	0.2916041870117188	3.028626220703125	1.67528369140625	0.1870534973144531	3.26285986328125	1.518706665039062	0.2355505676269531	3.4655390625	1.429620300292969	0.1469166870117188	3.550552734375	1.491369842529297	0.1533760528564453
365	12.133333	3.001715087890625	1.216860733032227	0.3230169677734375	2.976125732421875	1.395702423095703	0.3234022827148437	2.93666455078125	1.534095886230469	0.3111305541992188	2.9533046875	1.752686645507813	0.3277589721679687	2.931400390625	1.716180419921875	0.3532766723632813	2.8620546875	1.701773864746094	0.4795285949707031	2.882859130859375	1.445084167480469	0.5890172729492188	2.8248857421875	1.237330078125	0.681980224609375	2.862597412109375	1.175782699584961	0.7475413818359375	2.899606201171875	1.109541290283203	0.8263803100585938	2.924046875	1.160650665283203	0.7370384521484376	2.971358154296875	1.716730041503906	0.2980746765136719	3.058779541015625	1.698654602050781	0.1992499237060547	3.251306640625	1.489855102539063	0.2244973449707031	3.409962890625	1.342564239501953	0.1259894790649414	3.50365966796875	1.385309906005859	0.1055648651123047
366	12.166667	3.00838720703125	1.207996810913086	0.3267897338867187	2.985906005859375	1.388418426513672	0.3281427307128906	2.947514404296875	1.528049072265625	0.3155621948242188	2.96818359375	1.747559448242187	0.3341380615234375	2.945037353515625	1.711072875976563	0.3592046813964844	2.864796630859375	1.687060180664063	0.4784117126464844	2.86145556640625	1.413040191650391	0.5433693237304688	2.80287744140625	1.189158264160156	0.591534423828125	2.80351025390625	1.112265701293945	0.652509521484375	2.798242431640625	1.029741638183594	0.7252364501953125	2.880438232421875	1.091296394348145	0.6493443603515625	2.986131591796875	1.711236938476563	0.3042941284179688	3.074009033203125	1.686386413574219	0.2061934204101563	3.21156689453125	1.434589477539062	0.2013632049560547	3.31925439453125	1.23058869934082	0.1374482879638672	3.40512548828125	1.170304122924805	0.124908332824707
367	12.2	3.0124365234375	1.200505172729492	0.3318434143066406	2.990554931640625	1.380760711669922	0.3342593383789063	2.95257666015625	1.520374755859375	0.3223555908203125	2.9740400390625	1.739348571777344	0.3429642639160156	2.95119775390625	1.702693969726563	0.3679403381347656	2.8637294921875	1.668576477050781	0.4791060485839844	2.835341796875	1.389169647216797	0.4947786560058594	2.7553671875	1.167046127319336	0.49427099609375	2.739377685546875	1.07649853515625	0.528216064453125	2.7124755859375	0.9902495365142823	0.5909400634765625	2.77066455078125	1.035642311096191	0.5254254150390625	2.9914384765625	1.703353332519531	0.3125104675292969	3.0686953125	1.673772338867187	0.2072716674804687	3.16004345703125	1.402393707275391	0.1949897308349609	3.207367431640625	1.180434219360352	0.1198271026611328	3.28135009765625	1.112875648498535	0.08666338348388672
368	12.233333	3.012429931640625	1.182555023193359	0.3310403747558594	2.994455078125	1.362428314208984	0.33575927734375	2.97591015625	1.505798400878906	0.3362804870605469	2.984930908203125	1.725024230957031	0.3531170043945313	2.963697021484375	1.687776000976563	0.3782149353027344	2.863287841796875	1.651140197753906	0.4760443115234375	2.894998046875	1.372855834960937	0.47330419921875	2.924319580078125	1.13960237121582	0.4733090209960937	2.866669189453125	1.062104396820068	0.4873317260742188	2.811244873046875	0.9683971099853516	0.4753974304199219	2.862015380859375	1.02455888748169	0.47551611328125	3.004811767578125	1.689654541015625	0.3238197631835937	3.0719482421875	1.668059692382812	0.2107059631347656	3.12768994140625	1.390099945068359	0.1777951965332031	3.104597900390625	1.169473937988281	0.0913895492553711	3.12703173828125	1.070062889099121	0.06573719024658203
369	12.266667	3.021318115234375	1.180516479492187	0.3353747863769531	2.995619873046875	1.359831359863281	0.3348565673828125	2.978589111328125	1.503630584716797	0.3369123840332031	2.99824169921875	1.72234130859375	0.3562540893554688	2.974855224609375	1.685869873046875	0.3807449951171875	2.867736083984375	1.6567236328125	0.4742565002441406	2.890048828125	1.388153717041016	0.3961357421875	2.909205322265625	1.162645111083984	0.3310226745605468	2.86415673828125	1.089469367980957	0.3776646118164063	2.82865283203125	0.9909902362823486	0.4105088500976563	2.836390869140625	1.068259124755859	0.3970600891113281	3.01673681640625	1.686270385742187	0.3267550964355469	3.08687060546875	1.662974853515625	0.2155377960205078	3.089110595703125	1.384627258300781	0.1503056488037109	3.007915283203125	1.18171614074707	0.05486846542358399	2.996454345703125	1.081236450195312	0.02562639427185059
370	12.3	3.02366845703125	1.16369807434082	0.3359346923828125	3.00211962890625	1.341781799316406	0.3380240478515625	2.987078857421875	1.484370635986328	0.341307861328125	3.0042216796875	1.701134460449219	0.3607610473632812	2.981971923828125	1.664662170410156	0.3853353881835938	2.881557373046875	1.637274780273438	0.4844791259765625	3.016478515625	1.423903472900391	0.3683616027832031	3.00831298828125	1.268589965820313	0.1945691680908203	2.995721923828125	1.177260284423828	0.224162857055664	2.9499228515625	1.097396492004395	0.2818673400878906	2.927463623046875	1.196225479125977	0.2814395751953125	3.022423095703125	1.665726196289063	0.3310973510742187	3.0969599609375	1.653337768554688	0.2225703582763672	3.048552978515625	1.385165008544922	0.1457352905273437	2.9128701171875	1.227078186035156	0.03448222732543945	2.877693603515625	1.132640762329101	0.007773317337036133
371	12.333333	3.025802978515625	1.157856918334961	0.3346312255859375	3.0066787109375	1.335460052490234	0.337052001953125	2.993060791015625	1.477593719482422	0.340189208984375	3.016975830078125	1.6913125	0.372036376953125	2.993651611328125	1.654357360839844	0.3943804321289063	2.884936767578125	1.619024291992187	0.4805382080078125	3.067337890625	1.481106506347656	0.3247190246582031	2.990087890625	1.429668823242187	0.1118192672729492	2.980457763671875	1.336724273681641	0.08803020477294922	2.9583037109375	1.231539260864258	0.07567870330810547	3.037239013671875	1.298147064208985	0.1593877258300781	3.033996826171875	1.657266235351563	0.3404835510253906	3.099823974609375	1.644823120117187	0.2271097412109375	3.016040771484375	1.395194610595703	0.1263040924072266	2.82006494140625	1.345186218261719	0.006276697158813477	2.719190673828125	1.364078521728516	0.02196350288391113
372	12.366667	3.02678759765625	1.151379272460938	0.3367842712402344	3.009783935546875	1.329932861328125	0.3406969299316406	2.99639306640625	1.472693725585938	0.3439674682617188	3.024461181640625	1.687084655761719	0.3741731872558594	3.000990234375	1.650462585449219	0.397354248046875	2.88482958984375	1.6294521484375	0.4793908996582031	3.0585615234375	1.467279602050781	0.3353790893554687	2.96402392578125	1.487780395507813	0.1231513748168945	2.888198974609375	1.458179534912109	0.07070330810546875	2.80679248046875	1.451277221679687	-0.0009353160858154297	2.84964404296875	1.472007080078125	0.07690791320800781	3.04028759765625	1.652463745117188	0.3422962646484375	3.100328369140625	1.639518188476563	0.2251782989501953	3.02727880859375	1.387371398925781	0.1190775833129883	2.826056640625	1.338147827148437	0.005627654552459717	2.7239951171875	1.347239868164062	0.02489104843139648
373	12.4	3.02580859375	1.145125030517578	0.3392096862792969	3.009234619140625	1.324248992919922	0.3448450622558594	2.995581787109375	1.467420654296875	0.3490685424804688	3.02948388671875	1.681274230957031	0.3820249328613281	3.005539306640625	1.644744018554688	0.4052023315429688	2.89026171875	1.641173461914063	0.49177783203125	2.971847900390625	1.501558715820313	0.2646923217773438	2.8538154296875	1.628011169433594	0.1071341781616211	2.797281494140625	1.638096313476562	0.0287849235534668	2.757150390625	1.636814086914062	-0.07255719757080079	2.7621455078125	1.654993713378906	0.007872439861297608	3.04387646484375	1.646679138183594	0.349206787109375	3.085732177734375	1.633292358398438	0.2240271301269531	2.942853271484375	1.419120483398437	0.1040235214233398	2.72280810546875	1.434548522949219	0.01751654624938965	2.63952880859375	1.371532379150391	0.02329632377624512
374	12.433333	3.022945556640625	1.136476791381836	0.3391351013183594	3.01991650390625	1.316476348876953	0.3529536437988281	3.005971435546875	1.460107757568359	0.3562586059570312	3.03487890625	1.675836120605469	0.3863023071289062	3.01183251953125	1.638936462402344	0.4101342163085938	2.895075439453125	1.654854858398437	0.4940691528320312	2.715705322265625	1.565057006835938	0.2991884765625	2.594899169921875	1.660704467773437	0.122113151550293	2.562983642578125	1.701931701660156	0.03977997589111328	2.5014013671875	1.748642700195313	-0.03757896423339844	2.53521337890625	1.712860656738281	0.01988763427734375	3.050044189453125	1.641046875	0.3537959899902344	3.089532958984375	1.649484558105469	0.2269747619628906	2.950837646484375	1.470598083496094	0.05386623764038086	2.726515380859375	1.46139208984375	-0.02421577262878418	2.674623779296875	1.385227447509766	0.02594794845581055
375	12.466667	3.015122802734375	1.138699920654297	0.3391027221679688	3.018626220703125	1.317104248046875	0.3575576171875	3.00843994140625	1.460015563964844	0.3638959350585937	3.02859033203125	1.675159484863281	0.3949369812011719	3.00603564453125	1.637696044921875	0.417670654296875	2.889769775390625	1.651576904296875	0.5010445251464843	2.699519287109375	1.645290405273438	0.2986197814941406	2.59883349609375	1.748245361328125	0.1151728897094727	2.549919921875	1.813011962890625	0.06237409210205078	2.472375244140625	1.875950561523438	0.01958909225463867	2.519433837890625	1.831014343261719	0.05465379333496094	3.04610888671875	1.641184692382812	0.3632564392089844	3.0894140625	1.659483581542969	0.2396591033935547	2.894189208984375	1.553241394042969	0.06427553558349609	2.667091796875	1.60603759765625	0.02665567016601562	2.564697998046875	1.62532421875	0.03014308929443359
376	12.5	3.01383984375	1.145623306274414	0.3382792358398438	3.020883056640625	1.325563018798828	0.3563196716308594	3.015229248046875	1.469976593017578	0.3631135559082031	3.04359228515625	1.686718811035156	0.3899927673339844	3.018504638671875	1.650478881835937	0.4130045776367188	2.90757470703125	1.658490905761719	0.506060791015625	2.7003662109375	1.710353393554688	0.3245154724121094	2.5927392578125	1.816155334472656	0.1440164794921875	2.588690185546875	1.892485595703125	0.08319703674316406	2.554700927734375	1.973250793457031	0.01734355926513672	2.578655029296875	1.893132446289063	0.04493901062011719	3.060882080078125	1.650955322265625	0.359485107421875	3.11748193359375	1.654877197265625	0.2387433471679687	2.882186767578125	1.656916748046875	0.07682579803466796	2.665221923828125	1.736492797851563	0.01884417915344238	2.56537744140625	1.703449523925781	0.01994606781005859
377	12.533333	3.009817626953125	1.153787963867188	0.3333137512207031	3.01712255859375	1.333933288574219	0.3434424438476563	3.014947021484375	1.478252044677734	0.34627978515625	3.066718505859375	1.68974560546875	0.3759364013671875	3.039255126953125	1.655760864257813	0.3994332580566406	2.9285244140625	1.672108215332031	0.4911255187988281	2.69684912109375	1.780711059570312	0.3781312561035156	2.6044873046875	1.903176818847656	0.2004129791259766	2.61796826171875	1.986645324707031	0.1519285125732422	2.60362255859375	2.082662841796875	0.1015637054443359	2.607892822265625	1.991924682617187	0.1120540313720703	3.078664794921875	1.653268676757813	0.3439315185546875	3.13135400390625	1.659942749023438	0.221874267578125	2.89410107421875	1.716640319824219	0.074495849609375	2.675065673828125	1.801752868652344	0.03849772262573242	2.6376025390625	1.885669738769531	-0.01217226314544678
378	12.566667	3.01013330078125	1.170976104736328	0.3304527587890625	3.015635498046875	1.353161926269531	0.3439570922851563	3.01295703125	1.499123596191406	0.3500781555175781	3.063779541015625	1.713501953125	0.3805280151367187	3.03658642578125	1.678737182617188	0.4044727783203125	2.9303779296875	1.691912109375	0.5044388732910157	2.701182373046875	1.831315185546875	0.4139852905273437	2.61052685546875	1.978394897460938	0.2508692474365234	2.636220703125	2.064405395507813	0.2099623870849609	2.645932861328125	2.1635673828125	0.1617301788330078	2.631318603515625	2.07768017578125	0.1731766662597656	3.07580908203125	1.676853149414062	0.3478062744140625	3.134697509765625	1.6897666015625	0.2273213500976562	2.912510986328125	1.775156982421875	0.06438442993164062	2.7026943359375	1.889537902832031	0.03627414321899414	2.686486328125	1.992219116210938	0.01446363353729248
379	12.6	3.0068388671875	1.180473449707031	0.3288385620117187	3.012205810546875	1.362179046630859	0.3426849060058594	3.008760009765625	1.507761108398437	0.3487507934570312	3.053326416015625	1.721764465332031	0.3866647644042969	3.026864990234375	1.685617980957031	0.4090711364746094	2.929412353515625	1.708075561523438	0.515553955078125	2.7092958984375	1.872412780761719	0.4500761108398437	2.61062255859375	2.033446411132813	0.3068720092773438	2.6360595703125	2.122997802734375	0.2749929504394531	2.634876220703125	2.227711303710938	0.2399754791259766	2.6303173828125	2.1402705078125	0.2402154846191406	3.0666865234375	1.686624389648438	0.353012939453125	3.135771484375	1.713494140625	0.2409153900146484	2.947912109375	1.825645568847656	0.05404077529907227	2.750328857421875	1.961232666015625	0.04048265838623047	2.735473388671875	2.0649111328125	0.02449617767333984
380	12.633333	3.00437939453125	1.188619766235351	0.3302957763671875	3.00537060546875	1.371105804443359	0.3420698852539062	3.00273876953125	1.517098266601562	0.3492819213867188	3.04708251953125	1.731780822753906	0.3875855102539063	3.020481689453125	1.69548974609375	0.4099351806640625	2.929520263671875	1.725181091308594	0.5209078979492188	2.71566943359375	1.90617578125	0.4791734619140625	2.612614013671875	2.090399780273438	0.3698097839355469	2.644026611328125	2.18335595703125	0.3591160888671875	2.662512939453125	2.291982177734375	0.3479036254882812	2.63809716796875	2.197786499023437	0.3121612854003906	3.06065625	1.696560119628906	0.3538720397949219	3.142116455078125	1.731934631347656	0.2524623870849609	2.987534912109375	1.883495910644531	0.06159250259399414	2.798821533203125	2.032939575195313	0.05797183227539063	2.791697509765625	2.133466674804688	0.02424254608154297
381	12.666667	3.001622314453125	1.196157470703125	0.328176513671875	3.001305419921875	1.377543151855469	0.3388857421875	2.995252685546875	1.522595397949219	0.3438035583496094	3.0397783203125	1.73605126953125	0.3804982604980469	3.01296630859375	1.700290222167969	0.4027316589355469	2.928915771484375	1.738900817871094	0.5151691284179688	2.7212470703125	1.927302124023437	0.539490966796875	2.624503662109375	2.117860473632812	0.4388485107421875	2.65598779296875	2.208405151367187	0.4181475830078125	2.679730224609375	2.313671997070313	0.3965523986816406	2.647718505859375	2.227773559570313	0.3792222595214844	3.053476806640625	1.700714233398438	0.3474464111328125	3.13786181640625	1.737471252441406	0.2501423034667969	3.038131103515625	1.912696960449219	0.04621043777465821	2.86948828125	2.0817236328125	0.06076741027832031	2.83119189453125	2.176567138671875	0.03452500534057617
382	12.7	3.001375732421875	1.206141799926758	0.3274722290039063	3.000803955078125	1.388205932617188	0.3380375061035156	2.9918798828125	1.533691772460938	0.3413557739257813	3.042078125	1.746721313476562	0.3781249389648437	3.0151376953125	1.711230102539063	0.4010386352539063	2.933646728515625	1.747933715820313	0.5166502075195313	2.733673583984375	1.935715576171875	0.5840780029296875	2.623955810546875	2.133616577148437	0.5132980346679688	2.662747314453125	2.2209111328125	0.4895496826171875	2.678875732421875	2.32856640625	0.4708199157714844	2.655007080078125	2.246090942382812	0.4612476501464844	3.054064208984375	1.711211669921875	0.3443190307617188	3.1371728515625	1.752017578125	0.2468496551513672	3.06859716796875	1.956671936035156	0.05643027877807617	2.91855126953125	2.143520629882812	0.04164482498168946	2.922639404296875	2.247169067382813	0.01989319038391113
383	12.733333	2.999816650390625	1.209974487304688	0.3273418884277344	2.996727783203125	1.393147827148437	0.3354977722167969	2.985350830078125	1.539304748535156	0.336718994140625	3.034228515625	1.754337707519531	0.3709532165527344	3.00725244140625	1.71879638671875	0.3943502502441406	2.93681640625	1.762732727050781	0.5155913696289063	2.744263671875	1.947698608398437	0.6125175170898437	2.629053466796875	2.153598510742188	0.57833447265625	2.675072021484375	2.240730102539063	0.56900244140625	2.716724853515625	2.343435424804688	0.5617459106445313	2.656614990234375	2.26422314453125	0.52809033203125	3.046693359375	1.718241455078125	0.3375254211425781	3.13448681640625	1.761901794433594	0.2444710693359375	3.126388671875	1.971464172363281	0.04501330947875976	2.995560791015625	2.17430224609375	0.05006983184814453	2.9643603515625	2.275377197265625	0.03711028289794922
384	12.766667	2.997698974609375	1.214399658203125	0.3259454956054688	2.993157470703125	1.397578643798828	0.3319207458496094	2.980769775390625	1.543619079589844	0.3314783935546875	3.028778076171875	1.758888977050781	0.3650666809082031	3.00151953125	1.723459838867187	0.3882775268554687	2.9344462890625	1.760745666503906	0.5135398559570312	2.760198974609375	1.940853271484375	0.6471077270507812	2.644377685546875	2.149045654296875	0.6401663818359375	2.68408349609375	2.238948120117187	0.6516790771484375	2.727045166015625	2.341042114257812	0.6594674682617188	2.67911572265625	2.272882690429688	0.6261824951171875	3.04179345703125	1.722613159179688	0.3320661315917969	3.131471435546875	1.764699279785156	0.2401418151855469	3.17695263671875	1.980372802734375	0.05269111633300781	3.062948974609375	2.192914184570312	0.04355356216430664	3.0570693359375	2.298454711914062	0.03020491600036621
385	12.8	2.995835205078125	1.218175521850586	0.3284656982421875	2.988541748046875	1.400984893798828	0.3314999694824219	2.9779853515625	1.54688671875	0.3311968994140625	3.022577880859375	1.763161254882812	0.3598249206542969	2.996290771484375	1.727809936523438	0.3840429077148437	2.93096337890625	1.766992248535156	0.50931787109375	2.779655029296875	1.93065185546875	0.6843967895507812	2.653807373046875	2.130301147460937	0.7142470703125	2.69049365234375	2.218773071289062	0.738345458984375	2.745970947265625	2.314619750976562	0.7425696411132813	2.676868408203125	2.25319287109375	0.7018018798828125	3.035773681640625	1.726530883789062	0.327443359375	3.1232919921875	1.772323669433594	0.2355909881591797	3.234845458984375	1.977337341308594	0.06551811218261719	3.137637451171875	2.196124877929687	0.03881972122192383	3.152493408203125	2.301181030273438	0.03171620941162109
386	12.833333	2.996633056640625	1.218340423583984	0.3260307006835937	2.988583251953125	1.400400115966797	0.3277918395996094	2.977008056640625	1.545628051757812	0.3262362365722656	3.0200576171875	1.761652099609375	0.3520458374023437	2.99439208984375	1.726501281738281	0.3767988586425781	2.932001708984375	1.763990783691406	0.5033951416015625	2.79651318359375	1.917529846191406	0.6977062377929687	2.6701748046875	2.09911669921875	0.7825609741210937	2.718182373046875	2.175244018554688	0.8222562866210937	2.77833154296875	2.262619140625	0.8527762451171875	2.698097900390625	2.21649267578125	0.7817445678710937	3.03315185546875	1.724932067871094	0.3200439147949219	3.120861328125	1.769528076171875	0.2285788116455078	3.2647626953125	1.966628662109375	0.0763433837890625	3.215363525390625	2.196669555664062	0.02936963081359863	3.25707861328125	2.292920776367187	0.01477609348297119
387	12.866667	2.99832666015625	1.222988082885742	0.322561279296875	2.986734130859375	1.405609436035156	0.3220660705566406	2.9728212890625	1.5512041015625	0.3189416809082031	3.01217822265625	1.768532470703125	0.3473551940917969	2.98644873046875	1.732659606933594	0.3714101257324219	2.918565185546875	1.764599487304688	0.4973889770507812	2.813104248046875	1.889153930664063	0.7291298217773438	2.70425	2.059415161132812	0.8546541137695313	2.73553955078125	2.144494995117188	0.8938627319335938	2.787651123046875	2.241233032226563	0.9083392333984375	2.734494873046875	2.182178344726562	0.8952039184570313	3.026544189453125	1.732116760253906	0.3152263488769531	3.1145498046875	1.780978637695313	0.2254339141845703	3.311165771484375	1.947570007324219	0.09505817413330078	3.298303466796875	2.180113403320313	0.03345923995971679	3.34045703125	2.275085083007812	0.01081857681274414
388	12.9	2.99789013671875	1.224694702148438	0.3233690185546875	2.97937451171875	1.406384643554687	0.3185332946777344	2.96496044921875	1.551682006835938	0.3148995056152344	3.005355712890625	1.768801452636719	0.3405071105957031	2.979777099609375	1.733348754882813	0.3651691589355469	2.91553125	1.775584289550781	0.4897421875	2.83127490234375	1.863943176269531	0.745035888671875	2.721948486328125	1.983122924804688	0.91897900390625	2.769468505859375	2.061802490234375	0.9546844482421875	2.797563232421875	2.15281201171875	1.011003723144531	2.76601708984375	2.101473266601563	0.9424822998046875	3.019236328125	1.732043334960938	0.3086847534179687	3.107147705078125	1.774630310058594	0.215977783203125	3.340954345703125	1.913627502441406	0.1203004837036133	3.375039306640625	2.138126098632813	0.04100283813476562	3.427977294921875	2.228606811523437	0.02416344451904297
389	12.933333	2.9951953125	1.225361724853516	0.32482177734375	2.974035888671875	1.405088897705078	0.321335205078125	2.953292724609375	1.548206359863281	0.3162491455078125	2.990869873046875	1.764363647460938	0.3357571411132813	2.968046875	1.729145751953125	0.3624351501464844	2.912468994140625	1.770693237304688	0.4897905883789063	2.852400634765625	1.831832946777344	0.7567319946289063	2.7453828125	1.930263671875	0.941746337890625	2.782754638671875	1.994114501953125	1.005547302246094	2.8155634765625	2.060182983398438	1.0866435546875	2.757952880859375	2.027158081054687	1.019529357910156	3.00300830078125	1.727742248535156	0.3038062744140625	3.083335693359375	1.753855102539063	0.2005216522216797	3.34913671875	1.844478759765625	0.1481444244384766	3.418923095703125	2.046446533203125	0.04268685913085937	3.47438134765625	2.119882934570312	0.09364041137695313
390	12.966667	2.994890380859375	1.225868041992187	0.326	2.9727412109375	1.405086151123047	0.3224751281738281	2.950491943359375	1.547648803710937	0.3169605102539063	2.985086181640625	1.763858581542969	0.3361028137207031	2.96326611328125	1.728352783203125	0.36303955078125	2.91004931640625	1.763094604492188	0.4930621337890625	2.860816650390625	1.790233032226562	0.7671217651367187	2.762634033203125	1.856299865722656	0.9699298095703125	2.793385498046875	1.908416931152344	1.046360595703125	2.8205703125	1.959741027832031	1.139062622070312	2.769149169921875	1.93060546875	1.070826171875	2.99722802734375	1.727533020019531	0.3039832458496094	3.075734130859375	1.717553649902344	0.1969159240722656	3.305137451171875	1.549065246582031	0.2125469970703125	3.519029052734375	1.62707080078125	0.1439474029541015	3.525242431640625	1.730455871582031	0.1269012222290039
391	13	2.99363916015625	1.228073928833008	0.3288880615234375	2.97038037109375	1.407704284667969	0.3244278564453125	2.94504296875	1.550125915527344	0.3169994201660156	2.97865625	1.767776672363281	0.327624755859375	2.958169921875	1.732923400878906	0.3566672668457031	2.906880615234375	1.76728857421875	0.4880653991699219	2.89390087890625	1.718680053710937	0.764166015625	2.784375732421875	1.774247863769531	0.96516357421875	2.795413818359375	1.820604064941406	1.050560913085937	2.802421630859375	1.849519287109375	1.156188354492188	2.7947841796875	1.838696838378906	1.082723876953125	2.989841796875	1.7303720703125	0.2961575622558594	3.062535888671875	1.712989807128906	0.1854713592529297	3.247529052734375	1.498370056152344	0.2240334014892578	3.396514404296875	1.667378479003906	0.1456966705322266	3.417608154296875	1.769609436035156	0.1318749847412109
392	13.033333	2.993610107421875	1.228475067138672	0.3287072448730469	2.970293701171875	1.408035705566406	0.3242176208496094	2.944404052734375	1.550291381835938	0.3164717102050781	2.975729736328125	1.76818603515625	0.3275389404296875	2.955683837890625	1.733061645507812	0.3565331115722656	2.9046943359375	1.762900024414062	0.4890946044921875	2.888914794921875	1.682082946777344	0.7572911376953125	2.797337890625	1.686437744140625	0.974180419921875	2.830351806640625	1.668074157714844	1.064346313476562	2.874822021484375	1.714277221679688	1.153351318359375	2.81063232421875	1.66464892578125	1.09807666015625	2.987236572265625	1.730988708496094	0.2959689636230469	3.05966064453125	1.708636169433594	0.1860548095703125	3.230732177734375	1.483703186035156	0.2291334381103516	3.448671875	1.559510070800781	0.1690123138427734	3.4734443359375	1.660599792480469	0.1532995452880859
393	13.066667	2.996174072265625	1.229054138183594	0.3279539184570313	2.97410107421875	1.408465606689453	0.32327978515625	2.947584228515625	1.550295654296875	0.3144016723632813	2.9735703125	1.768659606933594	0.3223644104003906	2.954669677734375	1.733495849609375	0.3519334106445313	2.903644287109375	1.756828796386719	0.4855196838378906	2.89932666015625	1.634897583007813	0.737638916015625	2.814286865234375	1.594549194335937	0.9530535888671875	2.84003076171875	1.559180419921875	1.040299194335937	2.87095751953125	1.601438781738281	1.136487915039063	2.794677001953125	1.569517578125	1.070148071289063	2.98570947265625	1.731405883789062	0.2912321166992187	3.057129638671875	1.705924133300781	0.1816098937988281	3.278094970703125	1.537501892089844	0.2468366394042969	3.51215869140625	1.549200805664062	0.2050217742919922	3.547721923828125	1.643943603515625	0.1766986846923828
394	13.1	2.995499267578125	1.229110916137695	0.3284706420898437	2.97407861328125	1.408599945068359	0.3241138305664062	2.94766162109375	1.55043994140625	0.3152192687988281	2.97415771484375	1.768760559082031	0.3223283386230469	2.955194580078125	1.733756225585938	0.3520417175292969	2.903239990234375	1.756047119140625	0.4854394836425781	2.904955078125	1.602542297363281	0.7196937866210937	2.822490478515625	1.520197937011719	0.9238418579101563	2.8488916015625	1.454727233886719	0.9912290649414063	2.86539208984375	1.519754577636719	1.077787841796875	2.816401611328125	1.437737060546875	1.016806274414062	2.98619091796875	1.731361572265625	0.2913335571289062	3.05672314453125	1.701170043945313	0.1823427886962891	3.262109130859375	1.510712371826172	0.2369353179931641	3.492034423828125	1.483543762207031	0.181604721069336	3.550861572265625	1.570534118652344	0.1853494720458984
395	13.133333	2.999663330078125	1.223808517456055	0.3365301818847656	2.980851318359375	1.403599029541016	0.3344987182617187	2.9526904296875	1.545038940429687	0.3250162963867188	2.97174169921875	1.764151672363281	0.3301238098144531	2.9538662109375	1.728813049316406	0.36010009765625	2.900552490234375	1.742635314941406	0.4940789184570312	2.89899462890625	1.550864440917969	0.698127197265625	2.820831298828125	1.425047332763672	0.8806061401367188	2.842571533203125	1.401140075683594	0.9726763916015625	2.856147216796875	1.383949005126953	1.079957397460938	2.781189208984375	1.406184600830078	0.9982478637695312	2.985150390625	1.7268974609375	0.2995361328125	3.057414794921875	1.694746643066406	0.1922828216552734	3.286420654296875	1.532427062988281	0.2434488067626953	3.510348388671875	1.495924011230469	0.17155078125	3.584610595703125	1.530253234863281	0.2374650421142578
396	13.166667	3.00671875	1.222543853759766	0.3379361877441406	2.985947265625	1.403802124023438	0.3388377990722656	2.959416748046875	1.547114624023437	0.3331778564453125	2.97112646484375	1.768636169433594	0.3424111633300781	2.95307470703125	1.731920959472656	0.3713706970214844	2.89473193359375	1.722585876464844	0.5050891723632812	2.886471923828125	1.498066070556641	0.6765137939453125	2.815751220703125	1.328122985839844	0.8261036376953125	2.8156845703125	1.295694702148438	0.9190850219726563	2.795574462890625	1.254721282958984	1.01972021484375	2.805065185546875	1.270224761962891	0.9478107299804688	2.98711474609375	1.732002990722656	0.3115577392578125	3.0653037109375	1.702049560546875	0.2063122100830078	3.249249267578125	1.48363427734375	0.2433670043945312	3.465547607421875	1.445686889648437	0.1460657653808594	3.545173828125	1.499837219238281	0.1904452972412109
397	13.2	3.008482666015625	1.215980392456055	0.3408527526855469	2.98620556640625	1.395482177734375	0.3427566833496093	2.948115966796875	1.534530151367187	0.3314674682617187	2.9706376953125	1.753323608398437	0.3403062438964844	2.952391845703125	1.717721374511719	0.3697914428710937	2.89902490234375	1.706209594726563	0.5040586547851562	2.8815927734375	1.464064544677735	0.6439427490234375	2.804828857421875	1.274523803710937	0.7600639038085938	2.81249658203125	1.223059677124023	0.8426768188476562	2.823873046875	1.158759918212891	0.9306493530273438	2.762568359375	1.185770233154297	0.8268851928710937	2.98327490234375	1.716390991210937	0.3089617309570313	3.051402587890625	1.673477844238281	0.2026748352050781	3.237040283203125	1.458660339355469	0.2326131286621094	3.4114345703125	1.321540191650391	0.1460328979492188	3.51110986328125	1.334660461425781	0.1767528381347656
398	13.233333	3.010281494140625	1.212767227172852	0.3384146423339844	2.990313720703125	1.392701995849609	0.3400508117675781	2.953801513671875	1.532247009277344	0.32808740234375	2.97980224609375	1.75053564453125	0.3427347106933594	2.959574951171875	1.714638610839844	0.3705984497070313	2.89722900390625	1.696095825195313	0.5002673950195312	2.868740234375	1.438983520507813	0.6085465087890625	2.7864326171875	1.235963012695313	0.6946109008789062	2.789943115234375	1.165080673217773	0.7617840576171875	2.7717255859375	1.09142960357666	0.840952392578125	2.7415693359375	1.132531661987305	0.7313322143554688	2.99321728515625	1.714007873535156	0.3111701049804688	3.06440966796875	1.671699645996094	0.2065160522460938	3.196172119140625	1.4182431640625	0.2132237243652344	3.3241943359375	1.234706619262695	0.1311565704345703	3.422275146484375	1.243320434570312	0.09405879974365235
399	13.266667	3.014546875	1.194643020629883	0.3448076171875	2.99589453125	1.376134338378906	0.3464100952148437	2.9626708984375	1.517782897949219	0.3360188903808594	2.9812705078125	1.7385	0.3513898620605469	2.96041259765625	1.701778747558594	0.3783942260742187	2.891598876953125	1.669930725097656	0.503389404296875	2.85828369140625	1.399222747802734	0.5774004516601563	2.765226806640625	1.184343612670898	0.615230712890625	2.74576708984375	1.113012512207031	0.6802778930664063	2.7018154296875	1.056788593292236	0.7646508789062501	2.721427978515625	1.082495941162109	0.6785279541015625	2.997715087890625	1.702049133300781	0.3205568237304687	3.069990234375	1.672988159179687	0.2109180755615234	3.180729736328125	1.4078486328125	0.1919759368896484	3.23639697265625	1.18279899597168	0.1291183776855469	3.30208740234375	1.11427880859375	0.08186537170410156
400	13.3	3.015050537109375	1.182533462524414	0.34518603515625	2.9989599609375	1.362884307861328	0.3472388000488281	2.9720205078125	1.504925842285156	0.3398219604492188	2.986692138671875	1.724341003417969	0.3539471740722656	2.96659228515625	1.687686218261719	0.3809178771972656	2.893227294921875	1.661600280761719	0.5033494873046875	2.844740478515625	1.386835174560547	0.5320516357421875	2.744337158203125	1.174124649047852	0.5224545288085938	2.713390869140625	1.100560699462891	0.5788720703125	2.696802734375	1.020072183609009	0.6514991455078125	2.714233154296875	1.053426334381103	0.5248796997070313	3.003666259765625	1.688291748046875	0.3235529174804688	3.073105224609375	1.670215454101562	0.2109978637695313	3.14969970703125	1.395938751220703	0.1868908538818359	3.139578369140625	1.169565536499023	0.112841178894043	3.193955810546875	1.08897534942627	0.07256068420410157
401	13.333333	3.014357177734375	1.179550064086914	0.3445614624023438	2.998898193359375	1.359608062744141	0.3466067199707031	2.97327197265625	1.501635559082031	0.3396922302246094	2.993065673828125	1.720055358886719	0.356211181640625	2.97210400390625	1.683663208007812	0.3827016906738281	2.895953369140625	1.655936889648438	0.5027189331054688	2.836861572265625	1.382570983886719	0.5149135742187499	2.7211044921875	1.180131561279297	0.4861893310546875	2.682486328125	1.094159172058105	0.5113505859375	2.611759765625	1.010982810974121	0.50349951171875	2.700894287109375	1.067446411132813	0.4551137084960937	3.0091982421875	1.684018737792969	0.325503662109375	3.075896484375	1.663694763183594	0.2119817810058594	3.122828125	1.384417755126953	0.1778553771972656	3.077939697265625	1.167395812988281	0.09125533294677735	3.111369140625	1.075467742919922	0.05299953079223633
402	13.366667	3.01307958984375	1.168696914672852	0.3434658508300781	3.00309765625	1.350044586181641	0.3478346252441406	2.984663818359375	1.494062774658203	0.3441437377929688	3.009793212890625	1.713432983398437	0.3552381896972656	2.986713623046875	1.678212524414063	0.3820368347167969	2.89488037109375	1.648017822265625	0.4908765563964844	2.826494873046875	1.375922302246094	0.4690425720214844	2.687341552734375	1.204329528808594	0.3855185546875	2.652889892578125	1.121003227233887	0.3469821472167969	2.57513330078125	1.045855819702148	0.3266273803710937	2.651185546875	1.099593696594238	0.3184564208984375	3.0262314453125	1.675902160644531	0.3260963439941406	3.091951904296875	1.648074645996094	0.2127778472900391	3.09133642578125	1.362877746582031	0.1831755981445312	2.97758056640625	1.17411865234375	0.09025164031982422	3.05704052734375	1.106716766357422	0.07321300506591796
403	13.4	3.014912353515625	1.160084594726563	0.34517236328125	3.004834228515625	1.340082611083984	0.3497290649414063	2.995690185546875	1.483933166503906	0.3526801147460937	3.01541357421875	1.702365112304687	0.3603931884765625	2.993392822265625	1.667266174316406	0.3875578308105469	2.893427490234375	1.644064514160156	0.4892879638671875	2.83143359375	1.373462341308594	0.4583191833496094	2.69905712890625	1.273571380615234	0.2925962219238281	2.637079833984375	1.217077911376953	0.2431842956542969	2.597874267578125	1.153746429443359	0.1632968139648437	2.618770751953125	1.214773834228516	0.2120009918212891	3.032575439453125	1.665084045410156	0.3319935302734375	3.099089111328125	1.634021301269531	0.2211665954589844	3.068171142578125	1.354496398925781	0.1773708953857422	2.901242431640625	1.213579971313477	0.08439986419677735	2.945752197265625	1.124778877258301	0.05097882843017578
404	13.433333	3.01675830078125	1.154736831665039	0.3452271118164063	3.010723388671875	1.334669891357422	0.3512757568359375	3.004138671875	1.478481109619141	0.3549909973144531	3.02369384765625	1.696767761230469	0.3596644287109375	3.00139453125	1.662107604980469	0.3870631408691406	2.89371923828125	1.635494995117188	0.4794291076660157	2.811515380859375	1.372766876220703	0.4339339294433594	2.698587890625	1.29472412109375	0.2441981506347656	2.660077392578125	1.248640548706055	0.1677371826171875	2.64487744140625	1.198492431640625	0.07204269409179688	2.626894775390625	1.261538635253906	0.1386702270507812	3.041172607421875	1.659116577148438	0.3320555419921875	3.100163818359375	1.623499633789062	0.2185498809814453	3.06811865234375	1.348096008300781	0.1556771087646484	2.845608642578125	1.341130035400391	0.07393975830078126	2.862330810546875	1.394289123535156	-0.0146809663772583
405	13.466667	3.01889697265625	1.151293960571289	0.3463133850097656	3.0177177734375	1.332073516845703	0.3549503784179687	3.015413818359375	1.47662109375	0.3609969787597656	3.030999755859375	1.696193359375	0.3684125366210937	3.00853076171875	1.660689331054688	0.3950053100585937	2.8952431640625	1.627732604980469	0.4793342590332031	2.7758544921875	1.393461395263672	0.3820899353027344	2.692362548828125	1.356080627441406	0.1653047943115235	2.678992431640625	1.329252563476563	0.07232978820800781	2.6016533203125	1.337005401611328	-0.004967979907989502	2.61091259765625	1.371625091552734	0.05438146591186523	3.049935302734375	1.658975280761719	0.3407495422363281	3.097375244140625	1.627099487304688	0.2201965942382813	3.009709228515625	1.363781097412109	0.1525720977783203	2.780346923828125	1.350814605712891	0.08933052062988281	2.79475390625	1.357367614746094	-0.01465403270721436
406	13.5	3.0188896484375	1.151298828125	0.3462981872558594	3.017713134765625	1.332081451416016	0.35493359375	3.0154150390625	1.476631469726563	0.3609813537597656	3.03102392578125	1.696204650878906	0.3684300537109375	3.00854150390625	1.660699279785156	0.3950110778808594	2.8951875	1.627693237304688	0.4792352294921875	2.7757939453125	1.393572418212891	0.3816219482421875	2.692547607421875	1.356626525878906	0.1646636199951172	2.6793798828125	1.330112243652344	0.07156808471679688	2.60246142578125	1.338044891357422	-0.006132475852966309	2.6115810546875	1.372679840087891	0.0535013313293457	3.04996533203125	1.6589873046875	0.3407684631347656	3.097462646484375	1.627114868164063	0.2202348327636719	3.009917236328125	1.363759124755859	0.1525794677734375	2.78061572265625	1.350422912597656	0.08918012237548828	2.79508984375	1.356594207763672	-0.0148201961517334
407	13.533333	3.017703125	1.153644302368164	0.3483932800292969	3.01653857421875	1.334574584960937	0.3577189025878906	3.015128173828125	1.479230926513672	0.3648709411621094	3.033072509765625	1.698625244140625	0.3772416076660156	3.00915625	1.662865539550781	0.4022787780761719	2.888931884765625	1.626904113769531	0.4752681579589844	2.77326025390625	1.408113952636719	0.3429638671875	2.717376708984375	1.413192687988281	0.1142101135253906	2.74435009765625	1.401882537841797	0.02089963912963867	2.67877490234375	1.429996124267578	-0.06246962356567383	2.73979541015625	1.439240753173828	-0.01279966545104981	3.0526220703125	1.661674194335938	0.3495551452636719	3.101779296875	1.629680480957031	0.2295721435546875	2.98263037109375	1.386276733398438	0.1383600006103516	2.75597021484375	1.377727264404297	0.06458596038818359	2.7722373046875	1.370386688232422	-0.03917993545532227
408	13.566667	3.010890380859375	1.155420776367188	0.348663818359375	3.013364013671875	1.334738433837891	0.3651135559082031	3.01135009765625	1.478287719726562	0.3759429321289062	3.029410400390625	1.696686889648438	0.3777459411621094	3.007864501953125	1.662202453613281	0.4059340515136719	2.90696630859375	1.64538134765625	0.507713623046875	2.775711669921875	1.466582122802734	0.338554443359375	2.787842041015625	1.500353454589844	0.1071976013183594	2.835838623046875	1.447220184326172	0.04146195220947266	2.78648193359375	1.483149810791016	-0.0489255256652832	2.7837470703125	1.478581665039063	-0.03367103576660156	3.046654296875	1.658849792480469	0.350267822265625	3.091597412109375	1.621252014160156	0.2311495361328125	2.941032470703125	1.411253448486328	0.1127664413452148	2.72972998046875	1.440896484375	0.009409591674804688	2.736099609375	1.360559692382812	-0.05736406707763672
409	13.6	3.013591552734375	1.156035995483399	0.3477549438476563	3.016367431640625	1.336244995117188	0.3638572692871094	3.0155361328125	1.480476318359375	0.3749461059570313	3.036100830078125	1.699680969238281	0.3787098693847656	3.013405517578125	1.665091857910156	0.4062769470214844	2.910256103515625	1.652801513671875	0.50742626953125	2.7822158203125	1.480948425292969	0.3267901611328125	2.823822021484375	1.524628051757813	0.09941416931152344	2.894909912109375	1.459040618896484	0.08587565612792969	2.81980322265625	1.497991882324219	0.01621431922912598	2.931819580078125	1.499564025878906	0.05601404953002929	3.053641357421875	1.661653869628906	0.3512488403320312	3.111991943359375	1.631627380371094	0.2351234283447266	3.0099345703125	1.432730895996094	0.05740946578979492	2.8073935546875	1.501301177978516	-0.04758513641357422	2.71740478515625	1.489281219482422	-0.1006490707397461
410	13.633333	3.014138427734375	1.158061981201172	0.3488240051269531	3.014744873046875	1.339539031982422	0.360015380859375	3.01429248046875	1.484656921386719	0.3683623962402344	3.0380224609375	1.704360900878906	0.3795254821777344	3.0121005859375	1.669401794433594	0.4040468139648438	2.91605712890625	1.661406799316406	0.5133052368164063	2.81765869140625	1.450507446289063	0.3546937561035156	2.85409423828125	1.545060485839844	0.1411354217529297	2.939213623046875	1.499524719238281	0.1234681549072266	2.873403564453125	1.509186798095703	0.03570158767700195	2.96078076171875	1.530094909667969	0.06980161285400391	3.0576103515625	1.666476623535156	0.352818603515625	3.138691162109375	1.642549926757813	0.2488124542236328	3.08764794921875	1.466133880615234	0.02831304168701172	2.8800205078125	1.532456604003906	-0.0706351318359375	2.794997314453125	1.477364593505859	-0.1006562576293945
411	13.666667	3.014771484375	1.161852645874023	0.3488294982910156	3.016222900390625	1.343843627929687	0.3593856506347656	3.019309326171875	1.489232147216797	0.3690506286621094	3.04390087890625	1.7095478515625	0.3775677795410156	3.019786865234375	1.674608093261719	0.4041437683105469	2.93299462890625	1.668037048339844	0.5214545288085938	2.830566650390625	1.446669006347656	0.3791789855957031	2.836349609375	1.54955712890625	0.1657523803710937	2.9220029296875	1.511046752929687	0.1363874206542969	2.861544677734375	1.515973327636719	0.04412749481201172	2.94834130859375	1.518238525390625	0.09583780670166016	3.061507080078125	1.671446899414063	0.349570068359375	3.130326904296875	1.644296325683594	0.2373850708007813	3.01365966796875	1.508274780273438	0.01228474044799805	2.801315673828125	1.572853576660156	-0.07904464721679688	2.753025634765625	1.493516448974609	-0.1300160369873047
412	13.7	3.016187744140625	1.173473098754883	0.3468672790527344	3.02035009765625	1.357299438476562	0.3585668029785156	3.026735107421875	1.504034515380859	0.3696984558105469	3.05066064453125	1.726891540527344	0.3754589233398438	3.031575927734375	1.691192749023438	0.4058513488769531	2.9659345703125	1.681234130859375	0.5377116088867188	2.88401953125	1.44654541015625	0.3975072937011719	2.850927734375	1.541969848632812	0.1803139495849609	2.93524365234375	1.524082275390625	0.1307139587402344	2.941479248046875	1.536421325683594	0.01998241996765137	2.90540380859375	1.576775817871094	0.06120071411132812	3.063693359375	1.688716430664063	0.3442679748535156	3.09880859375	1.653195434570312	0.2179709777832031	2.926045166015625	1.499238922119141	0.04188239669799804	2.6944404296875	1.53601318359375	-0.02010439682006836	2.6312333984375	1.489100128173828	-0.09269169616699219
413	13.733333	3.014673828125	1.178132263183594	0.3469110412597656	3.018330810546875	1.362155059814453	0.3557289123535156	3.027531005859375	1.508796936035156	0.3663711547851562	3.052614501953125	1.73136865234375	0.3771920471191406	3.031609619140625	1.695322204589844	0.4058705444335938	2.96405126953125	1.694317260742187	0.5371559448242188	2.893420166015625	1.448460876464844	0.4105303955078125	2.917951416015625	1.550107971191406	0.1949951171875	3.002116943359375	1.525748718261719	0.1479340209960938	2.943871337890625	1.549329345703125	0.05569857406616211	2.915203125	1.557460388183594	0.05746849441528321	3.06711865234375	1.693603149414062	0.3461410522460938	3.113710693359375	1.661285583496094	0.2227089080810547	2.994534423828125	1.467077362060547	0.04198807525634766	2.760328125	1.489204437255859	-0.01725060844421387	2.661866455078125	1.4755078125	-0.05707168579101562
414	13.766667	3.0157373046875	1.182421615600586	0.3466629638671875	3.0177060546875	1.366083740234375	0.3523584899902344	3.03114794921875	1.511917419433594	0.3639261169433594	3.051254638671875	1.734252563476562	0.3769526977539063	3.030242919921875	1.697673461914063	0.4046895141601562	2.957394775390625	1.69421728515625	0.5326029663085937	2.89685595703125	1.445979705810547	0.4071771545410156	2.92702978515625	1.541370849609375	0.1902378540039062	3.007347900390625	1.523517578125	0.1348514251708984	2.946184326171875	1.550216979980469	0.04578173065185547	2.925656494140625	1.558328491210938	0.05226543426513672	3.06737548828125	1.697126281738281	0.3461602478027344	3.123247802734375	1.667082763671875	0.2264749755859375	3.0060185546875	1.491893280029297	0.0272791976928711	2.77195263671875	1.528768127441406	-0.02150555610656738	2.679951904296875	1.496757293701172	-0.06527593231201172
415	13.8	3.016556396484375	1.184529388427734	0.3486490783691406	3.02061962890625	1.368432006835937	0.354287109375	3.0371396484375	1.514098449707031	0.366716064453125	3.056708740234375	1.7369482421875	0.3772300720214844	3.034996826171875	1.700668334960938	0.4049571228027344	2.959229736328125	1.701999633789062	0.531458740234375	2.892443603515625	1.449887054443359	0.4164017333984375	2.919466552734375	1.534681335449219	0.1943162689208984	3.001908935546875	1.518592163085938	0.1412976989746094	2.953174072265625	1.550708374023438	0.04633717346191406	2.930150146484375	1.553410034179687	0.05450435638427734	3.073677490234375	1.699371948242188	0.3473272705078125	3.129444580078125	1.666755737304688	0.2280391540527344	3.02749951171875	1.459449371337891	0.05198724746704102	2.7992177734375	1.505043853759766	-0.01516360092163086	2.703547607421875	1.493578674316406	-0.06157931518554687
416	13.833333	3.016078857421875	1.185602020263672	0.3476221618652344	3.017998046875	1.36937939453125	0.3549078979492187	3.03854052734375	1.513992980957031	0.3718487548828125	3.058954833984375	1.73680126953125	0.3781395568847656	3.03708642578125	1.701159545898438	0.4065127563476563	2.961767333984375	1.702945007324219	0.5331808471679688	2.900919677734375	1.449242797851563	0.4187176208496094	2.91676513671875	1.527910827636719	0.1934645385742187	2.990564453125	1.516891296386719	0.1279825286865234	2.92811962890625	1.546295532226563	0.04053938293457032	2.928264404296875	1.545468200683594	0.05138808441162109	3.075797607421875	1.69861865234375	0.3489911193847656	3.137644775390625	1.6707841796875	0.2315893707275391	3.054642822265625	1.445226715087891	0.06878919982910156	2.82313134765625	1.503912811279297	0.02886655616760254	2.7393173828125	1.491848815917969	-0.03636834335327149
417	13.866667	3.017791748046875	1.182755096435547	0.3474881286621094	3.01725341796875	1.366296295166016	0.35377734375	3.0335	1.511462799072266	0.3685611572265625	3.056804443359375	1.7334365234375	0.3800034484863281	3.035822265625	1.697311401367188	0.4082964782714844	2.967031005859375	1.701100402832031	0.5383264770507813	2.901591796875	1.451369323730469	0.4188591918945312	2.916432861328125	1.543769226074219	0.1992106323242188	2.984842041015625	1.524391357421875	0.1301445922851563	2.911882080078125	1.544574890136719	0.0486479606628418	2.910542724609375	1.537470397949219	0.05491079330444336	3.07185693359375	1.695958679199219	0.3491470031738281	3.112857177734375	1.660765319824219	0.2250216827392578	2.99168359375	1.466103149414062	0.04772324752807617	2.770331787109375	1.498539489746094	-0.04396739578247071	2.669989013671875	1.493165588378906	-0.07993022918701172
418	13.9	3.0197265625	1.178772979736328	0.3496126098632812	3.012355712890625	1.361239959716797	0.3555221862792969	3.012078369140625	1.507088836669922	0.3635317993164062	3.04432763671875	1.726551147460937	0.3788137817382812	3.0216376953125	1.691071838378906	0.4061306457519531	2.955217041015625	1.698230590820312	0.5364025268554687	2.903228515625	1.4473583984375	0.4161695251464844	2.921718994140625	1.536068420410156	0.1965991668701172	2.974724853515625	1.521915466308594	0.1146518478393555	2.8905615234375	1.540379821777344	0.04521302032470703	2.888049072265625	1.527680053710938	0.05569106292724609	3.058096435546875	1.689165710449219	0.3476737976074219	3.102091064453125	1.662536499023437	0.2231939392089844	2.9625087890625	1.487661773681641	0.04128606796264649	2.724145751953125	1.511422698974609	0.0194115161895752	2.66229443359375	1.476839202880859	-0.05966545104980469
419	13.933333	3.021513671875	1.176965377807617	0.3475161743164062	3.013679443359375	1.3598916015625	0.3556092529296875	3.012320068359375	1.506106628417969	0.3649221496582031	3.04487451171875	1.726004760742188	0.3829908447265625	3.02086279296875	1.690341125488281	0.4091993408203125	2.94276513671875	1.69036376953125	0.5335630493164063	2.902692626953125	1.441191711425781	0.4035788269042969	2.95509814453125	1.537855590820313	0.1922037048339844	2.972026611328125	1.517286437988281	0.09693842315673828	2.8726865234375	1.536672058105469	0.05136149215698242	2.86399560546875	1.523709899902344	0.07920706176757812	3.0598154296875	1.6886435546875	0.3521106872558594	3.109623779296875	1.66634912109375	0.2285242309570313	3.018188720703125	1.453598968505859	0.05519339370727539	2.792500244140625	1.533011535644531	0.02397805786132812	2.74117626953125	1.468445465087891	-0.04341069793701172
420	13.966667	3.02135498046875	1.176606918334961	0.347186279296875	3.013641357421875	1.359536712646484	0.3550606384277344	3.0122421875	1.505758239746094	0.3641225891113281	3.044778564453125	1.725696716308594	0.3815552062988281	3.02069140625	1.690125183105469	0.4078135681152344	2.9407548828125	1.689529907226563	0.5309913940429688	2.904163330078125	1.440810852050781	0.3991634826660156	2.9587978515625	1.53278857421875	0.1862832794189453	2.977519287109375	1.506002197265625	0.09292400360107422	2.8892685546875	1.51660205078125	0.02644507598876953	2.871022705078125	1.505085815429688	0.07169361114501953	3.05979736328125	1.688234069824219	0.3508410339355469	3.109748779296875	1.665060974121094	0.227483154296875	3.018366455078125	1.451892364501953	0.05466862106323242	2.792491943359375	1.529928344726562	0.02150204849243164	2.7541171875	1.467382476806641	-0.05568729400634766
421	14	3.01948291015625	1.171877426147461	0.348806884765625	3.01115283203125	1.352947296142578	0.3600577392578125	3.01043701171875	1.497602844238281	0.3724661254882812	3.0433291015625	1.715823669433594	0.3843378601074219	3.01869091796875	1.681423645019531	0.4107791137695312	2.929095703125	1.685998718261719	0.5253561401367187	2.91160498046875	1.437605041503906	0.3944833374023438	2.952271484375	1.497886901855469	0.1698575286865234	2.931925048828125	1.465459625244141	0.07961948394775391	2.825424560546875	1.477554504394531	0.05491469955444336	2.816689453125	1.479232543945312	0.1636135101318359	3.058734130859375	1.6777900390625	0.3553146667480468	3.106674072265625	1.650465454101563	0.2333431854248047	3.005971435546875	1.433733825683594	0.07509658050537109	2.771796875	1.442152648925781	0.02759866333007812	2.771833740234375	1.385870849609375	-0.06168542861938477
422	14.033333	3.02111865234375	1.167034301757812	0.3485819091796875	3.016634033203125	1.347503234863281	0.3575706481933594	3.021195556640625	1.491422760009766	0.3696727600097656	3.0458115234375	1.709412414550781	0.3856484069824219	3.020627685546875	1.674115783691406	0.4098539733886719	2.91022607421875	1.666243530273438	0.5032620544433594	2.84579638671875	1.481976684570312	0.3025676879882813	2.853760986328125	1.414573760986328	0.07760113525390624	2.7708173828125	1.404862976074219	0.02716864204406738	2.693066162109375	1.371728607177734	-0.04241055679321289	2.745395751953125	1.408027191162109	0.001107029676437378	3.064399658203125	1.672391723632813	0.3576083984375	3.121633056640625	1.654605346679688	0.2386118469238281	2.99237646484375	1.433403686523437	0.113151985168457	2.759897216796875	1.403606353759766	0.0720561752319336	2.76563134765625	1.348395568847656	-0.01712173271179199
423	14.066667	3.021895263671875	1.166567092895508	0.3487583923339844	3.01863330078125	1.347241363525391	0.3564934387207031	3.027612060546875	1.490948913574219	0.3697438354492187	3.05130615234375	1.709242248535156	0.3849747619628906	3.027174072265625	1.673749816894531	0.4100184631347656	2.920173583984375	1.653516784667969	0.5056490783691406	2.804367919921875	1.465992980957031	0.3326968078613281	2.77425537109375	1.392489593505859	0.1113804168701172	2.700880859375	1.374580291748047	0.04952909851074219	2.637784423828125	1.33499853515625	-0.03079881477355957	2.7055185546875	1.400877288818359	0.009278938293457032	3.06919873046875	1.672326904296875	0.356290771484375	3.126000732421875	1.651070373535156	0.2375572357177734	3.0124609375	1.418930206298828	0.1162880630493164	2.784086669921875	1.354891265869141	0.09523074340820313	2.777032958984375	1.366327697753906	-0.009019114494323731
424	14.1	3.01911328125	1.163790908813477	0.3481758728027344	3.0150263671875	1.343715484619141	0.3545620727539063	3.02368408203125	1.486885192871094	0.3669896850585938	3.048862548828125	1.704238342285156	0.3792151794433594	3.0246953125	1.6693984375	0.40471044921875	2.92091796875	1.66096826171875	0.5046150817871093	2.775860107421875	1.43940396118164	0.4170006408691406	2.74599609375	1.354625122070312	0.2008241271972656	2.662080810546875	1.333442352294922	0.1565844116210937	2.583401123046875	1.285877136230469	0.09790258026123047	2.63429248046875	1.333311004638672	0.1320113830566406	3.066296875	1.666989318847656	0.3510635375976562	3.12231982421875	1.64282958984375	0.2331665344238281	3.04917138671875	1.394646575927734	0.1155432357788086	2.817389404296875	1.345044921875	0.1205288543701172	2.78855078125	1.408370666503906	0.04235555267333985
425	14.133333	3.02068701171875	1.161929779052734	0.3438621520996094	3.015198974609375	1.341985443115234	0.3495496520996094	3.0192158203125	1.485680480957031	0.3593424682617187	3.04553369140625	1.702494689941406	0.3793932800292969	3.020732421875	1.666938598632812	0.4033199157714843	2.912197509765625	1.636355773925781	0.4935423889160157	2.746783203125	1.423437683105469	0.4211687316894531	2.64237109375	1.323990234375	0.2364850158691406	2.582636474609375	1.310312683105469	0.1609369201660156	2.51527783203125	1.270092010498047	0.085037353515625	2.631859130859375	1.303041961669922	0.1204215545654297	3.06320263671875	1.666082214355469	0.3502404479980469	3.128479248046875	1.646994201660156	0.2361136016845703	3.103263427734375	1.403558258056641	0.09115220642089844	2.9079716796875	1.295496826171875	0.01063915348052978	2.851969482421875	1.377830352783203	-0.02184868240356445
426	14.166667	3.020722900390625	1.165546188354492	0.3433023376464844	3.015766845703125	1.346007873535156	0.3492538452148438	3.018584228515625	1.490101348876953	0.3582757568359375	3.043908203125	1.707575622558594	0.3777639465332031	3.0196044921875	1.671818542480469	0.4021249389648437	2.925031494140625	1.641030883789063	0.50727099609375	2.797946044921875	1.394501098632813	0.4705079345703125	2.674285888671875	1.316965087890625	0.286553466796875	2.60874951171875	1.297849487304688	0.2169524230957031	2.547707763671875	1.280637054443359	0.1278117904663086	2.63502392578125	1.310399047851563	0.1534713897705078	3.061432373046875	1.671156555175781	0.3483443298339844	3.131657958984375	1.651346374511719	0.2369691314697266	3.138789794921875	1.407332885742187	0.08974261474609375	2.972471923828125	1.271926605224609	-0.01297687721252441	2.881781005859375	1.286297088623047	-0.06384699630737305
427	14.2	3.018344482421875	1.164800598144531	0.3443356628417969	3.018071044921875	1.344731567382813	0.3511811218261719	3.01497314453125	1.488601348876953	0.354865234375	3.03875439453125	1.705385131835937	0.3761447448730469	3.015176025390625	1.669298034667969	0.4004149475097656	2.91656494140625	1.636356323242187	0.5004505004882812	2.7414755859375	1.423404754638672	0.5426922607421875	2.575652587890625	1.313916473388672	0.4189480285644531	2.487517333984375	1.273562530517578	0.4119507446289062	2.40058203125	1.229643890380859	0.3628907165527344	2.472558349609375	1.253595855712891	0.3473481140136719	3.056080810546875	1.669524291992188	0.3461929626464844	3.129919189453125	1.649981872558594	0.2376413116455078	3.168853759765625	1.422598510742187	0.07168619537353516	3.029994873046875	1.28122705078125	-0.05841399765014649	3.04994482421875	1.247162841796875	-0.1553249053955078
428	14.233333	3.022641357421875	1.165059722900391	0.3443643798828125	3.0212109375	1.346419799804687	0.3501153869628906	3.01037646484375	1.491073303222656	0.3486631469726563	3.034984375	1.709138916015625	0.3732105407714844	3.011208984375	1.672480346679687	0.397215087890625	2.9166142578125	1.630878234863281	0.499496337890625	2.7726455078125	1.400681854248047	0.5721746215820313	2.615552978515625	1.233007843017578	0.5187176513671875	2.555585693359375	1.161029235839844	0.4901658630371094	2.4939384765625	1.076942054748535	0.4554167785644531	2.55753662109375	1.124259452819824	0.4595923767089844	3.0522509765625	1.673399597167969	0.3424448852539063	3.129314453125	1.65324365234375	0.2349897308349609	3.199078125	1.434841796875	0.06337793350219727	3.098644287109375	1.305526611328125	-0.110572639465332	3.18114990234375	1.267902801513672	-0.1644035949707031
429	14.266667	3.0203974609375	1.172973846435547	0.344052001953125	3.017420654296875	1.35331607055664	0.3481171264648438	3.004287109375	1.496905578613281	0.3446282653808594	3.02994970703125	1.713571899414063	0.3690868835449219	3.00671826171875	1.677130676269531	0.3933594055175781	2.919556396484375	1.638102722167969	0.5018830261230469	2.7577255859375	1.458888458251953	0.6425451660156249	2.553617919921875	1.343899200439453	0.653911376953125	2.46939501953125	1.298069244384766	0.6708875732421875	2.37131494140625	1.250866470336914	0.6804872436523437	2.446729736328125	1.276103088378906	0.6371158447265625	3.046341796875	1.678070922851562	0.3380387573242187	3.129543701171875	1.657320190429687	0.2363866577148437	3.2474697265625	1.463258728027344	0.06460405731201171	3.171404296875	1.357095367431641	-0.1337808837890625	3.22483544921875	1.295235717773437	-0.1994420318603516
430	14.3	3.024715087890625	1.177444381713867	0.3413549194335938	3.01680810546875	1.358733306884766	0.3440266418457031	2.99904931640625	1.502644012451172	0.3391214904785156	3.024979248046875	1.720629699707031	0.3632777404785156	3.00164208984375	1.684025390625	0.3878031311035156	2.92036279296875	1.644320251464844	0.5016589660644531	2.757052490234375	1.477253570556641	0.657988525390625	2.567664794921875	1.359821624755859	0.7354947509765625	2.491708740234375	1.339962585449219	0.7940698242187501	2.41225439453125	1.296141510009766	0.8561058349609375	2.458033935546875	1.321912628173828	0.7872326049804688	3.041401123046875	1.684855651855469	0.3320820617675782	3.12601318359375	1.660408752441406	0.2313868560791016	3.270283203125	1.473738006591797	0.06897113037109374	3.247606201171875	1.369618988037109	-0.1448706207275391	3.323769287109375	1.357446472167969	-0.2168043212890625
431	14.333333	3.02417431640625	1.18698957824707	0.3405588684082032	3.014740966796875	1.367553100585937	0.3394440612792969	2.99745751953125	1.510900543212891	0.3325235900878906	3.024667236328125	1.728379821777344	0.3519608764648438	3.00161181640625	1.692508666992187	0.3774452209472656	2.9289169921875	1.660692199707031	0.4986632995605469	2.804469482421875	1.499890686035156	0.6912659301757812	2.62382470703125	1.398551818847656	0.8024149169921875	2.554607421875	1.404395538330078	0.8709650268554687	2.477113525390625	1.420022735595703	0.9467508544921875	2.52091455078125	1.396850280761719	0.8799935913085938	3.040395751953125	1.692058471679688	0.3213427124023437	3.124424560546875	1.671105712890625	0.2200258026123047	3.3105693359375	1.521408752441406	0.0638943748474121	3.320263916015625	1.434881042480469	-0.1576524658203125	3.40436767578125	1.424049194335937	-0.2197085571289062
432	14.366667	3.023932861328125	1.196234603881836	0.3385235290527344	3.0096962890625	1.375447692871094	0.3370669860839844	2.99154443359375	1.517919921875	0.3315910034179688	3.016193603515625	1.734841918945313	0.3458330688476562	2.9940869140625	1.69946142578125	0.3722760009765625	2.916271484375	1.703081848144531	0.4934531555175781	2.854664794921875	1.542039123535156	0.71212890625	2.662185546875	1.451542663574219	0.8090355224609375	2.61568994140625	1.459190948486328	0.89386328125	2.56600439453125	1.438019561767578	0.9884143676757813	2.579815185546875	1.448913604736328	0.90397265625	3.031832763671875	1.698263916015625	0.3159476318359375	3.11508154296875	1.701955261230469	0.2128981781005859	3.319824462890625	1.560278747558594	0.07681211853027343	3.39681591796875	1.468324737548828	-0.1272400207519531	3.4643955078125	1.456717926025391	-0.2060730438232422
433	14.4	3.02774560546875	1.201115798950195	0.3389519348144531	3.0128935546875	1.381416381835938	0.3374922180175781	2.990227783203125	1.524036865234375	0.3294434814453125	3.0136904296875	1.742442626953125	0.3442600708007812	2.991440673828125	1.706677551269531	0.3706492309570312	2.919228271484375	1.713465576171875	0.4961643676757813	2.877865966796875	1.570685241699219	0.7337210693359375	2.700185302734375	1.486012268066406	0.8624837036132813	2.662744140625	1.473153106689453	0.9517474365234375	2.6156513671875	1.469828399658203	1.050631225585938	2.617498046875	1.471767547607422	0.9541719970703125	3.029866943359375	1.705764953613281	0.3142591552734375	3.1146064453125	1.71009423828125	0.2113716278076172	3.342341796875	1.587094055175781	0.09080144500732422	3.456654052734375	1.507620574951172	-0.1024493408203125	3.545319580078125	1.528222045898437	-0.1550653228759766
434	14.433333	3.03077197265625	1.201784729003906	0.3393128356933593	3.016656982421875	1.382862823486328	0.336784912109375	2.99416943359375	1.526023498535156	0.3274510498046875	3.013794921875	1.745967041015625	0.3375294494628907	2.9916357421875	1.71030615234375	0.3645068359375	2.919225341796875	1.71944091796875	0.4904334106445313	2.8975546875	1.603020690917969	0.7456589965820313	2.74510107421875	1.518562194824219	0.905002685546875	2.705687744140625	1.521402465820312	0.99472802734375	2.6744052734375	1.497585723876953	1.09747900390625	2.66615380859375	1.498499481201172	0.9987422485351563	3.031138427734375	1.708734985351563	0.3085437622070312	3.118507568359375	1.713921875	0.2072102203369141	3.366012451171875	1.612353393554688	0.1041940383911133	3.517305908203125	1.528293151855469	-0.06082332992553711	3.620979248046875	1.541030578613281	-0.07609259796142578
435	14.466667	3.031859375	1.203965805053711	0.3386815490722656	3.017041015625	1.385517364501953	0.3355332946777344	2.994126220703125	1.529021057128906	0.3258186340332031	3.01206640625	1.749883911132812	0.3328359985351563	2.99037451171875	1.7142998046875	0.3605577392578125	2.920257568359375	1.725549194335938	0.4880992736816406	2.918481689453125	1.62618505859375	0.7522132568359375	2.786662353515625	1.544877319335938	0.9314032592773438	2.756525146484375	1.541923645019531	1.024955932617188	2.74196875	1.515556213378906	1.131107788085937	2.703484619140625	1.508282592773437	1.009343627929687	3.029517578125	1.712302001953125	0.3041093139648438	3.117007080078125	1.716541076660156	0.2023122100830078	3.3779443359375	1.62422119140625	0.1244468002319336	3.5740498046875	1.538345825195313	0.01630999946594238	3.671252685546875	1.579368469238281	0.02515741729736328
436	14.5	3.03172705078125	1.214734039306641	0.337456787109375	3.0114775390625	1.396791259765625	0.3303549194335937	2.99550830078125	1.542366943359375	0.3248207702636719	3.0138359375	1.764642456054688	0.3296692810058593	2.992179931640625	1.729122436523437	0.3580579833984375	2.921748046875	1.735607482910156	0.4867959594726562	2.944086669921875	1.643744506835938	0.7545460205078125	2.832955322265625	1.566801696777344	0.9508291625976563	2.806696044921875	1.575814025878906	1.04579833984375	2.7953955078125	1.561852722167969	1.155365112304688	2.750975830078125	1.54370263671875	1.036063842773437	3.0311435546875	1.7265390625	0.3009896240234375	3.118029296875	1.722777893066406	0.1975625	3.39031787109375	1.625769165039062	0.2100426025390625	3.586881591796875	1.499781127929688	0.1489340972900391	3.66294677734375	1.573822570800781	0.1398956146240234
437	14.533333	3.033291015625	1.222496185302734	0.3347566833496094	3.014123779296875	1.405652709960937	0.3303527526855469	2.99234912109375	1.551091796875	0.3225594177246094	3.0110859375	1.77441650390625	0.3276823120117188	2.9891416015625	1.73873583984375	0.3560841369628907	2.918401611328125	1.741107482910156	0.4856094665527343	2.96622412109375	1.652212951660156	0.7524898071289062	2.86100244140625	1.591584655761719	0.958897216796875	2.876144775390625	1.621189392089844	1.05259716796875	2.9201337890625	1.6412431640625	1.1531484375	2.840311279296875	1.573108459472656	1.078790893554687	3.028548828125	1.736122619628906	0.2989127807617187	3.117662841796875	1.731577453613281	0.1965578460693359	3.380909912109375	1.612060791015625	0.2272299041748047	3.593648681640625	1.495686248779297	0.2237905578613281	3.651426513671875	1.566604675292969	0.1681783599853515
438	14.566667	3.033737060546875	1.227615951538086	0.3344715576171875	3.01262158203125	1.410359771728516	0.3283498229980469	2.98967333984375	1.555444519042969	0.3196102600097656	3.009775390625	1.778378479003906	0.3277922973632812	2.988987060546875	1.7423232421875	0.356516357421875	2.92476513671875	1.746344970703125	0.4892227172851563	2.991808837890625	1.661505065917969	0.7530237426757812	2.886978271484375	1.610664489746094	0.9620338745117187	2.903890869140625	1.644772399902344	1.053795166015625	2.937380859375	1.673925109863281	1.156051391601562	2.8747607421875	1.633771911621094	1.094242309570312	3.0256875	1.740557434082031	0.2976053771972657	3.109779541015625	1.732557739257813	0.1914287567138672	3.363609375	1.604398864746094	0.2508767852783203	3.570114501953125	1.477716278076172	0.2559103393554688	3.6355439453125	1.54424658203125	0.203615478515625
439	14.6	3.035476806640625	1.229437301635742	0.3321917724609375	3.011922119140625	1.41163623046875	0.3265074462890625	2.989055419921875	1.5566171875	0.3194736022949219	3.010296630859375	1.779220947265625	0.3245934143066406	2.989504638671875	1.743705261230469	0.3538569641113281	2.926060546875	1.752521118164063	0.4864755554199219	2.998514404296875	1.679983154296875	0.7520772705078125	2.929667724609375	1.62321044921875	0.9737431640625001	2.9360947265625	1.664274963378906	1.063822265625	2.949162109375	1.705268127441406	1.1664951171875	2.89557373046875	1.668456420898437	1.102644775390625	3.025839111328125	1.740976928710937	0.2948708190917969	3.10865478515625	1.732624694824219	0.1879637603759766	3.357841796875	1.595858703613281	0.2458645172119141	3.557426025390625	1.459040405273437	0.2452812652587891	3.625449951171875	1.533409545898437	0.20989892578125
440	14.633333	3.03856396484375	1.23184098815918	0.3322163696289063	3.01415478515625	1.413910858154297	0.3256517333984375	2.990811767578125	1.558791015625	0.317922607421875	3.008525390625	1.781727600097656	0.3226543273925781	2.988287109375	1.7459365234375	0.3519766235351562	2.924874267578125	1.75182470703125	0.484783935546875	3.001309326171875	1.680930480957031	0.749734375	2.950163818359375	1.622166442871094	0.9756497802734375	2.9705380859375	1.660310729980469	1.064942260742187	2.95804638671875	1.700397155761719	1.168052368164062	2.946076171875	1.66381787109375	1.108429443359375	3.024682373046875	1.743679382324219	0.2930021667480469	3.107588134765625	1.73553369140625	0.1861369934082031	3.365195068359375	1.620063659667969	0.2529853515625	3.575106201171875	1.501096435546875	0.2715823974609375	3.641158447265625	1.548916564941406	0.2025759582519531
441	14.666667	3.039908935546875	1.232984222412109	0.3331586303710937	3.017048828125	1.415314208984375	0.3253998413085937	3.005633056640625	1.561892639160156	0.3233863830566406	3.01366845703125	1.785540771484375	0.3200609130859375	2.995458740234375	1.749952880859375	0.3509673156738281	2.93440283203125	1.752337097167969	0.4850752868652344	2.9947529296875	1.693755004882812	0.7572623901367187	2.964266357421875	1.623278076171875	0.983703857421875	2.978515869140625	1.666301086425781	1.072024047851563	3.023562255859375	1.712784729003906	1.162682373046875	2.955679443359375	1.670069213867188	1.11609716796875	3.03102099609375	1.747174560546875	0.291462646484375	3.112766845703125	1.733882202148437	0.1841227722167969	3.364477294921875	1.603071105957031	0.2456851196289062	3.561974365234375	1.463172698974609	0.2529054565429688	3.628653564453125	1.531106201171875	0.2042893676757813
442	14.7	3.039579345703125	1.234397415161133	0.332012939453125	3.015927734375	1.416818023681641	0.3236648254394531	3.00380810546875	1.563504577636719	0.321119873046875	3.01286279296875	1.787400024414063	0.3204244384765625	2.99481201171875	1.751478210449219	0.3511342163085938	2.934803955078125	1.754452697753906	0.4858917541503906	2.996677734375	1.691310852050781	0.7570650634765625	2.968988525390625	1.61736865234375	0.9830565185546875	2.9832099609375	1.657520568847656	1.072851928710937	3.022505615234375	1.699839233398437	1.16826123046875	2.968962158203125	1.669699035644531	1.113921508789063	3.029734375	1.749263000488281	0.2911341857910156	3.110408203125	1.734244873046875	0.1830129547119141	3.3653466796875	1.605295043945313	0.2362647247314453	3.5701923828125	1.476915740966797	0.2542445983886719	3.6339970703125	1.543230895996094	0.1996307220458984
443	14.733333	3.042914306640625	1.234098251342773	0.3327923889160156	3.01505615234375	1.415095916748047	0.3261051940917969	2.98116552734375	1.557082275390625	0.3137098999023438	3.000034423828125	1.779219116210938	0.3190892333984375	2.9826220703125	1.743273254394531	0.3497395324707031	2.931654541015625	1.759234436035156	0.4865168151855469	2.99369677734375	1.682903625488281	0.7527758178710937	2.95933251953125	1.593420776367187	0.970877197265625	2.97189111328125	1.643281982421875	1.055369506835937	2.981177734375	1.692251708984375	1.15453759765625	2.941218017578125	1.665042236328125	1.09551123046875	3.013087158203125	1.741572021484375	0.2877141418457031	3.08448779296875	1.733426513671875	0.1733340911865234	3.33607080078125	1.597355529785156	0.2162005920410156	3.540079345703125	1.470268188476562	0.2369751281738281	3.619664306640625	1.535598754882812	0.209778305053711
444	14.766667	3.0441611328125	1.234221237182617	0.3327998962402344	3.015047119140625	1.414472625732422	0.3258555908203125	2.97949267578125	1.555583312988281	0.3131400756835938	3.00163037109375	1.776816101074219	0.31589697265625	2.984211181640625	1.74155126953125	0.3470901489257813	2.936015869140625	1.765800415039062	0.4831958312988281	2.989393798828125	1.674759094238281	0.7458076171875	2.955686767578125	1.582732421875	0.9621925048828125	2.9830068359375	1.635964721679688	1.040589721679688	2.904735107421875	1.6273291015625	1.118346801757812	3.000856689453125	1.604926025390625	1.0766240234375	3.013616943359375	1.7387705078125	0.2848161315917969	3.083678466796875	1.738986083984375	0.1697820129394531	3.34000927734375	1.6123056640625	0.2073160705566406	3.54412353515625	1.485163635253906	0.2134230041503906	3.6276982421875	1.549980163574219	0.2039419555664063
445	14.8	3.0441611328125	1.234221206665039	0.3327998657226562	3.015047119140625	1.414472625732422	0.3258555603027344	2.979492431640625	1.555583251953125	0.3131399841308594	3.00162939453125	1.776816223144531	0.3158970031738281	2.984210205078125	1.74155126953125	0.3470901794433593	2.93601416015625	1.765800048828125	0.4831957702636719	2.989389892578125	1.674757080078125	0.7458076171875	2.9556796875	1.582729125976563	0.9621915893554688	2.982997802734375	1.635960571289063	1.04058984375	2.904724365234375	1.627323913574219	1.118344970703125	3.000845458984375	1.604920471191406	1.076625610351563	3.0136162109375	1.738770629882813	0.284816162109375	3.083677001953125	1.738989501953125	0.1697816314697266	3.34001513671875	1.612321838378906	0.2073103485107422	3.54413916015625	1.48519482421875	0.2134169616699219	3.62770068359375	1.55002685546875	0.2039282836914063
446	14.833333	3.049128173828125	1.234169998168945	0.3337324523925781	3.020678466796875	1.414886413574219	0.3270634155273437	2.9856494140625	1.556419677734375	0.3144243469238281	3.008847412109375	1.777826416015625	0.3227283325195313	2.9903505859375	1.741912353515625	0.3526883239746094	2.93815380859375	1.764151977539063	0.487955810546875	2.969802001953125	1.665099609375	0.7517583007812501	2.90295166015625	1.568291748046875	0.9586387329101562	2.963454833984375	1.599394226074219	1.03029638671875	2.878129150390625	1.606916564941406	1.100697998046875	2.964340087890625	1.573347717285156	1.074792846679687	3.02153466796875	1.7403388671875	0.2910971069335938	3.095380126953125	1.753614318847656	0.1789341278076172	3.373341064453125	1.682164306640625	0.1456429290771484	3.556085205078125	1.580135925292969	0.02615196228027344	3.656219970703125	1.610155151367187	0.006400572299957275
447	14.866667	3.05079736328125	1.233729705810547	0.3366500244140625	3.0229169921875	1.41405419921875	0.3278238525390625	2.990282470703125	1.555755615234375	0.3142376098632813	3.01278125	1.776666625976563	0.324850341796875	2.9929736328125	1.740643859863281	0.3536425476074219	2.935898193359375	1.765999206542969	0.486028076171875	2.951252197265625	1.660157836914062	0.748001953125	2.895239990234375	1.559694396972656	0.9557832641601562	2.936220458984375	1.600170471191406	1.035809936523437	2.84795556640625	1.595862060546875	1.102388549804687	2.905016845703125	1.560163818359375	1.087230712890625	3.026954345703125	1.739447448730469	0.2937064208984375	3.104714111328125	1.756956604003906	0.1851680297851563	3.370863525390625	1.664672790527344	0.1237278442382812	3.569357666015625	1.565908996582031	0.03052847099304199	3.664166259765625	1.596523071289063	-0.006146496295928955
448	14.9	3.05166357421875	1.2329560546875	0.3368780517578125	3.025207763671875	1.413287200927734	0.3294692077636719	2.993299072265625	1.555010803222656	0.3167223815917969	3.012669921875	1.775932312011719	0.3264085998535156	2.99315087890625	1.739835021972656	0.3551760864257812	2.93460009765625	1.764816589355469	0.4867482299804687	2.941169677734375	1.658047180175781	0.7482638549804688	2.861876708984375	1.547345886230469	0.942417236328125	2.92092529296875	1.59003466796875	1.008631713867187	2.851995849609375	1.572479431152344	1.093169067382812	2.88027001953125	1.545434936523438	1.076114990234375	3.027578857421875	1.738814819335937	0.2956094360351563	3.106157958984375	1.748870178222656	0.1869601440429688	3.3708359375	1.664828002929688	0.1110321731567383	3.54211376953125	1.566193786621094	-0.02537073135375977	3.626390625	1.614294494628906	-0.06805093383789063
449	14.933333	3.05273974609375	1.2332109375	0.3374336242675781	3.026244140625	1.413599670410156	0.3299649658203125	2.99490771484375	1.55552490234375	0.3174474182128906	3.0134501953125	1.776544128417969	0.3282745361328125	2.99338916015625	1.740287353515625	0.3564945373535156	2.931496826171875	1.762771606445312	0.487041748046875	2.929955078125	1.645453247070312	0.7441883544921875	2.836718017578125	1.536049926757812	0.9329094848632813	2.882923828125	1.579722290039062	1.008130065917969	2.81588525390625	1.565285400390625	1.094802856445312	2.838686279296875	1.530531555175781	1.067294555664063	3.029149658203125	1.739554748535156	0.2976852416992187	3.11068115234375	1.746660278320312	0.190935302734375	3.361747802734375	1.6483212890625	0.08975868225097657	3.49609912109375	1.553355895996094	-0.085292724609375	3.596709716796875	1.581925903320312	-0.06776666259765625
450	14.966667	3.0554208984375	1.233375289916992	0.3382774047851563	3.028374755859375	1.413842987060547	0.3308832702636719	2.996794921875	1.555851623535156	0.3184725646972656	3.017990234375	1.77679541015625	0.3298461303710937	2.9977587890625	1.740646484375	0.3581587219238281	2.937473388671875	1.764925537109375	0.4892748107910156	2.917495849609375	1.634556457519531	0.739537841796875	2.81273583984375	1.526301696777344	0.9230593872070313	2.8583642578125	1.568302062988281	0.9996812133789063	2.77613037109375	1.550877258300781	1.071580932617187	2.808920654296875	1.517483459472656	1.055947143554687	3.032993896484375	1.73969873046875	0.2989675903320312	3.113815185546875	1.741714599609375	0.1913194122314453	3.358364990234375	1.649186340332031	0.07000474548339844	3.50616455078125	1.586706481933594	-0.1090534362792969	3.590602294921875	1.620514221191406	-0.1637558746337891
451	15	3.05691064453125	1.23336279296875	0.3384483947753906	3.0295009765625	1.412936096191406	0.3318406372070313	2.99482373046875	1.553409545898437	0.3183394165039062	3.016381591796875	1.773128540039063	0.3321133422851563	2.99648046875	1.736838623046875	0.3600597839355469	2.937847412109375	1.764623596191406	0.4904603271484375	2.90480322265625	1.627612426757812	0.7342046508789063	2.78673095703125	1.520712585449219	0.9087783813476562	2.836226806640625	1.557402770996094	0.9851307373046875	2.742087158203125	1.525809936523438	1.032673706054688	2.765594970703125	1.505179656982422	1.040398681640625	3.030938720703125	1.736561706542969	0.3007808837890625	3.109567138671875	1.747689270019531	0.1928558807373047	3.342912109375	1.635349487304687	0.06943358612060548	3.4664287109375	1.567006774902344	-0.1238029174804687	3.554931640625	1.582652282714844	-0.1793165740966797
452	15.033333	3.056909423828125	1.233361450195313	0.3384484558105469	3.029498779296875	1.412934661865234	0.3318413391113281	2.994820556640625	1.553407897949219	0.3183405151367187	3.016377197265625	1.773126831054687	0.3321179809570313	2.99647607421875	1.736836364746094	0.3600637817382812	2.937839111328125	1.764616271972656	0.490463623046875	2.904759033203125	1.627582153320313	0.734190185546875	2.7866455078125	1.520677673339844	0.9087330322265625	2.83614013671875	1.557341674804688	0.9850985717773437	2.7419931640625	1.525743530273437	1.032623413085938	2.765455322265625	1.505076812744141	1.04032666015625	3.030934326171875	1.736560546875	0.300784912109375	3.1095595703125	1.747691040039062	0.1928577728271484	3.342883544921875	1.635342712402344	0.06940338897705078	3.4663564453125	1.567017883300781	-0.1238672790527344	3.55482958984375	1.582699340820312	-0.1794179840087891
[truncated: 5 more rows]
[truncated: 48 more columns]
