# Supplementary material for: Simulation of Human Movement in Zero Gravity
Source: Sensors (Basel). 2024 Mar 9;24(6):1770. doi: 10.3390/s24061770 (PMC10976247; doi:10.3390/s24061770)
Supplement: Supplementary file 1 [file sensors-24-01770-s001.zip › supplementary/motion_data/3 ArmsRotatingFront/motion2_raw.trc]

PathFileType	4	(X/Y/Z)	sample.trc
DataRate	CameraRate	NumFrames	NumMarkers	Units	OrigDataRate	OrigDataStartFrame	OrigNumFrames
0.033333333333333333	0.033333333333333333	457	32	m	0.033333333333333333	1	457
Frame#	Time	PELVIS			SPINE_NAVEL			SPINE_CHEST			NECK			CLAVICLE_LEFT			SHOULDER_LEFT			ELBOW_LEFT			WRIST_LEFT			HAND_LEFT			HANDTIP_LEFT			THUMB_LEFT			CLAVICLE_RIGHT			SHOULDER_RIGHT			ELBOW_RIGHT			WRIST_RIGHT			HAND_RIGHT
		X1	Y1	Z1	X2	Y2	Z2	X3	Y3	Z3	X4	Y4	Z4	X5	Y5	Z5	X6	Y6	Z6	X7	Y7	Z7	X8	Y8	Z8	X9	Y9	Z9	X10	Y10	Z10	X11	Y11	Z11	X12	Y12	Z12	X13	Y13	Z13	X14	Y14	Z14	X15	Y15	Z15	X16	Y16	Z16
1	0	3.03597021484375	1.239540985107422	0.3395496826171875	3.024923828125	1.418323944091797	0.3393917236328125	3.02076025390625	1.561419921875	0.3429561767578125	3.0402939453125	1.777933349609375	0.3589359130859375	3.01769775390625	1.742158081054688	0.3840633544921875	2.9278076171875	1.70115380859375	0.4881722412109375	2.9203642578125	1.431036529541016	0.5511199951171875	2.802555908203125	1.291985046386719	0.4061566162109375	2.803825927734375	1.2668720703125	0.3128028564453125	2.90087109375	1.220348175048828	0.3265047607421875	2.9042236328125	1.26155322265625	0.3043077392578125	3.05804736328125	1.741914428710937	0.3298670654296875	3.12809765625	1.698804077148437	0.2265765380859375	3.18438525390625	1.422917236328125	0.2012850341796875	2.99687841796875	1.286014556884766	0.1599439697265625	2.893349609375	1.285241943359375	0.1490997314453125
2	0.03333399999999997	3.03812451171875	1.234655029296875	0.33976318359375	3.024643798828125	1.417036468505859	0.33664306640625	3.01695068359375	1.563057983398437	0.3366005859375	3.0431640625	1.783105041503906	0.3574462890625	3.019260986328125	1.746687622070312	0.382498291015625	2.93045458984375	1.704912292480469	0.491344482421875	2.918212890625	1.425086669921875	0.533931884765625	2.77897900390625	1.288016723632813	0.398403076171875	2.819230712890625	1.255034484863281	0.314510986328125	2.922244873046875	1.225186004638672	0.342246826171875	2.9145283203125	1.272648101806641	0.33516796875	3.060052978515625	1.746480651855469	0.326855224609375	3.130216796875	1.702625549316406	0.22040234375	3.19475732421875	1.421426116943359	0.210756103515625	3.00508447265625	1.28752099609375	0.146908203125	2.899045166015625	1.285423461914063	0.15398388671875
3	0.06666699999999981	3.038510498046875	1.234991851806641	0.3439248046875	3.025750244140625	1.418492797851562	0.341530517578125	3.02013330078125	1.565445678710938	0.342924560546875	3.04575927734375	1.7871435546875	0.360486083984375	3.02337890625	1.750570922851562	0.38724267578125	2.937689697265625	1.708607177734375	0.499599365234375	2.92794580078125	1.427657379150391	0.54613916015625	2.78051025390625	1.294153350830078	0.41334033203125	2.81656005859375	1.255413909912109	0.32932666015625	2.918263671875	1.216528289794922	0.352955078125	2.913715576171875	1.272678558349609	0.34351220703125	3.0614013671875	1.750152465820312	0.329197021484375	3.125257568359375	1.708584228515625	0.217023193359375	3.19205859375	1.426179565429687	0.2080687255859375	2.9967099609375	1.296430938720703	0.147592041015625	2.890919189453125	1.289136322021484	0.161173828125
4	0.1000000000000005	3.040739013671875	1.237842803955078	0.34365283203125	3.02650048828125	1.420763946533203	0.34187255859375	3.02051171875	1.567308471679687	0.34423681640625	3.04725	1.788163330078125	0.3633154296875	3.025310791015625	1.751517272949219	0.390090576171875	2.942978271484375	1.709882751464844	0.504559326171875	2.932708740234375	1.428690002441406	0.54454443359375	2.784784423828125	1.291256988525391	0.4175380859375	2.815884521484375	1.258776123046875	0.329302978515625	2.920480712890625	1.229203704833984	0.352429931640625	2.91749072265625	1.276714630126953	0.348068115234375	3.0621015625	1.7515068359375	0.331467041015625	3.125646484375	1.711297546386719	0.219044921875	3.194055419921875	1.430699951171875	0.1979722900390625	2.9992080078125	1.294576232910156	0.1549063720703125	2.8935712890625	1.290727111816406	0.168916015625
5	0.1333340000000005	3.039947265625	1.237550262451172	0.3441865234375	3.025570068359375	1.420537231445313	0.34178955078125	3.0192587890625	1.567143798828125	0.3435126953125	3.04635546875	1.788038208007813	0.36281494140625	3.02413330078125	1.75142138671875	0.389439453125	2.941341796875	1.711226928710937	0.504177001953125	2.933898193359375	1.430248199462891	0.54710302734375	2.784122314453125	1.297108215332031	0.41751611328125	2.81625537109375	1.265132781982422	0.329416015625	2.920278076171875	1.233601013183594	0.35278369140625	2.915766357421875	1.281674621582031	0.345443359375	3.06136279296875	1.751335327148438	0.331056396484375	3.1250302734375	1.7089951171875	0.219414794921875	3.1946298828125	1.428567626953125	0.198168212890625	2.9992177734375	1.293290344238281	0.154385009765625	2.893376953125	1.290539794921875	0.167449951171875
6	0.1666670000000003	3.040422607421875	1.237787994384766	0.3446715087890625	3.02731640625	1.421294189453125	0.3422196044921875	3.019932861328125	1.568199645996094	0.3424276123046875	3.04655712890625	1.7896005859375	0.3625350341796875	3.02441845703125	1.752746337890625	0.3891217041015625	2.94172705078125	1.710005615234375	0.5034461669921875	2.93379052734375	1.428617431640625	0.5479219970703125	2.78675439453125	1.290559967041016	0.4193319091796875	2.819721923828125	1.264029174804687	0.3294925537109375	2.924674560546875	1.242779083251953	0.3603385009765625	2.9182646484375	1.280886260986328	0.3468087158203125	3.06164404296875	1.752966979980469	0.3305472412109375	3.125619873046875	1.712523559570313	0.218003662109375	3.193644775390625	1.430947357177734	0.1977506103515625	2.999541015625	1.294194702148437	0.1498441162109375	2.89342529296875	1.289756103515625	0.1622073974609375
7	0.2000000000000002	3.040269775390625	1.238324035644531	0.345544677734375	3.0271005859375	1.421325225830078	0.34343212890625	3.022313232421875	1.567916809082031	0.345778564453125	3.04789404296875	1.788928833007812	0.364672607421875	3.025886474609375	1.752233276367188	0.3913251953125	2.94172314453125	1.708969970703125	0.50384521484375	2.93735693359375	1.428911926269531	0.55206396484375	2.78854150390625	1.303239440917969	0.414359130859375	2.81935986328125	1.277325347900391	0.32387890625	2.915523193359375	1.254231750488281	0.374569580078125	2.92103662109375	1.293545806884766	0.34338232421875	3.06318701171875	1.752279968261719	0.3330234375	3.127377685546875	1.712070739746094	0.220965576171875	3.192612060546875	1.430864929199219	0.1979495849609375	2.998083251953125	1.295527862548828	0.1511060791015625	2.893224853515625	1.291466033935547	0.170050048828125
8	0.2333340000000002	3.04187109375	1.240505096435547	0.34654345703125	3.0291279296875	1.4234521484375	0.344299560546875	3.02551806640625	1.570000610351562	0.34724755859375	3.05032470703125	1.791042724609375	0.36562646484375	3.0281279296875	1.754402221679688	0.392154296875	2.9445849609375	1.712401733398437	0.505525634765625	2.932384765625	1.431652709960938	0.547180419921875	2.787419921875	1.295534271240234	0.4156201171875	2.817913818359375	1.269006317138672	0.3252568359375	2.9146611328125	1.256036499023438	0.378274658203125	2.918314208984375	1.295300476074219	0.3407724609375	3.06604931640625	1.754338012695313	0.33429150390625	3.13190625	1.713729248046875	0.223424560546875	3.196290771484375	1.432443359375	0.200633056640625	3.002418701171875	1.297219360351562	0.1513634033203125	2.896592041015625	1.294399932861328	0.1637420654296875
9	0.266667	3.0420703125	1.240720672607422	0.346008056640625	3.029281494140625	1.423595458984375	0.343408203125	3.023698974609375	1.570053833007813	0.344791015625	3.04912353515625	1.790839599609375	0.364419189453125	3.02655419921875	1.754171752929687	0.390558837890625	2.9420751953125	1.70966748046875	0.502201416015625	2.933369384765625	1.429614196777344	0.548481689453125	2.789415283203125	1.300741302490234	0.40891015625	2.8276845703125	1.268781921386719	0.323432861328125	2.9148935546875	1.255189239501953	0.390815673828125	2.9222392578125	1.297474914550781	0.335519287109375	3.065003173828125	1.754234741210937	0.33307421875	3.1321259765625	1.713244262695313	0.223168701171875	3.197564453125	1.431896575927734	0.2061639404296875	3.002724853515625	1.300624053955078	0.15081298828125	2.89720458984375	1.293603515625	0.163801513671875
10	0.2999999999999998	3.042627685546875	1.239034942626953	0.3479822998046875	3.03004150390625	1.422528625488281	0.3433170166015625	3.023911865234375	1.569483947753906	0.3423492431640625	3.0497314453125	1.790795104980469	0.3643272705078125	3.027056640625	1.753757080078125	0.3901939697265625	2.9416591796875	1.71008837890625	0.5021478271484375	2.9324443359375	1.429032867431641	0.5483865966796875	2.78554736328125	1.301219329833984	0.4094761962890625	2.821968505859375	1.274185882568359	0.3211363525390625	2.91340234375	1.255758392333984	0.3821085205078125	2.920778076171875	1.296872802734375	0.3410513916015625	3.065592041015625	1.754370178222656	0.3324779052734375	3.13180908203125	1.714589294433594	0.2210050048828125	3.196646240234375	1.431901519775391	0.2068258056640625	3.0015634765625	1.299115234375	0.1522418212890625	2.89537744140625	1.294270416259766	0.163791259765625
11	0.3333339999999998	3.039733642578125	1.239237426757813	0.348088134765625	3.027187255859375	1.422513244628906	0.34400732421875	3.020982666015625	1.569279907226563	0.343331298828125	3.04555615234375	1.790443969726562	0.365320068359375	3.023596923828125	1.753241821289063	0.39144189453125	2.941270751953125	1.708960205078125	0.5051943359375	2.93255419921875	1.428357818603516	0.552047119140625	2.7863671875	1.298650512695313	0.41467431640625	2.82126611328125	1.274651092529297	0.324995849609375	2.91053955078125	1.260899139404297	0.390010009765625	2.919263427734375	1.297265350341797	0.34253759765625	3.061134033203125	1.754241943359375	0.33318212890625	3.12571533203125	1.714592895507812	0.2209149169921875	3.192479736328125	1.432817596435547	0.205161376953125	2.997716552734375	1.298091125488281	0.155806396484375	2.8910751953125	1.29465185546875	0.1601796875
12	0.3666670000000005	3.03907763671875	1.238639678955078	0.34862890625	3.0261435546875	1.421925048828125	0.34390087890625	3.020964111328125	1.5687744140625	0.34372802734375	3.048021240234375	1.789587036132812	0.366942138671875	3.02504736328125	1.75258984375	0.39250390625	2.9395986328125	1.710517211914063	0.504837158203125	2.9323583984375	1.430065246582031	0.5533017578125	2.78786083984375	1.299409576416016	0.4149267578125	2.826379150390625	1.268801452636719	0.3287802734375	2.9133759765625	1.253878570556641	0.39661572265625	2.921900146484375	1.294842224121094	0.343412109375	3.063763916015625	1.75326904296875	0.334992919921875	3.13067529296875	1.714043334960937	0.2239014892578125	3.19629345703125	1.431859649658203	0.209164794921875	3.00189990234375	1.299576568603516	0.1520240478515625	2.89552099609375	1.295156280517578	0.16061376953125
13	0.4000000000000004	3.039834228515625	1.238035369873047	0.348640380859375	3.02665673828125	1.421299438476562	0.3432802734375	3.02121875	1.56814892578125	0.34267822265625	3.047555419921875	1.789077514648437	0.365776611328125	3.024243408203125	1.752101318359375	0.391068603515625	2.93701708984375	1.71008154296875	0.5020615234375	2.92938330078125	1.429579895019531	0.5502998046874999	2.78700732421875	1.299551177978516	0.409133544921875	2.82681591796875	1.270289978027344	0.323097412109375	2.91295947265625	1.254063751220703	0.39173046875	2.92205615234375	1.296401062011719	0.339376220703125	3.0638544921875	1.752706176757812	0.334162841796875	3.132452880859375	1.713251220703125	0.224175048828125	3.198474365234375	1.431042419433594	0.211440673828125	3.0050810546875	1.298378448486328	0.1517685546875	2.89861376953125	1.293539978027344	0.1590289306640625
14	0.4333340000000003	3.039649658203125	1.238220916748047	0.34859326171875	3.02647119140625	1.421486572265625	0.343289306640625	3.021036376953125	1.568336303710937	0.342726806640625	3.047404541015625	1.789258911132813	0.36584619140625	3.02411962890625	1.752277587890625	0.39115576171875	2.93701513671875	1.710235107421875	0.502235595703125	2.92942724609375	1.429722564697266	0.550418701171875	2.7868916015625	1.299729644775391	0.40938037109375	2.82660400390625	1.270486907958984	0.32329345703125	2.9128232421875	1.254242858886719	0.391827392578125	2.92186328125	1.296591827392578	0.33947314453125	3.063667724609375	1.752894409179687	0.334206298828125	3.132143310546875	1.713462646484375	0.224133544921875	3.198143310546875	1.431254913330078	0.211261962890625	3.004680419921875	1.298609619140625	0.1517740478515625	2.89822119140625	1.293772277832031	0.15915087890625
15	0.4666670000000002	3.039376220703125	1.238174255371094	0.348761962890625	3.025958740234375	1.421423736572266	0.34349755859375	3.020344482421875	1.568266845703125	0.3429501953125	3.046520263671875	1.7892216796875	0.36597900390625	3.023363037109375	1.752212768554688	0.391365234375	2.93667333984375	1.710067260742187	0.5027299804687499	2.929582763671875	1.429546875	0.55094287109375	2.786744140625	1.299378295898437	0.4103740234375	2.826210205078125	1.27018179321289	0.324158203125	2.91267236328125	1.254043640136719	0.392410400390625	2.921489990234375	1.29640234375	0.340025634765625	3.062723876953125	1.752876098632812	0.334286865234375	3.130886962890625	1.71352490234375	0.223991455078125	3.19718603515625	1.431396942138672	0.21090966796875	3.003690673828125	1.298516174316406	0.152056884765625	2.897261962890625	1.293550109863281	0.159781982421875
16	0.5	3.0375859375	1.238604919433594	0.348091796875	3.025816650390625	1.422142730712891	0.3434462890625	3.02129638671875	1.569151000976563	0.343389892578125	3.044965087890625	1.790580810546875	0.3664384765625	3.02179541015625	1.753350341796875	0.39157470703125	2.933009765625	1.70752294921875	0.4999619140625	2.92526611328125	1.428998992919922	0.559714599609375	2.7937265625	1.302460876464844	0.40514990234375	2.837751953125	1.280314758300781	0.3189443359375	2.923960205078125	1.26282763671875	0.387341796875	2.923201171875	1.294805816650391	0.327683837890625	3.0619951171875	1.754318481445313	0.33501513671875	3.130419921875	1.713686279296875	0.225204345703125	3.198970458984375	1.431809417724609	0.212800048828125	3.00380517578125	1.297962036132813	0.16124951171875	2.897003173828125	1.293079254150391	0.16050732421875
17	0.533334	3.03772314453125	1.238985412597656	0.3493663330078125	3.0256005859375	1.422432037353516	0.3443250732421875	3.020802978515625	1.569385131835938	0.3439583740234375	3.0450009765625	1.790818969726562	0.3657000732421875	3.02188671875	1.753780700683594	0.3911373291015625	2.934201171875	1.70932470703125	0.5009190673828126	2.92560693359375	1.428971710205078	0.5507528076171875	2.7857431640625	1.299873779296875	0.4060433349609375	2.825778076171875	1.273902221679688	0.3189996337890625	2.9150283203125	1.256541748046875	0.3833509521484375	2.919267822265625	1.296830749511719	0.3338336181640625	3.061805908203125	1.754367248535156	0.3344007568359375	3.130271728515625	1.7137509765625	0.2246622314453125	3.195398193359375	1.431313446044922	0.2090924072265625	3.002572021484375	1.297537780761719	0.14953125	2.89662060546875	1.293754028320313	0.163091064453125
18	0.5666669999999998	3.037112548828125	1.239631896972656	0.3485377197265625	3.02520703125	1.423185791015625	0.3442481689453125	3.02334326171875	1.570250122070312	0.3463165283203125	3.046119140625	1.792099975585937	0.3661981201171875	3.0240380859375	1.75498583984375	0.3924691162109375	2.940901123046875	1.710053466796875	0.5056234130859375	2.931319091796875	1.428806549072266	0.5506624755859375	2.7877509765625	1.305676025390625	0.4042330322265625	2.8242548828125	1.281136047363281	0.3151988525390625	2.916998046875	1.266095367431641	0.3751202392578125	2.921386962890625	1.297349853515625	0.3350206298828125	3.062400146484375	1.755609130859375	0.3346353759765625	3.1255830078125	1.715153442382813	0.2216495361328125	3.197798095703125	1.434286193847656	0.2067840576171875	3.0005419921875	1.306272674560547	0.148689697265625	2.8949560546875	1.294152648925781	0.1604290771484375
19	0.6000000000000005	3.035117919921875	1.237025939941406	0.3487587890625	3.024155029296875	1.420662170410156	0.3449375	3.020440185546875	1.567715515136719	0.34549169921875	3.044189697265625	1.789557678222656	0.364480712890625	3.0222705078125	1.75259228515625	0.391101806640625	2.93987841796875	1.708115112304688	0.50499267578125	2.930058837890625	1.427370056152344	0.5531335449218751	2.781947265625	1.307924041748047	0.40815576171875	2.81704248046875	1.277970062255859	0.32021044921875	2.9111796875	1.259628173828125	0.376969970703125	2.91606396484375	1.294351043701172	0.340066650390625	3.06	1.752918395996094	0.332844970703125	3.12193896484375	1.71177783203125	0.219406982421875	3.19581884765625	1.431208129882813	0.206879638671875	2.99849462890625	1.302424163818359	0.1506785888671875	2.89313525390625	1.293480407714844	0.16662060546875
20	0.6333340000000005	3.03469970703125	1.238017303466797	0.34782373046875	3.023510986328125	1.421579467773437	0.343192138671875	3.018549560546875	1.568560729980469	0.342242919921875	3.04394384765625	1.789869567871094	0.364456298828125	3.021382568359375	1.752758056640625	0.390304931640625	2.936859375	1.708480834960938	0.502657958984375	2.92908740234375	1.428718841552734	0.55621044921875	2.785848388671875	1.307056518554687	0.408298583984375	2.823560546875	1.279549591064453	0.320663330078125	2.9172197265625	1.262779052734375	0.378636962890625	2.918901611328125	1.297358612060547	0.33715478515625	3.05983349609375	1.753520935058594	0.33254443359375	3.12279541015625	1.712076293945312	0.219819091796875	3.192762939453125	1.430595733642578	0.20679638671875	2.9955078125	1.303347595214844	0.1471923828125	2.89009521484375	1.293622680664062	0.1621314697265625
21	0.6666670000000003	3.03503662109375	1.238694000244141	0.34874560546875	3.02332861328125	1.422222381591797	0.34415625	3.017724365234375	1.56917822265625	0.34315380859375	3.041827392578125	1.790592834472656	0.36571923828125	3.01909814453125	1.753376342773437	0.3912666015625	2.9330908203125	1.708612243652344	0.502290283203125	2.925424560546875	1.42861767578125	0.554608154296875	2.784742431640625	1.306792419433594	0.40439990234375	2.823767822265625	1.279333160400391	0.317328125	2.9167470703125	1.262765075683594	0.376439697265625	2.917878662109375	1.296938049316406	0.333374755859375	3.05829638671875	1.754321838378906	0.334014892578125	3.122779296875	1.713256530761719	0.2220146484375	3.1937421875	1.432029754638672	0.2089818115234375	2.997634521484375	1.304254821777344	0.146788330078125	2.8922265625	1.292837585449219	0.1605020751953125
22	0.7000000000000002	3.0366318359375	1.23897412109375	0.348903076171875	3.025323486328125	1.422460296630859	0.3448349609375	3.02202978515625	1.569422485351562	0.34584765625	3.04278564453125	1.791453918457031	0.36435595703125	3.02035791015625	1.754427612304688	0.39039794921875	2.9339716796875	1.708112731933594	0.500402099609375	2.927746826171875	1.429010101318359	0.556845458984375	2.791569580078125	1.311622863769531	0.399295166015625	2.833184814453125	1.278559478759766	0.31547998046875	2.922434814453125	1.266614318847656	0.381015380859375	2.92486083984375	1.296178802490234	0.3295146484375	3.06005126953125	1.754838317871094	0.333518310546875	3.125035888671875	1.713314392089844	0.222049560546875	3.19673291015625	1.432288696289063	0.211780029296875	3.00096484375	1.304564819335937	0.1488236083984375	2.89529736328125	1.293845794677734	0.1606097412109375
23	0.7333340000000002	3.036726318359375	1.23904736328125	0.34910791015625	3.02496630859375	1.422651428222656	0.34366552734375	3.021669921875	1.569761596679688	0.344043701171875	3.045413330078125	1.791459838867187	0.3654052734375	3.0223701171875	1.754387023925781	0.390935546875	2.9371826171875	1.709285217285156	0.5025615234375	2.927394775390625	1.427902404785156	0.54740478515625	2.78432763671875	1.309547912597656	0.39646484375	2.82249560546875	1.284923126220703	0.308111328125	2.9144599609375	1.265812561035156	0.368152587890625	2.92094287109375	1.297408966064453	0.334549560546875	3.062300048828125	1.754960998535156	0.3341396484375	3.129609619140625	1.714227355957031	0.22360009765625	3.197377685546875	1.432161560058594	0.208302001953125	3.002050048828125	1.302833618164063	0.14634130859375	2.8964921875	1.293126434326172	0.16066796875
24	0.766667	3.035568359375	1.238980072021484	0.3493489990234375	3.023748779296875	1.422578460693359	0.3442867431640625	3.020486083984375	1.569678588867188	0.3448616943359375	3.04391357421875	1.791425537109375	0.3659007568359375	3.021180419921875	1.75431689453125	0.3916490478515625	2.93621240234375	1.708766845703125	0.5032469482421875	2.931447509765625	1.427473541259766	0.5493248291015626	2.7899326171875	1.307368682861328	0.3983302001953125	2.8289853515625	1.285543914794922	0.3096361083984375	2.921287109375	1.264852233886719	0.3686124267578125	2.92622705078125	1.301706512451172	0.3334737548828125	3.06060693359375	1.754951049804688	0.3345091552734375	3.127184814453125	1.7144072265625	0.2234693603515625	3.195828125	1.432495574951172	0.2096876220703125	2.99934765625	1.304229278564453	0.149248779296875	2.892969970703125	1.296775329589844	0.1575299072265625
25	0.7999999999999998	3.033396484375	1.24014990234375	0.35058154296875	3.021697021484375	1.424342620849609	0.345943603515625	3.0186572265625	1.571904602050781	0.346909912109375	3.042624267578125	1.794489318847656	0.36583837890625	3.01968310546875	1.757576721191406	0.391991455078125	2.93141455078125	1.713657958984375	0.502282470703125	2.92052783203125	1.432135040283203	0.551331298828125	2.784098876953125	1.307481903076172	0.3981728515625	2.82627587890625	1.285211608886719	0.310680419921875	2.91532275390625	1.265554412841797	0.3753935546875	2.91931396484375	1.301426971435547	0.32939404296875	3.059348876953125	1.757549987792969	0.33475	3.1238828125	1.714706848144531	0.222852294921875	3.19152587890625	1.431659210205078	0.2083056640625	2.993227783203125	1.305339263916016	0.1466810302734375	2.886821044921875	1.296426879882812	0.1571683349609375
26	0.8333339999999998	3.03329736328125	1.239371307373047	0.351423828125	3.021094970703125	1.423097625732422	0.346784912109375	3.0172373046875	1.570296997070312	0.34720947265625	3.04104345703125	1.79240283203125	0.365720458984375	3.018462890625	1.755563354492188	0.392059326171875	2.9287685546875	1.710164428710938	0.500113525390625	2.920208740234375	1.430382995605469	0.555303955078125	2.793962890625	1.307212158203125	0.39334716796875	2.8367412109375	1.297313293457031	0.304154541015625	2.922626708984375	1.280600372314453	0.373360107421875	2.92587060546875	1.313178009033203	0.320327880859375	3.057469970703125	1.755552490234375	0.334564453125	3.12006640625	1.713266723632813	0.2217451171875	3.191709228515625	1.431918273925781	0.207041259765625	2.98906494140625	1.309522369384766	0.154557373046875	2.882769287109375	1.297006500244141	0.156142822265625
27	0.8666670000000005	3.032368408203125	1.237684906005859	0.352385986328125	3.018865234375	1.421135925292969	0.34693359375	3.015115478515625	1.568208984375	0.3473427734375	3.037311279296875	1.790287231445312	0.365809326171875	3.014997802734375	1.753325439453125	0.392119140625	2.92898681640625	1.710089782714844	0.5038173828125	2.9177548828125	1.429475891113281	0.5526416015625	2.795263427734375	1.313591796875	0.382919921875	2.83836572265625	1.307941284179688	0.2936103515625	2.920017333984375	1.291094116210938	0.3675869140625	2.9266962890625	1.315528228759766	0.311442138671875	3.0540029296875	1.753580932617187	0.33469677734375	3.117444580078125	1.713301635742188	0.2217587890625	3.18880908203125	1.432094604492188	0.2080693359375	2.986692626953125	1.312338104248047	0.1488726806640625	2.88121533203125	1.295661193847656	0.1547259521484375
28	0.9000000000000004	3.032432373046875	1.237709655761719	0.352375244140625	3.0189423828125	1.421157531738281	0.346967041015625	3.01520703125	1.568226501464844	0.3474345703125	3.037400634765625	1.790283020019531	0.366082763671875	3.015031982421875	1.753309204101563	0.392325927734375	2.928780517578125	1.709985046386719	0.503798583984375	2.917408447265625	1.429307006835937	0.552170166015625	2.7951962890625	1.313792663574219	0.382006103515625	2.83833447265625	1.308357818603516	0.29270361328125	2.91994921875	1.291341186523437	0.366676513671875	2.926611572265625	1.315947723388672	0.310498779296875	3.054145751953125	1.753594909667969	0.334980224609375	3.11776806640625	1.713370300292969	0.22212939453125	3.18905322265625	1.432154144287109	0.20839501953125	2.986985595703125	1.312539001464844	0.148776611328125	2.88148828125	1.295968872070313	0.1545205078125
29	0.9333340000000003	3.03747607421875	1.237525634765625	0.355060791015625	3.021334716796875	1.421098999023438	0.348012451171875	3.01445361328125	1.5683603515625	0.34630322265625	3.04034326171875	1.7902880859375	0.367327880859375	3.01730224609375	1.753336730957031	0.3932275390625	2.93642724609375	1.710403137207031	0.5092080078125	2.90266845703125	1.428677734375	0.54220068359375	2.79026416015625	1.318980346679687	0.361059814453125	2.81815087890625	1.292431396484375	0.269271240234375	2.90068408203125	1.292678985595703	0.344529541015625	2.929206298828125	1.31606494140625	0.31036181640625	3.056537109375	1.753577697753906	0.3357841796875	3.12416650390625	1.713198364257813	0.224988037109375	3.17972802734375	1.428001922607422	0.2079609375	2.97957275390625	1.308098327636719	0.1408349609375	2.873564453125	1.295336517333984	0.150084716796875
30	0.9666670000000002	3.036970703125	1.238106414794922	0.3543125	3.02062890625	1.421652801513672	0.34701611328125	3.013652587890625	1.568907104492188	0.345061767578125	3.039631103515625	1.790888793945312	0.3654013671875	3.016879638671875	1.753973510742187	0.391606689453125	2.937172119140625	1.711210205078125	0.5084558105468751	2.9036552734375	1.429531005859375	0.542089599609375	2.7894228515625	1.319881927490234	0.3620654296875	2.81633056640625	1.293521545410156	0.2699306640625	2.899615478515625	1.293589019775391	0.344357666015625	2.927827880859375	1.317136047363281	0.309865966796875	3.055519287109375	1.754128051757812	0.333760986328125	3.1220166015625	1.713554931640625	0.2223516845703125	3.177649169921875	1.428358795166015	0.205541015625	2.97683056640625	1.308266937255859	0.1407725830078125	2.870949462890625	1.295717498779297	0.1516353759765625
31	1	3.035786865234375	1.239020263671875	0.3514254150390625	3.01993212890625	1.422819427490234	0.3445765380859375	3.013329345703125	1.570247131347656	0.3428385009765625	3.037843017578125	1.792806823730469	0.3611600341796875	3.01601025390625	1.755831970214844	0.3881529541015625	2.9376953125	1.709491577148437	0.5047742919921875	2.90037109375	1.428008941650391	0.5385699462890625	2.7791494140625	1.328737060546875	0.3567713623046875	2.8130478515625	1.301223205566406	0.2672044677734375	2.895643310546875	1.298891571044922	0.3425325927734375	2.9214365234375	1.3218603515625	0.3195665283203125	3.0533310546875	1.755937622070312	0.3293616943359375	3.114183837890625	1.7150146484375	0.2147281494140625	3.186880126953125	1.433273162841797	0.1996319580078125	2.9777392578125	1.320510406494141	0.148517578125	2.87107861328125	1.308999694824219	0.14744189453125
32	1.033334	3.03626171875	1.241830444335938	0.3504342041015625	3.019204833984375	1.42640234375	0.3441287841796875	3.009023681640625	1.57429443359375	0.3412186279296875	3.036669921875	1.797240173339844	0.3628919677734375	3.013940673828125	1.760054016113281	0.3892916259765625	2.9348203125	1.711786254882813	0.5054593505859375	2.882544677734375	1.430107971191406	0.5267440185546876	2.76066259765625	1.327735321044922	0.3456339111328125	2.80334228515625	1.298609100341797	0.25989697265625	2.889066650390625	1.304671173095703	0.3322337646484375	2.90551171875	1.329468811035156	0.3265140380859375	3.052010498046875	1.760411071777344	0.3305982666015625	3.11454931640625	1.719564514160156	0.2160936279296875	3.179132080078125	1.435164001464844	0.19107177734375	2.967527099609375	1.331585693359375	0.126944580078125	2.861839599609375	1.310806274414062	0.1308970947265625
33	1.066667	3.035833740234375	1.249318359375	0.3606427001953125	3.019373046875	1.433870941162109	0.3541761474609375	3.011795166015625	1.58187939453125	0.3521116943359375	3.040394775390625	1.804929077148437	0.3703536376953125	3.018928466796875	1.768016845703125	0.3981231689453125	2.94367626953125	1.719581909179687	0.5166973876953125	2.88622607421875	1.439306640625	0.5414686279296875	2.7496533203125	1.345800964355469	0.366259033203125	2.78768603515625	1.309024047851562	0.2813218994140625	2.86954296875	1.318430694580078	0.357609619140625	2.89129052734375	1.337748138427734	0.362025146484375	3.054213623046875	1.76780322265625	0.3377435302734375	3.11129931640625	1.725786010742187	0.2208973388671875	3.1629404296875	1.440396331787109	0.1821123046875	2.943045166015625	1.3507431640625	0.12569921875	2.838060302734375	1.329649444580078	0.1376170654296875
34	1.100000000000001	3.039038330078125	1.248437591552734	0.3651300048828125	3.023920166015625	1.433105804443359	0.3577774658203125	3.012786376953125	1.580835327148438	0.3524588623046875	3.041194580078125	1.804017211914063	0.3698717041015625	3.0191689453125	1.767283569335937	0.3974566650390625	2.938776611328125	1.719618774414063	0.5129635009765625	2.8780263671875	1.441255920410156	0.5493231201171875	2.754468994140625	1.344208587646484	0.3664827880859375	2.791398681640625	1.316763885498047	0.2776004638671875	2.872462890625	1.327434265136719	0.3545958251953125	2.895216552734375	1.342317016601563	0.3591031494140625	3.055613037109375	1.76667529296875	0.3377572021484375	3.1163974609375	1.724900390625	0.2226737060546875	3.164052001953125	1.440177673339844	0.1745948486328125	2.938259521484375	1.362239593505859	0.1242054443359375	2.8350380859375	1.331285278320312	0.1246910400390625
35	1.133334000000001	3.032389404296875	1.243108337402344	0.3534324951171875	3.015432373046875	1.427468994140625	0.3433707275390625	3.006040771484375	1.57530712890625	0.3381556396484375	3.03414990234375	1.798119750976563	0.3599266357421875	3.0098701171875	1.761259033203125	0.3853555908203125	2.917828125	1.714149780273437	0.4920374755859375	2.8671572265625	1.436724609375	0.5463385009765624	2.754063232421875	1.362746704101562	0.3467396240234375	2.8028447265625	1.33791796875	0.2629610595703125	2.87327880859375	1.341749053955078	0.3503406982421875	2.897784423828125	1.367762512207031	0.3522950439453125	3.0508193359375	1.7610048828125	0.3286578369140625	3.118151611328125	1.718785278320313	0.2174647216796875	3.1726943359375	1.435786407470703	0.1667890625	2.948370849609375	1.365084014892578	0.1014957275390625	2.8425771484375	1.344918640136719	0.0980906982421875
36	1.166667	3.03343798828125	1.234464050292969	0.35814404296875	3.017420166015625	1.418312225341797	0.348208740234375	3.00933203125	1.5657724609375	0.343783203125	3.02955419921875	1.788965087890625	0.362666748046875	3.005123291015625	1.751953002929687	0.387391845703125	2.90329296875	1.70913427734375	0.4860146484375	2.8552255859375	1.432365325927734	0.541116943359375	2.7551240234375	1.379119232177734	0.329287353515625	2.80496435546875	1.376753479003906	0.2429130859375	2.87277392578125	1.397502777099609	0.329519775390625	2.88997802734375	1.385017242431641	0.33646484375	3.04891015625	1.751952392578125	0.3331455078125	3.1213203125	1.71288623046875	0.224564208984375	3.1678095703125	1.433455657958984	0.155028564453125	2.945378662109375	1.356104125976562	0.09387939453124999	2.8393603515625	1.352233856201172	0.077127197265625
37	1.2	3.03028955078125	1.23082666015625	0.357040283203125	3.013829345703125	1.414460113525391	0.347319580078125	3.004419677734375	1.561668212890625	0.342142822265625	3.0261533203125	1.784540954589844	0.360420166015625	3.002845458984375	1.747588256835938	0.38619140625	2.907347900390625	1.703046936035156	0.490025146484375	2.841515625	1.426875061035156	0.524347412109375	2.757865966796875	1.372223663330078	0.306111328125	2.80366357421875	1.385331176757812	0.21858447265625	2.881482177734375	1.409876434326172	0.29504296875	2.893216552734375	1.406381591796875	0.2876767578125	3.043951416015625	1.747567504882813	0.3299736328125	3.108013427734375	1.709321472167969	0.21615234375	3.158263671875	1.42847900390625	0.1569154052734375	2.93000537109375	1.366629058837891	0.1007755126953125	2.82365673828125	1.365033721923828	0.0866436767578125
38	1.233334	3.027619873046875	1.233327117919922	0.35976025390625	3.01124658203125	1.416996185302734	0.3505810546875	3.001779541015625	1.564219848632812	0.345987060546875	3.0222763671875	1.786999694824219	0.366666259765625	2.997960693359375	1.749834716796875	0.391169921875	2.89815771484375	1.704414245605469	0.490474609375	2.83142431640625	1.427887725830078	0.51984423828125	2.757359375	1.374907958984375	0.2977666015625	2.80680859375	1.388811279296875	0.21237548828125	2.88131396484375	1.412884857177734	0.292209228515625	2.89330126953125	1.409504516601563	0.285285888671875	3.041431396484375	1.750262756347656	0.33676171875	3.110394287109375	1.712946533203125	0.225524658203125	3.163675537109375	1.432679016113281	0.166214599609375	2.93814453125	1.370865264892578	0.09993005371093749	2.83253369140625	1.369243225097656	0.081061767578125
39	1.266667	3.02960400390625	1.232878662109375	0.36393408203125	3.0137529296875	1.416785339355469	0.3545537109375	3.002466796875	1.563971801757813	0.3480908203125	3.02470556640625	1.786873107910156	0.368315185546875	2.999677734375	1.749976623535156	0.392620849609375	2.8958076171875	1.704068115234375	0.48768017578125	2.8133232421875	1.431565124511719	0.51766796875	2.75016357421875	1.38929931640625	0.289718505859375	2.81084619140625	1.404948944091797	0.21210107421875	2.88231298828125	1.412685852050781	0.297914306640625	2.891286865234375	1.425348236083984	0.28493798828125	3.04397509765625	1.749817810058594	0.338783935546875	3.11156005859375	1.711663757324219	0.226806884765625	3.17633447265625	1.434724182128906	0.161997802734375	2.950069580078125	1.383447265625	0.0886336669921875	2.84453271484375	1.380793884277344	0.06882678222656249
40	1.3	3.031931884765625	1.232661865234375	0.367397216796875	3.01344384765625	1.416129852294922	0.357837646484375	3.000369873046875	1.563022583007812	0.351385498046875	3.023044189453125	1.785874389648437	0.369050048828125	2.99876904296875	1.74921533203125	0.394353515625	2.899812255859375	1.70471826171875	0.494938232421875	2.8153984375	1.431754547119141	0.5077734375	2.75949267578125	1.401204559326172	0.276333984375	2.825228271484375	1.404199615478516	0.2014873046875	2.8892265625	1.419328521728516	0.29194140625	2.9010341796875	1.428929168701172	0.283882568359375	3.04145751953125	1.748611083984375	0.339322021484375	3.1058525390625	1.711438110351562	0.22531640625	3.1770322265625	1.436190093994141	0.16131689453125	2.94904248046875	1.384617584228516	0.0945947265625	2.84436083984375	1.378908447265625	0.07170751953125
41	1.333334	3.02865673828125	1.227811065673828	0.36440869140625	3.00956591796875	1.410633605957031	0.35481884765625	2.998149658203125	1.557248168945312	0.349564697265625	3.020315185546875	1.779806884765625	0.361797119140625	2.997730712890625	1.743623413085937	0.3889638671875	2.903231689453125	1.705797729492188	0.495697021484375	2.816001220703125	1.435780853271484	0.52344287109375	2.7738271484375	1.396814910888672	0.2911376953125	2.814069091796875	1.420242156982422	0.20337744140625	2.89475244140625	1.444727264404297	0.276309814453125	2.904499267578125	1.445551422119141	0.26883544921875	3.037276123046875	1.742200805664063	0.331911865234375	3.095866455078125	1.708176391601563	0.21435546875	3.1626669921875	1.433121246337891	0.148969482421875	2.933666015625	1.381978698730469	0.0884345703125	2.828618896484375	1.379477752685547	0.068396728515625
42	1.366667000000001	3.02787548828125	1.22263818359375	0.36363232421875	3.00865625	1.405207000732422	0.35551611328125	2.9980087890625	1.5516806640625	0.351897705078125	3.017740234375	1.774317260742188	0.358850830078125	2.99602734375	1.738556274414063	0.38710791015625	2.8996875	1.707776733398437	0.494116943359375	2.815120361328125	1.439222076416016	0.5358513183593751	2.7861318359375	1.412881011962891	0.3001905517578125	2.80749853515625	1.436272430419922	0.2062056884765625	2.89287158203125	1.449985260009766	0.2762772216796875	2.913337158203125	1.456593902587891	0.2628468017578125	3.03465283203125	1.736311889648438	0.329595947265625	3.08564892578125	1.700719482421875	0.209260009765625	3.1697373046875	1.430381317138672	0.14636572265625	2.938080078125	1.385021362304687	0.0934366455078125	2.83376318359375	1.388976898193359	0.0709298095703125
43	1.4	3.0305576171875	1.221851287841797	0.364746826171875	3.011389404296875	1.404530944824219	0.356610107421875	3.001349609375	1.551141052246094	0.353365966796875	3.02079541015625	1.773889709472656	0.361558837890625	2.99887646484375	1.737949829101562	0.3894794921875	2.90284130859375	1.708652221679688	0.497291748046875	2.8076533203125	1.441195922851563	0.519974609375	2.758155517578125	1.419430786132812	0.28714013671875	2.8150673828125	1.432085021972656	0.2068333740234375	2.897181640625	1.451700744628906	0.279451904296875	2.89605517578125	1.459923828125	0.28029443359375	3.03799951171875	1.736021667480469	0.332244873046875	3.09118310546875	1.704445739746094	0.2116475830078125	3.161029296875	1.431129455566406	0.143634521484375	2.93143994140625	1.383560546875	0.083490234375	2.82632763671875	1.390055969238281	0.0654193115234375
44	1.433334	3.034617919921875	1.220877960205078	0.370070068359375	3.01576904296875	1.403741027832031	0.36077587890625	3.00735791015625	1.550619140625	0.35762548828125	3.023443359375	1.773860595703125	0.3664541015625	3.001558349609375	1.737521911621094	0.39398388671875	2.9041298828125	1.705345153808594	0.49993310546875	2.799275146484375	1.440585327148437	0.51393310546875	2.7593388671875	1.42418701171875	0.278563232421875	2.82824169921875	1.4385693359375	0.208451416015625	2.9067294921875	1.461729309082031	0.284159423828125	2.897343505859375	1.465543518066406	0.28723095703125	3.0417060546875	1.736250915527344	0.3373505859375	3.09687353515625	1.703523986816406	0.21778662109375	3.15336279296875	1.430046264648438	0.137711669921875	2.9211103515625	1.381634521484375	0.088348876953125	2.824139892578125	1.400335266113281	0.0472431640625
45	1.466667	3.03580615234375	1.221028350830078	0.3717918701171875	3.016954345703125	1.403885192871094	0.3624217529296875	3.008529541015625	1.550759399414062	0.3592020263671875	3.024908203125	1.773956848144531	0.3685294189453125	3.002961669921875	1.737587341308594	0.3959686279296875	2.904122314453125	1.704788635253906	0.5004071044921875	2.79679052734375	1.440875854492188	0.5112012939453126	2.76291552734375	1.42574853515625	0.2748011474609375	2.833898193359375	1.439360717773438	0.2066390380859375	2.91256640625	1.462212524414062	0.2822520751953125	2.9007626953125	1.465538757324219	0.2885147705078125	3.043135009765625	1.736387390136719	0.3393526611328125	3.09744287109375	1.7038583984375	0.2193438720703125	3.1479541015625	1.431223876953125	0.132681640625	2.91443408203125	1.387280700683594	0.0851661376953125	2.817697509765625	1.403680419921875	0.0425577392578125
46	1.5	3.039085693359375	1.2189150390625	0.3690042724609375	3.019448486328125	1.401477783203125	0.3608114013671875	3.007957275390625	1.547911987304687	0.3568428955078125	3.023449951171875	1.770710083007812	0.3690225830078125	3.002008056640625	1.73392431640625	0.3961697998046875	2.90793115234375	1.703171508789063	0.5052259521484375	2.790976806640625	1.443608032226563	0.5051268310546875	2.76490673828125	1.42165478515625	0.2686221923828125	2.83728759765625	1.436507019042969	0.20242724609375	2.914968017578125	1.460794189453125	0.2783758544921875	2.9001923828125	1.464966064453125	0.2900267333984375	3.04147802734375	1.733678344726562	0.3391710205078125	3.09689599609375	1.703360778808594	0.2193123779296875	3.14822900390625	1.431818237304687	0.1311253662109375	2.912453125	1.403375671386719	0.084743408203125	2.814694091796875	1.415642272949219	0.0434876708984375
47	1.533334	3.041445068359375	1.218374908447266	0.37226171875	3.021946533203125	1.400951568603516	0.3641474609375	3.010113525390625	1.547350463867188	0.3600107421875	3.025131591796875	1.770144165039063	0.372755126953125	3.003524169921875	1.733270629882813	0.39964794921875	2.906980224609375	1.699366577148437	0.505564453125	2.788041259765625	1.440739715576172	0.501903564453125	2.7671826171875	1.422551361083984	0.264569580078125	2.841826171875	1.434633819580078	0.20035693359375	2.918331298828125	1.465859588623047	0.2749464111328125	2.902229248046875	1.463529632568359	0.2859716796875	3.043471435546875	1.733201904296875	0.342984619140625	3.098378662109375	1.703906860351562	0.2226414794921875	3.136692626953125	1.434782012939453	0.12141259765625	2.90081689453125	1.402956451416016	0.077850830078125	2.8038291015625	1.417830047607422	0.0356495361328125
48	1.566667	3.03439990234375	1.228914367675781	0.3677442626953125	3.01625390625	1.411910461425781	0.3600936279296875	3.00599462890625	1.558654663085937	0.3567154541015625	3.021680908203125	1.781724487304687	0.3693470458984375	2.99969189453125	1.744904296875	0.3961368408203125	2.89973388671875	1.71206005859375	0.4994774169921875	2.781177734375	1.452813568115234	0.5028739013671875	2.76283154296875	1.429127838134766	0.2654788818359375	2.8310810546875	1.462573272705078	0.2015101318359375	2.9143798828125	1.485460174560547	0.2719664306640625	2.89719482421875	1.475329559326172	0.2813453369140625	3.040171875	1.744633422851563	0.3397332763671875	3.0955966796875	1.712896240234375	0.2200335693359375	3.1401591796875	1.443320404052734	0.1214268798828125	2.901865966796875	1.424600311279297	0.08169592285156251	2.806843017578125	1.435622589111328	0.0338409423828125
49	1.600000000000001	3.035708251953125	1.229111938476563	0.3696500244140625	3.0155068359375	1.411683135986328	0.3618031005859375	3.003725830078125	1.558151977539063	0.3583814697265625	3.02023388671875	1.78107958984375	0.3677501220703125	2.9983466796875	1.744754028320312	0.3951878662109375	2.89991845703125	1.715571044921875	0.5008409423828125	2.77728515625	1.458711029052734	0.5099871826171875	2.761593994140625	1.425842132568359	0.2737601318359375	2.81901513671875	1.482457061767578	0.2159263916015625	2.90613818359375	1.480702056884766	0.2852525634765625	2.89500732421875	1.476735382080078	0.2903792724609375	3.03835888671875	1.743553955078125	0.3385557861328125	3.094999755859375	1.709081665039062	0.220357666015625	3.140642822265625	1.440095855712891	0.1215621337890625	2.902235595703125	1.429246002197265	0.08119482421875	2.8078515625	1.439010711669922	0.0320780029296875
50	1.633334000000001	3.03532763671875	1.229368469238281	0.36613037109375	3.014869384765625	1.41215380859375	0.357439453125	3.004054443359375	1.558920043945312	0.3539951171875	3.019949951171875	1.782168090820313	0.364790771484375	2.99808056640625	1.745557434082031	0.392004150390625	2.89939599609375	1.714650451660156	0.497239013671875	2.781556884765625	1.455047912597656	0.505374267578125	2.7609013671875	1.423161682128906	0.26902734375	2.81315966796875	1.486051086425781	0.2125377197265625	2.9017666015625	1.478434814453125	0.2798291015625	2.893538818359375	1.475354614257812	0.287263916015625	3.038260009765625	1.74481787109375	0.335353515625	3.09369482421875	1.712890747070313	0.215642578125	3.143814697265625	1.442404846191406	0.1219505615234375	2.904677734375	1.435117248535156	0.08291845703125	2.808137939453125	1.438844970703125	0.036908447265625
51	1.666667	3.037596435546875	1.228877471923828	0.36739453125	3.017494384765625	1.411892028808594	0.359289306640625	3.004946044921875	1.558631286621094	0.355122802734375	3.021039794921875	1.781927856445312	0.3684189453125	2.998760009765625	1.745042236328125	0.395003173828125	2.898091552734375	1.711337341308594	0.49764990234375	2.77285400390625	1.454852233886719	0.50208349609375	2.76104833984375	1.428778198242187	0.26420849609375	2.817392578125	1.491071655273438	0.21092333984375	2.90277978515625	1.480515014648438	0.282033447265625	2.8937275390625	1.477104187011719	0.291242919921875	3.0396796875	1.744820007324219	0.33880517578125	3.096069580078125	1.711849182128906	0.219689697265625	3.135175537109375	1.441413757324219	0.1200068359375	2.896861328125	1.437115112304687	0.07468408203125	2.8004716796875	1.436491577148437	0.02799853515625
52	1.7	3.03983447265625	1.227892608642578	0.373886962890625	3.01980224609375	1.41065673828125	0.366009521484375	3.0085517578125	1.55731982421875	0.3631962890625	3.02425732421875	1.780348388671875	0.375982421875	3.00116357421875	1.743638732910156	0.4019697265625	2.898388671875	1.715803771972656	0.50397998046875	2.78595654296875	1.453867248535156	0.5052861328125	2.76753369140625	1.428043823242187	0.26815380859375	2.82087939453125	1.491475158691406	0.21341259765625	2.90640576171875	1.480308654785156	0.2840078125	2.8988310546875	1.481862487792969	0.293933349609375	3.04379248046875	1.743159301757812	0.347185302734375	3.1042998046875	1.711169494628906	0.230063232421875	3.12108056640625	1.448442138671875	0.107385986328125	2.8834169921875	1.452754516601563	0.060547607421875	2.79117724609375	1.436967163085938	0.008775634765625
53	1.733334	3.03967041015625	1.228110198974609	0.373946044921875	3.01964306640625	1.410881500244141	0.36609326171875	3.00837939453125	1.557548156738281	0.36328515625	3.02402490234375	1.78059423828125	0.375961181640625	3.00093701171875	1.743890380859375	0.40196484375	2.89852685546875	1.716228210449219	0.504394287109375	2.7864228515625	1.454153381347656	0.507207275390625	2.76708251953125	1.427588256835937	0.27022216796875	2.82012451171875	1.490961975097656	0.21511474609375	2.90595068359375	1.480162841796875	0.285407958984375	2.89829736328125	1.481851989746094	0.29570458984375	3.0435732421875	1.743394714355469	0.34718359375	3.10425634765625	1.711432922363281	0.23014013671875	3.12176708984375	1.448716430664063	0.107520263671875	2.88417529296875	1.452254455566406	0.0602164306640625	2.79236376953125	1.436436645507813	0.007690673828125
54	1.766667	3.04086767578125	1.228210479736328	0.376182373046875	3.02172412109375	1.411000640869141	0.368337890625	3.011008056640625	1.5576435546875	0.36531982421875	3.02578369140625	1.780698120117187	0.377239013671875	3.00282666015625	1.74401025390625	0.403340576171875	2.8980947265625	1.716655639648438	0.5033898925781251	2.786016357421875	1.454772979736328	0.510282470703125	2.76621875	1.428977691650391	0.273349609375	2.82020166015625	1.491529510498047	0.218290771484375	2.907017578125	1.480385467529297	0.28722900390625	2.898591796875	1.481927337646484	0.296163818359375	3.04548828125	1.743490844726562	0.34861572265625	3.109057861328125	1.710934326171875	0.233346435546875	3.120699462890625	1.446784820556641	0.113420166015625	2.882079833984375	1.440866058349609	0.0724652099609375	2.79710498046875	1.439588226318359	0.0076060791015625
55	1.8	3.038689697265625	1.229577941894531	0.374894287109375	3.019475830078125	1.412482940673828	0.367126708984375	3.008222412109375	1.559175170898437	0.363866943359375	3.0250625	1.782295532226562	0.374445556640625	3.002337890625	1.745891723632813	0.40120263671875	2.8990986328125	1.716916259765625	0.5024794921875	2.789136474609375	1.453875823974609	0.5062080078125	2.76862451171875	1.417243804931641	0.270612060546875	2.818547607421875	1.480373443603516	0.212359619140625	2.905078125	1.475270050048828	0.282474365234375	2.89668359375	1.482163604736328	0.29277099609375	3.043880615234375	1.744775390625	0.345576904296875	3.102987060546875	1.710099731445312	0.228462158203125	3.123419677734375	1.442108245849609	0.118171142578125	2.88336962890625	1.432419647216797	0.08640185546875	2.8037509765625	1.443578460693359	0.015831787109375
56	1.833334	3.03684130859375	1.230561187744141	0.3718431396484375	3.020632080078125	1.414309356689453	0.3655736083984375	3.009290283203125	1.561374389648438	0.3616690673828125	3.0239599609375	1.785340209960937	0.3701148681640625	3.001786865234375	1.74885302734375	0.3974705810546875	2.89865283203125	1.7169423828125	0.4985479736328125	2.7995546875	1.449411895751953	0.5169539794921875	2.7631943359375	1.419866912841797	0.2816239013671875	2.817514404296875	1.471092254638672	0.2156746826171875	2.90791064453125	1.480319488525391	0.2807877197265625	2.89408837890625	1.48176235961914	0.2949898681640625	3.042962158203125	1.7476533203125	0.3413431396484375	3.101483642578125	1.708396728515625	0.2249617919921875	3.0990927734375	1.441390289306641	0.1085340576171875	2.8674619140625	1.373263000488281	0.08118884277343751	2.82458935546875	1.462429595947266	0.03975927734375
57	1.866667000000001	3.037675048828125	1.225047882080078	0.3712833251953125	3.0208955078125	1.407619171142578	0.3620963134765625	3.011667724609375	1.554015625	0.3575989990234375	3.021586181640625	1.777045043945312	0.3655335693359375	2.999461181640625	1.740415893554688	0.3922239990234375	2.895447021484375	1.706510498046875	0.4905462646484375	2.80220068359375	1.439840362548828	0.5228421630859375	2.75926416015625	1.409335662841797	0.2900753173828125	2.8032197265625	1.472958038330078	0.2281309814453125	2.90041259765625	1.477310150146484	0.2819473876953125	2.88677294921875	1.478124786376953	0.3011080322265625	3.042063232421875	1.73984814453125	0.3376383056640625	3.106651123046875	1.706180419921875	0.2235953369140625	3.111781982421875	1.443723907470703	0.1010013427734375	2.8854462890625	1.364767944335938	0.070281494140625	2.835498046875	1.454613006591797	0.0417489013671875
58	1.9	3.038525390625	1.225385681152344	0.37778759765625	3.023246337890625	1.408133270263672	0.36879638671875	3.0138291015625	1.554529663085938	0.3638095703125	3.02469677734375	1.77729052734375	0.37729345703125	3.00059619140625	1.740270385742188	0.401649658203125	2.8892724609375	1.705287231445312	0.491243896484375	2.819251220703125	1.432415374755859	0.530222900390625	2.77837109375	1.39448193359375	0.298133056640625	2.81074853515625	1.464987701416016	0.236478271484375	2.90673974609375	1.478885650634766	0.290873291015625	2.895896484375	1.479052764892578	0.30542724609375	3.0467373046875	1.740529663085937	0.350000732421875	3.12128076171875	1.706715942382813	0.24221484375	3.107969970703125	1.443178436279297	0.12245849609375	2.885351806640625	1.36762646484375	0.0662401123046875	2.83636328125	1.452199554443359	0.02342724609375
59	1.933334	3.03792333984375	1.225007537841797	0.375703369140625	3.02298193359375	1.408395233154297	0.366212646484375	3.014478759765625	1.55536083984375	0.361371337890625	3.024404296875	1.778909545898438	0.375346923828125	3.00027685546875	1.741617553710938	0.39962353515625	2.88657958984375	1.7020859375	0.485086669921875	2.816984375	1.430508453369141	0.538411376953125	2.763095458984375	1.3778173828125	0.311056884765625	2.797783203125	1.434951751708984	0.237428466796875	2.88344384765625	1.456764312744141	0.305533447265625	2.88027783203125	1.458679290771484	0.320724853515625	3.0467822265625	1.742163208007812	0.34798193359375	3.1180693359375	1.70677734375	0.23793359375	3.12060302734375	1.441740692138672	0.118345947265625	2.905070068359375	1.34604736328125	0.0615970458984375	2.85212255859375	1.431571014404297	0.0249027099609375
60	1.966667	3.03032373046875	1.220131713867187	0.3695245361328125	3.015658203125	1.403239288330078	0.3599649658203125	3.0076923828125	1.549999755859375	0.3552198486328125	3.01764306640625	1.773182861328125	0.3692222900390625	2.99377392578125	1.735928344726563	0.3936407470703125	2.88130126953125	1.692386352539063	0.4783604736328125	2.81935400390625	1.418633819580078	0.5273577880859375	2.7691611328125	1.372081390380859	0.2982310791015625	2.810267578125	1.421873809814453	0.2228138427734375	2.88057470703125	1.453706878662109	0.3031588134765625	2.88585986328125	1.449197784423828	0.3056246337890625	3.039765869140625	1.736519775390625	0.3416915283203125	3.110630859375	1.7012421875	0.2316060791015625	3.11519384765625	1.433501800537109	0.1194742431640625	2.89811328125	1.340825561523437	0.06534838867187499	2.84624462890625	1.427593353271484	0.0305885009765625
61	2	3.029445068359375	1.217813690185547	0.3706591796875	3.014736328125	1.401050842285156	0.360576416015625	3.004563232421875	1.547715881347656	0.35363232421875	3.015688232421875	1.771061462402344	0.367275390625	2.9928056640625	1.733822265625	0.392730712890625	2.885857421875	1.6877060546875	0.483266845703125	2.823119384765625	1.413357238769531	0.529277099609375	2.775019775390625	1.365173553466797	0.2998212890625	2.82157177734375	1.407253234863281	0.222774658203125	2.879674560546875	1.452548217773437	0.30647509765625	2.889501953125	1.445683227539063	0.30091943359375	3.036502197265625	1.734324768066406	0.338758056640625	3.1050771484375	1.698943298339844	0.227120849609375	3.113437255859375	1.426573547363281	0.1262689208984375	2.89019921875	1.343835357666016	0.0808394775390625	2.841239501953125	1.432990051269531	0.047650390625
62	2.033334	3.029641845703125	1.217609802246094	0.3707132568359375	3.0147724609375	1.40070654296875	0.3603848876953125	3.003690185546875	1.547177185058594	0.3526893310546875	3.0148818359375	1.770477783203125	0.3646473388671875	2.99204443359375	1.733457153320312	0.3903988037109375	2.886728515625	1.68711669921875	0.4825709228515625	2.824274658203125	1.412411437988281	0.5256600341796875	2.778095703125	1.367356567382813	0.2953294677734375	2.82787255859375	1.407525512695313	0.2193653564453125	2.8877080078125	1.452681091308594	0.3018197021484375	2.897536865234375	1.440066040039063	0.2881417236328125	3.035629638671875	1.733547729492187	0.3363885498046875	3.102966064453125	1.695860412597656	0.2248533935546875	3.118738037109375	1.420012634277344	0.13551318359375	2.89424462890625	1.343434661865234	0.086412109375	2.8432568359375	1.436177368164063	0.0711773681640625
63	2.066667	3.0332685546875	1.218127105712891	0.374712158203125	3.018736083984375	1.401506774902344	0.36429833984375	3.007658203125	1.548172607421875	0.356351806640625	3.0208310546875	1.771561706542969	0.370377685546875	2.997491455078125	1.734471740722656	0.395715576171875	2.89308740234375	1.687864929199219	0.489115966796875	2.830796875	1.411865051269531	0.52644384765625	2.777095703125	1.371205444335938	0.296575927734375	2.828179931640625	1.408045623779297	0.21961572265625	2.89222021484375	1.448910400390625	0.301359375	2.900095947265625	1.439041137695312	0.291941650390625	3.04141943359375	1.734644165039062	0.341857666015625	3.10882568359375	1.695385803222656	0.230674560546875	3.117593017578125	1.420624877929688	0.13585888671875	2.8969794921875	1.342786407470703	0.0717586669921875	2.8392451171875	1.432218444824219	0.08333557128906249
64	2.100000000000001	3.037193359375	1.217542694091797	0.37816162109375	3.0253017578125	1.400812774658203	0.3682724609375	3.0128310546875	1.546969848632813	0.358160888671875	3.02491064453125	1.769896362304687	0.374040283203125	3.000927734375	1.73264453125	0.3983388671875	2.894247802734375	1.682233764648438	0.4866376953125	2.83066552734375	1.407084411621094	0.5241904296875	2.778292724609375	1.358762451171875	0.295948486328125	2.82945263671875	1.394339996337891	0.218673583984375	2.89826123046875	1.428198272705078	0.299468994140625	2.9037353515625	1.423809722900391	0.2922041015625	3.046455078125	1.733288330078125	0.345993408203125	3.11900830078125	1.693209106445313	0.238705810546875	3.1091337890625	1.420433990478516	0.13993212890625	2.896501708984375	1.338011016845703	0.05855029296875	2.83348876953125	1.423065032958984	0.07337573242187501
65	2.133334000000001	3.037369873046875	1.219119506835938	0.37601416015625	3.025904541015625	1.402420104980469	0.36655078125	3.01277587890625	1.548493713378906	0.356286865234375	3.0249873046875	1.771348571777344	0.372734130859375	3.0017529296875	1.7339658203125	0.39754296875	2.8976259765625	1.6831123046875	0.488568115234375	2.829587646484375	1.408101409912109	0.51828515625	2.784956787109375	1.347588409423828	0.291333984375	2.8278828125	1.395181976318359	0.215540283203125	2.910877685546875	1.426389038085937	0.28295166015625	2.9069091796875	1.420509521484375	0.288298583984375	3.045781005859375	1.734891235351562	0.343943603515625	3.113685302734375	1.69567822265625	0.233361328125	3.11791552734375	1.419930603027344	0.1428741455078125	2.899428466796875	1.331243469238281	0.08796655273437499	2.841416015625	1.414272216796875	0.05386279296875
66	2.166667	3.037	1.220222503662109	0.375009033203125	3.02600634765625	1.403624359130859	0.365902587890625	3.01256982421875	1.549701171875	0.35546435546875	3.02423828125	1.772692749023438	0.371337646484375	3.001177734375	1.735297241210938	0.39631884765625	2.89872900390625	1.685715209960938	0.48998193359375	2.83143212890625	1.410597290039062	0.5211630859375	2.7827314453125	1.345384857177734	0.2962861328125	2.82803076171875	1.388047393798828	0.21891552734375	2.912291015625	1.415862335205078	0.286296142578125	2.90638720703125	1.418781646728516	0.29045458984375	3.04504345703125	1.736210815429688	0.342560302734375	3.1147158203125	1.697413696289062	0.2328857421875	3.1212900390625	1.420901580810547	0.144625	2.90431982421875	1.334321899414062	0.08075512695312501	2.84603662109375	1.423921539306641	0.07876794433593751
67	2.2	3.03247900390625	1.221764526367187	0.367130126953125	3.02237109375	1.405515808105469	0.359609375	3.01232421875	1.552231994628906	0.35222412109375	3.022880126953125	1.775705871582031	0.3658115234375	3.0002109375	1.738386901855469	0.391384765625	2.8955849609375	1.690028259277344	0.483553466796875	2.832169921875	1.414644470214844	0.5227060546875	2.77763134765625	1.331061492919922	0.305049560546875	2.81719775390625	1.370493194580078	0.222817138671875	2.90518994140625	1.410462310791016	0.278530517578125	2.89654150390625	1.410562072753906	0.2874814453125	3.043677001953125	1.739010986328125	0.3371884765625	3.109081298828125	1.702808532714844	0.223853515625	3.12901708984375	1.422800170898437	0.1483729248046875	2.920781982421875	1.318638336181641	0.0806673583984375	2.857315673828125	1.404020172119141	0.068874755859375
68	2.233334	3.03548291015625	1.219397277832031	0.3706173095703125	3.024466796875	1.402460235595703	0.3618302001953125	3.013818115234375	1.54861376953125	0.3534061279296875	3.02640283203125	1.771158935546875	0.3688023681640625	3.00202880859375	1.73411669921875	0.3928507080078125	2.8912822265625	1.691818603515625	0.4799703369140625	2.832049560546875	1.417228973388672	0.5243834228515625	2.762921875	1.331915618896484	0.3124437255859375	2.81056005859375	1.350924591064453	0.2276505126953125	2.89444873046875	1.393757995605469	0.2867618408203125	2.8892724609375	1.395055694580078	0.2989757080078125	3.04814794921875	1.734466430664062	0.3411829833984375	3.122357666015625	1.697508422851562	0.2342032470703125	3.122978271484375	1.423860321044922	0.1388814697265625	2.914858154296875	1.335120239257813	0.05380419921875	2.84935400390625	1.418094024658203	0.06829052734375
69	2.266667	3.03279736328125	1.222222564697266	0.3644261474609375	3.02340380859375	1.405458862304688	0.3554984130859375	3.014261474609375	1.551789916992187	0.3471385498046875	3.02587841796875	1.77452197265625	0.3621685791015625	3.00203564453125	1.737354858398438	0.3866048583984375	2.89275537109375	1.69573583984375	0.4759947509765625	2.8380380859375	1.420940582275391	0.5255225830078125	2.757848876953125	1.300148132324219	0.3357598876953125	2.8032470703125	1.319504028320313	0.2497684326171875	2.91173095703125	1.325056640625	0.2738231201171875	2.881412841796875	1.356816833496094	0.3677462158203125	3.047435791015625	1.73790234375	0.3342613525390625	3.122010009765625	1.706562744140625	0.2256705322265625	3.140855712890625	1.429155731201172	0.1435611572265625	2.928623779296875	1.346883483886719	0.06187353515625	2.8504111328125	1.41952880859375	0.06322900390625
70	2.3	3.02758544921875	1.223760589599609	0.361340087890625	3.0186044921875	1.406438934326172	0.351809326171875	3.0097236328125	1.552305419921875	0.342748291015625	3.0227763671875	1.774209838867188	0.358918212890625	2.99757470703125	1.7373251953125	0.38207568359375	2.88597900390625	1.698639282226563	0.469172607421875	2.834345458984375	1.42798486328125	0.53668701171875	2.76328759765625	1.297305084228516	0.35076904296875	2.80787158203125	1.317100128173828	0.264791748046875	2.902494384765625	1.325191467285156	0.322112060546875	2.8860419921875	1.356979675292969	0.378448486328125	3.04514306640625	1.7375625	0.33197607421875	3.1258828125	1.70551708984375	0.22862890625	3.14935888671875	1.427043792724609	0.154781005859375	2.94582958984375	1.338143737792969	0.06092578125	2.86663623046875	1.409178527832031	0.05760009765625
71	2.333334	3.0271728515625	1.223282684326172	0.36081787109375	3.0182412109375	1.405915191650391	0.3512998046875	3.009521484375	1.55175830078125	0.3423359375	3.0226826171875	1.773571899414062	0.3588408203125	2.997331298828125	1.73669189453125	0.38181201171875	2.885863525390625	1.698182739257812	0.4690849609375	2.8337392578125	1.428084899902344	0.5381171875	2.76238818359375	1.295243133544922	0.35393310546875	2.807260009765625	1.313678192138672	0.267833251953125	2.900412841796875	1.321697906494141	0.327468505859375	2.886393798828125	1.351553497314453	0.380923583984375	3.045154052734375	1.736946899414062	0.331981201171875	3.12658203125	1.705025390625	0.22918359375	3.151839599609375	1.426880645751953	0.1549873046875	2.94950146484375	1.336726654052734	0.059925537109375	2.869666748046875	1.407022399902344	0.0571806640625
72	2.366667000000001	3.02268896484375	1.221789855957031	0.3543125	3.01372021484375	1.404747375488281	0.34465771484375	3.002583984375	1.550592712402344	0.3341826171875	3.02177099609375	1.772181823730469	0.353099609375	2.99795556640625	1.735287353515625	0.3778251953125	2.891652587890625	1.6956533203125	0.471269287109375	2.8539404296875	1.424201416015625	0.546235107421875	2.767792724609375	1.2793515625	0.377519287109375	2.79734814453125	1.298531158447266	0.2849951171875	2.88349951171875	1.311633666992188	0.353908447265625	2.890818359375	1.333853576660156	0.3911396484375	3.040857421875	1.735588745117187	0.32353955078125	3.1098955078125	1.700400024414062	0.21273046875	3.1304755859375	1.418188934326172	0.1515341796875	2.928033203125	1.315868774414062	0.068680419921875	2.855486572265625	1.392559997558594	0.053873779296875
73	2.4	3.02267822265625	1.221803649902344	0.3543099365234375	3.0137197265625	1.404761596679688	0.3446666259765625	3.002589599609375	1.550607543945313	0.3341990966796875	3.021781494140625	1.772194580078125	0.3531256103515625	2.99796142578125	1.73530029296875	0.3778465576171875	2.891647705078125	1.695669677734375	0.4712789306640625	2.85391650390625	1.424222717285156	0.5462491455078125	2.767783203125	1.279368896484375	0.3775303955078125	2.797349609375	1.298543365478516	0.2850091552734375	2.88349072265625	1.311644683837891	0.3539356689453125	2.890810302734375	1.333864532470703	0.3911610107421875	3.04087109375	1.735601928710937	0.3235675048828125	3.109917724609375	1.700409423828125	0.2127652587890625	3.130483642578125	1.418196380615234	0.1515780029296875	2.92804833984375	1.315882293701172	0.06870361328125001	2.855486328125	1.392562164306641	0.0539136962890625
74	2.433334	3.023337890625	1.220544372558594	0.3555638427734375	3.015103271484375	1.403062438964844	0.3473651123046875	3.006662841796875	1.548816162109375	0.3394971923828125	3.024227294921875	1.769984497070312	0.3570653076171875	3.000526611328125	1.73320703125	0.3817713623046875	2.895139892578125	1.694343627929688	0.4758897705078125	2.86781396484375	1.422277648925781	0.5499405517578125	2.7672216796875	1.290352600097656	0.3796224365234375	2.80693408203125	1.283867095947266	0.2894837646484375	2.8883603515625	1.313339050292969	0.3585552978515625	2.89466552734375	1.328252593994141	0.3900880126953125	3.043720947265625	1.733433837890625	0.3279805908203125	3.116580078125	1.698085083007812	0.2201986083984375	3.11599560546875	1.418669494628906	0.1477984619140625	2.91622705078125	1.313563293457031	0.06403198242187499	2.848140625	1.394960693359375	0.0699693603515625
75	2.466667	3.02097412109375	1.217639190673828	0.354605712890625	3.01237109375	1.400143157958984	0.346641357421875	3.003611328125	1.545881103515625	0.3389443359375	3.02065625	1.767067016601563	0.3566884765625	2.9970537109375	1.730214477539063	0.381371826171875	2.891831787109375	1.69103369140625	0.4755341796875	2.8652265625	1.418884765625	0.549498046875	2.764861328125	1.286701171875	0.379260009765625	2.80453662109375	1.2803408203125	0.2891005859375	2.885918701171875	1.30992236328125	0.358170166015625	2.89226025390625	1.324731964111328	0.38965185546875	3.04022509765625	1.73058837890625	0.3275673828125	3.1131318359375	1.695464599609375	0.219751220703125	3.11330810546875	1.416021392822266	0.147502197265625	2.91388525390625	1.310266571044922	0.06375683593750001	2.84551513671875	1.391423217773438	0.06965136718749999
76	2.5	3.025625732421875	1.217620056152344	0.3567298583984375	3.017570556640625	1.400176971435547	0.3494346923828125	3.009264892578125	1.545967651367187	0.3422476806640625	3.02662353515625	1.767033447265625	0.3611470947265625	3.002619873046875	1.730135864257813	0.3853726806640625	2.89611865234375	1.690820190429688	0.4780281982421875	2.8679150390625	1.418428527832031	0.5504915771484375	2.76939208984375	1.287213958740234	0.3784373779296875	2.8101904296875	1.281135009765625	0.2887613525390625	2.89076318359375	1.310221313476563	0.3589805908203125	2.8967421875	1.324880523681641	0.3906021728515625	3.04647021484375	1.73062939453125	0.3321207275390625	3.12065087890625	1.695779296875	0.2250875244140625	3.12106005859375	1.416643310546875	0.1516610107421875	2.92245703125	1.311739532470703	0.06494921875	2.85421533203125	1.393040283203125	0.0703223876953125
77	2.533334	3.025976806640625	1.215677947998047	0.354906982421875	3.01852197265625	1.398182037353516	0.34744775390625	3.01056689453125	1.543925903320313	0.340082763671875	3.02859912109375	1.764927368164062	0.358057373046875	3.004923828125	1.7281572265625	0.382754638671875	2.900006591796875	1.689233276367188	0.47727294921875	2.872931884765625	1.417273376464844	0.551338134765625	2.771615478515625	1.284304351806641	0.382409912109375	2.81096142578125	1.277452606201172	0.292184814453125	2.892517333984375	1.306471893310547	0.361218994140625	2.899572265625	1.320038330078125	0.392092529296875	3.047916259765625	1.728418579101562	0.32884033203125	3.12039453125	1.692967163085938	0.220908447265625	3.119860595703125	1.413311187744141	0.149946533203125	2.920549072265625	1.307132598876953	0.066744873046875	2.851983154296875	1.388098846435547	0.07221630859375
78	2.566667	3.0266875	1.224697174072266	0.352672607421875	3.022736328125	1.406898010253906	0.3493662109375	3.01556494140625	1.552328979492188	0.34367236328125	3.03978857421875	1.77210400390625	0.361358154296875	3.01491748046875	1.7361923828125	0.38584423828125	2.90757421875	1.696502563476562	0.47658154296875	2.86317919921875	1.422301727294922	0.527130859375	2.75572119140625	1.266159851074219	0.3849169921875	2.80420556640625	1.216987152099609	0.314845458984375	2.874767578125	1.258728942871094	0.388779052734375	2.89394091796875	1.24347233581543	0.374586669921875	3.05823046875	1.73509912109375	0.33245751953125	3.12995068359375	1.692654296875	0.227064208984375	3.11105859375	1.415410522460937	0.1526611328125	2.91662109375	1.307103363037109	0.062957275390625	2.817595703125	1.333368743896484	0.036033935546875
79	2.600000000000001	3.02596044921875	1.223990783691406	0.35315576171875	3.021223388671875	1.406341278076172	0.350181396484375	3.01603271484375	1.552056457519531	0.346705322265625	3.037111328125	1.772342468261719	0.364545166015625	3.012266845703125	1.736103820800781	0.38866455078125	2.903580322265625	1.695827453613281	0.4777392578125	2.85730810546875	1.421127838134766	0.525210693359375	2.7556298828125	1.280008422851562	0.363967041015625	2.80352197265625	1.207401504516602	0.31780859375	2.87410693359375	1.23642626953125	0.3977119140625	2.89461083984375	1.242430267333984	0.3806796875	3.05654638671875	1.735517761230469	0.335988525390625	3.128365234375	1.694089172363281	0.230106689453125	3.116167724609375	1.414715240478515	0.161505859375	2.91624072265625	1.311490875244141	0.0774833984375	2.82115869140625	1.333062469482422	0.0358311767578125
80	2.633334000000001	3.02575732421875	1.224094268798828	0.35278076171875	3.02111083984375	1.406187469482422	0.34846923828125	3.0155498046875	1.55166064453125	0.343542236328125	3.03911865234375	1.771273315429688	0.36297314453125	3.013368408203125	1.735285278320313	0.3863740234375	2.905053466796875	1.69828173828125	0.47700146484375	2.852278076171875	1.423279876708984	0.512209716796875	2.75079638671875	1.273766906738281	0.3590546875	2.80650732421875	1.213527008056641	0.304844482421875	2.87183251953125	1.226202819824219	0.39287939453125	2.89274365234375	1.244713226318359	0.376484375	3.0586025390625	1.734392700195313	0.33463671875	3.13500634765625	1.693483642578125	0.232030029296875	3.115096923828125	1.415597442626953	0.160783935546875	2.923783447265625	1.305117004394531	0.06733911132812501	2.822650390625	1.328779846191406	0.046739013671875
81	2.666667	3.027524658203125	1.225838531494141	0.3525699462890625	3.02267578125	1.408001007080078	0.3497432861328125	3.016745849609375	1.55352685546875	0.3458345947265625	3.040849609375	1.773221435546875	0.3642918701171875	3.0149697265625	1.737397583007813	0.3878282470703125	2.905816650390625	1.700842651367187	0.4776873779296875	2.84565380859375	1.425732269287109	0.4973182373046875	2.748507080078125	1.261680450439453	0.3566529541015625	2.802510498046875	1.19102507019043	0.3146104736328125	2.8690869140625	1.221904541015625	0.3970618896484375	2.89086328125	1.234014175415039	0.3750460205078125	3.060283447265625	1.736152587890625	0.3361448974609375	3.13599951171875	1.6946953125	0.2332052001953125	3.11288232421875	1.417469055175781	0.1600911865234375	2.92401513671875	1.303194427490234	0.0660809326171875	2.82463671875	1.331507049560547	0.0428416748046875
82	2.7	3.0276748046875	1.220616683959961	0.3517174072265625	3.024453857421875	1.402748565673828	0.3503104248046875	3.01829296875	1.5481962890625	0.3463258056640625	3.0418740234375	1.767693115234375	0.3665125732421875	3.016123046875	1.731634155273437	0.3897816162109375	2.906514404296875	1.692810791015625	0.4780113525390625	2.83988671875	1.419447998046875	0.4992589111328125	2.744388671875	1.249923812866211	0.3642491455078125	2.7998369140625	1.182756393432617	0.3186275634765625	2.86828173828125	1.2180146484375	0.3976546630859375	2.888666015625	1.23048583984375	0.3749227294921875	3.06135400390625	1.730916381835938	0.3380572509765625	3.13642529296875	1.690019409179687	0.2345028076171875	3.109876953125	1.413852020263672	0.1590994873046875	2.91958447265625	1.301299163818359	0.06617175292968749	2.8196083984375	1.327818054199219	0.043610107421875
83	2.733334	3.02742041015625	1.220870223999023	0.3495948486328125	3.02317041015625	1.402394104003906	0.3494434814453125	3.01681591796875	1.547392700195312	0.3469478759765625	3.04318994140625	1.766002685546875	0.3653233642578125	3.0171787109375	1.730563598632813	0.3889034423828125	2.91014501953125	1.695347412109375	0.4809422607421875	2.838722412109375	1.423366546630859	0.4860811767578125	2.753497314453125	1.258681030273437	0.3400079345703125	2.7999404296875	1.174857635498047	0.3194840087890625	2.869666748046875	1.210970886230469	0.3964783935546875	2.890193359375	1.222073028564453	0.3743463134765625	3.062005126953125	1.728891967773437	0.3371453857421875	3.13478369140625	1.686455078125	0.2331402587890625	3.11288525390625	1.411281402587891	0.1561827392578125	2.9194677734375	1.300399688720703	0.0699478759765625	2.819501953125	1.320801025390625	0.043013427734375
84	2.766667	3.0277939453125	1.220156311035156	0.3509072265625	3.023259765625	1.401681701660156	0.350506103515625	3.016634765625	1.546670776367188	0.347761474609375	3.04250244140625	1.765380737304687	0.36578955078125	3.01649853515625	1.729930908203125	0.389366943359375	2.90924951171875	1.694673461914062	0.481150146484375	2.8383193359375	1.422556365966797	0.486628662109375	2.753865966796875	1.25728173828125	0.340754638671875	2.800505615234375	1.173457794189453	0.32066064453125	2.87000439453125	1.210098449707031	0.397619140625	2.890656005859375	1.221215972900391	0.375372314453125	3.06147412109375	1.728253784179687	0.337734375	3.1345712890625	1.685708740234375	0.23398828125	3.11317822265625	1.41028466796875	0.157736083984375	2.920037353515625	1.299051971435547	0.07130126953125	2.81993212890625	1.319309692382812	0.0447591552734375
85	2.8	3.029418701171875	1.219524108886719	0.352208984375	3.0249716796875	1.400804321289062	0.351124267578125	3.01752978515625	1.545522888183594	0.3469169921875	3.042488037109375	1.763914123535156	0.36639013671875	3.015929931640625	1.728389404296875	0.389078125	2.90656982421875	1.692502502441406	0.47776416015625	2.82817236328125	1.422825744628906	0.48268310546875	2.744897216796875	1.245459259033203	0.351595947265625	2.79940771484375	1.168537780761719	0.325303466796875	2.8674482421875	1.211757659912109	0.39990380859375	2.8865478515625	1.219820251464844	0.37498828125	3.062271240234375	1.726964965820312	0.33878515625	3.13897216796875	1.686333801269531	0.23712744140625	3.119497314453125	1.411167449951172	0.160880615234375	2.93018408203125	1.299962677001953	0.067139404296875	2.828387939453125	1.317678833007812	0.046412841796875
86	2.833334	3.0286923828125	1.218163513183594	0.351227294921875	3.0249443359375	1.399451690673828	0.35039404296875	3.01802001953125	1.544194458007813	0.3463916015625	3.0438935546875	1.762464721679688	0.36590087890625	3.017332763671875	1.727021240234375	0.38870703125	2.908345947265625	1.69146240234375	0.477970703125	2.829009521484375	1.422079833984375	0.48314306640625	2.7443681640625	1.245050704956055	0.35249755859375	2.7984287109375	1.167919860839844	0.32590966796875	2.8670390625	1.210872802734375	0.400133544921875	2.88600341796875	1.218681640625	0.375119384765625	3.06338427734375	1.725467407226563	0.338156982421875	3.13934326171875	1.684606323242188	0.23604443359375	3.118374755859375	1.409538970947266	0.159890625	2.928147216796875	1.299056488037109	0.0671826171875	2.8262275390625	1.316987701416016	0.047291748046875
87	2.866667000000001	3.026489990234375	1.217425476074219	0.34897119140625	3.0234619140625	1.398821105957031	0.34972607421875	3.01696826171875	1.543687622070312	0.34695947265625	3.042243896484375	1.761994567871094	0.368064697265625	3.01610693359375	1.726226989746094	0.390910888671875	2.907510009765625	1.688636108398438	0.479938720703125	2.82755224609375	1.419269958496094	0.475680908203125	2.7449765625	1.239460952758789	0.347310302734375	2.805092041015625	1.16961003112793	0.31421142578125	2.864151611328125	1.205570892333984	0.399609375	2.886335693359375	1.217280456542969	0.376508544921875	3.061529296875	1.725301940917969	0.339732421875	3.1370087890625	1.686433959960937	0.23640283203125	3.1212119140625	1.410542114257813	0.1614365234375	2.92780126953125	1.289491516113281	0.09082885742187501	2.8301806640625	1.293919219970703	0.05124462890625
88	2.9	3.0276787109375	1.216772857666016	0.350902587890625	3.02433740234375	1.397508361816406	0.351898681640625	3.01919140625	1.54192724609375	0.350622314453125	3.04226171875	1.759930358886719	0.36890283203125	3.015962890625	1.724437622070313	0.391599853515625	2.906411376953125	1.688767700195313	0.47938671875	2.824187255859375	1.421235900878906	0.471157470703125	2.75000146484375	1.246561492919922	0.332541015625	2.800321044921875	1.164238739013672	0.318031982421875	2.86628955078125	1.203111541748047	0.3962890625	2.8861787109375	1.214490234375	0.3724931640625	3.062400390625	1.723098510742187	0.341686279296875	3.14067236328125	1.682578552246094	0.241746826171875	3.12965283203125	1.408572875976563	0.163033447265625	2.934873046875	1.30036083984375	0.07944335937499999	2.834350830078125	1.295730133056641	0.049273681640625
89	2.933334	3.02988720703125	1.216191650390625	0.351115478515625	3.025978515625	1.396899810791016	0.351498779296875	3.02039501953125	1.541283752441406	0.349838623046875	3.0442626953125	1.759187255859375	0.3680166015625	3.018733154296875	1.7236435546875	0.39148828125	2.9143740234375	1.687806213378906	0.48530224609375	2.829586181640625	1.421204772949219	0.474324951171875	2.75096484375	1.242765472412109	0.343191162109375	2.800814453125	1.16017529296875	0.328646484375	2.87059423828125	1.202071868896484	0.401859619140625	2.888265380859375	1.208198348999023	0.37695849609375	3.063419189453125	1.722433288574219	0.340006591796875	3.13809765625	1.684435424804688	0.23641162109375	3.1331240234375	1.408584136962891	0.1638779296875	2.9308056640625	1.308567413330078	0.088453857421875	2.83584619140625	1.287230773925781	0.0489361572265625
90	2.966667	3.03010302734375	1.215285568237305	0.3545682373046875	3.02795654296875	1.396025085449219	0.3561614990234375	3.02109130859375	1.540339477539062	0.3531866455078125	3.044826416015625	1.758189331054687	0.3722813720703125	3.018970703125	1.722593017578125	0.3953170166015625	2.915572509765625	1.681868774414062	0.4882069091796875	2.8324013671875	1.415298248291016	0.4678140869140625	2.7528916015625	1.238271911621094	0.3352879638671875	2.7795380859375	1.14704817199707	0.3573514404296875	2.87460986328125	1.198466400146484	0.3747694091796875	2.8758193359375	1.200422973632812	0.3831888427734375	3.064333740234375	1.721500854492187	0.3444239501953125	3.142754150390625	1.68215380859375	0.2441424560546875	3.126370849609375	1.409378509521484	0.1622113037109375	2.92549365234375	1.312920989990234	0.0786978759765625	2.8310361328125	1.287491577148437	0.0404058837890625
91	3	3.028860107421875	1.212902145385742	0.3548922119140625	3.026766845703125	1.393640228271484	0.3566695556640625	3.01998291015625	1.537960327148437	0.3537962646484375	3.043627197265625	1.755779602050781	0.3733438720703125	3.017554931640625	1.720167419433594	0.3961094970703125	2.913317138671875	1.679380737304688	0.4880279541015625	2.830216796875	1.412870666503906	0.4665870361328125	2.751818359375	1.236033416748047	0.3331502685546875	2.77821435546875	1.144775695800781	0.3553729248046875	2.873164306640625	1.196118911743164	0.3736531982421875	2.87429931640625	1.198052978515625	0.3820865478515625	3.06336767578125	1.71911474609375	0.3456202392578125	3.14266162109375	1.67984716796875	0.2459967041015625	3.126916259765625	1.407160522460937	0.1636478271484375	2.9267607421875	1.310855041503906	0.0782486572265625	2.8326328125	1.285488708496094	0.0391124267578125
92	3.033334	3.028083251953125	1.212898056030273	0.353306640625	3.02601953125	1.393060333251953	0.354908935546875	3.01922265625	1.536910034179688	0.351690673828125	3.0429609375	1.753987915039062	0.3714697265625	3.01631298828125	1.7185986328125	0.39356103515625	2.908213134765625	1.680219604492188	0.48122900390625	2.822609130859375	1.415819030761719	0.455597412109375	2.752349853515625	1.233147705078125	0.32689111328125	2.7725693359375	1.145185546875	0.363107421875	2.86932275390625	1.194762512207031	0.37260302734375	2.873014892578125	1.194059204101563	0.379834716796875	3.063202880859375	1.717343872070312	0.34437548828125	3.144796875	1.67995703125	0.24646923828125	3.1334013671875	1.406680572509766	0.1686376953125	2.9351240234375	1.309484680175781	0.081990234375	2.839494873046875	1.283950836181641	0.047817138671875
93	3.066667	3.0283603515625	1.210560333251953	0.351290283203125	3.0262158203125	1.390679840087891	0.35366455078125	3.020550048828125	1.53458349609375	0.352543701171875	3.04454150390625	1.751670654296875	0.371447021484375	3.0192080078125	1.716158935546875	0.394829345703125	2.9173056640625	1.678388732910156	0.489833740234375	2.826580078125	1.416824035644531	0.45495263671875	2.7550283203125	1.236784790039062	0.32336083984375	2.769778076171875	1.148602386474609	0.36157861328125	2.869297607421875	1.191609466552734	0.373875	2.869788818359375	1.187741714477539	0.3823583984375	3.06346435546875	1.715148742675781	0.34327294921875	3.139144287109375	1.678709899902344	0.240417724609375	3.12861962890625	1.405190460205078	0.163513427734375	2.933	1.296373962402344	0.085156494140625	2.8347255859375	1.272324615478515	0.0582420654296875
94	3.100000000000001	3.02531591796875	1.211571472167969	0.351419677734375	3.0258408203125	1.391074371337891	0.35415283203125	3.02206103515625	1.534539794921875	0.352858642578125	3.04367822265625	1.750707275390625	0.37592333984375	3.01760546875	1.714833251953125	0.397509521484375	2.91233251953125	1.67090234375	0.48514599609375	2.82817333984375	1.408527252197266	0.44769921875	2.74491357421875	1.230573593139648	0.321716552734375	2.7602216796875	1.142318099975586	0.35867041015625	2.8663740234375	1.15789616394043	0.376322021484375	2.8588427734375	1.172561248779297	0.374757080078125	3.064052001953125	1.714839721679688	0.3482294921875	3.144962646484375	1.679602416992187	0.2496171875	3.127568115234375	1.409718048095703	0.165123779296875	2.94861767578125	1.276027770996094	0.087904541015625	2.850701416015625	1.270122192382813	0.05237451171875
95	3.133334000000001	3.0248349609375	1.210292205810547	0.349107666015625	3.0256474609375	1.389780487060547	0.351461181640625	3.02234716796875	1.533243041992188	0.3502080078125	3.0439599609375	1.749271728515625	0.37433544921875	3.018119140625	1.713250122070312	0.3959423828125	2.914322265625	1.668515625	0.484898193359375	2.829802978515625	1.406338531494141	0.447093505859375	2.74579931640625	1.226653442382812	0.324144287109375	2.762435302734375	1.138901992797852	0.361693115234375	2.868415283203125	1.158369720458984	0.3761650390625	2.861027587890625	1.172688705444336	0.376942138671875	3.064117431640625	1.71359033203125	0.346254638671875	3.145239990234375	1.679417846679688	0.24746044921875	3.12489111328125	1.408337493896484	0.167686767578125	2.9484501953125	1.274130737304688	0.08580615234375	2.8501689453125	1.26474966430664	0.0521103515625
96	3.166667	3.0231396484375	1.204037124633789	0.34579736328125	3.023995361328125	1.383534759521484	0.350221923828125	3.0218037109375	1.527057739257812	0.351445068359375	3.0411953125	1.743341552734375	0.3757099609375	3.015926025390625	1.706994384765625	0.397477783203125	2.9133935546875	1.661802001953125	0.487722412109375	2.82743701171875	1.400814727783203	0.444725830078125	2.7411611328125	1.224835861206055	0.3179296875	2.757113037109375	1.136017288208008	0.353269287109375	2.863752685546875	1.149675765991211	0.36964013671875	2.855481201171875	1.166883804321289	0.36916650390625	3.06153076171875	1.707915771484375	0.347410888671875	3.1406884765625	1.676334228515625	0.246143798828125	3.123082763671875	1.404411560058594	0.168335693359375	2.954287109375	1.256668029785156	0.093786865234375	2.8542724609375	1.25525456237793	0.064061279296875
97	3.2	3.01954931640625	1.205662246704102	0.34557421875	3.02136962890625	1.385601623535156	0.3505869140625	3.0187421875	1.529492431640625	0.351146240234375	3.0421455078125	1.745723083496094	0.3773623046875	3.015760986328125	1.709644836425781	0.39853564453125	2.91154052734375	1.664023315429688	0.487210693359375	2.82512353515625	1.402405090332031	0.4443173828125	2.73009228515625	1.223062347412109	0.32779833984375	2.75534228515625	1.13458447265625	0.359020263671875	2.8640634765625	1.139915786743164	0.365267333984375	2.84365869140625	1.1537861328125	0.3694892578125	3.0622451171875	1.710004821777344	0.34903662109375	3.145052734375	1.675455017089844	0.251269775390625	3.11510205078125	1.404569030761719	0.170987060546875	2.95178173828125	1.25826953125	0.08104321289062499	2.854595703125	1.233646362304687	0.051152587890625
98	3.233334	3.023357666015625	1.197789901733398	0.3472281494140625	3.024289794921875	1.377247863769531	0.3506180419921875	3.02192236328125	1.520723327636719	0.3509564208984375	3.041041015625	1.736818603515625	0.3764114990234375	3.01595166015625	1.700308898925781	0.3980772705078125	2.91739697265625	1.65902880859375	0.4943475341796875	2.828822265625	1.399152160644531	0.4505657958984375	2.7336630859375	1.236838577270508	0.3125408935546875	2.75886279296875	1.143294097900391	0.3124149169921875	2.842223876953125	1.140286987304687	0.3821307373046875	2.84581396484375	1.17605094909668	0.3734295654296875	3.06129345703125	1.701611572265625	0.3478121337890625	3.14296875	1.671812438964844	0.2480748291015625	3.1306953125	1.398710205078125	0.1738109130859375	2.9543916015625	1.27284326171875	0.0793983154296875	2.86220849609375	1.233194076538086	0.0509158935546875
99	3.266667	3.02058740234375	1.200806091308594	0.3441544189453125	3.024982177734375	1.380648223876953	0.3504361572265625	3.02613623046875	1.524511352539062	0.3537371826171875	3.04251953125	1.741898071289063	0.3751463623046875	3.01868310546875	1.705249633789062	0.3982645263671875	2.9187763671875	1.656843627929688	0.4903460693359375	2.83045263671875	1.396561004638672	0.4435216064453125	2.738878173828125	1.222141891479492	0.3172054443359375	2.7479326171875	1.130977600097656	0.3495545654296875	2.85047265625	1.134434310913086	0.3864283447265625	2.8480830078125	1.157301254272461	0.3760411376953125	3.06247998046875	1.70645068359375	0.3463914794921875	3.13715576171875	1.67662939453125	0.2408414306640625	3.12891650390625	1.400745880126953	0.1735325927734375	2.9571318359375	1.247722625732422	0.1166759033203125	2.87287890625	1.233165466308594	0.0564031982421875
100	3.3	3.01729833984375	1.195516525268555	0.345153564453125	3.0212900390625	1.374967132568359	0.351038330078125	3.02035205078125	1.518528625488281	0.352733154296875	3.04088623046875	1.73475	0.37702392578125	3.0165400390625	1.698317932128906	0.39970556640625	2.916861328125	1.653289001464844	0.493218017578125	2.82889013671875	1.392461242675781	0.453050537109375	2.73740185546875	1.237043731689453	0.304769287109375	2.74284814453125	1.141851852416992	0.322228515625	2.83621533203125	1.130707534790039	0.376907958984375	2.84495703125	1.168824584960938	0.363220703125	3.059983154296875	1.699423034667969	0.347737548828125	3.1340888671875	1.670748291015625	0.241851806640625	3.125265625	1.39595556640625	0.172928955078125	2.953158203125	1.240410858154297	0.1272607421875	2.86950341796875	1.226457290649414	0.066431396484375
101	3.333334	3.02030419921875	1.196733795166016	0.343882080078125	3.02616259765625	1.376978851318359	0.34964794921875	3.025945068359375	1.521220336914062	0.35087451171875	3.0453046875	1.738183898925781	0.37850927734375	3.02124560546875	1.701068969726562	0.40089208984375	2.924984375	1.651549621582031	0.496725341796875	2.835348876953125	1.390723022460937	0.451505126953125	2.7353056640625	1.22999528503418	0.31300732421875	2.748263427734375	1.134161712646484	0.324505126953125	2.8420390625	1.131673141479492	0.3805625	2.848350341796875	1.166175338745117	0.3683583984375	3.064521484375	1.703281494140625	0.348407958984375	3.140426025390625	1.67598486328125	0.2426552734375	3.129096923828125	1.400159973144531	0.1727578125	2.96526708984375	1.238781509399414	0.113240234375	2.87239697265625	1.224525909423828	0.06668762207031249
102	3.366667000000001	3.01775537109375	1.192287536621094	0.3413985595703125	3.02247216796875	1.372489624023437	0.3461754150390625	3.02074560546875	1.516641906738281	0.3463543701171875	3.04022607421875	1.733194152832031	0.3760377197265625	3.01686083984375	1.695769287109375	0.3985750732421875	2.92308349609375	1.642163635253906	0.4945445556640625	2.83487451171875	1.381309875488281	0.4477113037109375	2.72807177734375	1.21081184387207	0.3273660888671875	2.74058544921875	1.118097213745117	0.3542088623046875	2.846171875	1.116054779052734	0.3820645751953125	2.84142578125	1.140467727661133	0.3720389404296875	3.0587451171875	1.698725646972656	0.3450599365234375	3.132970703125	1.675055480957031	0.2373572998046875	3.1307373046875	1.397449523925781	0.1746781005859375	2.970771728515625	1.228963684082031	0.1258587646484375	2.8796669921875	1.227676803588867	0.074083251953125
103	3.399999999999999	3.021422119140625	1.188365417480469	0.34915625	3.02805810546875	1.369115539550781	0.35232470703125	3.027368408203125	1.51371923828125	0.350230224609375	3.042696044921875	1.731090942382812	0.381477294921875	3.0174765625	1.693411987304688	0.401833740234375	2.9123134765625	1.638246520996094	0.484948974609375	2.840208740234375	1.370615203857422	0.443846435546875	2.7490302734375	1.1785595703125	0.343297119140625	2.7289482421875	1.083341018676758	0.3512666015625	2.83502734375	1.092078659057617	0.37725341796875	2.81816845703125	1.06243977355957	0.383267822265625	3.06431298828125	1.696615295410156	0.3523115234375	3.14928173828125	1.670473876953125	0.2529189453125	3.150287109375	1.392332000732422	0.188498046875	2.99961181640625	1.219129440307617	0.12512646484375	2.920752197265625	1.199325836181641	0.05848291015625
104	3.433333999999999	3.026178955078125	1.181430694580078	0.352773193359375	3.0315380859375	1.362231750488281	0.353333984375	3.03081298828125	1.506799255371094	0.350085205078125	3.04520947265625	1.724250549316406	0.381062744140625	3.02072900390625	1.686384643554688	0.401955322265625	2.9194248046875	1.631013244628906	0.489578857421875	2.84862841796875	1.363221954345703	0.44744970703125	2.760109375	1.164366851806641	0.3584619140625	2.743464599609375	1.073767524719238	0.326117431640625	2.83918310546875	1.082784530639648	0.378640625	2.82091552734375	1.043497344970703	0.38148681640625	3.066429931640625	1.689946166992188	0.35141650390625	3.151888671875	1.667574035644531	0.2515439453125	3.1481494140625	1.389331268310547	0.187791015625	3.025578369140625	1.197858139038086	0.116931396484375	2.932976318359375	1.179317901611328	0.070766845703125
105	3.466667	3.025896240234375	1.180036575317383	0.35127978515625	3.03197021484375	1.361024108886719	0.350164794921875	3.03378125	1.505757415771484	0.347204345703125	3.04721484375	1.723463623046875	0.378649658203125	3.023511474609375	1.68528857421875	0.40000830078125	2.921498291015625	1.630880859375	0.487693603515625	2.853576904296875	1.361355621337891	0.449935791015625	2.76737939453125	1.158237838745117	0.367835693359375	2.7432841796875	1.072296424865723	0.32799560546875	2.8357470703125	1.066619186401367	0.3867197265625	2.82346923828125	1.04004670715332	0.398435546875	3.0680166015625	1.689390869140625	0.348347900390625	3.14887060546875	1.67282275390625	0.243428466796875	3.1582275390625	1.391426513671875	0.19426904296875	3.03925390625	1.199579620361328	0.1175908203125	2.947188232421875	1.170572418212891	0.075658203125
106	3.500000000000001	3.030725341796875	1.172970458984375	0.355343017578125	3.03584228515625	1.354310943603516	0.354892822265625	3.03471728515625	1.499276611328125	0.350683837890625	3.04419677734375	1.717602966308594	0.38200439453125	3.02043212890625	1.679066955566406	0.402845703125	2.91982568359375	1.622107788085938	0.49096044921875	2.85404736328125	1.352016784667969	0.44990478515625	2.767666015625	1.150709381103516	0.36251416015625	2.736766357421875	1.065994049072266	0.324355712890625	2.822384765625	1.05629222869873	0.39253173828125	2.81419189453125	1.026161338806152	0.39655126953125	3.06633349609375	1.683710632324219	0.35230517578125	3.1542431640625	1.668829650878906	0.252638671875	3.157333251953125	1.389270812988281	0.190875	3.04207763671875	1.201927062988281	0.097820068359375	2.958811767578125	1.150162506103516	0.059060302734375
107	3.533334000000001	3.026669921875	1.174752685546875	0.3514676513671875	3.0299794921875	1.356910797119141	0.3496322021484375	3.026302734375	1.502407287597656	0.3438458251953125	3.04226708984375	1.720740112304687	0.3789952392578125	3.01855029296875	1.682150146484375	0.4003023681640625	2.925875	1.618496887207031	0.4934302978515625	2.85607958984375	1.34703515625	0.4605255126953125	2.754538818359375	1.151232940673828	0.3741749267578125	2.71298583984375	1.065860244750977	0.3485723876953125	2.80054296875	1.050179214477539	0.4138809814453125	2.809260009765625	1.022821838378906	0.4034827880859375	3.0622822265625	1.68683544921875	0.3474918212890625	3.13891845703125	1.668680908203125	0.2387017822265625	3.1345791015625	1.385104583740234	0.1912332763671875	3.0720888671875	1.164482849121094	0.1208350830078125	2.97145849609375	1.174593780517578	0.08948681640625
108	3.566667	3.031834716796875	1.180513763427734	0.354879638671875	3.03411962890625	1.362473175048828	0.354075927734375	3.02873486328125	1.507752044677734	0.3486298828125	3.04503515625	1.726132568359375	0.381556884765625	3.021857177734375	1.687735473632813	0.403648193359375	2.931583740234375	1.626337036132813	0.50030419921875	2.866388671875	1.353138732910156	0.47655517578125	2.76007763671875	1.158181350708008	0.394955810546875	2.720546875	1.070141983032227	0.376694091796875	2.804236328125	1.026552627563477	0.433647705078125	2.8175107421875	1.028967697143555	0.420859619140625	3.06442724609375	1.692033935546875	0.3499716796875	3.139942138671875	1.666320922851563	0.242127197265625	3.12876513671875	1.38510498046875	0.184863525390625	3.05236181640625	1.172196472167969	0.1059500732421875	2.973025634765625	1.117424346923828	0.0624766845703125
109	3.600000000000001	3.032087158203125	1.177987319946289	0.353622802734375	3.03301123046875	1.359366821289063	0.354517822265625	3.026902099609375	1.504191986083984	0.350566650390625	3.044100341796875	1.72170654296875	0.38393212890625	3.020427734375	1.683558349609375	0.405557861328125	2.926783447265625	1.626263549804687	0.500802001953125	2.8662001953125	1.352164703369141	0.48915673828125	2.76043310546875	1.158067901611328	0.407026123046875	2.72194091796875	1.068052200317383	0.407151123046875	2.808197998046875	1.002571575164795	0.4256142578125	2.8127568359375	1.028044830322266	0.42572509765625	3.063663330078125	1.687634033203125	0.352686279296875	3.14071142578125	1.662910522460938	0.246245361328125	3.134761962890625	1.382104339599609	0.190896240234375	3.03434814453125	1.187067092895508	0.09655712890625	3.006072021484375	1.095183670043945	0.05331982421875
110	3.633334000000001	3.031096435546875	1.175932144165039	0.352156005859375	3.031311767578125	1.35780322265625	0.352938720703125	3.02582373046875	1.503065124511719	0.349837158203125	3.04413720703125	1.721504089355469	0.38039208984375	3.021094482421875	1.68349755859375	0.403223876953125	2.93027783203125	1.627790405273438	0.50265478515625	2.8725302734375	1.352078186035156	0.49947314453125	2.76469482421875	1.15293879699707	0.431496826171875	2.7232216796875	1.064419929504395	0.440475341796875	2.7944833984375	0.9804997291564942	0.436849365234375	2.79784033203125	1.014977615356445	0.439356689453125	3.062749755859375	1.686997924804687	0.348825927734375	3.138531494140625	1.662206909179687	0.241046875	3.1376513671875	1.378922790527344	0.194756591796875	3.038772705078125	1.180163604736328	0.105046630859375	3.0353203125	1.081861709594726	0.0663638916015625
111	3.666666999999999	3.031704345703125	1.170434265136719	0.354694580078125	3.03126318359375	1.352306274414063	0.355139404296875	3.02524560546875	1.497541076660156	0.351758544921875	3.042723388671875	1.716107116699219	0.38189306640625	3.01980615234375	1.678060241699219	0.404783935546875	2.929142333984375	1.622217895507812	0.5042783203125	2.8724619140625	1.346277770996094	0.501681640625	2.76546435546875	1.146545425415039	0.43412109375	2.7243291015625	1.057894180297852	0.44334619140625	2.79587841796875	0.9742062644958496	0.440021240234375	2.7991220703125	1.008733825683594	0.442422607421875	3.06148681640625	1.681607971191406	0.350408203125	3.137449951171875	1.65688525390625	0.2427412109375	3.1377158203125	1.373502563476563	0.1970491943359375	3.03972802734375	1.174141204833984	0.107697265625	3.03675439453125	1.075725051879883	0.069265625
112	3.7	3.035392578125	1.171935821533203	0.349052978515625	3.030525390625	1.353106262207031	0.35133740234375	3.021925537109375	1.497746795654297	0.35016943359375	3.041056884765625	1.715677734375	0.3782724609375	3.018774658203125	1.677994995117188	0.402004150390625	2.931698974609375	1.623359008789063	0.504595458984375	2.8770458984375	1.348271606445313	0.5172275390625	2.783228515625	1.13575178527832	0.477765869140625	2.733884033203125	1.060661148071289	0.516455322265625	2.724907958984375	0.9602171516418457	0.47307958984375	2.732224609375	1.000930221557617	0.464021240234375	3.058672119140625	1.68102783203125	0.34656591796875	3.1344189453125	1.653880737304688	0.239906005859375	3.14766650390625	1.371133361816406	0.19857177734375	3.065577392578125	1.164142028808594	0.1128154296875	3.0794033203125	1.071307174682617	0.065006591796875
113	3.733334	3.03482763671875	1.171528533935547	0.3502396240234375	3.02921923828125	1.352942779541016	0.35466552734375	3.018589599609375	1.497697296142578	0.35454150390625	3.04038330078125	1.71595751953125	0.381016845703125	3.017784912109375	1.67863525390625	0.405191162109375	2.92719677734375	1.62606982421875	0.506156005859375	2.875035400390625	1.351292877197266	0.535510009765625	2.79010888671875	1.132268783569336	0.51256689453125	2.75082373046875	1.075129196166992	0.581807861328125	2.709477294921875	0.9836295700073242	0.5369765625	2.73581103515625	1.005029769897461	0.504333740234375	3.05744189453125	1.680828247070313	0.349400146484375	3.127638427734375	1.646698852539062	0.240686767578125	3.144235107421875	1.365453155517578	0.18842822265625	3.0985185546875	1.142825408935547	0.114423828125	3.120982666015625	1.065113021850586	0.04668408203125
114	3.766667000000001	3.024022705078125	1.169901702880859	0.350365478515625	3.01849609375	1.350492919921875	0.35303955078125	3.010161865234375	1.494709442138672	0.35282958984375	3.032438232421875	1.711677978515625	0.3807724609375	3.0095546875	1.674472778320312	0.40436572265625	2.920745849609375	1.623439819335938	0.506698486328125	2.869031494140625	1.350695739746094	0.54239404296875	2.78964697265625	1.129954772949219	0.529912841796875	2.75059912109375	1.076239028930664	0.601339599609375	2.7074140625	0.9861874160766602	0.5565830078125	2.74064599609375	1.002633346557617	0.53941943359375	3.049599853515625	1.676845458984375	0.349260498046875	3.12603955078125	1.647159545898437	0.2442958984375	3.153655517578125	1.369488922119141	0.185419677734375	3.11276806640625	1.150076431274414	0.103099853515625	3.160698486328125	1.080116409301758	0.0411669921875
115	3.8	3.021822265625	1.169717315673828	0.3532840576171875	3.017142578125	1.350450012207031	0.3558116455078125	3.008470703125	1.494736724853515	0.35496533203125	3.031236572265625	1.711980590820313	0.3814417724609375	3.0089306640625	1.674839477539062	0.4057454833984375	2.91972265625	1.624028442382813	0.50797216796875	2.8693564453125	1.353211853027344	0.5585656738281251	2.802259033203125	1.128131866455078	0.568144287109375	2.76952294921875	1.084157638549805	0.648882568359375	2.710068359375	1.002766036987305	0.6060654296875	2.74781591796875	1.00767733001709	0.592683349609375	3.047690673828125	1.676999389648437	0.3496673583984375	3.117984619140625	1.646051635742187	0.240738525390625	3.1560322265625	1.370428680419922	0.1773480224609375	3.130650146484375	1.147124099731445	0.0989046630859375	3.186403076171875	1.077278579711914	0.0436357421875
116	3.833334	3.023833740234375	1.168460235595703	0.3583883056640625	3.018807373046875	1.3482802734375	0.3581864013671875	3.010864990234375	1.491851013183594	0.3555919189453125	3.030801025390625	1.708538391113281	0.3794996337890625	3.007554931640625	1.671838500976563	0.4030653076171875	2.917474609375	1.622805114746094	0.5043482666015625	2.86411279296875	1.356881896972656	0.5682127685546875	2.799721435546875	1.133457458496094	0.5932913818359375	2.77063427734375	1.096791213989258	0.6783607177734375	2.722782958984375	1.002849754333496	0.6508626708984375	2.74473046875	1.011370162963867	0.6171431884765625	3.049052978515625	1.673333862304688	0.3493978271484375	3.128675048828125	1.637325317382813	0.2496593017578125	3.1819462890625	1.364583862304688	0.191511474609375	3.1616025390625	1.14288330078125	0.1107520751953125	3.240557373046875	1.095753021240234	0.0610106201171875
117	3.866667000000001	3.02429638671875	1.169986236572266	0.359921142578125	3.017808349609375	1.349193634033203	0.35898681640625	3.010392333984375	1.492349731445312	0.356892578125	3.02978564453125	1.708506286621094	0.379763916015625	3.006660888671875	1.671980163574219	0.403395263671875	2.918179931640625	1.6289560546875	0.508119140625	2.864321533203125	1.369690704345703	0.592004638671875	2.80010791015625	1.149572052001953	0.634148193359375	2.7840107421875	1.122521774291992	0.72567724609375	2.70801513671875	1.046285430908203	0.71120849609375	2.756329345703125	1.036965576171875	0.6615703125	3.048089599609375	1.673313842773438	0.349938720703125	3.12856494140625	1.640446960449219	0.2503511962890625	3.20004345703125	1.373953308105469	0.1873037109375	3.213004638671875	1.151535552978516	0.109208740234375	3.290350830078125	1.103243286132813	0.0587464599609375
118	3.899999999999999	3.022932373046875	1.176375122070312	0.358174560546875	3.013131591796875	1.355633056640625	0.35490185546875	3.003589599609375	1.498812194824219	0.351141845703125	3.026996826171875	1.714814453125	0.37436572265625	3.003012939453125	1.678669555664063	0.397857177734375	2.915677978515625	1.634232727050781	0.5032021484375	2.85905419921875	1.381723083496094	0.605110107421875	2.80143115234375	1.16713427734375	0.67667431640625	2.7781611328125	1.144288757324219	0.767936767578125	2.72401220703125	1.050621429443359	0.756935791015625	2.74549169921875	1.055086013793945	0.730999755859375	3.04482177734375	1.679259948730469	0.34457421875	3.127942138671875	1.645283996582031	0.2473359375	3.21721484375	1.382946716308594	0.188034423828125	3.247053955078125	1.162516967773437	0.108041748046875	3.332399169921875	1.119080047607422	0.06659130859375
119	3.933333999999999	3.024599853515625	1.180121276855469	0.3610294189453125	3.0130400390625	1.360053314208984	0.3572696533203125	3.003300537109375	1.503859680175781	0.3539178466796875	3.024168212890625	1.721361389160156	0.3744381103515625	3.0000771484375	1.685149169921875	0.3981702880859375	2.911762939453125	1.640063110351563	0.5032860107421875	2.85948486328125	1.399018737792969	0.6344210205078125	2.79723095703125	1.191141082763672	0.7231907958984375	2.7814501953125	1.162071502685547	0.8147364501953125	2.71446337890625	1.077111175537109	0.8297408447265625	2.746078369140625	1.08570051574707	0.7933797607421875	3.042927001953125	1.685414123535156	0.3453355712890625	3.129999267578125	1.649685363769531	0.25145068359375	3.24453271484375	1.395081970214844	0.19602880859375	3.289537353515625	1.179771820068359	0.1066680908203125	3.381447021484375	1.142561340332031	0.0727232666015625
120	3.966667	3.024210693359375	1.182100158691406	0.36319580078125	3.009674560546875	1.361792388916016	0.35842236328125	2.9991708984375	1.505552703857422	0.35541943359375	3.018043212890625	1.723110961914063	0.377231689453125	2.993402099609375	1.686685302734375	0.4000546875	2.9101015625	1.644818603515625	0.51046142578125	2.85730712890625	1.411815765380859	0.655217529296875	2.80675341796875	1.212360076904297	0.767603271484375	2.7886796875	1.204836578369141	0.86295263671875	2.71597412109375	1.128358123779297	0.891158203125	2.75349169921875	1.123026489257813	0.8528984375000001	3.03796630859375	1.687363647460937	0.34866162109375	3.1307587890625	1.654171142578125	0.259440673828125	3.255856201171875	1.408631072998047	0.188215087890625	3.33541357421875	1.198371490478516	0.111855224609375	3.435509033203125	1.182622436523437	0.0850753173828125
121	4.000000000000001	3.018341064453125	1.185848785400391	0.362861083984375	3.00328271484375	1.365979064941406	0.3559677734375	2.99341845703125	1.51020263671875	0.35207958984375	3.0147294921875	1.728161315917969	0.374358642578125	2.989704833984375	1.691838928222656	0.397255859375	2.90821142578125	1.650219909667969	0.509662109375	2.85328515625	1.438625366210938	0.684926025390625	2.79491845703125	1.253023101806641	0.81701806640625	2.797318359375	1.230106872558594	0.911894287109375	2.728375732421875	1.157637451171875	0.9565966796875	2.781212890625	1.162960266113281	0.9118994140625	3.034236572265625	1.692158081054687	0.34555810546875	3.12683837890625	1.658365051269531	0.2557642822265625	3.2764189453125	1.425945190429688	0.18426611328125	3.37615478515625	1.223826202392578	0.10737158203125	3.480294189453125	1.209515930175781	0.106203125
122	4.033334000000001	3.01292529296875	1.180862670898438	0.353007080078125	2.99797216796875	1.361709381103516	0.3481422119140625	2.983865234375	1.506049499511719	0.3428702392578125	3.00682275390625	1.723981567382812	0.3707652587890625	2.983830078125	1.686666748046875	0.394561767578125	2.912872314453125	1.637161071777344	0.5114863281249999	2.865205810546875	1.448599670410156	0.714550048828125	2.8177685546875	1.285558319091797	0.87844580078125	2.811324951171875	1.272983154296875	0.9754003906249999	2.719205322265625	1.229453887939453	0.934080322265625	2.78149658203125	1.202280303955078	0.970220703125	3.0238798828125	1.688935485839844	0.33906689453125	3.10921337890625	1.661476257324219	0.239718505859375	3.29012841796875	1.449514831542969	0.1732042236328125	3.396970703125	1.256281402587891	0.08177587890625	3.50187353515625	1.253773712158203	0.07089196777343749
123	4.066667	3.00764697265625	1.191679626464844	0.354472900390625	2.991556640625	1.373135864257812	0.3496690673828125	2.9774697265625	1.518063659667969	0.3450081787109375	2.99892529296875	1.737441040039063	0.3693212890625	2.97500341796875	1.700417602539062	0.393061767578125	2.8978798828125	1.661295349121094	0.510716796875	2.862005126953125	1.490221374511719	0.73235205078125	2.81888427734375	1.335549255371094	0.9065458984375	2.8560390625	1.362661682128906	0.9934873046875	2.769838134765625	1.299464721679688	1.021008544921875	2.818624755859375	1.270591003417969	1.0151396484375	3.0173623046875	1.701656982421875	0.3389383544921875	3.107614990234375	1.675850830078125	0.2428485107421875	3.304806640625	1.482644775390625	0.1621912841796875	3.449072998046875	1.310002044677734	0.0788955078125	3.551493408203125	1.334329803466797	0.09046557617187501
124	4.100000000000001	3.02155029296875	1.208369903564453	0.364816650390625	3.005528076171875	1.391577728271484	0.36158447265625	2.984357421875	1.536836791992187	0.352949951171875	3.002484130859375	1.758637573242188	0.376987060546875	2.978453369140625	1.72102099609375	0.400677001953125	2.90058642578125	1.67513134765625	0.51709326171875	2.85230517578125	1.5339697265625	0.75981689453125	2.803334716796875	1.407907684326172	0.95702587890625	2.792373046875	1.389444671630859	1.053953369140625	2.712936279296875	1.327457763671875	1.006433349609375	2.815054931640625	1.356511444091797	1.072588134765625	3.0221240234375	1.722671264648437	0.34678759765625	3.11296484375	1.683288330078125	0.2541553955078125	3.342081298828125	1.523823974609375	0.1744703369140625	3.5158544921875	1.376903350830078	0.09167529296875	3.622221435546875	1.371294250488281	0.0826776123046875
125	4.133334000000001	3.018578125	1.206674865722656	0.358868896484375	3.00314697265625	1.391662414550781	0.35428271484375	2.98331591796875	1.53850390625	0.345285400390625	3.00486669921875	1.762160461425781	0.3692392578125	2.980261474609375	1.724539611816406	0.3933603515625	2.901942138671875	1.680949951171875	0.5121181640625	2.84102734375	1.56381494140625	0.767645751953125	2.794013916015625	1.469785278320312	0.98495458984375	2.7876787109375	1.45188427734375	1.0833623046875	2.700463623046875	1.388983947753906	1.050418212890625	2.81181884765625	1.401778991699219	1.087935546875	3.0239716796875	1.725560852050781	0.338638916015625	3.114890625	1.685393981933594	0.244533447265625	3.35372265625	1.544781311035156	0.149283203125	3.553182861328125	1.427730712890625	0.070072021484375	3.658978271484375	1.437690856933594	0.05128076171875
126	4.166666999999999	3.02579150390625	1.202500823974609	0.3615181884765625	3.014047119140625	1.386756622314453	0.3566700439453125	2.999407470703125	1.533480895996094	0.3489766845703125	3.025949462890625	1.755745300292969	0.3692181396484375	3.001244384765625	1.719174072265625	0.3942579345703125	2.92402001953125	1.687165893554687	0.5163773193359374	2.8538623046875	1.610377868652344	0.7828807373046875	2.795279296875	1.546257080078125	1.006733032226562	2.7380166015625	1.517330627441406	1.083032836914062	2.68844287109375	1.417734619140625	1.071357299804687	2.7755068359375	1.476083679199219	1.105675170898438	3.0435205078125	1.718543579101563	0.3388863525390625	3.132268798828125	1.68204052734375	0.242310791015625	3.382769287109375	1.565533752441406	0.1493350830078125	3.5922158203125	1.46903369140625	0.0722510986328125	3.65690380859375	1.546078796386719	0.1096707763671875
127	4.2	3.019127685546875	1.190541809082031	0.351319091796875	3.0028193359375	1.3742314453125	0.35296240234375	2.98601513671875	1.520696655273437	0.351389892578125	3.00907666015625	1.742228393554687	0.378917236328125	2.98423876953125	1.704673583984375	0.402152099609375	2.90351318359375	1.672793090820313	0.521748779296875	2.829169921875	1.628678344726562	0.79401171875	2.767947509765625	1.593153442382813	1.023079833984375	2.786271728515625	1.647387451171875	1.104510009765625	2.72905322265625	1.586582397460937	1.030314453125	2.781267578125	1.596701171875	1.14677294921875	3.027895263671875	1.70623095703125	0.348013671875	3.12012353515625	1.676856079101563	0.252558349609375	3.38825830078125	1.606033447265625	0.16421337890625	3.612736328125	1.548689331054688	0.09163159179687499	3.66366259765625	1.636693481445312	0.1255186767578125
128	4.233334	3.00377685546875	1.175674438476562	0.3597579345703125	2.991358642578125	1.359272827148438	0.3590657958984375	2.980740234375	1.505999420166016	0.3579803466796875	3.012739013671875	1.726033081054688	0.3846019287109375	2.986657958984375	1.689640625	0.4080833740234375	2.905099609375	1.668627685546875	0.5291138916015625	2.816347900390625	1.669477661132813	0.7999803466796875	2.7374765625	1.664945434570313	1.025794067382813	2.72799951171875	1.718473999023437	1.108920043945312	2.66903125	1.66046435546875	1.034222534179688	2.719010498046875	1.665410034179688	1.145768432617188	3.02983935546875	1.689309692382813	0.3537369384765625	3.120601318359375	1.661741577148438	0.2567689208984375	3.38697314453125	1.608334594726562	0.1540885009765625	3.609139892578125	1.563722778320312	0.0683975830078125	3.655480712890625	1.655012817382812	0.09930749511718751
129	4.266667000000001	3.002615478515625	1.186023162841797	0.3766358642578125	2.99818017578125	1.367949493408203	0.3689134521484375	2.991483642578125	1.513156372070313	0.3603138427734375	3.041560302734375	1.727193969726562	0.3887921142578125	3.011495361328125	1.693704467773438	0.4106727294921875	2.92940087890625	1.718908203125	0.5286815185546875	2.85877783203125	1.736528442382812	0.8012635498046875	2.7201865234375	1.766290771484375	0.9909456787109375	2.771708740234375	1.834246459960938	1.039858520507813	2.662032470703125	1.82729931640625	1.030212768554688	2.735368896484375	1.8277880859375	1.100931030273437	3.056543212890625	1.689412963867188	0.3589727783203125	3.1545830078125	1.688049926757813	0.2672459716796875	3.41981298828125	1.648645751953125	0.1636134033203125	3.62114697265625	1.619817260742187	0.0365906982421875	3.6619853515625	1.717355224609375	0.0414359130859375
130	4.3	3.01052294921875	1.215740325927734	0.37026220703125	2.991581298828125	1.397292755126953	0.368261474609375	2.97574658203125	1.542355102539062	0.3661748046875	3.01410009765625	1.758715698242188	0.398830322265625	2.987381591796875	1.72269091796875	0.421273193359375	2.90873388671875	1.732246826171875	0.5442314453125	2.855114501953125	1.789541748046875	0.815884521484375	2.72443115234375	1.850896118164063	1.004244873046875	2.7417236328125	1.913938598632813	1.07796435546875	2.64916748046875	1.92604296875	1.018709716796875	2.72055712890625	1.899667846679687	1.11889794921875	3.029724853515625	1.722753662109375	0.3669716796875	3.12230859375	1.733079956054687	0.269867431640625	3.38780859375	1.772313720703125	0.1650933837890625	3.53368994140625	1.834486450195313	-0.0154898681640625	3.590204833984375	1.910964477539062	0.031541015625
131	4.333334	3.01040283203125	1.221659759521484	0.3666826171875	2.99244482421875	1.403108215332031	0.365901611328125	2.979846435546875	1.548330749511719	0.366529052734375	3.0175556640625	1.764872375488281	0.396900390625	2.991579833984375	1.728882263183594	0.420126953125	2.911717041015625	1.737708557128906	0.54215087890625	2.851890625	1.835373474121094	0.80031689453125	2.719059814453125	1.950092895507813	0.9596494140625	2.766347412109375	1.995575378417969	1.033002685546875	2.6985986328125	1.972851867675781	0.948802001953125	2.721326171875	1.998075134277344	1.07503857421875	3.0326806640625	1.728834594726563	0.364978515625	3.12184228515625	1.738523132324219	0.264869384765625	3.385637939453125	1.805792785644531	0.17159130859375	3.484221435546875	1.93310205078125	-0.00644384765625	3.5694912109375	1.994650939941406	0.006570556640625
132	4.366667000000001	3.017310791015625	1.22173974609375	0.3652608642578125	3.001139404296875	1.403952606201172	0.3660821533203125	2.989998779296875	1.549759399414063	0.3680074462890625	3.028594970703125	1.766547607421875	0.4007078857421875	3.002109130859375	1.730379211425781	0.4234293212890625	2.923212158203125	1.734625671386719	0.5468895263671875	2.870541748046875	1.858108276367187	0.7964210205078125	2.72612646484375	2.009150268554688	0.9099490966796875	2.758144775390625	2.06500634765625	0.9848062744140625	2.70315380859375	2.136137451171875	0.9200616455078126	2.7174091796875	2.068314331054688	1.017824340820312	3.043925537109375	1.73058544921875	0.3685396728515625	3.137018798828125	1.742555847167969	0.2717210693359375	3.381106201171875	1.860551696777344	0.1724578857421875	3.465257568359375	2.015443725585937	0.008366333007812501	3.54685693359375	2.083445922851562	0.0127462158203125
133	4.399999999999999	3.0177783203125	1.231059631347656	0.3672789306640625	3.00198046875	1.413304443359375	0.3659801025390625	2.9919814453125	1.559205749511719	0.3668370361328125	3.031984130859375	1.775980529785156	0.3979124755859375	3.005077392578125	1.740209716796875	0.4207686767578125	2.9240703125	1.751171020507813	0.5424378662109375	2.8771630859375	1.906739562988281	0.7745760498046875	2.73262158203125	2.0774072265625	0.8554439697265624	2.78614990234375	2.113705200195312	0.9300499267578125	2.71007861328125	2.19022216796875	0.9552322998046875	2.67781201171875	2.120951171875	0.9545543212890625	3.0472587890625	1.73962548828125	0.3661612548828125	3.139255615234375	1.758340637207031	0.269361328125	3.3579599609375	1.920961853027344	0.1740758056640625	3.4271552734375	2.094552001953125	0.0221585693359375	3.5050546875	2.166817993164063	0.0255499267578125
134	4.433333999999999	3.020775146484375	1.229488586425781	0.3610230712890625	3.012470947265625	1.412390502929687	0.3675665283203125	3.0003447265625	1.558346923828125	0.3689078369140625	3.04143408203125	1.774823303222656	0.4029022216796875	3.0150537109375	1.738605590820312	0.4258338623046875	2.935505126953125	1.745910583496094	0.5489957275390625	2.85147900390625	1.954470397949219	0.7221241455078125	2.7563544921875	2.143899658203125	0.8307384033203125	2.7443798828125	2.217584716796875	0.8955865478515626	2.70651611328125	2.2981083984375	0.9618804931640625	2.67701123046875	2.234625244140625	0.9037637939453125	3.05585986328125	1.738987243652344	0.3700611572265625	3.144642822265625	1.758501586914063	0.2701849365234375	3.30397314453125	1.960871643066406	0.1387803955078125	3.3703427734375	2.15605078125	0.0135821533203125	3.458185791015625	2.21297119140625	0.0330689697265625
135	4.466667	3.01993408203125	1.230560760498047	0.3671259765625	3.010325439453125	1.413988220214844	0.373044189453125	2.99844873046875	1.560416442871094	0.37471142578125	3.03945068359375	1.777481384277344	0.4095791015625	3.012734619140625	1.741131103515625	0.43225390625	2.933449462890625	1.754828796386719	0.55558251953125	2.83232421875	1.981257629394531	0.695346435546875	2.730063720703125	2.178574951171875	0.783035400390625	2.74167138671875	2.260923828125	0.837096923828125	2.7307197265625	2.35087353515625	0.901735107421875	2.7111279296875	2.31158837890625	0.842215576171875	3.054232421875	1.741578552246094	0.376726806640625	3.143396240234375	1.762332580566406	0.276873779296875	3.28857080078125	1.981491271972656	0.1543221435546875	3.3202939453125	2.18988134765625	0.0355689697265625	3.386759765625	2.272039794921875	0.0510146484375
136	4.500000000000001	3.022952392578125	1.229062225341797	0.3719912109375	3.015670166015625	1.413335815429688	0.3755166015625	3.006298828125	1.560497436523438	0.375640625	3.04903857421875	1.778319763183594	0.408956298828125	3.0212646484375	1.742421508789063	0.431494384765625	2.933612548828125	1.759546752929688	0.54925537109375	2.8282607421875	2.002947265625	0.65548779296875	2.72989990234375	2.213077758789062	0.7160881347656251	2.73150439453125	2.299646606445313	0.76522705078125	2.738232421875	2.394352294921875	0.824099853515625	2.72219287109375	2.319957153320312	0.7999243164062499	3.064270263671875	1.741712036132812	0.376804443359375	3.152675537109375	1.76378076171875	0.275886474609375	3.2608642578125	2.008363891601562	0.1609068603515625	3.27857080078125	2.228713256835937	0.0604095458984375	3.346412109375	2.311647583007812	0.0572470703125
137	4.533334000000001	3.025746337890625	1.226751770019531	0.3764588623046875	3.017210205078125	1.410935424804687	0.3794366455078125	3.006030517578125	1.557930786132812	0.3784678955078125	3.0530068359375	1.77397314453125	0.4169007568359375	3.0240048828125	1.738298950195313	0.4381846923828125	2.94045654296875	1.771549194335937	0.5554322509765625	2.820451416015625	2.018906494140625	0.6328966064453125	2.73354296875	2.240143188476563	0.6641180419921875	2.7459990234375	2.335287231445313	0.6905552978515626	2.74247021484375	2.422755493164062	0.7599171142578125	2.742215576171875	2.376439086914063	0.6784134521484375	3.0680263671875	1.737666442871094	0.3843306884765625	3.162444091796875	1.764763122558594	0.2903682861328125	3.215494140625	2.020113891601563	0.1611956787109375	3.2219990234375	2.249251831054687	0.08125036621093749	3.2700048828125	2.344833862304688	0.0745894775390625
138	4.566667	3.02751025390625	1.229923706054687	0.3786064453125	3.0190380859375	1.414951599121094	0.382224609375	3.0099677734375	1.562772399902344	0.383457763671875	3.056811279296875	1.779403198242187	0.4247041015625	3.02905126953125	1.74279296875	0.446604248046875	2.94377978515625	1.775756896972656	0.5635541992187501	2.80196923828125	2.018758178710938	0.6199736328125	2.7287509765625	2.248202392578125	0.620236083984375	2.734044189453125	2.346404296875	0.638306396484375	2.701846923828125	2.4528173828125	0.653448974609375	2.728187744140625	2.390358154296875	0.6323154296875	3.0707099609375	1.743820678710938	0.39050732421875	3.152711181640625	1.7849775390625	0.289360107421875	3.179107666015625	2.038411499023438	0.145963134765625	3.173458984375	2.27093994140625	0.07259985351562501	3.216612548828125	2.368824951171875	0.08474072265625
139	4.600000000000001	3.031851318359375	1.228452545166016	0.382500244140625	3.022451171875	1.413505065917969	0.384359619140625	3.01366943359375	1.561382446289063	0.384843505859375	3.06059033203125	1.77830029296875	0.424760009765625	3.032096923828125	1.742074462890625	0.446383056640625	2.9398876953125	1.781497436523438	0.5558759765625	2.78834033203125	2.022824462890625	0.590173095703125	2.702957763671875	2.2469033203125	0.567125244140625	2.70527880859375	2.345410400390625	0.58426708984375	2.71739111328125	2.453064208984375	0.6135859375	2.7001806640625	2.39152587890625	0.568150146484375	3.075160400390625	1.742246215820312	0.3913271484375	3.154466796875	1.792766357421875	0.29225244140625	3.15028076171875	2.048526733398438	0.1504873046875	3.10380322265625	2.280836669921875	0.092321044921875	3.14050341796875	2.38085107421875	0.076611328125
140	4.633334000000001	3.034303466796875	1.224804321289062	0.3869677734375	3.026429443359375	1.410320007324219	0.389098388671875	3.014267822265625	1.558254577636719	0.38662744140625	3.061965087890625	1.7759287109375	0.424149658203125	3.035247314453125	1.739308349609375	0.44755712890625	2.94554833984375	1.781041320800781	0.55869580078125	2.779309814453125	2.015215881347656	0.574814208984375	2.70169482421875	2.23818994140625	0.524428955078125	2.696609375	2.33438232421875	0.55211767578125	2.686405029296875	2.44590087890625	0.5416845703124999	2.6966962890625	2.3836533203125	0.521004638671875	3.07460107421875	1.740028076171875	0.389615234375	3.139133056640625	1.798942443847656	0.28425	3.10341015625	2.05232373046875	0.14137060546875	3.055564208984375	2.27546044921875	0.053701171875	3.082037353515625	2.37958056640625	0.0639072265625
141	4.666666999999999	3.039783935546875	1.2218310546875	0.3913109130859375	3.030529052734375	1.407582855224609	0.3936268310546875	3.01750732421875	1.555691040039062	0.3914661865234375	3.063265625	1.773966918945312	0.4301038818359375	3.0364482421875	1.737056335449219	0.4531187744140625	2.9411376953125	1.780685729980469	0.5590609130859375	2.773195068359375	2.014377014160156	0.5454427490234375	2.68819384765625	2.230896728515625	0.4793834228515625	2.6828955078125	2.330815185546875	0.4875316162109375	2.675798828125	2.443236572265625	0.4887586669921875	2.67867822265625	2.36453369140625	0.4443511962890625	3.07663134765625	1.738165771484375	0.3956165771484375	3.13873486328125	1.795881958007812	0.2878665771484375	3.0563828125	2.04318505859375	0.1528426513671875	2.97338818359375	2.259598388671875	0.073870849609375	3.01598779296875	2.357576416015625	0.0574554443359375
142	4.7	3.0448974609375	1.225233337402344	0.392403564453125	3.036696533203125	1.411137390136719	0.394023193359375	3.023937255859375	1.559320983886719	0.39059423828125	3.066953369140625	1.778485778808594	0.428010498046875	3.03964111328125	1.741646118164062	0.45061181640625	2.938457275390625	1.786680908203125	0.550450927734375	2.761783447265625	2.011092224121094	0.5115566406249999	2.6749970703125	2.221263916015625	0.428939453125	2.666884765625	2.321323974609375	0.432202392578125	2.658896240234375	2.433574951171875	0.425925048828125	2.678802734375	2.35735205078125	0.388220703125	3.08168212890625	1.742347534179687	0.39440185546875	3.144525634765625	1.799795715332031	0.286848876953125	3.04064697265625	2.02833740234375	0.1344072265625	2.9386474609375	2.230905029296875	0.0417618408203125	2.957961181640625	2.337039794921875	0.0341307373046875
143	4.733334	3.050605224609375	1.225860656738281	0.3971519775390625	3.04073095703125	1.411573059082031	0.3987720947265625	3.025792236328125	1.559460876464844	0.3951976318359375	3.066921142578125	1.779555358886719	0.4282081298828125	3.042010986328125	1.742377075195312	0.4528677978515625	2.939521728515625	1.788213562011719	0.5508616943359375	2.749985107421875	1.995675415039063	0.4874259033203125	2.64953466796875	2.192435791015625	0.3891636962890625	2.63750439453125	2.291925415039063	0.3949654541015625	2.642554931640625	2.400769409179687	0.3664019775390625	2.655630859375	2.329775268554688	0.3459842529296875	3.0799716796875	1.743490539550781	0.3938814697265625	3.121842041015625	1.797042114257812	0.274825927734375	2.98582958984375	2.008483764648437	0.1233294677734375	2.86048779296875	2.198171142578125	0.0324566650390625	2.85377880859375	2.3060087890625	0.035297119140625
144	4.766667000000001	3.060410888671875	1.225977294921875	0.3993189697265625	3.050730224609375	1.411515441894531	0.4000089111328125	3.037781982421875	1.559448669433594	0.3968895263671875	3.0774501953125	1.779386840820313	0.4311231689453125	3.052992919921875	1.741895812988281	0.4556539306640625	2.945467041015625	1.787697082519531	0.5478653564453125	2.74837158203125	1.978201049804687	0.4602264404296875	2.65006005859375	2.161468139648437	0.3373885498046875	2.61597412109375	2.249494018554687	0.3712349853515625	2.612298095703125	2.339349487304688	0.3035960693359375	2.6189580078125	2.29199365234375	0.2868919677734375	3.090540283203125	1.743691345214844	0.3965052490234375	3.119748291015625	1.792017761230469	0.2717330322265625	2.960433837890625	1.97846875	0.1109931640625	2.81350146484375	2.15573779296875	0.0284466552734375	2.800630859375	2.262224853515625	0.0160775146484375
145	4.8	3.066052734375	1.239191192626953	0.395389404296875	3.0563974609375	1.423173217773438	0.395693115234375	3.04048193359375	1.569505065917969	0.39047607421875	3.079683837890625	1.788028503417969	0.421719482421875	3.055356201171875	1.75116650390625	0.44644580078125	2.949381103515625	1.786093627929688	0.543100830078125	2.741225830078125	1.946640991210937	0.43204541015625	2.638469482421875	2.112216430664063	0.2927845458984375	2.6027216796875	2.204108276367188	0.3056754150390625	2.591588134765625	2.271267578125	0.217261962890625	2.58553564453125	2.229154907226563	0.2340147705078125	3.092779541015625	1.752191833496094	0.387896240234375	3.12616748046875	1.786766662597656	0.2608779296875	2.943303466796875	1.93980126953125	0.0944776611328125	2.7752587890625	2.093010009765625	0.010114501953125	2.75255615234375	2.1971279296875	-0.00026416015625
146	4.833334	3.0739365234375	1.242169372558594	0.3896297607421875	3.064453857421875	1.425677551269531	0.3897564697265625	3.048522705078125	1.571616638183594	0.3844573974609375	3.08611181640625	1.790608337402344	0.4096033935546875	3.062540283203125	1.754263732910156	0.4355281982421875	2.956648681640625	1.789371765136719	0.5316177978515625	2.74349169921875	1.921303100585937	0.3968226318359375	2.62728369140625	2.064048095703125	0.2445489501953125	2.5832255859375	2.1523056640625	0.2342515869140625	2.5490703125	2.2157744140625	0.1494500732421875	2.56190673828125	2.164369140625	0.168684814453125	3.099001953125	1.754146362304688	0.3765794677734375	3.13059765625	1.779650695800781	0.2473568115234375	2.927830078125	1.898466247558594	0.0774332275390625	2.740356201171875	2.03088427734375	0.0010093994140625	2.6947109375	2.125154296875	-0.0198084716796875
147	4.866667000000001	3.08842822265625	1.243173583984375	0.387400390625	3.081376953125	1.427458709716797	0.3851207275390625	3.06645849609375	1.573964965820313	0.3777913818359375	3.106530029296875	1.793900085449219	0.397709228515625	3.08287841796875	1.758223571777344	0.4248267822265625	2.972354248046875	1.781570678710938	0.5201107177734375	2.7461884765625	1.871387817382812	0.3704613037109375	2.61515673828125	1.9898798828125	0.208344482421875	2.56404443359375	2.064952758789063	0.1675872802734375	2.50052587890625	2.14442822265625	0.1214656982421875	2.5462529296875	2.08032177734375	0.13602294921875	3.11869775390625	1.756466674804688	0.365211669921875	3.149263427734375	1.767310485839844	0.2331824951171875	2.91986669921875	1.843626037597656	0.0710611572265625	2.717474609375	1.950339050292969	-0.0102158203125	2.6423642578125	2.022309326171875	-0.0360447998046875
148	4.899999999999999	3.081769287109375	1.251314239501953	0.39443896484375	3.075871826171875	1.437848693847656	0.395703125	3.063321044921875	1.586470153808594	0.391738525390625	3.096394775390625	1.810357727050781	0.41076806640625	3.07250146484375	1.773847290039062	0.437697998046875	2.96218798828125	1.788720520019531	0.5375634765625	2.72736962890625	1.810842102050781	0.370408447265625	2.588568359375	1.912925537109375	0.1995784912109375	2.534900390625	1.965880004882812	0.1327752685546875	2.46300927734375	1.997451538085937	0.05145947265625	2.5296943359375	1.980548583984375	0.09765576171875	3.111101806640625	1.772514404296875	0.378839111328125	3.158305908203125	1.781475830078125	0.249927734375	2.918631591796875	1.768346984863281	0.07920703125	2.704112548828125	1.861953308105469	0.004447021484375	2.6198818359375	1.914313720703125	-0.0394549560546875
149	4.933333999999999	3.07461767578125	1.248277526855469	0.40263134765625	3.05987158203125	1.434640228271484	0.40004541015625	3.0391201171875	1.582435119628906	0.391879150390625	3.07647216796875	1.805453063964844	0.417033447265625	3.051515380859375	1.768692749023438	0.4428076171875	2.9388505859375	1.775611999511719	0.5413041992187499	2.7111640625	1.743839721679687	0.365190673828125	2.567486328125	1.810076477050781	0.1806688232421875	2.506588134765625	1.850742919921875	0.1112364501953125	2.42178857421875	1.861931457519531	0.0370301513671875	2.488666015625	1.860434020996094	0.072411376953125	3.090809326171875	1.76807861328125	0.3842470703125	3.139951171875	1.766043884277344	0.255503662109375	2.893061767578125	1.710343444824219	0.10380322265625	2.667251220703125	1.757369201660156	0.017883056640625	2.60360595703125	1.818002075195313	-0.045980224609375
150	4.966667	3.08303515625	1.247542297363281	0.406146728515625	3.0615732421875	1.432457977294922	0.398353515625	3.0405078125	1.579659057617187	0.389676513671875	3.088807861328125	1.799311401367187	0.4184736328125	3.062875	1.7633154296875	0.44401025390625	2.942707763671875	1.758983764648438	0.532496337890625	2.716843505859375	1.6863212890625	0.36819140625	2.568787109375	1.729689208984375	0.1814512939453125	2.50309912109375	1.742807373046875	0.106443115234375	2.4232177734375	1.765212036132813	0.0299466552734375	2.480567626953125	1.752514282226562	0.0755860595703125	3.100507080078125	1.762177612304688	0.3846630859375	3.13385205078125	1.76101171875	0.25143310546875	2.888494873046875	1.66384521484375	0.121700927734375	2.65941015625	1.72776513671875	0.0616806640625	2.57448779296875	1.726491577148437	-0.005484375
151	5.000000000000001	3.103504150390625	1.222534515380859	0.4119189453125	3.08304931640625	1.407445495605469	0.4052301025390625	3.059677490234375	1.554121215820313	0.3958017578125	3.102590087890625	1.774892700195313	0.4229873046875	3.07767724609375	1.738462158203125	0.4488328857421875	2.961401611328125	1.71777197265625	0.5399488525390626	2.71319140625	1.676299926757812	0.3991700439453125	2.56577734375	1.756314697265625	0.2247037353515625	2.48474853515625	1.742215087890625	0.1669862060546875	2.39204931640625	1.746231567382813	0.1029288330078125	2.45457275390625	1.7339111328125	0.1424053955078125	3.115065185546875	1.737874877929688	0.3893955078125	3.148616943359375	1.739868530273438	0.256349853515625	2.898489501953125	1.631372924804688	0.1468619384765625	2.66752197265625	1.689967529296875	0.0895479736328125	2.584965087890625	1.68487890625	0.0198148193359375
152	5.033334000000001	3.09885498046875	1.224356964111328	0.4050845947265625	3.0773779296875	1.408460815429688	0.4006820068359375	3.051188720703125	1.554140991210938	0.3928607177734375	3.087458251953125	1.776287963867187	0.408376953125	3.066704345703125	1.740087646484375	0.4375914306640625	2.96309716796875	1.720385498046875	0.5422222900390625	2.7223115234375	1.617720336914062	0.424085205078125	2.5388505859375	1.6385888671875	0.269150634765625	2.49343798828125	1.610808471679688	0.1844151611328125	2.42136669921875	1.620666137695312	0.09886767578125	2.47388330078125	1.633621459960938	0.1529749755859375	3.0980908203125	1.738697509765625	0.375108642578125	3.11890283203125	1.721231567382812	0.241166748046875	2.87482861328125	1.580516235351562	0.1621016845703125	2.639221435546875	1.628968017578125	0.1206285400390625	2.55914599609375	1.63693115234375	0.0489754638671875
153	5.066667	3.086232421875	1.196572814941406	0.415244873046875	3.051819580078125	1.376611419677734	0.389348388671875	3.0288955078125	1.521777221679688	0.371931640625	3.04410302734375	1.746313598632812	0.381953125	3.01919384765625	1.70984130859375	0.407171142578125	2.8929619140625	1.683572509765625	0.480502685546875	2.809061767578125	1.414231597900391	0.42916064453125	2.680566650390625	1.385268707275391	0.2277431640625	2.594962158203125	1.378128936767578	0.176712646484375	2.491849609375	1.394916107177735	0.1360076904296875	2.587395751953125	1.431429962158203	0.1399061279296875	3.065532470703125	1.708412109375	0.35495263671875	3.126286865234375	1.70534765625	0.23280322265625	2.974862548828125	1.475654571533203	0.134457275390625	2.757328125	1.527321044921875	0.03748388671875	2.683121826171875	1.554364624023437	-0.035562744140625
154	5.100000000000001	3.0557080078125	1.244000793457031	0.39377978515625	3.040242919921875	1.426921936035156	0.3806455078125	3.0294599609375	1.57336669921875	0.37137890625	3.053466796875	1.79514990234375	0.391287353515625	3.02602392578125	1.759052612304687	0.413660888671875	2.8949814453125	1.720381469726562	0.4691552734375	2.8061259765625	1.456293853759766	0.408908935546875	2.707790283203125	1.271083526611328	0.293691650390625	2.65271240234375	1.207121627807617	0.241319580078125	2.5662333984375	1.150855911254883	0.19911962890625	2.74178271484375	1.155484619140625	0.2847060546875	3.074429443359375	1.757656616210937	0.363916259765625	3.140388916015625	1.759413940429687	0.245377197265625	3.0279296875	1.505154815673828	0.161255126953125	2.8382314453125	1.403639068603516	0.049830810546875	2.780539306640625	1.339357604980469	-0.0132506103515625
155	5.133334000000001	3.06885498046875	1.226553283691406	0.3933262939453125	3.0598564453125	1.411710998535156	0.3843529052734375	3.043447265625	1.558506530761719	0.3703411865234375	3.060666015625	1.782446472167969	0.3940794677734375	3.03462060546875	1.744753479003906	0.4164583740234375	2.91118408203125	1.687990295410156	0.4769281005859375	2.8025859375	1.4349013671875	0.3944989013671875	2.71184619140625	1.221957611083984	0.3263980712890625	2.67183447265625	1.149632537841797	0.2698060302734375	2.61364599609375	1.074585113525391	0.2096605224609375	2.759747314453125	1.104936676025391	0.3406988525390625	3.08252490234375	1.745854309082031	0.3654185791015625	3.15221337890625	1.713331970214844	0.2522703857421875	3.05767626953125	1.456829284667969	0.1470662841796875	2.952458984375	1.259155700683594	0.0493211669921875	2.88638720703125	1.198268692016601	-0.01034912109375
156	5.166666999999999	3.0770458984375	1.214839172363281	0.403900390625	3.0705615234375	1.398723541259766	0.394319091796875	3.0559990234375	1.544458740234375	0.378644287109375	3.0659580078125	1.767913818359375	0.39416455078125	3.04024951171875	1.730625366210937	0.41677099609375	2.92151708984375	1.679212646484375	0.48786962890625	2.823301025390625	1.418815704345703	0.42466015625	2.7287509765625	1.215096405029297	0.341387939453125	2.67667138671875	1.142666900634766	0.297442626953125	2.5974345703125	1.083629936218262	0.245585693359375	2.6997041015625	1.091562202453613	0.36504833984375	3.089810302734375	1.731182006835938	0.368050048828125	3.170625732421875	1.69308251953125	0.26575830078125	3.1178798828125	1.420444580078125	0.1794697265625	3.0464951171875	1.205052795410156	0.09375048828125	3.03718994140625	1.131458633422852	0.016532958984375
157	5.2	3.08059130859375	1.202628631591797	0.4092698974609375	3.06960888671875	1.38584326171875	0.4001246337890625	3.04861376953125	1.530447082519531	0.3848507080078125	3.057330078125	1.753895446777344	0.3875540771484375	3.03389892578125	1.717815124511719	0.4139801025390625	2.924873046875	1.680157348632813	0.5055125732421875	2.8658046875	1.401709197998047	0.5077576904296875	2.800806640625	1.173372299194336	0.4809910888671875	2.73622265625	1.098090438842773	0.4810323486328125	2.66469775390625	1.012971717834473	0.4862843017578125	2.711545654296875	1.067057662963867	0.4736241455078125	3.07943359375	1.716055541992187	0.3617415771484375	3.15749267578125	1.666979187011719	0.2624984130859375	3.15410546875	1.388223388671875	0.1824605712890625	3.12638134765625	1.160708587646484	0.10499072265625	3.15568212890625	1.066557006835938	0.0639671630859375
158	5.233334	3.07315087890625	1.175420318603516	0.3882509765625	3.0607099609375	1.356897277832031	0.38322509765625	3.042289794921875	1.500912353515625	0.374049560546875	3.0484775390625	1.722138793945313	0.381712646484375	3.02705615234375	1.685501159667969	0.408137939453125	2.926220703125	1.64889599609375	0.506894775390625	2.885630859375	1.375378601074219	0.561572265625	2.836334716796875	1.145193023681641	0.5850537109375	2.789126953125	1.062266830444336	0.608322509765625	2.735761474609375	0.971184684753418	0.63999951171875	2.77487841796875	1.015228233337402	0.588212158203125	3.069466552734375	1.685575134277344	0.354165283203125	3.143373779296875	1.645959777832031	0.249466796875	3.19117431640625	1.371095611572266	0.181288818359375	3.206122314453125	1.141970153808594	0.11294482421875	3.2896455078125	1.079149108886719	0.1291058349609375
159	5.266667000000001	3.061427978515625	1.177097229003906	0.3903226318359375	3.0493671875	1.357497009277344	0.3851981201171875	3.03273046875	1.500869598388672	0.3764281005859375	3.038342529296875	1.7206240234375	0.3876119384765625	3.0167255859375	1.68376025390625	0.4129735107421875	2.92084765625	1.639226684570313	0.5121158447265625	2.89556982421875	1.376188903808594	0.6052064208984375	2.85831591796875	1.149606521606445	0.6558682861328125	2.83864111328125	1.077126007080078	0.7182403564453125	2.79228466796875	0.9931313018798829	0.7711285400390625	2.8263017578125	1.031473892211914	0.7063316650390625	3.059686279296875	1.684754150390625	0.3599786376953125	3.138501953125	1.65328466796875	0.2571444091796875	3.250263916015625	1.394391754150391	0.212697265625	3.289322021484375	1.168188278198242	0.1493785400390625	3.37918896484375	1.117444686889648	0.1294202880859375
160	5.3	3.049499755859375	1.167199035644531	0.388410888671875	3.039195556640625	1.347366119384766	0.37973681640625	3.02643896484375	1.490874450683594	0.3695087890625	3.03680859375	1.710170959472656	0.381349609375	3.013236328125	1.673856323242187	0.40562744140625	2.9174658203125	1.638317138671875	0.5082060546875	2.9020703125	1.393065734863281	0.642110595703125	2.8794404296875	1.179865081787109	0.73803759765625	2.858864501953125	1.122065612792969	0.8138332519531249	2.81531298828125	1.046213165283203	0.87958837890625	2.87092431640625	1.061774459838867	0.79910498046875	3.05846630859375	1.673864135742188	0.3546494140625	3.146294921875	1.643797058105469	0.25915673828125	3.28685498046875	1.397609130859375	0.228474609375	3.378134521484375	1.181707885742187	0.188115966796875	3.48129931640625	1.178060424804688	0.168932373046875
161	5.333334	3.0429833984375	1.171911773681641	0.3931566162109375	3.03080419921875	1.352231750488281	0.3847650146484375	3.018852783203125	1.496133361816406	0.3763668212890625	3.029533203125	1.715678955078125	0.3890623779296875	3.00574658203125	1.679265197753906	0.4131256103515625	2.91740576171875	1.641765441894531	0.5217825927734375	2.903647705078125	1.41669873046875	0.6881954345703125	2.89046875	1.225908599853516	0.8251270751953125	2.878840087890625	1.182884063720703	0.9120164794921874	2.84640625	1.117971221923828	0.9941278076171876	2.889943359375	1.127457183837891	0.9147181396484375	3.051296875	1.679381042480469	0.3623040771484375	3.14386669921875	1.645926879882813	0.2723116455078125	3.326099609375	1.426595947265625	0.2574034423828125	3.4758857421875	1.241905517578125	0.2436929931640625	3.579535400390625	1.235877166748047	0.2270845947265625
162	5.366667000000001	3.028021728515625	1.163951690673828	0.3806949462890625	3.02043115234375	1.346376281738281	0.3740194091796875	3.011536376953125	1.491973571777344	0.3664813232421875	3.027444580078125	1.713321533203125	0.3801011962890625	3.00311474609375	1.676961730957031	0.4047115478515625	2.924483154296875	1.635013244628906	0.5208555908203125	2.9078740234375	1.443283508300781	0.7283487548828125	2.894625	1.283262756347656	0.9033802490234375	2.888498046875	1.256249176025391	0.9980230712890625	2.85979638671875	1.208203582763672	1.093485229492188	2.8793408203125	1.218901214599609	1.017732788085937	3.048064697265625	1.676331604003906	0.3524732666015625	3.141467041015625	1.634725280761719	0.2648179931640625	3.357698974609375	1.44460791015625	0.2490806884765625	3.538043212890625	1.285992553710938	0.2359385986328125	3.634951904296875	1.311155181884766	0.2712864990234375
163	5.399999999999999	3.02001708984375	1.159159606933594	0.384720458984375	3.014741455078125	1.342396209716797	0.37701416015625	3.00873486328125	1.488764556884766	0.36960546875	3.027082763671875	1.71113818359375	0.37762939453125	3.003656982421875	1.67537451171875	0.404333251953125	2.929795654296875	1.640482666015625	0.526563232421875	2.931637939453125	1.482620452880859	0.762872314453125	2.932918701171875	1.349694122314453	0.960921875	2.932096923828125	1.344438446044922	1.0598076171875	2.913831298828125	1.320674468994141	1.166813232421875	2.928890380859375	1.314096557617187	1.089402099609375	3.046071044921875	1.673230590820312	0.3496865234375	3.136603759765625	1.631494995117188	0.2582880859375	3.372901611328125	1.464861663818359	0.2425513916015625	3.570405517578125	1.326409088134766	0.229616943359375	3.675508056640625	1.342607299804687	0.221857421875
164	5.433333999999999	2.997903076171875	1.164996551513672	0.3764127197265625	2.999037353515625	1.351436096191406	0.3672679443359375	3.004003662109375	1.500514678955078	0.3626976318359375	3.028602783203125	1.726330810546875	0.3644381103515625	3.001976318359375	1.691582641601562	0.3911534423828125	2.91806103515625	1.6553720703125	0.5095545654296875	2.9266376953125	1.546309814453125	0.7771983642578125	2.931014404296875	1.449603363037109	0.9997308349609375	2.946657470703125	1.452075714111328	1.099230346679688	2.940647216796875	1.435796234130859	1.210948364257812	2.938344970703125	1.441608428955078	1.134155639648438	3.048648681640625	1.6862744140625	0.3386986083984375	3.144156005859375	1.63357666015625	0.2548228759765625	3.40273193359375	1.495824188232422	0.22388330078125	3.618651123046875	1.381314392089844	0.198215576171875	3.72533740234375	1.361724700927734	0.1966265869140625
165	5.466667	3.024110107421875	1.187428100585938	0.367503662109375	3.0175546875	1.374277465820313	0.3621298828125	3.02052587890625	1.523773803710938	0.36332275390625	3.03470068359375	1.75094580078125	0.3638359375	3.0113037109375	1.714973022460938	0.3921064453125	2.935716064453125	1.681949829101562	0.51723681640625	2.948509765625	1.599423461914062	0.794658447265625	2.947545166015625	1.504456512451172	1.01850830078125	2.953750732421875	1.51763671875	1.118406005859375	2.930440185546875	1.52691064453125	1.228877685546875	2.93558837890625	1.508350799560547	1.153353759765625	3.0550615234375	1.711740356445313	0.33685498046875	3.147827880859375	1.6627548828125	0.2473858642578125	3.429397705078125	1.578459716796875	0.219893798828125	3.66463671875	1.509309539794922	0.19718212890625	3.755886962890625	1.562580932617188	0.22269873046875
166	5.500000000000001	3.01591015625	1.18509765625	0.357725341796875	3.009537353515625	1.372031646728516	0.35687158203125	3.017924072265625	1.521043518066406	0.36610498046875	3.03807373046875	1.747499084472656	0.377141357421875	3.01208447265625	1.711090576171875	0.4024345703125	2.927764892578125	1.674822937011719	0.520913330078125	2.917210205078125	1.63586962890625	0.8078125	2.90914599609375	1.606302001953125	1.049040771484375	2.9218583984375	1.650518737792969	1.138903564453125	2.92355859375	1.673782165527344	1.249762939453125	2.925168701171875	1.643202819824219	1.178161376953125	3.058959228515625	1.708858459472656	0.349748779296875	3.15611181640625	1.662213500976562	0.263748046875	3.4439755859375	1.604123168945312	0.233651123046875	3.68439599609375	1.557033569335938	0.208803466796875	3.764692626953125	1.611969604492188	0.25728515625
167	5.533334000000001	3.017969482421875	1.1903662109375	0.367031005859375	3.01648876953125	1.377851806640625	0.368342041015625	3.030583740234375	1.526675415039062	0.379347412109375	3.050982177734375	1.753738403320312	0.388655029296875	3.026457763671875	1.717271362304687	0.415529296875	2.948138671875	1.673932495117187	0.5361892089843751	2.93475732421875	1.687704956054688	0.8259765625	2.92340087890625	1.69847314453125	1.06922802734375	2.9219990234375	1.727598266601563	1.166135498046875	2.90403857421875	1.734246826171875	1.278069091796875	2.913978271484375	1.717512573242188	1.20277099609375	3.070409423828125	1.714962036132813	0.36016650390625	3.1635888671875	1.6744208984375	0.26648388671875	3.455472900390625	1.643763427734375	0.2286585693359375	3.6773701171875	1.54684716796875	0.1807109375	3.76449462890625	1.595806884765625	0.224131103515625
168	5.566667	3.01608984375	1.206192443847656	0.3661207275390625	3.016435791015625	1.392319854736328	0.3652210693359375	3.02572021484375	1.540703735351562	0.3713870849609375	3.052953125	1.764942016601562	0.3881234130859375	3.02522216796875	1.729056640625	0.4117508544921875	2.93516357421875	1.697362915039062	0.5263289794921875	2.90468603515625	1.74399462890625	0.8092027587890624	2.87925732421875	1.784424560546875	1.046420776367188	2.837241943359375	1.830530517578125	1.125171020507812	2.77984228515625	1.85400390625	1.219314331054687	2.791805419921875	1.843652221679688	1.117805297851562	3.07318115234375	1.726425415039063	0.3605404052734375	3.1715791015625	1.6873427734375	0.2732740478515625	3.458070068359375	1.7157109375	0.2148453369140625	3.696920654296875	1.741087768554687	0.1663499755859375	3.751452392578125	1.808545654296875	0.2309747314453125
169	5.600000000000001	3.022460205078125	1.224184173583984	0.35801123046875	3.013955078125	1.409918243408203	0.3616435546875	3.017455322265625	1.558184509277344	0.372009765625	3.038722900390625	1.781987243652344	0.397957275390625	3.013469482421875	1.744187561035156	0.42127685546875	2.93069677734375	1.704543579101562	0.53866796875	2.870240966796875	1.79781640625	0.804408935546875	2.819490234375	1.876546142578125	1.02728857421875	2.775097412109375	1.930509887695313	1.099343017578125	2.71937255859375	1.975956481933594	1.186034423828125	2.732795654296875	1.935216857910156	1.10261669921875	3.058536865234375	1.745506286621094	0.367537353515625	3.15298095703125	1.71476708984375	0.27305517578125	3.42165576171875	1.800155944824219	0.19141748046875	3.64587109375	1.871020446777344	0.12326806640625	3.713759765625	1.937580993652344	0.1746552734375
170	5.633334000000001	3.02568701171875	1.229476684570312	0.351133056640625	3.01578857421875	1.415305786132812	0.35507861328125	3.018128662109375	1.563757080078125	0.365067626953125	3.043315673828125	1.787642028808594	0.388480712890625	3.019084228515625	1.750200561523438	0.4135029296875	2.9388193359375	1.704443969726563	0.5305849609375	2.86575244140625	1.825063537597656	0.782054443359375	2.8044287109375	1.926455932617188	0.99304150390625	2.74544287109375	2.006423767089844	1.0078369140625	2.662424560546875	2.0755322265625	1.04010498046875	2.7282880859375	2.022438293457031	1.052936767578125	3.06089599609375	1.75076513671875	0.357100830078125	3.14885009765625	1.716433959960938	0.257545166015625	3.40356494140625	1.853192138671875	0.205416748046875	3.61896337890625	1.961597595214844	0.161827392578125	3.6906865234375	2.0377451171875	0.13428662109375
171	5.666666999999999	3.034588623046875	1.235534637451172	0.3479781494140625	3.022068603515625	1.420699462890625	0.3507652587890625	3.02772119140625	1.568430541992187	0.3634805908203125	3.058702392578125	1.790678161621094	0.3892420654296875	3.033626708984375	1.753708984375	0.4138360595703125	2.954665283203125	1.7212783203125	0.5356231689453125	2.858712890625	1.873084838867187	0.7601312255859375	2.777072265625	1.99721484375	0.9502691650390624	2.725653076171875	2.081755737304688	0.9659244384765625	2.647229736328125	2.1569619140625	0.9947569580078125	2.695237548828125	2.100804565429687	0.9718282470703125	3.075201416015625	1.753812194824219	0.3575028076171875	3.165001220703125	1.731720825195312	0.2566678466796875	3.388851318359375	1.901995910644531	0.1747503662109375	3.576696533203125	2.041592895507812	0.1044920654296875	3.636995361328125	2.116192626953125	0.0551551513671875
172	5.7	3.02653173828125	1.242168731689453	0.3551324462890625	3.014989501953125	1.426916717529297	0.3555865478515625	3.022429931640625	1.574277526855469	0.3669495849609375	3.054798095703125	1.795776977539063	0.3921182861328125	3.029541259765625	1.759133239746094	0.4167298583984375	2.94816748046875	1.727948181152344	0.5367532958984375	2.85323681640625	1.904425109863281	0.7418275146484375	2.774328125	2.054502197265625	0.9125997314453125	2.7178525390625	2.13641357421875	0.9034769287109375	2.63214404296875	2.208564575195313	0.9077086181640625	2.690212890625	2.137488525390625	0.8659359130859375	3.071012451171875	1.758826293945313	0.3605550537109375	3.16024609375	1.745060668945313	0.2582471923828125	3.35160546875	1.940585693359375	0.1557633056640625	3.511209228515625	2.103719970703125	0.0703106689453125	3.56873876953125	2.190399291992188	0.0429310302734375
173	5.733334	3.026038330078125	1.238518463134766	0.3587122802734375	3.016515869140625	1.423248260498047	0.3598431396484375	3.026098876953125	1.570255004882813	0.3727291259765625	3.052748779296875	1.792102416992188	0.4000289306640625	3.027943359375	1.754718383789063	0.4239007568359375	2.942811767578125	1.719103149414063	0.5398880615234375	2.8338349609375	1.922856872558594	0.7093111572265625	2.74237890625	2.093887084960937	0.8514935302734375	2.69222998046875	2.1755517578125	0.8234918212890625	2.612661865234375	2.252300415039063	0.8053143310546875	2.665328369140625	2.1953037109375	0.8095987548828125	3.070384521484375	1.75580615234375	0.3685272216796875	3.1614267578125	1.751329162597656	0.2671163330078125	3.2983427734375	1.968103149414063	0.127494140625	3.4122080078125	2.149491577148438	0.01157275390625	3.482829833984375	2.230501098632812	0.0090587158203125
174	5.766667000000001	3.03176416015625	1.235251953125	0.3647626953125	3.0248193359375	1.420149261474609	0.367432373046875	3.035920166015625	1.566917602539063	0.3822939453125	3.064947265625	1.788169799804687	0.412528076171875	3.038938720703125	1.7509111328125	0.43533154296875	2.94728466796875	1.721741638183594	0.54817578125	2.808977294921875	1.946151428222656	0.6607265624999999	2.682906494140625	2.126585205078125	0.757803466796875	2.64205224609375	2.21389892578125	0.731673095703125	2.5845859375	2.300409912109375	0.689546875	2.69972998046875	2.271031494140625	0.791946533203125	3.082955810546875	1.751907836914063	0.381167236328125	3.172970703125	1.759838134765625	0.27898583984375	3.24854638671875	1.991809692382812	0.1184495849609375	3.312961181640625	2.191924194335938	-0.0046497802734375	3.37571142578125	2.27916064453125	-0.008785644531249999
175	5.8	3.032022216796875	1.242173614501953	0.36604638671875	3.025369873046875	1.4267861328125	0.368044189453125	3.0362314453125	1.573520629882812	0.380861083984375	3.0690029296875	1.794317993164062	0.407646240234375	3.04386767578125	1.757581359863281	0.43203515625	2.957711669921875	1.745943176269531	0.55184619140625	2.7936142578125	1.967126098632813	0.629545166015625	2.65656103515625	2.153234985351562	0.694845703125	2.624290771484375	2.246752563476563	0.68236181640625	2.593279296875	2.353024658203125	0.666097412109375	2.623811279296875	2.273318969726563	0.65569873046875	3.08496533203125	1.757679321289062	0.375756591796875	3.170810302734375	1.779546813964844	0.272325439453125	3.209101318359375	2.0148974609375	0.1045208740234375	3.241732177734375	2.212228271484375	-0.0338616943359375	3.316223876953125	2.2746982421875	0.0116956787109375
176	5.833334	3.032068359375	1.240798919677734	0.370101318359375	3.02589404296875	1.426482940673828	0.371904296875	3.03691796875	1.573986938476562	0.385451416015625	3.069689453125	1.795848388671875	0.4141533203125	3.04330224609375	1.758960754394531	0.437576171875	2.948639892578125	1.749211608886719	0.552063232421875	2.77490087890625	1.973866821289063	0.5986162109374999	2.63073876953125	2.163606811523437	0.6381037597656249	2.613056640625	2.25760107421875	0.6079580078125	2.575912109375	2.34416748046875	0.5463984374999999	2.6915810546875	2.269272216796875	0.60567529296875	3.0868564453125	1.758997192382812	0.38266845703125	3.17228466796875	1.784428833007813	0.278684814453125	3.17580517578125	2.024731811523437	0.110673583984375	3.17897265625	2.225521240234375	-0.028980712890625	3.22529833984375	2.321816162109375	-0.013494384765625
177	5.866667000000001	3.03730078125	1.238143890380859	0.37229052734375	3.03090380859375	1.423605743408203	0.375349853515625	3.03885888671875	1.571279541015625	0.387375	3.074089111328125	1.792176635742188	0.418593505859375	3.048725341796875	1.754995788574219	0.442558349609375	2.9545908203125	1.760742919921875	0.557544677734375	2.7711455078125	1.982086303710938	0.55669970703125	2.6167041015625	2.16746630859375	0.5557451171875	2.601634765625	2.265187866210938	0.539673095703125	2.5656953125	2.362496704101563	0.496367431640625	2.6196162109375	2.287671142578125	0.509048583984375	3.089484375	1.755903869628906	0.38564453125	3.161464111328125	1.788743774414062	0.274029541015625	3.126251708984375	2.025674072265625	0.105427734375	3.098342529296875	2.2246875	-0.0335576171875	3.146319580078125	2.31677587890625	-0.00437353515625
178	5.899999999999999	3.043602294921875	1.236275695800781	0.37677099609375	3.040640625	1.421978912353516	0.380223876953125	3.041822998046875	1.570381713867187	0.38561279296875	3.0810654296875	1.789771850585937	0.423404052734375	3.05593603515625	1.752058532714844	0.446873291015625	2.9575390625	1.763466857910156	0.55797021484375	2.77675927734375	1.985174072265625	0.527076904296875	2.61553955078125	2.161166625976563	0.4902646484375	2.60004443359375	2.25820751953125	0.470380615234375	2.569897216796875	2.356233520507812	0.424118896484375	2.59582275390625	2.283775146484375	0.4446083984375	3.09493603515625	1.754461364746094	0.388708984375	3.1542275390625	1.800317565917969	0.274114990234375	3.082705078125	2.032057006835938	0.1093927001953125	3.0248076171875	2.226255859375	-0.02750439453125	3.030682373046875	2.333998901367187	-0.0308193359375
179	5.933333999999999	3.049043212890625	1.236910430908203	0.3791072998046875	3.041995361328125	1.422612579345703	0.3801683349609375	3.03693408203125	1.571090270996094	0.3814139404296875	3.07771728515625	1.790697326660156	0.4168209228515625	3.052885498046875	1.753241149902344	0.4410540771484375	2.951261474609375	1.782431823730469	0.5459071044921875	2.761455078125	1.994342407226563	0.5019925537109375	2.6049521484375	2.164620483398437	0.4321148681640625	2.5871318359375	2.259765869140625	0.4058306884765625	2.566744140625	2.368963256835937	0.3876856689453125	2.5694697265625	2.2821552734375	0.3680347900390625	3.090803466796875	1.755060729980469	0.3821219482421875	3.1387158203125	1.805277160644531	0.2640164794921875	3.0314130859375	2.022871459960937	0.0991986083984375	2.941675048828125	2.204355346679687	-0.0381632080078125	3.000003662109375	2.290816040039062	-0.010119873046875
180	5.966667	3.055872802734375	1.236350250244141	0.383601806640625	3.048966552734375	1.422640991210937	0.3842724609375	3.040272216796875	1.571412414550781	0.38268310546875	3.082802978515625	1.791557006835938	0.417208984375	3.0588642578125	1.753926696777344	0.442389404296875	2.957007080078125	1.78146875	0.54812109375	2.750280029296875	1.969552185058594	0.475534912109375	2.603302734375	2.1348349609375	0.376462158203125	2.590123046875	2.225718505859375	0.335345458984375	2.54472119140625	2.3290576171875	0.332521484375	2.57502294921875	2.261026611328125	0.317869873046875	3.094472412109375	1.755909729003906	0.3817841796875	3.133253662109375	1.804557678222656	0.259256103515625	2.99280517578125	2.002151184082031	0.09253515625	2.8599814453125	2.1711796875	-0.0258701171875	2.918663330078125	2.261490478515625	-0.014142578125
181	6.000000000000001	3.0671982421875	1.232515319824219	0.38786279296875	3.0604541015625	1.418552429199219	0.389365234375	3.04941552734375	1.566946105957031	0.386552978515625	3.091974365234375	1.78699267578125	0.419604248046875	3.06824658203125	1.749534240722656	0.4450966796875	2.9574072265625	1.768498840332031	0.543110595703125	2.73998095703125	1.930374206542969	0.44475146484375	2.607572509765625	2.096259765625	0.328450439453125	2.589826171875	2.186990234375	0.28908642578125	2.553531494140625	2.28275146484375	0.24190625	2.579582763671875	2.205736328125	0.230669677734375	3.103428466796875	1.751213684082031	0.384344970703125	3.13031640625	1.792283325195313	0.256194580078125	2.974243896484375	1.972000427246094	0.0839398193359375	2.83771826171875	2.1294951171875	-0.04499609375	2.822642333984375	2.23655078125	-0.0408919677734375
182	6.033334000000001	3.074254150390625	1.232646209716797	0.38404150390625	3.068693603515625	1.417501525878906	0.385830322265625	3.055753662109375	1.564725708007813	0.381452392578125	3.090397705078125	1.784791198730469	0.413479736328125	3.067615234375	1.74699560546875	0.438665771484375	2.951797607421875	1.767770446777344	0.528755859375	2.73024072265625	1.903163269042969	0.407720947265625	2.59920068359375	2.051968994140625	0.27171630859375	2.58941845703125	2.142039306640625	0.229805908203125	2.58825732421875	2.252309326171875	0.2101368408203125	2.572861328125	2.1551904296875	0.170234619140625	3.103506591796875	1.749411804199219	0.378890869140625	3.124298828125	1.780889465332031	0.247881591796875	2.950645751953125	1.923135925292969	0.0612987060546875	2.79084423828125	2.068605224609375	-0.0508935546875	2.75425927734375	2.16966943359375	-0.0510311279296875
183	6.066667	3.084854736328125	1.237621856689453	0.3795120849609375	3.077613525390625	1.422117523193359	0.3785579833984375	3.06173486328125	1.568715209960938	0.37178076171875	3.098920166015625	1.788629699707031	0.3990093994140625	3.07627392578125	1.751592468261719	0.4252525634765625	2.958528564453125	1.770009643554687	0.5129190673828125	2.74562353515625	1.881995178222656	0.3582379150390625	2.5751826171875	1.981929992675781	0.2219183349609375	2.576123046875	2.072164306640625	0.179626708984375	2.58587744140625	2.181937744140625	0.1606356201171875	2.53534423828125	2.09389892578125	0.1597850341796875	3.11106640625	1.752547729492187	0.36492431640625	3.122513916015625	1.766032897949219	0.22997265625	2.907306640625	1.869533081054688	0.0629595947265625	2.719316650390625	1.976963439941406	-0.0475233154296875	2.71476220703125	2.083504150390625	-0.0355902099609375
184	6.100000000000001	3.08363671875	1.24988232421875	0.37843896484375	3.075707275390625	1.434465454101562	0.376445068359375	3.05788232421875	1.580868286132812	0.3682763671875	3.090154052734375	1.802367004394531	0.3895205078125	3.069326171875	1.765338500976563	0.417302734375	2.950596435546875	1.761782043457031	0.5056689453125	2.7212900390625	1.834843811035156	0.350794677734375	2.5503349609375	1.921131713867188	0.2057904052734375	2.54104150390625	1.994178649902344	0.13853857421875	2.5304970703125	2.0935625	0.088194580078125	2.522373779296875	2.004012390136719	0.09643115234375001	3.102154296875	1.765824401855469	0.3558250732421875	3.105143798828125	1.761365356445312	0.2197332763671875	2.8760966796875	1.822291198730469	0.0498525390625	2.67457958984375	1.913604064941406	-0.0512421875	2.676333984375	2.016142883300781	-0.0194263916015625
185	6.133334000000001	3.0825009765625	1.231074676513672	0.3925926513671875	3.065158447265625	1.418072509765625	0.3862930908203125	3.04691845703125	1.566982604980469	0.3785694580078125	3.07789013671875	1.792539916992188	0.3998511962890625	3.0572587890625	1.754705688476562	0.4282777099609375	2.948331787109375	1.76002392578125	0.5320870361328125	2.71477880859375	1.730464538574219	0.3609322509765625	2.57183544921875	1.810567504882812	0.17975	2.5186787109375	1.867619506835938	0.1148995361328125	2.455640380859375	1.916967041015625	0.034008544921875	2.509111083984375	1.87084326171875	0.0595394287109375	3.090166259765625	1.75547265625	0.3655040283203125	3.10981298828125	1.755179504394531	0.2283914794921875	2.879868896484375	1.753196105957031	0.0411163330078125	2.660197265625	1.85778515625	-0.0036309814453125	2.672349365234375	1.966193115234375	-0.0086396484375
186	6.166666999999999	3.082272216796875	1.240241973876953	0.3917252197265625	3.06834033203125	1.425698883056641	0.3870216064453125	3.05293994140625	1.573486572265625	0.3805445556640625	3.087558349609375	1.796047119140625	0.4034090576171875	3.065362548828125	1.758961181640625	0.4306932373046875	2.95040966796875	1.744235229492187	0.5244508056640625	2.73375537109375	1.68998046875	0.3423602294921875	2.58369140625	1.743657836914063	0.1604378662109375	2.51897412109375	1.800265747070313	0.1085731201171875	2.45401513671875	1.810408447265625	0.017065185546875	2.5094326171875	1.796933715820312	0.0419793701171875	3.10012744140625	1.759183227539062	0.3697340087890625	3.11810400390625	1.739390258789062	0.235228759765625	2.873754150390625	1.678090454101563	0.08440832519531249	2.6514873046875	1.694506469726563	-0.0171519775390625	2.63439599609375	1.800622802734375	-0.0054725341796875
187	6.2	3.08627392578125	1.240548248291016	0.394887451171875	3.07699169921875	1.425878356933594	0.394112548828125	3.063299560546875	1.573526306152344	0.389623291015625	3.098152587890625	1.79578125	0.40914404296875	3.076064697265625	1.759207580566406	0.436957763671875	2.961435791015625	1.734506042480469	0.52838134765625	2.7691103515625	1.638611938476563	0.337511474609375	2.61345263671875	1.661392150878906	0.1546185302734375	2.533142578125	1.694368957519531	0.1046771240234375	2.45350634765625	1.709351684570313	0.0267987060546875	2.5173623046875	1.7168994140625	0.0592430419921875	3.11053466796875	1.758521667480469	0.376040771484375	3.127676025390625	1.742192138671875	0.2413179931640625	2.88359228515625	1.662711547851563	0.100329833984375	2.65696240234375	1.675454162597656	0.0100128173828125	2.6453740234375	1.782637573242188	0.007360107421875
188	6.233334	3.093304931640625	1.215097473144531	0.389752685546875	3.076150634765625	1.398548400878906	0.3841109619140625	3.055562744140625	1.544253356933594	0.3761241455078125	3.08827783203125	1.765855712890625	0.3880948486328125	3.066508056640625	1.730307434082031	0.4168572998046875	2.964323486328125	1.722404907226562	0.5232188720703125	2.733464599609375	1.623348266601563	0.3874998779296875	2.57631787109375	1.660696044921875	0.2104649658203125	2.51985009765625	1.660369506835937	0.128547607421875	2.435489501953125	1.649999755859375	0.0561541748046875	2.522376953125	1.619199035644531	0.1024935302734375	3.1010341796875	1.72784375	0.3565506591796875	3.135936767578125	1.7130537109375	0.2260618896484375	2.894564697265625	1.568218078613281	0.15255078125	2.67188623046875	1.642422607421875	0.09088696289062501	2.69082080078125	1.746954040527344	0.0770662841796875
189	6.266667000000001	3.0840986328125	1.188713470458984	0.394561767578125	3.06990966796875	1.372062316894531	0.387742431640625	3.0497109375	1.517331176757812	0.376224853515625	3.0568427734375	1.7410849609375	0.38198974609375	3.0347373046875	1.704373107910156	0.4088173828125	2.918013671875	1.66889111328125	0.491637939453125	2.732465576171875	1.488385375976562	0.372308349609375	2.6109453125	1.491640747070313	0.1662550048828125	2.5534833984375	1.542513549804688	0.103202880859375	2.48867333984375	1.595184509277344	0.0293919677734375	2.585579345703125	1.538394836425781	0.0468642578125	3.07820703125	1.703765563964844	0.354701171875	3.13366845703125	1.668701049804687	0.235975341796875	2.98330908203125	1.448302551269531	0.1212152099609375	2.782207763671875	1.352033569335938	0.026427734375	2.71911328125	1.437525695800781	0.0385706787109375
190	6.3	3.07369580078125	1.195766540527344	0.39445703125	3.068996826171875	1.379602478027344	0.394421875	3.0531826171875	1.52535546875	0.383483642578125	3.06086474609375	1.748841369628906	0.3921689453125	3.03498291015625	1.712114685058594	0.415275146484375	2.906879150390625	1.656608154296875	0.462401611328125	2.79789111328125	1.40544677734375	0.383807373046875	2.7174033203125	1.374831634521484	0.160781005859375	2.67116015625	1.442656982421875	0.1049853515625	2.63445947265625	1.527491394042969	0.042843994140625	2.6867392578125	1.488746215820313	0.084022705078125	3.0856015625	1.711601989746094	0.36784765625	3.14913330078125	1.659646240234375	0.2599580078125	3.03656005859375	1.429024169921875	0.124395263671875	2.8540078125	1.315818389892578	0.012717529296875	2.75195947265625	1.300004119873047	-0.0148046875
191	6.333334	3.053130859375	1.209842895507812	0.382396484375	3.06142578125	1.392598083496094	0.386362548828125	3.048525390625	1.537926452636719	0.37570361328125	3.062881591796875	1.759185241699219	0.3963095703125	3.03688330078125	1.722115539550781	0.41815771484375	2.915477783203125	1.67068505859375	0.48229638671875	2.811052490234375	1.427163360595703	0.381651611328125	2.7158994140625	1.244750686645508	0.262220458984375	2.6736689453125	1.156265518188476	0.27411669921875	2.63716552734375	1.246029907226563	0.220331298828125	2.685037109375	1.130076431274414	0.2286318359375	3.08557421875	1.722895874023437	0.369239501953125	3.15097021484375	1.677632202148438	0.260294189453125	3.06376416015625	1.426533203125	0.14737939453125	2.949024169921875	1.241165618896484	0.044871826171875	2.860753662109375	1.204339935302734	-0.001614013671875
192	6.366667000000001	3.06560791015625	1.192485015869141	0.388483154296875	3.065975341796875	1.374367309570312	0.3876142578125	3.05128271484375	1.518398193359375	0.374096923828125	3.05579833984375	1.738964050292969	0.392019775390625	3.030356689453125	1.701389343261719	0.41294677734375	2.9158046875	1.646297973632812	0.484241455078125	2.827150390625	1.387294860839844	0.417680908203125	2.73180615234375	1.19709016418457	0.31450830078125	2.690987060546875	1.108018005371094	0.30838818359375	2.6426103515625	1.196456985473633	0.2639609375	2.6921640625	1.105901657104492	0.24091845703125	3.081103759765625	1.703487915039062	0.36682177734375	3.1639521484375	1.666117065429688	0.268253662109375	3.12636181640625	1.398643890380859	0.171046630859375	3.0700107421875	1.185607330322266	0.0773583984375	2.99725146484375	1.122990417480469	0.033106689453125
193	6.399999999999999	3.07225634765625	1.168473861694336	0.38196044921875	3.063300537109375	1.349188720703125	0.3793302001953125	3.04467138671875	1.492382507324219	0.3705819091796875	3.05053515625	1.712131286621094	0.3835361328125	3.03139501953125	1.674902893066406	0.4103563232421875	2.936762939453125	1.63052734375	0.510851806640625	2.873136474609375	1.357711669921875	0.5201787109375	2.79209228515625	1.138697357177734	0.491755126953125	2.761969970703125	1.050188400268555	0.5200056152343751	2.7569443359375	1.156065078735351	0.492135009765625	2.74021044921875	1.03521159362793	0.46171484375	3.069441650390625	1.676620239257812	0.353710693359375	3.129193359375	1.644240783691406	0.238931640625	3.1326884765625	1.366923767089844	0.1707584228515625	3.132203369140625	1.135774551391602	0.1131114501953125	3.1010849609375	1.077450149536133	0.0313250732421875
194	6.433333999999999	3.04981689453125	1.162451873779297	0.38157275390625	3.04663720703125	1.344861907958984	0.381501220703125	3.0238251953125	1.488381042480469	0.369085693359375	3.033217529296875	1.709649719238281	0.384616943359375	3.0115078125	1.6722880859375	0.410015380859375	2.91816015625	1.614879272460938	0.506762451171875	2.86650390625	1.3425361328125	0.5616865234375	2.805552734375	1.114196868896484	0.5816789550781249	2.7734326171875	1.032384094238281	0.626076904296875	2.78049853515625	1.128346923828125	0.571756591796875	2.76883642578125	1.000689971923828	0.56975732421875	3.05345361328125	1.673723388671875	0.355477783203125	3.128246826171875	1.629599975585938	0.252790283203125	3.1886630859375	1.356166809082031	0.1857818603515625	3.193496826171875	1.128426773071289	0.109637939453125	3.2564052734375	1.0538603515625	0.0681240234375
195	6.466667	3.045278564453125	1.164155227661133	0.3824481201171875	3.0391279296875	1.345809143066406	0.3784354248046875	3.020250732421875	1.489452880859375	0.3668409423828125	3.025615234375	1.710405395507812	0.3767281494140625	3.005009033203125	1.673421264648438	0.4032303466796875	2.91700830078125	1.618938415527344	0.5057408447265626	2.8913076171875	1.358918212890625	0.6107620849609375	2.860212890625	1.136326751708984	0.6838956298828125	2.8472802734375	1.080631759643555	0.7636424560546875	2.8325400390625	1.146872909545898	0.6769283447265625	2.828630126953125	1.029944122314453	0.7281204833984375	3.0460927734375	1.674271545410156	0.3483277587890625	3.122444091796875	1.637256042480469	0.2445963134765625	3.241519287109375	1.380683959960938	0.1964168701171875	3.288372314453125	1.154904846191406	0.1322752685546875	3.376957763671875	1.099329574584961	0.1172122802734375
196	6.500000000000001	3.02528857421875	1.162412109375	0.383154541015625	3.020760498046875	1.344490936279297	0.376704833984375	3.00624072265625	1.488953216552734	0.364533935546875	3.013241943359375	1.7105048828125	0.37183935546875	2.99168505859375	1.673932250976562	0.3983876953125	2.90590625	1.6224951171875	0.504791015625	2.8971650390625	1.384823547363281	0.656865478515625	2.888722900390625	1.184282379150391	0.782759765625	2.8872666015625	1.138217636108398	0.869662353515625	2.85937744140625	1.188369201660156	0.77536865234375	2.87647998046875	1.080483062744141	0.84275439453125	3.034101318359375	1.673765258789063	0.344286865234375	3.117425537109375	1.63541455078125	0.2461312255859375	3.274291259765625	1.397181335449219	0.2090791015625	3.37420458984375	1.184367126464844	0.1611722412109375	3.47631787109375	1.160664367675781	0.14604345703125
197	6.533334000000001	3.028142333984375	1.172093109130859	0.3873507080078125	3.020301025390625	1.354068206787109	0.3775606689453125	3.005837158203125	1.498542510986328	0.3640306396484375	3.01421826171875	1.720243041992187	0.3711878662109375	2.991589111328125	1.68384326171875	0.3971568603515625	2.90525	1.638177612304688	0.5058883056640625	2.91012109375	1.433654632568359	0.7007613525390625	2.914740234375	1.262790618896484	0.8651348876953125	2.9085322265625	1.229094696044922	0.9574332275390625	2.8863955078125	1.264886596679688	0.8552850341796875	2.90329150390625	1.167712646484375	0.9372073974609375	3.0356513671875	1.6832724609375	0.3443131103515625	3.12675439453125	1.6474208984375	0.2521483154296875	3.323159912109375	1.438786102294922	0.2243221435546875	3.467313232421875	1.250009796142578	0.1889576416015625	3.57303173828125	1.243319488525391	0.18494775390625
198	6.566667	3.040508056640625	1.209260955810547	0.381095947265625	3.024624755859375	1.392700744628906	0.3757958984375	3.003295654296875	1.538064636230469	0.365787109375	3.0071748046875	1.761976318359375	0.375583740234375	2.986035400390625	1.724411560058594	0.4021005859375	2.916103759765625	1.671771240234375	0.52094287109375	2.92098095703125	1.501936767578125	0.750160400390625	2.923259033203125	1.356183227539062	0.940154296875	2.92744287109375	1.318222259521484	1.031947998046875	2.84242041015625	1.273646453857422	0.9751071777343751	2.9462216796875	1.263378295898437	1.020426513671875	3.028673095703125	1.725455993652344	0.34724755859375	3.12183740234375	1.68408984375	0.257545654296875	3.360283447265625	1.521571472167969	0.2222064208984375	3.556973388671875	1.383279541015625	0.1906368408203125	3.660805908203125	1.409161010742187	0.1877236328125
199	6.600000000000001	3.031735595703125	1.217147003173828	0.3915657958984375	3.0178115234375	1.40382568359375	0.3822440185546875	3.00372509765625	1.552709289550781	0.3728939208984375	3.0124169921875	1.780629760742187	0.3730072021484375	2.990259033203125	1.744059875488281	0.4017003173828125	2.91908056640625	1.698696960449219	0.5259205322265625	2.930705078125	1.567237609863281	0.7845103759765625	2.9407021484375	1.457413452148437	1.001794799804687	2.861459228515625	1.410417358398437	1.043579956054687	2.78931787109375	1.331965759277344	1.004495483398437	2.866998779296875	1.371689819335937	1.064997436523438	3.03337744140625	1.741815673828125	0.3457154541015625	3.12603271484375	1.692123046875	0.2560804443359375	3.39082177734375	1.568966552734375	0.2089227294921875	3.6061494140625	1.456567810058594	0.1654814453125	3.71492138671875	1.454006958007813	0.1603157958984375
200	6.633334000000001	3.035837158203125	1.23109912109375	0.36873779296875	3.017631591796875	1.417425384521484	0.361323974609375	3.0022353515625	1.566275512695313	0.354823974609375	3.009176513671875	1.794134033203125	0.35898681640625	2.986061279296875	1.756960083007812	0.386069580078125	2.9081728515625	1.711907104492187	0.50624365234375	2.914578857421875	1.623859497070312	0.782703369140625	2.920088623046875	1.550425048828125	1.014882568359375	2.92330419921875	1.591847045898438	1.107080078125	2.84403271484375	1.533981811523438	1.0501162109375	2.9308349609375	1.53280810546875	1.13634130859375	3.03160693359375	1.755932495117188	0.3320380859375	3.12897119140625	1.712591918945312	0.2441943359375	3.413220703125	1.6362080078125	0.21577001953125	3.6509150390625	1.574484741210938	0.1926739501953125	3.71415576171875	1.494439666748047	0.15460498046875
201	6.666666999999999	3.01440869140625	1.208207000732422	0.3658687744140625	3.00259130859375	1.394681243896484	0.3587703857421875	2.993625	1.543802429199219	0.3534840087890625	3.01220556640625	1.770523315429688	0.3588114013671875	2.9846416015625	1.734785888671875	0.3833487548828125	2.89186865234375	1.700947143554687	0.4960240478515625	2.873389892578125	1.653358581542969	0.7811182861328125	2.85837060546875	1.615330810546875	1.020742797851562	2.845872314453125	1.676370910644531	1.100136108398438	2.78646435546875	1.699786804199219	1.193666137695313	2.82652734375	1.655484008789063	1.149630249023438	3.03507275390625	1.731180541992188	0.3341705322265625	3.13856201171875	1.685660949707031	0.2553289794921875	3.42859619140625	1.631607238769531	0.2484779052734375	3.67058642578125	1.586818725585938	0.2428360595703125	3.7447529296875	1.666102600097656	0.2474776611328125
202	6.7	2.997162109375	1.205139694213867	0.3768348388671875	2.99809765625	1.392242370605469	0.3704373779296875	2.9948828125	1.541639526367188	0.3620162353515625	3.0308671875	1.766359008789062	0.3725240478515625	3.001479736328125	1.732067138671875	0.3971412353515625	2.91068994140625	1.69545849609375	0.5108084716796875	2.89799853515625	1.713283081054688	0.7999683837890625	2.88783349609375	1.730492553710937	1.042534545898437	2.81342236328125	1.791080810546875	1.074198852539062	2.76862646484375	1.759841796875	1.173570190429688	2.78846728515625	1.808701049804688	1.105598999023437	3.049847412109375	1.72607666015625	0.3460360107421875	3.14365380859375	1.668142822265625	0.2630357666015625	3.43770263671875	1.6758125	0.2350924072265625	3.6828291015625	1.686545288085938	0.2117518310546875	3.76152734375	1.751706176757812	0.2491417236328125
203	6.733334	3.0148525390625	1.230237182617187	0.3668564453125	3.00521923828125	1.416747894287109	0.364315673828125	2.995826171875	1.565733703613281	0.36098583984375	3.023281005859375	1.790545715332031	0.38015478515625	2.9965302734375	1.754089660644531	0.404415283203125	2.91302734375	1.706252563476562	0.51903173828125	2.8828662109375	1.770967041015625	0.7993916015625	2.857653076171875	1.826918884277344	1.03432763671875	2.78333544921875	1.894951843261719	1.030969970703125	2.7510458984375	1.942182312011719	1.128559814453125	2.80780322265625	1.921968139648437	1.123992919921875	3.042524658203125	1.752389282226563	0.35107275390625	3.13347802734375	1.698912963867187	0.262620361328125	3.409033203125	1.777912536621094	0.193884765625	3.63787841796875	1.847360961914063	0.136699951171875	3.701525634765625	1.921793701171875	0.1835068359375
204	6.766667000000001	3.017275634765625	1.241870452880859	0.35784765625	3.001436767578125	1.427639068603516	0.35540087890625	2.9913642578125	1.576362854003906	0.355249267578125	3.017691162109375	1.800741821289062	0.376389404296875	2.992887939453125	1.763678466796875	0.40159619140625	2.91722314453125	1.711986389160156	0.519598876953125	2.86041796875	1.823393127441406	0.779937744140625	2.81259765625	1.918600952148438	0.997674560546875	2.750317626953125	1.996714050292969	0.98551708984375	2.70785546875	2.03770849609375	1.081798095703125	2.74604296875	2.03077294921875	1.052605712890625	3.035450439453125	1.763329162597656	0.34560302734375	3.12237060546875	1.717694030761719	0.249406005859375	3.363151123046875	1.8469638671875	0.1402508544921875	3.563029296875	1.956603088378906	0.04922607421875	3.613771728515625	2.0364560546875	0.1020531005859375
205	6.8	3.023877197265625	1.248652770996094	0.35654736328125	3.01108203125	1.434902862548828	0.355493896484375	3.00913671875	1.584052917480469	0.36063330078125	3.041316650390625	1.807400146484375	0.387002685546875	3.015594482421875	1.77035498046875	0.411432861328125	2.929421875	1.72063525390625	0.52314697265625	2.853866455078125	1.860297973632812	0.7648271484375	2.790529296875	1.978588195800781	0.9670739746093751	2.73387158203125	2.050154052734375	0.924390380859375	2.692369384765625	2.1343115234375	0.98748291015625	2.70309814453125	2.098614501953125	0.97071337890625	3.0580576171875	1.770234436035156	0.355253173828125	3.143552001953125	1.7258203125	0.25698291015625	3.344964111328125	1.896750244140625	0.12646923828125	3.511238525390625	2.041914794921875	0.01835498046875	3.551440673828125	2.14131640625	0.034923095703125
206	6.833334	3.02017138671875	1.247482360839844	0.357427734375	3.006149169921875	1.43174624633789	0.35484521484375	3.00865087890625	1.579237182617188	0.3632314453125	3.04684033203125	1.798743591308594	0.393900146484375	3.019290283203125	1.762611694335937	0.416564208984375	2.92752587890625	1.736721618652344	0.52987353515625	2.8434951171875	1.914420837402344	0.7379892578125	2.77395703125	2.064369873046875	0.912370361328125	2.7063193359375	2.1182998046875	0.86269921875	2.643076416015625	2.201033447265625	0.9037500000000001	2.656253662109375	2.145445068359375	0.87711865234375	3.063339599609375	1.761863342285156	0.36253515625	3.152882568359375	1.76042919921875	0.25987109375	3.302154296875	1.955004333496094	0.1019501953125	3.426630859375	2.117858032226563	-0.0291376953125	3.479559326171875	2.207934814453125	-0.004224609375
207	6.866667000000001	3.017664794921875	1.239397064208984	0.357738525390625	3.00727978515625	1.424367889404297	0.354713623046875	3.00246435546875	1.572416687011719	0.355156005859375	3.049232666015625	1.789460021972656	0.3944716796875	3.0199580078125	1.753561706542969	0.415582275390625	2.927739501953125	1.740851745605469	0.531239013671875	2.809121826171875	1.942048278808594	0.698030029296875	2.7108232421875	2.11100634765625	0.838795654296875	2.6704091796875	2.1878828125	0.789216796875	2.5953818359375	2.264297607421875	0.822764892578125	2.61727294921875	2.218431396484375	0.799131591796875	3.064591064453125	1.753042358398437	0.361800048828125	3.15919091796875	1.767118469238281	0.264293212890625	3.268722900390625	1.981536804199219	0.09833203124999999	3.361462890625	2.160662109375	-0.038839599609375	3.422712646484375	2.24779931640625	-0.02301416015625
208	6.899999999999999	3.02176904296875	1.235260681152344	0.355148681640625	3.011965576171875	1.420188842773437	0.355751220703125	3.00553662109375	1.568090881347656	0.357267578125	3.053053466796875	1.7851640625	0.394796630859375	3.02600830078125	1.748760314941406	0.41786083984375	2.95004150390625	1.744049194335938	0.5452409667968749	2.782416015625	1.9575634765625	0.637954345703125	2.6412197265625	2.1366787109375	0.71505322265625	2.619533203125	2.234250122070312	0.71445947265625	2.608708984375	2.316853637695313	0.789558837890625	2.624021484375	2.273338745117187	0.727962890625	3.066052490234375	1.749246765136719	0.360624267578125	3.150919189453125	1.771878967285156	0.25612255859375	3.205203125	2.003179809570312	0.085892333984375	3.25275634765625	2.195917236328125	-0.0556373291015625	3.343640625	2.244630004882812	-0.024820068359375
209	6.933333999999999	3.019236328125	1.234639739990234	0.3617529296875	3.011996337890625	1.41984814453125	0.362067626953125	3.00763427734375	1.567956726074219	0.36334619140625	3.0569658203125	1.785442138671875	0.397140625	3.03072509765625	1.749269836425781	0.421556396484375	2.952305908203125	1.750983093261719	0.547670166015625	2.7716279296875	1.965394226074219	0.609388427734375	2.62236767578125	2.151013671875	0.645866455078125	2.59775927734375	2.24303662109375	0.615297607421875	2.555490234375	2.332850341796875	0.66772998046875	2.6388818359375	2.2741826171875	0.632601806640625	3.068609130859375	1.749164611816406	0.362793701171875	3.144587890625	1.776417602539063	0.252556884765625	3.156765625	2.011713317871094	0.0791737060546875	3.15940185546875	2.2127451171875	-0.059110595703125	3.214080078125	2.3052802734375	-0.066206298828125
210	6.966667	3.023781982421875	1.238042266845703	0.3590494384765625	3.016367919921875	1.423956573486328	0.3617401123046875	3.01133544921875	1.572607788085937	0.3645567626953125	3.062074462890625	1.790329528808594	0.4006212158203125	3.033941650390625	1.75446044921875	0.4237647705078125	2.94131298828125	1.7737490234375	0.5390015869140625	2.73241064453125	1.969116333007813	0.5746251220703125	2.61992724609375	2.180681030273437	0.5412930908203125	2.57849169921875	2.268053588867188	0.5684315185546875	2.5568271484375	2.377401000976563	0.5850396728515626	2.566314208984375	2.30659033203125	0.5324664306640625	3.07507373046875	1.753648010253906	0.3668924560546875	3.149572265625	1.776893371582031	0.2540880126953125	3.1245654296875	1.986724731445312	0.05013671875	3.076250244140625	2.200585693359375	-0.0591483154296875	3.150958740234375	2.278762939453125	-0.0603717041015625
211	7.000000000000001	3.026424072265625	1.236723236083984	0.3645703125	3.020483642578125	1.422846923828125	0.36779931640625	3.015108642578125	1.571629943847656	0.36990576171875	3.0700185546875	1.788231567382812	0.407819580078125	3.0409814453125	1.752754577636719	0.43054638671875	2.942824462890625	1.776487854003906	0.540423828125	2.72024365234375	1.96000439453125	0.5425029296875	2.602609619140625	2.161861450195312	0.47891943359375	2.569151611328125	2.256308227539062	0.487022216796875	2.530902099609375	2.361204223632813	0.503095458984375	2.56514404296875	2.288409423828125	0.442234130859375	3.082523681640625	1.751485961914062	0.37390478515625	3.154071044921875	1.782257080078125	0.26084375	3.097634033203125	1.984964233398438	0.055591796875	3.017978515625	2.19028662109375	-0.0521968994140625	3.074546630859375	2.27782373046875	-0.0813958740234375
212	7.033334000000001	3.02585009765625	1.2398720703125	0.3663592529296875	3.02106884765625	1.425923370361328	0.3707059326171875	3.01652587890625	1.574654113769531	0.3736148681640625	3.07377099609375	1.790204406738281	0.4134146728515625	3.04443310546875	1.754835083007813	0.4358699951171875	2.9384052734375	1.781580627441406	0.5373294677734375	2.70983447265625	1.952723937988281	0.4971297607421875	2.601013671875	2.147773681640625	0.4039188232421875	2.5698515625	2.241791015625	0.3870115966796875	2.5312109375	2.34710107421875	0.3756124267578125	2.54588427734375	2.273195556640625	0.3605347900390625	3.08580126953125	1.753669311523438	0.3791375732421875	3.1459443359375	1.787003601074219	0.2603797607421875	3.047912109375	1.980286071777344	0.061990234375	2.94630126953125	2.16879443359375	-0.0572020263671875	3.004880859375	2.256296875	-0.082032470703125
213	7.066667	3.030505859375	1.237919708251953	0.3688038330078125	3.02493212890625	1.424680725097656	0.3727054443359375	3.0203134765625	1.573984497070313	0.3757027587890625	3.07665673828125	1.790592102050781	0.4160521240234375	3.04821044921875	1.754577331542969	0.4390736083984375	2.933745361328125	1.778788269042969	0.5325382080078125	2.7054921875	1.939200927734375	0.4553065185546875	2.5906962890625	2.11699853515625	0.3359779052734375	2.55266552734375	2.2100546875	0.3276812744140625	2.506827392578125	2.303942626953125	0.2841397705078125	2.54775146484375	2.249336669921875	0.2864129638671875	3.08814306640625	1.754355224609375	0.3809798583984375	3.1327080078125	1.781794799804687	0.2535472412109375	2.99699853515625	1.952730895996094	0.0551519775390625	2.863894287109375	2.126923828125	-0.0565330810546875	2.920583984375	2.219451171875	-0.061083251953125
214	7.100000000000001	3.038935546875	1.238918395996094	0.3668160400390625	3.03546728515625	1.425117065429688	0.3684320068359375	3.027965576171875	1.57380419921875	0.3665452880859375	3.084637451171875	1.790752685546875	0.3994971923828125	3.057967041015625	1.755096618652344	0.4247037353515625	2.944519287109375	1.779215148925781	0.5186024169921875	2.710280029296875	1.914075317382812	0.4177950439453125	2.568171142578125	2.05901123046875	0.285809326171875	2.58208642578125	2.157927490234375	0.274572021484375	2.5132080078125	2.213077392578125	0.2043035888671875	2.522375	2.159092529296875	0.18338623046875	3.09431005859375	1.754082214355469	0.3645924072265625	3.12227294921875	1.779010192871094	0.23251806640625	2.9500869140625	1.924638671875	0.043997314453125	2.7934462890625	2.068831298828125	-0.0776055908203125	2.821580810546875	2.1733388671875	-0.07667980957031249
215	7.133334000000001	3.048188232421875	1.245925323486328	0.35741552734375	3.045286376953125	1.430870422363281	0.357740478515625	3.0363662109375	1.578427490234375	0.3540313720703125	3.088043212890625	1.7959287109375	0.38027392578125	3.0631962890625	1.760455017089844	0.406857666015625	2.9463681640625	1.781044067382813	0.4957041015625	2.7169140625	1.8946669921875	0.367147216796875	2.56886865234375	2.01987451171875	0.2249130859375	2.58594189453125	2.118013671875	0.2182650146484375	2.5167744140625	2.149710693359375	0.136035888671875	2.520335205078125	2.098000854492188	0.11276171875	3.09758056640625	1.758967895507813	0.346164794921875	3.111191162109375	1.771628967285156	0.2110897216796875	2.913015380859375	1.880304870605469	0.026325927734375	2.735075927734375	2.00006396484375	-0.088970947265625	2.764550537109375	2.100552612304687	-0.0647161865234375
216	7.166666999999999	3.0517548828125	1.243162109375	0.3615167236328125	3.04331591796875	1.428904113769531	0.3606585693359375	3.030404541015625	1.576915161132812	0.3559847412109375	3.077267578125	1.796621215820313	0.3830150146484375	3.052122802734375	1.760594604492188	0.4090797119140625	2.9213447265625	1.759739562988281	0.4804466552734375	2.70241015625	1.839964660644531	0.31139306640625	2.553233154296875	1.942326232910156	0.1510819091796875	2.57867578125	2.03857861328125	0.163721435546875	2.60228369140625	2.147575927734375	0.1793543701171875	2.516273681640625	2.020917419433593	0.0551959228515625	3.088674560546875	1.759520812988281	0.3492298583984375	3.090419189453125	1.752060852050781	0.2123829345703125	2.87015576171875	1.82266943359375	0.031789306640625	2.679212890625	1.908992370605469	-0.09473852539062499	2.7034013671875	2.014077087402343	-0.08778564453125
217	7.2	3.04680224609375	1.240771362304687	0.368848388671875	3.03784130859375	1.4266376953125	0.3682109375	3.0271865234375	1.57499072265625	0.36524755859375	3.065802734375	1.796739440917969	0.3900498046875	3.0405146484375	1.760393188476562	0.415606689453125	2.9129580078125	1.739818786621094	0.490025390625	2.694485595703125	1.770100341796875	0.304466796875	2.551955078125	1.844715270996094	0.1237957763671875	2.574246337890625	1.942612487792969	0.1264095458984375	2.603085693359375	2.04653173828125	0.1591412353515625	2.51146533203125	1.905501159667969	0.012622802734375	3.080033203125	1.759362915039063	0.357604736328125	3.10019775390625	1.737881958007812	0.22363623046875	2.86477099609375	1.754527709960938	0.0488515625	2.65802734375	1.797807800292969	-0.0752421875	2.66178564453125	1.905814270019531	-0.0713328857421875
218	7.233334	3.04233544921875	1.237982696533203	0.360284912109375	3.03381982421875	1.425292327880859	0.360591552734375	3.0251142578125	1.574935180664062	0.3595146484375	3.0634873046875	1.7985283203125	0.38396923828125	3.03752734375	1.76204345703125	0.40943798828125	2.91144970703125	1.740871826171875	0.488361328125	2.699537353515625	1.700161499023437	0.293970458984375	2.55246240234375	1.736779541015625	0.103054443359375	2.567012939453125	1.836645141601562	0.09548681640624999	2.579510009765625	1.94731298828125	0.1176982421875	2.50880810546875	1.794401977539062	-0.0026285400390625	3.07845751953125	1.760685791015625	0.351771728515625	3.111346435546875	1.736038330078125	0.219806884765625	2.86727490234375	1.677628662109375	0.06299072265625	2.64828515625	1.677240478515625	-0.050930419921875	2.63428466796875	1.784406372070312	-0.0648367919921875
219	7.266667000000001	3.04280029296875	1.232599273681641	0.3654952392578125	3.03674658203125	1.417139007568359	0.3675545654296875	3.02987548828125	1.564598022460937	0.3673719482421875	3.071725341796875	1.783138305664063	0.3986925048828125	3.0428310546875	1.7476708984375	0.4206192626953125	2.913642333984375	1.717103149414063	0.4859410400390625	2.739171630859375	1.640831787109375	0.2725230712890625	2.6065712890625	1.646057861328125	0.0724820556640625	2.61311328125	1.74425244140625	0.0567398681640625	2.614419189453125	1.855375366210938	0.06928698730468751	2.56835400390625	1.714425537109375	-0.031936767578125	3.08830712890625	1.745883911132812	0.3678917236328125	3.12422119140625	1.722771850585938	0.2386517333984375	2.906347412109375	1.654808471679687	0.0574300537109375	2.70188720703125	1.647342651367187	-0.073851318359375	2.668241943359375	1.74786181640625	-0.057139892578125
220	7.3	3.042524169921875	1.217822204589844	0.3613294677734375	3.03397314453125	1.402217041015625	0.3574869384765625	3.02675	1.549606628417969	0.3541112060546875	3.065746826171875	1.768549865722656	0.3861375732421875	3.037530029296875	1.732579467773438	0.4081163330078125	2.910601806640625	1.712929016113281	0.4815323486328125	2.7210703125	1.587991333007813	0.3075855712890625	2.59595703125	1.573283935546875	0.1032672119140625	2.63095751953125	1.656881042480469	0.061825439453125	2.66484619140625	1.761812805175781	0.043226806640625	2.58250146484375	1.632026794433594	-0.01378271484375	3.08261181640625	1.73168017578125	0.3550374755859375	3.128786376953125	1.722057312011719	0.2273709716796875	2.905875244140625	1.620552368164062	0.06950878906250001	2.69483349609375	1.577181274414063	-0.043024169921875	2.65081640625	1.674862243652344	-0.0371837158203125
221	7.333334	3.04425146484375	1.208247924804688	0.361152587890625	3.0409560546875	1.39199072265625	0.362591796875	3.037701416015625	1.538874633789062	0.363255126953125	3.0603603515625	1.761139770507812	0.373300537109375	3.03662451171875	1.72547900390625	0.4000263671875	2.9205400390625	1.703351318359375	0.487886474609375	2.74521630859375	1.534752319335937	0.340003173828125	2.6658798828125	1.492371795654297	0.11866015625	2.66592236328125	1.586587158203125	0.08763378906249999	2.66090185546875	1.691866577148438	0.051848876953125	2.64553564453125	1.514336181640625	-0.0021707763671875	3.07825341796875	1.72311962890625	0.34464404296875	3.12269189453125	1.685206298828125	0.22241455078125	2.92449462890625	1.520671630859375	0.08909277343749999	2.68912158203125	1.511107757568359	0.033906982421875	2.67652685546875	1.609431396484375	-0.0058494873046875
222	7.366667000000001	3.04664697265625	1.158588470458984	0.369866455078125	3.04068701171875	1.341502410888672	0.364091552734375	3.03041650390625	1.487133575439453	0.353434814453125	3.03728173828125	1.709797241210937	0.358197021484375	3.0099775390625	1.673635498046875	0.380047119140625	2.876204345703125	1.630410766601563	0.4220205078125	2.78519775390625	1.376054290771484	0.335654296875	2.746717041015625	1.326935760498047	0.105935546875	2.733115234375	1.413591705322266	0.060408935546875	2.70127978515625	1.51646240234375	0.03390087890625	2.72645458984375	1.406926177978516	-0.003356689453125	3.06358544921875	1.672300537109375	0.33651708984375	3.13697802734375	1.62506103515625	0.233563232421875	3.01321435546875	1.410149871826172	0.085216796875	2.78937744140625	1.405163299560547	-0.004114013671875	2.7665166015625	1.502778656005859	-0.0397744140625
223	7.399999999999999	3.011901123046875	1.208934722900391	0.309982666015625	3.009803466796875	1.392475982666016	0.32132275390625	2.994869384765625	1.538613342285156	0.31530224609375	3.025278564453125	1.758758544921875	0.341677734375	2.99944189453125	1.722235778808594	0.365158447265625	2.908000244140625	1.684994384765625	0.474546875	2.92628076171875	1.419275756835938	0.57555810546875	2.838935791015625	1.213631378173828	0.490457275390625	2.803857421875	1.21295361328125	0.3976044921875	2.78724267578125	1.12419921875	0.332389404296875	2.836880615234375	1.206901596069336	0.344130126953125	3.04266015625	1.722141662597656	0.31089599609375	3.10786767578125	1.668039245605469	0.205074462890625	3.048546875	1.426015563964844	0.056249755859375	2.93500732421875	1.259957000732422	-0.078474365234375	2.87995361328125	1.223093322753906	-0.16233447265625
224	7.433333999999999	3.086914794921875	1.168900970458984	0.3637423095703125	3.07843212890625	1.351393707275391	0.3690670166015625	3.054480712890625	1.495241302490234	0.3599366455078125	3.06765185546875	1.715864624023438	0.3848248291015625	3.04279638671875	1.678136962890625	0.4067381591796875	2.92727197265625	1.629675170898437	0.4825823974609375	2.8342744140625	1.379134033203125	0.3891732177734375	2.746152587890625	1.184012451171875	0.2861246337890625	2.67360107421875	1.117541534423828	0.2791158447265625	2.707616455078125	1.041723747253418	0.3522474365234375	2.6655634765625	1.085172576904297	0.2300750732421875	3.0896494140625	1.680422729492188	0.3562152099609375	3.161280029296875	1.640252685546875	0.2494144287109375	3.10464208984375	1.384906555175781	0.1277745361328125	3.021973876953125	1.189170166015625	0.0148648681640625	2.996498046875	1.100570465087891	-0.0378870849609375
225	7.466667	3.060198486328125	1.153497177124023	0.3599969482421875	3.056724365234375	1.336592834472656	0.3632803955078125	3.028686767578125	1.479972534179687	0.3534456787109375	3.046904296875	1.701185852050781	0.37374462890625	3.02541064453125	1.663780578613281	0.3996485595703125	2.9242607421875	1.612676574707031	0.4928995361328125	2.8524521484375	1.338222229003906	0.4953387451171875	2.79355859375	1.107550155639649	0.4998790283203125	2.709671875	1.073120010375977	0.4605028076171875	2.663916015625	0.9733963851928711	0.4441419677734375	2.71212646484375	1.00753987121582	0.4241710205078125	3.06409033203125	1.665229187011719	0.3424200439453125	3.1224619140625	1.618264892578125	0.2300997314453125	3.096897705078125	1.346072692871094	0.1361864013671875	3.040185546875	1.128919342041016	0.0480306396484375	3.060935302734375	1.036523559570313	-0.0005740966796875
226	7.500000000000001	3.041279541015625	1.146648788452148	0.3568724365234375	3.037001953125	1.327318359375	0.3614791259765625	3.0161904296875	1.470188537597656	0.3549862060546875	3.027541259765625	1.6894951171875	0.3681312255859375	3.005752685546875	1.652928649902344	0.3937230224609375	2.9046650390625	1.607226196289063	0.4868641357421875	2.85228857421875	1.335660095214844	0.5306676025390625	2.80845703125	1.107749710083008	0.5676929931640625	2.73025048828125	1.053281478881836	0.5886124267578124	2.7132919921875	0.9502400512695313	0.5556986083984375	2.732544189453125	0.9865830612182617	0.5430457763671875	3.047196044921875	1.653422607421875	0.3395718994140625	3.118923095703125	1.611999633789063	0.2351806640625	3.156788818359375	1.338412963867188	0.163615234375	3.155690185546875	1.11157991027832	0.09158703613281249	3.219790283203125	1.038981735229492	0.0508658447265625
227	7.533334000000001	3.017016357421875	1.145202285766602	0.351457275390625	3.015331298828125	1.325875427246094	0.3539638671875	2.99795361328125	1.469095336914062	0.346572265625	3.011206298828125	1.688207702636719	0.359536865234375	2.988510009765625	1.651931091308594	0.3847060546875	2.8864658203125	1.61034619140625	0.4786298828125	2.8534990234375	1.354114379882813	0.586327880859375	2.802055908203125	1.129909072875977	0.633989990234375	2.7748828125	1.082436019897461	0.7147373046875	2.73389111328125	0.9809914016723633	0.71727490234375	2.7760810546875	1.002941131591797	0.67124658203125	3.031107177734375	1.651896423339844	0.331494873046875	3.10570703125	1.608588073730469	0.229997802734375	3.20380517578125	1.345606750488281	0.1794974365234375	3.24476708984375	1.119266296386719	0.1187998046875	3.31699755859375	1.043146575927734	0.1147613525390625
228	7.566667	3.008534912109375	1.144391738891602	0.34773583984375	3.00489501953125	1.324084350585937	0.348248046875	2.991150634765625	1.466985534667969	0.342259765625	3.000706787109375	1.685414855957031	0.348130615234375	2.979170654296875	1.649758728027344	0.374646728515625	2.884916748046875	1.610638916015625	0.4762626953125	2.87778076171875	1.382877014160156	0.63618994140625	2.8345068359375	1.168732086181641	0.7190483398437501	2.852165283203125	1.145773986816406	0.8116315917968751	2.80565966796875	1.059776489257813	0.859500244140625	2.79348291015625	1.054106231689453	0.7517333984375	3.020685791015625	1.648780822753906	0.32105712890625	3.100205810546875	1.611457153320313	0.221879150390625	3.251030517578125	1.371825592041016	0.2047894287109375	3.314091064453125	1.15107470703125	0.147521484375	3.412647216796875	1.116750518798828	0.143232421875
229	7.600000000000001	3.0101611328125	1.149984146118164	0.343299560546875	3.0029375	1.331605712890625	0.34418603515625	2.98692578125	1.475915252685547	0.338305908203125	2.989392822265625	1.696749389648438	0.350712646484375	2.96813037109375	1.659265258789063	0.37594580078125	2.8807607421875	1.607998291015625	0.480593017578125	2.870224853515625	1.401220825195312	0.67138623046875	2.861693603515625	1.228179962158203	0.832088134765625	2.8499619140625	1.232602813720703	0.92939111328125	2.843876953125	1.176875640869141	0.83464208984375	2.847763916015625	1.131854187011719	0.9280087890625	3.011427490234375	1.661157470703125	0.32281494140625	3.098399169921875	1.622912841796875	0.228336181640625	3.286850341796875	1.407216156005859	0.2122484130859375	3.431099365234375	1.217506530761719	0.19065966796875	3.536681640625	1.215383911132812	0.193200439453125
230	7.633334000000001	3.02554150390625	1.178841979980469	0.34660302734375	3.0084775390625	1.359884857177734	0.34515625	2.98919921875	1.503890563964844	0.34002197265625	2.986041015625	1.724929443359375	0.350251708984375	2.96517041015625	1.687161987304687	0.375434814453125	2.88532275390625	1.641878234863281	0.4885986328125	2.875175048828125	1.466813781738281	0.70903564453125	2.873322265625	1.332490875244141	0.9035771484375	2.88035400390625	1.334070556640625	1.00146435546875	2.83039599609375	1.305729370117187	0.907485595703125	2.8808291015625	1.265249877929687	1.00952783203125	3.00951513671875	1.689606018066406	0.323156494140625	3.107192138671875	1.658317138671875	0.236845458984375	3.33341064453125	1.481742248535156	0.23235546875	3.5195	1.331238159179688	0.22638427734375	3.622362060546875	1.352722290039063	0.237639892578125
231	7.666666999999999	3.0090830078125	1.188800079345703	0.35151806640625	2.99683837890625	1.372442047119141	0.347724365234375	2.98901611328125	1.519395141601563	0.346109375	2.987761474609375	1.743359069824219	0.341200927734375	2.965730712890625	1.707122741699219	0.368760498046875	2.88939306640625	1.661945556640625	0.486614990234375	2.8684951171875	1.535386596679687	0.741279296875	2.8510791015625	1.429354064941406	0.95512548828125	2.8457138671875	1.425842712402344	1.05427880859375	2.78994873046875	1.339096618652344	1.011889892578125	2.852412109375	1.375195068359375	1.078862060546875	3.011753662109375	1.705625427246094	0.316783447265625	3.109430419921875	1.654466247558594	0.237686279296875	3.364562255859375	1.515523376464844	0.233677490234375	3.577198974609375	1.39929248046875	0.230258056640625	3.683607666015625	1.397454437255859	0.241178955078125
232	7.7	3.00045849609375	1.181101776123047	0.34866455078125	2.9902314453125	1.366343597412109	0.34320361328125	2.985805419921875	1.514649047851563	0.341471923828125	2.990309326171875	1.740413940429687	0.33646240234375	2.967349365234375	1.7044658203125	0.36440576171875	2.88914208984375	1.665021484375	0.484595458984375	2.859725341796875	1.588746337890625	0.7602197265625	2.832244140625	1.518820922851563	0.989519775390625	2.8200283203125	1.519342163085938	1.088948974609375	2.74778369140625	1.444315460205078	1.04665576171875	2.846488525390625	1.485660430908203	1.1112265625	3.013351318359375	1.701757446289062	0.311697509765625	3.110855712890625	1.65007861328125	0.23082080078125	3.38964453125	1.562243896484375	0.211564208984375	3.618270751953125	1.477744781494141	0.19434521484375	3.724141357421875	1.462509490966797	0.208274658203125
233	7.733334	2.99761767578125	1.198002044677734	0.335162841796875	2.984524169921875	1.384081085205078	0.331681396484375	2.97346044921875	1.532789306640625	0.3284169921875	2.972413330078125	1.759693115234375	0.33628173828125	2.947377197265625	1.72154296875	0.359630859375	2.8553447265625	1.678594604492187	0.469332275390625	2.84754248046875	1.648008911132812	0.7565942382812501	2.841636962890625	1.625958740234375	0.9980705566406251	2.858919189453125	1.694126342773437	1.07014697265625	2.76921044921875	1.62547412109375	1.067277587890625	2.87800341796875	1.651142944335938	1.11317236328125	2.99919580078125	1.7228076171875	0.31202685546875	3.10723974609375	1.683752563476562	0.23642431640625	3.3949287109375	1.627393310546875	0.20877783203125	3.635119140625	1.581360107421875	0.18596630859375	3.70440869140625	1.505510589599609	0.22063623046875
234	7.766667000000001	2.99714794921875	1.223400146484375	0.34978955078125	2.9874091796875	1.410320404052734	0.34250537109375	2.98484375	1.560039306640625	0.340893798828125	2.9945908203125	1.787606567382813	0.349742431640625	2.96909716796875	1.750325927734375	0.3744130859375	2.880205810546875	1.712280883789063	0.489210205078125	2.840123291015625	1.721551879882813	0.776421875	2.806740234375	1.731240600585938	1.0174482421875	2.775618408203125	1.791597290039062	1.092348876953125	2.714494140625	1.74364599609375	1.00967138671875	2.746073974609375	1.77854736328125	1.12759814453125	3.01835888671875	1.749557739257813	0.323765625	3.122388916015625	1.715684692382812	0.239528076171875	3.412747802734375	1.668751098632812	0.20973828125	3.655056396484375	1.630152465820312	0.1850517578125	3.70525439453125	1.537721923828125	0.213104248046875
235	7.8	2.98090185546875	1.188883880615234	0.355870849609375	2.9864833984375	1.375127319335937	0.34931103515625	2.9968095703125	1.52382080078125	0.349210693359375	3.02497802734375	1.748656982421875	0.360708251953125	2.9954658203125	1.713663330078125	0.3836923828125	2.898251220703125	1.688160888671875	0.494222900390625	2.83327783203125	1.747328857421875	0.769318603515625	2.779936279296875	1.802777709960937	0.999167724609375	2.7322705078125	1.879220825195313	1.044011474609375	2.62481201171875	1.89383740234375	1.012541748046875	2.703137939453125	1.899094116210938	1.063204345703125	3.046576904296875	1.70908984375	0.33560107421875	3.15212451171875	1.673435424804687	0.255122802734375	3.442253173828125	1.698168212890625	0.212705078125	3.68379345703125	1.725435668945313	0.178616455078125	3.75585693359375	1.796131713867188	0.217972412109375
236	7.833334	2.988684326171875	1.222404174804687	0.338863037109375	2.97995654296875	1.407703857421875	0.337503662109375	2.98436328125	1.555744567871094	0.345205078125	3.0021796875	1.78046826171875	0.357255126953125	2.9759521484375	1.74408935546875	0.38146875	2.88874951171875	1.704078796386719	0.495003662109375	2.8137744140625	1.811871826171875	0.7505964355468751	2.75152001953125	1.904462524414062	0.964408447265625	2.68686328125	1.979843078613281	0.97716650390625	2.585497314453125	1.984578125	0.928930908203125	2.66982470703125	2.010201049804687	0.989581298828125	3.024016357421875	1.742380920410156	0.330639404296875	3.12284130859375	1.700172058105469	0.246070556640625	3.38031396484375	1.809402526855469	0.159476806640625	3.59378466796875	1.90365625	0.08741723632812499	3.648987060546875	1.991536499023438	0.1166163330078125
237	7.866667000000001	3.001173095703125	1.239920471191406	0.32545068359375	2.98448486328125	1.424131774902344	0.3241650390625	2.981804443359375	1.571821350097656	0.331059326171875	3.004640380859375	1.795317749023438	0.345025146484375	2.978688720703125	1.759278930664062	0.36972802734375	2.89470654296875	1.720813598632812	0.48563427734375	2.801117919921875	1.867466491699219	0.713279541015625	2.723771240234375	1.99304638671875	0.903209228515625	2.66795361328125	2.07573193359375	0.8993701171875	2.62345654296875	2.176808715820313	0.918192626953125	2.66245947265625	2.115172485351563	0.9005102539062499	3.0245927734375	1.757246337890625	0.317221435546875	3.120236572265625	1.723720947265625	0.226010498046875	3.340365966796875	1.882060791015625	0.1178662109375	3.523096435546875	2.0163408203125	0.0291090087890625	3.569026611328125	2.103458984375	0.0721917724609375
238	7.899999999999999	3.00458154296875	1.238465530395508	0.330236328125	2.988248046875	1.423021820068359	0.330192138671875	2.991630615234375	1.570421630859375	0.344387939453125	3.0233916015625	1.792084594726562	0.370703857421875	2.99483056640625	1.756012939453125	0.392480224609375	2.9039609375	1.715416870117187	0.502637451171875	2.772136474609375	1.889735290527344	0.688639404296875	2.6624052734375	2.037194091796875	0.844310791015625	2.61318212890625	2.122851684570312	0.8288115234375	2.572509765625	2.226389526367187	0.843583740234375	2.6262880859375	2.167553833007813	0.834184814453125	3.04292724609375	1.754508239746094	0.341795654296875	3.14372802734375	1.723633239746094	0.254968994140625	3.3241884765625	1.917219055175781	0.13060791015625	3.473419921875	2.081516845703125	0.02944970703125	3.47509375	2.18344580078125	-0.0052109375
239	7.933333999999999	2.99947705078125	1.236508575439453	0.324378173828125	2.986533447265625	1.419920166015625	0.327743896484375	2.9924619140625	1.565947021484375	0.343721923828125	3.023240234375	1.786282653808594	0.36794287109375	2.99545166015625	1.750467712402344	0.390253173828125	2.9061025390625	1.734009216308594	0.506265869140625	2.751481689453125	1.936813110351562	0.63316259765625	2.6231220703125	2.107875	0.74002587890625	2.624898193359375	2.204515991210938	0.76259716796875	2.623841796875	2.302175903320312	0.8161433105468749	2.5939755859375	2.2395263671875	0.70779931640625	3.0423447265625	1.748908752441406	0.339159423828125	3.14233642578125	1.735984252929688	0.248544677734375	3.26383544921875	1.95033447265625	0.095146728515625	3.36527685546875	2.129460693359375	-0.0322808837890625	3.3924208984375	2.209530517578125	0.0330933837890625
240	7.966667	2.99955029296875	1.244285858154297	0.3267496337890625	2.988700439453125	1.428160034179688	0.3296597900390625	2.99673095703125	1.574379089355469	0.3453023681640625	3.031530029296875	1.794589477539063	0.3687923583984375	3.0032041015625	1.759259826660156	0.3913970947265625	2.9125234375	1.748066467285156	0.5073287353515625	2.74837060546875	1.960609924316406	0.6037662353515625	2.61189111328125	2.13982861328125	0.6850684814453125	2.611582763671875	2.238894897460938	0.6765843505859375	2.604974609375	2.34841748046875	0.6968299560546874	2.55188818359375	2.236356567382813	0.6346300048828125	3.049847900390625	1.756749206542969	0.3399505615234375	3.1483583984375	1.744551635742188	0.2472847900390625	3.23678857421875	1.964389770507812	0.078814453125	3.310926513671875	2.148778442382812	-0.0601883544921875	3.310268310546875	2.239278564453125	-0.0029984130859375
241	8	2.996069091796875	1.230312286376953	0.3359134521484375	2.98761865234375	1.415118621826172	0.3358094482421875	2.989764404296875	1.56285693359375	0.3423377685546875	3.032684814453125	1.782380004882812	0.3678465576171875	3.004642822265625	1.747271057128906	0.3916024169921875	2.9209521484375	1.748254272460938	0.5139493408203125	2.75174462890625	1.973453125	0.5665653076171875	2.58971923828125	2.14990087890625	0.5879747314453125	2.603697509765625	2.248759521484375	0.5865806884765625	2.599126953125	2.358678344726562	0.6078343505859375	2.585461669921875	2.275541625976563	0.5480828857421876	3.048119873046875	1.74447021484375	0.3370892333984375	3.14214013671875	1.745758117675781	0.2383189697265625	3.160171630859375	1.989338989257813	0.0783380126953125	3.1588046875	2.185447998046875	-0.0660833740234375	3.18681103515625	2.286684326171875	-0.04315380859375
242	8.033334	2.9974609375	1.228736236572266	0.3376546630859375	2.99104150390625	1.413731506347656	0.3398121337890625	2.99496728515625	1.561397766113281	0.3488365478515625	3.040173828125	1.779895263671875	0.3798865966796875	3.0105810546875	1.74483984375	0.4018424072265625	2.916264892578125	1.747999145507813	0.5162838134765625	2.74096484375	1.973737548828125	0.5393621826171875	2.56749755859375	2.139375732421875	0.5195521240234375	2.57748681640625	2.236869750976562	0.5000982666015625	2.56484716796875	2.348238891601563	0.4972530517578125	2.558662109375	2.25892919921875	0.4675316162109375	3.0563349609375	1.742222045898437	0.3491566162109375	3.14896044921875	1.748561340332031	0.2491492919921875	3.1363369140625	1.988241943359375	0.08255151367187499	3.09920166015625	2.172643920898437	-0.07240612792968749	3.10748876953125	2.278758422851562	-0.056756103515625
243	8.066666999999999	2.997046875	1.232803863525391	0.338931884765625	2.99200341796875	1.417674560546875	0.34295947265625	2.99587890625	1.565205871582031	0.352419921875	3.0445341796875	1.782301391601563	0.3867216796875	3.01513134765625	1.747167602539062	0.40872119140625	2.9085166015625	1.752927734375	0.5115322265625	2.7321494140625	1.978642211914063	0.5046357421875	2.56177685546875	2.132642211914062	0.433281005859375	2.56230712890625	2.230865112304687	0.4153759765625	2.534286376953125	2.3389404296875	0.4060400390625	2.5522451171875	2.258938232421875	0.391846435546875	3.05939697265625	1.74512158203125	0.354820068359375	3.1365302734375	1.762622436523438	0.243743408203125	3.07358837890625	1.987697143554688	0.068771240234375	2.99940966796875	2.162902709960937	-0.0832430419921875	2.99601318359375	2.266233520507813	-0.0537789306640625
244	8.100000000000001	2.998639404296875	1.234785034179688	0.3420147705078125	2.9944765625	1.419432006835938	0.3467454833984375	2.9977373046875	1.566807861328125	0.3560018310546875	3.049631591796875	1.782173034667969	0.3943936767578125	3.019321533203125	1.747277404785156	0.4153721923828125	2.90548095703125	1.76323291015625	0.5086536865234375	2.70808837890625	1.963064392089844	0.4538768310546875	2.56001513671875	2.12650341796875	0.3587274169921875	2.55550146484375	2.219551025390625	0.3231497802734375	2.52452294921875	2.32441015625	0.2993507080078125	2.551953857421875	2.248251708984375	0.2967967529296875	3.064297607421875	1.745277954101562	0.3621737060546875	3.138515380859375	1.763416625976562	0.2494324951171875	3.04171240234375	1.968324523925781	0.0659473876953125	2.932931640625	2.135623291015625	-0.0731177978515625	2.954377685546875	2.2365888671875	-0.0435487060546875
245	8.133334000000001	3.005783203125	1.22927604675293	0.34410546875	3.002381103515625	1.415552764892578	0.349836181640625	3.00516845703125	1.564274536132813	0.358745849609375	3.05867333984375	1.780921875	0.399396240234375	3.0287890625	1.745346984863281	0.42093359375	2.9085185546875	1.762091186523437	0.507889892578125	2.6926806640625	1.930112976074219	0.415469970703125	2.561884765625	2.086231079101562	0.284167236328125	2.546788818359375	2.181834594726562	0.256716064453125	2.50036474609375	2.280992919921875	0.229194091796875	2.5320859375	2.198696655273437	0.224015869140625	3.07243994140625	1.744253967285156	0.36582470703125	3.1321923828125	1.763681884765625	0.2436318359375	2.9936796875	1.939155395507812	0.05241015625	2.8428623046875	2.09417138671875	-0.0635262451171875	2.88328955078125	2.193621826171875	-0.049057373046875
246	8.166667	3.00860546875	1.228514221191406	0.3459251708984375	3.00546435546875	1.41467138671875	0.3494229736328125	3.00431494140625	1.563489440917969	0.3532254638671875	3.0580419921875	1.781156127929687	0.3861939697265625	3.0307314453125	1.74552392578125	0.4107274169921875	2.91119873046875	1.762440368652344	0.4984190673828125	2.68404736328125	1.885817321777344	0.3704403076171875	2.54950732421875	2.012214965820313	0.2138175048828125	2.540388916015625	2.110984252929688	0.1975860595703125	2.54898095703125	2.221915161132813	0.1791199951171875	2.53466650390625	2.133344116210937	0.1669443359375	3.06928759765625	1.744249389648437	0.3520260009765625	3.1040234375	1.76159912109375	0.2203636474609375	2.92972412109375	1.903856750488281	0.0312650146484375	2.7637373046875	2.04318994140625	-0.0833470458984375	2.76604150390625	2.150440185546875	-0.0690794677734375
247	8.199999999999999	3.01318994140625	1.228113006591797	0.3472589111328125	3.01113916015625	1.413348724365235	0.3504530029296875	3.00910107421875	1.561435363769531	0.3527130126953125	3.0577021484375	1.779516723632812	0.3829205322265625	3.03138037109375	1.743743591308594	0.4077894287109375	2.908611572265625	1.756014831542969	0.4903514404296875	2.6848466796875	1.853855102539062	0.3396358642578125	2.55325390625	1.96891162109375	0.173919189453125	2.520067626953125	2.05289697265625	0.13096337890625	2.59033544921875	2.131554077148437	0.1692730712890625	2.52820263671875	2.06641357421875	0.09313879394531251	3.06966015625	1.742669616699219	0.3493272705078125	3.09732568359375	1.755220336914062	0.2161754150390625	2.90416796875	1.864682800292969	0.0258798828125	2.7268603515625	1.976447387695313	-0.0988818359375	2.7338935546875	2.0825029296875	-0.08167419433593751
248	8.233333999999999	3.01695458984375	1.232336334228516	0.3527509765625	3.01087939453125	1.417379211425781	0.354373779296875	3.00194970703125	1.565118408203125	0.352705810546875	3.047734375	1.783862976074219	0.381343994140625	3.02163330078125	1.748032348632813	0.406292724609375	2.8925458984375	1.736616271972656	0.478512451171875	2.67130419921875	1.78626708984375	0.302914794921875	2.554759765625	1.893249145507812	0.1215015869140625	2.5058408203125	1.969638916015625	0.07957177734375	2.56082958984375	2.064438598632813	0.10332861328125	2.5646455078125	2.014918334960937	0.0638023681640625	3.06039599609375	1.746885559082031	0.3482080078125	3.07318310546875	1.733832397460938	0.212954833984375	2.8604345703125	1.796994140625	0.0228551025390625	2.670406005859375	1.890932922363281	-0.09747460937499999	2.6823115234375	1.996164794921875	-0.0784423828125
249	8.266667000000002	3.01231298828125	1.227383514404297	0.3452069091796875	3.0086728515625	1.413561767578125	0.3441768798828125	3.0015146484375	1.562214111328125	0.3404510498046875	3.033376953125	1.785440551757812	0.3629705810546875	3.00832958984375	1.748759643554687	0.3883594970703125	2.89283984375	1.715055053710937	0.4766207275390625	2.67010107421875	1.702695617675781	0.2937740478515625	2.54386083984375	1.779122375488281	0.10186083984375	2.48233447265625	1.835830871582031	0.046177490234375	2.5347802734375	1.931947265625	0.073223876953125	2.569531005859375	1.914033081054688	0.08884875488281251	3.04957177734375	1.747976318359375	0.3315037841796875	3.0990009765625	1.720530883789062	0.20641943359375	2.86851318359375	1.693217529296875	0.0261265869140625	2.64709375	1.754683776855469	-0.0592928466796875	2.64944091796875	1.861279418945312	-0.040761962890625
250	8.300000000000001	3.01699658203125	1.216750946044922	0.34533349609375	3.01421142578125	1.400634796142578	0.3451787109375	3.0063828125	1.54739990234375	0.3413671875	3.0362880859375	1.768477783203125	0.359129150390625	3.01262841796875	1.732439453125	0.38547900390625	2.9013427734375	1.68901708984375	0.4717607421875	2.68422509765625	1.64078173828125	0.293775146484375	2.538204345703125	1.685302490234375	0.10977001953125	2.483358154296875	1.72202734375	0.0356353759765625	2.5410751953125	1.80035400390625	0.089860595703125	2.567271484375	1.809919067382812	0.084485107421875	3.0517626953125	1.73112353515625	0.32821533203125	3.09251611328125	1.70119970703125	0.202432373046875	2.85240478515625	1.650553955078125	0.0474276123046875	2.63122412109375	1.663749877929688	-0.0501591796875	2.59142041015625	1.748215698242187	0.001838623046875
251	8.333334000000001	3.018755126953125	1.204631530761719	0.343903564453125	3.01696142578125	1.387466461181641	0.345322021484375	3.008039794921875	1.533337524414062	0.3421051025390625	3.038218505859375	1.753142211914062	0.3590484619140625	3.015046142578125	1.717365112304687	0.3856319580078125	2.90550439453125	1.694431274414062	0.4801868896484375	2.686333984375	1.61833251953125	0.3177369384765625	2.5409228515625	1.629080322265625	0.129993408203125	2.4750810546875	1.621281494140625	0.0568909912109375	2.57076513671875	1.655475463867187	0.1009349365234375	2.50964501953125	1.621384155273438	-0.0034661865234375	3.053123779296875	1.715949462890625	0.3281395263671875	3.099666748046875	1.685189819335938	0.2054415283203125	2.86420166015625	1.584414428710938	0.0724718017578125	2.64294482421875	1.647201538085938	0.0014044189453125	2.65138623046875	1.752913452148438	0.0081507568359375
252	8.366667	3.0417705078125	1.165555603027344	0.370236328125	3.037955078125	1.347824493408203	0.3705550537109375	3.026347900390625	1.493063018798828	0.366908935546875	3.050059814453125	1.7134892578125	0.375265869140625	3.030014892578125	1.67795556640625	0.4043226318359375	2.92553369140625	1.650253051757812	0.502585693359375	2.732179443359375	1.498313873291016	0.3637625732421875	2.573771240234375	1.434984466552734	0.199231201171875	2.49440478515625	1.472865509033203	0.1550889892578125	2.58287646484375	1.538406005859375	0.1467525634765625	2.51862744140625	1.536810546875	0.116448974609375	3.064061767578125	1.675943359375	0.3446070556640625	3.106174560546875	1.640259521484375	0.2220784912109375	2.87207275390625	1.509482025146484	0.1177584228515625	2.64587451171875	1.554014892578125	0.050999755859375	2.653076171875	1.657975463867188	0.0318818359375
253	8.399999999999999	3.01018359375	1.181360046386719	0.346740478515625	3.010466064453125	1.362498748779297	0.34795556640625	2.999795166015625	1.506800506591797	0.342079833984375	3.02176025390625	1.725944580078125	0.35133447265625	2.998779052734375	1.690787475585938	0.378029296875	2.8857529296875	1.66050341796875	0.46390869140625	2.75945947265625	1.442960784912109	0.33960400390625	2.675603271484375	1.317311309814453	0.158943359375	2.646796142578125	1.361267242431641	0.076498779296875	2.6858740234375	1.33740087890625	0.176198974609375	2.7077626953125	1.389055938720703	0.0590601806640625	3.03912255859375	1.688461181640625	0.3229306640625	3.085713623046875	1.643822509765625	0.20602685546875	2.930597412109375	1.443189361572266	0.0740469970703125	2.76010986328125	1.312373138427734	-0.02935498046875	2.67975048828125	1.38020458984375	-0.0245283203125
254	8.433333999999999	2.99089013671875	1.180710586547852	0.34679931640625	2.9985673828125	1.361174865722656	0.35298828125	2.98803076171875	1.504926391601562	0.342930419921875	3.011933837890625	1.722476867675781	0.3646826171875	2.9828916015625	1.687276916503906	0.384255126953125	2.852806640625	1.648641357421875	0.43482470703125	2.777861328125	1.384421752929688	0.380584228515625	2.714962890625	1.162682983398438	0.334942138671875	2.71062744140625	1.117678268432617	0.248503173828125	2.7403544921875	1.179475067138672	0.33382568359375	2.751247802734375	1.071622146606445	0.2679677734375	3.034365234375	1.685476013183594	0.33958935546875	3.10926953125	1.638154357910156	0.240094482421875	3.0140771484375	1.413929077148437	0.09168408203125	2.86449609375	1.287842956542969	-0.043748046875	2.77453759765625	1.324727203369141	-0.083485107421875
255	8.466667000000001	3.005948974609375	1.161276412963867	0.34531103515625	3.01069775390625	1.342426574707031	0.350952880859375	2.99745458984375	1.486370910644531	0.34034912109375	3.01738427734375	1.705068115234375	0.361583251953125	2.9893720703125	1.66918701171875	0.3818046875	2.86417431640625	1.627246765136719	0.44238916015625	2.7542626953125	1.373728271484375	0.39227978515625	2.6619990234375	1.160575424194336	0.352185546875	2.65881591796875	1.089084327697754	0.285443359375	2.729780517578125	1.102615036010742	0.36813916015625	2.76391455078125	1.080226119995117	0.376250732421875	3.04014208984375	1.668396606445313	0.3359921875	3.1213642578125	1.622119445800781	0.240482421875	3.0578603515625	1.371509826660156	0.117855712890625	2.958616943359375	1.189456527709961	-0.000368896484375	2.90209326171875	1.122078422546387	-0.05839111328125
256	8.5	3.05289208984375	1.148538116455078	0.3486070556640625	3.044119873046875	1.330666198730469	0.3499593505859375	3.02000341796875	1.474263549804687	0.3429844970703125	3.032032958984375	1.695627197265625	0.3525877685546875	3.014217041015625	1.658888671875	0.3816148681640625	2.935880126953125	1.613734069824219	0.496384521484375	2.840506591796875	1.347908264160156	0.5001982421875	2.76107275390625	1.12459521484375	0.50437744140625	2.737111328125	1.046133148193359	0.4500098876953125	2.684927490234375	0.976453369140625	0.38205029296875	2.75691796875	0.9933120117187501	0.5065068359375	3.04768896484375	1.659065002441406	0.32152685546875	3.105665283203125	1.615911315917969	0.208197265625	3.088902099609375	1.337778350830078	0.1362105712890625	3.02814599609375	1.117889953613281	0.0614747314453125	2.975767333984375	1.039887664794922	0.0124681396484375
257	8.533334	3.022890869140625	1.136787963867187	0.34535009765625	3.01486376953125	1.317693664550781	0.345430908203125	2.996078857421875	1.461044189453125	0.3379873046875	3.00501953125	1.680989929199219	0.34820166015625	2.982985107421875	1.644516235351563	0.373878173828125	2.8831806640625	1.603903564453125	0.47105419921875	2.851400390625	1.33647119140625	0.549443603515625	2.82631591796875	1.112921096801758	0.618853515625	2.762759765625	1.046249969482422	0.58616796875	2.713586669921875	0.9520569496154785	0.558990966796875	2.774039794921875	0.9875740509033203	0.6078864746093749	3.025689453125	1.644649169921875	0.320566650390625	3.0988076171875	1.6035576171875	0.216723388671875	3.161858642578125	1.329859558105469	0.163866943359375	3.177735107421875	1.100491317749023	0.100844482421875	3.156563232421875	1.028085922241211	0.02746875
258	8.566666999999999	3.009273193359375	1.145254135131836	0.3419451904296875	3.001728759765625	1.326259307861328	0.3397164306640625	2.983839599609375	1.469718017578125	0.3308511962890625	2.99345654296875	1.689849609375	0.3385633544921875	2.97192431640625	1.653676635742187	0.3651251220703125	2.880815185546875	1.6131064453125	0.4706151123046875	2.86859765625	1.356057403564453	0.5825599365234375	2.849645263671875	1.134206512451172	0.6593792724609375	2.831892578125	1.064413360595703	0.7255325927734375	2.8228017578125	0.9567789230346679	0.7448546142578125	2.831057861328125	1.005125877380371	0.7146378173828125	3.01343310546875	1.653158020019531	0.3108358154296875	3.089246337890625	1.610395629882813	0.209543701171875	3.207505126953125	1.351645690917969	0.1807943115234375	3.281058837890625	1.127800735473633	0.1437147216796875	3.3200224609375	1.034512245178223	0.1143006591796875
259	8.600000000000001	3.03174462890625	1.186360076904297	0.32934765625	3.01120263671875	1.366982238769531	0.33075341796875	2.98339501953125	1.509521179199219	0.325155029296875	2.9698359375	1.729979858398437	0.337607421875	2.953201904296875	1.691081604003906	0.364155029296875	2.873302490234375	1.634202270507813	0.47185498046875	2.923027099609375	1.409115173339844	0.633579345703125	2.953791259765625	1.206809631347656	0.751825439453125	2.974984619140625	1.150147094726563	0.829077392578125	2.8992578125	1.074349761962891	0.8037109375	2.97695947265625	1.092244720458984	0.8129091796875	2.992632568359375	1.696053039550781	0.30827197265625	3.069538330078125	1.664267456054688	0.2032342529296875	3.26560693359375	1.45545947265625	0.1866044921875	3.379330078125	1.247941589355469	0.15079248046875	3.469508056640625	1.192974670410156	0.147927490234375
260	8.633334000000001	3.015824951171875	1.178169616699219	0.3315374755859375	3.000224609375	1.360458435058594	0.3286739501953125	2.97736279296875	1.504682708740234	0.3200118408203125	2.96792236328125	1.72707177734375	0.3259571533203125	2.950544189453125	1.689055786132812	0.3538846435546875	2.8808349609375	1.633476440429688	0.4702796630859375	2.948009521484375	1.442160736083984	0.6683077392578125	2.9998701171875	1.273479431152344	0.8278192138671875	3.027809814453125	1.228179473876953	0.9110113525390625	2.9370771484375	1.168921600341797	0.8878187255859376	2.985684814453125	1.15246826171875	0.8509700927734375	2.99011767578125	1.691632934570312	0.2973941650390625	3.07181982421875	1.653447631835937	0.197097412109375	3.296903564453125	1.474258514404297	0.222118408203125	3.454472900390625	1.292203002929687	0.2296229248046875	3.5549189453125	1.264731140136719	0.2080921630859375
261	8.666667	3.0028984375	1.180128082275391	0.3298275146484375	2.990530517578125	1.363947235107422	0.3247191162109375	2.970810546875	1.509640716552734	0.3149937744140625	2.963266357421875	1.733789794921875	0.3169886474609375	2.94614013671875	1.69618017578125	0.3462489013671875	2.882955322265625	1.645784545898437	0.4698504638671875	2.97773876953125	1.496273223876953	0.6938187255859375	3.0571357421875	1.370368927001953	0.8815836181640625	3.074530029296875	1.352194946289063	0.9778272705078125	2.997293701171875	1.275578826904297	0.9528216552734375	3.055572509765625	1.256522003173828	0.9244874267578125	2.984627685546875	1.697373657226563	0.2883648681640625	3.06879248046875	1.658005615234375	0.1892474365234375	3.3147587890625	1.507506622314453	0.22749609375	3.5078515625	1.362997924804688	0.2540753173828125	3.612298583984375	1.351446105957031	0.2333450927734375
262	8.699999999999999	2.98505908203125	1.188906982421875	0.3389700927734375	2.976726806640625	1.372574249267578	0.3316798095703125	2.969916259765625	1.519397155761719	0.32576806640625	2.96721435546875	1.743252563476563	0.3214234619140625	2.9493837890625	1.706925964355469	0.3517210693359375	2.89055224609375	1.661589233398437	0.47908154296875	3.01452685546875	1.552958129882812	0.711588623046875	3.118229736328125	1.459988098144531	0.906072021484375	3.07011572265625	1.413371398925781	0.979385986328125	2.977783447265625	1.382843872070312	0.92495849609375	3.015282958984375	1.380179382324219	0.882345947265625	2.9876806640625	1.705649230957031	0.2938502197265625	3.073489501953125	1.659423522949219	0.19952734375	3.336767333984375	1.545325317382813	0.2442369384765625	3.54762255859375	1.431540954589844	0.27991015625	3.65320068359375	1.428072387695313	0.263305908203125
263	8.733333999999999	2.974014404296875	1.200127990722656	0.338396728515625	2.970349853515625	1.384699279785156	0.32812646484375	2.96985693359375	1.532348693847656	0.3211905517578125	2.965328369140625	1.757037719726563	0.31026708984375	2.946718017578125	1.721244323730469	0.3411357421875	2.885255615234375	1.675420959472656	0.467907958984375	3.004216064453125	1.561618041992187	0.702252197265625	3.104255859375	1.467006530761719	0.89927685546875	3.10963330078125	1.492771362304687	0.995537841796875	3.024771484375	1.474051696777344	0.92490966796875	3.025523681640625	1.421635070800781	0.980544921875	2.9871416015625	1.718679504394531	0.2843594970703125	3.077671630859375	1.671790588378906	0.1939080810546875	3.350075927734375	1.575676452636719	0.23526416015625	3.5726083984375	1.483038146972656	0.2691405029296875	3.677880126953125	1.495221862792969	0.251390625
264	8.766667000000002	2.970114990234375	1.192441604614258	0.337985595703125	2.970371337890625	1.378756225585938	0.329981201171875	2.97373095703125	1.527726196289062	0.325124267578125	2.972376220703125	1.754497436523438	0.316502197265625	2.9539130859375	1.71836328125	0.34778271484375	2.897620361328125	1.676215209960938	0.4796282958984375	3.0469794921875	1.615923706054688	0.71941259765625	3.172625732421875	1.569252197265625	0.921434814453125	3.1226865234375	1.592380615234375	1.0057109375	3.055416015625	1.545127075195313	0.9282568359375	3.08276806640625	1.496215423583984	0.963275390625	2.99304638671875	1.715752563476562	0.289385986328125	3.083217529296875	1.670277221679688	0.196120849609375	3.363865478515625	1.589793701171875	0.233349609375	3.59806640625	1.523005859375	0.264412841796875	3.6891806640625	1.571681640625	0.231634033203125
265	8.800000000000001	2.961954833984375	1.206549774169922	0.3396533203125	2.96735205078125	1.393664611816406	0.335164794921875	2.98490234375	1.542299987792969	0.337978271484375	2.97202197265625	1.769021911621094	0.3191859130859375	2.9569560546875	1.733457397460938	0.3531661376953125	2.90643115234375	1.695436279296875	0.48922705078125	3.05377734375	1.620964538574219	0.72768896484375	3.173341552734375	1.534893188476563	0.921478271484375	3.1349599609375	1.557372375488281	1.012228515625	3.05606982421875	1.525869506835937	0.937092041015625	3.070106201171875	1.479016052246094	0.972855712890625	2.99317333984375	1.729867980957031	0.29263330078125	3.07924267578125	1.677257995605469	0.198421875	3.365396484375	1.61621142578125	0.23993408203125	3.604509033203125	1.567125610351563	0.2743397216796875	3.689493896484375	1.619633911132813	0.231190185546875
266	8.833334000000001	2.965306396484375	1.225515777587891	0.3417576904296875	2.9682734375	1.415311859130859	0.3388865966796875	2.990818603515625	1.565178466796875	0.34697607421875	2.9698818359375	1.792317138671875	0.3103643798828125	2.958932861328125	1.759033813476563	0.348999267578125	2.91918017578125	1.73382666015625	0.4936484375	3.069433837890625	1.654872436523438	0.7337703857421874	3.1575341796875	1.495925262451172	0.9007608642578125	3.13386279296875	1.503882843017578	1.000136108398437	3.04701708984375	1.5185234375	0.9262171630859375	3.046394287109375	1.478693695068359	0.9827401123046875	2.98970751953125	1.75088525390625	0.2848544921875	3.06741259765625	1.684813232421875	0.1890447998046875	3.35679443359375	1.627031372070312	0.2409149169921875	3.598336181640625	1.579465576171875	0.284027587890625	3.686372802734375	1.616454223632813	0.2287713623046875
267	8.866667	2.9683876953125	1.231527038574219	0.3467347412109375	2.9691201171875	1.420726409912109	0.340875244140625	2.989808349609375	1.570533325195313	0.3463907470703125	2.969459716796875	1.796060668945312	0.3041346435546875	2.957203369140625	1.763671997070313	0.342933349609375	2.9124970703125	1.740437255859375	0.48599560546875	3.05340234375	1.651320190429687	0.72718505859375	3.123937255859375	1.476736602783203	0.88563037109375	3.146294189453125	1.468678375244141	0.984996337890625	3.05215673828125	1.495805511474609	0.925446044921875	3.03888720703125	1.476272430419922	1.001267333984375	2.990350341796875	1.754297241210938	0.280389404296875	3.071613037109375	1.686428100585938	0.18950439453125	3.36273486328125	1.631872802734375	0.22853955078125	3.60609033203125	1.5887236328125	0.260460205078125	3.69748388671875	1.630230834960937	0.21545068359375
268	8.899999999999999	2.972279296875	1.231026519775391	0.3471151123046875	2.97453466796875	1.419880340576172	0.340284912109375	2.99512939453125	1.569517944335937	0.34378271484375	2.9714951171875	1.793869018554688	0.2990418701171875	2.960931640625	1.76202783203125	0.3386722412109375	2.921365234375	1.738602416992188	0.48295654296875	3.06773828125	1.640857421875	0.7168719482421875	3.1354326171875	1.457069732666016	0.8652191162109375	3.162334228515625	1.443239532470703	0.9626365966796875	3.063699462890625	1.476939971923828	0.9153316650390625	3.06154345703125	1.467322662353516	0.9920802001953125	2.991810546875	1.7519765625	0.2752086181640625	3.068603271484375	1.68321630859375	0.1814906005859375	3.3599541015625	1.625027587890625	0.2078978271484375	3.60354638671875	1.579043212890625	0.2291939697265625	3.6807294921875	1.656084716796875	0.242248779296875
269	8.933333999999999	2.97701171875	1.244886444091797	0.3448365478515625	2.9717060546875	1.432681304931641	0.3352794189453125	2.987742919921875	1.582197509765625	0.3372813720703125	2.9576123046875	1.805462768554687	0.2966829833984375	2.949664794921875	1.773116333007812	0.336199462890625	2.91980029296875	1.745081176757812	0.481257568359375	3.04526611328125	1.630723266601563	0.7180736083984375	3.093833251953125	1.443568939208984	0.8678140869140625	3.140308837890625	1.420521148681641	0.9550933837890625	3.04331591796875	1.460836944580078	0.9109583740234375	3.040689208984375	1.481153167724609	1.001760864257812	2.97748779296875	1.764461059570313	0.2714998779296875	3.052025390625	1.701952270507813	0.1726815185546875	3.33650439453125	1.619333129882813	0.1924285888671875	3.5739091796875	1.550765869140625	0.2088272705078125	3.67203076171875	1.592893432617188	0.23225146484375
270	8.966667000000001	2.979660400390625	1.251436950683594	0.3321727294921875	2.966793701171875	1.438690979003906	0.32704736328125	2.976352783203125	1.588289489746094	0.33490478515625	2.940808837890625	1.811335205078125	0.30030078125	2.930880126953125	1.777196594238281	0.3376790771484375	2.8919072265625	1.738070922851563	0.4776298828125	3.01546826171875	1.642190368652344	0.72283935546875	3.113480224609375	1.539514282226563	0.921430419921875	3.135203857421875	1.441676025390625	0.9364812011718751	3.028849853515625	1.452230712890625	0.89761669921875	3.05264013671875	1.433307861328125	1.01510595703125	2.96434716796875	1.772232727050781	0.275455078125	3.047646484375	1.714600769042969	0.18113037109375	3.3227841796875	1.608172729492187	0.2092606201171875	3.54639111328125	1.50573486328125	0.233992919921875	3.654018798828125	1.488631469726563	0.239561767578125
271	9	2.99530322265625	1.256793579101563	0.326823974609375	2.978836181640625	1.444039184570312	0.323081298828125	2.983790771484375	1.594008422851563	0.33174951171875	2.941165771484375	1.816363403320313	0.29880810546875	2.93130810546875	1.781330993652344	0.335462158203125	2.88840576171875	1.734052856445313	0.471909912109375	2.99116455078125	1.610019653320312	0.714522705078125	3.069341064453125	1.480365661621094	0.906402099609375	3.020388427734375	1.426893920898437	0.977405517578125	2.92364990234375	1.366997009277344	0.97292724609375	3.026595458984375	1.390168334960938	0.99220703125	2.966921630859375	1.778435363769531	0.27420361328125	3.05108642578125	1.723153930664063	0.1789852294921875	3.318633544921875	1.597004028320312	0.20240283203125	3.51821142578125	1.452067932128906	0.222989501953125	3.620407958984375	1.4135791015625	0.2195067138671875
272	9.033334	3.007574951171875	1.258941986083984	0.331370849609375	2.980017822265625	1.443374542236328	0.322413818359375	2.97559619140625	1.59247216796875	0.3276044921875	2.93721826171875	1.815136474609375	0.303852294921875	2.92568994140625	1.778829345703125	0.338200439453125	2.86842431640625	1.726367919921875	0.466055419921875	2.95510205078125	1.550621704101562	0.6787204589843751	3.018843505859375	1.386375274658203	0.84566259765625	3.017351318359375	1.378001434326172	0.94606982421875	2.92119921875	1.321012908935547	0.928952392578125	3.037012939453125	1.34314453125	0.965967529296875	2.96319189453125	1.778297485351563	0.278594970703125	3.04633056640625	1.734607788085937	0.1780037841796875	3.29109375	1.571836181640625	0.198417724609375	3.4682353515625	1.401819610595703	0.209623779296875	3.570746337890625	1.366280181884766	0.21007177734375
273	9.066666999999999	3.01331396484375	1.266152648925781	0.34138330078125	2.9858857421875	1.449605102539063	0.330106689453125	2.9801201171875	1.598016967773437	0.333608642578125	2.940674560546875	1.819579772949219	0.311349609375	2.92807177734375	1.782843872070313	0.34449072265625	2.86440966796875	1.725466796875	0.46625927734375	2.935856201171875	1.533203796386719	0.668217041015625	2.98200146484375	1.348474487304687	0.816921875	2.94200146484375	1.257999938964844	0.833502197265625	2.9224384765625	1.154992492675781	0.792574951171875	3.001515625	1.229350280761719	0.835388671875	2.968005859375	1.783531311035156	0.28688330078125	3.050848876953125	1.740731994628906	0.186531494140625	3.2738115234375	1.550912475585938	0.20319384765625	3.4033720703125	1.343386505126953	0.201947998046875	3.497443359375	1.290376708984375	0.203950927734375
274	9.100000000000001	2.999535888671875	1.229745880126953	0.3316268310546875	2.9795419921875	1.413332122802734	0.3198099365234375	2.979143798828125	1.561242797851563	0.3226282958984375	2.95168359375	1.783982177734375	0.3040885009765625	2.936365234375	1.747440185546875	0.3359437255859375	2.861728271484375	1.685998413085938	0.4483712158203125	2.905427978515625	1.461795074462891	0.6215238037109375	2.938494140625	1.268675842285156	0.7611207275390625	2.901451904296875	1.190819854736328	0.8115399169921875	2.908415283203125	1.086806884765625	0.7703773193359374	2.95834521484375	1.160280822753906	0.8201834716796875	2.977744140625	1.747236572265625	0.2797281494140625	3.05593701171875	1.701066284179688	0.1779378662109375	3.23781787109375	1.472559906005859	0.1770340576171875	3.30222216796875	1.239055694580078	0.1509927978515625	3.370126708984375	1.156569976806641	0.1387340087890625
275	9.133334000000001	3.01089404296875	1.213925842285156	0.331550048828125	2.990595947265625	1.394677368164063	0.3207041015625	2.97704443359375	1.539553894042969	0.31388427734375	2.96110498046875	1.760434997558594	0.30274072265625	2.94459033203125	1.724306579589844	0.333204833984375	2.86733984375	1.674727600097656	0.44674169921875	2.889170654296875	1.432295928955078	0.589596923828125	2.8678505859375	1.205097808837891	0.6531591796875	2.836874267578125	1.127372222900391	0.7048435058593751	2.84319775390625	1.019695388793945	0.681502197265625	2.89645947265625	1.103877517700195	0.714774169921875	2.9845595703125	1.723758117675781	0.2772919921875	3.06408837890625	1.674597229003906	0.180860595703125	3.19011181640625	1.417950073242187	0.1500386962890625	3.2163046875	1.186195922851562	0.09393798828125	3.24520361328125	1.085743209838867	0.076990966796875
276	9.166667	3.011607177734375	1.187511489868164	0.330226806640625	2.9918740234375	1.3666025390625	0.323001708984375	2.976033935546875	1.509768371582031	0.317185546875	2.966794677734375	1.728956848144531	0.31243994140625	2.9509296875	1.692943481445313	0.342533447265625	2.873471923828125	1.648106811523438	0.455962646484375	2.86146435546875	1.388781860351562	0.55901025390625	2.80461083984375	1.162663513183594	0.583364990234375	2.8307724609375	1.101413192749023	0.6543320312499999	2.7699365234375	1.080633529663086	0.566043701171875	2.84345556640625	1.042864791870117	0.5958112792968751	2.987441162109375	1.692636047363281	0.285145751953125	3.05267529296875	1.644899597167969	0.179628662109375	3.124199951171875	1.375142364501953	0.1238848876953125	3.10118603515625	1.148927841186523	0.0556756591796875	3.10900732421875	1.044427307128906	0.055580322265625
277	9.199999999999999	3.01233740234375	1.174595275878906	0.3239925537109375	2.9989951171875	1.355873443603516	0.3197489013671875	2.97263916015625	1.498292785644531	0.3074993896484375	2.97521533203125	1.719507568359375	0.3110086669921875	2.958341796875	1.682972961425781	0.3406016845703125	2.884380615234375	1.6338173828125	0.4560921630859375	2.82684326171875	1.362105621337891	0.5027437744140625	2.739800537109375	1.143070709228516	0.4848743896484375	2.76798291015625	1.081804718017578	0.5561673583984375	2.71082177734375	1.030307800292969	0.4773804931640625	2.72675732421875	1.009225296020508	0.4752081298828125	2.99302587890625	1.6828994140625	0.2814346923828125	3.052235595703125	1.633931030273438	0.171620361328125	3.054423828125	1.357413269042969	0.0949600830078125	2.98442822265625	1.141208770751953	0.0197823486328125	2.998542724609375	1.038158599853516	0.0011754150390625
278	9.233333999999999	3.012660888671875	1.172923461914062	0.314519287109375	3.00547509765625	1.354833160400391	0.31352734375	2.98367919921875	1.498445526123047	0.304396484375	2.987576904296875	1.719656372070312	0.31592333984375	2.97105078125	1.682100341796875	0.344527099609375	2.892243896484375	1.622539916992187	0.45186669921875	2.782586181640625	1.362803161621094	0.446162841796875	2.64991162109375	1.182734985351563	0.36876611328125	2.66663916015625	1.095968826293945	0.41174609375	2.596513671875	1.055493621826172	0.336897705078125	2.666457275390625	1.048489379882813	0.386670654296875	3.004628173828125	1.684018798828125	0.2846534423828125	3.0483369140625	1.63905712890625	0.16600439453125	2.99275146484375	1.369616180419922	0.0831214599609375	2.908278564453125	1.156852432250977	0.012125	2.916120849609375	1.053245994567871	0.0320758056640625
279	9.266667000000002	2.9809013671875	1.193869445800781	0.2963074951171875	2.985510986328125	1.375271820068359	0.2986524658203125	2.978254638671875	1.520094116210938	0.2939132080078125	2.983384765625	1.73955908203125	0.3179935302734375	2.9636591796875	1.700911987304687	0.3425531005859375	2.85967626953125	1.638975341796875	0.4231522216796875	2.729033203125	1.395133697509766	0.3732537841796875	2.61590087890625	1.194750900268555	0.3211968994140625	2.64941943359375	1.1360185546875	0.3920574951171875	2.604873046875	1.044862289428711	0.3497818603515625	2.65954345703125	1.075688034057617	0.3272694091796875	3.003094482421875	1.705497924804688	0.2867867431640625	3.049691162109375	1.691020263671875	0.1622291259765625	3.00808837890625	1.427914520263672	0.0569730224609375	2.8629091796875	1.247346038818359	-0.0013214111328125	2.84425244140625	1.179615982055664	0.0773387451171875
280	9.300000000000001	2.993560546875	1.177201461791992	0.3029931640625	2.9969130859375	1.358232788085938	0.304361328125	2.98927587890625	1.502684692382813	0.298951171875	2.9906123046875	1.721710388183594	0.322984619140625	2.970802734375	1.682879089355469	0.346950927734375	2.86356103515625	1.621545654296875	0.423024658203125	2.699841064453125	1.40096142578125	0.366463134765625	2.56434228515625	1.362231079101563	0.1779111328125	2.629845947265625	1.317977416992187	0.120448486328125	2.7125478515625	1.256889343261719	0.082298095703125	2.620636474609375	1.424130615234375	0.093287109375	3.01162158203125	1.688003051757812	0.292429931640625	3.0548857421875	1.665919067382812	0.168110107421875	3.0235029296875	1.390208038330078	0.099817626953125	2.82176708984375	1.263646759033203	0.089402587890625	2.790574951171875	1.221997161865234	0.180863525390625
281	9.333334000000001	2.992803466796875	1.156621887207031	0.322484619140625	2.99465380859375	1.337711395263672	0.323976318359375	2.99347998046875	1.482490417480469	0.32344287109375	2.996419921875	1.702269592285156	0.339577392578125	2.976478271484375	1.664454528808594	0.36503466796875	2.862361572265625	1.630404235839844	0.447959228515625	2.659237548828125	1.458149047851562	0.359855712890625	2.55634423828125	1.489760375976563	0.150455322265625	2.6064892578125	1.42607177734375	0.095826904296875	2.66212060546875	1.338914581298828	0.0592138671875	2.646595703125	1.526949523925781	0.081690673828125	3.0170380859375	1.667334533691406	0.31013916015625	3.058585205078125	1.648359985351562	0.1846953125	2.91322119140625	1.464097778320312	0.02155126953125	2.67873583984375	1.432501220703125	-0.007865966796875	2.620169921875	1.449284057617187	0.0779581298828125
282	9.366667	3.009815185546875	1.143586151123047	0.33576708984375	3.007646484375	1.326312591552735	0.33937939453125	3.0010322265625	1.472280487060547	0.3386083984375	3.007433837890625	1.694216918945312	0.351833251953125	2.98680419921875	1.656721313476563	0.378102783203125	2.87323828125	1.624262084960937	0.464692138671875	2.67282861328125	1.520178344726562	0.293947021484375	2.6065146484375	1.564998901367187	0.07021655273437501	2.566009521484375	1.529203857421875	-0.012306396484375	2.50255908203125	1.474167572021484	-0.08441552734375	2.676053955078125	1.526546997070312	-0.020459228515625	3.02761279296875	1.658241577148437	0.322553466796875	3.066375244140625	1.631935424804687	0.196228759765625	2.8881318359375	1.508839141845703	0.0057314453125	2.65725927734375	1.542652709960938	-0.0530457763671875	2.587462890625	1.566567749023438	0.02336865234375
283	9.399999999999999	3.0164521484375	1.154333587646484	0.33679541015625	3.018614990234375	1.335888458251953	0.3455107421875	3.00729345703125	1.480764739990234	0.34656787109375	3.025037109375	1.70031396484375	0.366967529296875	3.009083740234375	1.662445678710938	0.3953507080078125	2.92887451171875	1.6276689453125	0.511849853515625	2.67716064453125	1.60022900390625	0.388701171875	2.542109375	1.669492797851563	0.2075645751953125	2.495646240234375	1.672139892578125	0.12119189453125	2.43093359375	1.64887841796875	0.035212890625	2.55304638671875	1.675553344726562	0.08013061523437499	3.037026123046875	1.665386474609375	0.33280322265625	3.05859375	1.64621923828125	0.2019512939453125	2.815401611328125	1.589942749023437	0.0605406494140625	2.5853662109375	1.652898315429687	0.0407962646484375	2.563394287109375	1.750430297851562	0.074920654296875
284	9.433333999999999	2.992174560546875	1.187130767822266	0.318921875	2.996138916015625	1.371051635742188	0.3282255859375	2.9946240234375	1.518231201171875	0.332781494140625	3.0107470703125	1.740401000976562	0.3578017578125	2.991694091796875	1.701739624023437	0.384321533203125	2.89589208984375	1.669079833984375	0.49174267578125	2.65708935546875	1.68520751953125	0.33644287109375	2.553619873046875	1.782272583007813	0.143525390625	2.521044921875	1.802198608398438	0.051731689453125	2.4837802734375	1.796363647460937	-0.05326171875	2.5007119140625	1.7875068359375	0.02131689453125	3.02628759765625	1.705381103515625	0.324173828125	3.0548310546875	1.694846435546875	0.191845703125	2.8097763671875	1.67846044921875	0.036302001953125	2.57660498046875	1.722582885742188	-0.01359912109375	2.5154560546875	1.802025634765625	-0.0511322021484375
285	9.466667000000001	2.9973583984375	1.190433563232422	0.3236839599609375	3.004887939453125	1.372978393554688	0.3335535888671875	3.002239013671875	1.519207153320313	0.3359761962890625	3.031704833984375	1.737748046875	0.3667498779296875	3.0095029296875	1.700078979492187	0.3915489501953125	2.906939453125	1.7011650390625	0.4963013916015625	2.665126708984375	1.756542297363281	0.3592635498046875	2.57085107421875	1.874573852539063	0.1755230712890625	2.542720703125	1.928925537109375	0.0980179443359375	2.49289111328125	1.966401306152344	0.0064049072265625	2.52485205078125	1.928223876953125	0.06619238281250001	3.045914794921875	1.702793090820312	0.3329813232421875	3.08821728515625	1.735866271972656	0.2092589111328125	2.85049169921875	1.746096557617188	0.04564599609375	2.62241748046875	1.815897521972656	0.0120064697265625	2.565091064453125	1.903749877929688	-0.0053701171875
286	9.5	2.989353271484375	1.214108032226562	0.324427490234375	2.99428955078125	1.397156951904297	0.334019775390625	2.987234375	1.543574951171875	0.335200439453125	3.025306884765625	1.760972839355469	0.36807958984375	3.00203515625	1.723775146484375	0.39283251953125	2.9045869140625	1.737249450683594	0.50196533203125	2.663326416015625	1.841495788574219	0.394275634765625	2.56660546875	1.966463928222656	0.21579345703125	2.54899169921875	2.034461181640625	0.146070556640625	2.509846923828125	2.088992919921875	0.0575941162109375	2.538818603515625	2.041088623046875	0.11210400390625	3.0377470703125	1.725844665527344	0.333633056640625	3.081170166015625	1.757460998535156	0.2095965576171875	2.851362548828125	1.838493774414062	0.0534737548828125	2.627958251953125	1.925785400390625	0.02615283203125	2.5876298828125	2.023572814941407	0.013229736328125
287	9.533334	2.984095703125	1.215281585693359	0.3259251708984375	2.985256591796875	1.398524627685547	0.3344305419921875	2.97572802734375	1.544866760253906	0.3352889404296875	3.0197822265625	1.760637878417969	0.3718480224609375	2.9951953125	1.723750793457031	0.3958253173828125	2.900540771484375	1.745386962890625	0.5061805419921875	2.674749267578125	1.889564880371094	0.4114705810546875	2.5612451171875	2.0368232421875	0.2621134033203125	2.554911376953125	2.116599609375	0.20381201171875	2.52098046875	2.193781982421875	0.13145068359375	2.5552978515625	2.12009814453125	0.1646251220703125	3.031535400390625	1.725668518066406	0.3369698486328125	3.081634033203125	1.755720581054688	0.2150164794921875	2.87638818359375	1.886005187988281	0.0577806396484375	2.676697265625	2.013506530761719	0.0109644775390625	2.63149462890625	2.109850341796875	0.0172862548828125
288	9.566666999999999	2.980178955078125	1.217614074707031	0.3266728515625	2.980951904296875	1.401453247070312	0.335331298828125	2.97229150390625	1.548326721191406	0.3366630859375	3.020026123046875	1.763233764648438	0.37786572265625	2.993995849609375	1.726390686035156	0.400707275390625	2.89935546875	1.747500610351562	0.51181591796875	2.6905078125	1.926553039550781	0.43703857421875	2.58248876953125	2.086989013671875	0.2961806640625	2.5767294921875	2.177371337890625	0.255368896484375	2.5435078125	2.26819482421875	0.19993505859375	2.58830517578125	2.2002216796875	0.22482958984375	3.0319697265625	1.72844970703125	0.342626220703125	3.088177734375	1.758820007324219	0.22294384765625	2.91318896484375	1.929608642578125	0.06615417480468749	2.7266806640625	2.07452392578125	0.012103271484375	2.69701220703125	2.177044677734375	0.019121337890625
289	9.600000000000001	2.97493994140625	1.229524108886719	0.3223896484375	2.973907958984375	1.4128017578125	0.329841064453125	2.96425146484375	1.559125854492188	0.330693359375	3.01156884765625	1.772868896484375	0.374316162109375	2.9859658203125	1.735746704101563	0.396814208984375	2.903005615234375	1.755863464355469	0.516463623046875	2.7136826171875	1.96474609375	0.481061279296875	2.60623291015625	2.142754028320312	0.364287353515625	2.602816650390625	2.236675415039063	0.333155029296875	2.56995556640625	2.335087524414063	0.2934298095703125	2.598753173828125	2.2505654296875	0.2957137451171875	3.023231201171875	1.738738891601562	0.3385908203125	3.08844384765625	1.775482788085938	0.2259833984375	2.94969775390625	1.980961791992188	0.0765179443359375	2.77766162109375	2.14302685546875	0.026963623046875	2.7658935546875	2.248790405273438	0.02067822265625
290	9.633334000000001	2.979495849609375	1.228761352539062	0.3244312744140625	2.974119140625	1.412044921875	0.3289771728515625	2.96159814453125	1.558135375976562	0.3274161376953125	3.005781494140625	1.772678283691406	0.3703111572265625	2.980648681640625	1.735289184570312	0.3928892822265625	2.903927734375	1.755151916503906	0.5166602783203125	2.72003955078125	1.971717529296875	0.5154534912109375	2.624130859375	2.16777197265625	0.4194102783203125	2.62221630859375	2.265101440429687	0.4014095458984375	2.607773193359375	2.371836791992187	0.3742052001953125	2.61965869140625	2.285754760742187	0.3686046142578125	3.0180146484375	1.738579284667969	0.3347525634765625	3.088284912109375	1.790116882324219	0.2313765869140625	2.988990478515625	2.015684204101563	0.0795218505859375	2.850342529296875	2.202797119140625	0.0156910400390625	2.8475009765625	2.308825073242188	0.0262864990234375
291	9.666667	2.97720703125	1.227994445800781	0.3232559814453125	2.965091064453125	1.411219146728516	0.3227711181640625	2.949258544921875	1.557095092773437	0.3183319091796875	2.996042236328125	1.770647521972656	0.3645899658203125	2.970653564453125	1.733098388671875	0.3867391357421875	2.906388916015625	1.75328271484375	0.5175496826171875	2.73336181640625	1.9752763671875	0.5585316162109375	2.639990234375	2.18814453125	0.5041500244140625	2.6340146484375	2.285662353515625	0.4874942626953125	2.62734326171875	2.393700439453125	0.4619552001953125	2.63274951171875	2.310042602539062	0.4462813720703125	3.00767626953125	1.736997436523438	0.3283282470703125	3.082826416015625	1.796311096191406	0.232640380859375	3.0245419921875	2.037781127929688	0.08336145019531251	2.928103515625	2.250200561523438	0.0199736328125	2.973015380859375	2.343481079101562	0.045849609375
292	9.699999999999999	2.977798095703125	1.226584869384766	0.323273681640625	2.96612939453125	1.410175933837891	0.322636962890625	2.9514521484375	1.556449829101562	0.318412109375	2.9996572265625	1.769288269042969	0.36833984375	2.973006591796875	1.731819030761719	0.389322021484375	2.90941796875	1.749410827636719	0.52113720703125	2.74745263671875	1.976312438964844	0.580122802734375	2.6519775390625	2.1930205078125	0.5466552734375	2.64819287109375	2.290419189453125	0.5655776367187501	2.649353271484375	2.40121142578125	0.57733251953125	2.64932470703125	2.316995849609375	0.510530029296875	3.01203857421875	1.735758728027344	0.332082763671875	3.095096435546875	1.793725524902344	0.241913818359375	3.062166015625	2.0421435546875	0.09527905273437499	2.987244384765625	2.260916015625	0.023303466796875	3.040611572265625	2.351703125	0.04172509765625
293	9.733333999999999	2.9746396484375	1.230370056152344	0.3226038818359375	2.959735595703125	1.413769744873047	0.3192799072265625	2.942549560546875	1.559755920410156	0.3130428466796875	2.986099609375	1.77457275390625	0.3590086669921875	2.958890380859375	1.737379760742187	0.3798126220703125	2.885923583984375	1.7510205078125	0.5072291259765624	2.75503857421875	1.973661193847656	0.6278939208984375	2.66422119140625	2.194109130859375	0.6478304443359375	2.668212158203125	2.286990966796875	0.6828109130859376	2.68426025390625	2.396120849609375	0.6667718505859375	2.6391455078125	2.3078310546875	0.5948870849609375	3.000526611328125	1.740167907714844	0.3243348388671875	3.09245068359375	1.793713012695312	0.24015380859375	3.1074267578125	2.047218505859375	0.0991778564453125	3.0578916015625	2.271468505859375	0.0219827880859375	3.1280009765625	2.340939208984375	0.0631796875
294	9.766667000000002	2.97425390625	1.227806884765625	0.321049560546875	2.960690673828125	1.412164672851562	0.31656591796875	2.94557373046875	1.559058715820313	0.30975341796875	2.99046435546875	1.77373583984375	0.36008203125	2.961204345703125	1.73676953125	0.379008056640625	2.881335205078125	1.747492248535156	0.5033408203125	2.75642822265625	1.961370300292969	0.64718017578125	2.6637109375	2.17255859375	0.7149421386718749	2.660831298828125	2.252443359375	0.774699462890625	2.67998779296875	2.361876953125	0.788841064453125	2.660751708984375	2.30913818359375	0.742151611328125	3.006410888671875	1.739108825683594	0.325942138671875	3.106475341796875	1.788658203125	0.2477685546875	3.16634228515625	2.04135693359375	0.114622802734375	3.16417138671875	2.268736328125	0.027703125	3.217492431640625	2.36147216796875	0.0379373779296875
295	9.800000000000001	2.974909423828125	1.231016540527344	0.32527587890625	2.9568486328125	1.411620330810547	0.317335205078125	2.93903955078125	1.555483642578125	0.308296142578125	2.975998291015625	1.770413330078125	0.344614990234375	2.94683056640625	1.734879089355469	0.364055908203125	2.86213720703125	1.766122924804687	0.47826123046875	2.79045751953125	1.924323608398438	0.699681884765625	2.692557861328125	2.120996215820313	0.78640966796875	2.67317138671875	2.18671728515625	0.85655615234375	2.699490478515625	2.274369018554688	0.917650390625	2.668947265625	2.234801391601563	0.813835205078125	2.994369384765625	1.734419982910156	0.314696533203125	3.0928046875	1.790651672363281	0.24339599609375	3.23425439453125	2.014148193359375	0.132678466796875	3.234572021484375	2.231906616210938	0.0337413330078125	3.294716064453125	2.314226684570313	0.061197021484375
296	9.833334000000001	2.974589111328125	1.232999908447266	0.329175537109375	2.95210986328125	1.413608947753906	0.31721728515625	2.937375	1.558503845214844	0.310099853515625	2.971353515625	1.775144958496094	0.344426025390625	2.942722900390625	1.739205078125	0.36441845703125	2.860899658203125	1.779205383300781	0.478718505859375	2.830291259765625	1.878705627441406	0.741361328125	2.70442919921875	2.046701904296875	0.851648193359375	2.71237548828125	2.11268212890625	0.924278076171875	2.72503515625	2.19664208984375	0.994947509765625	2.66910546875	2.151422729492188	0.894150634765625	2.990193115234375	1.739025329589844	0.314616943359375	3.08673583984375	1.799536987304688	0.2432381591796875	3.287177734375	1.991028564453125	0.165641845703125	3.324882568359375	2.190383178710937	0.0372056884765625	3.371592041015625	2.28541552734375	0.0419859619140625
297	9.866667	2.96924951171875	1.231367004394531	0.3298768310546875	2.943659423828125	1.410960327148437	0.3158616943359375	2.9239111328125	1.554676818847656	0.3051947021484375	2.96125634765625	1.77003955078125	0.3405399169921875	2.9330087890625	1.734268615722656	0.3610665283203125	2.85823388671875	1.783375122070312	0.4761849365234375	2.8360693359375	1.825229675292969	0.7540059814453125	2.7207607421875	1.955841857910156	0.9139947509765625	2.7079296875	2.022605895996094	0.9848614501953125	2.719318359375	2.081615966796875	1.077231079101562	2.687219970703125	2.054126220703125	1.006330688476563	2.978642578125	1.734143127441406	0.3098023681640625	3.073195068359375	1.7938515625	0.235752685546875	3.32249951171875	1.922656188964844	0.1747764892578125	3.401393798828125	2.10521728515625	0.0412679443359375	3.4515068359375	2.197789306640625	0.0512640380859375
298	9.899999999999999	2.94825390625	1.195101745605469	0.3458385009765625	2.922265869140625	1.373715515136719	0.3306007080078125	2.900124755859375	1.516215087890625	0.31742724609375	2.9322890625	1.732941711425781	0.3415877685546875	2.904931884765625	1.697791748046875	0.3637830810546875	2.82384716796875	1.736143371582031	0.4778895263671875	2.850184326171875	1.743918212890625	0.7571146240234375	2.734796630859375	1.824811645507812	0.9457835693359375	2.746267333984375	1.882677917480469	1.023746704101562	2.75397021484375	1.937534729003906	1.118442504882813	2.713685791015625	1.901132446289063	1.044341186523438	2.950497314453125	1.696085815429687	0.3128968505859375	3.044212646484375	1.748552795410156	0.233567138671875	3.313430419921875	1.840326843261719	0.2048115234375	3.431346923828125	1.992938049316406	0.0645533447265625	3.502586669921875	2.06901025390625	0.07935766601562499
299	9.933333999999999	2.935210693359375	1.184524688720703	0.3459696044921875	2.909887939453125	1.363151184082031	0.3300045166015625	2.88685205078125	1.505352111816406	0.3153834228515625	2.920474609375	1.721951293945313	0.3384681396484375	2.893848388671875	1.686866943359375	0.3616236572265625	2.81697802734375	1.72294580078125	0.4793125	2.85766357421875	1.68996826171875	0.754923828125	2.778145751953125	1.727730285644531	0.97331201171875	2.790165771484375	1.770299865722656	1.06048828125	2.7998447265625	1.827463195800781	1.1536123046875	2.78471728515625	1.769791198730469	1.0959345703125	2.93752197265625	1.685066955566406	0.3091170654296875	3.03134375	1.722224426269531	0.221701171875	3.31450146484375	1.75863427734375	0.20732373046875	3.46306396484375	1.866579467773438	0.0552320556640625	3.55060693359375	1.921114868164063	0.07623437499999999
300	9.966667000000001	2.9373857421875	1.188775604248047	0.3459139404296875	2.91426708984375	1.368648010253906	0.3303394775390625	2.89309423828125	1.511897674560547	0.3159833984375	2.927326171875	1.729531372070312	0.3389481201171875	2.898536865234375	1.694836303710938	0.3605860595703125	2.8109306640625	1.72493896484375	0.4732388916015625	2.84958349609375	1.636036865234375	0.7379891357421875	2.771448486328125	1.599410034179688	0.9583282470703125	2.802427001953125	1.635284057617187	1.044381469726563	2.833512939453125	1.649796264648438	1.149150756835938	2.806625	1.630489624023437	1.079917114257813	2.9462265625	1.691918334960937	0.311277587890625	3.04823681640625	1.723859741210938	0.2301822509765625	3.335478271484375	1.719995239257813	0.2321182861328125	3.509481689453125	1.793569946289062	0.08469921875	3.603270751953125	1.819657470703125	0.1260828857421875
301	10	2.936373291015625	1.209620758056641	0.35075390625	2.91796923828125	1.391269592285156	0.32977880859375	2.895807861328125	1.534813659667969	0.307635009765625	2.9289609375	1.754802795410156	0.330497802734375	2.89945068359375	1.719785095214844	0.351764892578125	2.8060146484375	1.730585754394531	0.4650703125	2.8169775390625	1.625985046386719	0.729594970703125	2.7855654296875	1.533105773925781	0.94747314453125	2.82156591796875	1.500194946289062	1.033845458984375	2.851981201171875	1.485745483398437	1.139939208984375	2.82885791015625	1.471782592773438	1.05548388671875	2.948911865234375	1.716744201660156	0.30328662109375	3.05596044921875	1.726103698730469	0.2207900390625	3.34555126953125	1.711453002929687	0.2280523681640625	3.54780224609375	1.6729267578125	0.100974365234375	3.60955810546875	1.757761108398437	0.12088330078125
302	10.033334	2.941513427734375	1.217085845947266	0.3422191162109375	2.92152880859375	1.4008369140625	0.3256019287109375	2.89741357421875	1.546004577636719	0.3067291259765625	2.923902099609375	1.769097717285156	0.3297440185546875	2.894311279296875	1.733029418945312	0.3503118896484375	2.79504833984375	1.728548400878906	0.4609407958984375	2.820508544921875	1.570561340332031	0.6997344970703125	2.8269501953125	1.431319274902344	0.8966566162109375	2.851259033203125	1.39115087890625	0.9851363525390625	2.886273681640625	1.336519104003906	1.076913452148438	2.8505458984375	1.361041534423828	1.007457397460938	2.9460986328125	1.731107116699219	0.3032503662109375	3.057426513671875	1.733933898925781	0.2238016357421875	3.335241455078125	1.645170532226563	0.1968460693359375	3.55917236328125	1.558542297363281	0.1516605224609375	3.64981640625	1.616296325683594	0.1427286376953125
303	10.066667	2.94802734375	1.214410736083984	0.34173095703125	2.925804443359375	1.3990380859375	0.328242919921875	2.898125	1.544479797363281	0.3109683837890625	2.9225986328125	1.768489624023438	0.337443115234375	2.89315087890625	1.731681030273438	0.357490966796875	2.793234130859375	1.713565124511719	0.467071533203125	2.83107958984375	1.529857727050781	0.686673095703125	2.81089404296875	1.353068420410156	0.85127001953125	2.846845458984375	1.313101043701172	0.93634228515625	2.87995751953125	1.2683505859375	1.0345927734375	2.859172607421875	1.282407501220703	0.952600341796875	2.9453232421875	1.730922729492188	0.3103330078125	3.05691748046875	1.723936645507812	0.230411865234375	3.328185546875	1.61434814453125	0.1988623046875	3.54700634765625	1.513887451171875	0.151153564453125	3.65206884765625	1.540393493652344	0.151201171875
304	10.1	2.966681396484375	1.231366790771484	0.3425975341796875	2.9395029296875	1.417709838867188	0.3330675048828125	2.907622802734375	1.564346923828125	0.3187811279296875	2.91416650390625	1.791990051269531	0.3468216552734375	2.88741796875	1.752396362304688	0.3668331298828125	2.789275390625	1.717940612792969	0.4764124755859375	2.813655517578125	1.487815795898437	0.6545968017578125	2.818085205078125	1.285418273925781	0.7928187255859375	2.831275146484375	1.242507141113281	0.8841536865234375	2.850837158203125	1.187123138427734	0.9820924072265625	2.838138916015625	1.209994049072266	0.9013277587890625	2.940152587890625	1.756105712890625	0.3192506103515625	3.053119384765625	1.749181030273438	0.2385689697265625	3.306375	1.594124938964844	0.2191048583984375	3.508074462890625	1.453820434570313	0.183712158203125	3.613717529296875	1.442964416503906	0.1567060546875
305	10.133334	2.9845966796875	1.2408623046875	0.3453531494140625	2.9541240234375	1.424200958251953	0.3393780517578125	2.916798828125	1.5675322265625	0.3266453857421875	2.914681396484375	1.792582153320312	0.3501690673828125	2.89108984375	1.752808471679687	0.3718814697265625	2.800774169921875	1.715591674804688	0.4843902587890625	2.83017431640625	1.467546539306641	0.6278099365234375	2.827673583984375	1.247060546875	0.7269056396484375	2.8515654296875	1.198317230224609	0.8113236083984375	2.831700439453125	1.108800994873047	0.8767169189453125	2.87052294921875	1.151202514648437	0.8053992919921875	2.94044677734375	1.757830078125	0.3222969970703125	3.0470849609375	1.753407958984375	0.2362891845703125	3.27035302734375	1.563818237304687	0.2179632568359375	3.437996337890625	1.390637115478516	0.1751468505859375	3.54440576171875	1.371913970947266	0.1772667236328125
306	10.166667	3.00822021484375	1.242876159667969	0.3438262939453125	2.979523193359375	1.423613433837891	0.3391287841796875	2.941339111328125	1.564326293945312	0.3264854736328125	2.933100341796875	1.785130493164063	0.3548514404296875	2.91129736328125	1.744826171875	0.3755804443359375	2.824430419921875	1.692388916015625	0.4815069580078125	2.83189208984375	1.430444244384766	0.5898221435546875	2.8152314453125	1.20057763671875	0.6491744384765625	2.83119970703125	1.129444519042969	0.7158651123046875	2.812085205078125	1.021401397705078	0.7318162841796875	2.840962646484375	1.07946337890625	0.7053314208984375	2.9591005859375	1.75232080078125	0.3263162841796875	3.06208056640625	1.73828125	0.2402490234375	3.259505859375	1.527819091796875	0.2260081787109375	3.38373291015625	1.326602478027344	0.1795152587890625	3.4823828125	1.289132537841797	0.1930125732421875
307	10.2	2.995916748046875	1.210479278564453	0.3499981689453125	2.9800107421875	1.391880310058594	0.3438995361328125	2.942916748046875	1.531414428710937	0.3246405029296875	2.94908203125	1.750766662597656	0.3563748779296875	2.924451904296875	1.711887817382812	0.3760604248046875	2.834527099609375	1.656139709472656	0.4766553955078125	2.799037841796875	1.386165344238281	0.5508270263671875	2.74645947265625	1.156041595458984	0.5704510498046875	2.733497802734375	1.081127624511719	0.6328267822265625	2.747497314453125	0.9738551406860352	0.6546024169921875	2.79569580078125	1.040038024902344	0.6108187255859375	2.973107421875	1.716889221191406	0.3277789306640625	3.0746953125	1.689721862792969	0.2442315673828125	3.226091796875	1.446584289550781	0.2186856689453125	3.30081884765625	1.226102325439453	0.1608968505859375	3.3859677734375	1.163581878662109	0.168141357421875
308	10.233334	3.004279052734375	1.184343109130859	0.35680322265625	2.998123779296875	1.365021820068359	0.353805419921875	2.960964111328125	1.503324615478516	0.33417236328125	2.9693779296875	1.72145458984375	0.361765380859375	2.945765869140625	1.683301513671875	0.383082763671875	2.850289794921875	1.628160888671875	0.477068359375	2.78859521484375	1.357357360839844	0.513054931640625	2.711069580078125	1.137101638793945	0.48602880859375	2.67795068359375	1.056037231445313	0.52910400390625	2.690718017578125	0.9484705085754395	0.5451896972656251	2.757697509765625	1.021841606140137	0.526181884765625	2.991703857421875	1.687276489257812	0.33282763671875	3.084312255859375	1.653901489257813	0.2429735107421875	3.193462158203125	1.394925018310547	0.193484619140625	3.2218486328125	1.171325622558594	0.116943603515625	3.28313330078125	1.085990234375	0.118732177734375
309	10.266667	3.04168408203125	1.180256057739258	0.3609671630859375	3.0365654296875	1.36274853515625	0.3602607421875	2.9926767578125	1.50112255859375	0.3451451416015625	3.0012587890625	1.721994934082031	0.3675089111328125	2.981627197265625	1.683553833007812	0.393056640625	2.8977470703125	1.623515808105469	0.4967825927734375	2.82206494140625	1.35108154296875	0.5011993408203125	2.722366455078125	1.143352035522461	0.44426904296875	2.6763330078125	1.0577841796875	0.4606649169921875	2.63980810546875	0.9536460571289063	0.4537532958984375	2.726146484375	1.019265777587891	0.4590303955078125	3.019777587890625	1.687250061035156	0.33584326171875	3.09227099609375	1.644950866699219	0.2306463623046875	3.1408359375	1.369272399902344	0.1623448486328125	3.11876318359375	1.142549423217774	0.08568249511718749	3.155454833984375	1.045117965698242	0.0652467041015625
310	10.3	3.067826171875	1.162877258300781	0.3570506591796875	3.06388916015625	1.345461975097656	0.3570164794921875	3.023415771484375	1.485020690917969	0.3428131103515625	3.03403125	1.705324829101563	0.370109619140625	3.013879638671875	1.666512023925781	0.3947056884765625	2.923451904296875	1.602685913085938	0.4904290771484375	2.818537353515625	1.345046630859375	0.439080078125	2.70120556640625	1.160174560546875	0.3472864990234375	2.6212041015625	1.108590484619141	0.321691162109375	2.5448310546875	1.040251525878906	0.280076171875	2.646900146484375	1.052713882446289	0.33935546875	3.0523896484375	1.671094421386719	0.3377698974609375	3.1180625	1.633869812011719	0.2263043212890625	3.118403564453125	1.356642639160156	0.1474166259765625	3.0420146484375	1.146658569335937	0.0586583251953125	3.039797607421875	1.042547790527344	0.0791627197265625
311	10.333334	3.054530517578125	1.169110275268555	0.340140869140625	3.05903466796875	1.350340454101562	0.345190185546875	3.0269150390625	1.491153564453125	0.33250634765625	3.043736328125	1.708270263671875	0.368341064453125	3.02078369140625	1.669714599609375	0.3900029296875	2.91082763671875	1.608457214355469	0.462626220703125	2.81219580078125	1.354764099121094	0.39317333984375	2.73172802734375	1.13940397644043	0.340888916015625	2.65392578125	1.094581298828125	0.301910400390625	2.59621337890625	1.042190361022949	0.224517578125	2.685457763671875	1.039204849243164	0.286160888671875	3.062738037109375	1.674727172851562	0.336201416015625	3.12021826171875	1.640249084472656	0.220533203125	3.07448779296875	1.375326354980469	0.122294677734375	3.005025634765625	1.165266006469726	0.0325465087890625	2.990620849609375	1.101896347045898	0.1155223388671875
312	10.366667	3.01937744140625	1.206025115966797	0.315508056640625	3.028888916015625	1.384822174072266	0.3259765625	3.022578369140625	1.528069091796875	0.32626025390625	3.03344384765625	1.741786437988281	0.369211669921875	3.00925732421875	1.702855102539063	0.387308349609375	2.88782080078125	1.655550415039063	0.447881103515625	2.818875	1.395111572265625	0.38006884765625	2.76127392578125	1.176176284790039	0.324225830078125	2.717971435546875	1.110529586791992	0.267774658203125	2.67074853515625	1.033298614501953	0.207726318359375	2.746560546875	1.062206756591797	0.298213623046875	3.0555	1.709719970703125	0.3384033203125	3.123590576171875	1.712544982910156	0.225110107421875	3.036146484375	1.464773132324219	0.1197958984375	2.95930322265625	1.260204467773437	0.030347900390625	2.9391181640625	1.21589990234375	0.122511474609375
313	10.4	3.01926123046875	1.16773762512207	0.36154833984375	3.033228515625	1.348832855224609	0.37635400390625	3.02179052734375	1.49407080078125	0.37587255859375	3.05155224609375	1.712310668945312	0.40167333984375	3.0264580078125	1.676011840820312	0.425324462890625	2.90576171875	1.641695373535156	0.500004150390625	2.75309716796875	1.45599267578125	0.352061767578125	2.65848876953125	1.491337524414063	0.1377513427734375	2.69055224609375	1.497457275390625	0.044965576171875	2.7288291015625	1.479645935058594	-0.0570150146484375	2.6843876953125	1.50942626953125	0.011775634765625	3.0684150390625	1.676107788085937	0.370873046875	3.1006865234375	1.6384345703125	0.246033935546875	2.96559130859375	1.430307434082031	0.1005875244140625	2.8399482421875	1.265109191894531	-0.0197547607421875	2.8488193359375	1.187018936157227	0.0512332763671875
314	10.433334	3.044291015625	1.140994995117187	0.394310302734375	3.0567138671875	1.323333709716797	0.4092802734375	3.04917919921875	1.469715698242188	0.406720947265625	3.07589892578125	1.69010205078125	0.429351318359375	3.046963623046875	1.654456787109375	0.4500947265625	2.9108115234375	1.623828125	0.496071044921875	2.73732666015625	1.502537384033203	0.3066806640625	2.680787353515625	1.536092712402344	0.07753125	2.673294921875	1.607974060058594	0.009908935546875001	2.65517138671875	1.576320861816406	-0.094994140625	2.656087890625	1.551625366210938	-0.06276220703125	3.0973740234375	1.652583679199219	0.402767333984375	3.1496494140625	1.61462353515625	0.284032958984375	3.00846337890625	1.434904052734375	0.10647705078125	2.81123681640625	1.497258514404297	-0.01799658203125	2.739467041015625	1.454684631347656	0.04828466796875
315	10.466667	3.0455771484375	1.125945510864258	0.398995361328125	3.0562763671875	1.307532653808594	0.40991357421875	3.053880859375	1.453195129394531	0.409265625	3.081398193359375	1.672951538085937	0.4205224609375	3.054922119140625	1.638336608886719	0.445167724609375	2.93174169921875	1.615917297363281	0.520299072265625	2.7403212890625	1.547425964355469	0.324490966796875	2.701007080078125	1.637790832519531	0.109052490234375	2.6962021484375	1.661455139160156	0.013705810546875	2.65515869140625	1.62186962890625	-0.08079321289062499	2.677269287109375	1.624461669921875	-0.03273681640625	3.100292724609375	1.634678771972656	0.393658447265625	3.151326171875	1.600009887695312	0.274335693359375	2.979547119140625	1.50329736328125	0.064918701171875	2.81174267578125	1.596938049316406	-0.07870654296875	2.72320361328125	1.62470263671875	-0.027663818359375
316	10.5	3.05368701171875	1.148382095336914	0.390219970703125	3.069219482421875	1.332399230957031	0.407635009765625	3.06678955078125	1.480669891357422	0.4079541015625	3.10357421875	1.700105529785156	0.446002197265625	3.07398583984375	1.663598876953125	0.4657216796875	2.953210205078125	1.631100952148437	0.5460205078125	2.773964599609375	1.619865783691406	0.321753662109375	2.7295625	1.703242858886719	0.099877685546875	2.713461181640625	1.714670349121094	0.001726806640625	2.690440673828125	1.663521545410156	-0.095614501953125	2.713564208984375	1.707977111816406	-0.04128564453125	3.122457275390625	1.663584411621094	0.415261962890625	3.17885693359375	1.637373291015625	0.293491455078125	3.0004697265625	1.555683837890625	0.07621533203125	2.814586669921875	1.641701293945312	-0.056758544921875	2.7260673828125	1.699844421386719	-0.036656005859375
317	10.533334	3.01885107421875	1.182997314453125	0.344133544921875	3.026186767578125	1.3671162109375	0.353922607421875	3.01628173828125	1.514301696777344	0.353675048828125	3.045626953125	1.735093688964844	0.382191162109375	3.025419189453125	1.696928894042969	0.40874658203125	2.938435302734375	1.664605346679688	0.523856201171875	2.7061875	1.691855895996094	0.35950390625	2.599308837890625	1.799415832519531	0.1736119384765625	2.579022705078125	1.842111633300781	0.0859488525390625	2.55602001953125	1.879707702636719	-0.016753662109375	2.53799609375	1.794490478515625	0.0652725830078125	3.05798046875	1.699909545898437	0.34729931640625	3.082313232421875	1.686135925292969	0.214183349609375	2.8463671875	1.636202819824219	0.050935546875	2.627842041015625	1.701570495605469	-0.0326588134765625	2.545488037109375	1.765065551757813	-0.0064691162109375
318	10.566667	3.01504296875	1.198354339599609	0.3374320068359375	3.02222802734375	1.385188201904297	0.3437652587890625	3.0171044921875	1.534660766601562	0.3434044189453125	3.057354736328125	1.75688427734375	0.3721414794921875	3.0356025390625	1.719089538574219	0.3993470458984375	2.94554345703125	1.68913232421875	0.5153756103515625	2.6977568359375	1.7455087890625	0.3761124267578125	2.6045009765625	1.874178100585937	0.191992919921875	2.59581396484375	1.955916320800781	0.13334814453125	2.544864013671875	1.935045837402344	0.0343172607421875	2.506204345703125	1.889282531738281	0.11885205078125	3.0676728515625	1.720765563964844	0.3365093994140625	3.088618896484375	1.716009460449219	0.20028857421875	2.84702587890625	1.709576477050781	0.0306728515625	2.62550439453125	1.8000283203125	-0.027688720703125	2.5305888671875	1.836345153808594	0.0109434814453125
319	10.6	3.0089189453125	1.209066467285156	0.3427506103515625	3.012712890625	1.393750305175781	0.3499891357421875	2.999673828125	1.540907592773437	0.3459063720703125	3.04714794921875	1.758461547851562	0.3779351806640625	3.0231416015625	1.721801940917969	0.4036124267578125	2.92424658203125	1.697722290039062	0.5112313232421875	2.69569873046875	1.8272275390625	0.3972630615234375	2.59785400390625	1.973819030761719	0.2338702392578125	2.587830078125	2.04680908203125	0.1665809326171875	2.57992578125	2.08987353515625	0.0635303955078125	2.5467734375	1.966375305175781	0.118469482421875	3.05724853515625	1.722673156738281	0.3427960205078125	3.085099609375	1.719925903320312	0.2094293212890625	2.869422119140625	1.794406494140625	0.0275989990234375	2.65734033203125	1.909530151367187	-0.0040181884765625	2.57001171875	1.958722839355469	0.0346575927734375
320	10.633334	3.00101513671875	1.219517120361328	0.3417071533203125	3.002439453125	1.401982177734375	0.3477711181640625	2.9948759765625	1.54774267578125	0.3474437255859375	3.04735546875	1.760781860351563	0.3823968505859375	3.02106201171875	1.725372985839844	0.4062891845703125	2.92752197265625	1.75580419921875	0.5145711669921875	2.684447998046875	1.875471374511719	0.4335294189453125	2.57401806640625	2.008312683105469	0.2707586669921875	2.56294482421875	2.099630615234375	0.2354202880859375	2.549579833984375	2.163467529296875	0.1461248779296875	2.5636943359375	2.110179443359375	0.1687293701171875	3.0579833984375	1.725178833007813	0.3481549072265625	3.11231396484375	1.749751159667969	0.2275045166015625	2.9325615234375	1.863124572753906	0.0329202880859375	2.73374462890625	1.989394348144531	-0.0150291748046875	2.655645263671875	2.059999267578125	-0.0018773193359375
321	10.666667	2.9975361328125	1.224817230224609	0.33948095703125	2.99290283203125	1.40892138671875	0.343906982421875	2.9822666015625	1.555807067871094	0.3433095703125	3.03831982421875	1.769001159667969	0.384066162109375	3.01158837890625	1.732936401367188	0.4074384765625	2.9212470703125	1.756409240722656	0.52178662109375	2.69072314453125	1.912192504882813	0.458459228515625	2.581148681640625	2.078840576171875	0.32588037109375	2.612430419921875	2.167541748046875	0.358123046875	2.58380712890625	2.2192841796875	0.2635078125	2.52806494140625	2.18778515625	0.297626708984375	3.048224609375	1.733942199707031	0.348401123046875	3.10819677734375	1.763251220703125	0.230146728515625	2.952329345703125	1.907644592285156	0.031688720703125	2.76510009765625	2.048925048828125	-0.0299691162109375	2.71086181640625	2.13902734375	-0.009944091796875
322	10.7	2.998946533203125	1.222778411865234	0.3393492431640625	2.993278076171875	1.407767028808594	0.3422232666015625	2.981870361328125	1.555294372558594	0.3406068115234375	3.034861083984375	1.771772705078125	0.3732598876953125	3.009886474609375	1.735620544433594	0.3988599853515625	2.933246826171875	1.761674926757812	0.5231370849609375	2.70363671875	1.933060729980469	0.5127613525390625	2.5807197265625	2.105650634765625	0.3986998291015625	2.56902783203125	2.20449560546875	0.3900999755859375	2.571879150390625	2.308001953125	0.3471297607421875	2.56371142578125	2.242162841796875	0.3880655517578125	3.04409375	1.735783935546875	0.3379930419921875	3.10690771484375	1.7722685546875	0.22249365234375	2.984415771484375	1.951200256347656	0.0267374267578125	2.815547607421875	2.115770751953125	-0.0347548828125	2.780830322265625	2.215131103515625	-0.0125416259765625
323	10.733334	2.99472802734375	1.221371124267578	0.33939208984375	2.987996337890625	1.406787170410156	0.3394127197265625	2.973000244140625	1.5542578125	0.3340360107421875	3.029359619140625	1.770888366699219	0.3635933837890625	3.00393212890625	1.735360717773438	0.3898541259765625	2.937841064453125	1.759722961425781	0.5207757568359375	2.72312841796875	1.947123474121094	0.5578233642578125	2.587470703125	2.13359130859375	0.4870528564453125	2.59873583984375	2.231119384765625	0.5067989501953125	2.5991484375	2.32831591796875	0.4504019775390625	2.563690185546875	2.2599873046875	0.4350194091796875	3.037932373046875	1.734213195800781	0.328691650390625	3.112387451171875	1.769322570800781	0.2194703369140625	3.020259765625	1.977147644042969	0.0348924560546875	2.883111083984375	2.165366455078125	-0.0387813720703125	2.866465087890625	2.271501708984375	-0.029583984375
324	10.766667	2.9969736328125	1.22603466796875	0.341423828125	2.990867919921875	1.411086639404297	0.341958740234375	2.9788232421875	1.558576354980469	0.3384993896484375	3.03115185546875	1.776407531738281	0.362560791015625	3.006997802734375	1.740995971679687	0.389951171875	2.959017333984375	1.763628723144531	0.5285009765624999	2.776169189453125	1.971684204101563	0.6028679199218751	2.624037109375	2.15484619140625	0.56753662109375	2.621033203125	2.246379516601563	0.607532470703125	2.5952001953125	2.31553466796875	0.5231171875	2.578906005859375	2.24213623046875	0.4806103515625	3.039812255859375	1.73927978515625	0.3283218994140625	3.119983154296875	1.771679626464844	0.2227239990234375	3.07491748046875	1.997934326171875	0.0433629150390625	2.99460791015625	2.211456176757812	-0.0425198974609375	2.986920166015625	2.318503051757812	-0.0347713623046875
325	10.8	2.991479248046875	1.225773193359375	0.33574755859375	2.979120361328125	1.410311431884766	0.3329437255859375	2.966594482421875	1.557609008789063	0.32918798828125	3.016132568359375	1.77567626953125	0.35490283203125	2.99097802734375	1.740215148925781	0.381215087890625	2.92914013671875	1.754759216308594	0.515125732421875	2.7718359375	1.948838745117187	0.655408203125	2.63231591796875	2.144557861328125	0.6479228515625	2.63718212890625	2.240710083007813	0.6743537597656249	2.6358701171875	2.350108032226562	0.650239990234375	2.57288623046875	2.231748046875	0.585053955078125	3.026663330078125	1.738537231445312	0.32128076171875	3.10922705078125	1.772166259765625	0.218111083984375	3.13729248046875	2.006729370117188	0.046592529296875	3.070951904296875	2.222973999023437	-0.0436204833984375	3.093023681640625	2.327920776367187	-0.0362296142578125
326	10.833334	2.9920263671875	1.22298291015625	0.332011474609375	2.9789970703125	1.406766693115234	0.326159912109375	2.96934228515625	1.553759582519531	0.321975830078125	3.011322509765625	1.773183959960937	0.342273681640625	2.985829833984375	1.738067749023438	0.3683861083984375	2.91672900390625	1.753390441894531	0.4980289306640625	2.8044775390625	1.939060852050781	0.6836470947265625	2.6577275390625	2.124848876953125	0.7207794189453125	2.645376953125	2.22109228515625	0.7427752685546875	2.60655859375	2.3118935546875	0.7948660888671875	2.60393115234375	2.2294189453125	0.6921959228515625	3.024629638671875	1.735345886230469	0.3107476806640625	3.111619384765625	1.772317687988281	0.2131251220703125	3.18695068359375	2.010064147949219	0.0633128662109375	3.1681611328125	2.227654052734375	-0.0424993896484375	3.18989208984375	2.33243408203125	-0.0374691162109375
327	10.866667	2.9915546875	1.225199157714844	0.329611572265625	2.97279248046875	1.407669891357422	0.3234879150390625	2.95803466796875	1.553575988769531	0.3187451171875	2.99379345703125	1.772987854003906	0.340278076171875	2.968086669921875	1.737478698730469	0.365195068359375	2.89593896484375	1.767710083007813	0.4897265625	2.842322509765625	1.907627990722656	0.731320068359375	2.67922705078125	2.067921508789063	0.799423583984375	2.68620361328125	2.162275512695313	0.8287802734375	2.67516015625	2.2585498046875	0.883241943359375	2.64541748046875	2.186299926757813	0.7983828125	3.009313232421875	1.735589904785156	0.309609375	3.097857666015625	1.783593627929688	0.2192803955078125	3.242539306640625	2.002840454101563	0.09719775390625	3.275071533203125	2.200110107421875	-0.038482421875	3.3030458984375	2.302317260742187	-0.026327880859375
328	10.9	2.99177294921875	1.229774475097656	0.332874267578125	2.971900634765625	1.410348388671875	0.325346435546875	2.95511376953125	1.554581420898438	0.318752685546875	2.986893310546875	1.772409851074219	0.341044677734375	2.9606865234375	1.736997253417969	0.36459130859375	2.884207763671875	1.773375793457031	0.48313525390625	2.85826025390625	1.851277282714844	0.75253125	2.7225888671875	2.010996154785156	0.861876953125	2.72740869140625	2.094689453125	0.91289501953125	2.73240771484375	2.16961962890625	0.993439453125	2.654330322265625	2.10686279296875	0.8340380859375	3.004150390625	1.735465454101563	0.3115595703125	3.095516357421875	1.784213989257812	0.2264761962890625	3.300227294921875	1.958071411132813	0.125418701171875	3.366169921875	2.151092529296875	0.0001539306640625	3.415552734375	2.244291748046875	-0.00619482421875
329	10.933334	2.979774169921875	1.225005767822266	0.32936767578125	2.956672119140625	1.405924194335938	0.322547607421875	2.938041748046875	1.550534729003906	0.316982421875	2.96631103515625	1.769514770507812	0.34105810546875	2.9398173828125	1.73352197265625	0.3637958984375	2.859595947265625	1.765459533691406	0.48183056640625	2.85670654296875	1.802031494140625	0.7621474609375	2.74371630859375	1.939196350097656	0.9193740234375	2.753377197265625	2.018051574707031	0.977622802734375	2.78056103515625	2.08736474609375	1.0593330078125	2.64933056640625	2.024549560546875	0.9080905761718751	2.984984375	1.732783935546875	0.311841552734375	3.08084228515625	1.77534765625	0.2275770263671875	3.325109619140625	1.906570922851563	0.14953759765625	3.42795751953125	2.084389404296875	0.0248839111328125	3.49889306640625	2.16269140625	0.0342379150390625
330	10.966667	2.962936767578125	1.191528533935547	0.32900537109375	2.946076171875	1.372292846679688	0.31250830078125	2.932292236328125	1.516756713867188	0.2991064453125	2.967140625	1.7353310546875	0.314075927734375	2.93895166015625	1.701316040039063	0.337671630859375	2.854393798828125	1.730367797851562	0.453181396484375	2.882782958984375	1.756684448242188	0.732885009765625	2.799275390625	1.843058959960937	0.9371711425781249	2.833779052734375	1.888528686523438	1.01731591796875	2.864155029296875	1.944612915039063	1.1074404296875	2.735695068359375	1.925345825195313	1.001872314453125	2.98528369140625	1.696776123046875	0.2870625	3.085317626953125	1.724194580078125	0.2016280517578125	3.35683251953125	1.814264282226563	0.170885009765625	3.508164794921875	1.913397827148438	0.013186279296875	3.59873046875	1.965036376953125	0.032029052734375
331	11	2.950767578125	1.178492248535156	0.333883056640625	2.934531005859375	1.361804107666016	0.32029638671875	2.924273193359375	1.5086708984375	0.31091796875	2.963300537109375	1.729484436035156	0.322947021484375	2.93805859375	1.695037841796875	0.350269775390625	2.87192626953125	1.731065490722656	0.477513916015625	2.92239306640625	1.6910478515625	0.755991943359375	2.8565322265625	1.703596496582031	0.98633154296875	2.87264306640625	1.754994750976563	1.0701083984375	2.862402099609375	1.830434814453125	1.151931640625	2.76707568359375	1.795990417480469	1.008500732421875	2.977331298828125	1.690590209960937	0.2929722900390625	3.06663037109375	1.702240539550781	0.191027099609375	3.35607763671875	1.732374938964844	0.179584716796875	3.506323486328125	1.780763610839844	-0.0050841064453125	3.5963544921875	1.823403076171875	0.0346221923828125
332	11.033334	2.959178466796875	1.199684265136719	0.3357117919921875	2.942604248046875	1.383452362060547	0.3216585693359375	2.92258154296875	1.529152587890625	0.3056602783203125	2.95807666015625	1.75075439453125	0.3241746826171875	2.93080908203125	1.715573486328125	0.3487406005859375	2.85000732421875	1.729434814453125	0.4722896728515625	2.89151416015625	1.649803955078125	0.7444915771484375	2.8181923828125	1.586396240234375	0.9646697998046875	2.84306298828125	1.638927368164063	1.045895385742188	2.86984716796875	1.67649658203125	1.148035278320312	2.80241015625	1.654927612304688	1.070599243164063	2.97518408203125	1.712330078125	0.2949566650390625	3.073596435546875	1.7179697265625	0.20066943359375	3.362745849609375	1.686302734375	0.2268525390625	3.5330751953125	1.678046508789063	0.052871337890625	3.610463623046875	1.729139526367188	0.1073287353515625
333	11.066667	2.96150048828125	1.214343536376953	0.33051416015625	2.941388671875	1.398912078857422	0.3141806640625	2.917817138671875	1.54487939453125	0.295767822265625	2.948015869140625	1.769059204101562	0.312288818359375	2.92043701171875	1.733386474609375	0.336554931640625	2.83357373046875	1.73319921875	0.45803466796875	2.87259423828125	1.6185087890625	0.7200771484375	2.852230712890625	1.502317779541016	0.9317253417968751	2.8634990234375	1.495217071533203	1.031435546875	2.8582724609375	1.51440771484375	1.142552734375	2.861435546875	1.485718414306641	1.067010986328125	2.96714892578125	1.730328735351562	0.28410205078125	3.06926416015625	1.719927734375	0.1927803955078125	3.353852294921875	1.645843017578125	0.185919677734375	3.55901904296875	1.54422314453125	0.0976824951171875	3.625877685546875	1.626360473632813	0.120382080078125
334	11.1	2.962491455078125	1.230085266113281	0.339051025390625	2.942695068359375	1.414347717285156	0.323950927734375	2.925039306640625	1.561335693359375	0.310575927734375	2.944385009765625	1.786363830566406	0.324222900390625	2.918041748046875	1.749881652832031	0.34840283203125	2.83066796875	1.724176818847656	0.466310302734375	2.884782470703125	1.567707458496094	0.701974365234375	2.862962158203125	1.403278137207031	0.87781201171875	2.85979150390625	1.3893662109375	0.977150390625	2.81198583984375	1.407606628417969	1.077470947265625	2.79278076171875	1.361736755371094	0.9701357421875	2.96584521484375	1.748257446289063	0.2971048583984375	3.069717041015625	1.734919250488281	0.20868115234375	3.346382080078125	1.641985290527344	0.178079345703125	3.564272705078125	1.547122192382812	0.1193804931640625	3.670385009765625	1.552541687011719	0.139057861328125
335	11.133334	2.96851025390625	1.225129089355469	0.3322247314453125	2.94710009765625	1.410916748046875	0.3219114990234375	2.9257978515625	1.558660217285156	0.3100941162109375	2.93277783203125	1.785450134277344	0.3317735595703125	2.905449462890625	1.746821899414063	0.3519984130859375	2.80583642578125	1.709507995605469	0.4578712158203125	2.833181396484375	1.51019775390625	0.6669119873046875	2.8199091796875	1.324266662597656	0.8235848388671875	2.8373544921875	1.290621978759766	0.9173062744140625	2.79168896484375	1.299974304199219	1.020729370117188	2.839977783203125	1.261041442871094	0.9393858642578125	2.9591416015625	1.7489248046875	0.3061241455078125	3.0730859375	1.736578247070312	0.2291368408203125	3.33135791015625	1.593397644042969	0.2157176513671875	3.53640234375	1.462115478515625	0.1766612548828125	3.64261181640625	1.481185729980469	0.1909539794921875
336	11.166667	2.98636376953125	1.240561950683594	0.335779296875	2.9642275390625	1.424620910644531	0.328579345703125	2.94003955078125	1.570535278320313	0.3175244140625	2.9247392578125	1.795448303222656	0.32984130859375	2.901859619140625	1.755553649902344	0.351818115234375	2.81197119140625	1.703771362304688	0.458296142578125	2.853674560546875	1.480449462890625	0.63427783203125	2.833091552734375	1.261755218505859	0.73389111328125	2.826447021484375	1.211121398925781	0.820025634765625	2.81241259765625	1.151044006347656	0.91393994140625	2.8765029296875	1.26841259765625	0.86316357421875	2.9540380859375	1.761016479492187	0.30550341796875	3.066431640625	1.744172058105469	0.229431640625	3.30164404296875	1.569851806640625	0.234244140625	3.4712080078125	1.397817443847656	0.1980791015625	3.57775390625	1.382211059570313	0.203482666015625
337	11.2	3.004448974609375	1.247905364990234	0.3341949462890625	2.9828212890625	1.430288848876953	0.3283507080078125	2.958994140625	1.574923828125	0.3186861572265625	2.93569091796875	1.796965698242188	0.3312418212890625	2.9153017578125	1.7566513671875	0.3537745361328125	2.83348486328125	1.697783569335938	0.4611043701171875	2.863413330078125	1.445771820068359	0.5899720458984375	2.848596923828125	1.214349395751953	0.6473529052734375	2.82600732421875	1.144033905029297	0.7135501708984375	2.79148388671875	1.067565017700195	0.7866732177734375	2.7907666015625	1.116404663085937	0.7115413818359375	2.96518505859375	1.763957397460937	0.3062066650390625	3.0740849609375	1.742858032226563	0.2284683837890625	3.27164453125	1.53060498046875	0.2234046630859375	3.3974248046875	1.32858154296875	0.1799503173828125	3.4985087890625	1.294924713134766	0.1872396240234375
338	11.233334	2.9955908203125	1.21534326171875	0.339154296875	2.98330322265625	1.396997589111328	0.334342529296875	2.95751123046875	1.539583740234375	0.32001708984375	2.946742431640625	1.7605400390625	0.333697998046875	2.9253544921875	1.721637939453125	0.356786865234375	2.84632421875	1.663436401367187	0.464791259765625	2.84051611328125	1.396653900146484	0.556347900390625	2.79477490234375	1.164972229003906	0.573585205078125	2.778062255859375	1.075678421020508	0.611150146484375	2.713642822265625	1.009633850097656	0.671622802734375	2.814716552734375	1.045598892211914	0.63012744140625	2.9731474609375	1.726397583007813	0.307662109375	3.07543212890625	1.692666748046875	0.22750390625	3.2231669921875	1.446967559814453	0.2066314697265625	3.288305419921875	1.224331787109375	0.14593115234375	3.367728271484375	1.154499755859375	0.141569091796875
339	11.266667	2.99747412109375	1.199084716796875	0.3391685791015625	2.99112158203125	1.379654083251953	0.3364649658203125	2.9666318359375	1.52128662109375	0.3219830322265625	2.962904296875	1.740606689453125	0.3374840087890625	2.94117919921875	1.702470458984375	0.3606861572265625	2.859361328125	1.64689892578125	0.4664327392578125	2.8277490234375	1.371014556884766	0.5015242919921875	2.76475390625	1.145709655761719	0.4801429443359375	2.7278759765625	1.057648056030273	0.5000841064453125	2.655336181640625	0.9875273742675781	0.5425015869140625	2.81188525390625	1.044933868408203	0.5511837158203124	2.987349609375	1.706183349609375	0.3106798095703125	3.082897705078125	1.667808227539063	0.22617626953125	3.178424560546875	1.402464019775391	0.1837225341796875	3.193743408203125	1.178104736328125	0.106120361328125	3.25061328125	1.089849319458008	0.108323974609375
340	11.3	3.010861328125	1.188514892578125	0.346114990234375	3.00500048828125	1.368552978515625	0.3427735595703125	2.9794482421875	1.509693542480469	0.329663330078125	2.981436767578125	1.728642211914063	0.34089404296875	2.96206396484375	1.691492553710938	0.36725048828125	2.88453173828125	1.636190185546875	0.4757432861328125	2.828613037109375	1.362876708984375	0.4685999755859375	2.739062744140625	1.154988372802734	0.408404296875	2.696626708984375	1.068096954345703	0.41865673828125	2.621328369140625	0.9979192199707031	0.4548826904296875	2.7312666015625	1.027154251098633	0.4680369873046875	3.001806884765625	1.693354125976563	0.3121539306640625	3.07864453125	1.64647021484375	0.21450390625	3.1079658203125	1.367962341308594	0.1652457275390625	3.064169189453125	1.145799621582031	0.094650146484375	3.109754638671875	1.051994491577148	0.0854202880859375
341	11.333334	3.02931103515625	1.180441986083984	0.3418184814453125	3.025205322265625	1.359520080566406	0.3405106201171875	3.00324462890625	1.500390533447266	0.3270540771484375	3.008610595703125	1.717418212890625	0.3467608642578125	2.985650146484375	1.680078002929688	0.3691336669921875	2.89004248046875	1.621048828125	0.4584444580078125	2.8098662109375	1.363007873535156	0.3954136962890625	2.71857666015625	1.170751770019531	0.3008836669921875	2.652519287109375	1.10686474609375	0.2708392333984375	2.573891845703125	1.040200225830078	0.2370125732421875	2.731954345703125	1.048627136230469	0.3415108642578125	3.0312763671875	1.682866333007813	0.3193724365234375	3.10951318359375	1.636496948242188	0.2236407470703125	3.090520751953125	1.361917724609375	0.1590465087890625	2.99389794921875	1.168869903564453	0.0641234130859375	3.011884033203125	1.066341049194336	0.0653250732421875
342	11.366667	3.0333720703125	1.175665969848633	0.3523172607421875	3.030930419921875	1.354957885742188	0.3536112060546875	3.012802490234375	1.496757202148437	0.3429256591796875	3.018125732421875	1.713256896972656	0.3696646728515625	2.993357177734375	1.675415893554687	0.3891976318359375	2.881130859375	1.618971069335938	0.4589337158203125	2.79784619140625	1.371672149658203	0.3637977294921875	2.69683447265625	1.233103668212891	0.2058785400390625	2.6230458984375	1.185479888916016	0.1652071533203125	2.560313720703125	1.127938430786133	0.0977647705078125	2.692292236328125	1.106501190185547	0.2229569091796875	3.0425029296875	1.679322326660156	0.3428895263671875	3.122020751953125	1.639309936523437	0.2451790771484375	3.06543994140625	1.380840484619141	0.1447667236328125	2.9378154296875	1.226401214599609	0.0199136962890625	2.8898828125	1.150896011352539	0.0733995361328125
343	11.4	3.012743896484375	1.186470916748047	0.35338720703125	3.018770263671875	1.368304626464844	0.3661806640625	3.01029248046875	1.513820678710938	0.362628173828125	3.0291240234375	1.732648864746094	0.394552978515625	2.99865185546875	1.696096984863281	0.41024267578125	2.8647412109375	1.648811340332031	0.44472021484375	2.796161376953125	1.404278106689453	0.320994873046875	2.73848779296875	1.338001220703125	0.100765869140625	2.673501220703125	1.274883972167969	0.062251953125	2.5991943359375	1.207805770874024	0.0155498046875	2.6958798828125	1.212652603149414	0.1451708984375	3.05451806640625	1.696527526855469	0.370095458984375	3.1326767578125	1.653530029296875	0.26951171875	3.045119140625	1.42664599609375	0.1155205078125	2.87485009765625	1.334750518798828	-0.02666064453125	2.78524560546875	1.289537170410156	-0.06073486328125
344	11.433334	2.989613037109375	1.151126419067383	0.346647705078125	2.994048828125	1.332446014404297	0.356017333984375	2.98987744140625	1.477571838378906	0.357475341796875	3.01016162109375	1.697335632324219	0.36924560546875	2.986455078125	1.661728149414063	0.394931884765625	2.86758642578125	1.633542175292969	0.4740087890625	2.8452578125	1.363283477783203	0.3991787109375	2.7229638671875	1.459318908691406	0.221501953125	2.78409619140625	1.466689147949219	0.14522900390625	2.773634765625	1.484602722167969	0.0372041015625	2.81974755859375	1.457996032714844	0.130314208984375	3.028763671875	1.660096435546875	0.34107470703125	3.07388330078125	1.617065795898438	0.222602783203125	2.9492109375	1.389346832275391	0.10110595703125	2.7322080078125	1.408278503417969	0.0025185546875	2.66639501953125	1.404957824707031	-0.079929443359375
345	11.466667	2.9794716796875	1.126625518798828	0.341003173828125	2.9736357421875	1.308871246337891	0.33810400390625	2.96711376953125	1.454459320068359	0.334076416015625	2.9778359375	1.675986694335938	0.326384765625	2.95491064453125	1.641654296875	0.354773681640625	2.838184814453125	1.633335083007812	0.44228173828125	2.67250732421875	1.454274627685547	0.299880859375	2.7128896484375	1.686487670898438	0.27431982421875	2.79555126953125	1.730133544921875	0.24349365234375	2.81076025390625	1.8253447265625	0.297371826171875	2.8239423828125	1.762914672851562	0.28763232421875	2.99879443359375	1.637086669921875	0.301998046875	3.0432080078125	1.591148559570313	0.18372802734375	2.90721630859375	1.403463653564453	0.01308837890625	2.703297607421875	1.481262786865234	-0.08692919921875	2.610582275390625	1.439298004150391	-0.116501953125
346	11.5	2.97927880859375	1.151026397705078	0.339594482421875	2.9758076171875	1.334142669677734	0.341342041015625	2.9695078125	1.480421600341797	0.339548583984375	2.97679638671875	1.703137573242187	0.34439111328125	2.95423583984375	1.6667509765625	0.37083349609375	2.8317861328125	1.649850952148437	0.44994677734375	2.64796630859375	1.559985717773438	0.253423095703125	2.7131474609375	1.788235229492187	0.272181396484375	2.777126953125	1.861600830078125	0.25494921875	2.79762109375	1.957093994140625	0.307552001953125	2.803792236328125	1.8891962890625	0.28222216796875	2.99852734375	1.665840942382812	0.317817138671875	3.0424873046875	1.633647094726562	0.194286865234375	2.90016259765625	1.489992706298828	-0.012276611328125	2.69870263671875	1.595453369140625	-0.092493896484375	2.6233408203125	1.597159912109375	-0.1676441650390625
347	11.533334	2.969881103515625	1.169405792236328	0.321659423828125	2.96665966796875	1.354078399658203	0.322794677734375	2.96602880859375	1.501718475341797	0.325261962890625	2.985556640625	1.724638305664063	0.346404541015625	2.9622490234375	1.687167602539063	0.37146044921875	2.850205810546875	1.6698837890625	0.46659912109375	2.61880224609375	1.62419091796875	0.304683349609375	2.68637158203125	1.8531826171875	0.279049560546875	2.70393115234375	1.951314697265625	0.279634033203125	2.730814697265625	2.059370727539062	0.26886865234375	2.71376171875	1.981762084960938	0.259116455078125	3.00406884765625	1.68816552734375	0.315744140625	3.043181884765625	1.6662958984375	0.18717626953125	2.886311279296875	1.548609619140625	-0.028509033203125	2.68775927734375	1.677293212890625	-0.08460400390625	2.61546533203125	1.698643920898438	-0.1610225830078125
348	11.566667	2.98845947265625	1.173995056152344	0.332261962890625	3.001043701171875	1.356127990722656	0.344165283203125	3.00433837890625	1.502254913330078	0.3495556640625	3.048849609375	1.719333374023438	0.3711142578125	3.025119873046875	1.684112548828125	0.398001708984375	2.91668115234375	1.671770385742188	0.495877197265625	2.65972265625	1.73362939453125	0.39362841796875	2.57062158203125	1.854330322265625	0.209060791015625	2.5650234375	1.935209350585938	0.1526829833984375	2.54703173828125	2.020429565429688	0.08418066406249999	2.5688583984375	1.944941162109375	0.115172119140625	3.059624755859375	1.682342651367188	0.338260498046875	3.089067626953125	1.661216064453125	0.2083568115234375	2.900152587890625	1.681296142578125	-0.009093017578124999	2.727911865234375	1.849448608398438	-0.0175863037109375	2.629550537109375	1.813249755859375	-0.035460693359375
349	11.6	2.9839765625	1.186733367919922	0.3316373291015625	2.98918359375	1.368997955322266	0.3390106201171875	2.9879228515625	1.514857788085938	0.3417113037109375	3.0465361328125	1.727095458984375	0.3706265869140625	3.020481201171875	1.692732421875	0.3961995849609375	2.921520751953125	1.717500732421875	0.5009595947265625	2.66614990234375	1.814576477050781	0.4284212646484375	2.55883251953125	1.948660400390625	0.2647474365234375	2.552420654296875	2.043149047851562	0.23768603515625	2.541987060546875	2.147668090820313	0.203289794921875	2.5661142578125	2.040743408203125	0.1772445068359375	3.05493212890625	1.690693786621094	0.3366395263671875	3.08757763671875	1.693569702148437	0.2061727294921875	2.915181396484375	1.775587280273438	-0.009476318359374999	2.767083984375	1.96408251953125	0.0065001220703125	2.688476806640625	1.944601196289062	-0.0619735107421875
350	11.633334	2.98159716796875	1.193219451904297	0.330738037109375	2.98403076171875	1.375669860839844	0.337742431640625	2.981341796875	1.521599853515625	0.340493896484375	3.03564990234375	1.734565673828125	0.373261962890625	3.00886328125	1.699690063476563	0.397406494140625	2.91692236328125	1.724480590820312	0.5084921875	2.67213037109375	1.861703674316406	0.473197021484375	2.5576669921875	2.016027160644531	0.333781982421875	2.5494404296875	2.1127744140625	0.3168759765625	2.5622109375	2.216522705078125	0.280757080078125	2.565249755859375	2.1365283203125	0.2717041015625	3.04615380859375	1.698451965332031	0.339508056640625	3.09952978515625	1.711315246582031	0.216611328125	2.9792373046875	1.831090942382812	-0.016279052734375	2.8333701171875	2.021938781738281	-0.0067938232421875	2.76969482421875	2.0372607421875	-0.0902916259765625
351	11.666667	2.97761474609375	1.207186401367188	0.328397216796875	2.979474365234375	1.389061767578125	0.334736083984375	2.97767431640625	1.534513122558594	0.337874267578125	3.03124853515625	1.747016662597656	0.36985205078125	3.004926513671875	1.712166931152344	0.394198974609375	2.933740966796875	1.735451843261719	0.51932470703125	2.707361328125	1.902551879882812	0.53661328125	2.562000732421875	2.066202758789062	0.446781005859375	2.56721044921875	2.16015625	0.418589111328125	2.56210302734375	2.266426391601563	0.389763916015625	2.550945068359375	2.145850708007813	0.35446240234375	3.041538818359375	1.711039367675781	0.33613720703125	3.1118349609375	1.728480102539062	0.22321142578125	3.033093017578125	1.897612243652344	0.0048118896484375	2.890479248046875	2.086685424804688	-0.0315196533203125	2.83408447265625	2.151360107421875	-0.093353271484375
352	11.7	2.973681396484375	1.214571868896484	0.327156005859375	2.972427490234375	1.397341552734375	0.327250732421875	2.9687919921875	1.543407104492188	0.32570458984375	3.02546728515625	1.756087585449219	0.357737548828125	2.99834423828125	1.721535949707031	0.3820703125	2.93555712890625	1.7468828125	0.5119306640625	2.7250576171875	1.922649169921875	0.58226318359375	2.57622802734375	2.094714599609375	0.513674560546875	2.58028076171875	2.190192626953125	0.538158203125	2.5538564453125	2.28073779296875	0.4802109375	2.56216015625	2.235195068359375	0.4806025390625	3.035522705078125	1.719729675292969	0.324037109375	3.120984130859375	1.740391296386719	0.221949951171875	3.08614306640625	1.915179809570313	-0.004869384765625	2.9456650390625	2.09178369140625	-0.088395751953125	2.937611328125	2.19666015625	-0.1031806640625
353	11.733334	2.97454052734375	1.223157135009766	0.3267840576171875	2.97038623046875	1.406989349365234	0.3252069091796875	2.971445556640625	1.55398486328125	0.3267825927734375	3.026671142578125	1.768761413574219	0.3567161865234375	2.99739990234375	1.734833129882813	0.3800484619140625	2.92079541015625	1.748982116699219	0.5051151123046875	2.76891796875	1.941852416992187	0.6495548095703125	2.61958251953125	2.11842236328125	0.5889559326171875	2.600791015625	2.209547485351562	0.6235079345703125	2.584865966796875	2.316669921875	0.5975225830078125	2.5515234375	2.22544775390625	0.5692132568359375	3.039260498046875	1.731119567871094	0.3248648681640625	3.1337060546875	1.750398010253906	0.2295640869140625	3.17301025390625	1.956641540527344	0.02919873046875	3.047029296875	2.124936401367187	-0.0908502197265625	3.0452900390625	2.231406494140625	-0.0998663330078125
354	11.766667	2.974482177734375	1.221611724853516	0.326064208984375	2.97048876953125	1.406252197265625	0.324309326171875	2.9724189453125	1.553881530761719	0.326052490234375	3.031841064453125	1.768563171386719	0.35597998046875	3.002765380859375	1.734692077636719	0.380106689453125	2.931908203125	1.74987646484375	0.509139892578125	2.806683837890625	1.932029479980469	0.690745849609375	2.6606962890625	2.12265087890625	0.688886962890625	2.6220673828125	2.208377685546875	0.721992919921875	2.59826171875	2.3042587890625	0.66952197265625	2.5895634765625	2.19020458984375	0.616587890625	3.042891357421875	1.730859985351562	0.323283935546875	3.135763427734375	1.749791870117188	0.22555126953125	3.212541015625	1.965253967285156	0.04486181640625	3.13809765625	2.1636083984375	-0.0744483642578125	3.149920654296875	2.26398828125	-0.110568115234375
355	11.8	2.969425048828125	1.222294876098633	0.328143798828125	2.96268603515625	1.407340026855469	0.326251708984375	2.962191650390625	1.55537353515625	0.32758740234375	3.018259765625	1.7717216796875	0.35640869140625	2.990483642578125	1.737140197753906	0.381326904296875	2.924624755859375	1.749522094726562	0.513710693359375	2.83042138671875	1.90806298828125	0.733398681640625	2.68714453125	2.094728515625	0.7842265625	2.6644267578125	2.174899536132813	0.839418212890625	2.6177626953125	2.202466918945313	0.7412275390625001	2.619186767578125	2.18144677734375	0.707176513671875	3.029171630859375	1.73420654296875	0.323242431640625	3.12039306640625	1.7544091796875	0.223726806640625	3.233188232421875	1.966246643066406	0.056943115234375	3.241855224609375	2.171716796875	-0.07397436523437501	3.273844970703125	2.270810180664062	-0.1011468505859375
356	11.833334	2.976756591796875	1.229545639038086	0.3313499755859375	2.9666474609375	1.413463195800781	0.323723876953125	2.964244140625	1.560807800292969	0.3214793701171875	3.003141845703125	1.780181457519531	0.34778125	2.974259765625	1.745039245605469	0.3700556640625	2.888504150390625	1.763741760253906	0.48886962890625	2.882497802734375	1.858650512695312	0.758123291015625	2.7542861328125	2.039558349609375	0.849090087890625	2.755387451171875	2.12173681640625	0.905182373046875	2.69497998046875	2.11435888671875	0.811567626953125	2.663854736328125	2.137081787109375	0.829628173828125	3.02066162109375	1.742382568359375	0.3183294677734375	3.1210009765625	1.775110046386719	0.232724365234375	3.32797607421875	1.946144409179687	0.1206328125	3.3452587890625	2.118701416015625	-0.04916015625	3.38745361328125	2.215746826171875	-0.065896240234375
357	11.866667	2.972123779296875	1.225232131958008	0.3317376708984375	2.958427978515625	1.40880712890625	0.322465087890625	2.952343994140625	1.555973571777344	0.318201904296875	2.98830908203125	1.77582568359375	0.34432421875	2.960888671875	1.74006884765625	0.367430908203125	2.880978271484375	1.760327941894531	0.48997216796875	2.901454833984375	1.814026428222656	0.769629150390625	2.805008056640625	1.974883483886719	0.918768310546875	2.797685791015625	2.045045654296875	0.988916748046875	2.728408203125	2.043264770507812	0.9013955078125	2.69607470703125	2.046639770507813	0.903751708984375	3.0053984375	1.738502197265625	0.31404150390625	3.102814208984375	1.769675903320313	0.2246055908203125	3.342577392578125	1.903065246582031	0.1279349365234375	3.404654052734375	2.066524169921875	-0.040321044921875	3.48288818359375	2.136027587890625	-0.0631832275390625
358	11.9	2.963210693359375	1.184253189086914	0.342111083984375	2.963083984375	1.366823150634766	0.329408203125	2.9652255859375	1.512875854492187	0.32102490234375	3.006978515625	1.730637573242187	0.341910888671875	2.9770078125	1.696931274414063	0.364130859375	2.890971923828125	1.724738159179688	0.4795810546875	2.90056201171875	1.74410595703125	0.762232421875	2.82153955078125	1.874797119140625	0.9446691894531249	2.873423828125	1.90507763671875	1.02308056640625	2.810904296875	1.901356201171875	0.93162646484375	2.7803134765625	1.961022216796875	1.0202470703125	3.024577392578125	1.691958740234375	0.3143505859375	3.1283603515625	1.714119873046875	0.231058837890625	3.413923583984375	1.7481455078125	0.20414892578125	3.54933349609375	1.87915234375	0.0539775390625	3.6417099609375	1.9315537109375	0.059681884765625
359	11.933334	2.943237060546875	1.18405712890625	0.339845947265625	2.93628759765625	1.365752197265625	0.325360595703125	2.93263525390625	1.511168090820312	0.31510009765625	2.96743994140625	1.729727966308594	0.332168701171875	2.940557373046875	1.695166137695312	0.356544189453125	2.8634638671875	1.71482763671875	0.479147705078125	2.898783935546875	1.685688659667969	0.7579482421875	2.84250244140625	1.76856298828125	0.972883056640625	2.901031005859375	1.796815795898437	1.046834228515625	2.826408203125	1.793852661132812	0.9654248046875	2.7993310546875	1.835052551269531	1.0635244140625	2.98436669921875	1.691704406738281	0.30360205078125	3.081854736328125	1.711352783203125	0.213109375	3.36751953125	1.708532592773437	0.1775697021484375	3.535535400390625	1.805735534667969	0.036191650390625	3.63826953125	1.831384033203125	0.0411611328125
360	11.966667	2.94778173828125	1.194842803955078	0.3318287353515625	2.93307421875	1.377316009521484	0.314173583984375	2.929927001953125	1.524079223632812	0.3058890380859375	2.9559580078125	1.745862609863281	0.3208865966796875	2.93107421875	1.710049865722656	0.346408203125	2.853691650390625	1.715241760253906	0.4717152099609375	2.913516845703125	1.6323203125	0.7376077880859375	2.874745849609375	1.642819946289062	0.9733077392578126	2.9445888671875	1.684429504394531	1.030266723632812	2.8388369140625	1.669582885742187	0.9985814208984375	2.928028564453125	1.651293762207031	1.084241333007812	2.973852294921875	1.708098815917969	0.2918277587890625	3.068686767578125	1.725408203125	0.1965052490234375	3.351662353515625	1.662834655761719	0.1802996826171875	3.55179052734375	1.713396545410156	0.0537427978515625	3.627803955078125	1.765522705078125	0.1078587646484375
361	12	2.949623779296875	1.209562133789063	0.331748291015625	2.928537109375	1.392529266357422	0.3125216064453125	2.922902587890625	1.540247192382812	0.304523193359375	2.94275146484375	1.764414794921875	0.3162083740234375	2.9186142578125	1.72806884765625	0.3423753662109375	2.839392333984375	1.730568359375	0.46781103515625	2.893567138671875	1.616071044921875	0.725161376953125	2.878648681640625	1.530460693359375	0.94967236328125	2.9321884765625	1.52575	1.03393994140625	2.84840185546875	1.555851318359375	0.96572802734375	2.888512451171875	1.489149810791015	1.067498291015625	2.961954833984375	1.726462768554688	0.2876190185546875	3.056926025390625	1.7427060546875	0.190924560546875	3.335666015625	1.66031640625	0.1603916015625	3.5528056640625	1.62050927734375	0.0569552001953125	3.647629638671875	1.655586181640625	0.09382592773437499
362	12.033334	2.945838134765625	1.211464202880859	0.3381351318359375	2.920917724609375	1.394721893310547	0.3188287353515625	2.914332275390625	1.543027465820312	0.311011962890625	2.940894287109375	1.767189331054687	0.32685302734375	2.91697705078125	1.730714233398438	0.3534508056640625	2.842289306640625	1.724536987304687	0.482228515625	2.894733642578125	1.567528442382812	0.717934814453125	2.8966474609375	1.441533477783203	0.92423974609375	2.9070869140625	1.377325408935547	1.00066845703125	2.865796875	1.445096343994141	0.920754638671875	2.8980625	1.325185333251953	0.960994140625	2.9577275390625	1.72929052734375	0.2963780517578125	3.049232421875	1.736569091796875	0.194582275390625	3.31194384765625	1.615614379882813	0.144772216796875	3.51934228515625	1.5359931640625	0.041936279296875	3.6229111328125	1.519461791992188	0.06797705078125001
363	12.066667	2.97286376953125	1.227427215576172	0.3342041015625	2.944836181640625	1.411674652099609	0.323482421875	2.93129833984375	1.560279663085937	0.3212064208984375	2.932649169921875	1.786948608398438	0.336201171875	2.910310546875	1.7481240234375	0.361180908203125	2.83046142578125	1.710257690429688	0.4818623046875	2.875109375	1.509211883544922	0.68482958984375	2.89204150390625	1.333664947509765	0.8515437011718749	2.9121640625	1.307798858642578	0.946821533203125	2.869170166015625	1.354997161865234	0.853510009765625	2.89992822265625	1.278435943603516	0.97231787109375	2.956134033203125	1.7507578125	0.30777978515625	3.05731298828125	1.742638305664062	0.2148692626953125	3.313231689453125	1.599880249023438	0.1844119873046875	3.511369384765625	1.470938751220703	0.117230712890625	3.614550537109375	1.439839141845703	0.10474853515625
364	12.1	2.977302978515625	1.232585540771484	0.331486572265625	2.9472392578125	1.415989471435547	0.323265380859375	2.93045361328125	1.563759643554687	0.32217431640625	2.927488525390625	1.789225463867187	0.34236474609375	2.905139404296875	1.749598754882812	0.3656572265625	2.8229208984375	1.7020888671875	0.4805615234375	2.855444580078125	1.470186431884766	0.648484375	2.867169921875	1.271090728759766	0.785291015625	2.908376220703125	1.224286834716797	0.863990478515625	2.85429052734375	1.297089141845703	0.797132568359375	2.980019287109375	1.228450592041016	0.850071044921875	2.952359375	1.754224975585938	0.31395361328125	3.055544189453125	1.743532592773438	0.224264892578125	3.2875908203125	1.566004272460938	0.195213134765625	3.46544677734375	1.411604583740234	0.1280478515625	3.56181982421875	1.362999237060547	0.134226318359375
365	12.133334	2.995730224609375	1.234427368164063	0.3321165771484375	2.969312744140625	1.416594635009766	0.3266611328125	2.94651953125	1.561936157226563	0.32113037109375	2.939290283203125	1.784953735351563	0.3419073486328125	2.91878515625	1.745189575195313	0.3655318603515625	2.842317626953125	1.692218505859375	0.4800750732421875	2.864305419921875	1.438270965576172	0.6081072998046875	2.85219921875	1.219355163574219	0.7042635498046875	2.89403662109375	1.167246276855469	0.7778414306640625	2.8244765625	1.227945953369141	0.7152537841796875	2.89631640625	1.124753265380859	0.7778043212890625	2.963760986328125	1.750931274414063	0.3129051513671875	3.062236572265625	1.73963134765625	0.2201566162109375	3.25631396484375	1.525378784179688	0.1901141357421875	3.387905517578125	1.3393359375	0.1073568115234375	3.4720869140625	1.277005798339844	0.1293094482421875
366	12.166667	3.005874267578125	1.212487426757813	0.341016845703125	2.98864013671875	1.394911285400391	0.336959228515625	2.961642333984375	1.538403076171875	0.32468798828125	2.964518310546875	1.760492065429688	0.345039794921875	2.942075927734375	1.721939697265625	0.368398193359375	2.860475830078125	1.66947216796875	0.478652587890625	2.850764892578125	1.400161956787109	0.567947021484375	2.8043203125	1.171362396240234	0.615575439453125	2.8213857421875	1.106826690673828	0.688581787109375	2.76937841796875	1.177163238525391	0.620239990234375	2.7986298828125	1.057135162353516	0.653448974609375	2.987559326171875	1.725494995117188	0.316452392578125	3.0845283203125	1.697406982421875	0.2266678466796875	3.238890869140625	1.453938323974609	0.202806640625	3.3068876953125	1.240764465332031	0.11250341796875	3.37570751953125	1.160787963867187	0.1270889892578125
367	12.2	3.00427734375	1.206911499023438	0.34074609375	2.9956513671875	1.389144775390625	0.339587158203125	2.963802734375	1.530167602539062	0.320319091796875	2.96762646484375	1.750604370117188	0.346473876953125	2.943603515625	1.711900390625	0.36738525390625	2.856543701171875	1.650082397460938	0.467232177734375	2.799687255859375	1.374974334716797	0.49791796875	2.7367666015625	1.146294708251953	0.49941357421875	2.76204296875	1.099988372802734	0.58256005859375	2.66845068359375	1.041408416748047	0.5868952636718749	2.764935791015625	1.040775924682617	0.555447509765625	2.99183740234375	1.716250366210938	0.318491455078125	3.09147998046875	1.67972607421875	0.23588623046875	3.19029443359375	1.413697265625	0.187169921875	3.21561328125	1.189383361816406	0.1051265869140625	3.2737744140625	1.100751312255859	0.1033660888671875
368	12.233334	3.043055908203125	1.192539611816406	0.3436182861328125	3.0339658203125	1.374570922851563	0.3441177978515625	2.995960205078125	1.514589111328125	0.33066357421875	3.0027353515625	1.735457641601562	0.3497379150390625	2.98419384765625	1.697241638183594	0.376254150390625	2.911237548828125	1.636292358398437	0.487115234375	2.825142578125	1.36743017578125	0.487312744140625	2.722158935546875	1.157207397460938	0.450653076171875	2.750249267578125	1.096008056640625	0.52236572265625	2.66283984375	1.028590606689453	0.522333740234375	2.7516533203125	1.042178253173828	0.482755859375	3.0207919921875	1.700524780273438	0.3181475830078125	3.093152099609375	1.656915649414063	0.213685302734375	3.1270478515625	1.3795322265625	0.1454730224609375	3.093229248046875	1.155535919189453	0.06638073730468751	3.131029541015625	1.059888961791992	0.041046875
369	12.266667	3.055597900390625	1.182544281005859	0.3370721435546875	3.049002197265625	1.364667419433594	0.338452880859375	3.01448388671875	1.505566650390625	0.324894287109375	3.02522412109375	1.725958679199219	0.3472266845703125	3.004804443359375	1.68782861328125	0.372449462890625	2.92013671875	1.620756774902344	0.4707236328125	2.79849755859375	1.372065368652344	0.4155322265625	2.667607421875	1.195071594238281	0.327911376953125	2.65285693359375	1.117379547119141	0.386412353515625	2.66124267578125	1.040598724365234	0.4652691650390625	2.67368505859375	1.083535369873047	0.388764892578125	3.043792724609375	1.691043212890625	0.315919921875	3.111486328125	1.644561401367187	0.20959521484375	3.0889404296875	1.367012756347656	0.1375406494140625	2.994107421875	1.164470733642578	0.050649169921875	3.01416943359375	1.064558563232422	0.0217923583984375
370	12.3	3.06896337890625	1.178658020019531	0.3392073974609375	3.06636962890625	1.359637359619141	0.3438656005859375	3.03924853515625	1.501012634277344	0.3287274169921875	3.05527783203125	1.718176452636719	0.3623343505859375	3.02926220703125	1.680467346191406	0.3817159423828125	2.9205478515625	1.613657775878906	0.4507462158203125	2.79437841796875	1.388867950439453	0.3402781982421875	2.669017578125	1.258654754638672	0.1894967041015625	2.623091552734375	1.204698516845703	0.2567987060546875	2.599341796875	1.142543518066406	0.3439661865234375	2.6254228515625	1.159262817382813	0.2498172607421875	3.07741845703125	1.683775634765625	0.3333988037109375	3.153358642578125	1.637340881347656	0.2339508056640625	3.092964599609375	1.375505981445313	0.1367315673828125	2.964107421875	1.214831756591797	0.0167435302734375	2.96598876953125	1.11157551574707	0.036899169921875
371	12.333334	3.048211181640625	1.197916519165039	0.348204833984375	3.0533642578125	1.377912170410156	0.36180224609375	3.039679931640625	1.52114453125	0.350014404296875	3.058161865234375	1.734978637695312	0.397184814453125	3.02638330078125	1.698382751464844	0.40778125	2.892448974609375	1.649074096679688	0.431599609375	2.796588623046875	1.435353820800781	0.2787138671875	2.72397119140625	1.305993408203125	0.096759033203125	2.653793701171875	1.257551147460938	0.143965576171875	2.5963544921875	1.200516159057617	0.2175185546875	2.647892578125	1.216611526489258	0.144777099609375	3.08481201171875	1.700422912597656	0.372825439453125	3.1724482421875	1.658206848144531	0.281955810546875	3.093024658203125	1.429553039550781	0.131499267578125	2.95212451171875	1.337927459716797	-0.036641357421875	2.9311982421875	1.244271469116211	0.005834228515625
372	12.366667	3.02694580078125	1.179093933105469	0.35251513671875	3.0386123046875	1.359082855224609	0.370418701171875	3.030420654296875	1.503752532958984	0.369778076171875	3.05378515625	1.72080908203125	0.4012705078125	3.02605419921875	1.684258178710937	0.4206298828125	2.89947802734375	1.645554443359375	0.480407470703125	2.83141064453125	1.423337677001953	0.322900146484375	2.756560546875	1.489968597412109	0.10963232421875	2.761677001953125	1.462631561279297	0.01583935546875	2.7873857421875	1.412691864013672	-0.07848193359375	2.80243994140625	1.509763488769531	0.00139501953125	3.075177978515625	1.685252319335937	0.373086181640625	3.1282724609375	1.649734619140625	0.255736572265625	3.02845849609375	1.408704010009766	0.138373779296875	2.83430712890625	1.328423767089844	0.02523486328125	2.835950439453125	1.22615397644043	0.050408203125
373	12.4	3.032017578125	1.127862487792969	0.365495361328125	3.0396630859375	1.309374877929687	0.3786826171875	3.039080078125	1.454923370361328	0.38324658203125	3.050699951171875	1.676272338867188	0.3853017578125	3.028330078125	1.640820068359375	0.4126357421875	2.920466796875	1.61220458984375	0.506705322265625	2.76809326171875	1.469150543212891	0.31717138671875	2.76049755859375	1.62373681640625	0.13794384765625	2.72243212890625	1.633893432617187	0.047868408203125	2.7044033203125	1.62998779296875	-0.0609013671875	2.72737890625	1.633009887695313	0.0122568359375	3.07083935546875	1.638479125976563	0.35870556640625	3.11592236328125	1.599707397460937	0.23831787109375	2.95741162109375	1.414569122314453	0.08585791015624999	2.7626220703125	1.539884521484375	0.023738525390625	2.673621337890625	1.535839721679688	-0.0334306640625
374	12.433334	3.02786083984375	1.114160034179688	0.36064111328125	3.03145458984375	1.295814239501953	0.36860546875	3.02581494140625	1.441093475341797	0.36951904296875	3.03268017578125	1.661781616210937	0.384666259765625	3.01272509765625	1.624234741210937	0.410906005859375	2.91169189453125	1.586427734375	0.50887744140625	2.71117822265625	1.538411254882813	0.316931884765625	2.63399267578125	1.637258056640625	0.116501708984375	2.5823466796875	1.661915771484375	0.0367525634765625	2.53080810546875	1.690130737304687	-0.056416748046875	2.5725771484375	1.662380126953125	0.001530029296875	3.0520546875	1.626256469726562	0.354734619140625	3.093638671875	1.606711303710938	0.228794921875	2.901810546875	1.474148529052734	0.061419189453125	2.70444384765625	1.603889282226562	0.0221964111328125	2.62877587890625	1.6271259765625	-0.047838623046875
375	12.466667	3.0062607421875	1.142432403564453	0.3408193359375	3.0105517578125	1.322665679931641	0.35212841796875	3.00961572265625	1.466937042236328	0.35842919921875	3.025893798828125	1.684489868164063	0.385407470703125	3.005067626953125	1.64662646484375	0.4098125	2.9068310546875	1.61457080078125	0.5111640625	2.694417236328125	1.619524536132813	0.329107421875	2.63119091796875	1.724269653320313	0.1286563720703125	2.5849189453125	1.747223266601563	0.045964599609375	2.52169580078125	1.804907348632812	-0.0221910400390625	2.61395361328125	1.817018432617187	0.052813232421875	3.043035400390625	1.650177368164063	0.353343505859375	3.080152099609375	1.643825805664062	0.22562255859375	2.88233447265625	1.524118530273437	0.0588370361328125	2.673568115234375	1.637212158203125	0.0453741455078125	2.593140625	1.70459619140625	0.048728271484375
376	12.5	3.01148779296875	1.147754516601563	0.339692138671875	3.0226669921875	1.331364501953125	0.353154296875	3.01628125	1.478677124023438	0.353785400390625	3.050824462890625	1.69770703125	0.3885830078125	3.0267412109375	1.660030029296875	0.412420654296875	2.91622314453125	1.630530395507813	0.506	2.688322021484375	1.675041931152344	0.339567626953125	2.602478271484375	1.786307434082031	0.14528125	2.593396240234375	1.855802307128906	0.0745819091796875	2.578640869140625	1.956082946777344	0.0276220703125	2.54543212890625	1.899180603027344	0.06649926757812499	3.065204345703125	1.662533630371094	0.354499755859375	3.093432373046875	1.649645690917969	0.222128173828125	2.861216796875	1.616305541992187	0.0497860107421875	2.634802978515625	1.685585876464844	-0.004049560546875	2.599650390625	1.781316223144531	0.0289560546875
377	12.533334	3.011906982421875	1.158326812744141	0.337798095703125	3.0245478515625	1.342993713378906	0.34857763671875	3.02807373046875	1.491105743408203	0.353273681640625	3.06201611328125	1.712106201171875	0.383549072265625	3.039430419921875	1.67431787109375	0.40917724609375	2.940765380859375	1.649313232421875	0.5173996582031249	2.70496728515625	1.735884155273438	0.378165283203125	2.6248291015625	1.873475219726563	0.1971966552734375	2.623267333984375	1.9487109375	0.13122607421875	2.6242802734375	2.047577758789062	0.0779793701171875	2.617150634765625	1.978805297851562	0.10555810546875	3.075171142578125	1.676426025390625	0.34909619140625	3.1045615234375	1.667447387695312	0.2159202880859375	2.866266357421875	1.693971923828125	0.0481590576171875	2.647572021484375	1.78594677734375	-0.0092589111328125	2.6181494140625	1.875809204101563	0.042409912109375
378	12.566667	3.00896630859375	1.173448883056641	0.3386949462890625	3.0200185546875	1.355867095947266	0.3512718505859375	3.0141689453125	1.502190368652344	0.3527418212890625	3.0560791015625	1.71794384765625	0.3899954833984375	3.0324013671875	1.680641418457031	0.4140950927734375	2.93505126953125	1.666173583984375	0.5229920654296875	2.72864111328125	1.820252197265625	0.4039715576171875	2.62008056640625	1.9678125	0.2518011474609375	2.62453515625	2.053750244140625	0.2031116943359375	2.6403837890625	2.159070556640625	0.172029296875	2.62857763671875	2.071159301757812	0.17142333984375	3.06765625	1.683410278320312	0.3547305908203125	3.096201171875	1.684714172363281	0.2227550048828125	2.89013623046875	1.772828186035156	0.0401092529296875	2.68573876953125	1.893821044921875	-0.00163623046875	2.662876953125	1.986848999023437	0.0448016357421875
379	12.6	3.001144287109375	1.189356643676758	0.3368157958984375	3.009240478515625	1.3696923828125	0.3527640380859375	3.0081044921875	1.514343872070313	0.3607642822265625	3.051471923828125	1.727147827148438	0.3990721435546875	3.026330810546875	1.690719787597656	0.4218709716796875	2.9300009765625	1.713624145507813	0.5280841064453125	2.705060302734375	1.864837829589844	0.4550780029296875	2.6189091796875	2.020802917480469	0.3009405517578125	2.62846533203125	2.1155615234375	0.2786536865234375	2.642216796875	2.220327392578125	0.2489537353515625	2.63233349609375	2.132607421875	0.2419730224609375	3.063947998046875	1.692693908691406	0.3648277587890625	3.1152919921875	1.715364868164063	0.2436053466796875	2.938302490234375	1.825591552734375	0.0478294677734375	2.73569580078125	1.950952453613281	0.0353861083984375	2.720713134765625	2.055166748046875	0.032858154296875
380	12.633334	2.99893994140625	1.196591110229492	0.3397747802734375	3.00625927734375	1.378021911621094	0.3534776611328125	3.00607861328125	1.523418762207031	0.3606932373046875	3.04968701171875	1.737337036132812	0.3986600341796875	3.02466650390625	1.700716552734375	0.4218067626953125	2.936940673828125	1.726164001464844	0.5355863037109375	2.7150615234375	1.895910705566406	0.4967086181640625	2.62543603515625	2.06952734375	0.3630416259765625	2.64301123046875	2.16409375	0.3428414306640625	2.64940625	2.2713515625	0.3179725341796875	2.658094482421875	2.1704697265625	0.2915880126953125	3.0619814453125	1.702707885742187	0.3641722412109375	3.1199873046875	1.731529235839844	0.2466041259765625	2.974693359375	1.881048217773437	0.048795166015625	2.78896240234375	2.03224365234375	0.038117431640625	2.786507080078125	2.137903930664063	0.0434747314453125
381	12.666667	2.99650146484375	1.199377838134766	0.337893310546875	3.001779052734375	1.380759979248047	0.351482666015625	2.998275634765625	1.526061340332031	0.3576376953125	3.0439052734375	1.740336975097656	0.38987353515625	3.018798583984375	1.70453955078125	0.4141123046875	2.937434814453125	1.73737353515625	0.5305654296875	2.7248515625	1.922085205078125	0.5421533203125	2.63495068359375	2.107498291015625	0.42594921875	2.650342529296875	2.204168701171875	0.417938232421875	2.640388671875	2.312145629882813	0.398229248046875	2.6579423828125	2.223791870117187	0.382265625	3.05562255859375	1.704783142089844	0.356186767578125	3.12202197265625	1.7368466796875	0.2441357421875	3.017506103515625	1.912663879394531	0.04253369140625	2.84565966796875	2.07947900390625	0.036954345703125	2.856640625	2.184103637695312	0.047734130859375
382	12.7	2.99150048828125	1.212154174804688	0.3398857421875	2.995623291015625	1.394174621582031	0.3482392578125	2.994023193359375	1.539825317382812	0.3519580078125	3.044994140625	1.752972961425781	0.3860556640625	3.01898828125	1.71753759765625	0.410043212890625	2.94566552734375	1.749175964355469	0.53231494140625	2.741715087890625	1.936214477539063	0.58817041015625	2.63527783203125	2.129735107421875	0.5023564453125	2.656484375	2.225010986328125	0.490111572265625	2.65589306640625	2.330845947265625	0.458740478515625	2.656861328125	2.25265966796875	0.46725634765625	3.055833984375	1.717377258300781	0.3520009765625	3.132634765625	1.749988952636719	0.2467001953125	3.0758388671875	1.950930725097656	0.048862060546875	2.9221396484375	2.134323486328125	0.0310518798828125	2.94016162109375	2.238132080078125	0.04191259765625
383	12.733334	2.9902626953125	1.218084899902344	0.3379190673828125	2.9923662109375	1.40015771484375	0.3452813720703125	2.989846435546875	1.545783874511719	0.3486549072265625	3.037033935546875	1.759703125	0.3831666259765625	3.01218896484375	1.723606628417969	0.4073831787109375	2.946122314453125	1.753320251464844	0.5341666259765625	2.762226806640625	1.946152282714844	0.6273094482421875	2.647232421875	2.14596533203125	0.5727305908203125	2.66026953125	2.243414428710937	0.5698648681640625	2.671359375	2.352906982421875	0.5614647216796875	2.6634404296875	2.263649780273437	0.5312576904296875	3.04799609375	1.724541320800781	0.3487125244140625	3.124523193359375	1.759757446289063	0.244076904296875	3.117030029296875	1.969802062988281	0.0477462158203125	2.974924560546875	2.162357421875	0.0308253173828125	3.00911083984375	2.262427856445313	0.0365830078125
384	12.766667	2.992282470703125	1.222013824462891	0.33657958984375	2.99175439453125	1.404786376953125	0.341926025390625	2.985101806640625	1.550814819335937	0.342450439453125	3.02969189453125	1.766273803710937	0.37565087890625	3.003840576171875	1.730314880371094	0.399365234375	2.93640625	1.752504272460937	0.5275322265625	2.77495458984375	1.934984619140625	0.671937255859375	2.67277001953125	2.147645751953125	0.642911865234375	2.6668408203125	2.2461337890625	0.645170654296875	2.70067822265625	2.350568969726563	0.6597734374999999	2.6718193359375	2.280133178710938	0.631251953125	3.04247119140625	1.730493225097656	0.342224609375	3.1289716796875	1.762266906738281	0.243859130859375	3.16205322265625	1.974067626953125	0.0506533203125	3.0534814453125	2.186666748046875	0.01962890625	3.089076904296875	2.286622680664062	0.025449462890625
385	12.8	2.99185400390625	1.221699340820313	0.3368885498046875	2.989633056640625	1.404858337402344	0.3411759033203125	2.9813935546875	1.551103149414062	0.3406898193359375	3.0234716796875	1.767645751953125	0.3731397705078125	2.99793798828125	1.73141357421875	0.3969979248046875	2.931210693359375	1.749859619140625	0.5264620361328125	2.785719970703125	1.922381286621094	0.6985467529296875	2.6757412109375	2.133098754882813	0.7140836181640625	2.671028076171875	2.230580078125	0.7300504150390625	2.724138916015625	2.324108276367188	0.7573721923828125	2.680091796875	2.259966918945312	0.7004952392578125	3.036770263671875	1.731803955078125	0.3398260498046875	3.125016357421875	1.763339050292969	0.2425653076171875	3.1958818359375	1.982943603515625	0.0682872314453125	3.124703369140625	2.205683715820312	0.009087158203124999	3.176198486328125	2.2985791015625	0.0166121826171875
386	12.833334	2.9929736328125	1.221527954101562	0.3361324462890625	2.986263916015625	1.405057067871094	0.3365211181640625	2.9754404296875	1.551447875976562	0.33352880859375	3.017303466796875	1.768851745605469	0.364037109375	2.991186279296875	1.732884704589844	0.3879140625	2.919515869140625	1.746127197265625	0.515753662109375	2.81396044921875	1.900601684570312	0.7300390624999999	2.703809814453125	2.10464404296875	0.786947021484375	2.71353125	2.196096923828125	0.82392724609375	2.7522236328125	2.299195068359375	0.8396201171875	2.695872802734375	2.2251328125	0.77225048828125	3.031234130859375	1.732473693847656	0.331388671875	3.120821533203125	1.763339111328125	0.2347003173828125	3.234157958984375	1.979640686035156	0.07855371093749999	3.19583154296875	2.204853515625	-0.000615234375	3.247594482421875	2.297850341796875	0.007343994140625
387	12.866667	2.98996337890625	1.228954193115234	0.3351534423828125	2.979234375	1.411626129150391	0.3326995849609375	2.966803466796875	1.557331298828125	0.3282510986328125	3.003100830078125	1.775087280273437	0.3575789794921875	2.976813232421875	1.739029418945313	0.3807454833984375	2.90038623046875	1.755803466796875	0.5047603759765625	2.8321376953125	1.882287658691406	0.7490870361328125	2.7182138671875	2.06857861328125	0.8435321044921875	2.73182763671875	2.134069091796875	0.9162095947265625	2.7726279296875	2.220633056640625	0.9721319580078125	2.70944580078125	2.181714599609375	0.8874571533203125	3.0189892578125	1.738733032226563	0.3260977783203125	3.11044775390625	1.77825634765625	0.2351522216796875	3.287614013671875	1.959959533691406	0.0972510986328125	3.2860029296875	2.176771484375	-0.007796142578125	3.34424072265625	2.2649013671875	0.0045457763671875
388	12.9	2.98849462890625	1.22684521484375	0.3349130859375	2.9771611328125	1.410201690673828	0.3306845703125	2.963215087890625	1.556291870117188	0.324071044921875	3.000009033203125	1.77464501953125	0.3552451171875	2.972767578125	1.73851513671875	0.37763330078125	2.892894287109375	1.753656555175781	0.5003942871093749	2.844427001953125	1.830920043945313	0.770013671875	2.745074462890625	2.00953955078125	0.893678955078125	2.752612060546875	2.058130249023438	0.979811767578125	2.779351318359375	2.129808959960938	1.060642578125	2.72662451171875	2.112275146484375	0.954448486328125	3.016652099609375	1.738150573730469	0.323981689453125	3.112274169921875	1.774898315429688	0.2353603515625	3.321777099609375	1.9344482421875	0.11386962890625	3.365743896484375	2.14664697265625	0.0063447265625	3.422265869140625	2.237066528320312	0.0121329345703125
389	12.933334	2.980331298828125	1.219699066162109	0.336057373046875	2.96596240234375	1.401328491210938	0.3296666259765625	2.948218505859375	1.545714599609375	0.3207218017578125	2.9799521484375	1.763831604003906	0.3459732666015625	2.95436474609375	1.727842224121094	0.369611572265625	2.879164306640625	1.742662109375	0.493968505859375	2.8506669921875	1.804081176757812	0.768119140625	2.76659521484375	1.951787719726563	0.933312744140625	2.77170654296875	1.978833129882812	1.02778466796875	2.814851318359375	2.051669555664063	1.098676025390625	2.7380849609375	2.0309306640625	1.019470703125	2.99664501953125	1.72734912109375	0.315377685546875	3.090984619140625	1.759178100585937	0.2251170654296875	3.32314111328125	1.889249450683594	0.115692138671875	3.42473486328125	2.076388549804688	0.0049537353515625	3.50177587890625	2.14676953125	0.023293701171875
390	12.966667	2.968897216796875	1.18677799987793	0.3461744384765625	2.964403076171875	1.368233581542969	0.3350926513671875	2.957293212890625	1.51298095703125	0.3235657958984375	2.992484619140625	1.729762451171875	0.3507510986328125	2.964021484375	1.694689575195313	0.3721016845703125	2.878249755859375	1.716322143554688	0.4878907470703125	2.8663095703125	1.748141479492187	0.7675091552734375	2.7677607421875	1.851667236328125	0.9558218994140625	2.78615625	1.898978637695313	1.039827758789063	2.805830810546875	1.957764038085938	1.130866333007813	2.7634375	1.92889306640625	1.055538940429688	3.010767333984375	1.69277099609375	0.3219371337890625	3.11140087890625	1.723095947265625	0.2387366943359375	3.39381982421875	1.746411865234375	0.1932626953125	3.527710205078125	1.89623583984375	0.06310400390625	3.60486669921875	1.930671508789062	0.12658349609375
391	13	2.95800439453125	1.202186553955078	0.34623876953125	2.938223388671875	1.384037078857422	0.3337626953125	2.925927001953125	1.529897338867187	0.326101806640625	2.94834765625	1.750622436523438	0.3497698974609375	2.92412890625	1.71355126953125	0.373782470703125	2.84746337890625	1.740508422851562	0.49617138671875	2.87130078125	1.716965576171875	0.778186279296875	2.7735185546875	1.740132568359375	0.994330810546875	2.76975634765625	1.801442260742188	1.07192041015625	2.78819287109375	1.852689453125	1.16869580078125	2.780267822265625	1.808747924804687	1.106038330078125	2.966770263671875	1.714437866210937	0.319337890625	3.05901416015625	1.747114013671875	0.22611865234375	3.3452373046875	1.754688354492187	0.1842315673828125	3.508734375	1.826999633789062	0.022047119140625	3.58301318359375	1.862311401367188	0.089790771484375
392	13.033334	2.95969580078125	1.200919189453125	0.340689208984375	2.94159228515625	1.382442932128906	0.3301632080078125	2.928543212890625	1.527746520996094	0.322645263671875	2.951650146484375	1.7478369140625	0.3443790283203125	2.927961181640625	1.711076904296875	0.36903271484375	2.854631591796875	1.732912292480469	0.4938668212890625	2.8919150390625	1.678065856933594	0.7690240478515625	2.810450927734375	1.67259619140625	0.9921077880859375	2.82546923828125	1.695044921875	1.086963256835938	2.805627685546875	1.745679321289062	1.183351928710938	2.821246337890625	1.679091491699219	1.120303833007813	2.9693388671875	1.711558410644531	0.31390966796875	3.0608466796875	1.735645874023438	0.218049072265625	3.34623486328125	1.708873229980469	0.1863223876953125	3.54024609375	1.738322998046875	0.0471724853515625	3.608889404296875	1.761242553710938	0.1248870849609375
393	13.066667	2.980044677734375	1.221390502929687	0.3441533203125	2.960577392578125	1.404742431640625	0.33480029296875	2.937924072265625	1.550028564453125	0.32203955078125	2.961603271484375	1.771686401367187	0.350009765625	2.934291748046875	1.734608337402344	0.3712705078125	2.8437607421875	1.7390478515625	0.48818115234375	2.88124755859375	1.63914599609375	0.753495361328125	2.79360107421875	1.552730041503906	0.9595476074218749	2.771916015625	1.580513244628906	1.05275341796875	2.7705986328125	1.592884460449219	1.163877197265625	2.830228515625	1.619746948242188	1.072396484375	2.982557861328125	1.735160400390625	0.321072021484375	3.08675048828125	1.758398315429687	0.23666455078125	3.36121044921875	1.669086791992187	0.1967147216796875	3.546392578125	1.602587036132813	0.054025634765625	3.624516357421875	1.649774719238281	0.1104307861328125
394	13.1	2.98366796875	1.226903564453125	0.346072998046875	2.964008544921875	1.410836730957031	0.33564697265625	2.93803369140625	1.55579736328125	0.31981640625	2.9567451171875	1.779583312988281	0.33990869140625	2.93147607421875	1.742340393066406	0.36368798828125	2.84700390625	1.734313903808594	0.48550439453125	2.86868408203125	1.60691845703125	0.741744140625	2.813544189453125	1.482365356445313	0.940396240234375	2.79304833984375	1.480853942871094	1.03826171875	2.7569853515625	1.475756042480469	1.14440087890625	2.795348388671875	1.459725036621094	1.0684677734375	2.977387939453125	1.742607788085937	0.310997314453125	3.07735693359375	1.754943237304687	0.21876708984375	3.345172119140625	1.641252685546875	0.1895509033203125	3.546377685546875	1.54012451171875	0.0958271484375	3.641564208984375	1.586489013671875	0.1154012451171875
395	13.133334	2.98581396484375	1.237611755371094	0.349139404296875	2.966200927734375	1.423267791748047	0.342043212890625	2.9444150390625	1.570642700195312	0.331394287109375	2.949873046875	1.797325927734375	0.347909912109375	2.92568505859375	1.7588125	0.37170458984375	2.83971923828125	1.725153564453125	0.489544921875	2.82631298828125	1.552800170898438	0.721614990234375	2.79293310546875	1.395046539306641	0.903248046875	2.76905322265625	1.375409820556641	0.99922802734375	2.77258251953125	1.34857958984375	1.10909765625	2.797691650390625	1.420564849853516	1.03857421875	2.973783935546875	1.76077734375	0.320236572265625	3.078476806640625	1.74890673828125	0.231556640625	3.333474853515625	1.605044189453125	0.196628662109375	3.540832275390625	1.478143096923828	0.159305419921875	3.647616455078125	1.469163482666016	0.17675732421875
396	13.166667	2.997040283203125	1.240906921386719	0.3550103759765625	2.9722421875	1.424768768310547	0.3488511962890625	2.9462294921875	1.570529663085938	0.3388509521484375	2.94543798828125	1.7957021484375	0.3568878173828125	2.923029296875	1.756580444335937	0.3807266845703125	2.83806298828125	1.731011352539062	0.5001026611328125	2.827116943359375	1.518989379882812	0.6940115966796875	2.79372802734375	1.329656829833984	0.8398782958984375	2.775703125	1.301067047119141	0.9341973876953125	2.784572265625	1.277863891601563	1.043848022460937	2.7897236328125	1.254420654296875	0.9417000732421875	2.96966064453125	1.760295043945312	0.3286241455078125	3.07156005859375	1.755730590820312	0.2374124755859375	3.296259765625	1.56980615234375	0.2095958251953125	3.47079736328125	1.403904266357422	0.1679334716796875	3.5781513671875	1.394156829833984	0.1721539306640625
397	13.2	3.004317626953125	1.22762841796875	0.357975341796875	2.988921875	1.411215270996094	0.356039306640625	2.957284912109375	1.554014465332031	0.3386484375	2.9603203125	1.777548156738281	0.35574267578125	2.93726513671875	1.739202575683594	0.379412841796875	2.85315869140625	1.705354248046875	0.4959228515625	2.841095703125	1.472643676757813	0.660674072265625	2.792296630859375	1.262782501220703	0.7653081054687501	2.7618466796875	1.219960327148438	0.849735107421875	2.757019287109375	1.164280090332031	0.946319091796875	2.75420947265625	1.175911010742188	0.849669189453125	2.983903076171875	1.741885864257813	0.327957275390625	3.08510498046875	1.731823120117188	0.23794677734375	3.2713779296875	1.510664672851562	0.207211181640625	3.41244189453125	1.317886535644531	0.165132080078125	3.51412841796875	1.284723541259766	0.170076171875
398	13.233334	3.00563671875	1.217770141601562	0.3553499755859375	2.99510400390625	1.400234252929688	0.3529666748046875	2.9664765625	1.542439575195313	0.3353306884765625	2.975583251953125	1.764232299804688	0.3495184326171875	2.952322265625	1.727068725585938	0.3740052490234375	2.871077392578125	1.692435668945313	0.4908402099609375	2.84491162109375	1.447762115478516	0.6308717041015625	2.76825048828125	1.233319000244141	0.6987254638671875	2.758912353515625	1.170669372558594	0.7743612060546875	2.7489267578125	1.095334213256836	0.8548638916015625	2.73552392578125	1.133249557495117	0.7658924560546875	2.9973857421875	1.727942749023438	0.3218292236328125	3.09430712890625	1.7039267578125	0.2313656005859375	3.2432470703125	1.458599578857422	0.2021798095703125	3.319725341796875	1.240636840820313	0.1347342529296875	3.407616455078125	1.180982330322266	0.1343480224609375
399	13.266667	3.0061201171875	1.205792053222656	0.356917236328125	2.996972412109375	1.386240936279297	0.355063720703125	2.965294677734375	1.52592529296875	0.336316650390625	2.976278076171875	1.745086059570312	0.35036669921875	2.953533935546875	1.708495971679687	0.375029296875	2.87685595703125	1.672071044921875	0.492314453125	2.84239208984375	1.414855224609375	0.597126708984375	2.7633681640625	1.194993804931641	0.6215634765625	2.742399169921875	1.127621810913086	0.68888818359375	2.68519091796875	1.049135681152344	0.73932421875	2.751158935546875	1.086143569946289	0.682080322265625	2.996955810546875	1.709081176757812	0.32249609375	3.08880126953125	1.671950927734375	0.23346533203125	3.191329345703125	1.409068572998047	0.19216015625	3.223552978515625	1.184597961425781	0.120316650390625	3.293728759765625	1.108952392578125	0.1008277587890625
400	13.3	3.01108203125	1.195929016113281	0.3561944580078125	3.00448681640625	1.376078277587891	0.3555831298828125	2.9740927734375	1.515929565429687	0.3386187744140625	2.985158935546875	1.734762451171875	0.3493529052734375	2.96331103515625	1.698566528320312	0.3751500244140625	2.889559326171875	1.660739135742187	0.4934493408203125	2.8345166015625	1.396990447998047	0.5667786865234375	2.72903515625	1.188453735351563	0.5491304931640625	2.6959365234375	1.108832397460938	0.5942098388671875	2.64534765625	1.019681167602539	0.6318133544921875	2.70022412109375	1.072033248901367	0.5485777587890625	3.0049541015625	1.698492919921875	0.3213924560546875	3.092904541015625	1.657258056640625	0.2307119140625	3.15786865234375	1.384776031494141	0.1808963623046875	3.1344658203125	1.165576858520508	0.0929830322265625	3.17440869140625	1.071300567626953	0.07079821777343751
401	13.333334	3.0192275390625	1.188403472900391	0.3558428955078125	3.010829833984375	1.368880340576172	0.3543426513671875	2.986150634765625	1.510632843017578	0.3416500244140625	2.997302978515625	1.7298408203125	0.3545614013671875	2.975542236328125	1.693303466796875	0.3801651611328125	2.89614794921875	1.647904174804688	0.4923917236328125	2.82083935546875	1.379636383056641	0.5185467529296875	2.70091650390625	1.187481628417969	0.4563468017578125	2.64673193359375	1.110572052001953	0.4820186767578125	2.6097392578125	1.018260818481445	0.5276832275390625	2.657751953125	1.072512466430664	0.4523582763671875	3.016994140625	1.693774658203125	0.3260684814453125	3.102115234375	1.651256591796875	0.2328748779296875	3.124634033203125	1.370886535644531	0.1859688720703125	3.0435703125	1.168141845703125	0.091614501953125	3.0582099609375	1.067724060058594	0.06464770507812501
402	13.366667	3.0207802734375	1.172538848876953	0.351495361328125	3.01562646484375	1.352358306884766	0.350264892578125	2.996282470703125	1.494321533203125	0.3377646484375	3.0123779296875	1.712030578613281	0.354193603515625	2.987939453125	1.676000366210938	0.37759033203125	2.89425732421875	1.63177294921875	0.477820556640625	2.80799755859375	1.367203399658203	0.463340576171875	2.677518310546875	1.224849365234375	0.331399658203125	2.624556640625	1.143500396728516	0.32906787109375	2.58498486328125	1.043529914855957	0.34672607421875	2.6372041015625	1.109199295043945	0.30848193359375	3.0329970703125	1.675893310546875	0.3268486328125	3.11829150390625	1.632631225585937	0.234986328125	3.106342529296875	1.352736602783203	0.188839599609375	2.977427978515625	1.189422607421875	0.07569799804687501	2.973162109375	1.087774795532227	0.099775390625
403	13.4	3.0046396484375	1.172878753662109	0.3474189453125	3.011970703125	1.353053039550781	0.34834130859375	3.0061943359375	1.496992065429688	0.342794921875	3.0210712890625	1.715091674804687	0.3619248046875	2.998492919921875	1.678318603515625	0.386264404296875	2.9013984375	1.628589111328125	0.481012939453125	2.7934140625	1.378585144042969	0.41892431640625	2.67658984375	1.214469970703125	0.2990205078125	2.60914501953125	1.179224472045898	0.238341064453125	2.55068798828125	1.115404693603516	0.171721435546875	2.61163427734375	1.170422592163086	0.200404052734375	3.04033056640625	1.679560668945312	0.332646484375	3.1118916015625	1.647028259277344	0.225455322265625	3.08174609375	1.370889099121094	0.1635205078125	2.912763671875	1.227943572998047	0.07766931152343751	2.9345537109375	1.137353256225586	0.12563671875
404	13.433334	3.0080615234375	1.184767913818359	0.339359130859375	3.01715087890625	1.366068359375	0.3429462890625	3.01173583984375	1.511018890380859	0.337568115234375	3.02632373046875	1.730450622558594	0.358897705078125	3.0026748046875	1.693292663574219	0.38231298828125	2.8968642578125	1.639481262207031	0.46641796875	2.79319482421875	1.390465576171875	0.3868173828125	2.70047802734375	1.297790222167969	0.190525146484375	2.657464599609375	1.256239929199219	0.11289208984375	2.597944580078125	1.21846598815918	0.0284925537109375	2.655911865234375	1.261850982666016	0.07618090820312499	3.04670849609375	1.694850280761719	0.32988037109375	3.11226708984375	1.65819140625	0.219106201171875	3.05351025390625	1.392541320800781	0.129156005859375	2.85301025390625	1.262533996582031	0.12340283203125	2.85719580078125	1.219927947998047	0.219843505859375
405	13.466667	2.9931982421875	1.182663864135742	0.329836181640625	3.00316455078125	1.362682708740234	0.335940673828125	3.0028818359375	1.506890472412109	0.334145263671875	3.022432861328125	1.724479736328125	0.355729248046875	2.99572216796875	1.688488891601562	0.376885986328125	2.87833251953125	1.640512329101563	0.446256103515625	2.776615966796875	1.406046478271484	0.333298095703125	2.73690673828125	1.325047790527344	0.116814453125	2.672825439453125	1.296079711914063	0.049471923828125	2.62044287109375	1.254447204589844	-0.0369033203125	2.6640068359375	1.268598724365234	0.023089111328125	3.0440830078125	1.688283203125	0.329013916015625	3.11430517578125	1.652507568359375	0.2219052734375	3.035558837890625	1.401662750244141	0.11264306640625	2.814255859375	1.320514129638672	0.141691650390625	2.823043701171875	1.28016552734375	0.238054443359375
406	13.5	2.993716796875	1.181590942382813	0.330568115234375	3.00341552734375	1.361717193603516	0.33651416015625	3.003046875	1.505992523193359	0.334553955078125	3.022783203125	1.723688232421875	0.355976318359375	2.99584423828125	1.687752685546875	0.376993408203125	2.8776396484375	1.640106079101562	0.445345947265625	2.77629541015625	1.406004486083984	0.330971923828125	2.738357421875	1.325535430908203	0.1138515625	2.674877685546875	1.296485015869141	0.04590966796875	2.62348779296875	1.254691925048828	-0.041050048828125	2.66648046875	1.268758728027344	0.019476318359375	3.04458837890625	1.6874013671875	0.32946533203125	3.11470263671875	1.651038208007813	0.222403564453125	3.03350244140625	1.400406463623047	0.11409326171875	2.81081787109375	1.323041534423828	0.143839599609375	2.81883740234375	1.283222534179687	0.24054443359375
407	13.533334	2.9869833984375	1.184458938598633	0.323623779296875	3.001704833984375	1.364494842529297	0.34474560546875	3.00568310546875	1.509643157958984	0.3522021484375	3.015986328125	1.730354736328125	0.3649248046875	2.98680859375	1.694283447265625	0.383474609375	2.85269287109375	1.653491821289062	0.423288330078125	2.7752939453125	1.413783782958984	0.297165771484375	2.79553076171875	1.382516662597656	0.063680908203125	2.772507080078125	1.317794281005859	-0.0064375	2.715276611328125	1.268341217041016	-0.08651416015625001	2.73963134765625	1.288942199707031	-0.027427978515625	3.04289453125	1.693331665039063	0.343981201171875	3.118019775390625	1.650391723632813	0.24158447265625	3.00680810546875	1.420732513427734	0.11014208984375	2.774515380859375	1.391990570068359	0.16054833984375	2.781385009765625	1.341626403808594	0.25321533203125
408	13.566667	2.993557373046875	1.193727005004883	0.3351552734375	3.0036240234375	1.375414703369141	0.358341064453125	3.00497119140625	1.521903076171875	0.3650791015625	3.0181435546875	1.743486450195312	0.388709228515625	2.985625	1.707197998046875	0.40157763671875	2.845838134765625	1.669011352539063	0.426190185546875	2.819760009765625	1.405358978271484	0.323521240234375	2.84764013671875	1.295263153076172	0.11382275390625	2.836540771484375	1.295254760742187	0.0154384765625	2.806545654296875	1.271315856933594	-0.088825439453125	2.815703125	1.3113564453125	-0.022475830078125	3.04718310546875	1.706288696289063	0.369991455078125	3.13912158203125	1.6675146484375	0.278732177734375	3.016979248046875	1.456239868164062	0.12297119140625	2.79266943359375	1.408063201904297	0.04757275390625	2.704194091796875	1.408266296386719	0.107042724609375
409	13.6	2.994929443359375	1.210657928466797	0.337215576171875	3.002916015625	1.392854797363281	0.355912353515625	2.99968505859375	1.539287719726563	0.350694580078125	3.0242841796875	1.757116455078125	0.39213037109375	2.98894677734375	1.72213818359375	0.400170166015625	2.84451611328125	1.703798522949219	0.41971435546875	2.87583203125	1.450137329101562	0.295972412109375	2.980655517578125	1.297384429931641	0.146031494140625	2.9328349609375	1.280344848632812	0.061096923828125	2.879227783203125	1.288371704101563	-0.035808349609375	2.88038623046875	1.320664703369141	0.03899169921875	3.052220703125	1.719651123046875	0.372378662109375	3.1505888671875	1.686222717285156	0.28595703125	3.02360546875	1.476832397460937	0.131854248046875	2.794536376953125	1.432377807617188	0.070192626953125	2.69165380859375	1.439070190429687	0.043334716796875
410	13.633334	3.005582275390625	1.211195709228516	0.33823876953125	3.01073876953125	1.394158477783203	0.35502880859375	3.01448291015625	1.540521057128906	0.367519287109375	3.02902978515625	1.7620458984375	0.394821533203125	2.99451953125	1.726229431152344	0.403554443359375	2.848836181640625	1.704677856445312	0.401908935546875	2.889969482421875	1.440227600097656	0.304798583984375	3.029545654296875	1.301675567626953	0.16907421875	2.987719970703125	1.265154541015625	0.086862548828125	2.92689892578125	1.276191589355469	-0.00572216796875	2.9247138671875	1.309990478515625	0.06305126953125	3.059374755859375	1.724361938476562	0.379113525390625	3.15772998046875	1.694854614257812	0.29072216796875	3.04862109375	1.471242218017578	0.141574462890625	2.814689697265625	1.451035034179688	0.083078857421875	2.71298876953125	1.457409942626953	0.05104248046875
411	13.666667	2.99828857421875	1.220510147094727	0.32857958984375	3.00438232421875	1.402764099121094	0.346763916015625	3.0162783203125	1.546468566894531	0.37268701171875	3.03042626953125	1.768351501464844	0.390080078125	2.99790966796875	1.732591247558594	0.404181396484375	2.85263427734375	1.721482421875	0.4224658203125	2.87908251953125	1.457338073730469	0.321938720703125	2.9944599609375	1.305396301269531	0.1792373046875	2.947050048828125	1.273796844482422	0.0983818359375	2.883716552734375	1.283025756835938	0.0076982421875	2.885487060546875	1.314651397705078	0.07828662109374999	3.0591552734375	1.730577697753906	0.372187744140625	3.1475390625	1.705127502441406	0.27324560546875	3.04488037109375	1.482431396484375	0.119873779296875	2.822256591796875	1.4179169921875	0.05290625	2.721390869140625	1.444881103515625	0.07392236328125
412	13.7	2.999084716796875	1.222404327392578	0.32814892578125	3.0055419921875	1.4061669921875	0.34093994140625	3.02193115234375	1.551342407226562	0.360150146484375	3.035469482421875	1.774591247558594	0.377136962890625	3.008761962890625	1.737610534667969	0.39912646484375	2.8756494140625	1.732523986816406	0.462907958984375	2.88160986328125	1.470247955322266	0.350265869140625	2.96150830078125	1.30333642578125	0.1980244140625	2.895925537109375	1.270871307373047	0.130628173828125	2.8173408203125	1.27878955078125	0.051732666015625	2.820782470703125	1.306918823242188	0.140330322265625	3.059109375	1.737586242675781	0.351176025390625	3.1296787109375	1.726594360351563	0.2355908203125	3.015984375	1.561894470214844	0.024466552734375	2.7795859375	1.513776733398438	-0.0016884765625	2.712940673828125	1.432907257080078	0.020509765625
413	13.733334	3.001517333984375	1.213615905761719	0.323036865234375	2.998287109375	1.396027893066406	0.329131103515625	3.009527587890625	1.540865600585938	0.343001708984375	3.027904052734375	1.761907592773437	0.355192626953125	3.00290966796875	1.726049560546875	0.3797822265625	2.8792255859375	1.727150756835937	0.457853271484375	2.8860751953125	1.460917663574219	0.362876708984375	2.956221923828125	1.284069427490234	0.221023681640625	2.886786376953125	1.245808319091797	0.162525146484375	2.82031640625	1.319760772705078	0.1141903076171875	2.816815185546875	1.284907806396484	0.1655009765625	3.048353271484375	1.724509582519531	0.328073486328125	3.091137451171875	1.703582458496094	0.2022247314453125	3.070667724609375	1.529688537597656	-0.026561279296875	2.83751708984375	1.581661010742188	-0.00024072265625	2.785529541015625	1.523812072753906	0.071903076171875
414	13.766667	3.000246337890625	1.178435119628906	0.3407781982421875	2.99523974609375	1.360550140380859	0.3413038330078125	3.004889404296875	1.505785064697266	0.3464942626953125	3.024721435546875	1.726517578125	0.3525302734375	3.005611572265625	1.690938354492188	0.3820980224609375	2.918166015625	1.687161376953125	0.49892822265625	2.883117431640625	1.439050750732422	0.369132080078125	2.9409609375	1.519338745117187	0.15394482421875	2.87844091796875	1.5341826171875	0.07951208496093751	2.831211181640625	1.540184814453125	-0.0200316162109375	2.845499755859375	1.528377685546875	0.053203369140625	3.039084228515625	1.688959228515625	0.3221112060546875	3.064412841796875	1.666376098632813	0.1921732177734375	3.081361328125	1.504473175048828	-0.0448419189453125	2.84553955078125	1.541741577148438	-0.0219100341796875	2.79590283203125	1.513823852539062	0.06734606933593749
415	13.8	3.0033369140625	1.177111450195313	0.3442418212890625	2.999056396484375	1.359271881103516	0.344255126953125	3.009249267578125	1.504495941162109	0.3492994384765625	3.030065673828125	1.725171508789062	0.3552750244140625	3.0102021484375	1.689745239257813	0.3845400390625	2.920386962890625	1.686696044921875	0.49960693359375	2.886574462890625	1.438406646728516	0.3697364501953125	2.94903564453125	1.51532763671875	0.154572509765625	2.887956787109375	1.52978955078125	0.0788603515625	2.842435791015625	1.5350078125	-0.021537353515625	2.85539501953125	1.524072143554688	0.052078125	3.044833740234375	1.687472290039063	0.3252142333984375	3.072856689453125	1.664746215820312	0.1958355712890625	3.094607177734375	1.503136932373047	-0.0410382080078125	2.8584716796875	1.541381958007813	-0.023129150390625	2.806937744140625	1.5143271484375	0.065332275390625
416	13.833334	3.00699755859375	1.177896850585938	0.3453446044921875	3.00230810546875	1.3607265625	0.3457239990234375	3.011364990234375	1.50657568359375	0.350611328125	3.030798828125	1.728212768554688	0.356392333984375	3.01101416015625	1.692560791015625	0.3857568359375	2.91519384765625	1.692270568847656	0.49663525390625	2.8826611328125	1.4377060546875	0.3766732177734375	2.965663818359375	1.431952819824219	0.153939208984375	2.921090087890625	1.495169738769531	0.0926114501953125	2.878630615234375	1.5374091796875	-0.00057177734375	2.8802490234375	1.51917626953125	0.080515380859375	3.04594873046875	1.690433898925781	0.3263056640625	3.073677978515625	1.667247802734375	0.196425537109375	3.091650390625	1.482659912109375	-0.0247578125	2.856697998046875	1.532112976074219	-0.0067261962890625	2.80518359375	1.529132385253906	0.086194580078125
417	13.866667	2.996584228515625	1.200565582275391	0.328018798828125	2.9957685546875	1.3832275390625	0.3318115234375	3.0064208984375	1.52774267578125	0.350144775390625	3.02556103515625	1.748651672363281	0.366443603515625	2.9948681640625	1.713307739257813	0.384564208984375	2.857705810546875	1.705320007324219	0.43510595703125	2.845916259765625	1.457879577636719	0.29827587890625	3.001354736328125	1.41114599609375	0.124862060546875	3.006882080078125	1.47812158203125	0.05269482421875	3.01821435546875	1.553001281738281	-0.0279873046875	2.8769033203125	1.474117919921875	0.109889892578125	3.051064453125	1.710761047363281	0.34475048828125	3.10171826171875	1.674244750976563	0.22542333984375	3.04389990234375	1.433616271972656	0.07742919921874999	2.807953857421875	1.480250427246094	0.080517822265625	2.72777783203125	1.459510009765625	0.146966064453125
418	13.9	2.994343505859375	1.197182678222656	0.325366455078125	2.992791015625	1.380099426269531	0.3289267578125	3.003788330078125	1.524596130371094	0.348763427734375	3.0167939453125	1.746552795410156	0.3604638671875	2.985876953125	1.71086083984375	0.37769384765625	2.8427509765625	1.703004760742187	0.408431396484375	2.835310791015625	1.433836090087891	0.32008642578125	3.047178955078125	1.434561340332031	0.2119833984375	3.046945556640625	1.458324829101562	0.1161357421875	3.000603515625	1.533995178222656	0.0497607421875	2.92337744140625	1.463404235839844	0.132218994140625	3.044446533203125	1.708736083984375	0.34125244140625	3.12940380859375	1.686741394042969	0.2388447265625	3.021692626953125	1.462049560546875	0.092929443359375	2.78583544921875	1.455252380371094	0.141319091796875	2.6806572265625	1.443696105957031	0.15176904296875
419	13.933334	3.005328125	1.205172485351562	0.332545654296875	3.00426708984375	1.387442687988281	0.33418310546875	3.014962890625	1.531588012695313	0.352713134765625	3.029738037109375	1.751456726074219	0.378087158203125	2.99814208984375	1.71527587890625	0.392250732421875	2.857830322265625	1.685483825683594	0.419777587890625	2.86542333984375	1.433129760742188	0.29337255859375	3.005434326171875	1.372780792236328	0.111956787109375	3.0359931640625	1.446710205078125	0.054684814453125	3.0753681640625	1.548041931152344	0.0739189453125	2.927343994140625	1.48372900390625	0.1496552734375	3.0574287109375	1.714695129394531	0.357429931640625	3.15310400390625	1.697982116699219	0.26457861328125	3.0336708984375	1.464226318359375	0.14686181640625	2.79582470703125	1.435691955566406	0.132632568359375	2.69129248046875	1.418965942382812	0.1365
420	13.966667	3.008697998046875	1.210485977172852	0.334068603515625	3.006604736328125	1.392235076904297	0.335927001953125	3.0119541015625	1.536929870605469	0.348247314453125	3.0332109375	1.754127563476563	0.38434228515625	3.000140380859375	1.718532470703125	0.395886962890625	2.859839599609375	1.690138916015625	0.4227763671875	2.873051025390625	1.440625701904297	0.293001220703125	3.010103515625	1.354076690673828	0.12104541015625	3.047234619140625	1.419894195556641	0.058477294921875	3.09277685546875	1.518373168945312	0.07713574218749999	2.949167724609375	1.480935211181641	0.14499365234375	3.06016796875	1.71754248046875	0.362765869140625	3.14735693359375	1.680544921875	0.267988037109375	3.013630126953125	1.461832214355469	0.13921435546875	2.783207763671875	1.400656311035156	0.1185078125	2.6795751953125	1.391133850097656	0.10038037109375
421	14	3.0070029296875	1.201519973754883	0.3412998046875	3.0033544921875	1.383133728027344	0.34738623046875	3.01178271484375	1.526483032226563	0.369581298828125	3.027865234375	1.745490417480469	0.3959775390625	2.995118896484375	1.709823181152344	0.40818310546875	2.8563896484375	1.666515258789063	0.41755712890625	2.87095556640625	1.424890472412109	0.2738134765625	2.997431640625	1.332334777832031	0.096983154296875	3.040453857421875	1.396660095214844	0.03669384765625	3.09092626953125	1.485635803222656	0.077360107421875	2.952032470703125	1.458019287109375	0.140271484375	3.0561552734375	1.708486877441406	0.376988525390625	3.1359990234375	1.659891052246094	0.281002197265625	2.997572021484375	1.443242919921875	0.153779052734375	2.7713525390625	1.376271087646484	0.113857421875	2.677376220703125	1.338797058105469	0.083511474609375
422	14.033334	2.996829345703125	1.1915439453125	0.320216064453125	2.997670166015625	1.371427368164063	0.329369873046875	3.009962158203125	1.513748657226563	0.347489013671875	3.02601611328125	1.73175048828125	0.363656494140625	2.998574462890625	1.6961279296875	0.3843154296875	2.868653564453125	1.67401318359375	0.443146240234375	2.85703955078125	1.414567260742188	0.341209716796875	2.926924072265625	1.343274688720703	0.12939453125	2.955266357421875	1.370177795410156	0.040376953125	3.00978662109375	1.464600921630859	0.043948974609375	2.883550537109375	1.467712707519531	0.14213818359375	3.049462890625	1.6951123046875	0.3393095703125	3.11028955078125	1.66008740234375	0.2266064453125	3.00023095703125	1.416956787109375	0.12869970703125	2.7791171875	1.331295684814453	0.128447998046875	2.685194580078125	1.292319305419922	0.103620361328125
423	14.066667	2.99031640625	1.189960342407226	0.322498779296875	2.99094091796875	1.369978881835938	0.33148046875	3.00286376953125	1.512646301269531	0.347836181640625	3.028199951171875	1.730029663085938	0.362442626953125	3.00164501953125	1.695297668457031	0.38569677734375	2.88470751953125	1.682846618652344	0.469537109375	2.84226953125	1.421387756347656	0.3813056640625	2.868616943359375	1.352282562255859	0.15895703125	2.92645556640625	1.3921328125	0.091644287109375	3.015060546875	1.455768981933594	0.08749999999999999	2.9236962890625	1.45418603515625	0.2258369140625	3.047841064453125	1.692652282714844	0.33588134765625	3.10119287109375	1.648728759765625	0.222402099609375	2.98646923828125	1.408077911376953	0.123158203125	2.77505517578125	1.301880218505859	0.10489111328125	2.68146923828125	1.262516418457031	0.079114501953125
424	14.1	2.9840712890625	1.192903381347656	0.33905224609375	2.985665771484375	1.371909515380859	0.34714404296875	2.996673583984375	1.514143676757812	0.360230712890625	3.027116455078125	1.728963806152344	0.382111572265625	3.001236328125	1.694009582519531	0.405181640625	2.88497265625	1.673089477539063	0.486802734375	2.734882080078125	1.440817932128906	0.4630146484375	2.77883642578125	1.358977325439453	0.2493740234375	2.87239306640625	1.348171905517578	0.22735009765625	2.945443359375	1.426381927490235	0.24541259765625	2.89794970703125	1.377957580566406	0.28753564453125	3.04445751953125	1.692567626953125	0.35323095703125	3.095870849609375	1.655745422363281	0.237259521484375	3.0421181640625	1.408114898681641	0.111658447265625	2.842462890625	1.290526184082031	0.06732385253906251	2.750509765625	1.243904647827148	0.0526197509765625
425	14.133334	2.9718037109375	1.184119567871094	0.333857666015625	2.97966748046875	1.363428283691406	0.345994384765625	2.98606201171875	1.506766784667969	0.355775634765625	3.01242529296875	1.722908569335937	0.378368896484375	2.9858505859375	1.687519897460938	0.400370361328125	2.869329345703125	1.656857788085937	0.479488525390625	2.73033447265625	1.416000274658203	0.49709228515625	2.736835693359375	1.360133178710937	0.2700888671875	2.824196533203125	1.335640319824219	0.235511962890625	2.909022216796875	1.400184478759766	0.2580869140625	2.866775390625	1.375345153808594	0.29234765625	3.03174853515625	1.686535400390625	0.350400634765625	3.09529150390625	1.641080932617188	0.243254150390625	3.054588623046875	1.40606982421875	0.08923974609375	2.89573388671875	1.263117553710937	-0.012824951171875	2.817544921875	1.201090728759766	-0.0439461669921875
426	14.166667	2.98196484375	1.182840087890625	0.32218505859375	2.99152783203125	1.362339477539062	0.3352294921875	2.996251953125	1.506133392333984	0.343022216796875	3.01877880859375	1.722928833007813	0.367396728515625	2.9912568359375	1.687145385742188	0.3877392578125	2.86847509765625	1.656934692382813	0.45750146484375	2.722158203125	1.456356964111328	0.585140625	2.657369140625	1.291471466064453	0.431799560546875	2.69972509765625	1.296758117675781	0.344388916015625	2.70000341796875	1.395014038085937	0.2968388671875	2.7501611328125	1.329044189453125	0.370109375	3.040229248046875	1.686748046875	0.340587646484375	3.120103271484375	1.646767333984375	0.24224365234375	3.1064345703125	1.406202056884766	0.09108154296875	3.02081103515625	1.234737487792969	-0.04879541015625	2.977541259765625	1.150439605712891	-0.0934248046875
427	14.2	3.009342529296875	1.171338043212891	0.353504638671875	3.016780029296875	1.353690338134766	0.3637392578125	3.0111328125	1.499713165283203	0.36341748046875	3.035825927734375	1.719535034179688	0.38684228515625	3.0102080078125	1.683063720703125	0.40998486328125	2.902121337890625	1.638966064453125	0.498443359375	2.70591796875	1.435694702148437	0.51715283203125	2.532840576171875	1.284730255126953	0.456116943359375	2.465336669921875	1.267035308837891	0.3863759765625	2.519909423828125	1.305308227539062	0.474771240234375	2.45569189453125	1.248016815185547	0.3561025390625	3.05483056640625	1.683033813476563	0.35742041015625	3.131612060546875	1.641138793945312	0.254926513671875	3.15794482421875	1.417667083740234	0.07438818359375	3.06330517578125	1.269073852539063	-0.08954345703125	3.0367431640625	1.185049865722656	-0.1488642578125
428	14.233334	3.03658203125	1.159674621582031	0.351449951171875	3.036568359375	1.342478637695312	0.363093017578125	3.0257900390625	1.488509887695312	0.364858642578125	3.041660888671875	1.709701721191406	0.3874521484375	3.018158203125	1.672141906738281	0.41131591796875	2.925177734375	1.625219482421875	0.514734619140625	2.740715576171875	1.417561218261719	0.572646484375	2.54744775390625	1.286452514648438	0.526096435546875	2.468811279296875	1.229482208251953	0.507513916015625	2.3619326171875	1.19976123046875	0.506140625	2.4531181640625	1.2045732421875	0.48627587890625	3.061517578125	1.673905334472656	0.357548095703125	3.142152587890625	1.637280639648437	0.255623291015625	3.20426513671875	1.426462829589844	0.06780737304687499	3.157660400390625	1.285475280761719	-0.122203369140625	3.159867919921875	1.219827301025391	-0.205973876953125
429	14.266667	3.016546142578125	1.178619613647461	0.3599791259765625	3.019786865234375	1.361077758789063	0.3658822021484375	3.013596435546875	1.506909515380859	0.3650123291015625	3.03648046875	1.7274638671875	0.3791405029296875	3.013405029296875	1.691498291015625	0.4054136962890625	2.923375	1.654290283203125	0.5145633544921875	2.752881103515625	1.461785003662109	0.6322750244140625	2.5500078125	1.340247711181641	0.6526182861328125	2.4709169921875	1.281493255615234	0.6505950927734375	2.364916259765625	1.250967163085937	0.6583970947265625	2.45239404296875	1.262151123046875	0.6248873291015625	3.0536552734375	1.690285766601562	0.3495406494140625	3.13246044921875	1.651737182617187	0.2474718017578125	3.21981103515625	1.446321716308594	0.065230712890625	3.1798125	1.327020202636719	-0.139575439453125	3.207923095703125	1.27404833984375	-0.227112060546875
430	14.3	3.016182861328125	1.182387573242188	0.35867724609375	3.015703125	1.364911895751953	0.361425048828125	3.00757177734375	1.510593505859375	0.35856591796875	3.0273662109375	1.731501708984375	0.37102978515625	3.00448583984375	1.69546337890625	0.3973544921875	2.916919921875	1.657113830566406	0.5080625	2.768807861328125	1.48060205078125	0.671942626953125	2.564520751953125	1.370502075195313	0.721590087890625	2.49722021484375	1.336285400390625	0.78489501953125	2.39510986328125	1.295453765869141	0.796305908203125	2.477730712890625	1.292445220947266	0.7805854492187499	3.045355224609375	1.694313293457031	0.3419482421875	3.13008349609375	1.657315124511719	0.2441767578125	3.258869140625	1.481312805175781	0.055917724609375	3.26413134765625	1.362068786621094	-0.1526685791015625	3.313452880859375	1.31935205078125	-0.236316650390625
431	14.333334	3.0281328125	1.196527221679688	0.3493197021484375	3.02660888671875	1.378677490234375	0.3501834716796875	3.015220458984375	1.523768432617187	0.3450687255859375	3.031554931640625	1.744201904296875	0.3618280029296875	3.010291015625	1.707257446289062	0.3880491943359375	2.927428466796875	1.666830200195312	0.5012022705078125	2.7956103515625	1.52169091796875	0.7041075439453125	2.617633056640625	1.407529388427734	0.8107510986328125	2.54654443359375	1.393906585693359	0.8772896728515625	2.45821240234375	1.357149261474609	0.9322308349609375	2.49001123046875	1.341075164794922	0.8273919677734375	3.04911767578125	1.7080771484375	0.3313641357421875	3.126892578125	1.681357788085938	0.2252156982421875	3.307759033203125	1.529533813476562	0.0612359619140625	3.32952880859375	1.421740325927734	-0.1518770751953125	3.3761044921875	1.380489624023437	-0.237526123046875
432	14.366667	3.02804638671875	1.203204742431641	0.3430477294921875	3.024216552734375	1.386132995605469	0.3405609130859375	3.007705810546875	1.531157897949219	0.3307994384765625	3.025610107421875	1.752492492675781	0.3474124755859375	3.0041416015625	1.715533569335937	0.3738800048828125	2.925910888671875	1.676695251464844	0.4916490478515625	2.827626220703125	1.553684265136719	0.7273272705078125	2.6652939453125	1.44765673828125	0.8651610107421875	2.5986337890625	1.45368310546875	0.9377869873046875	2.4918291015625	1.424276489257812	0.9344913330078125	2.56739306640625	1.411699432373047	0.9474959716796875	3.042870849609375	1.716073181152344	0.3167481689453125	3.123329345703125	1.690918762207031	0.2114486083984375	3.338419189453125	1.559195861816406	0.0707725830078125	3.381558837890625	1.460911682128906	-0.1448951416015625	3.444250244140625	1.436678039550781	-0.2273035888671875
433	14.4	3.027675537109375	1.211940643310547	0.3447728271484375	3.01870849609375	1.395809417724609	0.3430201416015625	2.99662109375	1.540978881835938	0.3330902099609375	3.013417236328125	1.763699340820313	0.3504871826171875	2.9931640625	1.726177124023438	0.3776910400390625	2.924044189453125	1.683463989257812	0.5008077392578125	2.84626904296875	1.57968115234375	0.7547642822265626	2.7157880859375	1.481240386962891	0.9295921630859375	2.669366943359375	1.493414093017578	1.016598510742188	2.58947802734375	1.448491790771484	0.9530994873046875	2.597216796875	1.438091064453125	0.9896087646484375	3.029890380859375	1.727390625	0.318767333984375	3.109670654296875	1.70573046875	0.2111488037109375	3.35978955078125	1.600843872070313	0.1069423828125	3.40773974609375	1.517705444335937	-0.1156082763671875	3.483860595703125	1.516662475585937	-0.1907801513671875
434	14.433334	3.031308837890625	1.203852111816406	0.3479053955078125	3.022793212890625	1.388118957519531	0.3446549072265625	3.00125830078125	1.533556945800781	0.3329039306640625	3.01592626953125	1.757140930175781	0.3470701904296875	2.99495654296875	1.719853515625	0.3742569580078125	2.926621337890625	1.682995910644531	0.5000557861328125	2.864484375	1.597948181152344	0.7657069091796875	2.74469482421875	1.5182685546875	0.9576165771484375	2.710732666015625	1.546995849609375	1.046706909179687	2.62688671875	1.521085083007812	0.9775367431640625	2.657013916015625	1.485354125976563	1.045743041992188	3.033780517578125	1.720346130371094	0.3165023193359375	3.120066650390625	1.69982421875	0.2134066162109375	3.385457763671875	1.610461364746094	0.133622802734375	3.46344921875	1.533165710449219	-0.0830242919921875	3.562153564453125	1.537225463867188	-0.1246966552734375
435	14.466667	3.030769775390625	1.200507995605469	0.3558465576171875	3.0238818359375	1.384390899658203	0.3508719482421875	3.00462451171875	1.529625122070313	0.3369822998046875	3.022857666015625	1.752510864257812	0.3500096435546875	2.9985537109375	1.716126098632813	0.3753704833984375	2.91705859375	1.697843627929688	0.4969437255859375	2.897849609375	1.610275390625	0.7676136474609375	2.784249267578125	1.538990112304687	0.9658150634765625	2.754669189453125	1.57696630859375	1.052730346679688	2.652662841796875	1.564346313476562	1.009538208007813	2.68512744140625	1.500216949462891	1.024184936523437	3.04272412109375	1.715024536132812	0.3218052978515625	3.1384443359375	1.6998916015625	0.2268258056640625	3.41693310546875	1.62489013671875	0.1918502197265625	3.506947998046875	1.571953857421875	-0.026838134765625	3.612856201171875	1.57322705078125	-0.0418731689453125
436	14.5	3.027248291015625	1.20335888671875	0.3635848388671875	3.02136572265625	1.388461120605469	0.3578465576171875	3.004541748046875	1.534882690429688	0.3430489501953125	3.02441064453125	1.758807983398437	0.3604324951171875	2.998074462890625	1.722119750976562	0.3839202880859375	2.909272705078125	1.70967919921875	0.5022464599609375	2.8968486328125	1.631457153320313	0.7780985107421875	2.804656494140625	1.568122802734375	0.9914344482421875	2.79598095703125	1.599488037109375	1.085996948242187	2.741597900390625	1.599581298828125	0.9878343505859375	2.69598046875	1.564698364257813	1.047994995117187	3.045685546875	1.721242553710937	0.3327613525390625	3.14865478515625	1.7126240234375	0.2434447021484375	3.430021484375	1.633609375	0.2535938720703125	3.5685615234375	1.597109252929688	0.0561712646484375	3.675616943359375	1.6065341796875	0.0494710693359375
437	14.533334	3.02558056640625	1.207615997314453	0.364201904296875	3.01807470703125	1.393992980957031	0.35614892578125	3.00532421875	1.54226708984375	0.344724853515625	3.02731005859375	1.767769287109375	0.361627197265625	3.00298095703125	1.730699340820312	0.3874150390625	2.925697265625	1.719343139648438	0.515001953125	2.93173095703125	1.646599975585938	0.7948310546875	2.861165283203125	1.59125634765625	1.0203779296875	2.85168359375	1.623911499023437	1.115238525390625	2.789056396484375	1.620103515625	1.021162841796875	2.735162841796875	1.626859741210938	1.045138916015625	3.04602685546875	1.730050659179688	0.33167919921875	3.14155517578125	1.7191630859375	0.23320751953125	3.42499267578125	1.638881103515625	0.22651611328125	3.600479736328125	1.616682250976563	0.0558511962890625	3.7087451171875	1.620627197265625	0.0618282470703125
438	14.566667	3.01768115234375	1.2074765625	0.364293212890625	3.00976513671875	1.394288848876953	0.35506396484375	2.997652099609375	1.542990783691406	0.343225341796875	3.019101318359375	1.769180053710937	0.359917236328125	2.993952880859375	1.732102600097656	0.385179931640625	2.91259619140625	1.724608642578125	0.510983154296875	2.93418115234375	1.664091796875	0.79375146484375	2.888733154296875	1.61753466796875	1.028273193359375	2.8746396484375	1.672364624023438	1.111968505859375	2.87135302734375	1.626656311035156	1.00825634765625	2.777423828125	1.645827941894531	1.080427490234375	3.03877587890625	1.731247802734375	0.330619140625	3.138091796875	1.724336242675781	0.235055908203125	3.42068408203125	1.639783203125	0.25209033203125	3.61717822265625	1.614604797363281	0.10546533203125	3.72415576171875	1.633824340820313	0.10067236328125
439	14.6	3.01329248046875	1.206188812255859	0.3627177734375	3.0050517578125	1.393389678955078	0.35067724609375	2.99308251953125	1.5424033203125	0.337066650390625	3.018158447265625	1.76892236328125	0.35356298828125	2.99291748046875	1.73206884765625	0.379368896484375	2.913552734375	1.721743530273438	0.506770751953125	2.950655517578125	1.673640502929687	0.79120068359375	2.92703466796875	1.6364345703125	1.031298583984375	2.918283203125	1.682131469726563	1.12133349609375	2.89990625	1.642262451171875	1.016423583984375	2.8028837890625	1.653245361328125	1.0712021484375	3.03675732421875	1.730631958007812	0.32375732421875	3.13408837890625	1.722810546875	0.22565771484375	3.419003173828125	1.642870483398438	0.2416220703125	3.627588134765625	1.621091064453125	0.11075830078125	3.73049560546875	1.654093505859375	0.0956427001953125
440	14.633334	3.01785986328125	1.210367584228516	0.35997509765625	3.006882568359375	1.397415344238281	0.3471796875	2.989855712890625	1.545696472167969	0.33088916015625	3.016136474609375	1.771678588867188	0.35266357421875	2.991852294921875	1.734146667480469	0.3784306640625	2.917195068359375	1.722383911132813	0.508559814453125	2.96445458984375	1.676520141601562	0.79191064453125	2.95516552734375	1.645161437988281	1.033867919921875	2.948314453125	1.692880737304687	1.123036865234375	2.92558349609375	1.641268676757813	1.02425390625	2.827952880859375	1.641265441894531	1.0789775390625	3.03343701171875	1.734201293945313	0.32107763671875	3.126273193359375	1.728504211425781	0.218536865234375	3.410354736328125	1.644660339355469	0.229706298828125	3.6273310546875	1.634236511230469	0.111620361328125	3.734536865234375	1.654241821289062	0.1072578125
441	14.666667	3.01697119140625	1.209671081542969	0.363816162109375	3.008537841796875	1.396313293457031	0.349572998046875	2.9920927734375	1.544083129882813	0.331330322265625	3.021529541015625	1.769549194335938	0.348406005859375	2.997744140625	1.732815551757813	0.3755166015625	2.92769921875	1.723684814453125	0.5080009765625	2.980087646484375	1.680387329101563	0.790166015625	2.967955078125	1.65625927734375	1.032261474609375	2.97783447265625	1.721572021484375	1.108842529296875	2.95893359375	1.628975463867187	1.0460107421875	2.845949951171875	1.62559619140625	1.08018994140625	3.0373251953125	1.731447509765625	0.316974853515625	3.126747802734375	1.724701416015625	0.211923828125	3.4097744140625	1.640288696289062	0.226901611328125	3.627965576171875	1.633604125976563	0.112013671875	3.732082763671875	1.6640048828125	0.102368408203125
442	14.7	3.020083251953125	1.210724334716797	0.3630322265625	3.009923583984375	1.397052795410156	0.348275390625	2.99290576171875	1.544643676757812	0.3303388671875	3.020651123046875	1.7701435546875	0.34675048828125	2.997405517578125	1.733308837890625	0.37409375	2.928802001953125	1.721235900878906	0.5069267578125	2.982065185546875	1.67867041015625	0.788741455078125	2.981103271484375	1.651066589355469	1.030522705078125	2.9876787109375	1.711153747558594	1.111479248046875	2.957322265625	1.627990356445312	1.040656494140625	2.850130126953125	1.633926330566406	1.072890380859375	3.036477294921875	1.732148498535156	0.31529150390625	3.125209716796875	1.726786987304687	0.20975732421875	3.40811474609375	1.642083068847656	0.2180889892578125	3.6257646484375	1.631701049804688	0.1029781494140625	3.7278896484375	1.668439453125	0.0955736083984375
443	14.733334	3.016412841796875	1.208848037719727	0.3653673095703125	3.004685302734375	1.395464172363281	0.3499630126953125	2.986156494140625	1.543116455078125	0.3311785888671875	3.011470703125	1.769335632324219	0.3488453369140625	2.98829150390625	1.732061096191406	0.3758695068359375	2.91794189453125	1.717917114257812	0.5079720458984375	2.9668974609375	1.664992370605469	0.7894991455078125	2.9561962890625	1.629895263671875	1.030635864257812	2.950480224609375	1.686570373535156	1.114360961914062	2.92993896484375	1.603673889160156	1.039401733398438	2.823291748046875	1.644728942871094	1.016601196289062	3.028028076171875	1.731554382324219	0.3173089599609375	3.1175029296875	1.727552429199219	0.2119266357421875	3.40007373046875	1.639201171875	0.2172779541015625	3.615976806640625	1.625332641601563	0.098103271484375	3.71791748046875	1.6625947265625	0.087706787109375
444	14.766667	3.02336962890625	1.210591842651367	0.3637869873046875	3.011576416015625	1.396973541259766	0.3492115478515625	2.9923984375	1.5443310546875	0.3306492919921875	3.017510009765625	1.77024169921875	0.3479044189453125	2.994365234375	1.733059814453125	0.3749307861328125	2.9229521484375	1.719183227539062	0.5062198486328126	2.962617919921875	1.654761352539063	0.7863367919921875	2.932673828125	1.613520385742187	1.024472534179687	2.9335224609375	1.662828002929687	1.112735717773438	2.916422119140625	1.59293701171875	1.025015747070313	2.79862548828125	1.617887451171875	1.028017944335937	3.03409619140625	1.732473876953125	0.3165018310546875	3.122863037109375	1.728074829101562	0.2108228759765625	3.403565185546875	1.63530078125	0.2087764892578125	3.614330078125	1.616030883789062	0.08219006347656251	3.7147841796875	1.655873168945313	0.0690538330078125
445	14.8	3.02730322265625	1.214891220092774	0.370250732421875	3.017532958984375	1.400458099365234	0.35585009765625	2.990921875	1.544855590820313	0.33049365234375	3.0185458984375	1.769100952148438	0.350342041015625	2.9945185546875	1.732162719726563	0.376424560546875	2.921755615234375	1.7294814453125	0.5068149414062501	2.95618505859375	1.65446630859375	0.78346044921875	2.9239541015625	1.60227685546875	1.01787255859375	2.92603466796875	1.63699072265625	1.112267822265625	2.902948974609375	1.579028930664062	1.01819091796875	2.79105517578125	1.615759643554687	1.02033203125	3.035146240234375	1.73160546875	0.319049560546875	3.12612890625	1.732460205078125	0.2161064453125	3.40611669921875	1.644041748046875	0.198281982421875	3.610186279296875	1.610137939453125	0.0663212890625	3.711096923828125	1.649387817382812	0.063364501953125
446	14.833334	3.040052001953125	1.225505340576172	0.3558856201171875	3.025318359375	1.411004760742188	0.3419002685546875	2.99439794921875	1.55501513671875	0.3182156982421875	3.019321533203125	1.779889526367187	0.3376829833984375	2.997428955078125	1.742381225585937	0.3649283447265625	2.931671142578125	1.737339233398437	0.4991229248046875	2.969830078125	1.657920043945313	0.7744139404296875	2.93786669921875	1.602923706054687	1.008526733398438	2.93325830078125	1.6320341796875	1.104838256835937	2.925129150390625	1.574151000976562	1.008104125976562	2.807429931640625	1.57406787109375	1.015460327148437	3.0347607421875	1.742779296875	0.3052537841796875	3.11961083984375	1.74514306640625	0.1970096435546875	3.39474267578125	1.6524033203125	0.1475948486328125	3.57323876953125	1.621274169921875	-0.0183104248046875	3.67544140625	1.653155639648437	-0.0356058349609375
447	14.866667	3.044668212890625	1.226293670654297	0.3599456787109375	3.0300546875	1.41179248046875	0.3459949951171875	2.9990966796875	1.55564111328125	0.3214569091796875	3.022791259765625	1.780685424804688	0.3403065185546875	3.000076904296875	1.7432958984375	0.3670308837890625	2.929449951171875	1.738179077148438	0.4987137451171875	2.950325439453125	1.6514013671875	0.7736160888671875	2.9108662109375	1.588089477539063	1.004444213867187	2.90208154296875	1.618567260742187	1.100032348632813	2.89803173828125	1.559330688476563	1.003871459960938	2.78014599609375	1.559768188476562	1.005940551757813	3.039415771484375	1.743412841796875	0.3086646728515625	3.1276171875	1.745054321289063	0.203131591796875	3.39902294921875	1.646135986328125	0.1458406982421875	3.56718212890625	1.615035766601562	-0.0305157470703125	3.667020263671875	1.647031372070312	-0.0582266845703125
448	14.9	3.045486572265625	1.228148071289062	0.355853271484375	3.029205810546875	1.413268310546875	0.34204443359375	2.996648193359375	1.5566318359375	0.3179482421875	3.019156982421875	1.781512390136719	0.336562744140625	2.997228515625	1.743996643066406	0.36363330078125	2.928259521484375	1.737570251464844	0.49591015625	2.9487958984375	1.644984985351563	0.768529052734375	2.90557763671875	1.577981567382813	0.9972934570312501	2.892332763671875	1.605960571289063	1.09299072265625	2.893199951171875	1.549244567871094	0.995415771484375	2.775475341796875	1.548082458496094	0.992465576171875	3.035411376953125	1.74443115234375	0.3046171875	3.120534912109375	1.746184143066406	0.1968216552734375	3.38662890625	1.642218933105469	0.1269464111328125	3.540150390625	1.612604064941406	-0.062103515625	3.6376845703125	1.640813598632813	-0.099776123046875
449	14.933334	3.046981689453125	1.230532836914062	0.3608436279296875	3.030766357421875	1.414879180908203	0.3460716552734375	2.9979306640625	1.557356811523438	0.3205946044921875	3.020075927734375	1.781616943359375	0.3365770263671875	2.997773193359375	1.744597412109375	0.3636619873046875	2.9279765625	1.738000732421875	0.4948594970703125	2.92719287109375	1.637430541992188	0.7642564697265625	2.862109375	1.566545776367188	0.9855921630859374	2.83984130859375	1.588873596191406	1.080702026367188	2.8602998046875	1.532009216308594	0.9858831787109374	2.75051123046875	1.494270202636719	0.9807864990234375	3.0367958984375	1.744262390136719	0.3055152587890625	3.12559619140625	1.745123901367188	0.2013939208984375	3.384270751953125	1.628402099609375	0.1285130615234375	3.50695654296875	1.591599182128906	-0.0796402587890625	3.6087822265625	1.609022583007813	-0.1107509765625
450	14.966667	3.05804931640625	1.237483001708984	0.350741455078125	3.037632080078125	1.421423950195313	0.340165771484375	3.009464599609375	1.565989074707031	0.3237431640625	3.02360107421875	1.790687927246094	0.337831787109375	3.00414697265625	1.753032348632813	0.366069091796875	2.94168994140625	1.742696411132812	0.50043798828125	2.9085908203125	1.638746887207031	0.766040771484375	2.839560546875	1.5505283203125	0.979419189453125	2.81753955078125	1.557670776367188	1.076757568359375	2.8330927734375	1.521177978515625	0.971724609375	2.71855712890625	1.499138977050781	0.96012060546875	3.040187744140625	1.75389892578125	0.30615478515625	3.1223896484375	1.756645629882812	0.1970333251953125	3.37679345703125	1.645433410644531	0.10480859375	3.476555908203125	1.59804443359375	-0.1128138427734375	3.568104736328125	1.61048486328125	-0.1682181396484375
451	15	3.05949609375	1.237226470947266	0.3540465087890625	3.039312255859375	1.421161529541016	0.3430286865234375	3.008402587890625	1.56488232421875	0.3243270263671875	3.026401611328125	1.78928466796875	0.3386197509765625	3.006270263671875	1.75194873046875	0.3668038330078125	2.942551513671875	1.749648681640625	0.5009527587890625	2.903187255859375	1.629231811523438	0.7586170654296875	2.8028916015625	1.529099487304687	0.9535240478515625	2.7951328125	1.553684936523438	1.050195678710937	2.7896181640625	1.499511444091797	0.9520145263671875	2.67296142578125	1.501271392822266	0.9545135498046875	3.042384521484375	1.7522421875	0.3069302978515625	3.1242177734375	1.752947998046875	0.1975057373046875	3.367255126953125	1.629909301757813	0.090810302734375	3.425350830078125	1.577555419921875	-0.1403565673828125	3.516662841796875	1.567703491210938	-0.19665869140625
452	15.033334	3.07067431640625	1.245028839111328	0.3591646728515625	3.05273828125	1.429349884033203	0.3489630126953125	3.021535400390625	1.572953979492187	0.3292135009765625	3.03862255859375	1.797415893554688	0.3455704345703125	3.019145751953125	1.75966015625	0.3737076416015625	2.95762841796875	1.756908203125	0.5089644775390625	2.88749755859375	1.627175048828125	0.7555120849609375	2.7760888671875	1.518486572265625	0.9396737060546875	2.7656640625	1.516145385742187	1.039209106445312	2.764853515625	1.489654693603516	0.9300455322265625	2.649734130859375	1.475060333251953	0.9307772216796875	3.0542744140625	1.760770263671875	0.3132142333984375	3.13405322265625	1.763084350585937	0.2022083740234375	3.3732734375	1.63237744140625	0.09554785156249999	3.403392822265625	1.556087280273438	-0.1344403076171875	3.482807373046875	1.548858642578125	-0.2069603271484375
453	15.066667	3.062518310546875	1.239826080322266	0.3571319580078125	3.0446708984375	1.424572479248047	0.3488511962890625	3.01006787109375	1.567539123535156	0.3282462158203125	3.029682373046875	1.792136596679688	0.3452503662109375	3.009329833984375	1.754512023925781	0.3731007080078125	2.9458203125	1.746659851074219	0.5075150146484375	2.85804541015625	1.604419189453125	0.7417833251953125	2.72644775390625	1.487048645019531	0.9068492431640625	2.708637939453125	1.477038635253906	1.005025268554687	2.711707763671875	1.462983520507813	0.8934212646484375	2.591827392578125	1.438706268310547	0.9132266845703125	3.045358154296875	1.755290588378906	0.3129935302734375	3.126819091796875	1.756947021484375	0.2029117431640625	3.339497314453125	1.605414733886719	0.06954150390625	3.354452392578125	1.538905639648438	-0.1653624267578125	3.43515234375	1.518607238769531	-0.23416357421875
454	15.1	3.06567529296875	1.239023223876953	0.360904296875	3.049483154296875	1.422770416259766	0.35397802734375	3.015569580078125	1.564875610351562	0.333171630859375	3.03063720703125	1.788558715820312	0.347225830078125	3.010425048828125	1.751214965820313	0.374953125	2.943731689453125	1.745244201660156	0.506835205078125	2.8347958984375	1.586012145996094	0.7178532714843751	2.67514013671875	1.46303662109375	0.8481420898437499	2.67602880859375	1.480800109863281	0.94617236328125	2.57631494140625	1.469439331054688	0.8969052734375	2.599770263671875	1.420034973144531	0.941682861328125	3.04763818359375	1.75178564453125	0.31610546875	3.1314521484375	1.754774658203125	0.208955810546875	3.32117822265625	1.591446533203125	0.05995654296875	3.328871826171875	1.525385559082031	-0.173779052734375	3.3902041015625	1.470986083984375	-0.24296533203125
455	15.133334	3.068514892578125	1.240342864990234	0.365515380859375	3.052430908203125	1.424534210205078	0.358678955078125	3.021495361328125	1.568054443359375	0.34069921875	3.03659033203125	1.792299926757813	0.354109130859375	3.01651220703125	1.754934448242187	0.38211865234375	2.9504658203125	1.75247802734375	0.514822265625	2.8262412109375	1.57340283203125	0.700917724609375	2.65436767578125	1.438120483398438	0.80099072265625	2.60322021484375	1.425188842773438	0.88577978515625	2.518657958984375	1.408773162841797	0.957453369140625	2.55724755859375	1.407905792236328	0.89752294921875	3.053459716796875	1.755366455078125	0.322911865234375	3.136317626953125	1.758431884765625	0.2146246337890625	3.27367919921875	1.57658251953125	0.032057373046875	3.279791748046875	1.464180389404297	-0.1839495849609375	3.313176513671875	1.412854095458984	-0.2723372802734375
456	15.166667	3.073507080078125	1.235459991455078	0.372491455078125	3.056847412109375	1.420112060546875	0.36771435546875	3.0248916015625	1.564149597167969	0.353024169921875	3.043072509765625	1.788768005371094	0.3654287109375	3.025173095703125	1.751419067382812	0.395110107421875	2.969769775390625	1.746162780761719	0.532904052734375	2.840673095703125	1.552230041503906	0.7009841308593751	2.63127294921875	1.440906127929688	0.744501220703125	2.597508056640625	1.395949768066406	0.827322265625	2.533368408203125	1.354954559326172	0.90992578125	2.54726953125	1.364091735839844	0.808181640625	3.056848876953125	1.751676452636719	0.3327333984375	3.1282900390625	1.751679443359375	0.2161715087890625	3.22478564453125	1.555780029296875	0.0212586669921875	3.19483837890625	1.43528628540039	-0.18898095703125	3.209685546875	1.368513977050781	-0.2722760009765625
457	15.2	3.06610400390625	1.2234658203125	0.37312060546875	3.050737060546875	1.407781036376953	0.366705322265625	3.020625244140625	1.551598327636719	0.349401611328125	3.041192138671875	1.775528442382813	0.361730224609375	3.0206572265625	1.738734497070312	0.390185791015625	2.95357275390625	1.732640563964844	0.522292724609375	2.80931689453125	1.532956298828125	0.668886474609375	2.5961298828125	1.422621337890625	0.68512109375	2.560853271484375	1.369800354003906	0.762212158203125	2.467109375	1.353070983886719	0.82133935546875	2.52210595703125	1.333492584228516	0.722927978515625	3.056723876953125	1.738089782714844	0.3304189453125	3.131185302734375	1.730541198730469	0.2163621826171875	3.207595458984375	1.515382873535156	0.0342073974609375	3.1753017578125	1.377954132080078	-0.164365478515625	3.17905810546875	1.316706420898437	-0.2526937255859375
[truncated: 48 more columns]
