# Supplementary material for: Simulation of Human Movement in Zero Gravity
Source: Sensors (Basel). 2024 Mar 9;24(6):1770. doi: 10.3390/s24061770 (PMC10976247; doi:10.3390/s24061770)
Supplement: Supplementary file 1 [file sensors-24-01770-s001.zip › supplementary/motion_data/3 ArmsRotatingFront/motion_raw.trc]

PathFileType	4	(X/Y/Z)	sample.trc
DataRate	CameraRate	NumFrames	NumMarkers	Units	OrigDataRate	OrigDataStartFrame	OrigNumFrames
0.033333333333333333	0.033333333333333333	457	32	m	0.033333333333333333	1	457
Frame#	Time	PELVIS			SPINE_NAVEL			SPINE_CHEST			NECK			CLAVICLE_LEFT			SHOULDER_LEFT			ELBOW_LEFT			WRIST_LEFT			HAND_LEFT			HANDTIP_LEFT			THUMB_LEFT			CLAVICLE_RIGHT			SHOULDER_RIGHT			ELBOW_RIGHT			WRIST_RIGHT			HAND_RIGHT
		X1	Y1	Z1	X2	Y2	Z2	X3	Y3	Z3	X4	Y4	Z4	X5	Y5	Z5	X6	Y6	Z6	X7	Y7	Z7	X8	Y8	Z8	X9	Y9	Z9	X10	Y10	Z10	X11	Y11	Z11	X12	Y12	Z12	X13	Y13	Z13	X14	Y14	Z14	X15	Y15	Z15	X16	Y16	Z16
1	0	3.043411010742187	1.234626434326172	0.3462401885986328	3.0292666015625	1.41269367980957	0.3441842041015625	3.02295849609375	1.555359893798828	0.345856704711914	3.04265966796875	1.771501434326172	0.358627197265625	3.021702758789063	1.736019592285156	0.3852121276855469	2.940169677734375	1.695968231201172	0.4953874053955078	2.936134399414063	1.426011932373047	0.5561282653808594	2.83163232421875	1.287837921142578	0.4022177886962891	2.8059296875	1.272682540893555	0.3153770294189453	2.820615844726563	1.23376448059082	0.2831995315551757	2.8890546875	1.27256672668457	0.2907673187255859	3.058785400390625	1.735328399658203	0.3290656890869141	3.123769287109375	1.697214691162109	0.2213525772094727	3.184963989257812	1.422617904663086	0.2126193771362305	2.98792529296875	1.313478332519531	0.1539885482788086	2.899399658203125	1.289871704101563	0.1204310836791992
2	0.03333300000000072	3.043539916992188	1.230049514770508	0.3458127593994141	3.027974487304688	1.410330352783203	0.3424188690185547	3.02041357421875	1.554830535888672	0.3427703857421875	3.044062133789062	1.773187286376953	0.3583893127441407	3.022338989257813	1.737296051025391	0.3849535827636719	2.940546630859375	1.697938537597656	0.4977635040283203	2.936469482421875	1.422963409423828	0.5505525207519532	2.820333984375	1.287024047851562	0.4000557250976562	2.816721069335937	1.264414016723633	0.316457275390625	2.835314575195312	1.23156664276123	0.2911228179931641	2.917911254882812	1.286916885375977	0.3166369018554688	3.059672119140625	1.736644500732422	0.3279132232666016	3.124160522460937	1.6991767578125	0.2176715316772461	3.196517700195312	1.423158874511719	0.2181137847900391	2.998284545898438	1.314362045288086	0.1480398406982422	2.906183959960937	1.290610153198242	0.125784252166748
3	0.0666670000000007	3.042667114257813	1.228711357116699	0.34648291015625	3.02805517578125	1.40977229309082	0.3451053924560547	3.022410888671875	1.554872985839844	0.3475685272216797	3.0458701171875	1.774215728759766	0.3616656799316406	3.025003540039062	1.738196197509766	0.3891536407470703	2.944006713867187	1.700007293701172	0.5037532043457031	2.94186279296875	1.424913497924805	0.5612331237792969	2.822809326171875	1.293322570800781	0.4091816253662109	2.823121215820312	1.267085494995117	0.3226493835449219	2.84360986328125	1.23237141418457	0.2920876770019531	2.92483935546875	1.287000427246094	0.3188233489990234	3.060733154296875	1.737485656738281	0.3307227478027344	3.119953491210937	1.702018280029297	0.2162358016967774	3.1889794921875	1.42389289855957	0.2162404556274414	2.987445068359375	1.317734710693359	0.1479132156372071	2.882946899414063	1.310247207641602	0.1609663467407227
4	0.1000000000000005	3.045184936523437	1.230415222167969	0.3465077209472657	3.029172119140625	1.411168243408203	0.3453360748291016	3.022944580078125	1.556083526611328	0.3483173065185546	3.045967407226563	1.775148986816406	0.3632593231201172	3.025461059570313	1.738986846923828	0.3907400054931641	2.94565478515625	1.70055224609375	0.5059961853027344	2.944574462890625	1.426658874511719	0.5651688537597657	2.8307158203125	1.293486480712891	0.4129909973144531	2.83038916015625	1.268720184326172	0.3239173889160156	2.853098876953125	1.238862930297852	0.292454833984375	2.932440795898438	1.290271377563477	0.3192008666992188	3.060624267578125	1.738652069091797	0.332026123046875	3.118980224609375	1.704273315429687	0.2169505310058594	3.194727294921875	1.428580627441406	0.206893798828125	2.9925400390625	1.318200576782226	0.1508649139404297	2.888254272460937	1.310619064331055	0.1640872344970703
5	0.1333330000000004	3.044751586914062	1.230310836791992	0.3467289886474609	3.028674438476562	1.411123550415039	0.3452417602539063	3.022305419921875	1.556091644287109	0.3479052734375	3.045623779296875	1.775198120117188	0.36296728515625	3.024952026367187	1.739054779052734	0.390374252319336	2.944827392578125	1.701362152099609	0.5057382965087891	2.944909057617187	1.427505828857422	0.5663121948242188	2.830114379882812	1.296585494995117	0.4127273559570312	2.830180786132813	1.272110900878906	0.3237424163818359	2.852478759765625	1.241313705444336	0.292452507019043	2.931096313476562	1.292941299438477	0.317471435546875	3.060344116210937	1.738665740966797	0.3317749786376953	3.118551879882812	1.703132690429688	0.2169954299926758	3.193775268554687	1.42714306640625	0.2066334075927734	2.990668701171875	1.318539199829102	0.1504354095458984	2.886047485351563	1.313608551025391	0.1629298477172851
6	0.1666670000000003	3.044988403320312	1.230431991577148	0.3469729919433594	3.0295478515625	1.411505264282227	0.3454579315185547	3.022647705078125	1.556623657226563	0.3473657379150391	3.045748413085938	1.775982421875	0.3628360748291016	3.025114379882813	1.739721221923828	0.3902228851318359	2.945029663085938	1.700761016845703	0.5053760986328124	2.944806396484375	1.426694869995117	0.5667178649902345	2.831381225585938	1.293337142944336	0.4136147308349609	2.831858276367187	1.271600891113281	0.3237590179443359	2.85461279296875	1.24596452331543	0.2962064361572266	2.932286743164062	1.292569671630859	0.3181264038085937	3.06050634765625	1.739484039306641	0.3315285797119141	3.118865600585938	1.704895050048828	0.2162971878051758	3.193239501953125	1.428311218261719	0.2064353256225586	2.99076025390625	1.31904167175293	0.1481683120727539	2.885982177734375	1.313457214355469	0.1602568359375
7	0.2000000000000002	3.046106689453125	1.231813285827637	0.3466870269775391	3.030945678710938	1.413157318115234	0.3454375457763672	3.0257353515625	1.558522369384766	0.3486156616210938	3.048268310546875	1.778260833740234	0.3640511779785156	3.027459838867188	1.74192691040039	0.3913486633300781	2.945261840820312	1.702197540283203	0.5049924621582031	2.944744140625	1.427920593261719	0.56806005859375	2.831583862304687	1.298607299804688	0.4106304931640625	2.8282451171875	1.277663833618164	0.3211448669433594	2.843998657226563	1.251390762329101	0.3049445953369141	2.93229638671875	1.300583831787109	0.3158637084960937	3.063381469726562	1.741714538574219	0.3328610229492188	3.122749633789062	1.707093658447266	0.2179123687744141	3.193057250976563	1.429156753540039	0.2092814712524414	2.990682250976563	1.319069961547852	0.1502219848632813	2.886970581054688	1.320820877075195	0.1700292434692383
8	0.233333	3.045704833984375	1.23287149810791	0.3472415771484375	3.031089111328125	1.414314834594727	0.3460144500732422	3.026703125	1.559740447998047	0.3495828704833984	3.05015380859375	1.779514404296875	0.3642132720947265	3.029030517578125	1.743377410888672	0.3915550079345703	2.94647900390625	1.704220581054687	0.5052322998046874	2.94232177734375	1.429725692749023	0.5659597778320313	2.83233642578125	1.294598861694336	0.4113469543457031	2.82679052734375	1.274572601318359	0.322578125	2.841863525390625	1.252865341186523	0.3084221954345703	2.930689453125	1.301261215209961	0.3164834289550781	3.065271484375	1.742756408691406	0.333255615234375	3.126344116210937	1.707710845947266	0.2192904052734375	3.197716674804687	1.430125717163086	0.2145142288208008	2.99651171875	1.320851531982422	0.1506429595947266	2.8934228515625	1.333251602172852	0.1637958145141601
9	0.266667	3.045796264648438	1.23299186706543	0.3469648742675782	3.0311533203125	1.414400802612305	0.3455628814697266	3.02577783203125	1.559782867431641	0.3483512420654297	3.0495439453125	1.779429412841797	0.3636298370361328	3.028236572265625	1.743275482177734	0.390775863647461	2.945215087890625	1.702835144042969	0.5035795135498047	2.942807495117187	1.428647018432617	0.5664927673339843	2.833296752929687	1.297269882202148	0.4077879791259765	2.831668090820313	1.274635940551758	0.3214300994873047	2.841992797851562	1.252731559753418	0.3143952484130859	2.932634155273438	1.302563201904297	0.3136528930664063	3.064734985351563	1.742724182128906	0.3326607513427734	3.126345703125	1.707484619140625	0.219129768371582	3.198023315429688	1.429793899536133	0.2170811004638672	2.99620703125	1.322697525024414	0.1502861862182617	2.893271606445313	1.332886489868164	0.16397021484375
10	0.3000000000000007	3.046074951171875	1.232148994445801	0.3479520111083985	3.031533325195312	1.41386735534668	0.345517333984375	3.02588427734375	1.559497863769531	0.3471304321289063	3.049848022460938	1.779407104492188	0.3635840911865235	3.02848779296875	1.743068054199219	0.3905936431884766	2.945007202148437	1.703045440673828	0.503552963256836	2.9423447265625	1.42835612487793	0.5664452514648437	2.831362426757813	1.297508911132812	0.4080708770751953	2.8288095703125	1.277338088989258	0.32028173828125	2.84124658203125	1.253016479492187	0.3100415878295898	2.931903198242187	1.30226220703125	0.3164187622070312	3.065029541015625	1.742791870117188	0.3323628082275391	3.126186889648437	1.708157135009766	0.2180479354858398	3.197562744140625	1.429796005249024	0.2174111328125	2.9956240234375	1.32194401550293	0.1510000686645508	2.89235595703125	1.333221328735351	0.1639647369384766
11	0.3333330000000005	3.044088012695313	1.23230899810791	0.3480839385986328	3.029492309570313	1.413895721435547	0.3460071105957031	3.023667114257813	1.559413848876953	0.3477745056152344	3.046856567382813	1.779231842041016	0.3644953308105469	3.025892944335937	1.742764831542969	0.3915938873291016	2.943786743164063	1.702186065673828	0.5052400665283203	2.940023315429688	1.427534805297852	0.5677536621093751	2.82997265625	1.296412979125976	0.4094331359863281	2.826759033203125	1.277841278076172	0.3209242706298828	2.838191040039062	1.255946228027344	0.3126240310668945	2.930201904296875	1.302869140625	0.3166883392333985	3.061908569335937	1.742779693603516	0.3330806427001953	3.121460571289063	1.707858489990234	0.2181004791259766	3.190101684570313	1.428927764892578	0.2154015350341797	2.986966430664062	1.322914657592773	0.1524448547363281	2.883554931640625	1.334073486328125	0.1636312866210937
12	0.3666670000000005	3.043263916015625	1.231777725219727	0.3485107421875	3.028345581054688	1.413271438598633	0.3461676483154297	3.02284033203125	1.558754852294922	0.3481915893554688	3.048759033203125	1.778149017333984	0.3652257537841797	3.027067016601563	1.741975982666016	0.3920862121582031	2.943606811523438	1.702835998535156	0.5051920166015624	2.939904663085938	1.428350402832031	0.56835302734375	2.831123046875	1.29703971862793	0.4092926940917969	2.82911865234375	1.275047317504883	0.3229086151123047	2.83779150390625	1.254463523864746	0.3167926330566406	2.93329248046875	1.30209912109375	0.3158502044677735	3.063620849609375	1.741518920898437	0.3339613647460937	3.124820190429688	1.705677368164062	0.2201701049804687	3.197579345703125	1.42796305847168	0.2178780670166016	2.994826171875	1.323628067016601	0.1503804244995117	2.892045776367187	1.331277923583984	0.1686127700805664
13	0.4000000000000004	3.044274169921875	1.231257720947266	0.3497747802734375	3.029332885742187	1.412688812255859	0.3470482788085938	3.0221240234375	1.558064208984375	0.3479022674560547	3.046908203125	1.777541442871094	0.3645775909423828	3.02507958984375	1.74137109375	0.3912874603271485	2.941666870117188	1.701879333496094	0.5041997680664063	2.936077392578125	1.427412673950195	0.5670186462402343	2.830956298828125	1.297178771972656	0.4051016235351562	2.829463500976563	1.274326766967774	0.3191409606933594	2.837788330078125	1.251299858093262	0.3140379791259766	2.934047973632812	1.302763916015625	0.3131732940673828	3.06226806640625	1.740892150878906	0.3336019592285157	3.125008544921875	1.704217559814453	0.2209579391479492	3.202423950195312	1.427989196777344	0.2200511016845703	3.000801635742187	1.323022171020508	0.1502763900756836	2.897911865234375	1.330378387451172	0.1675346603393555
14	0.4333330000000002	3.044170776367188	1.23136466217041	0.3497479095458984	3.029221069335938	1.412798538208008	0.3470516052246094	3.022008911132812	1.558175903320313	0.3479277191162109	3.046820678710938	1.777651458740234	0.3646299285888672	3.02501025390625	1.741476104736328	0.3913502349853516	2.941670043945313	1.701964599609375	0.5043141021728517	2.936020263671875	1.427467788696289	0.5670309753417968	2.83076953125	1.297361602783203	0.4051135711669922	2.829180908203125	1.274669387817383	0.3191211090087891	2.837488891601563	1.251798629760742	0.3139523010253906	2.933772827148437	1.303052093505859	0.3130798492431641	3.062154052734375	1.741007446289062	0.3336337585449219	3.124745361328125	1.704335052490234	0.2209044647216797	3.2019287109375	1.428028228759766	0.2198803329467773	3.000137573242188	1.323306701660156	0.1503119583129883	2.89731298828125	1.330931915283203	0.1676621551513672
15	0.4666670000000002	3.044132690429687	1.231427780151367	0.349749755859375	3.029015625	1.412859680175781	0.3470927581787109	3.02162646484375	1.55823681640625	0.3479646911621094	3.04600390625	1.777772674560547	0.3647105255126953	3.024349243164062	1.741533569335938	0.3914774780273437	2.941475341796875	1.701754058837891	0.5047029418945312	2.936244262695312	1.427226364135742	0.5674078979492188	2.830994018554688	1.297026489257812	0.4056554565429688	2.829175659179687	1.274450912475586	0.319627944946289	2.837513305664062	1.251708953857422	0.3143623962402344	2.93336474609375	1.302841110229492	0.3129620513916015	3.061329345703125	1.741175720214844	0.3336482391357422	3.123454467773437	1.704652862548828	0.220615463256836	3.200947021484375	1.428422943115234	0.2195419311523437	2.999026245117188	1.323226943969726	0.1508992538452149	2.896128784179687	1.329813995361328	0.1688028945922851
16	0.5	3.043636596679687	1.230878395080566	0.3494993743896485	3.028758422851562	1.412484634399414	0.3460623321533203	3.0232392578125	1.558087738037109	0.3473756408691406	3.044488647460938	1.778172973632813	0.3636968383789063	3.022887329101562	1.741716430664062	0.3902915649414063	2.93924365234375	1.701032989501953	0.5026067504882812	2.93247119140625	1.427270202636719	0.5707189636230469	2.8326689453125	1.298189712524414	0.4023867034912109	2.832564086914063	1.279391891479492	0.3165494232177735	2.838792236328125	1.260660568237305	0.3116183700561523	2.936254028320313	1.301866149902344	0.305458480834961	3.060780517578125	1.741638793945313	0.3329749755859375	3.125885375976563	1.705414123535156	0.221300895690918	3.203151245117188	1.42892155456543	0.2243121490478516	3.001535278320312	1.323803527832031	0.1555396652221679	2.898281982421875	1.332951263427734	0.1667421951293945
17	0.5333330000000007	3.043675048828125	1.231041633605957	0.350120620727539	3.028607299804688	1.412589294433594	0.3464881896972656	3.022932495117188	1.55815478515625	0.3476437225341797	3.044456298828125	1.778227203369141	0.3633048095703125	3.0228984375	1.741869018554687	0.3900584869384766	2.939864135742187	1.701879272460938	0.503101776123047	2.932627807617187	1.427214889526367	0.56623095703125	2.828565795898438	1.296916107177734	0.4028379211425781	2.826423583984375	1.276253982543945	0.316601806640625	2.834135009765625	1.257634338378906	0.3096807861328125	2.934085693359375	1.303006927490234	0.3084863891601562	3.060617431640625	1.741600891113281	0.332637680053711	3.125309936523438	1.70539273071289	0.2207740478515625	3.199903076171875	1.428278335571289	0.2212730407714844	2.9988115234375	1.324427597045899	0.1490308227539063	2.896215698242187	1.334690795898438	0.1677653503417969
18	0.5666670000000007	3.043777709960938	1.231962921142578	0.3494053039550781	3.028883544921875	1.413727203369141	0.3465313873291016	3.02441748046875	1.559456085205078	0.3489861907958984	3.0456552734375	1.779884582519531	0.3637211151123046	3.02472900390625	1.743473815917969	0.3910276641845703	2.943910400390625	1.702805877685547	0.5057331390380859	2.93510107421875	1.427483154296875	0.5664833679199219	2.829953857421875	1.299728469848633	0.4020101318359375	2.828390747070312	1.28036116027832	0.3134536437988281	2.840151733398438	1.262355316162109	0.3022781829833984	2.93521826171875	1.306630157470703	0.3088116760253906	3.061307861328125	1.743200866699219	0.332774185180664	3.122554931640625	1.707904571533203	0.2185114517211914	3.199758911132813	1.430902725219727	0.2166725540161133	2.995838134765625	1.327642227172852	0.148293830871582	2.894063232421875	1.336158187866211	0.1664271240234375
19	0.6000000000000005	3.041341918945313	1.230594947814941	0.3494120178222656	3.027632080078125	1.412580017089844	0.3476942749023437	3.0217744140625	1.5583623046875	0.3495653533935547	3.044622680664062	1.778785552978515	0.3644399719238282	3.023607543945313	1.742451263427734	0.3918568267822266	2.942040893554688	1.702051483154297	0.5062806396484375	2.93445361328125	1.426311233520508	0.5669177246093751	2.827784423828125	1.301159774780273	0.4021743316650391	2.823342163085937	1.278905960083008	0.3151705017089844	2.834155883789062	1.25781169128418	0.304172134399414	2.932875854492187	1.305174789428711	0.3111533966064453	3.059839111328125	1.742013702392578	0.3333263244628906	3.11863623046875	1.705082702636719	0.2181909103393555	3.19516552734375	1.427503341674805	0.213621940612793	2.98979443359375	1.324257369995117	0.1493003768920899	2.887445922851562	1.327249130249023	0.1729559707641601
20	0.6333330000000004	3.041041625976562	1.231109420776367	0.3489422760009765	3.027219482421875	1.413078659057617	0.3468133697509765	3.02066943359375	1.558838836669922	0.3478894348144531	3.044129638671875	1.779045166015625	0.3643127136230468	3.02281787109375	1.742623474121094	0.3913527984619141	2.940143310546875	1.702281372070312	0.5049858093261719	2.933587524414063	1.427055541992187	0.568538330078125	2.829745727539062	1.300574371337891	0.4023129119873047	2.826883056640625	1.2794365234375	0.3153319702148437	2.837697509765625	1.259037864685058	0.3047307510375976	2.934738525390625	1.306233505249023	0.3100154418945312	3.059431030273438	1.742418609619141	0.3330732727050781	3.118787109375	1.705391510009766	0.2182834243774414	3.193587158203125	1.427387573242187	0.2134463348388672	2.98819921875	1.325005462646484	0.1473806762695312	2.88577001953125	1.328758880615234	0.1697965774536133
21	0.6666670000000003	3.040902954101562	1.231312614440918	0.3498015289306641	3.026111328125	1.413032333374023	0.3473335266113281	3.019248779296875	1.558648895263672	0.3483755645751953	3.041162475585938	1.778832336425781	0.3640656890869141	3.019915771484375	1.742428344726562	0.3910690002441406	2.938356323242187	1.702269744873047	0.5052679901123047	2.934063842773438	1.426787124633789	0.5667829895019532	2.82831689453125	1.301115600585938	0.400222152709961	2.826447265625	1.279455123901367	0.31355224609375	2.836971313476562	1.259715591430664	0.3034473876953125	2.93417724609375	1.306320602416992	0.3077147369384766	3.056901000976563	1.742211608886719	0.3331171569824218	3.11915576171875	1.705351257324219	0.2199064102172851	3.196190673828125	1.428338272094727	0.2182768325805664	2.992845581054687	1.325968826293945	0.1472251968383789	2.890933471679688	1.333928604125977	0.1663976516723633
22	0.7000000000000002	3.042529296875	1.231816818237305	0.3499374542236328	3.027772705078125	1.413717620849609	0.3475835723876953	3.021925659179687	1.559506195068359	0.3495234680175782	3.042175659179688	1.780204193115234	0.3644769592285156	3.021103271484375	1.743680419921875	0.3915774536132812	2.938597900390625	1.702493225097656	0.50490234375	2.934436157226562	1.427077758789062	0.5683523254394531	2.83277880859375	1.303274597167969	0.3973155975341797	2.835761352539063	1.279189193725586	0.3104931335449219	2.847702758789063	1.26195442199707	0.3006329803466797	2.939506713867187	1.305691986083984	0.3045861511230469	3.05828955078125	1.743550872802734	0.3336824645996094	3.119013671875	1.708712921142578	0.2190692825317383	3.197340087890625	1.431673400878906	0.2170637512207031	2.994380249023437	1.325433563232422	0.1482349014282227	2.891560791015625	1.32706950378418	0.1691538162231445
23	0.733333	3.042387329101563	1.231667778015137	0.350142822265625	3.027640869140625	1.413595443725586	0.3472227783203125	3.021440185546875	1.559396179199219	0.3486231079101563	3.043598510742187	1.779845153808594	0.3645260620117188	3.022005615234375	1.743426147460938	0.3913562469482422	2.939746826171875	1.702709259033203	0.5051544036865234	2.933999877929688	1.426736938476563	0.5646618041992187	2.83144921875	1.302614929199219	0.3960179138183594	2.829021118164063	1.282983200073242	0.3085646057128906	2.838655883789063	1.263560516357422	0.298710578918457	2.938072998046875	1.30703889465332	0.3061518096923828	3.059591796875	1.743148773193359	0.3336987609863281	3.122847900390625	1.7065107421875	0.2208493270874023	3.202885620117188	1.430347625732422	0.2193846664428711	3.00051611328125	1.325974670410156	0.147485725402832	2.898776611328125	1.336043319702148	0.1668989105224609
24	0.766667	3.041769165039063	1.231611534118652	0.3502918853759766	3.026980346679688	1.413536972045899	0.3475767059326172	3.020805297851562	1.559334289550781	0.3490969696044922	3.042863403320313	1.779799560546875	0.3649386444091797	3.021438110351562	1.743352081298828	0.3918742980957031	2.939349609375	1.702370422363281	0.5056887817382812	2.935983154296875	1.426402435302734	0.5656730346679688	2.834101806640625	1.301539749145508	0.3969408874511718	2.832103271484375	1.283391586303711	0.3093085327148438	2.841887817382813	1.263286911010742	0.298911003112793	2.940635498046875	1.309131896972656	0.3056567077636719	3.058729125976562	1.743127624511719	0.3340174560546875	3.121196166992187	1.706569702148437	0.2207048721313477	3.200173706054687	1.429940353393555	0.2190989379882812	2.996471069335938	1.327687118530273	0.148388671875	2.89469970703125	1.339889724731445	0.1650182189941406
25	0.8000000000000007	3.041091552734375	1.232427558898926	0.3513334350585937	3.02577490234375	1.414689270019531	0.3481899261474609	3.01963671875	1.560798126220703	0.349672119140625	3.041623901367188	1.781831176757813	0.3646115570068359	3.020144897460938	1.745409973144531	0.3917437133789062	2.936361206054688	1.704653167724609	0.504787841796875	2.929081909179688	1.428030487060547	0.5648157653808594	2.826853271484375	1.303194900512695	0.3942752685546875	2.821236328125	1.284108139038086	0.3103013610839844	2.824623657226563	1.265231796264648	0.3074250564575196	2.9350654296875	1.308647354125977	0.304681884765625	3.05756884765625	1.744951232910156	0.3337975311279296	3.117884521484375	1.707765472412109	0.219270622253418	3.194627197265625	1.429912231445313	0.2188893814086914	2.99045556640625	1.326859436035156	0.1477558212280274	2.888761474609375	1.339062423706055	0.1651384124755859
26	0.8333330000000005	3.041019653320313	1.232035469055176	0.3517579193115234	3.025466674804687	1.414064331054687	0.3486445770263672	3.01900146484375	1.559994934082031	0.3499196929931641	3.041138549804687	1.78075048828125	0.3649421691894531	3.019799682617188	1.744350189208984	0.3921177368164063	2.935154418945313	1.702727325439453	0.5038987274169922	2.928370849609375	1.426826293945313	0.5663710327148437	2.831350219726563	1.303420303344727	0.3909376525878906	2.826360595703125	1.290931594848633	0.3058206787109375	2.828439819335937	1.273985580444336	0.3047627563476563	2.938120849609375	1.315151885986328	0.2992546081542969	3.056898193359375	1.743939788818359	0.3340472259521484	3.116058471679688	1.707096405029297	0.2189546508789063	3.193450073242188	1.429630599975586	0.2174969253540039	2.986547607421875	1.330108154296875	0.1508748092651367	2.885060913085938	1.34079443359375	0.1640116500854492
27	0.8666670000000005	3.040241088867187	1.231531127929688	0.3515638580322266	3.023711303710938	1.4134365234375	0.3489610290527344	3.016548950195313	1.559281646728516	0.3506612854003906	3.037888427734375	1.780128631591797	0.36460400390625	3.016759887695312	1.743784973144531	0.3919909057617187	2.935145629882812	1.703177978515625	0.5064194488525391	2.923509155273438	1.426274459838867	0.5631786499023437	2.8321123046875	1.307113906860351	0.3821425170898438	2.826298828125	1.296274444580078	0.2976888122558594	2.826097412109375	1.278054550170898	0.2994761352539063	2.938071044921875	1.315234939575195	0.2915919647216797	3.053705200195313	1.743242980957031	0.3338509063720703	3.114511474609375	1.705571624755859	0.2197831573486328	3.1929580078125	1.428431838989258	0.2178690414428711	2.985167724609375	1.332857604980469	0.1483350524902344	2.883874267578125	1.340830459594727	0.1637231140136719
28	0.9000000000000004	3.040316284179688	1.23153963470459	0.3515651397705078	3.023783813476562	1.41343766784668	0.3489914245605469	3.016648681640625	1.559277954101562	0.3507416229248047	3.038060424804687	1.780096740722656	0.3648817901611328	3.016885864257812	1.743741729736328	0.3922132873535156	2.935047119140625	1.703037719726562	0.5064383392333984	2.922961547851562	1.426053939819336	0.562661407470703	2.831846923828125	1.307410949707031	0.381156234741211	2.826132690429688	1.296868408203125	0.296615951538086	2.826473876953125	1.278644058227539	0.297740493774414	2.937616577148438	1.315988250732422	0.2903408508300781	3.05389794921875	1.743230102539062	0.3341208190917969	3.114814819335938	1.705607757568359	0.2201042556762695	3.193132690429688	1.428441665649414	0.21811669921875	2.985392333984375	1.332976531982422	0.1482885971069336	2.88408642578125	1.341014282226562	0.1635854721069336
29	0.9333330000000002	3.04314208984375	1.231928604125976	0.3530178527832031	3.024888916015625	1.413864608764648	0.3493707427978516	3.014900756835937	1.559723236083984	0.3492979583740234	3.04117041015625	1.780094146728516	0.3662267913818359	3.019108154296875	1.743831298828125	0.3930958862304688	2.938882934570312	1.703079650878906	0.5087874145507812	2.910052856445312	1.425571899414062	0.5558231811523437	2.833335205078125	1.309339324951172	0.3666528625488281	2.814714721679688	1.291806915283203	0.2844376678466797	2.812468872070312	1.276886962890625	0.2920734481811523	2.924542114257813	1.311094360351563	0.2839505920410156	3.056283447265625	1.743229339599609	0.3350089111328125	3.119147827148438	1.705630828857422	0.2219446716308594	3.18881396484375	1.426126846313477	0.2154381332397461	2.9816875	1.331207366943359	0.1420877532958985	2.878704345703125	1.340980712890625	0.1512831497192383
30	0.9666670000000002	3.042896118164062	1.232375244140625	0.3525119171142578	3.024493774414062	1.414296508789062	0.3486900634765625	3.014381103515625	1.560148712158203	0.3484329986572265	3.040709716796875	1.780558929443359	0.3648683166503907	3.01879150390625	1.744333648681641	0.3919165344238281	2.939044067382812	1.703652954101563	0.5079689636230469	2.910097778320313	1.426031311035156	0.5546416320800781	2.832327880859375	1.310779968261719	0.3654622039794922	2.813364868164062	1.29396955871582	0.2828717651367187	2.811731567382813	1.279753799438477	0.2893655014038086	2.923626098632813	1.314352508544922	0.2819915008544922	3.055665893554687	1.743646118164063	0.3336257934570312	3.117262817382812	1.705774536132812	0.2199564056396484	3.18505712890625	1.425684295654297	0.2126643447875977	2.976752563476563	1.332144561767578	0.1415068740844727	2.873798217773437	1.340562774658203	0.1548613739013672
31	1	3.042419311523437	1.233503517150879	0.3510195770263672	3.024208251953125	1.415613952636719	0.3474105072021484	3.01412890625	1.561594177246094	0.3471913604736328	3.039308227539062	1.782430236816406	0.3625647583007813	3.01787890625	1.746132843017578	0.3900088195800781	2.93868798828125	1.70335302734375	0.5058144073486328	2.908055419921875	1.425644653320313	0.5523048706054687	2.828145263671875	1.316513580322266	0.3613008880615234	2.814112915039062	1.300504257202149	0.2786141967773438	2.813396606445313	1.286880111694336	0.283056282043457	2.924092041015625	1.320623825073242	0.2862109756469727	3.054172485351562	1.745463958740234	0.3312611083984375	3.11253515625	1.707486602783203	0.2157012405395508	3.184123168945312	1.427725967407226	0.206665657043457	2.970246948242187	1.342442443847656	0.1423144149780273	2.866827514648437	1.352323867797852	0.1473250503540039
32	1.033333000000001	3.0425908203125	1.235170761108399	0.3504959564208985	3.023707153320313	1.417684982299805	0.3471533966064453	3.011858642578125	1.563919342041016	0.3463864288330078	3.03949169921875	1.784849182128906	0.3638143615722657	3.017486328125	1.748475677490234	0.3909149780273438	2.937518188476562	1.705707092285156	0.5065817718505859	2.892692993164062	1.428112594604492	0.5444053955078125	2.809257690429687	1.322184906005859	0.3516823883056641	2.796849365234375	1.305778549194336	0.273309097290039	2.795593505859375	1.296552444458008	0.2789956588745117	2.9023818359375	1.335235336303711	0.2842401657104492	3.05411669921875	1.74789697265625	0.3321832733154297	3.11354541015625	1.710227691650391	0.2166931304931641	3.1781591796875	1.428459503173828	0.1994896850585938	2.962742797851563	1.350562301635742	0.1274354629516602	2.859557006835938	1.355928237915039	0.1276214256286621
33	1.066667000000001	3.043171875	1.2402861328125	0.3561025390625	3.023366943359375	1.422663131713867	0.3529843139648438	3.0113857421875	1.568823486328125	0.3526552734375	3.041592041015625	1.789603515625	0.3673257141113281	3.02014453125	1.753657104492188	0.395429428100586	2.942301879882812	1.711883544921875	0.5127909698486328	2.898537719726562	1.436878173828125	0.5623721008300782	2.780738525390625	1.340187057495117	0.3798892974853516	2.764595703125	1.339658355712891	0.308285415649414	2.764277099609375	1.362441177368164	0.3148231811523438	2.892442260742188	1.379632369995117	0.3518618927001953	3.054844482421875	1.752267608642578	0.3355481262207031	3.11157568359375	1.7120224609375	0.2195107421875	3.170136108398438	1.429920135498047	0.1931278610229492	2.94897314453125	1.362061233520508	0.1274619598388672	2.846662719726562	1.366786773681641	0.1419033432006836
34	1.100000000000001	3.045923095703125	1.240652595520019	0.3582860870361328	3.027605712890625	1.423091461181641	0.3550956726074219	3.011693359375	1.568759002685547	0.3518050231933594	3.042019775390625	1.789431976318359	0.3665189056396485	3.0201357421875	1.753579162597656	0.3943696136474609	2.9378154296875	1.708680603027344	0.5075209350585937	2.894220092773438	1.435431594848633	0.5658085021972656	2.776196044921875	1.349136764526367	0.3778079071044922	2.765319091796875	1.348907653808594	0.2965432586669922	2.762852905273438	1.370076400756836	0.3046889114379883	2.892886596679688	1.386220962524414	0.3456281280517578	3.055651245117187	1.752037170410156	0.3350050964355469	3.112794677734375	1.708128265380859	0.2206387481689453	3.179163696289063	1.429121383666992	0.1910881195068359	2.953543334960938	1.372237197875977	0.1306103515625	2.850229125976563	1.362279586791992	0.1396556015014648
35	1.133333	3.043297607421875	1.239078407287598	0.3527493743896484	3.024207885742188	1.42200520324707	0.3481354217529297	3.007741088867188	1.5679951171875	0.3439666900634766	3.041071411132813	1.788664520263672	0.362067138671875	3.017515869140625	1.752786346435547	0.3887584686279297	2.929461181640625	1.707194183349609	0.4978407897949219	2.87130517578125	1.433779724121094	0.5533905334472655	2.765488647460938	1.359777389526367	0.3520468292236328	2.776563842773437	1.355047134399414	0.2633013305664063	2.783603515625	1.3693525390625	0.2610049819946289	2.895797119140625	1.387412124633789	0.3251309661865235	3.055332397460938	1.751253295898437	0.3306596069335938	3.117791015625	1.706606048583984	0.2189119033813476	3.169341552734375	1.423635818481445	0.1797964553833008	2.944587280273438	1.375459411621094	0.1068184852600098	2.839222290039062	1.367900573730469	0.09736764526367186
36	1.166667	3.045312377929688	1.23447339630127	0.3553303680419922	3.027223510742187	1.417119934082031	0.3513616638183594	3.010098999023437	1.562615814208984	0.3470293273925781	3.036380859375	1.783879577636719	0.3636871337890625	3.013076904296875	1.747658020019531	0.3899135131835938	2.920690307617187	1.703270141601562	0.4949239654541016	2.859646728515625	1.430395034790039	0.5456260070800781	2.757186401367187	1.370856216430664	0.3384494476318359	2.76470751953125	1.368704559326172	0.2491759185791016	2.767396728515625	1.385278472900391	0.2472683181762695	2.879375366210938	1.400198837280274	0.3158964996337891	3.052681274414062	1.746678833007812	0.3332763061523438	3.118317016601563	1.7037109375	0.2231939544677735	3.17454931640625	1.424528015136719	0.1736722564697266	2.952728881835938	1.363926788330078	0.1015186614990234	2.850010986328125	1.370161804199219	0.07650861740112305
37	1.2	3.043623901367187	1.232499237060547	0.3548134002685547	3.02527685546875	1.414893356323242	0.350934066772461	3.007492309570313	1.560149383544922	0.3462294158935547	3.035616455078125	1.780866241455078	0.363279052734375	3.0126650390625	1.744735260009766	0.3898668212890625	2.92245947265625	1.699288696289063	0.4965024261474609	2.844939086914063	1.428621643066406	0.5327615966796875	2.7522861328125	1.373666091918945	0.3202317352294922	2.751951904296875	1.376086212158203	0.2333022613525391	2.753940795898437	1.391092864990234	0.2305815582275391	2.869342895507812	1.416302886962891	0.2739513549804687	3.05098291015625	1.74373974609375	0.33233837890625	3.112244140625	1.701778015136719	0.2194085159301758	3.163581420898438	1.421070892333984	0.1717303314208984	2.939218139648437	1.371340850830078	0.1001463165283203	2.838498657226562	1.379701248168945	0.07160148429870605
38	1.233333	3.042434326171875	1.23450634765625	0.3564036712646484	3.023575927734375	1.416523773193359	0.3536412200927734	3.005094604492188	1.561420623779297	0.3498215789794922	3.0318955078125	1.781668701171875	0.3698331298828125	3.008544677734375	1.74521240234375	0.3954258270263672	2.9159970703125	1.698042510986328	0.4987441101074219	2.831309204101562	1.428927307128906	0.5196126098632813	2.7465126953125	1.37783854675293	0.3034196624755859	2.743189575195313	1.380758728027344	0.2207175979614258	2.737943359375	1.389497207641602	0.2258582534790039	2.85727783203125	1.416483673095703	0.2476110763549805	3.0480654296875	1.745015228271484	0.3389400634765625	3.109978149414062	1.706884490966797	0.2254308700561524	3.173313598632813	1.428870635986328	0.1818853759765625	2.9509833984375	1.371657363891602	0.108709098815918	2.855554931640625	1.395659576416016	0.08046103286743164
39	1.266667	3.044424194335938	1.233803657531738	0.358192138671875	3.024200927734375	1.415538635253906	0.3542890930175782	3.006094116210937	1.560495544433594	0.3501981811523437	3.0318271484375	1.78089599609375	0.3691614532470703	3.00831396484375	1.744546661376953	0.3946732788085937	2.914968872070312	1.697910339355469	0.4969499664306641	2.820646850585938	1.431850692749023	0.5179884948730469	2.739482543945313	1.387088729858398	0.2997859497070312	2.741557006835937	1.38902099609375	0.2214959716796875	2.73809619140625	1.391963806152344	0.2259890441894531	2.857854858398437	1.422565872192383	0.255973747253418	3.048496337890625	1.744100524902344	0.3387167358398437	3.111485595703125	1.709108154296875	0.2247901916503906	3.19483544921875	1.437580978393555	0.1799236602783203	2.97123828125	1.391498550415039	0.1030718460083008	2.872060913085938	1.408744171142578	0.07658620834350585
40	1.300000000000001	3.04568359375	1.23373893737793	0.3599704284667968	3.024157348632813	1.415251235961914	0.3559917755126953	3.00518603515625	1.560062347412109	0.3519269256591797	3.031131591796875	1.780429962158203	0.3696379699707031	3.00800146484375	1.744195465087891	0.3956463928222657	2.917196899414062	1.698305603027344	0.5007609252929688	2.822130249023437	1.431955383300781	0.5136517639160156	2.744581420898437	1.392889205932617	0.2937544097900391	2.749522094726562	1.388574615478516	0.2166005249023438	2.74290673828125	1.395040023803711	0.2228403701782226	2.8635517578125	1.425789306640625	0.2584048233032227	3.047367919921875	1.743536865234375	0.339087646484375	3.108839965820312	1.709159027099609	0.2241566925048828	3.195775268554687	1.438686660766602	0.1791444320678711	2.971414428710938	1.392201202392578	0.1054939918518066	2.872780029296875	1.407710861206055	0.07693231201171874
41	1.333333000000001	3.044440673828125	1.231371208190918	0.3590821380615234	3.022567138671875	1.412577911376953	0.3550691528320312	3.004401245117188	1.557264373779297	0.3515867614746094	3.030699340820313	1.777469055175781	0.3660997619628906	3.0081826171875	1.741612609863281	0.3930460052490234	2.91790234375	1.701508880615235	0.5009490203857422	2.818151611328125	1.43806364440918	0.5228640747070312	2.749431762695313	1.397420928955078	0.3010270233154297	2.744975463867187	1.401822891235352	0.2154823303222656	2.747094360351563	1.415400283813477	0.2125649642944336	2.863763793945313	1.440267425537109	0.2487004852294922	3.046234619140625	1.740267730712891	0.3356326141357422	3.10612890625	1.707037780761719	0.2197143402099609	3.149953979492187	1.429294250488281	0.1606471710205078	2.935650960286459	1.370366444905599	0.08023501968383789	2.859296875	1.409761779785156	0.06701636886596679
42	1.366667000000001	3.044049926757812	1.228785446166992	0.3586940460205078	3.0221123046875	1.409865417480469	0.3554179992675781	3.004331176757812	1.554481567382813	0.3527537384033203	3.029413452148438	1.774724975585937	0.3646285705566407	3.007332153320312	1.739079742431641	0.39211962890625	2.916129638671875	1.702498718261719	0.5001591644287109	2.817705078125	1.439786544799805	0.529063720703125	2.755582397460937	1.405461471557617	0.3055457458496094	2.741692016601562	1.409849319458008	0.2168860092163086	2.74616064453125	1.418045288085938	0.2125335540771484	2.868186401367188	1.445789672851562	0.2456995010375977	3.044924438476563	1.737324096679687	0.3344764556884766	3.101022338867187	1.703310394287109	0.2171686859130859	3.153491088867188	1.427925430297852	0.1593462219238281	2.938596272786458	1.372394226074219	0.08356898625691732	2.8618681640625	1.414507965087891	0.06828047561645509
43	1.4	3.045390991210938	1.228392105102539	0.3592512817382812	3.023478881835937	1.40952751159668	0.3559649963378906	3.006001708984375	1.5542119140625	0.3534879150390625	3.03094140625	1.774511322021484	0.3659828186035156	3.008756958007813	1.738776641845703	0.3933056335449219	2.91770654296875	1.702936584472656	0.501746597290039	2.813970336914062	1.440774032592774	0.521124786376953	2.74159375	1.40873779296875	0.2990194244384766	2.745476318359375	1.407757659912109	0.2171983489990234	2.748316284179688	1.418905838012695	0.2141187591552735	2.859545043945313	1.447456314086914	0.2544224319458008	3.04659814453125	1.737179107666016	0.3358011474609375	3.103789916992188	1.705173706054687	0.2183627090454102	3.149137329101563	1.428299682617188	0.1579806671142578	2.935533813476563	1.36535221862793	0.07366183662414551	2.858150390625	1.415049682617187	0.06552663040161133
44	1.433333	3.047421264648437	1.227905540466309	0.3619129028320313	3.025668701171875	1.409132675170898	0.3580478820800781	3.009005981445313	1.553951080322266	0.3556177215576172	3.032265625	1.774496887207031	0.368430679321289	3.01009814453125	1.738562805175781	0.3955580291748047	2.918350952148438	1.701283142089844	0.503067367553711	2.809780639648437	1.440469146728516	0.5181036376953125	2.742185180664062	1.41111701965332	0.294730239868164	2.752063598632812	1.411001419067383	0.2180063934326172	2.753090576171875	1.423922210693359	0.2164711837768555	2.860188598632813	1.450268508911133	0.2578895797729492	3.04845166015625	1.737293853759766	0.3383542022705078	3.106635375976563	1.704713043212891	0.2214324264526367	3.145304321289062	1.42775830078125	0.1550191116333008	2.930369018554687	1.364390243530273	0.07609081840515136	2.857056518554687	1.420190368652344	0.05643916320800782
45	1.466667	3.048015380859375	1.227982521057129	0.3627739105224609	3.02626171875	1.409206893920898	0.3588712158203125	3.00959375	1.55402392578125	0.3564073944091797	3.033005126953125	1.774547210693359	0.3694736022949219	3.010805908203125	1.73859765625	0.3965550537109375	2.918351196289063	1.701008056640625	0.5033080902099609	2.808525390625	1.440623977661133	0.5167352600097657	2.743964477539063	1.411919448852539	0.2928420867919922	2.7548837890625	1.411426651000977	0.2170908889770508	2.756003784179687	1.424202346801758	0.2155056762695312	2.86188134765625	1.450303802490234	0.2585193862915039	3.049172485351562	1.73736441040039	0.3393598327636719	3.106925048828125	1.704884338378906	0.2222141342163086	3.14259326171875	1.428352005004883	0.1524953536987305	2.927014282226563	1.36724397277832	0.07448920822143555	2.853824096679688	1.421896484375	0.05409509277343749
46	1.5	3.049655151367188	1.22692586517334	0.3613801116943359	3.0275087890625	1.408003189086914	0.3580660400390625	3.0093076171875	1.552600219726562	0.3552278289794922	3.032276000976562	1.772923828125	0.3697201843261719	3.0103291015625	1.736766143798828	0.3966556396484375	2.920255615234375	1.700199493408203	0.5057175140380858	2.805618530273438	1.44199006652832	0.5136980285644531	2.744960083007813	1.409872573852539	0.2897526092529297	2.756578491210938	1.409999801635742	0.214984992980957	2.75720458984375	1.423493179321289	0.2135675659179687	2.86159619140625	1.450017456054687	0.2592753677368164	3.048343994140625	1.736009887695313	0.3392690124511719	3.106651611328125	1.704635528564453	0.2221983871459961	3.142730712890625	1.428649185180664	0.1517172164916992	2.926023803710938	1.375291458129883	0.0742778434753418	2.852322387695312	1.427877410888672	0.05456005859375
47	1.533333000000001	3.050834838867187	1.226655815124512	0.3630088348388672	3.0287578125	1.407740112304688	0.3597340850830078	3.0103857421875	1.552319488525391	0.3568117828369141	3.033116821289062	1.772640838623047	0.3715865325927734	3.011087280273437	1.736439300537109	0.3983947906494141	2.9197802734375	1.698297058105469	0.5058868255615234	2.804150634765625	1.440556045532227	0.5120863342285156	2.746097900390625	1.410321136474609	0.2877261962890625	2.75884765625	1.409063552856445	0.2139497146606446	2.758886108398437	1.426026306152344	0.2118527069091797	2.8626142578125	1.449299743652344	0.2572476654052734	3.049340698242188	1.735771667480469	0.3411758880615234	3.107392944335937	1.704908569335937	0.2238630142211914	3.136962524414062	1.430131134033203	0.146860725402832	2.92020556640625	1.375082183837891	0.07083137512207031	2.846889770507812	1.428971664428711	0.05064080810546875
48	1.566667000000001	3.048215698242188	1.233127449035645	0.3623318634033204	3.026458618164062	1.414608169555664	0.35844677734375	3.009545532226563	1.559658935546875	0.3557327270507813	3.032486938476563	1.78016455078125	0.3732863464355469	3.009987182617187	1.743643859863281	0.3994461364746094	2.914306030273437	1.706516174316406	0.5038843536376953	2.792433715820312	1.450840698242188	0.5078952331542969	2.737109008789063	1.43266813659668	0.2806311645507812	2.740951049804687	1.44179736328125	0.2108188171386719	2.743898681640625	1.449127975463867	0.2071307601928711	2.843634765625	1.464071258544922	0.2325635681152344	3.049097045898438	1.743536560058594	0.3426276702880859	3.105696411132812	1.713055938720703	0.2241336288452148	3.154160522460938	1.440727478027344	0.143744140625	2.924690307617188	1.427358627319336	0.0777816047668457	2.829566162109375	1.454419555664062	0.04626566886901855
49	1.600000000000001	3.049283447265625	1.232746276855469	0.3632738800048828	3.026805297851562	1.41382893371582	0.3592953643798829	3.009890258789063	1.558683471679688	0.3568724975585937	3.031630737304687	1.779145751953125	0.3718285522460937	3.009446899414062	1.742868377685547	0.3984208679199219	2.913890258789062	1.707663299560547	0.5032373504638672	2.789473266601562	1.453895217895508	0.5125812683105468	2.736151489257812	1.425929351806641	0.2863646392822266	2.728751586914062	1.458080322265625	0.2246612701416016	2.742780883789062	1.447831512451172	0.2140012359619141	2.840334838867188	1.478785537719727	0.2474838104248047	3.048324829101563	1.742313415527344	0.341591781616211	3.10613330078125	1.711437683105469	0.2241042938232422	3.1519541015625	1.439282928466797	0.1432854995727539	2.923130004882813	1.429090805053711	0.07617891693115234	2.830118896484375	1.45853352355957	0.04310643005371094
50	1.633333	3.049462280273437	1.232672996520996	0.3614713745117187	3.026851440429688	1.413942947387695	0.3569797973632812	3.010433349609375	1.559012512207031	0.354481948852539	3.031994140625	1.779716033935547	0.3701728515625	3.009734497070313	1.743300659179687	0.3966278381347656	2.913367553710938	1.707223266601563	0.5007056427001954	2.791407592773437	1.45183708190918	0.506579345703125	2.736458862304687	1.426118392944336	0.2796615905761719	2.724938110351562	1.461999694824219	0.2204209594726562	2.7400673828125	1.447943695068359	0.2086426773071289	2.84001123046875	1.472479309082031	0.2372372207641602	3.048821533203125	1.742938934326172	0.3398365325927735	3.106035522460938	1.713250427246094	0.2215492782592773	3.151865844726562	1.440017684936524	0.1425995178222656	2.922468505859375	1.434051162719727	0.07619427871704101	2.826443725585937	1.456466018676758	0.04440766143798828
51	1.666667	3.0505966796875	1.23242749786377	0.3621034545898437	3.028163940429687	1.413812057495117	0.3579047241210938	3.010879150390625	1.558868133544922	0.3550457916259766	3.0325390625	1.779595916748047	0.3719869384765625	3.01007421875	1.743043060302734	0.3981273498535156	2.91271533203125	1.705566711425781	0.5009110870361329	2.78705615234375	1.451739242553711	0.5049339599609375	2.736532348632813	1.428926651000977	0.2772521667480469	2.727054565429688	1.464509979248047	0.21961376953125	2.740573974609375	1.448983795166016	0.2097448501586914	2.840105590820313	1.473354095458984	0.2392267227172852	3.049531372070312	1.742940002441406	0.3415623626708985	3.107222900390625	1.712729644775391	0.2235728378295899	3.147546264648438	1.43952214050293	0.1416276550292969	2.918560302734375	1.435050094604492	0.07207709121704101	2.822610595703125	1.455289321899414	0.03995270538330078
52	1.7	3.051715698242187	1.231935096740723	0.3653496551513672	3.02931787109375	1.413194458007812	0.3612648010253906	3.01268212890625	1.558212463378906	0.3590825042724609	3.03414794921875	1.778806243896484	0.3757686462402344	3.011276123046875	1.742341369628906	0.4016106109619141	2.912864013671875	1.707799957275391	0.5040760650634766	2.793607543945313	1.451246765136719	0.5065349884033203	2.739775268554688	1.42855973815918	0.2792244720458984	2.72879833984375	1.464712173461914	0.2208579635620117	2.742387573242188	1.44888117980957	0.2107314605712891	2.842657958984375	1.475733901977539	0.2405725173950195	3.051587890625	1.742109710693359	0.3457524108886719	3.111338256835937	1.712389862060547	0.2287596206665039	3.140498901367188	1.443036346435547	0.1353173217773438	2.911838500976563	1.442869918823242	0.0650088539123535	2.817963745117187	1.455527404785156	0.03034121322631836
53	1.733333	3.051633666992188	1.232043891906738	0.3653791961669922	3.02923828125	1.413306838989258	0.3613066711425781	3.012595947265625	1.558326629638672	0.359126937866211	3.03403173828125	1.778929168701172	0.3757580261230469	3.011162841796875	1.742467193603516	0.4016081695556641	2.91293310546875	1.708012176513672	0.5042832183837891	2.793840698242188	1.451389831542969	0.5074955596923829	2.739549682617187	1.428331954956055	0.2802586517333984	2.7284208984375	1.464455581665039	0.2217090377807617	2.742160034179688	1.44880827331543	0.2114315338134766	2.84239111328125	1.475728652954102	0.241458137512207	3.051478271484375	1.742227416992188	0.3457515563964844	3.111316528320312	1.712521575927734	0.2287980728149414	3.140842163085938	1.443173492431641	0.1353844604492188	2.912217651367188	1.442619888305664	0.06484326553344727	2.818557006835937	1.455262145996094	0.02979873275756836
54	1.766667	3.052554809570313	1.232161674499512	0.3667159729003906	3.030627807617187	1.413381927490234	0.3626919403076172	3.014276489257813	1.558348083496094	0.3604400634765625	3.035047973632813	1.778913635253906	0.3767079467773438	3.012277709960937	1.742447174072266	0.4025890502929688	2.913128173828125	1.708087036132813	0.5042073974609376	2.795593383789062	1.450898315429688	0.5098254699707032	2.740007934570313	1.427534637451172	0.2832010650634766	2.728439697265625	1.46262841796875	0.2257786483764648	2.741757690429687	1.446291381835938	0.2155877685546875	2.843983276367188	1.478089141845703	0.2476408081054687	3.05261474609375	1.742235809326172	0.3467918090820312	3.114208251953125	1.712260101318359	0.2309242630004883	3.142307983398438	1.442256942749023	0.1400153961181641	2.913456909179688	1.436090667724609	0.07221571350097655	2.822755249023437	1.455452407836914	0.03257756614685058
55	1.800000000000001	3.052588012695312	1.232895324707031	0.3664048919677734	3.029838134765625	1.414079513549805	0.3616849975585937	3.0138349609375	1.559181457519531	0.3594656829833984	3.03432421875	1.779989013671875	0.3747548828125	3.011791015625	1.743577880859375	0.4009584808349609	2.913357055664063	1.708337493896484	0.5031595764160156	2.79819189453125	1.449906234741211	0.507454360961914	2.745736938476562	1.420389404296875	0.2801324920654297	2.726389892578125	1.451481201171875	0.2302047958374023	2.74273583984375	1.442564239501953	0.2178058166503906	2.823397216796875	1.463700256347656	0.226318962097168	3.05175927734375	1.743184295654297	0.3448295135498047	3.111982543945312	1.712494018554688	0.2283888549804687	3.142681274414063	1.43984684753418	0.1441841354370117	2.914129638671875	1.429918502807617	0.07878195953369141	2.82729931640625	1.458412124633789	0.03702209091186524
56	1.833333000000001	3.05174658203125	1.233413604736328	0.3648919677734375	3.030618896484375	1.414847030639649	0.3613639221191406	3.0143994140625	1.55995736694336	0.3590126647949219	3.0339267578125	1.780957550048828	0.3730340423583984	3.01175048828125	1.744565582275391	0.3995918884277344	2.914312377929687	1.708395629882812	0.5025325469970703	2.805968994140625	1.447394378662109	0.5093516540527343	2.743005981445313	1.417267776489258	0.2839740447998047	2.726352905273438	1.444457168579102	0.2294581604003906	2.743620727539063	1.441589233398437	0.2154474029541016	2.82814013671875	1.468497085571289	0.2295826034545898	3.05133349609375	1.744084899902344	0.3431627960205078	3.11002734375	1.71070523071289	0.2267036590576172	3.121122680664063	1.438561080932617	0.1364011535644531	2.897461303710938	1.394013534545898	0.07317754364013672	2.830752197265625	1.464585311889648	0.04604113197326661
57	1.866667000000001	3.053060302734375	1.229581230163574	0.3644622650146484	3.031671264648438	1.410554824829102	0.3592402648925781	3.015659790039062	1.555294128417969	0.3558630828857422	3.032771606445313	1.775971740722656	0.3697694702148437	3.010510620117187	1.739480255126953	0.3959265594482422	2.9127294921875	1.701900817871094	0.4975528564453124	2.8049921875	1.442333587646484	0.5076721954345703	2.737265747070313	1.395822631835938	0.2875359039306641	2.71971728515625	1.452123153686523	0.2413767623901367	2.7463955078125	1.438080139160156	0.2206463317871094	2.831862548828125	1.451089431762695	0.2398332824707031	3.051034301757812	1.739323913574219	0.3403649291992188	3.115224487304688	1.708446807861328	0.2263490753173828	3.113707275390625	1.438496017456055	0.1304412994384765	2.895644938151042	1.365545603434245	0.06254393132527669	2.844846923828125	1.45302458190918	0.03811805152893066
58	1.9	3.053385864257812	1.229280014038086	0.3677417449951171	3.03292041015625	1.409941482543945	0.3628339691162109	3.017731689453125	1.554487152099609	0.359871337890625	3.034744873046875	1.77463427734375	0.3758701324462891	3.011919311523437	1.738008697509766	0.4010832061767578	2.911373291015625	1.700101867675781	0.4987284240722656	2.8120771484375	1.439915786743164	0.5095020751953125	2.747213989257812	1.38542414855957	0.2909041595458984	2.725215209960937	1.4450400390625	0.242226676940918	2.752648681640625	1.426795593261719	0.225522102355957	2.831980590820312	1.444006820678711	0.2353218154907226	3.053564819335937	1.73828256225586	0.3467501525878907	3.121838134765625	1.710093688964844	0.2351244277954102	3.125607788085937	1.439425140380859	0.1458093643188476	2.910394287109375	1.372521392822266	0.06811843872070313	2.859421752929688	1.459836837768555	0.04230322647094727
59	1.933333	3.052838745117188	1.228096885681152	0.367091064453125	3.032208618164062	1.408820220947266	0.3624778442382812	3.016153442382812	1.553273223876953	0.3593933410644531	3.032668090820312	1.773679168701172	0.3741355743408203	3.009753051757813	1.737153656005859	0.3994620208740234	2.90944189453125	1.697143493652344	0.4960580444335937	2.813655029296875	1.436325561523438	0.5137379608154297	2.744498657226562	1.37559831237793	0.2964982452392578	2.7175712890625	1.414555633544922	0.2426067047119141	2.740940307617187	1.409099304199219	0.2284444732666016	2.827778076171875	1.449120971679688	0.251786865234375	3.051735717773438	1.737152160644531	0.3453292388916016	3.117341796875	1.704518341064453	0.2330330123901367	3.153103759765625	1.438347961425781	0.1397411346435547	2.9356220703125	1.372255767822266	0.07053084945678711	2.859380493164062	1.428105926513672	0.04283927345275879
60	1.966667	3.049156494140625	1.223866981506348	0.3638165893554688	3.028519775390625	1.404611892700195	0.3596558532714844	3.012336547851563	1.549045104980469	0.3567851257324218	3.029166015625	1.769450592041016	0.3716774597167969	3.006387939453125	1.732909027099609	0.3971284790039062	2.906599487304687	1.689549072265625	0.4929534149169922	2.811767578125	1.429179794311523	0.5039083099365234	2.744551879882812	1.366429260253906	0.2873025817871094	2.724137939453125	1.400701385498047	0.2250392990112305	2.7258955078125	1.410145217895508	0.2224795150756836	2.8356611328125	1.433912475585938	0.2433836059570313	3.048002807617188	1.732936614990234	0.3426860504150391	3.113482543945312	1.699845458984375	0.2303948364257812	3.1315400390625	1.428513427734375	0.1409753646850586	2.917826171875	1.353545944213867	0.06685969161987304	2.848865234375	1.42132014465332	0.03214665794372559
61	2	3.048728515625	1.221624053955078	0.3643950958251953	3.0291953125	1.402599487304688	0.3598828887939453	3.012654296875	1.547111389160156	0.3557486877441406	3.029600219726563	1.767687408447266	0.3699848175048828	3.007390747070312	1.731164245605469	0.3960322875976562	2.909250122070312	1.687045318603515	0.4940570678710937	2.8155400390625	1.425205139160156	0.5077975006103516	2.744887573242187	1.359273910522461	0.2939538269042968	2.728406860351562	1.3845146484375	0.2276611709594727	2.716388427734375	1.404618041992188	0.2335901718139648	2.835684204101562	1.428129135131836	0.247248893737793	3.047863525390625	1.731102752685547	0.3405802917480469	3.112577880859375	1.698257202148437	0.2276304244995117	3.127697265625	1.424569229125977	0.1420994567871094	2.907428100585937	1.361332168579102	0.07680047225952148	2.836639404296875	1.428770629882813	0.05127509498596192
62	2.033333000000001	3.048882934570313	1.221457267761231	0.3644714660644531	3.0293310546875	1.402355285644531	0.3598479919433594	3.012401123046875	1.546768188476562	0.3553564910888672	3.029407958984375	1.767294189453125	0.3688333282470703	3.007186767578125	1.730880584716797	0.3949934844970703	2.909753540039063	1.686549285888672	0.4936867523193359	2.816665283203125	1.424336608886719	0.5057311706542968	2.747014038085938	1.359467544555664	0.2916680755615234	2.731948608398437	1.381859298706055	0.2259922637939453	2.721436889648437	1.39914892578125	0.2308874282836914	2.839211669921875	1.424344970703125	0.2400311203002929	3.047661987304688	1.730621002197266	0.3395675964355469	3.112034545898438	1.69659716796875	0.2268374328613281	3.131146484375	1.420992965698242	0.1479574127197266	2.910479248046875	1.360844757080078	0.08029253005981446	2.83904931640625	1.430708862304688	0.06351478958129883
63	2.066667000000001	3.051665649414063	1.221953468322754	0.3666459655761719	3.034762084960938	1.403577590942383	0.3626436462402344	3.015737548828125	1.547905181884766	0.3559286041259765	3.033675048828125	1.768860778808594	0.3700540008544922	3.011165649414063	1.732398406982422	0.3961057739257813	2.913693237304687	1.688219116210937	0.4954208221435547	2.8235791015625	1.423230026245117	0.5087561798095703	2.747263793945312	1.35847216796875	0.2968227386474609	2.734217651367188	1.380361724853516	0.2286332855224609	2.724393188476562	1.399678329467773	0.2341584854125977	2.844640502929687	1.419312957763672	0.2476761779785156	3.051908081054687	1.732083221435547	0.340690200805664	3.116828979492188	1.695789978027344	0.2285834808349609	3.136407592773438	1.418504669189453	0.157143081665039	2.917275024414063	1.355498840332031	0.08315676879882812	2.849622802734375	1.434388763427734	0.07938554000854492
64	2.100000000000001	3.051575317382812	1.220797637939453	0.3695169372558594	3.037152954101562	1.402308044433594	0.3661520233154297	3.017258666992188	1.546194580078125	0.3579746704101563	3.036818603515625	1.766528594970703	0.3719556579589843	3.013635375976563	1.730372985839844	0.3976244659423828	2.915083740234375	1.685116882324219	0.4945733489990234	2.825062377929688	1.420502807617188	0.5079803314208984	2.748951904296875	1.351514083862305	0.2975478668212891	2.737342163085938	1.370990905761719	0.2274636459350586	2.73270556640625	1.383496688842774	0.2298268356323242	2.849379150390625	1.408729217529297	0.2492185211181641	3.055159912109375	1.729636474609375	0.3430467987060547	3.121328979492187	1.691668395996094	0.2327055206298828	3.138551513671875	1.416778060913086	0.158187515258789	2.925014038085938	1.351719848632813	0.07206802368164063	2.850846069335938	1.42274072265625	0.06846692085266114
65	2.133333	3.05165673828125	1.221593070983887	0.3684253997802734	3.037461547851563	1.403123092651367	0.3652738494873047	3.01725146484375	1.546972930908203	0.3570211029052734	3.036901489257812	1.767270782470703	0.3713042755126953	3.014084594726563	1.731049987792969	0.3972233123779297	2.916786743164062	1.685562622070313	0.495515365600586	2.824552856445313	1.421008483886719	0.5049343414306641	2.752341430664063	1.345979751586914	0.2951021270751953	2.7366787109375	1.371518920898438	0.2256834335327148	2.739147216796875	1.382817642211914	0.2213261108398438	2.851150146484375	1.407089370727539	0.2472044296264649	3.054867431640625	1.730453582763672	0.3420226745605469	3.118734252929688	1.692937377929687	0.2300371856689453	3.142973022460938	1.416575347900391	0.1595237503051758	2.92650732421875	1.348479278564453	0.0865831298828125	2.854924682617187	1.418546661376953	0.05833517646789551
66	2.166667	3.0514677734375	1.22214476776123	0.3679005126953125	3.037521362304688	1.403722854614258	0.3649224090576172	3.017164428710938	1.547572235107422	0.3565759429931641	3.0365537109375	1.767933563232422	0.3705511322021484	3.013818725585938	1.73171142578125	0.3965568542480469	2.917351806640625	1.686866607666016	0.4961593627929687	2.825564697265625	1.422229827880859	0.5063304595947266	2.751334838867187	1.344800598144531	0.2975565032958984	2.7369189453125	1.367804946899414	0.2272781600952148	2.739737182617188	1.377710372924805	0.2231676864624024	2.85108447265625	1.406020736694336	0.2482594604492188	3.054526611328125	1.731100646972656	0.3412828063964843	3.119299560546875	1.693786102294922	0.2297682113647461	3.144637084960937	1.417042831420898	0.1603326416015625	2.92893115234375	1.350113082885742	0.08286253356933594	2.857337524414063	1.423568557739258	0.07047441482543945
67	2.2	3.049793212890625	1.223366058349609	0.3645537719726563	3.0348798828125	1.405379013061523	0.3610123596191406	3.015411499023438	1.549660949707031	0.353319580078125	3.03579150390625	1.770465759277344	0.3673245086669922	3.013004272460937	1.734212860107422	0.3935245056152344	2.91700927734375	1.689557250976563	0.4939365692138672	2.828943603515625	1.423244354248047	0.5108529205322265	2.740158813476563	1.337296020507813	0.3116793518066406	2.736189086914063	1.357742721557617	0.2277787857055664	2.741624877929687	1.376408660888672	0.2165527420043946	2.845443603515625	1.394044479370117	0.2553266067504882	3.053500122070313	1.733509643554688	0.3378462829589844	3.116671630859375	1.694030609130859	0.2256605682373047	3.128808471679688	1.413230270385742	0.1623880844116211	2.9179833984375	1.338614318847656	0.07999708938598632	2.863802124023437	1.420590438842773	0.04708945465087891
68	2.233333	3.051267822265625	1.220927490234375	0.3663549346923828	3.036253662109375	1.402536315917969	0.3622388153076171	3.016988525390625	1.546572662353515	0.3542870483398438	3.038155029296875	1.766881072998047	0.3682885589599609	3.014638427734375	1.730861267089844	0.3939037780761719	2.915468627929688	1.689896697998047	0.4918399505615234	2.831521606445313	1.423283966064453	0.5109718627929687	2.733893920898438	1.335164779663086	0.3165566711425781	2.733686889648437	1.343227355957031	0.2316068954467773	2.7368076171875	1.364361389160156	0.2224033813476562	2.837985229492188	1.38437385559082	0.2537499237060546	3.056292846679687	1.729848846435547	0.3394305267333985	3.125611328125	1.690733245849609	0.2312186813354492	3.121963256835937	1.413659896850586	0.1561582412719726	2.910692138671875	1.34664533996582	0.06657966995239258	2.864242309570312	1.432289077758789	0.04865432548522949
69	2.266667	3.0496767578125	1.221848495483398	0.3631971740722656	3.03555908203125	1.403468185424805	0.3589686889648437	3.017040893554688	1.54751904296875	0.3509702606201172	3.037592163085938	1.767853576660156	0.3644574890136719	3.0144111328125	1.731809265136719	0.3903308410644531	2.916300170898437	1.691103607177734	0.4895437622070313	2.835730834960938	1.424050445556641	0.5118977813720703	2.732680297851562	1.318205230712891	0.328633285522461	2.733653198242187	1.327784072875977	0.2418926620483399	2.751161376953125	1.331975631713867	0.2132672882080078	2.83773974609375	1.365647216796875	0.2905512084960938	3.05561083984375	1.730844970703125	0.3354982757568359	3.1242763671875	1.694248260498047	0.2261825561523438	3.128409301757813	1.415567321777344	0.1572613372802734	2.915080322265625	1.349807876586914	0.07067555236816406	2.860311767578125	1.425124176025391	0.03973147773742676
70	2.300000000000001	3.047121459960938	1.222542907714844	0.3616719360351562	3.033234008789063	1.403869079589844	0.357160888671875	3.014904907226562	1.5476875	0.3488520812988281	3.036265869140625	1.767568115234375	0.3630340728759766	3.012401245117188	1.731660736083984	0.388250732421875	2.913218627929687	1.692390075683594	0.4863560180664063	2.834395141601562	1.427349899291992	0.5178240661621094	2.735773803710937	1.316262359619141	0.336762924194336	2.736241943359375	1.325473327636719	0.2500935287475586	2.746730224609375	1.330329864501953	0.2381790771484375	2.840230102539063	1.364473449707031	0.2961351699829102	3.054662963867187	1.730561706542969	0.3345325775146484	3.12636962890625	1.693695098876953	0.227798583984375	3.132684448242188	1.41461653137207	0.1624947128295898	2.923651733398438	1.345868637084961	0.06983803176879883	2.868469482421875	1.420850021362305	0.03712042140960693
71	2.333333000000001	3.04692333984375	1.222194038391113	0.3614138641357422	3.033106689453125	1.403483459472656	0.3569184417724609	3.014884399414063	1.547280151367187	0.3486577453613281	3.036230590820312	1.767102233886719	0.3630001220703125	3.012305908203125	1.731194396972656	0.3881229400634766	2.913302978515625	1.691981414794922	0.486377197265625	2.834889892578125	1.426977951049805	0.5190077667236328	2.73609033203125	1.313958694458008	0.3393157653808594	2.736611206054687	1.321553237915039	0.2526667175292969	2.746280151367188	1.32539794921875	0.2419939270019531	2.840846069335937	1.359250015258789	0.2976803817749023	3.054688232421875	1.73011474609375	0.3345427398681641	3.126842407226563	1.693379791259765	0.2281326370239258	3.1344814453125	1.414519561767578	0.1624567413330078	2.926233154296875	1.344728698730469	0.06904117965698242	2.87120751953125	1.418927474975586	0.03588274049758911
72	2.366667000000001	3.0441982421875	1.220111267089844	0.357969741821289	3.030905639648438	1.401344818115234	0.3536324005126953	3.011923706054688	1.545015228271484	0.3447502593994141	3.037242309570312	1.764218383789062	0.3609534606933594	3.013828125	1.728399993896484	0.3867247772216796	2.916919311523437	1.688861602783203	0.4874708557128906	2.847689575195313	1.422847991943359	0.523344970703125	2.742513916015625	1.302618255615234	0.3517794189453125	2.737661376953125	1.311098022460937	0.2609869918823242	2.746570556640625	1.320895584106445	0.2529486694335937	2.846051513671875	1.347165374755859	0.3014082489013672	3.053938232421875	1.727306701660156	0.3311631164550781	3.120356567382812	1.688219329833984	0.2215350570678711	3.116807495117188	1.409379211425781	0.157800422668457	2.908576416015625	1.335858200073242	0.0700460205078125	2.824161499023438	1.376793167114258	0.04208212852478027
73	2.4	3.0441923828125	1.22011727142334	0.3579696197509766	3.030906127929687	1.40135075378418	0.3536396179199219	3.011929443359375	1.545021697998047	0.344763427734375	3.037253540039063	1.764222625732422	0.3609759216308593	3.013837158203125	1.728404052734375	0.3867444915771484	2.916928833007812	1.688868713378906	0.4874895324707031	2.847692993164062	1.42285661315918	0.5233836669921874	2.742515258789062	1.302606811523437	0.3518338470458984	2.73764306640625	1.311070648193359	0.2610545501708985	2.746521362304688	1.320849227905273	0.2530423812866211	2.846030151367188	1.347158798217774	0.3014577560424805	3.053949829101563	1.727311798095703	0.3311854553222656	3.120373413085938	1.688228332519531	0.2215593490600586	3.116814697265625	1.409395751953125	0.1577977066040039	2.908583618164062	1.335902984619141	0.07003042984008789	2.824167846679687	1.376868194580078	0.04206391334533691
74	2.433333	3.044586059570312	1.217196838378906	0.3560702514648437	3.030796630859375	1.398246490478516	0.353054214477539	3.014349365234375	1.542255889892578	0.347112060546875	3.03746923828125	1.761573089599609	0.3630587005615235	3.0141513671875	1.725619567871094	0.3886662750244141	2.916494750976563	1.687939422607422	0.4894144439697266	2.858781616210938	1.419268844604492	0.532588623046875	2.74990087890625	1.304146499633789	0.3583357849121094	2.752033569335937	1.305067504882812	0.2680462646484375	2.76076318359375	1.329231521606445	0.2592179107666016	2.866357299804688	1.34383561706543	0.32128369140625	3.054783813476563	1.724777709960938	0.333532455444336	3.12417529296875	1.684775421142578	0.2262807312011719	3.110617553710938	1.40816015625	0.152679573059082	2.9019501953125	1.339705795288086	0.06550619125366211	2.818431884765625	1.382039291381836	0.05102525329589844
75	2.466667	3.044368408203125	1.215153968811035	0.3555129241943359	3.029962158203125	1.396427719116211	0.3526017761230469	3.01271142578125	1.540533599853516	0.3465107727050781	3.035373657226563	1.760187774658203	0.3631055297851563	3.012132446289063	1.724047973632813	0.3886700592041016	2.916223266601563	1.684195648193359	0.4903780364990235	2.8545068359375	1.416414901733398	0.528188949584961	2.746627197265625	1.301701705932617	0.3526364440917969	2.743568359375	1.295936141967773	0.2644292373657227	2.746622680664062	1.311017776489258	0.2590384292602539	2.85477783203125	1.337228149414063	0.3043381958007813	3.052767700195313	1.723466949462891	0.3334074859619141	3.123070068359375	1.683535461425781	0.2264574203491211	3.110374877929687	1.406927124023437	0.1510665893554687	2.900767211914062	1.336976028442383	0.06611374282836914	2.81569482421875	1.381716003417969	0.0562150592803955
76	2.5	3.045981201171875	1.214679908752442	0.3561234283447265	3.032055419921875	1.39581169128418	0.3538409881591797	3.014837280273437	1.539757446289062	0.3480165557861328	3.03904638671875	1.7589462890625	0.3649970550537109	3.015539916992187	1.7229658203125	0.3904225921630859	2.919582275390625	1.68382958984375	0.4919267120361328	2.860326538085937	1.415096649169922	0.5304585113525391	2.753053344726562	1.296750213623047	0.3568675079345703	2.754681030273438	1.300266342163086	0.2674677429199219	2.761168823242188	1.319234497070313	0.2597246017456055	2.863909057617188	1.337729232788086	0.3167989501953125	3.05618701171875	1.722204833984375	0.3353104095458984	3.125061645507812	1.683340698242187	0.2272831192016602	3.12428515625	1.40497737121582	0.1574917221069336	2.916502807617188	1.33936589050293	0.06696681594848633	2.830582763671875	1.381480438232422	0.06098379898071289
77	2.533333000000001	3.045950805664063	1.213062835693359	0.35547119140625	3.032817016601562	1.394182968139648	0.3530572967529297	3.01630078125	1.538169982910156	0.347181640625	3.041197265625	1.757276214599609	0.3629759979248047	3.017697509765625	1.721513061523438	0.3886816864013672	2.921223754882813	1.683215393066406	0.4902652893066406	2.866918090820312	1.41340754699707	0.5319406433105469	2.761944458007813	1.294042587280273	0.3577215881347656	2.75900146484375	1.292870056152344	0.2694523391723633	2.762541137695313	1.305975524902344	0.2638811874389648	2.872458984375	1.331551696777344	0.318702262878418	3.058109375	1.720347290039062	0.3333959503173828	3.125014892578125	1.680762969970703	0.2244821395874023	3.118835083007813	1.402679428100586	0.1544707794189453	2.910689819335937	1.333709411621094	0.06669726943969727	2.825131958007812	1.378387130737305	0.0588781909942627
78	2.566667000000001	3.044037475585937	1.21590396118164	0.3532918548583984	3.033772094726563	1.397051727294922	0.3531581115722656	3.018306884765625	1.541054870605469	0.3481467590332031	3.047634887695312	1.759433166503906	0.3638001556396484	3.023435668945313	1.724205535888672	0.3894858245849609	2.925387939453125	1.687791748046875	0.4896985473632812	2.86259912109375	1.416877471923828	0.5234040222167968	2.754100708007813	1.292715774536133	0.3590206604003906	2.754397705078125	1.259046661376953	0.2824276580810547	2.753049194335937	1.279722396850586	0.278666618347168	2.876035888671875	1.293217674255371	0.3179392242431641	3.063773315429688	1.722177062988281	0.3342850189208985	3.131870239257813	1.677777618408203	0.2280326156616211	3.106640625	1.402374267578125	0.1531990814208984	2.90019287109375	1.331141159057617	0.06414222717285156	2.798759887695312	1.346244216918945	0.04274773406982422
79	2.600000000000001	3.044802490234375	1.214806091308594	0.3538740844726562	3.033439453125	1.396055252075195	0.3536024780273438	3.0191982421875	1.54031900024414	0.3499723205566406	3.044757934570312	1.759351165771484	0.3662716217041015	3.020872924804688	1.723645355224609	0.3916706848144531	2.923054077148437	1.683839752197266	0.4908437347412109	2.856894775390625	1.413041687011719	0.5166178436279296	2.749745483398438	1.290786331176758	0.3465057220458985	2.750751708984375	1.252451622009277	0.2803311614990234	2.7481796875	1.264160079956055	0.2807244415283203	2.869177490234375	1.289101669311524	0.3132414932250976	3.061820068359375	1.722382080078125	0.3368459930419922	3.130071411132812	1.679469604492188	0.2299179153442383	3.116125122070312	1.402990509033203	0.155108642578125	2.905949829101563	1.333446517944336	0.07142562484741211	2.80614990234375	1.349448745727539	0.04747373580932617
80	2.633333	3.044806518554688	1.215009124755859	0.3536138916015625	3.033557006835937	1.396247741699219	0.3528069305419922	3.018710205078125	1.540404327392578	0.3481795349121094	3.046128295898438	1.759109130859375	0.3658859558105469	3.021647216796875	1.723502258300781	0.3908246154785157	2.924149536132813	1.684873718261719	0.4908343200683594	2.8563994140625	1.413213302612305	0.5101532897949219	2.750024291992188	1.286223007202148	0.3437830047607422	2.75211865234375	1.25049772644043	0.2754653930664063	2.744463745117187	1.253774749755859	0.2823471755981445	2.867785766601562	1.286399948120117	0.3040259704589844	3.063153930664062	1.722127166748047	0.3364713287353516	3.1334208984375	1.679380249023438	0.2309522705078125	3.117268310546875	1.40319416809082	0.1554363479614258	2.911456787109375	1.330099914550781	0.06643813705444336	2.808786376953125	1.347748718261719	0.05101789093017578
81	2.666667	3.045686767578125	1.215870544433594	0.353517822265625	3.034348510742188	1.39714208984375	0.3534566955566406	3.01933544921875	1.541325988769531	0.3493466339111329	3.04704052734375	1.760064636230469	0.3665767211914063	3.022494873046875	1.724540618896484	0.3915829620361328	2.924601196289062	1.686128356933594	0.4912208099365235	2.853275512695313	1.414381896972656	0.5027449340820312	2.749023315429687	1.280103469848633	0.3426628570556641	2.750294921875	1.239167793273926	0.2804120101928711	2.743292846679688	1.251565734863281	0.284473503112793	2.86704638671875	1.280746818542481	0.3033637619018554	3.064034423828125	1.722989898681641	0.3372533264160156	3.13393798828125	1.679962249755859	0.2315615158081055	3.116174560546875	1.40408283996582	0.155209358215332	2.911598754882812	1.328991821289062	0.0659485092163086	2.809813354492188	1.34874967956543	0.04891553306579589
82	2.7	3.045124267578125	1.210500556945801	0.3532086486816406	3.034532958984375	1.391814697265625	0.3529360046386719	3.020575805664063	1.536194732666016	0.3488839416503906	3.048504516601563	1.754724822998047	0.3683202819824218	3.02393994140625	1.718961975097656	0.3929844055175781	2.9263291015625	1.680048065185547	0.4924929351806641	2.85201611328125	1.409000152587891	0.502997802734375	2.747529663085937	1.272064659118652	0.346267822265625	2.748777465820313	1.231911323547363	0.2828107147216797	2.741955688476563	1.245252410888672	0.2860695953369141	2.865073486328125	1.274797576904297	0.3009061279296875	3.0654443359375	1.717942138671875	0.3386060180664062	3.137032348632813	1.677665985107422	0.2328203582763672	3.110666015625	1.403251922607422	0.1535047149658203	2.904311889648437	1.326536834716797	0.06867953872680664	2.802161010742187	1.344688568115234	0.05163987541198731
83	2.733333	3.043157104492187	1.209915786743164	0.351840805053711	3.03295751953125	1.390996368408203	0.3524847869873047	3.019965454101563	1.535307525634765	0.3497063446044922	3.049338256835938	1.753390563964844	0.3680034637451172	3.024814331054688	1.71793798828125	0.3929678344726563	2.928189208984375	1.680712524414063	0.4940915832519531	2.852186767578125	1.410166732788086	0.4976671905517578	2.754728393554688	1.275006790161133	0.3346276245117187	2.751459594726563	1.229130355834961	0.2834007720947266	2.7453134765625	1.241399337768555	0.2858249435424804	2.866199584960937	1.270721405029297	0.3011458358764648	3.065766967773437	1.716442443847656	0.3383500366210938	3.135904174804688	1.676211517333984	0.2318689956665039	3.112431884765625	1.401790374755859	0.1533570785522461	2.90521728515625	1.325953674316406	0.06993073272705078	2.803728759765625	1.337728271484375	0.04542025756835938
84	2.766667	3.044015014648437	1.208898078918457	0.3527249755859375	3.033631591796875	1.390115280151367	0.353324691772461	3.02018115234375	1.534485717773438	0.3502506561279297	3.047355834960937	1.753057159423828	0.368437515258789	3.022938720703125	1.717397155761719	0.3932890167236328	2.92545849609375	1.679353942871094	0.4935484466552734	2.852573974609375	1.407701446533203	0.4983942871093749	2.759776000976562	1.270098068237305	0.3340111999511719	2.7540869140625	1.225153137207031	0.2845656280517578	2.745520263671875	1.24172265625	0.2891852569580078	2.872661865234375	1.268157196044922	0.3024146957397461	3.06439794921875	1.716173095703125	0.3389489593505859	3.133585571289062	1.675103637695313	0.2320771713256836	3.113135498046875	1.399932708740234	0.1545024185180664	2.905268676757812	1.318998046875	0.07567015838623048	2.804585327148438	1.338017364501953	0.05042812728881836
85	2.800000000000001	3.044399047851563	1.20837735748291	0.3532412567138672	3.034159057617187	1.389379150390625	0.3534987487792969	3.020519287109375	1.533565246582031	0.3497848510742188	3.047226318359375	1.7518115234375	0.3691889953613281	3.02255908203125	1.716071411132813	0.3935072937011719	2.924446655273437	1.677589569091797	0.492402328491211	2.847184448242188	1.407497421264648	0.4968170471191407	2.754227905273438	1.264395767211914	0.3400867309570312	2.752835693359375	1.222456832885742	0.2873825302124023	2.74387255859375	1.242223358154297	0.290505126953125	2.871025024414062	1.268675491333008	0.3055328521728515	3.064651123046875	1.715110961914062	0.3398481903076171	3.136733520507812	1.676324340820313	0.2343104095458984	3.12085595703125	1.400912872314453	0.1578972778320313	2.915919067382812	1.319850280761719	0.07288949966430663	2.814437133789062	1.335870223999023	0.04950367736816406
86	2.833333000000001	3.043223022460937	1.20624609375	0.3525803985595703	3.033617919921875	1.387131423950195	0.3535213928222656	3.02027978515625	1.531230010986328	0.3502018585205078	3.04899462890625	1.74907064819336	0.3691768798828125	3.024163940429688	1.713600891113281	0.3936539611816406	2.92623388671875	1.676237640380859	0.4930376892089844	2.846798217773437	1.406995025634766	0.4964249267578125	2.753787475585938	1.26362476348877	0.3400578460693359	2.752245239257813	1.222437484741211	0.2871778030395508	2.743661499023438	1.240807495117187	0.2902196502685547	2.86856103515625	1.267067916870117	0.3031052017211914	3.065922729492187	1.712220886230469	0.3398097381591797	3.135787719726562	1.673308746337891	0.2330737533569336	3.1184189453125	1.397371444702149	0.159852523803711	2.912896362304688	1.330070205688477	0.07007656478881835	2.810179565429688	1.339831298828125	0.05055306053161621
87	2.866667000000001	3.042067016601563	1.205669143676758	0.3514450988769531	3.032287109375	1.386447937011719	0.3529545135498047	3.01991650390625	1.530623138427734	0.3508287811279297	3.0476015625	1.748483154296875	0.3701197509765625	3.022998657226562	1.712877227783203	0.3946055297851563	2.925135009765625	1.675252105712891	0.4939112854003906	2.848297485351563	1.405384124755859	0.49335791015625	2.753982299804687	1.259253791809082	0.3405208740234375	2.758971313476562	1.226061347961426	0.2821052627563477	2.750036254882812	1.239013427734375	0.2861079483032227	2.86336376953125	1.26138801574707	0.3049216079711914	3.064647705078125	1.711768127441406	0.3406358489990234	3.135208251953125	1.674674163818359	0.2336713943481445	3.118491088867188	1.398429779052734	0.1618114776611328	2.914002563476562	1.320020660400391	0.07909730529785156	2.813349243164063	1.320944778442383	0.05066012954711914
88	2.9	3.04155517578125	1.204537620544434	0.3521390533447266	3.031925537109375	1.384844436645508	0.3536538848876953	3.02120458984375	1.528779266357422	0.3526783142089843	3.047102661132812	1.746333282470703	0.3710051574707032	3.022393310546875	1.710801849365234	0.3952180480957032	2.923033325195313	1.674131866455078	0.4928921661376953	2.84522705078125	1.405402099609375	0.4880989685058594	2.760097045898438	1.260350601196289	0.32855859375	2.757561889648438	1.217901138305664	0.2812217864990235	2.74849169921875	1.235154846191406	0.2854563217163086	2.8726787109375	1.261993988037109	0.301486198425293	3.0648193359375	1.709665283203125	0.3421365661621094	3.137709228515625	1.673177490234375	0.2371419754028321	3.125008056640625	1.39775	0.1646756896972656	2.921659790039063	1.324313934326172	0.07257527923583984	2.8206904296875	1.323739151000977	0.04409858131408691
89	2.933333	3.0422451171875	1.203375724792481	0.3525635223388672	3.032963256835937	1.383615615844727	0.3532863159179688	3.023825805664063	1.527626647949219	0.352565933227539	3.048408813476562	1.745263122558594	0.3701615447998047	3.02436572265625	1.709631134033203	0.3948487243652344	2.92690576171875	1.673838958740234	0.4951621246337891	2.850284545898438	1.405229568481445	0.4955278625488281	2.769330688476562	1.2581005859375	0.3369075622558594	2.764382202148438	1.21664697265625	0.2912035598754883	2.75571142578125	1.241059661865235	0.2950370483398438	2.883721801757813	1.262254905700684	0.3104077453613281	3.065920043945312	1.708682678222656	0.3410348358154297	3.135664794921875	1.673752624511719	0.2334195556640625	3.126349487304688	1.396829635620117	0.1672748260498047	2.918000732421875	1.328804000854492	0.08178656387329102	2.819192749023437	1.318673477172852	0.05144096755981445
90	2.966667	3.044345825195312	1.202540344238281	0.3544742584228516	3.035701416015625	1.383135299682617	0.3561041107177735	3.023825317382812	1.527180480957031	0.3537577667236328	3.048811401367188	1.745092803955078	0.3728386840820312	3.024524047851562	1.709283264160156	0.3972170257568359	2.928736083984375	1.669856964111328	0.4980365905761719	2.851169189453125	1.401028259277344	0.4898133544921875	2.761686401367188	1.255590377807617	0.3333092803955078	2.747294677734375	1.205101768493652	0.3043845062255859	2.756025268554688	1.229174942016602	0.2743767395019531	2.872389526367187	1.252316711425781	0.3155955810546875	3.066428588867188	1.708586608886719	0.3435389404296875	3.138658203125	1.67283349609375	0.2376656265258789	3.124893798828125	1.396786056518555	0.1669345092773438	2.917533813476562	1.331454132080078	0.07532725143432617	2.81886328125	1.319697402954102	0.04514566802978516
91	3	3.0417607421875	1.199978492736816	0.3543515167236329	3.033343383789063	1.380222213745117	0.3564896240234375	3.021675659179688	1.524002456665039	0.3545333099365234	3.047064819335938	1.741356018066406	0.3743300170898438	3.022678588867188	1.705592102050781	0.3984645538330078	2.92712890625	1.665636627197266	0.4987659301757812	2.849596435546875	1.397416778564453	0.486094970703125	2.758540161132813	1.257185333251953	0.3278740386962891	2.74583056640625	1.200750106811523	0.2992181549072266	2.753668823242188	1.22196785736084	0.2710399017333984	2.8704912109375	1.248099822998047	0.3111721954345703	3.064639038085938	1.704981323242188	0.3450381317138672	3.137417236328125	1.669993438720703	0.2396739654541016	3.123487426757813	1.39404345703125	0.1714316864013672	2.918185546875	1.326939056396484	0.07710471343994141	2.8196591796875	1.319129287719726	0.04888829612731933
92	3.033333000000001	3.0407275390625	1.199779060363769	0.352853042602539	3.032692016601562	1.379503814697266	0.3551433868408204	3.021381591796875	1.522885467529297	0.3532705688476563	3.045789794921875	1.73973291015625	0.3725612945556641	3.021305419921875	1.704099731445313	0.3964167633056641	2.924687622070312	1.665516876220703	0.4950618743896484	2.847072021484375	1.398441040039063	0.4823434753417969	2.7598076171875	1.252822784423828	0.3285258331298828	2.742634887695313	1.202046966552734	0.3070678176879883	2.749383422851563	1.219955284118652	0.2773711395263672	2.864913696289062	1.244765182495117	0.3066747512817383	3.063763305664063	1.703405700683594	0.3437308807373047	3.13776318359375	1.66976171875	0.2393837966918945	3.127911376953125	1.393689331054687	0.1742878875732422	2.926043212890625	1.320415649414063	0.07753647232055663	2.827064575195313	1.310432678222656	0.05016172790527344
93	3.066667000000001	3.039501586914063	1.198467552185059	0.3505581665039063	3.031807983398437	1.377964645385742	0.3536418151855468	3.02144189453125	1.521232086181641	0.3532021179199218	3.046526977539062	1.737734588623047	0.3721137084960937	3.022663452148437	1.70213037109375	0.3965887451171875	2.928996459960937	1.664044219970703	0.4986150054931641	2.853310791015625	1.39767105102539	0.4822872467041016	2.764147705078125	1.249203323364258	0.3308570861816407	2.748433959960938	1.200429046630859	0.3076683578491211	2.760347412109375	1.218025253295898	0.2750338516235352	2.872056762695313	1.238471214294434	0.3192603454589844	3.063693969726563	1.701489166259766	0.3427463073730469	3.133963256835937	1.666559143066406	0.2361699829101562	3.12023095703125	1.391132736206055	0.1704639358520508	2.920124633789063	1.308343109130859	0.0795553855895996	2.820357055664062	1.306128158569336	0.0584877872467041
94	3.100000000000001	3.03883642578125	1.19737956237793	0.3501058349609375	3.033151611328125	1.376513824462891	0.3536797790527344	3.02347021484375	1.519458374023438	0.3528891754150391	3.045073852539063	1.735565704345703	0.3746800994873047	3.02104638671875	1.699501525878906	0.3979903869628906	2.925862182617188	1.657257171630859	0.4959729919433594	2.849946899414062	1.391492736816406	0.4742261962890625	2.757786499023437	1.240157829284668	0.3268008270263671	2.7387939453125	1.193010810852051	0.305028450012207	2.754769287109375	1.197370788574219	0.2743921356201172	2.86175634765625	1.22237678527832	0.3073860931396484	3.0635126953125	1.699917816162109	0.3455648193359375	3.137573974609375	1.667819366455078	0.241267219543457	3.123011474609375	1.393580596923828	0.1752966842651367	2.935296264648438	1.29112858581543	0.08193515014648438	2.838033447265625	1.30213020324707	0.05061328887939454
95	3.133333	3.037918334960938	1.195981781005859	0.3487987976074218	3.033020385742187	1.37503923034668	0.3522209320068359	3.024732788085937	1.518011383056641	0.3518765869140625	3.04605908203125	1.733976654052734	0.373836669921875	3.022120727539062	1.697887878417969	0.3971462097167969	2.9263798828125	1.655759490966797	0.4948232727050781	2.85206494140625	1.389801879882812	0.4749297637939453	2.75674755859375	1.237437805175781	0.3310746154785156	2.743083251953125	1.189944007873535	0.3069867172241211	2.762139892578125	1.194508644104004	0.2722686538696289	2.863874267578125	1.22251197052002	0.3149087753295898	3.064503051757812	1.698400756835937	0.3446633911132813	3.139104125976563	1.667590179443359	0.2404444808959961	3.119563598632813	1.393284591674805	0.1758864135742187	2.931998046875	1.293489593505859	0.080680419921875	2.835114624023437	1.300360443115234	0.04673749351501465
96	3.166667	3.036738159179688	1.190509773254395	0.3466419219970703	3.032024291992188	1.369773529052734	0.3513773345947265	3.024180053710937	1.512925109863281	0.3523376922607422	3.044141479492187	1.729183532714844	0.3754377746582031	3.020485717773437	1.692746826171875	0.3986624450683594	2.925380615234375	1.647511810302734	0.496047119140625	2.849374145507813	1.382207305908203	0.4683072052001953	2.75738818359375	1.231288566589355	0.3197497711181641	2.739850830078125	1.174414283752441	0.2982075805664063	2.7563408203125	1.171368156433105	0.26769580078125	2.864693969726563	1.204613739013672	0.301039421081543	3.062762817382812	1.693861419677734	0.3459682006835937	3.13606298828125	1.664205596923828	0.2401756362915039	3.11897314453125	1.389422271728516	0.1747970809936523	2.934693359375	1.283624267578125	0.08321717071533202	2.836556518554687	1.295014717102051	0.05240021514892577
97	3.2	3.034664306640625	1.190309066772461	0.3461358184814453	3.03114892578125	1.370096939086914	0.3512440643310547	3.022540161132812	1.513593536376953	0.3512947998046875	3.045090698242188	1.730070526123047	0.3756226348876953	3.020792602539062	1.693738586425781	0.3985767669677734	2.925408325195312	1.647022308349609	0.4953773956298828	2.846329345703125	1.381912857055664	0.4641571197509766	2.742430786132813	1.236159790039062	0.3201353149414062	2.72714697265625	1.173058410644531	0.3007726516723633	2.740913818359375	1.165655624389649	0.2689707183837891	2.847988037109375	1.199548851013184	0.2973827209472656	3.063489501953125	1.694545013427734	0.3460288848876953	3.138150512695312	1.662586730957031	0.2416810913085937	3.116885131835938	1.387056442260742	0.1792576141357422	2.935673095703125	1.282951873779297	0.07807982635498047	2.839324096679688	1.283025177001953	0.04582815933227539
98	3.233333	3.034712646484375	1.185469078063965	0.3466550750732422	3.030665771484375	1.364786773681641	0.3512849731445312	3.023272705078125	1.508002243041992	0.3522186431884766	3.043092651367187	1.724282012939453	0.3753999633789062	3.019625	1.687795684814453	0.3987352905273437	2.927817260742188	1.645392364501953	0.5006223754882813	2.8501728515625	1.380588027954102	0.4737531433105469	2.75277978515625	1.24120565032959	0.3167485046386719	2.742179443359375	1.172786567687988	0.2800824813842773	2.74759228515625	1.157265235900879	0.2769531173706055	2.859720458984375	1.204960456848144	0.3030327835083008	3.061581176757813	1.689002716064453	0.3457833709716797	3.135363891601562	1.661014404296875	0.240055160522461	3.126699462890625	1.384641586303711	0.1803842926025391	2.939263916015625	1.289166717529297	0.0779976692199707	2.84645458984375	1.281194602966309	0.04381997680664063
99	3.266667	3.033461303710937	1.186605171203613	0.3454755554199219	3.030680297851562	1.365966873168945	0.3514196929931641	3.0248720703125	1.509258605957031	0.3538187255859375	3.042093872070312	1.726141906738281	0.374930923461914	3.019572631835937	1.689479797363281	0.3990433654785156	2.92902099609375	1.643756256103516	0.5002722167968749	2.852774536132813	1.378561477661133	0.4752336425781251	2.758764526367187	1.233555328369141	0.3231389007568359	2.741497802734375	1.167248916625977	0.3014255599975586	2.756943603515625	1.154057762145996	0.2819082717895508	2.867895385742187	1.196677543640137	0.3149801788330078	3.060527709960938	1.690872650146484	0.3451941680908203	3.13085107421875	1.663359313964844	0.236582763671875	3.1248466796875	1.386175369262695	0.1781159057617188	2.9400693359375	1.276362182617187	0.09460377502441406	2.850274047851562	1.279601043701172	0.04630566596984863
100	3.300000000000001	3.030601684570312	1.183356193542481	0.3458048248291016	3.027646606445312	1.362538681030273	0.3516186981201172	3.021284545898437	1.505731155395508	0.3535646057128906	3.042192749023438	1.721851135253906	0.3766750640869141	3.0192626953125	1.685369812011719	0.4005532379150391	2.928935180664062	1.641443817138672	0.5026386108398437	2.849989990234375	1.376694076538086	0.4793016510009765	2.753810302734375	1.242036903381348	0.3168777923583984	2.729834594726563	1.173749069213867	0.2909682159423828	2.736281616210937	1.154329818725586	0.2845899353027344	2.857640502929687	1.203079330444336	0.3035974884033203	3.059819946289062	1.686613708496094	0.3464966583251953	3.129609008789062	1.659734283447266	0.2375423736572266	3.124766357421875	1.383267471313477	0.1771104736328125	2.94209912109375	1.265733016967773	0.09939822387695313	2.8511865234375	1.260295509338379	0.05160285377502442
101	3.333333	3.02814599609375	1.183390243530273	0.3453347930908203	3.02745751953125	1.36309455871582	0.3517234649658203	3.023313842773438	1.506800033569336	0.354448471069336	3.045163818359375	1.723470489501953	0.3765531768798828	3.022108276367188	1.687102172851562	0.4007385864257813	2.931576904296875	1.642225250244141	0.5031172485351563	2.858306030273438	1.375813491821289	0.4835958862304688	2.77318994140625	1.232861877441406	0.3223840026855469	2.74768896484375	1.167913528442383	0.2960016021728515	2.754602783203125	1.151815780639649	0.2903471069335938	2.875384399414063	1.193894775390625	0.3053466339111328	3.062613403320313	1.687935333251953	0.3464000396728515	3.132719360351563	1.658707183837891	0.237866096496582	3.12748681640625	1.381427749633789	0.1778354949951172	2.94516796875	1.270191749572754	0.09386739349365233	2.850470336914062	1.277327041625977	0.05694700622558593
102	3.366667	3.026019409179687	1.180777702331543	0.3437496795654297	3.024837646484375	1.360089660644531	0.3487921752929688	3.020280151367188	1.503459884643555	0.3504723052978516	3.041942749023438	1.719270263671875	0.3757559967041015	3.01928759765625	1.682552337646484	0.3995788421630859	2.93218115234375	1.635251678466797	0.5031036682128907	2.858652099609375	1.369645645141602	0.4781112518310547	2.759879028320313	1.219950248718262	0.3326612243652344	2.739718383789063	1.152053489685059	0.3119889984130859	2.752647094726562	1.137260894775391	0.292037467956543	2.867545532226562	1.172985252380371	0.3150824279785156	3.059067016601563	1.684352355957031	0.3448882598876953	3.128479614257812	1.660553192138672	0.2349232177734375	3.126162231445313	1.382785125732422	0.1799178009033203	2.951889892578125	1.256829055786133	0.09896437072753907	2.856974853515625	1.256100563049316	0.05701957893371581
103	3.4	3.030644775390625	1.178541580200195	0.347965347290039	3.02876806640625	1.358222900390625	0.3513554229736328	3.023877563476563	1.501901412963867	0.3515040740966797	3.04035498046875	1.718498138427734	0.3786758270263672	3.016918090820313	1.681239532470703	0.4010113067626953	2.925443481445313	1.632556823730469	0.4989803161621094	2.859645874023438	1.363499267578125	0.4726874084472656	2.766481323242187	1.19782039642334	0.3423110656738281	2.734639770507813	1.125715019226074	0.31084228515625	2.751376708984375	1.109803745269776	0.2890845718383789	2.854423583984375	1.122952537536621	0.3262367858886719	3.059899291992187	1.683882507324219	0.3487666473388672	3.138177001953125	1.663671936035156	0.2441333923339843	3.142185913085937	1.385429000854492	0.188245132446289	3.00561669921875	1.213716133117676	0.102871410369873	2.91839697265625	1.222223175048828	0.06054359436035156
104	3.433333000000001	3.033378540039062	1.174563163757324	0.3500794219970703	3.030725219726563	1.354269149780273	0.3528234405517578	3.025032836914062	1.497892303466797	0.3524778747558593	3.04045703125	1.714413116455078	0.3811744232177735	3.017350952148438	1.676834381103516	0.4034051513671875	2.92604443359375	1.627509216308594	0.5021870727539063	2.865598999023438	1.357745529174805	0.4696978759765625	2.7944609375	1.176556274414063	0.3469065399169922	2.765505615234375	1.101358043670654	0.2988936157226563	2.780179077148437	1.083195678710938	0.2887814712524414	2.881891479492188	1.098838714599609	0.3311900482177734	3.0600302734375	1.680142028808594	0.3508554840087891	3.1377080078125	1.664552612304687	0.2451367797851562	3.140315063476562	1.38595703125	0.1913753128051758	3.01803173828125	1.203271858215332	0.1049352531433106	2.923181762695313	1.199200523376465	0.06393012237548829
105	3.466667000000001	3.032740112304688	1.174310691833496	0.3491570129394531	3.030733520507813	1.354193634033203	0.3509072265625	3.027311279296875	1.498010116577148	0.3510749206542969	3.042244506835937	1.714795104980469	0.3795141296386719	3.01941015625	1.677119537353516	0.4019967803955078	2.927520385742188	1.627855834960938	0.5005376281738282	2.869032470703125	1.356894744873047	0.4719989624023437	2.80118359375	1.168324523925781	0.3576458740234375	2.775340454101562	1.094417858123779	0.3032383880615235	2.792779296875	1.058597944259644	0.3005747222900391	2.8830576171875	1.091068664550781	0.3406110076904297	3.061723510742187	1.680539581298828	0.349018539428711	3.137790893554687	1.667433837890625	0.2411957778930664	3.144982543945313	1.387379898071289	0.1930870590209961	3.034850219726563	1.196195770263672	0.1071801223754883	2.939732543945313	1.188347267150879	0.07023151779174805
106	3.5	3.032488159179688	1.170056610107422	0.3492439880371094	3.03126953125	1.349938110351562	0.3529365692138672	3.0261171875	1.493699172973633	0.3527882080078125	3.040299560546875	1.710421569824219	0.381548355102539	3.017020874023438	1.672725280761719	0.4035226440429688	2.924961669921875	1.621538024902344	0.5011488952636719	2.867228637695312	1.351006317138672	0.4667579040527344	2.792472290039063	1.162189178466797	0.3542727661132812	2.771570434570313	1.080833789825439	0.3073260498046875	2.794083129882813	1.036571416854858	0.3103474502563476	2.876524658203125	1.075867546081543	0.3466082000732422	3.0604404296875	1.676207489013672	0.3514882354736328	3.138683471679688	1.661157287597656	0.2459139022827148	3.13772705078125	1.383602890014648	0.1848697204589844	3.045919677734375	1.18476050567627	0.09814116668701173	2.955787841796875	1.170533348083496	0.06427248764038086
107	3.533333000000001	3.028226318359375	1.171200828552246	0.3483410034179688	3.027296997070312	1.351615707397461	0.3511590423583985	3.022693237304687	1.49577995300293	0.3507280578613281	3.038644409179688	1.712919677734375	0.3796010284423828	3.015834716796875	1.675193572998047	0.4022682647705078	2.9286396484375	1.620860900878906	0.5032517700195313	2.869849731445313	1.34959358215332	0.4707755432128906	2.767398681640625	1.164709396362305	0.3702705688476562	2.743822509765625	1.075677139282227	0.3442319946289062	2.770000610351563	1.018926639556885	0.3616137390136719	2.856813842773438	1.072553874969482	0.3730050659179688	3.05777880859375	1.678588134765625	0.3487652435302734	3.130379272460938	1.661767395019531	0.2385792846679687	3.128912841796875	1.381427932739258	0.1877517013549805	3.069457397460937	1.162449089050293	0.1170049858093262	2.973500610351563	1.178824096679687	0.07916968154907227
108	3.566667000000001	3.030075805664063	1.173926452636719	0.3492723541259766	3.02840576171875	1.354134735107422	0.3530185241699219	3.0224599609375	1.498101593017578	0.352823486328125	3.039557250976562	1.715074981689453	0.3807066497802735	3.017201904296875	1.677495513916016	0.4039623565673828	2.93394140625	1.626267120361328	0.5093258972167969	2.87351220703125	1.35462532043457	0.4851466369628906	2.760626953125	1.168103889465332	0.3995966949462891	2.7399189453125	1.081235931396484	0.3683328094482422	2.825961669921875	1.029185657501221	0.4046178894042969	2.854788940429687	1.091224052429199	0.3997401275634765	3.057886352539063	1.680651794433594	0.349572525024414	3.130675659179687	1.659962005615234	0.2404117202758789	3.125726318359375	1.381071594238281	0.1839947662353515	3.0655966796875	1.164035293579102	0.1108701553344727	2.982964477539062	1.142887634277344	0.06062719345092774
109	3.6	3.030143920898437	1.172394111633301	0.3489699401855469	3.02766796875	1.352460494995117	0.3536562805175781	3.020749633789062	1.496306503295898	0.3538631134033203	3.039733764648437	1.712959808349609	0.3814828033447266	3.016771728515625	1.675689758300781	0.4045468139648437	2.930776733398437	1.627380401611328	0.508955810546875	2.873466430664062	1.354645980834961	0.4936930694580078	2.76408935546875	1.164494201660156	0.4115635986328125	2.737197998046875	1.075371395111084	0.3934521789550781	2.825207397460938	1.012204498291016	0.4025731201171875	2.851438720703125	1.07893367767334	0.4027515258789063	3.05802734375	1.678319213867188	0.3506444396972657	3.131966796875	1.655308624267578	0.2427666397094727	3.130666748046875	1.376739547729492	0.1855730514526367	3.067483520507813	1.166310203552246	0.1071953926086426	3.01166748046875	1.126085456848144	0.05496399688720703
110	3.633333	3.02820166015625	1.171123840332031	0.349480224609375	3.0254765625	1.351499572753906	0.3536556243896484	3.01910546875	1.495614593505859	0.3540651550292969	3.039526245117187	1.712720336914062	0.3799837036132813	3.017017333984375	1.675589080810547	0.403895751953125	2.934231689453125	1.628102783203125	0.5116448974609376	2.877188598632813	1.354511962890625	0.5046511535644531	2.766500122070313	1.159815689086914	0.4348010711669922	2.73381884765625	1.069606575012207	0.4301858978271484	2.81096826171875	0.9934248213768007	0.4214611663818359	2.832088989257812	1.047211128234863	0.4147846374511719	3.056928466796875	1.677793548583984	0.3488214569091797	3.1291083984375	1.654393341064453	0.2395958251953125	3.133488647460937	1.374579116821289	0.1870066375732422	3.078556518554687	1.160960403442383	0.1134681701660156	3.037981689453125	1.113991409301758	0.05955361557006836
111	3.666667	3.0305927734375	1.166576835632324	0.3525928955078125	3.026116821289063	1.346730392456055	0.3561304626464844	3.018119018554688	1.490612533569336	0.3559611511230469	3.037143310546875	1.707784820556641	0.3802354583740234	3.014923461914063	1.670732666015625	0.4044155883789062	2.930586547851562	1.625961730957031	0.511816162109375	2.876630249023437	1.351962661743164	0.5078158874511718	2.77314697265625	1.151658195495605	0.4437708587646484	2.734193481445312	1.062762443542481	0.4500519256591797	2.809316162109375	0.9851777606010437	0.4381471862792969	2.800350708007812	1.013013154983521	0.4317464141845703	3.054719604492187	1.672777252197266	0.3493471984863281	3.126773071289063	1.648956878662109	0.2402978439331055	3.137801391601562	1.369591430664062	0.188700912475586	3.088458129882813	1.155551544189453	0.116310245513916	3.051200317382813	1.104830253601074	0.05946100807189941
112	3.700000000000001	3.031773803710938	1.16700341796875	0.3513819427490235	3.025304565429687	1.347065170288086	0.3551778259277344	3.015799682617188	1.49082795715332	0.3553861083984375	3.035469360351563	1.707968658447266	0.3787471160888672	3.013976928710937	1.670964080810547	0.4036136627197265	2.933249389648438	1.622869140625	0.5127061462402344	2.872834228515625	1.350533065795898	0.5181731262207031	2.778585815429687	1.13949739074707	0.4796885528564453	2.742484252929687	1.0552642993927	0.5043947143554688	2.772071411132813	0.9704236364364625	0.458502197265625	2.773060546875	1.006275185108185	0.4578424682617188	3.052141479492188	1.672926940917969	0.34742578125	3.123042602539063	1.648103210449219	0.2380100936889648	3.144779418945313	1.36870573425293	0.1904839477539063	3.110984497070312	1.15000993347168	0.1232576370239258	3.08889208984375	1.103657203674316	0.05610412406921386
113	3.733333	3.030224731445313	1.16586011505127	0.3537693328857422	3.023349243164063	1.346585189819336	0.3572916259765625	3.011620361328125	1.490716125488281	0.3562713775634766	3.035598999023438	1.708281768798828	0.3793930206298828	3.01384521484375	1.671500610351563	0.4047235717773437	2.932061157226562	1.622366973876953	0.5131775512695312	2.871033447265625	1.350013595581055	0.534842254638672	2.778807495117188	1.135204765319824	0.5106150054931641	2.758036743164062	1.058534517288208	0.5523796997070313	2.777271118164062	0.978862904548645	0.5146038513183594	2.777959228515625	1.005577110767364	0.5004561920166015	3.051131713867187	1.672844696044922	0.3476603393554688	3.119894409179688	1.643662811279297	0.2373308792114258	3.145268188476563	1.363395980834961	0.1902757110595703	3.103459594726562	1.138942672729492	0.1229994659423828	3.128916137695312	1.098111793518066	0.03876400852203369
114	3.766667	3.024327392578125	1.165236137390137	0.3530289306640625	3.016727294921875	1.345250473022461	0.3559738159179687	3.005515502929687	1.488849456787109	0.3550693969726563	3.029078002929688	1.705508850097656	0.3791704254150391	3.006956176757813	1.668805267333984	0.4039221649169922	2.925475463867188	1.621023162841797	0.5126592102050781	2.8704560546875	1.349012756347656	0.5417695922851562	2.78430908203125	1.131868408203125	0.5260499877929687	2.761669677734375	1.057332092285156	0.5701058654785156	2.78159326171875	0.9810381355285644	0.5315707702636718	2.732474487304688	1.006996109485626	0.5272507019042969	3.04508837890625	1.670290802001953	0.3477166290283203	3.120673217773438	1.643611785888672	0.2418321228027344	3.159894653320312	1.36672607421875	0.1921125793457031	3.113571533203125	1.14908219909668	0.1100136947631836	3.177473876953125	1.107599456787109	0.04603043556213379
115	3.800000000000001	3.0224365234375	1.165568367004394	0.3522207641601562	3.01540576171875	1.345605743408203	0.3555557861328125	3.004555053710938	1.489257507324219	0.3549668579101563	3.028850952148438	1.705905792236328	0.3787024536132813	3.006805908203125	1.669271850585937	0.4036604766845703	2.92363623046875	1.621714324951172	0.5113554382324219	2.867614990234375	1.351711761474609	0.5536427307128906	2.791015869140625	1.13064949798584	0.5563827514648438	2.769013916015625	1.067077793121338	0.6210236511230469	2.777631469726562	0.9923009920120238	0.6177108459472656	2.7397734375	1.008999771595001	0.5789290466308594	3.044551147460937	1.670618957519531	0.3471519622802735	3.115619995117187	1.6433212890625	0.2383426666259766	3.16353076171875	1.368249221801758	0.1861625061035156	3.135607299804688	1.145430587768555	0.1096311836242676	3.20194921875	1.108197914123535	0.04678807067871094
116	3.833333	3.023157836914062	1.164975250244141	0.3546607360839844	3.015631958007813	1.344430969238281	0.3566503601074219	3.004856689453125	1.487611618041992	0.3551742248535156	3.027091064453125	1.703930908203125	0.377564437866211	3.004502563476563	1.667514678955078	0.4020294647216797	2.920528686523438	1.62150732421875	0.5091461486816407	2.862682983398438	1.354971252441406	0.5633427429199218	2.7936396484375	1.13292066192627	0.5842341613769532	2.771497314453125	1.077830642700195	0.6573583068847657	2.7886162109375	1.000843160033226	0.6627554016113282	2.736092651367187	1.014511888504028	0.60996044921875	3.04396875	1.668557342529297	0.3470051879882812	3.1212763671875	1.639122772216797	0.2438778457641602	3.184562133789063	1.367820327758789	0.1925150527954101	3.166953125	1.14578044128418	0.1130178642272949	3.247041137695312	1.117140609741211	0.05585000038146973
117	3.866667	3.023041015625	1.166732803344726	0.3549428863525391	3.014859985351563	1.346134063720703	0.3565185241699219	3.004448608398437	1.489314346313476	0.3552292938232422	3.02730322265625	1.705621032714844	0.3765177764892578	3.004706420898438	1.669383575439453	0.4012163391113281	2.921404174804688	1.627702514648437	0.5107001647949219	2.862454345703125	1.368073501586914	0.5912538146972657	2.784625732421875	1.15133553314209	0.6266780395507813	2.781824340820313	1.106643474578857	0.7093003540039062	2.783588745117187	1.041827959060669	0.7280406494140625	2.745448974609375	1.035880784988403	0.6649005737304687	3.043986938476563	1.670074523925781	0.3460853424072265	3.12104248046875	1.641854125976562	0.2424155502319336	3.205015014648438	1.377197052001953	0.1871931533813477	3.209211669921875	1.156141967773437	0.1039433059692383	3.296575927734375	1.121531074523926	0.06281679916381835
118	3.9	3.022616821289063	1.172075248718262	0.351826431274414	3.010343872070313	1.350675643920898	0.3514405822753907	2.99932080078125	1.493365951538086	0.3503186340332031	3.024079223632812	1.708840057373047	0.371125732421875	3.000953857421875	1.673028411865234	0.3956421203613281	2.918840942382813	1.636469665527344	0.5069199523925781	2.858895874023437	1.384954895019531	0.6072275085449219	2.787404174804688	1.172756378173828	0.6684454956054687	2.780371826171875	1.134841773986816	0.7540686645507813	2.79272412109375	1.065222454071045	0.7777343750000001	2.742351318359375	1.061230159759522	0.7266332397460937	3.040642456054687	1.673131591796875	0.3410467834472656	3.121658447265625	1.645153961181641	0.2409087677001953	3.224545776367187	1.387459213256836	0.1899269866943359	3.242994018554688	1.16826676940918	0.1060198593139648	3.335764038085937	1.138035781860351	0.07479927825927735
119	3.933333000000001	3.023544677734375	1.17667985534668	0.3533330078125	3.0100751953125	1.355930786132812	0.3512939910888672	2.999173828125	1.499222900390625	0.3495692291259765	3.022639526367187	1.715588195800781	0.3717570648193359	2.999340454101563	1.679371734619141	0.3959341278076172	2.917306274414063	1.641239685058594	0.5074711456298828	2.859410888671875	1.39799626159668	0.6296017150878905	2.791203369140625	1.189980346679687	0.7109510803222656	2.784950805664062	1.154201057434082	0.8001470336914063	2.773194580078125	1.091143432617188	0.8529269409179687	2.748408081054688	1.088090408325195	0.7866833190917969	3.039796264648437	1.679991912841797	0.3415829162597657	3.123813842773438	1.654306518554687	0.243027084350586	3.247921020507812	1.403439758300781	0.1989357376098633	3.2796318359375	1.185370307922363	0.1137207260131836	3.37667431640625	1.165783233642578	0.08667647552490235
120	3.966667000000001	3.024041625976563	1.180180305480957	0.3543049468994141	3.00817822265625	1.359352264404297	0.3511292572021484	2.99697607421875	1.502729537963867	0.3496243438720703	3.018920776367187	1.719288055419922	0.3729265441894531	2.995381225585938	1.682839172363281	0.3965641784667969	2.916741577148438	1.646868225097656	0.5115708923339843	2.858728149414063	1.415684814453125	0.6558597717285157	2.795032470703125	1.217033393859863	0.7605272521972657	2.792509887695313	1.191959144592285	0.8512080383300782	2.780438354492187	1.129361640930176	0.9073990173339844	2.748128540039063	1.123669647216797	0.843093719482422	3.036798095703125	1.683864166259766	0.3429513092041016	3.125097045898437	1.662971893310547	0.2473322830200195	3.261300415039062	1.420222991943359	0.1962020034790039	3.3194638671875	1.205826049804688	0.1170202751159668	3.421306396484375	1.196730400085449	0.09764657211303711
121	4	3.021268188476562	1.184421653747558	0.3520971221923828	3.003885375976562	1.363867034912109	0.3476613006591797	2.992610107421875	1.507590347290039	0.3459948120117188	3.016934936523437	1.724251922607422	0.3710450744628906	2.993059692382813	1.687753967285156	0.3945376739501953	2.917689453125	1.649116821289063	0.511366943359375	2.854319702148437	1.434836944580078	0.6786533203125	2.795210327148438	1.251081115722656	0.8117785034179688	2.802588623046875	1.226104568481445	0.9054222412109375	2.791484252929687	1.171993476867676	0.9736095886230469	2.765564331054688	1.16650284576416	0.9073172912597656	3.034367919921875	1.688815216064453	0.3406307983398438	3.12245751953125	1.668871795654297	0.2443658218383789	3.27746923828125	1.437131866455078	0.1896172027587891	3.36251123046875	1.22920817565918	0.1143053894042969	3.466718872070312	1.22411149597168	0.1107838020324707
122	4.033333000000001	3.018691040039062	1.182298294067383	0.3473604583740234	3.001298950195312	1.362212554931641	0.34394482421875	2.987764404296875	1.506075637817383	0.3415279693603516	3.012436157226563	1.723001434326172	0.3688009185791016	2.989695556640625	1.685989440917969	0.3928922729492187	2.919916259765625	1.644179260253906	0.5124950866699218	2.861372192382812	1.443562286376953	0.6973379821777344	2.809492919921875	1.273279052734375	0.8502198181152344	2.810022216796875	1.256925903320313	0.9460955505371094	2.780942749023438	1.222600517272949	0.9757160949707031	2.76891650390625	1.197907936096192	0.9487304077148437	3.028686889648438	1.687976593017578	0.3369809265136718	3.11291357421875	1.671916259765625	0.2356056060791016	3.2863291015625	1.452529479980469	0.1810638122558594	3.374835083007812	1.249935646057129	0.09546889114379883	3.475999389648438	1.260832061767578	0.07527039337158203
123	4.066667000000001	3.016930786132813	1.188959671020508	0.3488675384521485	2.998836059570313	1.369456787109375	0.3455870971679688	2.985209838867187	1.513837066650391	0.3435609436035156	3.007952514648438	1.732167663574219	0.3674225463867188	2.984983642578125	1.695294555664062	0.3918478546142578	2.912475219726563	1.662581512451172	0.5132364807128906	2.861483520507813	1.482611389160156	0.7218719482421875	2.813277954101562	1.326739929199219	0.8921200561523437	2.827333618164062	1.339473846435547	0.9841306457519532	2.822290283203125	1.299313812255859	1.036255065917969	2.795094848632813	1.292658493041992	1.009222717285156	3.025053833007813	1.696573883056641	0.3364345245361328	3.112048583984375	1.683981475830078	0.2366108093261719	3.307240478515625	1.485380264282226	0.1719528198242188	3.431188232421875	1.299983947753906	0.08977494049072265	3.5295888671875	1.333254013061524	0.08641682434082032
124	4.1	3.02116552734375	1.199378021240234	0.3536165466308594	3.0053505859375	1.380434158325195	0.3520766906738281	2.987919311523437	1.52452001953125	0.347413070678711	3.007480712890625	1.743670715332031	0.3699911041259766	2.984717895507813	1.706599456787109	0.3944666595458984	2.911343505859375	1.676047424316406	0.5153845214843751	2.858350463867187	1.529131195068359	0.7493729248046874	2.797638549804688	1.399766311645508	0.9369398803710938	2.804344116210937	1.395102645874023	1.032088012695313	2.7869072265625	1.349701049804688	1.055799743652344	2.811883422851563	1.389720718383789	1.057325500488281	3.0254189453125	1.708035125732422	0.3393985443115234	3.11335205078125	1.691698913574219	0.2424615631103516	3.334273681640625	1.522961517333985	0.1734977645874023	3.512658203125	1.377147308349609	0.1129404602050781	3.603927368164062	1.409707214355469	0.1131171112060547
125	4.133333	3.020582641601562	1.199373550415039	0.350719497680664	3.005184692382812	1.381447250366211	0.3483720397949219	2.988543212890625	1.526428985595703	0.343437744140625	3.0099482421875	1.746737426757813	0.3649004364013672	2.986867065429688	1.709779327392578	0.3897923431396484	2.913042846679687	1.682880889892578	0.5121184692382812	2.85252197265625	1.556823822021485	0.7579330139160156	2.789080810546875	1.450092376708984	0.9587910461425782	2.791400268554687	1.457164703369141	1.053471008300781	2.762958129882812	1.431172927856445	1.089013732910156	2.802512329101562	1.445898986816406	1.067396301269531	3.027607788085938	1.710599151611328	0.3342635650634765	3.115307373046875	1.694355926513672	0.2362846298217773	3.344421875	1.539579040527344	0.157572883605957	3.536466918945313	1.411126007080078	0.09350313186645508	3.624754150390625	1.45416862487793	0.07872761535644532
126	4.166667	3.025274169921875	1.201480728149414	0.35400439453125	3.0101181640625	1.383354995727539	0.3520237274169922	2.99090380859375	1.527812591552734	0.3455453643798828	3.020626586914062	1.747167419433594	0.3642012481689453	2.996046264648437	1.71148291015625	0.3894585418701172	2.9205595703125	1.694142395019531	0.5126893463134765	2.870932739257813	1.610950805664062	0.7775216369628907	2.772511840820313	1.536322814941406	0.9741128540039061	2.767870239257813	1.534796325683594	1.052620178222656	2.760655517578125	1.463526306152344	1.093861938476562	2.77915966796875	1.513823608398437	1.09281982421875	3.037017333984375	1.710025970458984	0.3341378326416016	3.122953125	1.681389282226562	0.2349744338989258	3.375964111328125	1.560246276855469	0.1883222961425781	3.5839111328125	1.453925048828125	0.1407150115966797	3.641915771484375	1.528742095947266	0.1316097412109375
127	4.200000000000001	3.02240966796875	1.196448318481445	0.3496371917724609	3.004199462890625	1.378572463989258	0.3514313659667969	2.984083984375	1.523459747314453	0.3489969329833984	3.012531127929687	1.742869720458984	0.3742165985107422	2.988192504882813	1.706182525634766	0.3984857177734375	2.913153564453125	1.690107086181641	0.5222838134765625	2.843093505859375	1.628823791503906	0.7894855041503905	2.737524169921875	1.577417358398438	0.9888551635742187	2.776006958007812	1.611588348388672	1.068230773925781	2.7698642578125	1.5628251953125	1.077881225585938	2.775000732421875	1.571251342773437	1.115328247070313	3.029109985351562	1.706680267333984	0.3429605407714844	3.11840771484375	1.686003540039062	0.2444047012329102	3.381021240234375	1.598387451171875	0.1640862731933594	3.602205078125	1.528081344604492	0.1013254318237305	3.65529443359375	1.614243225097656	0.13396875
128	4.233333	3.014885375976562	1.191478675842285	0.3549377899169922	2.997513061523438	1.374116134643555	0.3558179626464844	2.9802880859375	1.519669723510742	0.3542971649169921	3.014373901367188	1.738909912109375	0.3798396301269531	2.989283325195313	1.7026728515625	0.404295913696289	2.914607421875	1.695194854736328	0.5297781372070313	2.835605590820313	1.671800964355469	0.800614501953125	2.705076538085938	1.644560028076172	0.9858934326171875	2.721860473632812	1.680990600585937	1.07086083984375	2.700267944335938	1.630802429199219	1.084130310058594	2.720470092773438	1.642093078613281	1.112212585449219	3.02984765625	1.702283477783203	0.3482782440185547	3.117038696289063	1.683431091308594	0.2470826263427734	3.375700317382813	1.585570953369141	0.187956314086914	3.572721842447917	1.515142496744792	0.0738871841430664	3.622409912109375	1.565226898193359	0.09398405075073243
129	4.266667	3.014012084960938	1.198697952270508	0.3630774383544922	3.001572631835938	1.38046110534668	0.3595287628173828	2.987520874023438	1.52531103515625	0.353795669555664	3.033341918945313	1.741035491943359	0.3787792053222656	3.005157348632812	1.70693359375	0.4022079467773437	2.927121337890625	1.723482391357422	0.5242745056152344	2.859867065429688	1.741846649169922	0.7981167297363281	2.7184189453125	1.771484436035156	0.9861649169921876	2.76629736328125	1.836142333984375	1.042273498535156	2.692356201171875	1.842754516601563	1.088402709960937	2.73203271484375	1.835049163818359	1.104720031738281	3.047929565429688	1.703357299804688	0.3485019836425781	3.141709716796875	1.699677947998047	0.2523958053588867	3.412804931640625	1.6398720703125	0.2040435256958008	3.617018920898437	1.586686248779297	0.09314462280273438	3.661254516601562	1.628959594726562	0.0485521183013916
130	4.300000000000001	3.0170146484375	1.214647285461426	0.3595863189697266	2.996242065429688	1.395485824584961	0.3588504028320312	2.978025390625	1.539845184326172	0.3571932525634766	3.016855590820312	1.756059600830078	0.3854990234375	2.990864135742187	1.720467071533203	0.4091001281738281	2.916469360351563	1.733306213378906	0.5337842712402343	2.84979248046875	1.794651641845703	0.8004122619628906	2.727765991210938	1.853382476806641	0.994216064453125	2.755291137695313	1.920187652587891	1.059339233398437	2.6753544921875	1.920440460205078	1.072790893554687	2.718254516601562	1.905876220703125	1.116180847167969	3.031627319335938	1.719736053466797	0.3538797149658203	3.121602783203125	1.729475982666016	0.2548528060913086	3.39748291015625	1.752574249267578	0.20738916015625	3.56598583984375	1.814658843994141	0.05239220428466797	3.573005493164063	1.895285675048828	0.05278102493286133
131	4.333333	3.017778564453125	1.218759231567383	0.3586553344726562	2.997154174804687	1.399901931762695	0.3582479095458985	2.980622436523437	1.544670928955078	0.3579461059570312	3.019547485351563	1.761215728759766	0.3866145477294922	2.994149169921875	1.725349884033203	0.4106355895996093	2.920137451171875	1.737375061035156	0.5358091125488281	2.846180053710937	1.841147125244141	0.7872943420410157	2.7188740234375	1.945192047119141	0.9572917175292969	2.764216918945313	2.001900177001953	1.022192443847656	2.692956420898438	1.996342254638672	1.020308776855469	2.714224853515625	2.002170043945313	1.077072875976563	3.0337275390625	1.725053192138672	0.3544180450439453	3.120902221679688	1.737418884277344	0.2529312210083008	3.389050537109375	1.808837158203125	0.1796389389038086	3.536738891601562	1.912364227294922	0.03464732360839844	3.5577626953125	1.986629180908203	0.01997673606872559
132	4.366667	3.018960693359375	1.221400749206543	0.3580076904296875	3.001570068359375	1.40294123840332	0.3586190643310547	2.988994262695313	1.548184326171875	0.3600305786132812	3.029469970703125	1.764495147705078	0.3884208831787109	3.0033662109375	1.728965759277344	0.4121957397460937	2.92892041015625	1.740690155029297	0.5370881652832031	2.854872680664062	1.871726989746094	0.7747760009765625	2.722861328125	2.010492492675781	0.9114931640624999	2.772532470703125	2.062021423339844	0.975710205078125	2.704613891601563	2.1183466796875	0.9744323120117188	2.7135029296875	2.071265014648437	1.025532531738281	3.043819091796875	1.728063415527344	0.3565907287597656	3.133978759765625	1.742504821777344	0.2580077972412109	3.375685180664063	1.866316040039063	0.1629092712402344	3.516938232421875	1.998373596191406	0.04205413436889649	3.536383666992188	2.079401062011719	0.03311402893066406
133	4.4	3.020094970703125	1.227836418151856	0.3591385040283203	3.003976196289062	1.409893508911133	0.360461196899414	2.992552734375	1.555553100585938	0.3625607147216797	3.033833740234375	1.772286437988281	0.3907400817871094	3.007654174804688	1.736761352539062	0.4146759033203125	2.933107421875	1.754106628417969	0.5391918945312499	2.853359375	1.917956451416016	0.7523941955566407	2.725972290039063	2.080115600585938	0.8646385192871093	2.783600830078125	2.126032958984375	0.9285138244628905	2.704328857421875	2.184124450683594	0.9721825866699219	2.690501220703125	2.145474670410156	0.9696332397460937	3.047999267578125	1.735706085205078	0.3588160400390625	3.137079711914063	1.756138885498047	0.2598852005004883	3.3525869140625	1.919879791259766	0.1601662750244141	3.4757705078125	2.07540087890625	0.04079000663757324	3.489226806640625	2.157376403808594	0.0343949031829834
134	4.433333000000001	3.022932861328125	1.228116592407226	0.3569848327636719	3.0106875	1.410472854614258	0.3628474426269531	2.9985390625	1.556151092529297	0.3658408508300781	3.040398193359375	1.772701507568359	0.3954417877197265	3.01451708984375	1.736956207275391	0.4194417877197266	2.938361572265625	1.751624206542969	0.5435298767089843	2.839611328125	1.958066009521484	0.7097436523437499	2.742578002929688	2.139663757324219	0.8280263366699219	2.769736328125	2.204605163574219	0.8836940002441407	2.712128784179687	2.274665893554688	0.9428049011230468	2.695818115234375	2.232643798828125	0.9145435180664062	3.054093872070312	1.736388458251953	0.3629564666748047	3.140629638671875	1.76114013671875	0.2627328338623047	3.306272216796875	1.962138397216797	0.1386411743164062	3.411733154296875	2.142616882324219	0.02752947998046875	3.435872802734375	2.219651916503906	0.04530538940429688
135	4.466667000000001	3.022603881835938	1.229534698486328	0.3628584289550781	3.009564697265625	1.411953689575195	0.3690401306152344	2.99746484375	1.557708923339844	0.3727288208007812	3.038770385742187	1.77422607421875	0.4045236053466797	3.012781372070313	1.738199005126953	0.4280547332763672	2.936171997070312	1.762045776367188	0.5503583679199219	2.829951049804688	1.985671722412109	0.6883493957519531	2.726950805664063	2.180789794921875	0.7773905334472657	2.766444946289063	2.242779296875	0.8335982360839844	2.72738134765625	2.33056494140625	0.8751838378906249	2.717069213867187	2.297027404785156	0.8536544189453126	3.052750366210938	1.738197021484375	0.3717897338867188	3.137184204101563	1.770033416748047	0.2722201080322266	3.281641967773438	1.989104614257812	0.1514907608032227	3.358017333984375	2.184308227539063	0.04260869407653808	3.371814697265625	2.273538391113281	0.06076551437377929
136	4.5	3.024530395507813	1.228394302368164	0.3657631530761719	3.014421264648437	1.410989440917969	0.3717047424316406	3.0023603515625	1.556747985839844	0.3736736755371094	3.044852905273437	1.773006408691406	0.4056913604736329	3.018498168945313	1.737150726318359	0.4290444946289063	2.939465454101562	1.770872589111328	0.5463993835449219	2.828216918945313	2.010341735839844	0.6492595520019531	2.728817016601563	2.216256286621094	0.7147377319335938	2.759299438476563	2.287484252929687	0.7664974365234375	2.7323818359375	2.377894226074219	0.8118252258300781	2.721738647460938	2.325492736816406	0.7983706359863281	3.058793701171875	1.736881866455078	0.3730714416503906	3.13979541015625	1.775945404052734	0.2742520141601562	3.260404907226563	2.013027221679688	0.1626424102783203	3.3250771484375	2.218741943359375	0.06721248626708984	3.32635595703125	2.301641357421875	0.06440792846679688
137	4.533333000000001	3.027556640625	1.227861213684082	0.3692184448242187	3.016509155273438	1.410398788452148	0.3750550689697265	3.00316259765625	1.556047454833984	0.3765260009765625	3.046497680664062	1.771598754882812	0.4116723480224609	3.019533081054687	1.735698059082031	0.4341774749755859	2.94093359375	1.778237152099609	0.5499519958496093	2.822158325195312	2.021686401367187	0.6332194519042968	2.728022094726563	2.235534118652343	0.6754884338378906	2.763472778320312	2.320135559082031	0.7020069580078125	2.741849853515625	2.4140537109375	0.7472634582519531	2.734230224609375	2.373768127441406	0.6988137512207031	3.060743408203125	1.735727844238281	0.3788872528076171	3.1435791015625	1.778909484863281	0.2836057586669922	3.22584765625	2.027021545410157	0.1649281158447266	3.2765732421875	2.241550659179687	0.0797340965270996	3.265618286132812	2.3287978515625	0.07883124160766602
138	4.566667000000001	3.031285278320313	1.229004089355469	0.3715807037353516	3.019769897460938	1.411580642700195	0.3774598999023437	3.00820849609375	1.557415069580078	0.3805499572753906	3.047923461914062	1.773173065185547	0.4186527404785156	3.021769287109375	1.736422607421875	0.4408550415039063	2.943015991210937	1.784101165771484	0.553871337890625	2.808455444335937	2.02510888671875	0.6180531311035156	2.720969970703125	2.245752319335937	0.6225376586914062	2.750527099609375	2.332196105957031	0.6478385620117187	2.710764526367187	2.434728820800781	0.6582268066406249	2.723384155273437	2.388734558105469	0.6375244140625	3.0625771484375	1.738092315673828	0.3851740264892578	3.141640258789062	1.791026733398438	0.2904458465576172	3.176394287109375	2.044368896484375	0.1564655914306641	3.183954467773438	2.267673095703125	0.06866089248657227	3.217253662109375	2.365524475097656	0.09001069259643554
139	4.6	3.03562744140625	1.228164169311524	0.3748449859619141	3.021985473632812	1.410364013671875	0.3804737396240234	3.00970458984375	1.555938598632812	0.3839824829101562	3.05038525390625	1.771644378662109	0.4200977478027343	3.023963745117188	1.735313690185547	0.4425092926025391	2.943261840820313	1.788670196533203	0.5511024475097657	2.794952514648438	2.025735656738281	0.5952190551757812	2.708187866210937	2.244365295410156	0.5622597045898438	2.723832763671875	2.329536682128906	0.6003677368164062	2.712418579101563	2.434238586425781	0.60534326171875	2.696579345703125	2.386092834472656	0.5695116577148438	3.06497607421875	1.736166290283203	0.3870774230957031	3.142982299804688	1.794381042480469	0.2943199310302734	3.1499052734375	2.04728125	0.1558127822875977	3.11165185546875	2.274993469238281	0.08873484420776367	3.150268432617187	2.373321044921875	0.07870669555664063
140	4.633333	3.038478271484375	1.226247062683105	0.3777607727050781	3.025353515625	1.408112976074219	0.3834635620117187	3.011226928710938	1.553264801025391	0.3854709320068359	3.051098754882812	1.768776428222656	0.4209441986083984	3.02565087890625	1.7322080078125	0.4439541320800781	2.945256713867187	1.78664404296875	0.5522080993652344	2.78735986328125	2.019527618408203	0.5777137451171874	2.705246337890625	2.235351867675782	0.5235827636718751	2.721266723632812	2.32354150390625	0.5572246704101562	2.695917602539062	2.427179565429688	0.5362196044921874	2.69084912109375	2.376677856445312	0.5173810424804688	3.065021484375	1.733610137939453	0.3874886474609375	3.135045043945312	1.796422576904297	0.2919817962646484	3.113586059570312	2.043862182617187	0.14672509765625	3.056513061523438	2.263442565917969	0.06853854751586914	3.08198779296875	2.365445678710937	0.06507461166381837
141	4.666667	3.04274951171875	1.224910957336426	0.3813210906982422	3.029244995117188	1.406928421020508	0.3873746490478516	3.015060791015625	1.552207153320313	0.3898235168457032	3.053892822265625	1.767942016601562	0.4265284576416016	3.028087280273438	1.731228942871094	0.449013916015625	2.943634643554687	1.788048004150391	0.5528619384765625	2.779732421875	2.018419982910156	0.5519184265136718	2.692331665039062	2.226882446289062	0.4795534057617187	2.707062255859375	2.318146850585937	0.5019756774902344	2.669374877929688	2.406421447753906	0.4750381927490235	2.671031860351563	2.361062805175782	0.4530005798339843	3.068496459960937	1.732846405029297	0.3932195892333984	3.137276123046875	1.795096405029297	0.296504867553711	3.078828491210937	2.03337744140625	0.1476848678588867	2.986732666015625	2.243463500976562	0.07640557861328125	3.011942749023437	2.343473083496094	0.05819584655761718
142	4.700000000000001	3.048959838867187	1.227790901184082	0.3838479461669922	3.03650927734375	1.410301345825195	0.388960693359375	3.022377807617188	1.555912872314453	0.3899750213623047	3.060031494140625	1.772794219970703	0.4240040740966797	3.03417529296875	1.736220977783203	0.4468669891357422	2.942108520507813	1.788798614501953	0.5476051940917969	2.77086962890625	2.011559020996094	0.5091744689941406	2.682010498046875	2.215590454101562	0.4248796539306641	2.677223999023437	2.311601318359375	0.4422441711425781	2.659398559570312	2.416557983398437	0.4191345520019532	2.664837890625	2.349362060546875	0.3914782104492188	3.07507177734375	1.737205322265625	0.3912237854003906	3.140786376953125	1.796551940917969	0.2895672149658203	3.044761352539062	2.021636077880859	0.1360452728271485	2.941271362304688	2.223536193847656	0.05543676376342774	2.960152221679687	2.325827880859375	0.03643671607971191
143	4.733333	3.053466796875	1.227592727661133	0.3873741912841797	3.040296875	1.410122329711914	0.3922366027832032	3.026035522460938	1.555742492675781	0.3935445098876953	3.062324340820313	1.773297210693359	0.4251459045410156	3.037799560546875	1.736496032714844	0.4491361846923828	2.943417846679687	1.788376831054687	0.5483058776855468	2.762083129882813	1.997444061279297	0.4864923248291015	2.656402099609375	2.188984741210938	0.392875473022461	2.647466796875	2.287275390625	0.3943962860107422	2.62357470703125	2.386747192382813	0.3641981201171875	2.644310180664062	2.32511669921875	0.3563428192138672	3.076539306640625	1.737739410400391	0.3919797515869141	3.129822631835937	1.793532867431641	0.2821845550537109	3.000217163085938	2.003878692626953	0.1322810821533203	2.875587890625	2.192880493164062	0.04971661376953125	2.860356323242187	2.291371337890625	0.02630645847320557
144	4.766667	3.060722412109375	1.228592842102051	0.3918451843261719	3.048611938476562	1.411371810913086	0.3957232208251953	3.033460083007812	1.557058013916016	0.3950522003173828	3.071443237304687	1.774745544433594	0.4248956909179687	3.0470576171875	1.738195434570312	0.4494763641357422	2.947443603515625	1.786799499511719	0.5453884887695313	2.756382568359375	1.978552978515625	0.4600503845214844	2.648844848632812	2.15711865234375	0.3453598175048828	2.627236938476563	2.249271728515625	0.3558843231201172	2.617209838867187	2.347667846679688	0.3136963500976563	2.61656591796875	2.284340759277344	0.2924837188720703	3.084977416992187	1.738890899658203	0.391697998046875	3.12799560546875	1.786196258544922	0.2736798095703125	2.971750122070312	1.972787780761719	0.1174118461608887	2.825739624023438	2.150082336425781	0.04401472663879395	2.806716796875	2.247272094726562	0.01197260046005249
145	4.800000000000001	3.06712353515625	1.238126960754395	0.3913244171142578	3.054948608398438	1.421528289794922	0.3935101928710938	3.039218139648438	1.567611907958984	0.3912845153808594	3.077446533203125	1.786291076660156	0.4187810363769531	3.053077880859375	1.749891479492188	0.4439219360351563	2.94840185546875	1.785812133789062	0.5411347961425781	2.74326611328125	1.950347503662109	0.4319922485351563	2.630469604492188	2.114423522949219	0.3003882598876954	2.612442626953125	2.206742370605469	0.289493392944336	2.61376171875	2.295098754882813	0.2390732727050781	2.586664184570313	2.230359680175781	0.2333164672851563	3.090892578125	1.749969512939453	0.3858011169433594	3.131457885742187	1.783889495849609	0.261255126953125	2.944217407226563	1.937898834228515	0.1020677795410156	2.7767431640625	2.095700988769531	0.027859130859375	2.752623168945313	2.188187316894531	-0.0096456298828125
146	4.833333	3.073851318359375	1.241900505065918	0.3882679443359375	3.061979736328125	1.425808609008789	0.3896062622070313	3.046286743164063	1.572272369384766	0.3866678161621094	3.08747119140625	1.791744873046875	0.4068431091308594	3.06331689453125	1.756277130126953	0.433693130493164	2.953965942382813	1.786637786865234	0.528004638671875	2.738700317382813	1.920170928955078	0.3963963165283203	2.611845336914063	2.062230651855469	0.2515680084228515	2.587904174804687	2.150455993652344	0.2231572189331055	2.578403442382813	2.23560498046875	0.1657903594970703	2.5563837890625	2.167839782714844	0.1770769348144531	3.09975634765625	1.754246185302734	0.3745474700927734	3.129306518554688	1.777131713867187	0.2439719085693359	2.916948974609375	1.901729187011719	0.09031174850463866	2.730029418945312	2.031475036621094	0.006384005069732667	2.695886474609375	2.124572326660156	-0.0294257755279541
147	4.866667	3.08550390625	1.247329566955566	0.387650650024414	3.074550903320312	1.43284619140625	0.3869524078369141	3.058923217773438	1.580530242919922	0.3822767944335937	3.111331298828125	1.799697204589844	0.3968165893554688	3.086466552734375	1.765594146728516	0.4254659576416016	2.972910034179688	1.775582214355469	0.5203547973632813	2.74359033203125	1.864348052978515	0.3705846099853516	2.599716186523438	1.974990203857422	0.2117588348388672	2.561690063476562	2.059547241210938	0.1776095809936523	2.517495971679688	2.143811645507813	0.1216646270751953	2.539557983398438	2.072663269042969	0.1372463073730469	3.120654418945312	1.760868530273437	0.3645349578857422	3.143569091796875	1.758007049560547	0.2303970108032227	2.903963745117188	1.841916412353516	0.08483543014526368	2.69757666015625	1.941600799560547	-0.0004767971038818365	2.646037841796875	2.018663665771484	-0.04626061248779297
148	4.9	3.083770629882812	1.250449691772461	0.3934166259765625	3.072932739257813	1.437028533935547	0.3952142791748047	3.057330810546875	1.585620361328125	0.3923066864013672	3.097372802734375	1.808902038574219	0.4081281738281251	3.073736450195312	1.773160125732422	0.4364116516113281	2.962223999023437	1.779100616455078	0.5358716735839844	2.727055786132813	1.816109069824219	0.3716552734375	2.57862744140625	1.907406311035156	0.2028276214599609	2.5423994140625	1.964195404052735	0.1300812034606934	2.49082763671875	2.0236181640625	0.05672782135009766	2.523859008789063	1.970456848144531	0.09639396286010743	3.109567138671875	1.770447814941406	0.3758290710449219	3.143206420898438	1.766729675292969	0.2435660858154297	2.893053588867188	1.777959594726563	0.09076660919189453	2.67475634765625	1.848506195068359	0.0053438138961792	2.6186630859375	1.914095428466797	-0.05144557571411133
149	4.933333000000001	3.083353271484375	1.24544637298584	0.398631332397461	3.064185913085938	1.430673110961914	0.4004526672363281	3.040801879882813	1.577650604248047	0.3966253967285156	3.072276977539063	1.801035797119141	0.4185243072509766	3.049605834960937	1.763953125	0.4454492340087891	2.942828002929687	1.772780426025391	0.5491182861328125	2.72291552734375	1.761703338623047	0.3640533599853515	2.5741650390625	1.813311340332031	0.1806134185791016	2.518170288085938	1.859880798339844	0.1116831970214844	2.4254111328125	1.874310089111328	0.05116223907470703	2.488809814453125	1.867913726806641	0.07982221221923827	3.086326049804687	1.763927062988281	0.3855892333984375	3.123592041015625	1.762134460449219	0.2539658279418945	2.877518310546875	1.717910003662109	0.0995760726928711	2.651801635742188	1.753290374755859	0.01106545424461365	2.5921396484375	1.814143371582031	-0.05556713485717774
150	4.966667000000001	3.090041748046875	1.244312057495117	0.4007493286132813	3.06487646484375	1.428649002075195	0.3978927917480469	3.040373657226563	1.575281188964844	0.3929243621826172	3.083011108398438	1.796296630859375	0.4176502227783203	3.060312255859375	1.759685028076172	0.4449725646972656	2.951351684570312	1.759596649169922	0.5454400024414063	2.728995239257813	1.697007293701172	0.3733246459960938	2.583206909179688	1.720145263671875	0.1826404647827148	2.542677734375	1.748406219482422	0.1005242652893066	2.456430541992187	1.755922424316406	0.03040670585632324	2.494780151367188	1.746071472167969	0.0740140724182129	3.093442504882812	1.759394439697266	0.383267822265625	3.112430419921875	1.758046844482422	0.2481331939697266	2.874549560546875	1.682216369628906	0.09646089935302735	2.6447158203125	1.711633605957031	0.02527261018753052	2.561771362304688	1.745304870605469	0.001979903697967529
151	5	3.101703002929687	1.22197225189209	0.4054041900634766	3.078707885742188	1.404871307373047	0.4010351257324218	3.054795166015625	1.550174407958985	0.3942201538085938	3.090867553710938	1.770261291503906	0.4182408142089844	3.068282348632812	1.733634490966797	0.4448839721679687	2.963603393554687	1.730698333740234	0.5464447937011718	2.737943115234375	1.668308410644531	0.3867739715576172	2.594501953125	1.659583658854167	0.2083715515136719	2.516051391601563	1.701854034423828	0.1543888931274414	2.447681762695312	1.739927062988281	0.08664835739135743	2.497406616210938	1.710310760498047	0.1290077819824219	3.103311767578125	1.733738342285156	0.3848294982910156	3.139600708007813	1.740804351806641	0.2541473159790039	2.908131591796875	1.671543518066406	0.1032949905395508	2.67283984375	1.710338897705078	0.07885413360595703	2.579939697265625	1.699466003417969	0.0531491584777832
152	5.033333000000001	3.098863037109375	1.220903388977051	0.4016127624511718	3.075575927734375	1.403098175048828	0.3981726684570313	3.04939599609375	1.547458312988281	0.3913256988525391	3.079630249023437	1.768405944824219	0.4061603698730469	3.059401245117187	1.732183532714844	0.4349048614501953	2.95919873046875	1.722704071044922	0.5417783508300782	2.743376220703125	1.619237121582031	0.3929745635986328	2.574140747070312	1.590505249023437	0.2351252593994141	2.503411254882812	1.582676605224609	0.1843579559326172	2.417863891601562	1.608473388671875	0.1292466201782226	2.486590698242187	1.602902313232422	0.1419508056640625	3.091702392578125	1.731287902832031	0.3736142883300781	3.115830322265625	1.719766052246094	0.2410256042480469	2.878042602539063	1.601558166503906	0.131146743774414	2.641021891276042	1.626894612630209	0.1011644121805827	2.557788208007812	1.656433135986328	0.06770327377319335
153	5.066667000000001	3.093164428710938	1.208334732055664	0.405968017578125	3.065029296875	1.389079956054688	0.3947256469726562	3.036463623046875	1.532579254150391	0.3818609771728516	3.053510986328125	1.755573760986328	0.3914757537841797	3.030239379882812	1.719378845214844	0.4179054412841797	2.912100708007813	1.687745727539063	0.4992216491699218	2.79272119140625	1.47343571472168	0.3857751770019531	2.670116088867188	1.403105026245117	0.1979236602783203	2.58247607421875	1.388205413818359	0.1552395629882813	2.480112426757812	1.387456848144531	0.1149026985168457	2.567031127929687	1.416126449584961	0.121170539855957	3.072774658203125	1.717891021728516	0.3632835540771484	3.12165625	1.698295928955078	0.2399957733154297	2.968839965820313	1.478529312133789	0.128737361907959	2.774500813802083	1.40994189453125	0.03242813618977864	2.683324951171875	1.455230194091797	-0.02120044255256653
154	5.1	3.077521728515625	1.231067825317383	0.3951723785400391	3.05901953125	1.413082107543945	0.3903696136474609	3.036427856445313	1.557034851074219	0.381461181640625	3.056724609375	1.778525390625	0.3957446136474609	3.032186889648437	1.742499389648438	0.4206337280273438	2.911146484375	1.701636840820313	0.4907533569335938	2.801301879882812	1.4817333984375	0.371406005859375	2.703853637695313	1.331215042114258	0.2222801284790039	2.6298427734375	1.290291328430176	0.182533332824707	2.533968139648437	1.255938407897949	0.1458593826293945	2.658970581054688	1.270795471191406	0.1974982948303223	3.076124389648437	1.7411181640625	0.3675873260498047	3.1298818359375	1.723328308105469	0.2471606979370117	3.004690673828125	1.485613662719727	0.1439666938781738	2.82806689453125	1.361226303100586	0.04019038772583008	2.74864208984375	1.326831298828125	-0.00704622107744217
155	5.133333	3.0815595703125	1.21406510925293	0.3940949249267578	3.069143432617188	1.396583480834961	0.3905066528320312	3.045613037109375	1.540305084228516	0.3780060424804688	3.058378662109375	1.762059539794922	0.3916632690429688	3.034333618164062	1.72539453125	0.4161333923339844	2.918367919921875	1.675352142333984	0.489057357788086	2.816896606445312	1.426526702880859	0.399033447265625	2.735625854492187	1.241060150146484	0.2859264602661133	2.674904418945313	1.20552099609375	0.2308559265136719	2.598748657226563	1.182204925537109	0.176825180053711	2.7196513671875	1.190898712158203	0.2349829406738281	3.079745483398438	1.725260833740234	0.3641742858886718	3.145780883789063	1.690471527099609	0.2517989349365234	3.049016723632812	1.438417419433594	0.1488940048217773	2.932066162109375	1.251058662414551	0.05361008262634277	2.85829052734375	1.213088012695312	-0.008428203105926513
156	5.166667	3.08266162109375	1.205877433776855	0.3975631103515625	3.072086547851563	1.387919036865235	0.3933293151855469	3.05057958984375	1.531418182373047	0.3798603057861328	3.060599731445313	1.753011840820312	0.3900381774902344	3.036997192382812	1.716514465332031	0.4148532257080078	2.92805712890625	1.668522094726562	0.4982832489013672	2.840120239257812	1.405016128540039	0.448563720703125	2.738759602864583	1.219477432250977	0.3390743916829427	2.68864013671875	1.194375862121582	0.2777981567382812	2.611341796875	1.182511577606201	0.2162847290039062	2.705804443359375	1.174092716217041	0.2828022384643555	3.08241943359375	1.716140014648438	0.363358657836914	3.15362744140625	1.676009368896484	0.2570092239379883	3.102154296875	1.40611018371582	0.1704839401245117	3.033230102539062	1.190845527648926	0.0890466079711914	3.048357177734375	1.123371105194092	0.01265374994277954
157	5.200000000000001	3.081645385742187	1.196573570251465	0.3982743072509766	3.069439331054688	1.377800018310547	0.3944284362792969	3.046855834960938	1.520797027587891	0.3824953765869141	3.054744018554687	1.741813018798828	0.3859200286865234	3.032592895507813	1.705920623779297	0.4126265869140625	2.928257934570313	1.667771026611328	0.5066670379638671	2.871871337890625	1.391951721191406	0.5077649230957031	2.812786865234375	1.164378677368164	0.4852079620361328	2.735412353515625	1.137742050170898	0.4711035919189454	2.651022705078125	1.082058528900146	0.4943727111816406	2.704966796875	1.100730651855469	0.5069968872070312	3.075872192382812	1.704589324951172	0.3595193328857422	3.148911010742188	1.666425811767578	0.2547007751464844	3.155246704101563	1.390450729370117	0.1773153762817383	3.111909057617187	1.168952178955078	0.09956272888183593	3.169837646484375	1.092717231750488	0.07688283157348633
158	5.233333	3.072805541992188	1.17453564453125	0.3855388336181641	3.059120971679687	1.354941604614258	0.3828992614746094	3.038409790039062	1.497842834472656	0.3742949829101563	3.045475708007813	1.717798431396484	0.3823393249511718	3.02448828125	1.681372680664063	0.4088795318603515	2.927400634765625	1.641828735351563	0.508940399169922	2.8982685546875	1.367201354980469	0.5546776123046875	2.866690185546875	1.136482192993164	0.5827216186523438	2.796403564453125	1.08163480758667	0.5940155029296874	2.750459838867187	0.9851150656342507	0.6100849914550781	2.779676635742188	1.027531032562256	0.5786782836914062	3.065754272460937	1.681434265136719	0.3545157012939453	3.138295776367188	1.648186584472656	0.2478336181640625	3.193051513671875	1.374617584228516	0.1876490097045898	3.20196923828125	1.145434814453125	0.123609489440918	3.286323974609375	1.095497661590576	0.1076715316772461
159	5.266667	3.063235229492188	1.173126747131348	0.3846976623535157	3.0500478515625	1.352825042724609	0.382365234375	3.0328642578125	1.49571223449707	0.3759903106689453	3.03864501953125	1.714729644775391	0.3857523040771484	3.017982299804688	1.678129119873047	0.4118965454101563	2.92421337890625	1.635078186035156	0.5128809814453125	2.90601220703125	1.369085693359375	0.5944536743164062	2.883227661132812	1.143152786254883	0.6501016235351562	2.841767456054687	1.087978698730469	0.7127504577636719	2.8004990234375	0.9967356769144535	0.7535030822753906	2.82511376953125	1.032768260955811	0.7030975952148437	3.05901806640625	1.678848846435547	0.3577486572265625	3.13227197265625	1.650799346923828	0.2508057708740234	3.245373168945313	1.393506881713867	0.2071113739013672	3.295302124023437	1.16829133605957	0.1535882186889648	3.391519775390625	1.133553932189941	0.1414199829101563
160	5.300000000000001	3.056025390625	1.16719832611084	0.3822426605224609	3.044102661132813	1.347011581420898	0.377825424194336	3.029378173828125	1.490187576293945	0.3706116943359375	3.038144653320312	1.709263519287109	0.3785122528076172	3.016440307617188	1.673223815917969	0.4045451354980469	2.925007446289063	1.637917785644531	0.510560028076172	2.916002075195312	1.387307266235352	0.6326994323730468	2.904230102539063	1.173749137878418	0.7280472106933593	2.876688598632812	1.129668846130371	0.8087325134277343	2.843515747070312	1.047271360397339	0.870982666015625	2.842844116210937	1.074258346557617	0.7840053405761719	3.058542114257812	1.67279150390625	0.3512673187255859	3.139627197265625	1.644124206542969	0.2503011856079101	3.279390869140625	1.39741276550293	0.2272013168334961	3.367159423828125	1.179280220031738	0.1961023864746094	3.468401733398438	1.161082824707031	0.1872398452758789
161	5.333333	3.045875244140625	1.169250442504883	0.3805049591064453	3.032328247070312	1.349003921508789	0.3750449371337891	3.019188720703125	1.492452423095703	0.3689609985351563	3.03232080078125	1.711296600341797	0.3791230926513672	3.009804565429688	1.675388977050781	0.4047210235595703	2.92652294921875	1.642757629394531	0.5179395446777344	2.924953247070313	1.416329544067383	0.6811203918457032	2.923006103515625	1.225511741638184	0.8169384155273438	2.915153442382812	1.184381004333496	0.9047233276367187	2.91164453125	1.125467193603515	0.9916490173339845	2.886623046875	1.135415679931641	0.8992769775390625	3.052080444335938	1.674722137451172	0.3515706481933594	3.14082177734375	1.644821685791016	0.2574144287109375	3.324802490234375	1.428014221191406	0.2557718200683594	3.46340087890625	1.235909606933594	0.2478314666748047	3.543283935546875	1.239666618347168	0.2830842895507812
162	5.366667	3.03680810546875	1.166785224914551	0.3732653656005859	3.024983276367188	1.348252792358398	0.3680133209228516	3.01068994140625	1.492725952148438	0.3602855529785156	3.030825561523438	1.712925537109375	0.3715694732666016	3.008090698242188	1.677147125244141	0.3979665222167968	2.936706420898438	1.637569488525391	0.518483642578125	2.929075439453125	1.445503723144531	0.7244692687988281	2.922789428710938	1.284511703491211	0.8975704345703125	2.924054077148438	1.26213005065918	0.9928027954101563	2.931337646484375	1.20651042175293	1.079863342285156	2.864276611328125	1.22431844329834	0.9859012145996093	3.04854931640625	1.67571337890625	0.342793716430664	3.133694946289062	1.634308197021484	0.2483599395751953	3.352854736328125	1.450838333129883	0.2581934356689453	3.507020874023437	1.27103189086914	0.2580627136230469	3.570392578125	1.27372883605957	0.3252744445800781
163	5.4	3.032737060546875	1.166792060852051	0.3746972045898438	3.021574096679688	1.349173965454102	0.369005859375	3.008680419921875	1.494488403320313	0.3616784362792969	3.030239135742188	1.715888885498047	0.369129638671875	3.008301879882812	1.680395782470703	0.3970713653564453	2.941687866210938	1.64661148071289	0.5229163818359375	2.94846826171875	1.488981597900391	0.7582026062011719	2.956322265625	1.359586975097656	0.9574247131347656	2.973910522460938	1.352504913330078	1.052455444335938	2.993625732421875	1.325687484741211	1.150619201660156	2.917196166992188	1.320420486450195	1.071205932617187	3.046756591796875	1.678006225585937	0.3400196228027343	3.1290703125	1.634940856933594	0.2428183670043945	3.354876098632813	1.457287231445312	0.2497856750488281	3.532790201822916	1.298377227783203	0.2412126261393229	3.588015991210938	1.293958267211914	0.2915480804443359
164	5.433333000000001	3.021494140625	1.173778518676758	0.3690226898193359	3.01292626953125	1.35810888671875	0.3623606414794922	3.006041625976562	1.505202590942383	0.3569656524658203	3.03226220703125	1.728639068603516	0.3614149780273437	3.008402587890625	1.693702911376953	0.3893862609863281	2.935904296875	1.662164184570313	0.5139541931152344	2.94345166015625	1.550287780761719	0.7774995727539062	2.948069458007812	1.453297958374024	0.9974259643554688	2.990227783203125	1.477727584838867	1.074137329101563	2.986303833007812	1.426691040039063	1.165158142089844	2.944806640625	1.504116500854492	1.101803588867188	3.049123291015625	1.689515777587891	0.3333415222167969	3.13460302734375	1.641328857421875	0.2398456344604492	3.370332153320312	1.47548551940918	0.2371714706420898	3.55901611328125	1.333094370524089	0.2131885172526042	3.610344116210937	1.301147186279297	0.2652285614013672
165	5.466667000000001	3.03497705078125	1.187838706970215	0.3647404174804688	3.022348999023437	1.372433151245117	0.3599059906005859	3.014254516601563	1.519771087646484	0.3573215637207031	3.034184448242188	1.744155639648437	0.3596068878173828	3.012221435546875	1.708680358886719	0.3886793670654297	2.94464453125	1.680776092529297	0.5174178161621094	2.958405517578125	1.594445953369141	0.790583251953125	2.964232421875	1.509392654418945	1.015435272216797	2.990563232421875	1.551812438964844	1.090382995605469	3.006331298828125	1.553051361083984	1.193777465820312	2.921533203125	1.555751358032226	1.113868896484375	3.051284423828125	1.705311950683594	0.3310966033935547	3.135381713867187	1.660495941162109	0.2341015853881836	3.406066650390625	1.55592578125	0.233117561340332	3.63424853515625	1.474380615234375	0.2334006652832031	3.709033813476562	1.545368713378906	0.2415906829833984
166	5.5	3.028185791015625	1.194847946166992	0.3579750518798828	3.014526245117187	1.37932536315918	0.3556065368652344	3.010764282226562	1.526642028808594	0.3589530944824219	3.03773193359375	1.750043304443359	0.3677153625488281	3.013860473632812	1.714579711914062	0.3951123504638672	2.941021728515625	1.686382965087891	0.5202940063476562	2.942228515625	1.638848419189453	0.8027247314453125	2.943594848632812	1.600423553466797	1.039970458984375	2.949182250976563	1.658634613037109	1.118695861816406	2.973028564453125	1.647610290527344	1.219268981933594	2.894107788085938	1.632781402587891	1.132764587402344	3.05436376953125	1.711419647216797	0.3387814483642578	3.138361206054688	1.661099822998047	0.2449982757568359	3.415389038085937	1.576651062011719	0.241369155883789	3.646975463867188	1.507780548095703	0.2386097106933594	3.714814331054687	1.580265563964844	0.2693666076660156
167	5.533333000000001	3.028819580078125	1.200243949890137	0.3629778900146484	3.01673388671875	1.385395385742187	0.3618171844482422	3.015681030273438	1.5330078125	0.3665178527832031	3.042566650390625	1.757336151123047	0.3750154418945313	3.019509643554687	1.721626800537109	0.4032417755126954	2.950147216796875	1.690106719970703	0.5302061462402343	2.959624633789062	1.688477905273438	0.8166270446777344	2.967873168945312	1.687741912841797	1.057053771972656	2.968902709960938	1.733181732177735	1.144445922851562	2.992171020507812	1.711625793457031	1.238550903320312	2.909701293945313	1.700464294433594	1.1617685546875	3.058464111328125	1.718653259277344	0.3452932739257812	3.140967895507813	1.672935760498047	0.2467354583740234	3.415831909179688	1.594976104736328	0.2522800750732422	3.634378051757812	1.494401748657227	0.2487327880859375	3.71044384765625	1.556914215087891	0.2513748321533203
168	5.566667000000001	3.027740112304688	1.212250831604004	0.3614590606689453	3.015734252929688	1.396661819458008	0.359068115234375	3.012932983398438	1.544167083740234	0.3621176452636719	3.045148071289063	1.766845458984375	0.3740941009521485	3.020215454101562	1.731631958007813	0.400759033203125	2.943515258789063	1.708289886474609	0.5243493652343749	2.916883178710937	1.753880615234375	0.8063534851074219	2.894820068359375	1.793720031738281	1.042807983398438	2.86012890625	1.852066772460938	1.114467712402344	2.841870483398438	1.882377838134766	1.213140991210937	2.792809814453125	1.833771026611328	1.111466918945312	3.061085205078125	1.728151489257812	0.3448392028808593	3.145084350585938	1.6800400390625	0.2503191146850586	3.4326630859375	1.678798431396484	0.2307845153808594	3.67260009765625	1.679821075439453	0.2147097778320312	3.714556640625	1.764608642578125	0.2401855316162109
169	5.6	3.027466918945312	1.224875137329102	0.352124740600586	3.0153134765625	1.409264175415039	0.3587266845703125	3.011435913085937	1.556599914550781	0.368118148803711	3.040158569335937	1.778904571533203	0.3849153900146484	3.017317626953125	1.742555511474609	0.4117371673583984	2.944242919921875	1.713806854248047	0.5363788452148437	2.877780151367188	1.802396575927734	0.8005068969726563	2.822474487304687	1.87806396484375	1.021890106201172	2.771695190429687	1.929102416992188	1.090618103027344	2.760544555664063	1.968935211181641	1.184282470703125	2.734673583984375	1.938200714111328	1.100168640136719	3.055230346679688	1.741458557128906	0.3538128356933594	3.135119750976562	1.700788208007812	0.2528076629638672	3.410213745117188	1.778808624267578	0.2079051818847656	3.639518310546875	1.844566650390625	0.1705401458740234	3.670058471679687	1.924482055664062	0.1703230743408203
170	5.633333	3.02921923828125	1.227031959533691	0.345831527709961	3.016239135742188	1.410171920776367	0.3493159332275391	3.015692016601562	1.556693969726562	0.3582871704101562	3.046510009765625	1.777035186767578	0.3784703521728516	3.022541015625	1.740898193359375	0.4042359924316407	2.949782104492187	1.727627685546875	0.5269075317382812	2.86528662109375	1.838446929931641	0.7744623718261718	2.79430419921875	1.931522277832031	0.9821805419921875	2.72997998046875	2.004849090576172	0.9977037963867188	2.682585815429687	2.060364440917969	1.064203918457031	2.720896484375	2.022266510009766	1.057823913574219	3.061977416992188	1.740000244140625	0.3473461303710937	3.148075805664063	1.732937683105469	0.246740592956543	3.410009765625	1.845770202636719	0.2017848739624024	3.629981567382813	1.937093872070313	0.1644365539550781	3.6535791015625	2.021723999023437	0.1293580932617188
171	5.666667	3.034530517578125	1.23154354095459	0.3434236145019531	3.022017944335937	1.414951141357422	0.3449869232177735	3.025997680664062	1.561491546630859	0.3551257629394531	3.058953735351563	1.781351776123047	0.3800680389404297	3.033956909179688	1.745007263183594	0.4046701354980469	2.960243896484375	1.745781372070312	0.5277005920410156	2.851258666992187	1.874569854736328	0.7555700988769531	2.759037353515625	1.981056671142578	0.9475568542480468	2.741655395507812	2.070620178222657	0.9449643249511719	2.667384033203125	2.132713012695313	0.994187255859375	2.690416015625	2.097160339355469	0.9767393798828125	3.074711547851563	1.744640289306641	0.3485665893554687	3.163718994140625	1.750772705078125	0.2505765686035156	3.392749267578125	1.903981872558594	0.1616799240112305	3.585184814453125	2.029946044921875	0.08774460601806641	3.595346923828125	2.114500610351563	0.05016217422485351
172	5.700000000000001	3.030771118164063	1.235660140991211	0.3482165222167969	3.018031494140625	1.418655120849609	0.3506886291503907	3.01838427734375	1.564872314453125	0.3595182342529297	3.055545043945313	1.783522918701172	0.3846758880615234	3.02999072265625	1.747696197509766	0.4092459564208984	2.956226928710938	1.752101745605469	0.531007080078125	2.841132446289063	1.912635925292969	0.7337008666992189	2.736661254882812	2.055632080078125	0.8906747436523437	2.7168994140625	2.144914001464844	0.886963623046875	2.654287719726563	2.211798095703125	0.9302209777832031	2.680393188476562	2.160739929199218	0.8994816284179687	3.07046337890625	1.746660308837891	0.3531265716552734	3.158541748046875	1.759799194335937	0.2550507049560547	3.357511596679688	1.938648254394531	0.1459697189331055	3.523681884765625	2.0876474609375	0.05508133506774902	3.524243774414062	2.17105322265625	0.02161904180049896
173	5.733333	3.031177734375	1.234208702087402	0.3505847320556641	3.018474243164063	1.416459777832031	0.3531956176757812	3.01933837890625	1.561947967529297	0.3627306671142578	3.053477294921875	1.779810852050781	0.3903553314208984	3.028809936523437	1.743414123535156	0.4145814361572265	2.953056762695312	1.746108825683594	0.5334755249023437	2.822712768554688	1.924857086181641	0.7069733581542968	2.705801391601562	2.092086120605469	0.8230635070800781	2.693952880859375	2.178655883789062	0.8193822021484375	2.628627807617187	2.258189025878906	0.8356332397460937	2.66272607421875	2.213085876464844	0.8178118286132813	3.068518920898438	1.743785369873047	0.3583055114746094	3.155261108398437	1.766097900390625	0.2615037994384766	3.309703491210938	1.967078979492188	0.1259212417602539	3.439284301757812	2.134268493652344	0.01327354001998901	3.441554321289062	2.213481506347656	-0.0006887311935424804
174	5.766667	3.035698486328125	1.233031913757324	0.3559595184326172	3.024635620117188	1.415308944702149	0.3606835632324219	3.02495361328125	1.560550262451172	0.3713551330566406	3.062051147460938	1.777715850830078	0.4002979278564453	3.036499389648438	1.741613220214844	0.4240092926025391	2.956152709960937	1.754219360351563	0.5378262634277344	2.802153076171875	1.948889831542969	0.6684411926269531	2.66899560546875	2.130586486816406	0.7386368408203126	2.652714599609375	2.218071105957031	0.7463748474121094	2.615875122070312	2.314111083984375	0.7368638916015625	2.659148681640625	2.269059265136719	0.7664811706542969	3.076972534179688	1.741595184326172	0.368348129272461	3.159215454101562	1.774423492431641	0.2703256378173828	3.265115966796875	1.990821411132812	0.1155617523193359	3.355015502929687	2.173988525390625	-0.008193317413330079	3.354831298828125	2.259281372070312	-0.006284904241561889
175	5.800000000000001	3.036243041992187	1.236485618591308	0.3591479644775391	3.025725341796875	1.418631378173828	0.36372265625	3.027343627929687	1.563893341064453	0.3741665191650391	3.062340454101562	1.781309692382812	0.4033339996337891	3.037351318359375	1.744937683105469	0.4271759185791015	2.95762158203125	1.766782379150391	0.5428919372558594	2.786972045898438	1.971644592285156	0.6344903259277344	2.649344604492187	2.158956359863281	0.6766768188476563	2.629711181640625	2.253745056152344	0.6775741577148438	2.623477294921875	2.358308776855469	0.6853680114746095	2.614026245117187	2.287694396972657	0.6544589843749999	3.077410278320313	1.745392547607422	0.3711655731201172	3.161184814453125	1.782761291503906	0.2741394958496094	3.212685668945312	2.010757141113281	0.1062873229980469	3.241240600585938	2.20906689453125	-0.02632190895080566	3.303430786132813	2.286138549804687	-0.008491559982299805
176	5.833333	3.038665283203125	1.237256027221679	0.362457275390625	3.02839697265625	1.420118408203125	0.3682441253662109	3.027051513671875	1.565774841308594	0.3782069854736328	3.06379345703125	1.783641754150391	0.4087639312744141	3.037669799804688	1.747358856201172	0.4319622344970703	2.951426025390625	1.769689880371094	0.5439507751464844	2.769965454101563	1.978813049316406	0.6033790283203124	2.632629150390625	2.171243225097656	0.6162290344238281	2.6216328125	2.265742309570313	0.6121857299804687	2.60930615234375	2.363443054199219	0.5816893005371093	2.640982055664063	2.288398010253906	0.5916477355957031	3.07938671875	1.747464813232422	0.3768283538818359	3.163266479492187	1.786022888183594	0.2792083740234375	3.180871826171875	2.014044738769531	0.1030818939208984	3.17400244140625	2.219659973144531	-0.02181919479370117	3.219853393554688	2.314526306152344	-0.02213686466217041
177	5.866667	3.04307666015625	1.235689697265625	0.3641895294189453	3.031866455078125	1.418190628051758	0.3706546478271484	3.028434814453125	1.563730224609375	0.3799669189453125	3.065889404296875	1.780913482666016	0.4122859649658203	3.040213989257812	1.744453247070313	0.4355288543701172	2.95368896484375	1.776468017578125	0.5461702880859375	2.765130859375	1.985668701171875	0.567246337890625	2.623488403320312	2.173770568847656	0.5440477294921875	2.602508422851562	2.269200012207031	0.5409139099121094	2.580391723632812	2.371639831542969	0.5103958740234376	2.60716943359375	2.296649963378906	0.512726776123047	3.080822265625	1.745123870849609	0.3796858367919922	3.157403686523438	1.788414520263672	0.2785206909179687	3.140891723632813	2.011385040283203	0.09741431045532226	3.096990356445312	2.21429443359375	-0.02239490365982056	3.134135986328125	2.310263366699219	-0.01707722759246826
178	5.9	3.049246459960937	1.235279418945312	0.3670279388427734	3.039356079101562	1.418079345703125	0.3734872894287109	3.032955810546875	1.564173309326172	0.3797925720214844	3.070866088867187	1.781069427490234	0.4157993774414063	3.0452255859375	1.744163482666016	0.4385328063964844	2.952521850585938	1.778352905273437	0.5445814208984374	2.76299072265625	1.98814291381836	0.5333433532714844	2.619031372070312	2.169207153320313	0.480923355102539	2.604984619140625	2.266019226074219	0.4744954833984375	2.593328491210937	2.369293518066406	0.4445739288330078	2.5862353515625	2.295046752929688	0.4457122650146484	3.085620483398437	1.745795104980469	0.382475082397461	3.155290893554688	1.793332061767578	0.2778563079833984	3.099309692382812	2.011266052246094	0.09772446060180665	3.027158447265625	2.208614624023437	-0.01834532022476196	3.047480346679687	2.311647216796875	-0.02670607948303223
179	5.933333000000001	3.052750122070313	1.236214324951172	0.369750503540039	3.041164428710938	1.419284057617188	0.3745985717773437	3.031961059570312	1.565634582519531	0.3785245056152344	3.070380493164063	1.783191589355469	0.4117720642089844	3.044799072265625	1.746530578613281	0.4351032257080078	2.947703002929687	1.790486907958984	0.5352296142578126	2.750274291992187	1.992142425537109	0.5055781707763671	2.6072119140625	2.167382751464844	0.4308987121582031	2.59164501953125	2.262618469238281	0.4088422241210937	2.58546337890625	2.368458618164063	0.3804127655029297	2.577100830078125	2.286187255859375	0.3702835388183594	3.084915405273438	1.747467193603516	0.3787595825195312	3.145740234375	1.798128936767578	0.2701492156982422	3.051447265625	2.003598815917969	0.09034714126586914	2.949674926757813	2.190180847167968	-0.02109836077690124	2.994544799804688	2.280166015625	-0.02563828659057617
180	5.966667000000001	3.058427001953125	1.235792060852051	0.3736830749511719	3.046544799804687	1.419158264160156	0.3781918640136719	3.036383056640625	1.565721252441406	0.3813345947265625	3.0752265625	1.784087432861328	0.410788330078125	3.050117065429688	1.747646789550781	0.4351156768798828	2.947870971679688	1.785413940429688	0.5335184936523437	2.741136474609375	1.971664337158203	0.4736931304931641	2.601528930664062	2.139511535644531	0.3764586029052734	2.593394409179687	2.233730895996094	0.3519727478027344	2.58096484375	2.337644836425781	0.3370176239013672	2.573151000976563	2.259072937011719	0.3116546783447265	3.089175170898438	1.747896484375	0.3780082397460938	3.145663208007813	1.792483306884766	0.2649341430664063	3.01487939453125	1.982142211914062	0.08898633193969727	2.879879516601562	2.154905822753906	-0.01227484774589539	2.911953247070312	2.248598266601562	-0.02679903221130371
181	6	3.066741943359375	1.234298454284668	0.3767505950927734	3.055561889648438	1.417759170532227	0.3816269378662109	3.04462060546875	1.564300048828125	0.3840506896972656	3.08401806640625	1.782949584960937	0.4106225738525391	3.059171264648437	1.746801483154297	0.435670669555664	2.952233154296875	1.779155242919922	0.5307710571289063	2.732182495117187	1.938961669921875	0.4470051422119141	2.597910888671875	2.098104370117187	0.3295494232177735	2.590567626953125	2.191685668945313	0.301005859375	2.586614868164062	2.289847534179687	0.2601092071533203	2.567603271484375	2.205757507324219	0.2376627502441406	3.097537475585938	1.746385528564453	0.3780587921142579	3.144097778320313	1.785676727294922	0.2588600158691406	2.985924438476562	1.954455657958984	0.08374432373046875	2.840028076171875	2.116847961425781	-0.01662425851821899	2.84727197265625	2.210994750976563	-0.04491258621215821
182	6.033333000000001	3.073144775390625	1.234808952331543	0.376257064819336	3.063756225585938	1.418307846069336	0.3807208404541016	3.052332763671875	1.564741424560547	0.3815986938476563	3.0885478515625	1.784124481201172	0.4047934112548828	3.064076538085938	1.748109954833984	0.4302793121337891	2.95106103515625	1.77815966796875	0.5193467559814453	2.725531005859375	1.913157684326172	0.4104835968017578	2.587070678710937	2.054512756347656	0.2768279418945312	2.580878784179688	2.14534521484375	0.2376093139648437	2.591682006835938	2.248367614746094	0.2024688034057617	2.559570556640625	2.158367736816406	0.1796890106201172	3.102743408203125	1.747230804443359	0.3729247283935547	3.140304931640625	1.778702667236328	0.2478219451904297	2.9541953125	1.913296081542969	0.0713777961730957	2.787642822265625	2.061862243652344	-0.01955916833877563	2.783351684570313	2.155387451171875	-0.04748085594177246
183	6.066667000000001	3.08187109375	1.240934608459473	0.3751929168701172	3.071541015625	1.425827499389648	0.3763533020019532	3.057824096679687	1.573164703369141	0.3740050964355469	3.101153076171875	1.793186859130859	0.3950431518554688	3.076577270507812	1.757694641113281	0.4218661804199219	2.962385009765625	1.771722076416016	0.5152764282226563	2.735274047851562	1.87495346069336	0.3753450775146484	2.5740576171875	1.979898742675781	0.2310982055664063	2.574828125	2.070265075683594	0.1883478698730469	2.581118774414063	2.1768916015625	0.1567831954956055	2.529514770507812	2.090957092285156	0.1546193695068359	3.113154296875	1.755512298583984	0.3624944610595703	3.14789501953125	1.767492858886719	0.2332094039916992	2.922069702148438	1.863928771972656	0.07537071228027344	2.72592578125	1.967261413574219	-0.02528629231452942	2.7165703125	2.068587280273437	-0.04288866424560547
184	6.1	3.084473754882812	1.250867630004883	0.3770727844238281	3.069834228515625	1.437291259765625	0.3764803161621094	3.052854125976562	1.585796325683594	0.373006118774414	3.092141357421875	1.809399566650391	0.3879809722900391	3.069606567382812	1.773491821289062	0.4169714965820313	2.958794067382812	1.770145233154297	0.5169489746093749	2.721304321289063	1.826789520263672	0.3617950744628906	2.560454833984375	1.916725067138672	0.2038616561889648	2.544659057617188	1.995014617919922	0.1429248352050781	2.542138549804688	2.094337158203125	0.08909054946899414	2.51515771484375	2.006447204589844	0.09991332244873047	3.10352734375	1.771016571044922	0.3551979217529297	3.125422241210938	1.756390502929687	0.221524528503418	2.885055541992188	1.812099029541016	0.05989068984985352	2.677532470703125	1.904012329101562	-0.03556728363037109	2.663015502929687	2.006155853271484	-0.03401237869262695
185	6.133333	3.084362060546875	1.235060729980469	0.3868653411865234	3.064169555664062	1.420810241699219	0.3853074188232422	3.042908813476562	1.568599365234375	0.3809808807373047	3.07687451171875	1.792426391601563	0.4030115051269532	3.055476928710937	1.7550517578125	0.4309753112792969	2.952206787109375	1.762708129882812	0.5389487915039062	2.72163330078125	1.744099609375	0.3651770172119141	2.581038452148437	1.82098974609375	0.1825160064697265	2.533994506835938	1.878960174560547	0.1149798011779785	2.491583618164062	1.945495666503906	0.03847331047058106	2.509673217773438	1.887088348388672	0.07642449569702149	3.088899536132812	1.755442687988281	0.3688932189941406	3.115511596679688	1.755141693115234	0.2338848571777344	2.878739176432292	1.747140157063802	0.06384270731608073	2.655950032552083	1.818066650390625	-0.005555063565572103	2.653701293945312	1.931303588867187	-0.02808766555786133
186	6.166667	3.085423461914062	1.238515777587891	0.3870920715332031	3.06711767578125	1.423542739868164	0.386139663696289	3.046251220703125	1.570600738525391	0.3815646514892578	3.083708129882813	1.792752746582031	0.4035134887695312	3.0624072265625	1.755763671875	0.4315957641601562	2.958167358398438	1.750120422363281	0.536471435546875	2.737258178710937	1.693567443847656	0.360502700805664	2.592835571289062	1.743622497558594	0.1732874450683594	2.532424926757812	1.789344329833984	0.1095463562011719	2.476612060546875	1.825961975097656	0.02337803077697754	2.51919482421875	1.796702728271484	0.06208768463134765	3.094486938476563	1.755907806396484	0.3692615661621094	3.110721313476563	1.745570526123047	0.2338378753662109	2.86290869140625	1.693460479736328	0.08562775421142578	2.6360380859375	1.701422058105469	-0.005104964494705199	2.631140258789062	1.798701538085937	-0.03012678146362305
187	6.200000000000001	3.087695068359375	1.233042488098145	0.3895076751708985	3.072785522460937	1.417254699707031	0.3904407958984375	3.05378564453125	1.563711059570313	0.3868782653808593	3.09437939453125	1.784337005615234	0.4032165679931641	3.073728149414062	1.748351654052734	0.4324580688476563	2.974643188476563	1.741276000976562	0.5388091125488281	2.768995361328125	1.651275634765625	0.3620747833251953	2.620457641601562	1.655081237792969	0.1742504272460937	2.546049194335938	1.685217803955078	0.1159153213500977	2.478299682617187	1.718429443359375	0.03608608436584473	2.528784057617187	1.711493133544922	0.08767741394042969	3.103486694335937	1.746989898681641	0.3695977478027344	3.115658813476562	1.736195007324219	0.2344694671630859	2.879374633789062	1.691511901855469	0.07415794754028321	2.6475302734375	1.718597045898437	0.01372914791107178	2.639826416015625	1.808616333007813	-0.0267904109954834
188	6.233333	3.091109497070312	1.217197166442871	0.3871661071777344	3.073534912109375	1.39990087890625	0.3863780212402343	3.049424438476562	1.544501953125	0.3800045166015625	3.084636840820313	1.764800262451172	0.3921761322021484	3.063608520507812	1.729407653808594	0.4213183135986328	2.973080200195312	1.725374450683594	0.5362538757324219	2.76331005859375	1.616545227050781	0.3809520874023438	2.628069213867188	1.620020965576172	0.1890377044677734	2.55142822265625	1.611069976806641	0.1520269317626953	2.4555625	1.592783111572265	0.1195331268310547	2.53667431640625	1.597880004882813	0.1495936126708984	3.09585400390625	1.727039245605469	0.3601155395507812	3.128762451171875	1.715152313232422	0.2294134521484375	2.888514526367188	1.604384124755859	0.1215000648498535	2.663535725911458	1.648155476888021	0.07551081593831381	2.668973266601562	1.75034375	0.03621641564369202
189	6.266667	3.086092529296875	1.199897994995117	0.3887957458496094	3.068629272460938	1.382230392456055	0.3866758728027344	3.041670043945313	1.525695465087891	0.3762904968261719	3.062076293945312	1.747152893066406	0.3856103973388672	3.038880493164062	1.711434051513672	0.4124288940429688	2.924169677734375	1.681712890625	0.4988752288818359	2.75687255859375	1.504973449707031	0.3558586730957031	2.666866861979166	1.450067749023438	0.1478380635579427	2.581802612304688	1.474259857177735	0.09862452697753907	2.501195678710937	1.484815032958984	0.0397518310546875	2.57784814453125	1.477498336791992	0.06184544372558594	3.080171875	1.709476837158203	0.3570902404785156	3.13458251953125	1.672812377929688	0.239012565612793	2.970233764648437	1.462568008422852	0.1288673782348633	2.759922607421875	1.371786026000977	0.05764223098754883	2.70765283203125	1.414575485229492	0.01489512205123901
190	6.300000000000001	3.079537841796875	1.199422950744629	0.3884399871826172	3.068073120117187	1.38144416809082	0.3899616241455078	3.044046020507812	1.524756622314453	0.3797686614990234	3.061613525390625	1.745452758789062	0.3936033477783203	3.036069213867187	1.709353454589844	0.417233154296875	2.912826171875	1.658822662353516	0.476080337524414	2.822687255859375	1.436433883666992	0.3416975860595703	2.7903720703125	1.368226084391276	0.1126340535481771	2.706954223632812	1.391013885498047	0.07536676597595215	2.6373740234375	1.416343856811523	0.03465027141571045	2.692492919921875	1.424121765136719	0.06146286964416504	3.082831787109375	1.708403686523438	0.3669369812011719	3.148620971679688	1.666129760742187	0.2579035186767578	3.01990576171875	1.446195465087891	0.1249796447753906	2.8303955078125	1.336088714599609	0.02782999610900879	2.73427978515625	1.332579895019531	-0.01273070096969604
191	6.333333	3.065822631835937	1.198944808959961	0.3803402099609375	3.065910034179687	1.380525100708008	0.3849914398193359	3.049387329101562	1.524654510498047	0.3770950622558594	3.061990112304688	1.744995483398438	0.3916653900146485	3.037815551757812	1.708462219238281	0.4155163879394531	2.922763305664063	1.661179901123047	0.4902491455078125	2.817385986328125	1.418357192993164	0.3941468048095703	2.734022705078125	1.255446784973145	0.2485852355957031	2.6739677734375	1.212343360900879	0.2252141723632812	2.64581396484375	1.255186553955078	0.1445517044067383	2.70153369140625	1.230157356262207	0.1662457542419433	3.083510375976562	1.708526885986328	0.364501953125	3.1448515625	1.666679382324219	0.2530698852539063	3.059814208984375	1.41217529296875	0.152115478515625	2.922179077148438	1.244013084411621	0.0561001205444336	2.831208618164062	1.231537902832031	0.009896759986877441
192	6.366667	3.069121215820313	1.188215621948242	0.3827619476318359	3.063610961914063	1.368864364624023	0.3845565948486328	3.044078735351563	1.511630279541016	0.3741820373535156	3.051826904296875	1.731017211914062	0.3893837738037109	3.027915649414062	1.694096893310547	0.4123461151123047	2.920459350585937	1.644842254638672	0.4949134368896485	2.845765258789062	1.383316436767578	0.4293055114746094	2.774536987304687	1.195159019470215	0.3110085601806641	2.724947875976563	1.162792869567871	0.2711282882690429	2.667302490234375	1.217820365905762	0.207326301574707	2.732072021484375	1.184404365539551	0.2163573608398437	3.074640747070312	1.695277282714844	0.3629308929443359	3.148209106445313	1.660897033691406	0.2578475189208984	3.111073120117188	1.391682434082031	0.1711933822631836	3.050159301757812	1.177496284484863	0.08762850952148438	2.984295166015625	1.123067790985107	0.02907914161682129
193	6.4	3.067130615234375	1.168714149475098	0.3780426330566407	3.057365356445312	1.348259429931641	0.3796969909667969	3.03711376953125	1.490432006835937	0.3727064514160156	3.0440927734375	1.708930450439453	0.3834974975585937	3.023908935546875	1.672345916748047	0.4098538513183594	2.930144653320312	1.630388519287109	0.5109195404052734	2.877217529296875	1.357163208007812	0.5127078399658203	2.816929809570313	1.134674331665039	0.4797685089111328	2.7979658203125	1.05759684753418	0.5290425109863282	2.754665161132812	1.102558061599731	0.4804060516357422	2.797213256835938	1.026821773529053	0.4809354705810547	3.063618041992187	1.673192016601563	0.3549009094238281	3.128416870117188	1.645247680664063	0.2428808898925781	3.13749755859375	1.370681686401367	0.1716353454589844	3.136286254882812	1.142235054016113	0.1095050048828125	3.102179931640625	1.078651531219482	0.03440503883361816
194	6.433333000000001	3.053620483398437	1.162679046630859	0.3756853332519531	3.046869995117188	1.342925765991211	0.3783153991699219	3.024647338867188	1.485142776489258	0.3693602447509766	3.032876586914062	1.704269012451172	0.3799767150878907	3.0120849609375	1.667747100830078	0.4062387542724609	2.924767578125	1.620707580566406	0.5105049438476563	2.877393798828125	1.34862321472168	0.5508818664550781	2.828236328125	1.120233337402344	0.5687410583496093	2.78798681640625	1.041348138809204	0.6080287780761719	2.761416748046875	1.044638862609863	0.5850304870605469	2.772360473632812	1.005865605354309	0.5579519348144532	3.052586059570312	1.668250366210938	0.3515560455322266	3.126160278320313	1.635530578613281	0.2463229675292969	3.189978515625	1.364488037109375	0.1871311721801758	3.221185546875	1.138707290649414	0.127914909362793	3.237672485351562	1.06869860458374	0.06981987762451172
195	6.466667000000001	3.049258666992188	1.163680274963379	0.37502099609375	3.039304321289062	1.344107269287109	0.3745055084228516	3.018249145507812	1.486772583007812	0.3657235412597656	3.026010986328125	1.70648291015625	0.3727458801269531	3.005274780273437	1.670271911621094	0.3996683044433594	2.917051147460938	1.626467163085938	0.5052946014404297	2.90578369140625	1.365446487426758	0.604861083984375	2.892038330078125	1.144580017089844	0.6819667968750001	2.849125122070312	1.090265811920166	0.7398499145507813	2.811859130859375	1.084398982048035	0.7199317016601563	2.827691284179688	1.050890159606934	0.7139414978027343	3.045823486328125	1.669986297607422	0.3448566436767578	3.119649169921875	1.635227478027344	0.2395657958984375	3.250031372070313	1.38556022644043	0.1962819976806641	3.334435424804687	1.172457054138184	0.1487450714111328	3.3528466796875	1.104602031707764	0.1199326400756836
196	6.5	3.039614868164063	1.164053398132324	0.3753328094482422	3.030429931640625	1.344848983764648	0.3735323944091797	3.011343872070313	1.488009475708008	0.364291000366211	3.018502319335937	1.708287414550781	0.3683472595214844	2.997533081054687	1.672326965332031	0.3956082305908203	2.91177734375	1.631638610839844	0.5048711853027343	2.914663452148438	1.38721745300293	0.6411104736328126	2.918212890625	1.183478507995606	0.7582267456054688	2.887750366210938	1.146119606018067	0.8373444213867187	2.842428344726563	1.151564140319824	0.8302431640625	2.87303369140625	1.106385513305664	0.8342769775390625	3.038736694335937	1.671375305175781	0.3411201934814453	3.116955322265625	1.636506896972656	0.2389194946289063	3.273956176757812	1.400190826416016	0.2035753479003906	3.391024658203125	1.197029235839844	0.1660570297241211	3.4158505859375	1.140403285980225	0.1651939926147461
197	6.533333000000001	3.039650512695313	1.173724983215332	0.3757549743652344	3.028118774414063	1.355110458374023	0.3717275390625	3.009124267578125	1.498845230102539	0.3617993621826172	3.016942260742187	1.720032287597656	0.3643462524414063	2.9955078125	1.684199340820312	0.3917498931884765	2.911712158203125	1.648929779052734	0.5051001129150391	2.929202026367188	1.434291351318359	0.6855536193847656	2.944923095703125	1.255935081481934	0.8391251831054688	2.918320556640625	1.230640090942383	0.9273952941894531	2.893414794921875	1.231530967712402	0.9267052307128907	2.919019897460937	1.202388458251953	0.9390654296875001	3.037415283203125	1.682696533203125	0.3374972686767578	3.122338134765625	1.649834838867188	0.2394621887207031	3.320159912109375	1.442902359008789	0.2186604919433594	3.476141235351562	1.263691375732422	0.1954932327270508	3.512809692382813	1.211928771972656	0.206653938293457
198	6.566667000000001	3.03955126953125	1.204255569458008	0.3691389923095703	3.022105712890625	1.386769424438477	0.3642941284179687	3.0015380859375	1.531707611083984	0.3560638122558594	3.012217163085937	1.754394195556641	0.3642810668945313	2.991654052734375	1.717694366455078	0.3919795074462891	2.925366455078125	1.676157989501953	0.5157530059814454	2.932513061523437	1.498960632324219	0.7374547424316407	2.93778466796875	1.348828414916992	0.9224961853027344	2.94460107421875	1.316090637207031	1.015484985351563	2.918185668945313	1.269693252563477	1.034166137695313	2.943939575195313	1.284002059936523	1.02876220703125	3.030954223632812	1.717371063232422	0.3351853637695312	3.117016357421875	1.678820953369141	0.2388254318237304	3.357281127929688	1.5193408203125	0.2222644195556641	3.557330200195312	1.386105850219727	0.2076732330322266	3.653531005859375	1.426711715698242	0.215692611694336
199	6.6	3.035747680664063	1.209760078430176	0.3746432342529297	3.018966064453125	1.394173263549805	0.3676786499023438	3.001469482421875	1.541035095214844	0.3595033264160156	3.013332641601563	1.766246948242188	0.3601845092773438	2.992436401367188	1.730228393554687	0.3894606475830078	2.925623901367187	1.696102478027344	0.517029541015625	2.940345947265625	1.557872894287109	0.7680166320800781	2.954103637695312	1.443980010986328	0.9797859191894531	2.902828735351562	1.431242050170898	1.047522827148438	2.86778466796875	1.398939483642578	1.08303515625	2.884452026367188	1.430227279663086	1.070198608398437	3.032032958984375	1.727745544433594	0.3320151977539063	3.118425048828125	1.683626342773437	0.2363478622436523	3.375514282226562	1.549239410400391	0.220779052734375	3.587735473632812	1.43326513671875	0.205906364440918	3.685704467773437	1.461996948242188	0.2092801513671875
200	6.633333	3.037111450195312	1.223309638977051	0.3624551086425781	3.016882080078125	1.407544876098633	0.3554723358154297	2.998755615234375	1.554532135009766	0.3486271667480468	3.011685791015625	1.779779479980469	0.3498514099121094	2.990041259765625	1.743793823242187	0.3786159973144531	2.919505493164062	1.711809509277344	0.504460906982422	2.94474658203125	1.619620666503906	0.7746642761230469	2.966341064453125	1.543284362792969	1.001753631591797	2.940501586914062	1.585486694335938	1.083069091796875	2.882387084960937	1.577916595458984	1.102483703613281	2.9084482421875	1.552135986328125	1.088285034179687	3.03075146484375	1.741219940185547	0.3220485534667968	3.118895874023437	1.698521331787109	0.2273279647827148	3.39827490234375	1.613905120849609	0.2141058197021484	3.6317734375	1.544796508789062	0.2034146118164062	3.708173828125	1.52599235534668	0.2041584930419922
201	6.666667	3.023018310546875	1.218981658935547	0.3590528869628906	3.007138916015625	1.403932403564453	0.3548894653320313	2.99151513671875	1.551362579345703	0.3498806304931641	3.0151044921875	1.776054443359375	0.350313491821289	2.991371215820313	1.741233795166016	0.3785833129882812	2.913289306640625	1.715562316894531	0.5011279754638671	2.908167114257813	1.661749603271484	0.783326416015625	2.9045185546875	1.618262145996094	1.020489288330078	2.85952734375	1.664893341064453	1.086999328613281	2.77473974609375	1.682534912109375	1.141028015136719	2.8315224609375	1.629145538330078	1.113654602050781	3.032689575195312	1.736436431884766	0.32328955078125	3.118736083984375	1.684394500732422	0.2329694671630859	3.397073852539063	1.603785461425781	0.253103515625	3.629392700195313	1.536986145019531	0.2699482421875	3.7150546875	1.598835327148437	0.2676355438232422
202	6.700000000000001	3.013105590820313	1.219438621520996	0.3636244049072266	3.003989624023438	1.405003845214844	0.3612578735351563	2.992514282226563	1.553000183105469	0.3564366607666016	3.02589453125	1.776886932373047	0.3615143127441406	3.001309814453125	1.742508331298828	0.3896739349365235	2.925597045898438	1.710892578125	0.5128321533203124	2.906067749023437	1.725081451416016	0.8000089721679688	2.890597412109375	1.739389709472656	1.040981567382812	2.824274291992188	1.801349395751953	1.082169189453125	2.778808837890625	1.817746185302734	1.17163671875	2.796009521484375	1.802050964355469	1.111285827636719	3.0411259765625	1.736994598388672	0.3330223083496093	3.120940307617188	1.677624938964844	0.2401085052490234	3.405091674804687	1.633976806640625	0.2423056564331055	3.642158447265625	1.600104125976562	0.2441923675537109	3.733484497070313	1.645882995605469	0.2667497100830079
203	6.733333	3.022002075195313	1.233329772949219	0.3574658355712891	3.006765869140625	1.418459274291992	0.3570169372558594	2.993555297851563	1.566380889892578	0.3559025573730469	3.026823974609375	1.789595520019531	0.3666546630859375	3.003034912109375	1.754315185546875	0.3944739532470703	2.929172973632812	1.720382354736328	0.5177987670898438	2.885974487304687	1.778745391845703	0.7959895629882813	2.850061157226563	1.829280700683594	1.029210266113281	2.79247900390625	1.901743225097656	1.051936645507813	2.765175415039062	1.965991424560547	1.137621887207031	2.789404296875	1.915982971191406	1.113099853515625	3.041335083007812	1.750781188964844	0.3365745697021484	3.119176879882812	1.6971630859375	0.2387207794189453	3.402247314453125	1.749991638183594	0.2012208862304687	3.6377724609375	1.796810791015625	0.1700064697265625	3.6888779296875	1.879348480224609	0.1719188690185547
204	6.766667	3.0219052734375	1.240275848388672	0.3504122924804687	3.004095703125	1.424721694946289	0.3507931976318359	2.992542358398437	1.572402160644531	0.3527588043212891	3.02617431640625	1.794778533935547	0.3652341613769531	3.003974243164063	1.759109924316406	0.3936707763671875	2.931552612304688	1.721478698730469	0.5167949523925781	2.863526977539062	1.829698822021484	0.7735626220703125	2.806932495117187	1.922282623291016	0.988485107421875	2.747489379882812	1.996077850341797	1.003939788818359	2.702669677734375	2.051588317871094	1.088546936035156	2.736978393554687	2.01873095703125	1.052506225585938	3.039039794921875	1.756611206054687	0.333866226196289	3.112588989257812	1.708779052734375	0.2302798614501953	3.362083251953125	1.832589385986328	0.1446702880859375	3.569701782226562	1.936803771972656	0.07328285217285156	3.596857421875	2.028208038330078	0.08513038635253906
205	6.800000000000001	3.026021118164063	1.245270950317383	0.3479627227783203	3.00966845703125	1.430261245727539	0.3481867523193359	3.00381005859375	1.578511932373047	0.3530863952636719	3.042477905273437	1.8000556640625	0.3742689361572266	3.019422119140625	1.763684783935547	0.4013847045898438	2.939557983398438	1.724869171142578	0.5199711608886719	2.856531616210938	1.862749542236328	0.7583226013183594	2.787214233398438	1.979478668212891	0.9579270629882812	2.733014282226563	2.056925720214844	0.9456599426269532	2.6908583984375	2.145082580566406	1.00067919921875	2.702083862304687	2.092990783691406	0.97156396484375	3.054531616210937	1.762782989501953	0.3413311462402344	3.1275322265625	1.725379302978516	0.2330888900756836	3.339240966796875	1.894676330566406	0.1240129890441894	3.515526733398437	2.03588720703125	0.03236605072021485	3.549528198242188	2.135444885253906	0.0263335599899292
206	6.833333	3.021811645507812	1.242290710449219	0.3503675537109375	3.006076416015625	1.425601516723633	0.3501725006103515	3.006435668945312	1.572444030761719	0.3587057037353516	3.046309692382812	1.791516418457031	0.380638671875	3.020303588867188	1.756317626953125	0.4057629089355469	2.936822998046875	1.741806213378906	0.5254353332519531	2.829859375	1.912804870605469	0.7252283020019532	2.740700927734375	2.056845581054688	0.8927518310546875	2.700968627929687	2.130828369140625	0.8820158386230469	2.668260009765625	2.219578125	0.9313808288574219	2.667038208007813	2.160203491210938	0.8949996948242187	3.060780883789063	1.753882507324219	0.3496076202392578	3.146547607421875	1.747615234375	0.24490869140625	3.298413696289062	1.946548461914062	0.09809155654907227	3.42480224609375	2.113695068359375	-0.02294932746887207	3.475500610351562	2.206093688964844	-0.01239605522155762
207	6.866667	3.02138671875	1.234708953857422	0.3503480682373047	3.0074130859375	1.416831344604492	0.3505558929443359	2.998036010742188	1.5625205078125	0.3521830139160156	3.043967407226562	1.777719360351562	0.3831907958984375	3.01698876953125	1.742557800292969	0.4065502166748047	2.93908349609375	1.755230773925781	0.5263225708007813	2.805776123046875	1.946787353515625	0.6853517761230469	2.68551220703125	2.11068017578125	0.8042251892089843	2.666726440429687	2.194475219726562	0.796893310546875	2.624670654296875	2.277034729003907	0.8451165161132812	2.626270629882812	2.222274536132812	0.8061627502441406	3.057376708984375	1.741228424072266	0.3509027099609375	3.144848876953125	1.763025421142578	0.2513771438598633	3.264193481445313	1.976182556152344	0.09898526763916016	3.340250244140625	2.161773315429687	-0.03254416847229004	3.4098369140625	2.240053161621094	-0.02884891510009766
208	6.9	3.024390747070313	1.233100532531738	0.3492704162597656	3.011084350585937	1.415526473999023	0.3514119720458985	3.001272338867188	1.561407348632813	0.3537154846191406	3.04775537109375	1.776918670654297	0.3840847320556641	3.021679443359375	1.741478118896484	0.4083333740234375	2.94954638671875	1.759713165283203	0.5324677734375	2.7870439453125	1.961196594238281	0.6453826904296875	2.639311889648438	2.13287158203125	0.7172591857910157	2.626683715820312	2.230049133300781	0.722819091796875	2.61205419921875	2.32093505859375	0.7816390991210938	2.616324829101563	2.263018676757812	0.731180908203125	3.060134155273437	1.740603424072266	0.3510605163574219	3.141706665039063	1.767549713134766	0.2472180404663086	3.22047265625	1.99282485961914	0.08686351013183594	3.25196142578125	2.186849609375	-0.05142234992980957	3.321919311523438	2.257631164550781	-0.0374362850189209
209	6.933333000000001	3.023557495117188	1.232861488342285	0.3544837036132812	3.0125068359375	1.415781341552734	0.3574326934814454	3.004663208007813	1.562055328369141	0.3604765777587891	3.053311401367187	1.777362396240235	0.3929204406738281	3.027404296875	1.741668243408203	0.4172490081787109	2.949979736328125	1.766062194824219	0.5374300537109375	2.765017456054688	1.968850158691406	0.6086892395019531	2.622995971679687	2.158205017089844	0.6324253234863282	2.603109985351562	2.249921997070312	0.6328938903808594	2.5592919921875	2.343091735839844	0.6722052001953125	2.613776611328125	2.280320373535156	0.6405818481445313	3.064829711914062	1.741339599609375	0.3590946044921875	3.1401953125	1.771050231933594	0.2509586944580078	3.170734252929687	1.995031585693359	0.07169062423706055	3.171305541992187	2.202401123046875	-0.05063479995727539	3.218783813476563	2.296325378417968	-0.06415328407287597
210	6.966667000000001	3.027291259765625	1.235834564208985	0.3530300750732422	3.016957763671875	1.419513565063477	0.3572032623291016	3.009600463867188	1.566389099121094	0.3611642150878906	3.05767822265625	1.782162811279297	0.3970641174316406	3.030375610351562	1.746337097167969	0.4200318756103516	2.942028564453125	1.779976440429687	0.5321952209472656	2.735240600585938	1.970510314941406	0.5778913879394532	2.61668603515625	2.174993957519531	0.5419005126953125	2.58568798828125	2.265697814941406	0.5652925109863282	2.551058959960938	2.370004943847656	0.5765070495605469	2.57001513671875	2.299651489257813	0.5433179626464844	3.07072314453125	1.746102661132813	0.3635396728515625	3.1451142578125	1.779415130615234	0.2556544189453125	3.13447900390625	1.983868713378906	0.0501449203491211	3.090090087890625	2.198637145996094	-0.05262872695922852	3.146135986328125	2.285181640625	-0.06723376846313477
211	7	3.028324340820312	1.23489427947998	0.3562201690673828	3.018870727539062	1.418413619995117	0.3606183624267578	3.012389038085938	1.565175201416016	0.3647780303955078	3.062944213867188	1.779807647705078	0.4024744262695312	3.03516845703125	1.744185729980469	0.4250547790527344	2.942789794921875	1.780075927734375	0.5332240905761718	2.723639404296875	1.961209930419922	0.5456522216796875	2.604853759765625	2.157184204101562	0.4780301666259765	2.57894189453125	2.252347473144531	0.4860428161621094	2.538195190429688	2.355093566894531	0.4893385009765625	2.56746484375	2.282741271972657	0.4580318603515625	3.075630493164063	1.743891540527344	0.3687425384521484	3.14682177734375	1.781840728759766	0.260156723022461	3.09922705078125	1.980238830566406	0.05402779006958008	3.0221630859375	2.185811828613281	-0.04772953796386718	3.065434204101563	2.276817321777344	-0.08034028625488282
212	7.033333000000001	3.029417114257813	1.237020935058594	0.3592852630615234	3.021529296875	1.420598831176758	0.3649379119873047	3.015075805664063	1.567363525390625	0.369310806274414	3.065271240234375	1.782366149902344	0.4047809906005859	3.036984497070312	1.747124114990234	0.4273406066894531	2.936028930664063	1.785201232910156	0.5268869323730468	2.713194213867188	1.959733001708984	0.4979595642089844	2.59739111328125	2.146406616210937	0.4043054504394531	2.573786987304687	2.24145556640625	0.3904821929931641	2.532234252929688	2.343082214355468	0.3733396453857422	2.562469970703125	2.273190856933594	0.3676414184570312	3.078559692382813	1.745964569091797	0.3718455200195313	3.14570947265625	1.783427215576172	0.260781982421875	3.054828002929687	1.967397064208984	0.05598843955993653	2.948932983398437	2.158195861816406	-0.04753163146972656	2.99115673828125	2.250475463867188	-0.07611283493041993
213	7.066667000000001	3.032512573242188	1.235200378417969	0.3605296630859375	3.024386108398438	1.418952758789063	0.3658646545410156	3.017791625976562	1.565851989746094	0.3700581359863281	3.06676123046875	1.781383911132812	0.4051763305664062	3.0389130859375	1.745873443603516	0.4279776916503906	2.930848754882812	1.782295623779297	0.5204714355468749	2.704240478515625	1.942933410644531	0.4579916229248047	2.584331909179688	2.115048828125	0.3432056121826172	2.558842651367188	2.208696716308594	0.3277129821777344	2.5407822265625	2.308574768066406	0.2923414459228516	2.548823852539063	2.239592041015625	0.2954062042236328	3.080032958984375	1.745086853027344	0.3721010437011719	3.13601318359375	1.779846771240234	0.2547069473266602	3.007816772460937	1.942552917480469	0.05141289901733399	2.876329345703125	2.120705017089844	-0.04586223793029785	2.913503540039063	2.213811157226562	-0.0704897689819336
214	7.1	3.039301147460938	1.236750823974609	0.3601518249511719	3.03317333984375	1.420953536987305	0.3639500579833984	3.026305053710938	1.568138946533203	0.3656528778076172	3.07967919921875	1.783889007568359	0.3961985321044922	3.05227734375	1.748963195800781	0.4205667419433594	2.941094116210937	1.781395416259766	0.5118570861816406	2.706815551757813	1.915779663085937	0.4193570251464844	2.571951171875	2.063426086425781	0.2873941955566406	2.570188842773438	2.157416381835938	0.2626187515258789	2.557699951171875	2.234048522949219	0.2145781936645508	2.531431762695313	2.167741638183594	0.2047936401367187	3.091096557617187	1.746927764892578	0.3630096588134766	3.129495849609375	1.780221527099609	0.2378523712158203	2.956291137695312	1.921029144287109	0.05121857452392578	2.800242797851562	2.067512329101563	-0.06305338096618653	2.809497924804687	2.164853515625	-0.0900978889465332
215	7.133333	3.047708374023438	1.245322685241699	0.3577289428710937	3.041270629882812	1.431261184692383	0.3586428375244141	3.03241943359375	1.579740173339844	0.3571298828125	3.08935107421875	1.797588165283203	0.3805243530273438	3.062914794921875	1.763081665039062	0.4073711242675782	2.948396240234375	1.773122985839844	0.5015676879882813	2.714215942382812	1.885596527099609	0.3768465423583984	2.56812451171875	2.014264556884766	0.2332767486572266	2.570375732421875	2.104596435546875	0.2014874877929688	2.541049682617188	2.172864990234375	0.1394342346191406	2.518411743164062	2.102079040527344	0.1366578979492188	3.098711547851563	1.759522064208984	0.3471487731933594	3.129046752929687	1.763524993896484	0.2147911224365234	2.92174169921875	1.877556945800781	0.04148178672790527	2.740865966796875	2.001747955322266	-0.06718010139465333	2.747907470703125	2.093825012207031	-0.08896148681640625
216	7.166667	3.0515458984375	1.244554039001465	0.3619318237304687	3.042411865234375	1.431460235595703	0.3613753051757812	3.03212548828125	1.5806474609375	0.3589967041015625	3.085369018554688	1.800632659912109	0.3831367492675781	3.059251098632813	1.765420074462891	0.4099524230957031	2.936689331054688	1.76361376953125	0.4948523406982421	2.709678955078125	1.838100677490234	0.3311059112548828	2.55747900390625	1.936698669433594	0.169010627746582	2.562979370117187	2.024759704589844	0.1447339553833008	2.56984619140625	2.125813171386719	0.1199790344238281	2.51315966796875	2.017989868164062	0.07288990783691407	3.095643310546875	1.762590637207031	0.3495614013671875	3.11062060546875	1.751013397216797	0.213628677368164	2.879606079101563	1.828647796630859	0.04795403289794922	2.68336376953125	1.906931854248047	-0.07839298820495605	2.687370361328125	2.007003356933594	-0.1008048057556152
217	7.200000000000001	3.05014208984375	1.240213172912598	0.3666200714111328	3.037682250976562	1.426104873657227	0.3674044952392578	3.026354736328125	1.574625762939453	0.3670287475585938	3.071350219726563	1.795156158447266	0.393873291015625	3.046265502929687	1.758889282226562	0.4198804016113281	2.9306103515625	1.759005859375	0.5099132690429687	2.715333740234375	1.789042022705078	0.3200672912597656	2.562754028320312	1.847024078369141	0.1421240081787109	2.560076782226562	1.929019378662109	0.108031322479248	2.551595825195312	2.007350402832031	0.07996961116790771	2.504447021484375	1.916401611328125	0.0450485954284668	3.083311279296875	1.758039459228516	0.3602224273681641	3.111772583007812	1.749357238769531	0.2269906845092773	2.868065063476562	1.767335998535156	0.0639778060913086	2.658705444335937	1.798225860595703	-0.05947369575500489	2.6520166015625	1.894162109375	-0.09081465530395508
218	7.233333	3.049822021484375	1.235242057800293	0.3623470306396485	3.038015625	1.420962188720703	0.3640519104003906	3.027641723632812	1.569386352539063	0.3647619476318359	3.066325073242187	1.791200317382812	0.3894818878173828	3.042987670898437	1.754392852783203	0.4160845947265625	2.932241821289063	1.753366912841797	0.5113384399414063	2.7279501953125	1.724816284179687	0.3105010070800781	2.57841650390625	1.742317565917969	0.1220381774902344	2.55804443359375	1.820534851074219	0.08788746261596679	2.529762573242188	1.893973175048828	0.05885660147666931	2.511541870117187	1.805804016113281	0.02996211242675781	3.078658447265625	1.754263641357422	0.3558990020751953	3.104548217773438	1.749369018554688	0.2228825454711914	2.86056640625	1.706437072753906	0.06572422409057617	2.642740356445312	1.701340087890625	-0.04631638908386231	2.614715942382813	1.783699249267578	-0.09342705917358399
219	7.266667	3.050937744140625	1.229490089416504	0.3651116027832031	3.038762817382812	1.41338053894043	0.3670601501464844	3.025455200195313	1.560054901123047	0.3661785430908203	3.074171264648438	1.776884826660156	0.3964954681396484	3.046889892578125	1.741580444335938	0.4203640747070313	2.932291870117187	1.725889739990234	0.5072770080566407	2.745284057617187	1.651447326660156	0.3053300476074219	2.6176240234375	1.647805694580078	0.102712043762207	2.595546020507812	1.721711456298828	0.0600265941619873	2.558738037109375	1.792807495117188	0.02801608657836914	2.596368041992188	1.747391815185547	0.01442585563659668	3.08698193359375	1.739980865478516	0.3639207305908203	3.125794555664062	1.724497009277344	0.2348270492553711	2.923418212890625	1.667620910644531	0.03529002285003662	2.707967366536458	1.676779663085937	-0.07308314005533854	2.664556030273438	1.764326629638672	-0.1027672576904297
220	7.300000000000001	3.049070922851563	1.209278686523438	0.3629893493652344	3.039375366210938	1.391973815917969	0.3628924713134766	3.029993774414062	1.537929077148438	0.3617869110107422	3.065755249023438	1.756212341308594	0.3862987823486328	3.041117309570312	1.720383758544922	0.411122543334961	2.939271606445312	1.71332861328125	0.5094619445800781	2.753277465820313	1.611387084960938	0.323255126953125	2.614700561523438	1.571380737304688	0.1371203384399414	2.606538940429687	1.621967193603516	0.0756607551574707	2.592250244140625	1.669556762695313	0.02145028775930405	2.561005737304687	1.607067626953125	0.03048372268676758	3.08023486328125	1.719485473632812	0.3546668395996094	3.127251831054688	1.715382537841797	0.2284250259399414	2.911418863932292	1.645933512369792	0.05576095835367839	2.704906412760417	1.622014363606771	-0.06372377522786458	2.655840454101563	1.725670104980469	-0.09756071472167968
221	7.333333	3.050782104492188	1.201895668029785	0.36086865234375	3.044827270507812	1.384919586181641	0.3633631134033203	3.036507690429687	1.531018524169922	0.3630816040039063	3.064615478515625	1.751679504394531	0.3757566833496094	3.040709106445313	1.716309906005859	0.4023954925537109	2.928343872070312	1.696901397705078	0.4945741271972657	2.76104150390625	1.552943084716797	0.3202073974609375	2.654509765625	1.481648559570313	0.1252835998535156	2.628019653320313	1.559670501708984	0.08205215072631836	2.5881728515625	1.637627044677734	0.03220782995223999	2.6007431640625	1.542701751708984	0.04056541442871094	3.080895874023438	1.713839447021484	0.3462723541259766	3.12860791015625	1.69036181640625	0.2230585556030273	2.934072265625	1.540876586914063	0.07199415397644043	2.70354833984375	1.538764846801758	0.003183473587036134	2.697749755859375	1.632333923339844	-0.04569904327392578
222	7.366667	3.050677001953125	1.170354965209961	0.3645419006347657	3.0449296875	1.352164108276367	0.3654056549072265	3.033056396484375	1.496993286132812	0.3602033386230469	3.046233276367188	1.717777008056641	0.3694251098632813	3.021040649414062	1.681777526855469	0.3931398010253906	2.893909545898437	1.644999877929687	0.4514883575439453	2.809544921875	1.423825836181641	0.3119043426513672	2.782371012369792	1.34335580444336	0.09442560831705728	2.751817993164063	1.389812561035156	0.02858311343193054	2.713178100585937	1.435679107666016	-0.03422195816040039	2.727676025390625	1.383014205932617	-0.01281550979614258	3.068512817382812	1.68066259765625	0.3442216491699219	3.122137451171875	1.640585174560547	0.230372688293457	2.980335815429688	1.431031997680664	0.09638690948486328	2.7723505859375	1.351768544514974	0.01479182306925456	2.75203564453125	1.426446044921875	-0.05711037445068359
223	7.4	3.03259326171875	1.192518280029297	0.3342642517089844	3.029556030273437	1.374435546875	0.3440198059082031	3.015710083007813	1.519380844116211	0.3411941833496094	3.037826049804687	1.738838531494141	0.3615965728759766	3.013281982421875	1.702429626464844	0.3856031036376953	2.909656982421875	1.661498168945312	0.4774474334716797	2.890926391601563	1.421721664428711	0.4422860565185547	2.870278198242188	1.28085710144043	0.2911434059143067	2.81451416015625	1.279337265014648	0.2145362367630005	2.765758911132813	1.232088150024414	0.1452638130187988	2.807980346679687	1.279038612365723	0.1834730796813965	3.056636962890625	1.702433288574219	0.3322737426757812	3.11285546875	1.659599884033203	0.2191947479248047	3.023271484375	1.4218701171875	0.08928824996948242	2.888322143554688	1.260734725952148	-0.021752290725708	2.843254760742187	1.242703262329102	-0.1131164016723633
224	7.433333000000001	3.067587158203125	1.16357258605957	0.3599622802734375	3.058290771484375	1.344468063354492	0.3672717742919922	3.0348984375	1.487345855712891	0.3613169250488281	3.0516728515625	1.706434326171875	0.3797179260253907	3.027242065429688	1.669975921630859	0.4031867828369141	2.913308715820312	1.629840881347656	0.4833252563476562	2.865749633789062	1.368735946655273	0.4058998260498047	2.868237670898437	1.19647282409668	0.2774601287841797	2.839887817382812	1.115847518920899	0.2671404571533203	2.846031982421875	1.033289303779602	0.2744841613769531	2.829228271484375	1.084028182983398	0.2215535278320312	3.072086181640625	1.670249420166016	0.3516422424316406	3.138030883789062	1.632571350097656	0.2418908081054688	3.06905859375	1.380445404052734	0.1263397369384766	2.98260498046875	1.182722671508789	0.02511189079284668	2.99893798828125	1.131784172058105	-0.04417221260070801
225	7.466667000000001	3.05114404296875	1.149453407287598	0.3556254730224609	3.045973999023437	1.330666168212891	0.3635045318603516	3.020010864257813	1.473231430053711	0.3563917846679687	3.038751708984375	1.692808959960937	0.3702428894042968	3.01606982421875	1.656708465576172	0.3960615081787109	2.912511108398438	1.612952392578125	0.4880278015136719	2.867961547851563	1.336743011474609	0.4937621459960937	2.83467333984375	1.105393878936768	0.4818832702636718	2.751553955078125	1.066170333862305	0.4488876037597656	2.749021850585938	0.9718725881576538	0.4166375579833984	2.76865380859375	0.997623884677887	0.4408214721679687	3.056875	1.656124572753906	0.3412039642333984	3.118205078125	1.612630889892578	0.2306150131225586	3.093173828125	1.342005798339844	0.140017707824707	3.037531005859375	1.12573380279541	0.05495778656005859	3.090398071289063	1.070032913208008	0.001732239723205566
226	7.5	3.0380166015625	1.142402320861816	0.3526475830078125	3.031219970703125	1.32183122253418	0.3582832794189453	3.009849487304687	1.46374528503418	0.3524577789306641	3.022629150390625	1.681647644042969	0.3649631652832032	3.000457397460937	1.645550506591797	0.3902933807373047	2.900597412109375	1.60340771484375	0.484959716796875	2.858284423828125	1.330995346069336	0.5208566741943359	2.823609008789063	1.101907390594482	0.5466453552246093	2.748640625	1.044223011016846	0.5675194091796875	2.775248046875	0.9601531276702882	0.5258963775634766	2.773276733398438	0.9843029680252076	0.5567837219238281	3.042170166015625	1.645563354492187	0.3368846740722656	3.112180053710937	1.614140380859375	0.2294592819213867	3.163013305664062	1.343751190185547	0.1622381973266602	3.144460327148438	1.119363815307617	0.09193341445922851	3.225828247070313	1.067324192047119	0.06811946487426758
227	7.533333000000001	3.02325244140625	1.141978729248047	0.3487008666992187	3.018291137695313	1.321821487426758	0.351448471069336	2.99830908203125	1.464044021606445	0.3434123229980469	3.010886352539063	1.682374755859375	0.3549011383056641	2.9891865234375	1.646276794433594	0.3807692108154297	2.895535278320312	1.606238037109375	0.4822133483886719	2.859393798828125	1.346434371948242	0.5752960815429689	2.8174677734375	1.123963352203369	0.6327268371582031	2.7818720703125	1.070712934494018	0.70446923828125	2.725942749023438	0.9795971946716309	0.7134000854492187	2.772398681640625	1.003767587184906	0.6671248474121094	3.030047485351563	1.646157501220703	0.3265962677001953	3.104611694335937	1.614001708984375	0.2223244781494141	3.203385498046875	1.351432403564453	0.178388557434082	3.248364135742188	1.125079116821289	0.1255018157958984	3.329614990234375	1.06259296798706	0.1146315231323242
228	7.566667000000001	3.016191040039063	1.143458503723144	0.3421265869140625	3.008900268554688	1.322897094726562	0.34315625	2.993445556640625	1.465561233520508	0.3380230712890625	3.003804321289063	1.683791046142578	0.3450257568359375	2.983320922851563	1.648009490966797	0.3721207580566406	2.89498779296875	1.610895477294922	0.4792053985595703	2.877018310546875	1.375114196777344	0.6244719543457031	2.84323828125	1.165691307067871	0.7206263732910156	2.856148315429687	1.13597029876709	0.8116151733398438	2.808367919921875	1.045682578086853	0.8464043579101562	2.779451049804687	1.056706098556519	0.7546763916015624	3.0225185546875	1.647335113525391	0.3169289398193359	3.099930541992188	1.616494934082031	0.2143098754882812	3.249416015625	1.376029815673828	0.2005830230712891	3.30825537109375	1.151988471984863	0.1546535034179687	3.409533447265625	1.138868789672852	0.1534568481445313
229	7.6	3.017050048828125	1.147337104797363	0.3401480255126953	3.007852294921875	1.327881240844726	0.3413208160400391	2.990691162109375	1.471285888671875	0.3358951110839844	2.995173706054687	1.691052001953125	0.3439616088867188	2.975260620117187	1.654404083251953	0.370840087890625	2.891416625976563	1.612942108154297	0.4808427124023438	2.87840673828125	1.394589981079102	0.6544610595703125	2.870439819335938	1.214288139343262	0.8044830627441406	2.873405029296875	1.214508689880371	0.9008108215332031	2.854767944335937	1.151977615356445	0.8924282836914063	2.820386474609375	1.135630157470703	0.902636962890625	3.01525830078125	1.654989959716797	0.3157543487548828	3.09740478515625	1.625421234130859	0.2157058334350586	3.282743530273438	1.408793884277344	0.2064363784790039	3.4226337890625	1.21699592590332	0.1910993576049805	3.5206474609375	1.24208610534668	0.1934728088378906
230	7.633333	3.021455932617187	1.171619911193848	0.3399304962158203	3.005582641601563	1.352896179199219	0.3377941436767578	2.986525024414062	1.497002593994141	0.3317361602783203	2.991896362304687	1.718106323242187	0.3385373840332031	2.971300659179688	1.681446166992187	0.3655052185058594	2.893895263671875	1.644124938964844	0.4829451904296875	2.887985717773438	1.46554524230957	0.7008907470703125	2.886511962890625	1.322189193725586	0.8887662963867188	2.90907958984375	1.325710052490234	0.9829348754882812	2.848805419921875	1.290682388305664	0.9728390502929687	2.877970458984375	1.262998413085938	1.004601715087891	3.012358276367188	1.681613189697265	0.3106931762695312	3.102651611328125	1.648187316894531	0.2178265914916992	3.340619873046875	1.491760635375976	0.2361405868530274	3.538716064453125	1.361537490844727	0.2508914337158203	3.610783081054687	1.412218933105469	0.2285974884033203
231	7.666667	3.01183447265625	1.187242485046387	0.3409884185791016	2.99646923828125	1.369920227050781	0.3378013610839844	2.982005249023437	1.515582275390625	0.3339144592285156	2.99121630859375	1.738274993896484	0.3315003356933593	2.969184204101563	1.702846618652344	0.3597250366210938	2.894715698242187	1.669388763427734	0.4812634735107422	2.882164672851562	1.53656948852539	0.7317806091308594	2.871813354492188	1.425375274658203	0.9422014770507812	2.882180786132813	1.448438201904297	1.032323699951172	2.830396362304687	1.367388397216797	1.043829223632812	2.872104248046875	1.391831817626953	1.074525695800781	3.011823364257812	1.700057220458985	0.3054952850341797	3.1022724609375	1.650388458251953	0.2188175659179687	3.349947998046875	1.508374267578125	0.2498346710205078	3.556632568359375	1.390068374633789	0.2757315673828125	3.64228759765625	1.414235290527344	0.2475015029907227
232	7.700000000000001	3.00798388671875	1.184467178344727	0.33951416015625	2.993324951171875	1.367990447998047	0.3353865051269531	2.980087768554688	1.514311157226563	0.3312106628417969	2.991422973632813	1.738043273925781	0.3265529327392578	2.9690625	1.702956207275391	0.3553403167724609	2.89329931640625	1.675326751708984	0.4783532562255859	2.876198364257812	1.582640197753906	0.7468086242675782	2.861138793945313	1.503158966064453	0.9716387023925781	2.85918896484375	1.541309600830078	1.052680908203125	2.796384155273437	1.490810134887695	1.07827587890625	2.855614501953125	1.512691604614258	1.097852905273438	3.01167041015625	1.699139617919922	0.3007283782958984	3.102158935546875	1.648800048828125	0.2134021835327148	3.366327270507813	1.539313293457031	0.2345450744628906	3.584826171875	1.442585083007812	0.2516357727050781	3.666649169921875	1.45650993347168	0.2195666427612304
233	7.733333	3.007619506835938	1.19590803527832	0.3334136505126953	2.991016967773438	1.380113037109375	0.3303450775146485	2.97402294921875	1.526824401855469	0.325451171875	2.981156860351562	1.751583770751953	0.3258807373046875	2.958118774414062	1.715367401123047	0.3527410430908203	2.875790649414062	1.688783782958984	0.4712904968261719	2.869107543945312	1.638501342773437	0.7526002197265625	2.864672607421875	1.600127288818359	0.9894015502929687	2.865969604492188	1.677523742675781	1.048270812988281	2.788549560546875	1.636153045654297	1.091292785644531	2.840990966796875	1.652582061767578	1.094224426269531	3.003396728515625	1.713460754394531	0.3003798675537109	3.099069946289062	1.672366058349609	0.213875	3.380445556640625	1.601709075927734	0.2155226516723633	3.6158154296875	1.545184371948242	0.2172346420288086	3.67091162109375	1.545553298950195	0.2036332702636719
234	7.766667	3.002286743164063	1.225301467895508	0.3379068145751953	2.987955200195312	1.410592544555664	0.3334437255859375	2.978838256835938	1.558836395263672	0.3318132019042969	2.994958129882813	1.784401947021484	0.335849838256836	2.971666259765625	1.748373229980469	0.3633437652587891	2.889980712890625	1.719131591796875	0.4838375244140625	2.856703735351562	1.720596862792969	0.7697949523925782	2.829408447265625	1.724177337646484	1.009853912353516	2.817021606445313	1.800018188476562	1.06699755859375	2.745555297851562	1.760725158691406	1.060569763183594	2.752811767578125	1.788777038574219	1.107344299316406	3.01455859375	1.745738861083984	0.3084532775878907	3.105292846679688	1.701599090576172	0.2174253768920898	3.386158325195312	1.634772979736328	0.2331822662353516	3.6140625	1.561970825195312	0.2435135955810547	3.678177001953125	1.552246185302734	0.2525613861083984
235	7.800000000000001	2.992922119140625	1.211159729003906	0.3395803833007812	2.987043823242188	1.396451232910156	0.3374097595214844	2.983820068359375	1.544337097167969	0.337352798461914	3.011913330078125	1.768517730712891	0.3456641845703125	2.986233642578125	1.733440673828125	0.3719416809082031	2.9001513671875	1.707356414794922	0.4898268127441406	2.850441528320312	1.763051208496094	0.7673290405273437	2.809563232421875	1.813861267089844	0.9995243835449219	2.747789794921875	1.883825622558594	1.029017456054687	2.653365478515625	1.89892529296875	1.051065673828125	2.709070678710938	1.893550262451172	1.054003845214844	3.029898071289063	1.729255096435547	0.3180949096679687	3.1203154296875	1.683341247558594	0.2283404846191406	3.406216918945312	1.666447357177734	0.2328202285766602	3.643483764648438	1.650622039794922	0.2361968536376953	3.72724609375	1.666769287109375	0.2401246337890625
236	7.833333	2.998163452148438	1.228305694580078	0.3312503662109375	2.984727172851563	1.412948379516602	0.3315731048583984	2.978741943359375	1.560418243408203	0.3356555938720703	3.00137890625	1.784419677734375	0.3436336212158203	2.977631958007812	1.748700439453125	0.3707305297851562	2.89673681640625	1.717676452636719	0.4905430145263672	2.822334228515625	1.821142150878906	0.7475069580078125	2.760614624023438	1.911594451904297	0.9619217834472656	2.689537963867187	1.980544708251953	0.9649853820800782	2.594009399414062	1.994805511474609	0.9722104187011719	2.660540771484375	2.002221038818359	0.9877366638183593	3.019293212890625	1.745891876220703	0.3152926940917968	3.107686645507813	1.701935394287109	0.22199853515625	3.376728149414062	1.793145629882813	0.1624995422363281	3.600200439453125	1.872112335205078	0.1134099731445312	3.6483447265625	1.965627288818359	0.1305796508789062
237	7.866667	3.002784790039063	1.236268623352051	0.3230925445556641	2.98533154296875	1.419882369995117	0.3209089508056641	2.985909912109375	1.567093719482422	0.3288347015380859	3.01228369140625	1.789607757568359	0.3416685333251953	2.987083862304687	1.753999420166016	0.3674255065917968	2.907675048828125	1.727692016601562	0.4884735412597656	2.80159326171875	1.873244598388672	0.7098319091796874	2.714189208984375	1.998018859863281	0.8946868896484375	2.655324462890625	2.07812353515625	0.8908834838867188	2.584224243164063	2.143934692382813	0.9222793273925781	2.658854736328125	2.108097534179687	0.9197779846191406	3.030371948242188	1.751408813476563	0.3131080169677735	3.123361938476562	1.731979675292969	0.2170126647949219	3.34808984375	1.882653137207031	0.1099279365539551	3.535023071289062	2.010017211914063	0.02194815158843994	3.54729638671875	2.105187072753906	0.05237481117248535
238	7.9	3.004429443359375	1.235360221862793	0.3248914489746094	2.987535766601563	1.418953582763672	0.3232924194335938	2.991515625	1.5658271484375	0.3348556823730469	3.023093139648438	1.786880157470703	0.3563594970703125	2.996179321289063	1.751147644042969	0.3799976654052735	2.911651611328125	1.725334045410156	0.4970883331298828	2.778139038085937	1.896517517089844	0.6826364440917969	2.667199462890625	2.041422668457031	0.8380335998535156	2.627541870117187	2.129787353515625	0.8179481811523437	2.556252197265625	2.181729187011719	0.8475016479492188	2.636755004882812	2.161481506347656	0.8532490539550781	3.041118896484375	1.749196350097656	0.3270912475585938	3.137523681640625	1.732133178710937	0.2341336441040039	3.321740600585938	1.92156591796875	0.112366569519043	3.474627807617187	2.081931457519531	0.01337039387226105	3.470253295898438	2.184186706542969	0.009636375427246095
239	7.933333000000001	3.000349487304687	1.235679321289063	0.3219464111328125	2.986265625	1.419243438720703	0.3232065277099609	2.992039794921875	1.565718322753906	0.336250228881836	3.0247197265625	1.786257537841797	0.3584080657958985	2.997907470703125	1.750551910400391	0.3821190643310547	2.913839477539063	1.737817810058594	0.5024369354248047	2.763310302734375	1.936192749023437	0.6408488464355468	2.637908447265625	2.103244873046875	0.7572538146972656	2.618687622070313	2.182667785644531	0.7353226928710938	2.585464477539062	2.258369018554688	0.7985046691894531	2.607136352539063	2.230819396972656	0.7339146118164063	3.0422900390625	1.748704376220703	0.3288334197998047	3.137927490234375	1.740112518310547	0.2332377624511719	3.269265014648437	1.956533508300781	0.09138112258911132	3.378327880859375	2.136440307617188	-0.0285425329208374	3.387928588867188	2.229243774414063	0.01245918607711792
240	7.966667000000001	3.000201538085937	1.23836149597168	0.3237248229980469	2.9873828125	1.421675186157227	0.3248202972412109	2.994682495117187	1.567819152832031	0.3378065948486328	3.030927978515625	1.787287811279297	0.3609794616699219	3.003898681640625	1.751893463134766	0.3847118682861328	2.919829711914063	1.751418212890625	0.5048863220214843	2.749625244140625	1.959379943847656	0.5984607849121093	2.607349731445312	2.13428857421875	0.6771569213867188	2.60332080078125	2.232648254394531	0.665889404296875	2.596328369140625	2.335454040527344	0.7036012573242187	2.575266845703125	2.246768920898437	0.6355759582519531	3.047544189453125	1.749745208740234	0.3310240325927735	3.141528564453125	1.747759368896484	0.2342013702392578	3.230669799804688	1.974370300292969	0.07716933822631836	3.305508666992187	2.16423681640625	-0.05233349418640137	3.302972534179688	2.262112426757812	-0.01572771453857422
241	8	2.99872509765625	1.229826835632324	0.3295847930908203	2.987543579101563	1.412845718383789	0.3299346160888672	2.989607666015625	1.559235198974609	0.3375368347167969	3.031353881835938	1.77674365234375	0.364812973022461	3.004400390625	1.741424224853516	0.3885489959716797	2.922514770507813	1.755685241699219	0.508970443725586	2.749585815429687	1.974914184570312	0.5606971435546875	2.590055419921875	2.149528625488281	0.5896154479980469	2.594420532226563	2.247752685546875	0.584625732421875	2.594775512695312	2.356269348144531	0.6076860961914062	2.575281005859375	2.28099462890625	0.5666444396972656	3.046112670898438	1.739706115722656	0.3334318084716797	3.135995727539062	1.748162689208984	0.2331638641357422	3.1748232421875	1.986744964599609	0.07542267608642578	3.19927685546875	2.182324768066406	-0.06138459014892578	3.185852416992188	2.277292602539062	-0.04152616882324218
242	8.033333000000001	2.99938623046875	1.22753263092041	0.3321153259277344	2.98985986328125	1.410117095947266	0.3340659027099609	2.992443359375	1.55602880859375	0.3427217254638671	3.03530029296875	1.772391937255859	0.3722071228027344	3.007849365234375	1.737215667724609	0.3951867218017578	2.919659790039063	1.755096832275391	0.509743179321289	2.741157958984375	1.974003143310547	0.5297189331054688	2.573976806640625	2.142273193359375	0.5232103271484375	2.577150390625	2.23807373046875	0.5008838958740234	2.569210083007812	2.348422241210938	0.5005643310546875	2.547921630859375	2.264669311523438	0.4747465209960937	3.05015966796875	1.735568695068359	0.3408656768798828	3.134327392578125	1.750046966552735	0.2372795104980469	3.14495654296875	1.988444213867187	0.07669032669067383	3.140968383789063	2.179685485839844	-0.06493604850769043	3.1034599609375	2.263217407226563	-0.04756772232055664
243	8.066667000000001	3.000236328125	1.230570449829102	0.3339343719482422	2.9914296875	1.413430297851562	0.3370862731933594	2.993755981445313	1.559541656494141	0.3460433654785156	3.03738720703125	1.775704010009766	0.3778748931884766	3.009681030273438	1.740356048583984	0.4004923400878906	2.9107666015625	1.761826507568359	0.5052862548828125	2.726388671875	1.976572082519531	0.4928326263427734	2.560491455078125	2.139114440917969	0.4496237335205078	2.5622744140625	2.230677062988281	0.4163918914794922	2.549760864257812	2.339581298828125	0.4130724487304688	2.539177612304687	2.264282531738282	0.3973965148925781	3.052243896484375	1.739097900390625	0.3461229248046875	3.128783813476562	1.760265472412109	0.2370214385986328	3.089956909179687	1.987740875244141	0.06465995979309082	3.047170166015625	2.17145849609375	-0.0818581657409668	2.998376098632813	2.2425234375	-0.05367420578002929
244	8.1	3.00193310546875	1.230588706970215	0.3373109893798828	2.993847412109375	1.413449630737305	0.3420952606201172	2.993739624023438	1.559576721191406	0.3506266784667968	3.0407265625	1.774583953857422	0.3853053436279297	3.011411010742187	1.739717590332031	0.4066555938720703	2.903438720703125	1.774303009033203	0.4977428588867188	2.7082373046875	1.97201904296875	0.4405352325439453	2.55316357421875	2.135750915527344	0.3678238067626953	2.551292236328125	2.227290222167968	0.3307055206298828	2.53599462890625	2.334605773925781	0.31567578125	2.547578491210937	2.259789001464844	0.3105894470214844	3.056018676757812	1.737837127685547	0.3539363403320313	3.128976440429688	1.759374420166016	0.2424633407592773	3.049663330078125	1.968846069335938	0.06064272117614746	2.97057470703125	2.142334411621094	-0.08371381759643555	2.9383251953125	2.217712341308594	-0.05114806365966797
245	8.133333	3.006245971679688	1.226242851257324	0.3379190979003907	3.0000498046875	1.409120803833008	0.3432305755615235	3.0003740234375	1.555244689941406	0.3512412261962891	3.04915771484375	1.769907257080078	0.3846564025878906	3.020512329101563	1.735105194091797	0.4069388732910156	2.908419799804688	1.764699493408203	0.4955544738769531	2.69842529296875	1.937727478027344	0.4170789489746094	2.550755004882812	2.08161328125	0.3008972473144531	2.546329956054688	2.171899963378906	0.2639559783935547	2.51453759765625	2.274279724121094	0.2400831985473633	2.533847412109375	2.192136413574219	0.2291087875366211	3.063233032226562	1.733202972412109	0.3527169647216797	3.12660693359375	1.756878967285156	0.2361846313476563	3.00396826171875	1.941354614257813	0.05159700775146484	2.885152099609375	2.100083190917969	-0.08068222808837891	2.865061645507812	2.176694091796875	-0.05391726684570312
246	8.166667	3.009487426757812	1.226994781494141	0.3399345703125	3.005082763671875	1.410612106323242	0.3438069305419922	3.003994873046875	1.557400573730469	0.3485403289794922	3.052952392578125	1.773750793457031	0.3755036468505859	3.025170166015625	1.739160858154297	0.3995499267578125	2.90781640625	1.761636352539063	0.4853274688720703	2.681984130859375	1.894746124267578	0.3766737976074219	2.5458037109375	2.023922302246094	0.2292681961059571	2.540392944335938	2.120163940429688	0.2071745300292969	2.556585815429687	2.224333068847656	0.1756248168945312	2.519545288085937	2.142036437988281	0.1677966461181641	3.06615869140625	1.736315185546875	0.3438944702148438	3.119085571289062	1.755565399169922	0.2225226135253906	2.94159619140625	1.898071990966797	0.04315726852416992	2.773598999023438	2.02797314453125	-0.07224628067016602	2.778992797851562	2.133813598632813	-0.0704332160949707
247	8.200000000000001	3.014255615234375	1.228498840332031	0.3430180969238281	3.011180053710937	1.41286897277832	0.3462663726806641	3.007878784179687	1.560252960205078	0.3482953491210937	3.056160522460937	1.777790679931641	0.3748192749023438	3.028772216796875	1.742935211181641	0.3993201141357422	2.90728173828125	1.754920104980469	0.4825837249755859	2.67748486328125	1.851625518798828	0.3437633819580078	2.543267456054688	1.966748565673828	0.1819020767211914	2.527706909179687	2.055077514648437	0.142920539855957	2.5785537109375	2.142838134765625	0.1397561302185059	2.512158325195313	2.072918579101562	0.09879037857055664	3.069224243164062	1.740234588623047	0.3428871459960937	3.117231323242188	1.750215667724609	0.218031005859375	2.911790649414062	1.858325134277344	0.04359428215026855	2.72623193359375	1.965220001220703	-0.06987499999999999	2.747813110351562	2.065397216796875	-0.07848084259033203
248	8.233333	3.018887329101562	1.231541305541992	0.3480847930908203	3.012364013671875	1.41645768737793	0.3510138702392578	3.00443896484375	1.564172760009766	0.3514380035400391	3.047392333984375	1.783947570800781	0.3744514770507812	3.021671752929687	1.748486358642578	0.4002388610839844	2.901641357421875	1.746441925048828	0.4853335876464844	2.67584619140625	1.7917333984375	0.3148425140380859	2.546031860351563	1.891753753662109	0.1394410629272461	2.515880126953125	1.969778228759766	0.08892956924438476	2.551353515625	2.064681213378906	0.07221659088134766	2.523890991210938	1.997466735839844	0.0579942684173584	3.060610595703125	1.746315368652344	0.3423518981933594	3.09511083984375	1.737238830566406	0.2126665573120117	2.869078002929688	1.798803192138672	0.03958682632446289	2.670952758789062	1.882809814453125	-0.07369273376464844	2.689404907226562	1.979200103759766	-0.09274903869628906
249	8.266667	3.0186962890625	1.224828460693359	0.3456863403320313	3.01151904296875	1.40926969909668	0.3476122589111328	3.001278564453125	1.556473297119141	0.3462621154785156	3.0393564453125	1.776864288330078	0.3668268737792969	3.014341796875	1.741233825683594	0.3928462982177734	2.904726928710938	1.732515777587891	0.4881978912353516	2.686334350585938	1.720590118408203	0.303938705444336	2.550234619140625	1.783357330322266	0.1172397842407226	2.50423388671875	1.843614593505859	0.05488371849060059	2.504833862304687	1.923560333251953	0.03098164653778076	2.528114868164063	1.888362823486328	0.06245184707641602	3.053478149414063	1.739248443603516	0.3353151245117187	3.101864624023437	1.723287750244141	0.2096216659545899	2.864398681640625	1.711099212646484	0.04244901657104493	2.64447900390625	1.765920135498047	-0.04517078495025634	2.62412744140625	1.85465087890625	-0.06924235916137696
250	8.300000000000001	3.023929077148438	1.214977691650391	0.3475011444091797	3.014637084960937	1.39838264465332	0.347758316040039	3.002534912109375	1.544695404052734	0.3450349273681641	3.047336669921875	1.762227722167969	0.3658489990234375	3.023705322265625	1.726829925537109	0.3929831237792969	2.9196669921875	1.707904968261719	0.4914527130126953	2.7068330078125	1.653564605712891	0.3106216888427734	2.563929931640625	1.688034973144531	0.1226484832763672	2.512555786132812	1.729569519042969	0.04891172218322754	2.502219848632813	1.782223999023437	0.0389643087387085	2.534779174804688	1.772453308105469	0.05850662040710449	3.057921752929688	1.725262573242187	0.3329860687255859	3.084559936523438	1.709454528808594	0.2027174453735351	2.847673217773438	1.683549774169922	0.03952079391479492	2.625347412109375	1.709958679199219	-0.05086623573303223	2.5526357421875	1.744608917236328	-0.02460910224914551
251	8.333333	3.026130249023438	1.202044845581055	0.3467735595703125	3.018741333007813	1.384307830810547	0.3483285064697266	3.006156005859375	1.529596221923828	0.3456856842041016	3.046480834960938	1.746903137207031	0.3647673645019531	3.023834350585938	1.711485900878906	0.3920801849365234	2.922656616210937	1.698875244140625	0.4956724395751953	2.712434692382812	1.617596923828125	0.3255248260498047	2.571353637695313	1.617705017089844	0.1351231536865234	2.516297119140625	1.625993103027344	0.05640310287475586	2.524049072265625	1.63925439453125	0.0407258415222168	2.51781201171875	1.641131103515625	0.02626362609863281	3.057566650390625	1.710078369140625	0.3322855987548828	3.096235595703125	1.6904248046875	0.2057261123657227	2.867950317382812	1.626549499511719	0.04835596847534179	2.644580729166667	1.673696736653646	-0.01217384211222331	2.5968662109375	1.739939270019531	-0.01993256187438965
252	8.366667	3.038573608398438	1.179507301330566	0.36022314453125	3.03137939453125	1.361547668457031	0.3618642578125	3.017754516601562	1.506546585083008	0.3590820922851563	3.051586669921875	1.725078430175781	0.3714253540039062	3.030068359375	1.690012115478515	0.3999043121337891	2.928049682617187	1.675820739746094	0.5023946380615234	2.741297485351562	1.53331706237793	0.347197021484375	2.600714599609375	1.478316207885742	0.1664119491577148	2.523297241210938	1.489476318359375	0.1138151893615723	2.521396728515625	1.506643447875976	0.08375293064117431	2.515947387695313	1.533465454101562	0.1021667137145996	3.063706298828125	1.68758740234375	0.3400117492675782	3.10198681640625	1.660913604736328	0.2144657821655274	2.892146118164062	1.490259231567383	0.1311800765991211	2.65958837890625	1.51016845703125	0.08784014511108398	2.6476923828125	1.525634872436524	0.1133208160400391
253	8.4	3.023984985351563	1.178124504089356	0.3479291381835937	3.018154663085937	1.359646942138672	0.3495878601074219	3.0036103515625	1.504060821533203	0.3446826477050782	3.033620971679687	1.722613494873047	0.3574477996826172	3.009390869140625	1.687791442871094	0.3837396087646484	2.898966918945312	1.659018096923828	0.4740364990234375	2.771423461914062	1.470648223876953	0.3146568756103516	2.680823486328125	1.352000411987305	0.1318142280578613	2.623676147460937	1.359986862182617	0.0706456527709961	2.597556884765625	1.344018829345703	0.08972022700309754	2.63919775390625	1.377162231445312	0.05275135040283203	3.049572265625	1.684908294677734	0.3282804412841797	3.09697509765625	1.64529946899414	0.2095377731323242	2.934535766601563	1.448529769897461	0.07882181549072265	2.744533813476562	1.341666900634765	-0.01421571069955826	2.661964111328125	1.364333267211914	-0.04151537322998047
254	8.433333000000001	3.012398193359375	1.172143005371094	0.3468490295410156	3.012777465820312	1.352874099731445	0.3527843627929688	2.995623901367187	1.496105438232422	0.3439631958007813	3.024413818359375	1.713286254882812	0.3659279479980468	2.997526489257813	1.677965423583984	0.3880737152099609	2.880384643554687	1.638372192382813	0.4596813507080078	2.783405395507812	1.392167892456055	0.3765291748046875	2.7073359375	1.22975276184082	0.2576445236206055	2.660600708007812	1.195814949035645	0.1978497772216797	2.6266044921875	1.227422012329102	0.2155320320129394	2.674731079101563	1.173438621520996	0.1826052169799805	3.043246826171875	1.676488342285156	0.3380184478759766	3.108000854492187	1.637644378662109	0.2292347640991211	3.00949658203125	1.403447555541992	0.1006755867004395	2.837355834960937	1.281602310180664	-0.003025485992431642	2.782438598632813	1.298274597167969	-0.07457525253295899
255	8.466667000000001	3.019957763671875	1.157842979431152	0.3465081787109375	3.017443115234375	1.338817794799805	0.35136376953125	2.999911743164063	1.4822841796875	0.342828369140625	3.020720947265625	1.700872100830078	0.3630739898681641	2.9947216796875	1.664835968017578	0.385336669921875	2.880297729492187	1.621973388671875	0.4614519958496094	2.78834130859375	1.366021408081055	0.3962165222167969	2.714196411132813	1.170380302429199	0.3044609375	2.673865966796875	1.106341213226318	0.2617278823852539	2.663075439453125	1.08950484085083	0.285472541809082	2.721472412109375	1.093054046630859	0.2828489074707031	3.041302978515625	1.664391937255859	0.3356440887451172	3.114070068359375	1.628817779541016	0.2307303085327148	3.052076293945312	1.374650085449219	0.1155136680603027	2.93770654296875	1.192880401611328	0.01414213943481445	2.88501220703125	1.138315937042236	-0.05654332160949707
256	8.5	3.036660766601563	1.145235710144043	0.3457192077636719	3.0280224609375	1.324923370361328	0.3496799621582031	3.007311279296875	1.467159484863281	0.3448108825683593	3.019897216796875	1.685645568847656	0.3526047210693359	2.999659057617188	1.6498681640625	0.3799090423583984	2.910625122070313	1.611397186279297	0.4854818115234375	2.865582885742187	1.341184707641601	0.4948207855224609	2.82975244140625	1.116296321868897	0.4748471984863281	2.799209838867188	1.036070300102234	0.4641362457275391	2.748177124023437	0.9537865943908691	0.4344902648925781	2.79933447265625	0.9951793379783631	0.4891693267822266	3.037653442382813	1.649080718994141	0.3240004272460937	3.10038427734375	1.613403411865234	0.213057861328125	3.09329150390625	1.339370788574219	0.1394042739868164	3.024466796875	1.127695205688477	0.0591950626373291	2.992434814453125	1.067652446746826	-0.0120574836730957
257	8.533333000000001	3.021485229492187	1.136777816772461	0.3434408569335938	3.012803955078125	1.31657405090332	0.3440149078369141	2.992786010742187	1.458854797363281	0.336086196899414	3.00262744140625	1.677446868896484	0.3463445739746094	2.981647216796875	1.641184814453125	0.3725994567871094	2.893308349609375	1.600277221679687	0.4780851135253906	2.858798583984375	1.33017692565918	0.5333143310546875	2.830748046875	1.103943210601807	0.58169580078125	2.768341552734375	1.033859773635864	0.5719342041015625	2.742443359375	0.933612226486206	0.5688091430664062	2.793988403320313	0.9716361923217773	0.5858117370605469	3.021987670898437	1.64133544921875	0.3180447387695312	3.093697387695312	1.610026916503906	0.2113692626953125	3.162166381835938	1.339056457519531	0.160763313293457	3.156294189453125	1.113118293762207	0.09312969970703125	3.165655151367187	1.04251541519165	0.02294414234161377
258	8.566667000000001	3.012350708007812	1.142062301635742	0.3396487274169922	3.003168334960938	1.32206169128418	0.3373132019042969	2.983512573242188	1.464469451904297	0.3275269775390625	2.993802490234375	1.683440246582031	0.3354666900634766	2.97358984375	1.647390441894531	0.3627113647460938	2.892234130859375	1.606855926513672	0.4743678588867187	2.88040234375	1.348578689575195	0.5795599670410156	2.860461547851563	1.126926246643067	0.6528899536132813	2.835268188476562	1.066672958374023	0.7238233947753907	2.798120361328125	0.9719019241333008	0.7479536437988281	2.830891235351563	1.006234126567841	0.7070668640136719	3.012288818359375	1.647002471923828	0.3068955230712891	3.085143432617187	1.613768615722656	0.2014119033813477	3.207081420898438	1.358043701171875	0.17614111328125	3.272588134765625	1.133026573181152	0.1397176513671875	3.329718994140625	1.063281604766846	0.09736183547973633
259	8.6	3.021963012695313	1.165812828063965	0.3317318267822266	3.005646240234375	1.345138259887695	0.3313043823242188	2.980767578125	1.486708648681641	0.3234426879882812	2.975786865234375	1.705474731445312	0.3322155609130859	2.958987060546875	1.668030883789063	0.3598130950927734	2.887407836914063	1.622228393554688	0.4753855743408203	2.923544311523437	1.391317520141601	0.6266998596191407	2.948032348632812	1.190572166442871	0.7445952758789063	2.969642333984375	1.14492813873291	0.8267906494140624	2.91665625	1.064432260513306	0.8437261657714843	2.978649780273438	1.085316070556641	0.8079136657714844	2.995946655273437	1.670610412597656	0.3029675903320312	3.06522314453125	1.644951293945313	0.1931725006103516	3.286125854492187	1.472595016479492	0.1740457611083984	3.447637451171875	1.316128982543945	0.1478363418579102	3.50916259765625	1.308953659057617	0.1016123809814453
260	8.633333	3.011503295898438	1.168436897277832	0.3286019592285156	2.997337646484375	1.349730117797852	0.3251287994384766	2.977263061523438	1.493467468261719	0.3165903778076172	2.976430786132813	1.714594451904297	0.3204812316894531	2.9584375	1.677756805419922	0.3490165405273438	2.894085083007813	1.62772836303711	0.4695180206298828	2.952283203125	1.433972869873047	0.6653654479980469	2.996577880859375	1.264344779968262	0.8238594360351563	3.024408447265625	1.226375076293945	0.9096563415527343	2.933517944335938	1.16715071105957	0.9050766906738281	2.996508422851562	1.154486068725586	0.8743600769042968	2.996416625976563	1.678340179443359	0.29193994140625	3.0773232421875	1.639917785644531	0.1921715927124024	3.313049682617188	1.479669708251953	0.2183944778442383	3.494909057617187	1.330283157348633	0.2336626281738281	3.565486694335938	1.324645935058594	0.1751487884521484
261	8.666667	3.00194091796875	1.17661824798584	0.326793212890625	2.989040649414062	1.359084991455078	0.321614486694336	2.972378173828125	1.504170028686523	0.3136250305175781	2.97179248046875	1.726736480712891	0.3130154266357422	2.953356323242187	1.690305786132813	0.3423004760742188	2.888890747070312	1.646813873291016	0.4664167633056641	2.9794482421875	1.493119934082031	0.6865932922363281	3.054383178710937	1.362080169677734	0.8703115234375001	3.086325073242187	1.34542512512207	0.9609369201660156	3.005018920898438	1.278150619506836	0.9675650634765625	3.069305297851562	1.27273616027832	0.95002099609375	2.992138427734375	1.6896259765625	0.2852361602783203	3.076896728515625	1.648736907958984	0.1886305389404297	3.325807250976562	1.510824142456055	0.2355401382446289	3.527726196289063	1.386999755859375	0.2720785369873047	3.592822509765625	1.364896484375	0.2131860580444336
262	8.700000000000001	2.992700439453125	1.186430000305176	0.3310186920166016	2.982024169921875	1.369308166503906	0.32562158203125	2.971049438476562	1.51524755859375	0.3196320190429688	2.973470825195312	1.738178100585937	0.3148685607910157	2.9550048828125	1.702474060058594	0.3451900634765625	2.8949736328125	1.661794494628906	0.4728191680908203	3.008869506835937	1.553715270996094	0.7091216430664062	3.103165405273438	1.458204086303711	0.9057686462402343	3.080856323242188	1.437797943115234	0.9915840759277343	2.989123291015625	1.403189910888672	0.989004638671875	3.058528442382813	1.412258850097656	0.9588155517578125	2.992877807617187	1.700220031738281	0.2873982086181641	3.07733056640625	1.653776031494141	0.1927160263061523	3.3370361328125	1.540721282958984	0.2500408248901367	3.5493740234375	1.43730940246582	0.2970579833984375	3.615806396484375	1.411923431396484	0.2432658538818359
263	8.733333	2.986048461914063	1.197990631103516	0.3302467651367188	2.977131469726563	1.38166667175293	0.3231752471923828	2.969421875	1.528356536865235	0.3169634552001953	2.96930078125	1.752189178466797	0.3077082366943359	2.951511474609375	1.716700836181641	0.3390503997802734	2.893722534179688	1.67615380859375	0.4684213104248047	3.014251708984375	1.582213439941406	0.7083520202636719	3.115519165039062	1.503871704101563	0.9099078063964844	3.101496826171875	1.525929779052734	1.003704833984375	3.00803955078125	1.505424224853516	0.9872515258789063	3.062769165039063	1.485227142333984	1.01366162109375	2.988891357421875	1.713761413574219	0.2806855163574219	3.073252685546875	1.665153564453125	0.1864088134765625	3.338374145507812	1.559121002197266	0.2380312423706055	3.557310546875	1.464737731933594	0.2807850952148437	3.635142700195312	1.439061798095703	0.2373411712646484
264	8.766667	2.982307739257813	1.201866020202637	0.3277334442138672	2.976419311523437	1.387576278686523	0.3248370361328125	2.971176147460938	1.535889617919922	0.3220624694824219	2.972078125	1.762003082275391	0.3122064056396484	2.956059936523437	1.726355316162109	0.3450007629394531	2.90820703125	1.687650848388672	0.4803831634521484	3.045288818359375	1.628680480957031	0.7264381103515625	3.1604912109375	1.581188018798828	0.9333448181152344	3.146154174804687	1.604205322265625	1.023044860839844	3.072968627929687	1.564411956787109	0.9478425903320312	3.136179565429687	1.549875564575195	1.016475708007813	2.989654541015625	1.722969329833984	0.2838170623779297	3.068325439453125	1.670289733886719	0.1857018585205078	3.338577026367187	1.571884246826172	0.2384657974243164	3.564153686523437	1.490183334350586	0.2824727478027343	3.631999755859375	1.483170806884766	0.2283202285766602
265	8.800000000000001	2.978693359375	1.210944129943848	0.3281510925292969	2.975484985351562	1.397295166015625	0.3267908935546875	2.977452026367188	1.545636291503906	0.3277025756835937	2.969066162109375	1.772018768310547	0.31314599609375	2.95604052734375	1.736373779296875	0.3475542297363281	2.915153930664062	1.698210876464844	0.4858727111816407	3.054563110351562	1.639920959472656	0.731516845703125	3.168311442057292	1.594883504231771	0.9389664306640625	3.162916381835938	1.602848876953125	1.027131042480469	3.0745361328125	1.572984161376953	1.013602294921875	3.135694091796875	1.553002105712891	1.024556640625	2.98677734375	1.73299267578125	0.2846031188964844	3.061980712890625	1.67689306640625	0.1848125610351563	3.33737109375	1.596419830322266	0.2447511901855469	3.567298706054688	1.530215103149414	0.2946377716064453	3.61547314453125	1.524534439086914	0.2298419876098633
266	8.833333	2.979711669921875	1.225167465209961	0.3288321228027344	2.974418334960938	1.412973983764648	0.3281281433105468	2.977079956054688	1.561874969482422	0.3310656585693359	2.966544921875	1.788636322021484	0.3064827270507813	2.955484741210937	1.754368408203125	0.3434969177246094	2.919332397460938	1.727809631347656	0.4873218536376953	3.060897338867187	1.664851440429687	0.7333053283691406	3.16066259765625	1.582988352457682	0.9290777587890625	3.157864013671875	1.577171768188477	1.019524475097656	3.067748413085938	1.575999908447266	1.013080627441406	3.124376708984375	1.556968032836914	1.025213195800781	2.983073486328125	1.748165496826172	0.278539321899414	3.052965087890625	1.685315460205078	0.1771238174438476	3.331487060546875	1.610590850830078	0.2431295394897461	3.563938720703125	1.548694274902344	0.2980953216552734	3.618639526367188	1.531815612792969	0.2308988189697266
267	8.866667	2.982351196289063	1.228791038513183	0.3314128875732422	2.975151000976562	1.416057189941406	0.3288285217285156	2.976327758789062	1.564709869384766	0.3302171325683594	2.966083740234375	1.79035366821289	0.3013716278076172	2.954463989257812	1.756798034667969	0.3386852722167969	2.916101196289063	1.732883880615234	0.4819283599853516	3.051425537109375	1.666669281005859	0.7292627868652344	3.144235921223958	1.577076263427734	0.9232922770182291	3.167583251953125	1.557452865600586	1.009721435546875	3.069293823242187	1.563230117797852	1.002011352539063	3.127370849609375	1.558879440307617	1.029953552246094	2.983051879882813	1.749560363769531	0.2745628204345703	3.054491821289062	1.685735504150391	0.1756917419433594	3.334745483398438	1.615755493164063	0.2347925415039062	3.568845825195313	1.55875146484375	0.2837434387207031	3.623757568359375	1.541187713623047	0.2242737350463867
268	8.9	2.984432495117187	1.228811157226563	0.3315662689208985	2.977800659179688	1.41585319519043	0.3284840545654297	2.978655395507812	1.564356597900391	0.3287916107177734	2.96614501953125	1.789362030029297	0.2986302947998047	2.95546142578125	1.756068572998047	0.3363619995117187	2.919638427734375	1.731922180175781	0.4801563415527343	3.057469360351563	1.661131439208984	0.7238627014160156	3.146232584635417	1.569371022542318	0.916066162109375	3.174284912109375	1.543213088989258	0.9983128662109375	3.077582885742188	1.553477981567383	1.004324890136719	3.135563598632813	1.55123225402832	1.026458679199219	2.982941040039063	1.748538299560547	0.2717998657226562	3.052296630859375	1.684868927001953	0.1713002319335937	3.333378784179687	1.614391967773437	0.2228261489868164	3.568189453125	1.557068603515625	0.2654146270751953	3.615862426757813	1.55659391784668	0.2356900787353516
269	8.933333000000001	2.988010498046875	1.240064186096191	0.3309160003662109	2.975104370117188	1.426036911010742	0.3249822845458984	2.970474243164062	1.573700256347656	0.3226254425048828	2.9557158203125	1.797837738037109	0.2949085998535156	2.945871459960937	1.764332122802734	0.3323609161376954	2.913244506835937	1.739136932373047	0.4761183624267578	3.03762353515625	1.654093414306641	0.7210940246582032	3.106375081380209	1.540830841064453	0.910989501953125	3.146163696289062	1.519240310668945	0.987541259765625	3.05198193359375	1.539140121459961	0.9980588989257813	3.106309326171875	1.538558334350586	1.024575439453125	2.972418579101562	1.757517272949219	0.2675210723876953	3.041399169921875	1.697844512939453	0.1647142868041992	3.319000122070312	1.614197052001953	0.2101895523071289	3.550622680664063	1.544621124267578	0.2480838317871094	3.612788696289063	1.522519760131836	0.2303977127075195
270	8.966667000000001	2.9899384765625	1.244397926330566	0.3241547546386719	2.971479370117187	1.429282257080078	0.3183947296142579	2.964291748046875	1.576628997802734	0.3184299621582031	2.945521728515625	1.8000234375	0.2943630218505859	2.933494750976562	1.765514831542969	0.3299718627929688	2.889683349609375	1.736052642822266	0.4689153900146484	3.015757080078125	1.650092468261719	0.7130650634765625	3.101484130859375	1.535403045654297	0.9070976562499999	3.14399755859375	1.505305206298828	0.9480164794921875	3.065031372070313	1.493492553710937	0.9750018310546875	3.113906982421875	1.486545776367187	1.004227172851563	2.965629638671875	1.760982543945312	0.2677860412597656	3.044017456054688	1.708911743164063	0.16848095703125	3.314818969726562	1.615433807373047	0.2244689025878906	3.529939208984375	1.511347991943359	0.2719485015869141	3.602357421875	1.470132537841797	0.2366293640136719
271	9	3.000682739257813	1.247580772399902	0.3220166473388672	2.97857666015625	1.432422607421875	0.3158832550048828	2.96613037109375	1.579497711181641	0.3144779968261718	2.946652954101562	1.802847625732422	0.2910615539550781	2.933435180664063	1.768040649414062	0.3260106506347656	2.884184204101563	1.734270751953125	0.4620737609863281	2.994631103515625	1.611721252441406	0.6987757568359375	3.063591552734375	1.469486434936524	0.8815203857421875	3.05274755859375	1.451619323730469	0.9641486511230468	2.974966186523438	1.391011123657226	0.9983038940429687	3.055939208984375	1.416427383422852	0.9917171630859375	2.968135986328125	1.764126159667969	0.2650095901489258	3.04872412109375	1.711014556884766	0.1673564605712891	3.314958129882812	1.600838989257813	0.2176262283325195	3.52499462890625	1.488416320800781	0.2601045684814453	3.587245361328125	1.428007400512695	0.2257670440673828
272	9.033333000000001	3.006422973632812	1.247942230224609	0.3244931182861328	2.978591430664062	1.431251907348633	0.31593115234375	2.961357788085937	1.577798278808594	0.3129599914550781	2.943833618164063	1.801290191650391	0.2962863311767578	2.92985302734375	1.765539520263672	0.3297497253417969	2.873427001953125	1.726095916748047	0.4608943939208984	2.972732177734375	1.563049743652344	0.6751142578125	3.024798461914063	1.388550933837891	0.8323795471191406	3.036350830078125	1.378755432128906	0.9305108337402344	2.944908081054687	1.319408142089844	0.9389804992675781	3.038395385742187	1.335200210571289	0.9530999450683594	2.965409423828125	1.7634140625	0.2695282592773438	3.044980834960938	1.71693115234375	0.1684965438842773	3.296478515625	1.577961303710937	0.2135760879516602	3.493127075195313	1.445783889770508	0.2482912292480469	3.556295043945313	1.407843612670898	0.2002854690551758
273	9.066667000000001	3.009272338867187	1.250578048706055	0.3295082244873047	2.981607788085937	1.433238830566406	0.3198583984375	2.963925048828125	1.579355316162109	0.3161807708740234	2.94690771484375	1.802127868652344	0.3021644287109375	2.932031127929688	1.766002197265625	0.3345841064453125	2.870413330078125	1.721709228515625	0.4611468658447265	2.953450317382813	1.536137603759766	0.662659942626953	2.983976806640625	1.340973251342773	0.7979110717773438	2.97190869140625	1.279081573486328	0.8523537902832031	2.915513305664063	1.198889320373535	0.8426041870117188	2.994238159179687	1.237670997619629	0.8582599792480469	2.96916796875	1.764845458984375	0.2756219940185547	3.048791015625	1.718558227539063	0.175156867980957	3.279501098632812	1.546730682373047	0.2149603500366211	3.44383740234375	1.378972427368164	0.2406117248535156	3.507987060546875	1.343094573974609	0.1917815399169922
274	9.1	3.005840454101563	1.225382225036621	0.3253046875	2.982271606445313	1.40707341003418	0.3163278045654296	2.964961059570313	1.551426116943359	0.3113871307373047	2.952259643554688	1.773430389404297	0.2984157104492188	2.936447143554688	1.737614410400391	0.3301650390625	2.868368774414062	1.691267791748047	0.4505875396728516	2.921018188476562	1.473452285766601	0.6250870666503907	2.928464111328125	1.268737701416016	0.74185595703125	2.920549438476562	1.197659965515137	0.8026275329589844	2.885149291992188	1.109183815002441	0.7959675598144531	2.958542724609375	1.164010566711426	0.8031064758300781	2.974007568359375	1.736052703857422	0.2722123718261719	3.048979736328125	1.689733459472656	0.1696478652954101	3.224140014648437	1.459517471313477	0.1777122116088867	3.333313232421875	1.251514373779297	0.1742492370605469	3.357041381835938	1.177018783569336	0.1283131217956543
275	9.133333	3.015950073242188	1.209624137878418	0.3267535247802734	2.990177368164062	1.388832885742187	0.3185198974609375	2.965361328125	1.530892486572266	0.3094548950195313	2.9584775390625	1.751130523681641	0.3022473449707032	2.941802734375	1.715379150390625	0.3326773529052734	2.872959716796875	1.677095336914062	0.4537354125976563	2.899209350585938	1.429916076660156	0.5837801513671875	2.860702514648438	1.202655914306641	0.6238657226562501	2.852785888671875	1.134029289245606	0.6875112915039063	2.83272998046875	1.042071506500244	0.7073855590820313	2.883836303710937	1.099646984100342	0.6895577087402344	2.979148315429687	1.714195251464844	0.2754553680419922	3.057667846679688	1.671838256835938	0.1761815948486328	3.182073852539062	1.415601669311523	0.1483946914672852	3.245801635742187	1.19276766204834	0.1098284111022949	3.24136767578125	1.11006307220459	0.06476442337036133
276	9.166667	3.016688598632812	1.189474250793457	0.3267101135253906	2.993740234375	1.368260650634766	0.3212201538085938	2.969438354492187	1.50986946105957	0.3128743133544922	2.965843383789062	1.729238006591797	0.3114633483886718	2.949436767578125	1.693191070556641	0.3412427978515625	2.87882275390625	1.648408843994141	0.4588551788330079	2.864473510742187	1.385319107055664	0.5510497741699218	2.809124877929688	1.158594070434571	0.5737429504394531	2.821615844726562	1.08264186668396	0.6270042724609375	2.799857666015625	1.018992990493774	0.5914610900878906	2.8183115234375	1.037539920806885	0.5894535217285157	2.985183837890625	1.692828002929687	0.2833592681884766	3.054220703125	1.652187774658203	0.1775474472045898	3.13188427734375	1.383569076538086	0.1245695190429688	3.133295166015625	1.155634742736816	0.06301265335083009	3.104854858398438	1.075809635162353	0.03227734756469727
277	9.200000000000001	3.018326416015625	1.178176498413086	0.3268190155029297	3.001020385742188	1.358336380004883	0.3221982116699219	2.97238134765625	1.499657974243164	0.3094808349609375	2.976502563476562	1.719910705566406	0.3150350189208985	2.959362915039063	1.683373107910156	0.3441273803710937	2.888446533203125	1.6308818359375	0.4592412567138672	2.82358642578125	1.361010437011719	0.4984162139892578	2.738702758789063	1.141824066162109	0.4866041259765625	2.756426025390625	1.06330027961731	0.5301678771972655	2.733888061523437	0.9834731674194335	0.4955229797363281	2.717096069335938	1.017327849388123	0.4711615142822266	2.994058227539062	1.683599884033203	0.28528515625	3.056294555664063	1.643451354980469	0.1746169738769531	3.067515380859375	1.367883834838867	0.1001885986328125	3.008304443359375	1.149705368041992	0.02526930332183838	2.984905517578125	1.0652825050354	-0.01118330097198486
278	9.233333	3.0163837890625	1.174480979919434	0.3211923980712891	3.003157836914062	1.354738525390625	0.3188644714355469	2.978609008789062	1.496844696044922	0.3088221435546875	2.98822412109375	1.716241180419922	0.3222136993408203	2.97017333984375	1.679209259033203	0.3499399261474609	2.890923583984375	1.622370178222656	0.4571084747314453	2.783451538085937	1.36374333190918	0.4504264678955078	2.655434936523438	1.180469940185547	0.3779145965576172	2.677548461914062	1.090982421875	0.3933541717529297	2.666861328125	1.025209802627564	0.3388087463378906	2.650315673828125	1.058822154998779	0.3650459594726563	3.004868774414063	1.680621673583985	0.2912356109619141	3.054876220703125	1.640878723144531	0.1745080718994141	3.008272705078125	1.374291702270508	0.0844690055847168	2.916377319335937	1.170217185974121	0.004485409498214722	2.889486450195313	1.085313655853271	-0.01163312149047852
279	9.266667	3.002155151367187	1.180858406066895	0.3132849731445313	2.996755859375	1.361029296875	0.3134940185546875	2.9811220703125	1.504067672729492	0.306407455444336	2.992396606445312	1.722521423339844	0.3253309326171875	2.972302734375	1.685169738769531	0.3509927215576172	2.872083251953125	1.631444671630859	0.4396073608398438	2.737675659179688	1.391516723632813	0.3891292724609375	2.609178833007813	1.22593431854248	0.2984393463134766	2.657101684570312	1.162668273925781	0.3187317352294922	2.678330200195313	1.090934104919434	0.278049087524414	2.64832861328125	1.130850715637207	0.2576662139892578	3.010455932617187	1.687483184814453	0.2946895141601562	3.057775146484375	1.662156372070313	0.1734340972900391	2.988583129882812	1.41391519165039	0.05652873039245605	2.817332641601562	1.276979019165039	-0.01809413719177246	2.755851318359375	1.244765556335449	0.02233901405334473
280	9.300000000000001	3.006921264648438	1.169420417785644	0.3135527496337891	3.004953125	1.34927571105957	0.3160146026611328	2.990950317382812	1.492194793701172	0.3100739135742188	3.000861083984375	1.7097177734375	0.3317117309570312	2.980161376953125	1.672140350341797	0.3562376098632812	2.872601806640625	1.619342803955078	0.4359387969970703	2.706181762695313	1.408259399414062	0.3642987823486328	2.572305908203125	1.370155303955078	0.176247299194336	2.638410278320312	1.320720718383789	0.1257932586669922	2.726169799804687	1.270895492553711	0.08650886154174806	2.6258134765625	1.384814926147461	0.08350171661376954	3.01993115234375	1.67520458984375	0.3013555755615234	3.058511352539063	1.648489044189453	0.1774457092285156	3.017179443359375	1.398046096801758	0.06212749004364014	2.804630615234375	1.311783355712891	0.0275720157623291	2.7389365234375	1.278631484985352	0.07958274173736572
281	9.333333	3.004893798828125	1.160597801208496	0.32353564453125	3.001956665039063	1.341560455322266	0.3264334259033203	2.991977172851563	1.485672943115234	0.3238930206298828	3.006177612304687	1.704236755371094	0.3447540283203125	2.985062133789063	1.666876281738281	0.3698864135742188	2.874432739257813	1.631197875976562	0.4565562744140625	2.661796508789062	1.47755046081543	0.3599173126220703	2.528370971679688	1.500511215209961	0.1710814743041992	2.574947387695313	1.442052169799805	0.1088875770568848	2.639088500976563	1.371661239624023	0.05947275924682617	2.608394409179688	1.494678680419922	0.08925297927856446	3.024270385742188	1.669136474609375	0.3140293731689453	3.059295043945313	1.648527923583984	0.1870720138549805	2.919322143554687	1.457935668945312	0.02682256126403808	2.691278686523438	1.415943298339844	-0.02310624504089355	2.617722778320313	1.396660400390625	0.02626866912841797
282	9.366667	3.01175341796875	1.154968475341797	0.3298502349853515	3.007401611328125	1.336767501831055	0.3354959106445312	2.9981103515625	1.481908248901367	0.3361009521484375	3.011686401367188	1.701842895507812	0.3556742706298828	2.988781860351563	1.664707214355469	0.3798832092285156	2.8750048828125	1.638015747070312	0.4668767395019531	2.661267333984375	1.5414248046875	0.3121544952392578	2.561224975585938	1.575060211181641	0.1040277557373047	2.527535400390625	1.551591003417969	0.01609279823303222	2.4869736328125	1.512195999145508	-0.07278566932678224	2.58202001953125	1.537786285400391	-0.002702527523040772	3.03169482421875	1.666074188232422	0.3264115600585937	3.084440795898438	1.644216674804687	0.2060745162963867	2.926517008463541	1.494440704345703	0.01301416524251302	2.702170654296875	1.505843821207683	-0.06131312561035156	2.63960498046875	1.483822158813477	-0.02325200653076172
283	9.4	3.014016235351563	1.167516929626465	0.3311275177001953	3.012438598632812	1.34993864440918	0.3397538146972656	3.002422241210938	1.495593963623047	0.3423364105224609	3.023991333007813	1.715515045166016	0.3660088806152344	3.004224365234375	1.677895416259766	0.3923533935546875	2.909518188476563	1.647916931152344	0.4982339630126953	2.6634541015625	1.606011413574219	0.3661818542480468	2.537031372070312	1.671347991943359	0.176487548828125	2.506027954101563	1.64244287109375	0.09483176422119141	2.455458251953125	1.604897003173828	0.006160092353820801	2.522107055664063	1.626351440429687	0.0639677505493164	3.038414184570312	1.680159881591797	0.33298681640625	3.071602783203125	1.666196533203125	0.2038721313476562	2.843217407226563	1.589877960205078	0.04797320938110351	2.627535888671875	1.632698272705078	0.1039684982299805	2.600946533203125	1.703689178466797	0.1669399719238281
284	9.433333000000001	2.99638916015625	1.184558860778809	0.3215675506591797	2.997473510742187	1.366118896484375	0.3315631256103516	2.990271118164062	1.511176788330078	0.3345245208740235	3.008783569335938	1.729961395263672	0.3619933776855468	2.988514404296875	1.691870788574219	0.3871211853027344	2.887701293945312	1.679370025634765	0.4894001770019532	2.651472900390625	1.697535278320313	0.3370419311523437	2.545026977539063	1.795310394287109	0.1500292358398437	2.5237041015625	1.811193420410156	0.05631085014343262	2.489640380859375	1.844019805908203	-0.0341329197883606	2.490455932617187	1.806968475341797	0.02370617580413818	3.024682373046875	1.695452789306641	0.3289893188476563	3.063926391601562	1.698904632568359	0.2021736373901367	2.823868286132813	1.703743835449219	0.04638265228271485	2.59401318359375	1.752388885498047	0.0007329335212707521	2.514126342773438	1.802280517578125	-0.03167709970474243
285	9.466667000000001	2.999742797851563	1.188876823425293	0.3228393707275391	3.002816528320313	1.370703918457031	0.332842025756836	2.996610717773438	1.516150543212891	0.3354102783203125	3.028814697265625	1.733234466552734	0.3667122802734375	3.0059306640625	1.696021148681641	0.3911248779296875	2.903949829101562	1.702662139892578	0.4952125701904297	2.662734252929687	1.762659332275391	0.3617404327392578	2.561057373046875	1.878544891357422	0.1821497421264648	2.535386474609375	1.918045135498047	0.09746339797973633	2.498353271484375	1.960356903076172	0.003541499733924866	2.549185424804687	1.929738372802734	0.07277588272094726	3.042776245117187	1.698279998779297	0.3331660614013672	3.089846435546875	1.724863372802734	0.2104995346069336	2.85264892578125	1.759144714355469	0.05361203002929688	2.626889526367187	1.83367333984375	0.02245675849914551	2.552720825195312	1.899534271240234	-0.001279430150985718
286	9.5	2.993616577148438	1.209767761230469	0.3225589599609375	2.994213745117188	1.393536956787109	0.3302738037109375	2.987424560546875	1.540460845947266	0.3320928192138672	3.0264921875	1.759019592285156	0.360714599609375	3.002240356445312	1.722486877441406	0.3858345184326172	2.903939697265625	1.736752044677734	0.4947740020751953	2.66255029296875	1.844991638183594	0.3888470306396484	2.55293310546875	1.964688751220703	0.213721809387207	2.548284423828125	2.036738647460938	0.1469670639038086	2.537682983398438	2.109431457519531	0.07139619064331054	2.531074584960938	2.0457294921875	0.111346435546875	3.03955517578125	1.72285888671875	0.3273667297363281	3.09264697265625	1.748755828857422	0.205819580078125	2.856287475585938	1.839890991210937	0.06521617507934571	2.639153076171875	1.937345886230469	0.02403553295135498	2.5762265625	2.018631469726563	0.01742609119415283
287	9.533333000000001	2.989289672851562	1.21283797454834	0.3229163818359375	2.986823364257813	1.396714447021484	0.3293562622070313	2.978190795898437	1.543593383789063	0.3306402282714844	3.021749877929688	1.76066015625	0.3644274291992188	2.995978515625	1.724252502441406	0.3882108764648438	2.897423461914062	1.746319458007813	0.4955673675537109	2.671906616210937	1.897852691650391	0.4100171356201172	2.55694677734375	2.046325256347656	0.2617262115478516	2.560174682617188	2.12743017578125	0.2053026580810547	2.547179809570312	2.202259155273437	0.1267154350280762	2.54889013671875	2.137693176269531	0.1679435958862305	3.03480322265625	1.724802795410156	0.3307433166503906	3.097379760742188	1.753818450927735	0.2147363967895508	2.884426513671875	1.888674743652344	0.07129402542114258	2.685158447265625	2.014709594726563	0.0160837926864624	2.623478515625	2.099518493652344	0.01611502552032471
288	9.566667000000001	2.9844140625	1.215901802062988	0.3231125030517578	2.980874267578125	1.399537673950195	0.3291585388183594	2.972822265625	1.546275665283203	0.3308408050537109	3.015694458007812	1.762296295166016	0.369780044555664	2.990031372070312	1.725308563232422	0.3926748504638672	2.897109252929687	1.753123260498047	0.503321533203125	2.6859462890625	1.931749725341797	0.4360289764404297	2.57392822265625	2.096647094726563	0.3046686096191406	2.585214477539062	2.182890563964844	0.2603894195556641	2.574404052734375	2.2694599609375	0.1957281265258789	2.617380981445312	2.18270556640625	0.2333294906616211	3.028865966796875	1.727338745117188	0.3352689819335938	3.100195922851563	1.763254699707031	0.2276514358520508	2.9214501953125	1.927764129638672	0.06917615509033204	2.733858154296875	2.070661193847656	0.01476631927490234	2.695486694335937	2.16980615234375	0.01776982593536377
289	9.6	2.980606811523438	1.22464380645752	0.3204071350097656	2.974445556640625	1.407811447143555	0.3258722534179688	2.96431494140625	1.554100830078125	0.327217041015625	3.008576538085937	1.768695404052735	0.3697443237304687	2.982827392578125	1.73154037475586	0.392020736694336	2.897248657226562	1.760873870849609	0.5073876190185547	2.70546044921875	1.967954772949219	0.4750200805664062	2.59564013671875	2.151703247070313	0.3708632354736328	2.603514526367188	2.245211669921875	0.3414335784912109	2.603305786132813	2.34237451171875	0.2987029266357422	2.594672119140625	2.257056030273437	0.2989725036621094	3.021372680664062	1.734345092773438	0.3346466674804687	3.09352880859375	1.77854638671875	0.2299715270996094	2.956070556640625	1.980094146728516	0.07427059936523438	2.784657348632813	2.143345458984375	0.02651300525665283	2.754580810546875	2.243701110839844	0.02190981197357178
290	9.633333	2.982490112304688	1.225250923156738	0.3210950469970703	2.973698974609375	1.408624099731445	0.3247563934326172	2.961913696289062	1.554963104248047	0.3247007141113282	3.00545654296875	1.770085174560547	0.3668190612792969	2.9797353515625	1.732869476318359	0.3891546173095703	2.899160888671875	1.762290710449219	0.5081878967285156	2.717358154296875	1.981027008056641	0.5046949157714844	2.611817016601563	2.17878564453125	0.4246502227783203	2.622461547851563	2.274936462402343	0.4070917663574219	2.627151245117187	2.381261474609375	0.3810487060546875	2.60239990234375	2.286224304199219	0.3639037170410157	3.018462890625	1.735629119873047	0.3318046722412109	3.097683715820312	1.785405578613281	0.2345786056518555	2.998677856445313	2.008817108154297	0.07875870895385742	2.852356201171875	2.191558532714843	0.01910342693328857	2.834932373046875	2.295540222167969	0.02556080532073975
291	9.666667	2.979972778320312	1.224605438232422	0.320457046508789	2.966590087890625	1.407620178222656	0.32060498046875	2.951619750976563	1.553523529052734	0.3179814453125	2.994598022460938	1.768420257568359	0.3605517425537109	2.968620971679687	1.731221649169922	0.3825252380371094	2.898080322265625	1.760138092041016	0.5076707153320312	2.7303525390625	1.984658721923828	0.5544308166503906	2.629691162109375	2.196350646972656	0.512461669921875	2.639056762695312	2.292106262207031	0.4947431182861328	2.649214721679687	2.39705859375	0.4644201812744141	2.611547241210937	2.303268676757813	0.4483321533203125	3.008028198242187	1.734023071289063	0.3257694091796875	3.091041137695313	1.785714050292969	0.2329950256347656	3.04095947265625	2.029919616699219	0.08582588577270509	2.9227568359375	2.230896240234375	0.02777663993835449	2.94881103515625	2.330609252929687	0.03753887176513672
292	9.700000000000001	2.9804228515625	1.224248641967773	0.3203431854248047	2.96731884765625	1.407519943237305	0.3204296417236328	2.953276000976563	1.553711364746094	0.3181075897216797	2.998254028320313	1.767932098388672	0.3634031524658203	2.971464965820313	1.730814910888672	0.3846842651367187	2.903066162109375	1.757111602783203	0.5119139099121094	2.745130249023437	1.984246490478516	0.5782561340332031	2.643047729492188	2.198796264648438	0.5603409729003905	2.652557983398437	2.295685729980469	0.5707297058105469	2.66757666015625	2.403625671386719	0.5656661682128906	2.630547973632813	2.31571240234375	0.5177934875488281	3.0118125	1.733644134521484	0.3284332733154297	3.100249389648437	1.783850006103516	0.2394743499755859	3.074703247070312	2.034488525390625	0.0960958366394043	2.978288452148438	2.244958374023438	0.03008353614807129	3.025003051757812	2.339752075195312	0.0377473201751709
293	9.733333	2.976847778320312	1.2274619140625	0.3192040557861328	2.960804443359375	1.410217681884766	0.3166054840087891	2.943736694335938	1.555819702148437	0.3117710571289063	2.985217895507812	1.771382965087891	0.3521648559570312	2.9583447265625	1.734629425048828	0.3737798156738281	2.886569458007813	1.758827423095703	0.4993247528076171	2.753560913085938	1.977975708007813	0.6219458007812499	2.655274047851562	2.191004089355469	0.6597454223632813	2.668205444335937	2.28473876953125	0.6862275390625	2.688946899414062	2.391382629394531	0.6642464294433594	2.633255493164063	2.307227600097656	0.610795654296875	2.999989013671875	1.736341796875	0.318535888671875	3.091641357421875	1.784352416992188	0.2316437606811523	3.126548217773438	2.037663330078125	0.09736079788208007	3.067082153320313	2.262412231445313	0.03403409957885742	3.111703857421875	2.349180725097656	0.04948724365234375
294	9.766667	2.976037109375	1.228273551940918	0.3185535888671875	2.959923950195313	1.411535018920898	0.3146994781494141	2.94365673828125	1.557641815185547	0.3092411651611328	2.987133422851563	1.773078582763672	0.351458236694336	2.958922119140625	1.736641784667969	0.372154296875	2.884383056640625	1.761786834716797	0.4959253234863281	2.75972802734375	1.966767669677734	0.6493207092285156	2.661171875	2.166909606933594	0.7332925720214843	2.672254150390625	2.25272802734375	0.77664404296875	2.695652587890625	2.360945434570312	0.7789366455078125	2.648638916015625	2.295027526855469	0.7301447448730469	3.00253271484375	1.737734100341797	0.3182009735107422	3.099248168945312	1.783192260742188	0.2349610748291016	3.182180786132812	2.03035498046875	0.1093695411682129	3.16001318359375	2.259557800292969	0.03859083366394043	3.208607666015625	2.354397338867187	0.04245965766906738
295	9.800000000000001	2.974273315429687	1.229821235656738	0.3215630798339844	2.955581176757812	1.410483535766601	0.3148777160644531	2.937844116210938	1.554502502441406	0.3074918975830078	2.977592407226562	1.769666259765625	0.3394067687988281	2.949369750976563	1.734486877441406	0.3607334136962891	2.872231567382812	1.770952056884766	0.4783511810302734	2.784130126953125	1.928266296386719	0.6938609619140625	2.68406787109375	2.113526672363281	0.7988843994140625	2.684300048828125	2.188612915039062	0.8569022216796875	2.705345336914062	2.283216857910156	0.9072365417480468	2.654244262695312	2.230998718261719	0.8192962951660157	2.994171752929687	1.73324853515625	0.3089847564697266	3.089564697265625	1.784584350585937	0.230671859741211	3.237948852539063	2.00586947631836	0.1247187614440918	3.234346435546875	2.230062377929688	0.04339587783813477	3.290510375976562	2.317159362792969	0.05792016983032226
296	9.833333	2.974076904296875	1.231715667724609	0.3250026550292969	2.950895874023438	1.412088287353515	0.3143715515136719	2.934808959960938	1.556671203613281	0.3076278533935547	2.972995483398438	1.772815307617188	0.338257583618164	2.944920043945312	1.737479675292969	0.3598215026855469	2.869338500976562	1.780595031738281	0.4767843170166015	2.814973266601562	1.887538391113281	0.7308275756835938	2.69866796875	2.044314086914063	0.8624105224609375	2.712233276367187	2.115128784179688	0.9285316162109375	2.722648193359375	2.205089538574219	0.9906477050781251	2.6838662109375	2.157626098632813	0.916732177734375	2.989947998046875	1.736249420166016	0.3080328979492187	3.083991088867188	1.794454650878906	0.2320811614990234	3.284157592773438	1.983774078369141	0.1500301818847656	3.316425903320313	2.195487182617188	0.04565296745300293	3.373726440429687	2.282912963867187	0.05512685012817382
297	9.866667	2.97092822265625	1.229989753723145	0.3246895904541016	2.941918334960937	1.40870783996582	0.3123726501464844	2.920068725585938	1.551862487792969	0.3034306182861328	2.95911083984375	1.766983215332031	0.3346093444824219	2.932079223632813	1.731524139404297	0.3568459167480469	2.864826904296875	1.784507934570313	0.4740990295410156	2.825000122070313	1.833157562255859	0.7474516906738281	2.714420654296875	1.952981750488281	0.9173495788574219	2.719189208984375	2.018980804443359	0.9874142150878906	2.730302856445312	2.089164672851562	1.069974792480469	2.714138549804687	2.06691064453125	0.9936798095703125	2.974789916992187	1.730868225097656	0.3034580230712891	3.06484375	1.790908813476562	0.2250380783081055	3.3155087890625	1.917416290283203	0.1683884124755859	3.387968994140625	2.11259228515625	0.05341777420043945	3.448863403320312	2.196059020996094	0.06851723098754883
298	9.9	2.960370361328125	1.212346099853516	0.3340342254638672	2.931143432617187	1.391007354736328	0.3209806976318359	2.906841674804688	1.533635070800781	0.3098891906738281	2.94439013671875	1.750145324707031	0.3320258178710938	2.91825146484375	1.715259613037109	0.3561565704345703	2.848449096679687	1.75939453125	0.4751392517089844	2.842074951171875	1.766877319335938	0.7542667846679687	2.730709594726562	1.841641937255859	0.9482571411132813	2.747835083007812	1.886248992919922	1.032359924316406	2.751828979492188	1.942862915039063	1.126446960449219	2.723941528320313	1.908190765380859	1.060105285644531	2.959702514648438	1.713064300537109	0.3019481201171875	3.048650146484375	1.743522338867188	0.2102421340942383	3.309766845703125	1.721833557128906	0.2027258605957031	3.394997436523438	1.904032073974609	0.083175048828125	3.430720825195313	1.993961547851563	0.1007058601379394
299	9.933333000000001	2.954380737304688	1.206994316101074	0.3355015716552734	2.924885864257813	1.385229583740234	0.3222836303710938	2.898558349609375	1.527095062255859	0.3099494171142578	2.934573120117188	1.743712249755859	0.3297596588134766	2.909580810546875	1.708800476074219	0.3548353118896485	2.84208740234375	1.746836395263672	0.4771779632568359	2.849471069335937	1.712840759277344	0.7537008666992188	2.765791137695312	1.742804565429688	0.9716951293945313	2.786712646484375	1.767795135498047	1.061737060546875	2.799399291992188	1.807164489746094	1.161559204101562	2.777751831054688	1.766669494628906	1.098777893066406	2.949289794921875	1.706646270751953	0.2994559783935546	3.035393798828125	1.712040466308594	0.2032549896240234	3.28093603515625	1.638281433105469	0.2307678756713867	3.448183959960938	1.749659759521484	0.1067114486694336	3.479923583984375	1.820519836425781	0.09018635177612305
300	9.966667000000001	2.956533081054688	1.209958229064942	0.3361312103271484	2.927357177734375	1.388833847045898	0.3233480529785157	2.900807495117188	1.531089736938477	0.3110396575927734	2.936736083984375	1.748629577636719	0.3285320892333984	2.910827758789062	1.714100250244141	0.3533012084960937	2.8371162109375	1.746181182861328	0.4737328491210938	2.850984130859375	1.654904296875	0.7386247863769531	2.77394873046875	1.616628021240234	0.9587759399414062	2.8111376953125	1.626908172607422	1.045075927734375	2.836477783203125	1.634977722167969	1.151572326660156	2.80147998046875	1.613651947021484	1.080715881347656	2.952349853515625	1.71089273071289	0.2993604278564453	3.0421259765625	1.712901123046875	0.2060651016235351	3.282875610351563	1.610532272338867	0.238927116394043	3.4783359375	1.680349945068359	0.1273122787475586	3.56592626953125	1.724043395996094	0.1617613830566406
301	10	2.955989868164063	1.220181251525879	0.3384957580566407	2.929227661132813	1.399900680541992	0.3230528106689453	2.902345336914062	1.542300994873047	0.3069531097412109	2.93816552734375	1.760836120605469	0.3250276794433594	2.911828979492188	1.726122833251953	0.3494990539550781	2.8353310546875	1.747524932861328	0.4705294952392578	2.835122436523438	1.64340121459961	0.7333308715820313	2.7834814453125	1.571376617431641	0.9516899108886718	2.823789794921875	1.538943603515625	1.035448913574219	2.852548095703125	1.521316436767578	1.140736694335938	2.81644091796875	1.5092294921875	1.059607849121094	2.954228393554688	1.722952514648437	0.2959876098632812	3.046309814453125	1.712444427490234	0.2022270889282227	3.283402099609375	1.6000185546875	0.2366531753540039	3.49509423828125	1.604342803955078	0.1344889678955078	3.570916259765625	1.669610656738281	0.159909439086914
302	10.033333	2.961475341796875	1.223566452026367	0.3348676910400391	2.934339111328125	1.404584396362305	0.3220968933105469	2.904855102539063	1.547465362548828	0.3068380279541015	2.934411987304688	1.768219085693359	0.3246811218261719	2.907802978515625	1.732812774658203	0.3484607543945313	2.823571533203125	1.737933471679687	0.4674310760498047	2.8442607421875	1.574513397216797	0.6991986083984375	2.821842163085938	1.445415634155274	0.8964825439453126	2.855709716796875	1.409867248535156	0.9819020385742188	2.898938232421875	1.359060852050781	1.070413635253906	2.823568725585937	1.394168014526367	1.012517120361328	2.952775390625	1.730343994140625	0.2964861297607422	3.049002319335937	1.71295297241211	0.2068672637939453	3.299385375976562	1.58536181640625	0.2283854064941406	3.515947998046875	1.53497183227539	0.1481221237182617	3.612051391601562	1.56780435180664	0.1576334457397461
303	10.066667	2.967377197265625	1.221823226928711	0.3350572662353516	2.93956298828125	1.40398371887207	0.3249597778320312	2.90690478515625	1.547095703125	0.3103449554443359	2.932981079101562	1.769264587402344	0.3311044616699219	2.9065126953125	1.733012847900391	0.3543481597900391	2.820239501953125	1.723275299072266	0.4727779998779297	2.850047119140625	1.527715454101563	0.6784474182128906	2.822574951171875	1.357511260986328	0.8452396240234374	2.855556030273438	1.31437580871582	0.9287031860351562	2.881076416015625	1.270197723388672	1.027948028564453	2.856237182617187	1.288447555541992	0.9534552001953125	2.952352905273437	1.731773040771484	0.3025035400390625	3.050935302734375	1.715003051757813	0.2121718597412109	3.306743530273438	1.583909851074219	0.2202140045166016	3.518743774414062	1.471151229858398	0.1886343460083008	3.6079443359375	1.505157897949219	0.1562695846557617
304	10.1	2.9791396484375	1.227335456848144	0.3387489624023438	2.948119873046875	1.409514038085938	0.3312562713623047	2.9119765625	1.552260498046875	0.318297592163086	2.9262978515625	1.775619995117188	0.3408208160400391	2.901700561523437	1.737711303710938	0.3637680511474609	2.8154970703125	1.716558502197266	0.4809442596435547	2.845796264648437	1.487813949584961	0.6506762390136719	2.82294677734375	1.290306213378906	0.7831283264160156	2.848572021484375	1.241662361145019	0.8648130187988281	2.8634111328125	1.189833274841309	0.9628958740234375	2.85281201171875	1.207032203674316	0.8773513793945312	2.94769775390625	1.739456420898438	0.3119376220703125	3.044833129882813	1.724875335693359	0.2196572875976562	3.299401733398438	1.587236968994141	0.232877197265625	3.49720654296875	1.449545181274414	0.1976193771362305	3.594943603515625	1.470786117553711	0.1768977661132813
305	10.133333	2.991275024414063	1.229825241088867	0.3406262969970703	2.958994018554687	1.41011848449707	0.3365931701660156	2.919532348632813	1.550705505371094	0.3253889923095703	2.928385009765625	1.772267883300781	0.3458499755859375	2.90612548828125	1.734154418945312	0.3698651123046875	2.82402734375	1.707481719970703	0.4877665405273438	2.8454501953125	1.457438293457031	0.6196217956542969	2.82594921875	1.240952484130859	0.715504150390625	2.844487060546875	1.18939811706543	0.7975965576171875	2.838232299804687	1.112727615356445	0.8745223999023437	2.880789794921875	1.178707534790039	0.8101812744140625	2.949311279296875	1.736958404541016	0.3164994049072266	3.03995068359375	1.725516387939453	0.2191976623535156	3.270108032226562	1.551711547851562	0.2102221908569336	3.458474975585937	1.411029296875	0.2050200424194336	3.550145751953125	1.433713958740234	0.1904425506591797
306	10.166667	3.005578247070313	1.223841903686524	0.3420798645019532	2.976135986328125	1.402882843017578	0.3397898559570313	2.936909423828125	1.54212109375	0.3289088897705078	2.943114013671875	1.761073120117187	0.3526648254394531	2.921276000976563	1.722755798339844	0.3757222442626953	2.835837280273438	1.685720794677734	0.4862450561523438	2.844248413085937	1.42294889831543	0.5853297119140626	2.808755249023438	1.197580116271973	0.6422158203125	2.82457080078125	1.122616817474365	0.7028288269042968	2.808840698242188	1.025360320091248	0.7433702087402343	2.830489868164062	1.079929290771484	0.7007755432128906	2.964471557617188	1.726825836181641	0.3231824645996094	3.055789306640625	1.709277008056641	0.2281954803466797	3.277453735351562	1.533329010009766	0.2151679534912109	3.442245239257812	1.37391423034668	0.1872700119018555	3.532348876953125	1.384837707519531	0.180236198425293
307	10.2	3.000255981445313	1.204450325012207	0.3455473175048828	2.978127197265625	1.383734161376953	0.3427967224121093	2.939967407226562	1.522337799072266	0.3286342926025391	2.954424194335938	1.740090240478516	0.3549138641357422	2.930804077148438	1.702579010009766	0.3771291961669921	2.841322631835937	1.660604431152344	0.4820749969482422	2.817790649414063	1.38943603515625	0.5461891784667969	2.759464233398437	1.162795806884766	0.5672327575683593	2.7515	1.078280506134033	0.6097288208007813	2.760168334960937	0.9707287044525147	0.6271442260742187	2.785607666015625	1.040954027175903	0.5938958435058594	2.974802124023437	1.705359130859375	0.3254541168212891	3.066014770507812	1.675817413330078	0.2338324661254883	3.216198852539063	1.43384114074707	0.2201916656494141	3.299683837890625	1.217097785949707	0.1694142761230469	3.384849487304688	1.178123138427734	0.1439744873046875
308	10.233333	3.009197387695313	1.178087036132812	0.3519821166992188	2.996780517578125	1.35843684387207	0.352079849243164	2.962014526367188	1.497999069213867	0.3382886657714844	2.971722412109375	1.716785247802734	0.3599566802978516	2.949019653320312	1.679235961914062	0.3831985473632812	2.853406982421875	1.630676788330078	0.4804597320556641	2.800490600585937	1.357255172729492	0.5092882995605469	2.72263623046875	1.136478759765625	0.4871885223388672	2.711032348632813	1.049897003173828	0.5242593078613281	2.735245239257813	0.944343111038208	0.5349271850585937	2.726432006835938	1.022221605300903	0.5083033142089843	2.99277294921875	1.681820068359375	0.3309927368164062	3.078802734375	1.656117614746094	0.2332282180786133	3.17859326171875	1.391831527709961	0.194710823059082	3.213989501953125	1.16563941192627	0.1307005462646484	3.2802236328125	1.086462783813477	0.118674674987793
309	10.266667	3.023852172851562	1.171059463500977	0.3523221435546875	3.017409301757812	1.351997741699219	0.356641616821289	2.98323193359375	1.491947158813477	0.3462282104492188	2.993232177734375	1.711416961669922	0.3642667236328125	2.971973754882812	1.674041229248047	0.3892660675048828	2.875137939453125	1.629802215576172	0.4855473480224609	2.83411669921875	1.355179763793945	0.5027107543945313	2.761494506835938	1.137506645202637	0.4605352783203125	2.778395263671875	1.067197631835938	0.466918212890625	2.736960205078125	0.9659088439941406	0.4657057037353516	2.778867065429687	1.020578804969788	0.4417617950439453	3.012820556640625	1.676082397460938	0.3346617584228516	3.08514453125	1.648215393066406	0.2268848342895508	3.13947412109375	1.373174255371094	0.1726538162231445	3.122819091796875	1.147002410888672	0.09897882843017577	3.166946411132812	1.057973560333252	0.06779424285888672
310	10.3	3.042105346679688	1.156999809265137	0.3529951171875	3.025666625976562	1.336741729736328	0.3521841735839844	2.99792138671875	1.477757247924805	0.3469042053222656	3.01352001953125	1.696258361816406	0.3676995391845703	2.991958618164062	1.659117462158203	0.3926441192626953	2.890485107421875	1.616215484619141	0.4837706909179688	2.866541015625	1.352241760253906	0.4441522674560547	2.793197265625	1.159133934020996	0.3414473724365235	2.797246215820312	1.113698299407959	0.3249042510986328	2.715642333984375	1.048674257278442	0.3145760955810547	2.78398193359375	1.039368445396423	0.3377144012451172	3.031585693359375	1.660951477050781	0.3371981506347657	3.100292358398438	1.635897979736328	0.2263563995361328	3.113320434570312	1.359534927368164	0.1574165802001953	3.034197021484375	1.153562789916992	0.06774752807617188	3.048571411132813	1.054067813873291	0.06306953811645508
311	10.333333	3.038762329101562	1.15693106842041	0.343591537475586	3.031527709960938	1.336304595947265	0.3478423767089843	3.006108520507813	1.477469757080078	0.3418022308349609	3.025927124023438	1.693801086425781	0.3674059906005859	3.002915893554687	1.65690054321289	0.3908087615966797	2.889509521484375	1.618787780761719	0.4677146606445313	2.880958618164063	1.361154159545898	0.4140791778564453	2.825166259765625	1.166375175476074	0.3128115692138672	2.826512817382812	1.151288757324219	0.2678546600341797	2.7689375	1.083100215911865	0.2474837646484375	2.82796826171875	1.07954195022583	0.2408589172363281	3.043994750976562	1.658904724121094	0.3368921813964844	3.10552294921875	1.636174591064453	0.2222594375610352	3.069684814453125	1.368210433959961	0.1367293243408203	2.96557568359375	1.182640937805176	0.04170088195800781	2.957962158203125	1.099187442779541	0.07973366928100586
312	10.366667	3.021648315429688	1.177456237792969	0.3310062408447265	3.017237548828125	1.355851165771484	0.3383043518066406	3.0065107421875	1.498600692749023	0.3399481201171875	3.0274375	1.712267974853515	0.3759769287109375	3.002838012695312	1.674885833740234	0.3962990570068359	2.87973095703125	1.640797332763672	0.4603588104248046	2.887061401367188	1.386664901733399	0.3804868011474609	2.8382734375	1.223924095153809	0.2510855789184571	2.857854370117187	1.205417961120606	0.2021718444824219	2.79133251953125	1.139600051879883	0.191030143737793	2.854962036132813	1.1827861328125	0.1877313041687012	3.046635375976563	1.678649230957031	0.3451645202636718	3.111433349609375	1.678919677734375	0.2301680679321289	3.026915649414063	1.434239608764649	0.1167391204833984	2.890766479492187	1.299168899536133	0.01496331483125687	2.831158935546875	1.261138534545899	0.06202041202783585
313	10.4	3.023938354492188	1.156340751647949	0.3545791473388672	3.026309326171875	1.336708160400391	0.3682972564697266	3.00740625	1.480186141967773	0.3673827972412109	3.037276123046875	1.697464263916016	0.3910040893554687	3.012780395507813	1.661505218505859	0.4152238311767578	2.890731811523438	1.639106903076172	0.4897741088867187	2.841525024414063	1.427147583007812	0.3481234893798828	2.744589233398437	1.465691589355469	0.1368541336059571	2.800943603515625	1.481766860961914	0.06652886199951172	2.77226904296875	1.44662272644043	0.01824915313720703	2.780635498046875	1.501279586791992	0.02192673110961914	3.053520629882812	1.661251953125	0.3603212280273438	3.0944892578125	1.633013610839844	0.2369760131835937	2.9684677734375	1.41576350402832	0.1008687210083008	2.799039306640625	1.328902908325195	-0.01131693315505981	2.776042358398437	1.245341438293457	0.02751250123977661
314	10.433333	3.036767944335938	1.143168464660644	0.3724100494384766	3.039866455078125	1.324945327758789	0.3858905944824219	3.026736328125	1.470164901733398	0.3852475280761719	3.055029907226563	1.689384735107422	0.4073080139160156	3.028234497070312	1.65366650390625	0.4299637603759766	2.905585693359375	1.647345489501953	0.5002937622070313	2.839867797851563	1.488587005615234	0.30691455078125	2.748498901367188	1.556237823486328	0.1064151458740234	2.76025732421875	1.608615447998047	0.02907944488525391	2.701913208007813	1.571341125488281	-0.03518621444702148	2.757374633789063	1.566507995605469	-0.03318500459194183	3.073969360351562	1.652314147949219	0.3788592376708985	3.133629516601562	1.637255554199219	0.2616417922973633	3.019484985351562	1.412344680786133	0.1521824264526367	2.818230102539062	1.454951049804687	0.02959500122070313	2.733812255859375	1.416878143310547	0.07502027130126954
315	10.466667	3.03746240234375	1.139226104736328	0.3742246704101563	3.039387084960937	1.321728271484375	0.3852824554443359	3.029088623046875	1.467495376586914	0.3855754852294922	3.058919677734375	1.687538299560547	0.4023481903076172	3.033035034179687	1.652203674316406	0.4270470733642578	2.913218994140625	1.650758239746094	0.5086803894042968	2.848969848632812	1.52860693359375	0.3032354125976562	2.769676513671875	1.650838562011719	0.1262735061645508	2.761636352539063	1.688816070556641	0.03679912376403809	2.702901611328125	1.680176239013672	-0.04939150619506835	2.737832397460937	1.668624725341797	-0.01026899766921997	3.0765185546875	1.649835083007812	0.3735438537597656	3.13618310546875	1.636388122558594	0.2554676055908203	3.011336181640625	1.449829467773438	0.1297986755371094	2.820333902994792	1.543148345947266	-0.02812197875976563	2.733912963867188	1.508427780151367	0.0377414665222168
316	10.5	3.04243115234375	1.152427574157715	0.3697021484375	3.046608032226563	1.336626419067383	0.3840396118164062	3.036942260742188	1.484163101196289	0.3853152923583985	3.073948852539063	1.70395654296875	0.418088623046875	3.045831176757813	1.667638946533203	0.4398248901367188	2.926520629882813	1.6579609375	0.5243626556396485	2.867599365234375	1.581820434570313	0.2914719543457032	2.787733642578125	1.713583099365235	0.1257497634887695	2.770394409179687	1.755929565429688	0.04410592651367187	2.731617309570312	1.765021636962891	-0.03904412364959717	2.780943969726563	1.761883422851562	0.004395835876464846	3.0913681640625	1.667160858154297	0.3869962615966797	3.155556396484375	1.659411590576172	0.2685038299560547	3.022447387695313	1.48292805480957	0.1289647750854492	2.836604248046875	1.580452301025391	0.005864208221435546	2.740428588867188	1.61901904296875	0.0259184684753418
317	10.533333	3.017808349609375	1.181063980102539	0.3425199890136719	3.022478515625	1.363313171386719	0.3554806823730469	3.012423461914063	1.509055221557617	0.3584248046875	3.042921875	1.728043670654297	0.3827285766601562	3.021744018554688	1.691028411865234	0.4092254791259766	2.9289560546875	1.694676086425781	0.516201187133789	2.70223779296875	1.685948303222656	0.350695556640625	2.595584350585938	1.794725677490234	0.1682897720336914	2.569294189453125	1.843102935791016	0.08707378387451171	2.550938354492188	1.885263061523438	-0.01342364597320557	2.546206909179688	1.814797698974609	0.05521357345581054	3.055809448242187	1.692317230224609	0.349339111328125	3.094710205078125	1.695504516601563	0.2224517288208008	2.861657958984375	1.648419281005859	0.05901362609863281	2.639919189453125	1.713575836181641	-0.005305980682373047	2.548909912109375	1.761377349853516	0.002447731494903565
318	10.566667	3.015658447265625	1.196852722167969	0.3383394622802735	3.0189931640625	1.382147232055664	0.3462772216796875	3.01085009765625	1.530218627929687	0.3468364105224609	3.0598544921875	1.749007965087891	0.3715133972167969	3.036245727539062	1.713136047363281	0.3988508453369141	2.94316259765625	1.708746490478516	0.5117578430175782	2.691125854492188	1.751246887207031	0.3814424285888672	2.58704931640625	1.869317932128906	0.1992833938598633	2.574748413085937	1.942050476074219	0.1327154693603516	2.543210327148437	1.966570709228516	0.04023099517822266	2.524692260742188	1.911482727050781	0.1064005661010742	3.069078857421875	1.712050201416016	0.3371252288818359	3.099884521484375	1.709278015136719	0.2043172988891602	2.8585966796875	1.726513366699219	0.04110437774658203	2.641763916015625	1.827337768554687	-0.006182557582855224	2.543185791015625	1.85961605834961	0.00634774649143219
319	10.6	3.010577758789062	1.205236045837403	0.3408410186767578	3.011389892578125	1.388751922607422	0.3474209442138672	2.999836303710937	1.535089294433594	0.3452909698486328	3.05062451171875	1.750907501220703	0.3729387054443359	3.02504638671875	1.715761810302734	0.398471908569336	2.9244091796875	1.714651641845703	0.5033075256347657	2.684968627929687	1.827899597167969	0.4021683349609375	2.572763793945312	1.959778533935547	0.2390489883422852	2.567001586914063	2.034095886230469	0.1738851165771484	2.563650268554688	2.089040466308594	0.07835684967041015	2.542009643554688	1.998566131591797	0.1310894393920898	3.061132690429687	1.714179138183594	0.339464828491211	3.106702270507812	1.718678405761719	0.2137348175048828	2.888163208007812	1.799746887207031	0.04185437774658203	2.682527221679687	1.920767303466797	0.004169750690460205	2.586201416015625	1.951112243652344	0.02564484596252441
320	10.633333	3.0063310546875	1.215489006042481	0.3399542694091797	3.004609985351562	1.399185028076172	0.3453426971435547	2.995628173828125	1.545851867675781	0.3451002655029297	3.048264038085938	1.761070770263672	0.3754442443847656	3.02108642578125	1.726191802978516	0.3998146057128906	2.922149047851562	1.752708251953125	0.5054084320068359	2.682106079101563	1.881220947265625	0.4227032928466797	2.559935546875	2.020317169189453	0.2727294464111328	2.564168579101563	2.106850708007812	0.2280821838378906	2.568264282226562	2.174443298339844	0.1415820617675781	2.573167602539062	2.119020568847656	0.1802709197998047	3.05970263671875	1.724245422363281	0.3423139953613281	3.124017578125	1.742211669921875	0.2250722045898438	2.934168579101563	1.860741729736328	0.04114665222167969	2.742611694335937	1.999268432617187	-0.008568267107009888	2.65138623046875	2.046868286132812	0.002228848934173584
321	10.666667	3.00257470703125	1.219788352966308	0.3372613830566406	2.996427612304688	1.40405778503418	0.3409472808837891	2.986435424804688	1.551148345947266	0.3408800354003906	3.040107177734375	1.7661962890625	0.3753729553222656	3.012850830078125	1.730796905517578	0.399249526977539	2.918600219726563	1.757642333984375	0.5096558837890625	2.68703369140625	1.917780792236328	0.4656428527832031	2.564666748046875	2.082273315429688	0.3423788452148437	2.5923935546875	2.169860229492187	0.3368932342529297	2.588950439453125	2.237889282226562	0.2545096130371094	2.540690551757812	2.192186767578125	0.2901220245361328	3.051291625976563	1.72991552734375	0.3413480529785156	3.124247192382812	1.754769805908203	0.2304554061889648	2.959912353515625	1.905467163085937	0.04406465530395508	2.777036254882812	2.055333068847657	-0.009655228614807129	2.703674438476563	2.127259582519531	-0.003780576467514038
322	10.7	3.001830200195313	1.220440628051758	0.3346771850585938	2.995358154296875	1.404873443603516	0.3372017974853516	2.9844375	1.552013519287109	0.3359368286132812	3.037139282226562	1.767949798583984	0.3681823272705078	3.010868896484375	1.732381622314453	0.3929473724365234	2.929962158203125	1.765519927978516	0.5118147430419921	2.702524780273437	1.938518280029297	0.5091788482666015	2.569939819335938	2.109674133300781	0.4068690338134766	2.573756225585937	2.206334167480469	0.3906569366455078	2.579135131835938	2.307060607910156	0.3428660583496094	2.568551147460937	2.239001831054688	0.3770553283691406	3.047698486328125	1.731562622070313	0.3339683990478516	3.123123413085938	1.770129791259766	0.2287827606201172	2.997208374023438	1.952783935546875	0.04021527862548828	2.82814892578125	2.116485961914063	-0.02027963447570801	2.779259765625	2.209015747070312	-0.01459375953674317
323	10.733333	2.998061767578125	1.22068384552002	0.3337068939208985	2.989290649414063	1.404792053222656	0.3334460906982422	2.976760498046875	1.551549407958984	0.3301204833984375	3.030509399414062	1.767071166992187	0.36126123046875	3.003896484375	1.73187045288086	0.3860341796875	2.932179443359375	1.764568359375	0.5103678894042969	2.722456909179687	1.954927551269531	0.5459766235351562	2.579515258789063	2.139836486816406	0.499517822265625	2.59258056640625	2.23471875	0.4932636413574218	2.593490600585938	2.329786437988281	0.4348104248046875	2.601639404296875	2.245789184570312	0.4458715515136719	3.041049560546875	1.730450561523438	0.3274175720214844	3.124394287109375	1.768183319091797	0.2278474807739258	3.039107421875	1.973625549316406	0.04050491142272949	2.907079956054687	2.166596862792969	-0.02334826493263245	2.863040161132813	2.257948486328125	-0.02823532867431641
324	10.766667	2.998297607421875	1.224624183654785	0.3337819976806641	2.989403442382812	1.408705535888672	0.3333873291015625	2.97815380859375	1.555603698730469	0.3308007965087891	3.031007446289062	1.771731231689453	0.3588896789550781	3.004944458007813	1.736689819335937	0.3843826904296875	2.945524047851563	1.767767761230469	0.5149621124267578	2.757276000976562	1.970950622558594	0.583575439453125	2.606605712890625	2.155505493164062	0.5698860778808594	2.616025268554687	2.248631469726563	0.5804056091308594	2.627662353515625	2.333055603027344	0.5379874267578125	2.602162475585938	2.256471618652344	0.5028744812011718	3.041312622070312	1.734774353027344	0.3253178558349609	3.127770141601562	1.769199615478516	0.2267906875610352	3.089813354492187	1.995286560058594	0.04784645843505859	2.999894409179688	2.206722473144531	-0.02907814121246338	2.976510986328125	2.309447875976562	-0.03153397369384765
325	10.8	2.993829833984375	1.22459602355957	0.3309354248046875	2.979780639648438	1.407170104980469	0.3272525634765625	2.966830810546875	1.552971649169922	0.3233228454589844	3.014323364257812	1.769121978759766	0.3498086090087891	2.988612548828125	1.734013641357422	0.3750536193847657	2.926609741210938	1.765536468505859	0.5030390014648437	2.762372802734375	1.950403289794922	0.6416541137695313	2.62029833984375	2.140823669433594	0.6478907470703125	2.635179077148437	2.2357841796875	0.6676005554199218	2.655334838867187	2.341123291015625	0.6512322387695313	2.5885771484375	2.240445617675781	0.5960078124999999	3.0260263671875	1.732277557373047	0.3170493774414063	3.110618774414062	1.772531494140625	0.2202701568603516	3.15006591796875	2.005071594238281	0.05357835197448731	3.096491577148438	2.222744873046875	-0.03433926105499267	3.0862353515625	2.323304138183594	-0.02728199863433838
326	10.833333	2.992969116210937	1.224360740661621	0.3288533325195312	2.977848999023437	1.406325897216797	0.3212130279541016	2.966348754882812	1.551856994628906	0.3154681091308594	3.010498901367187	1.768873718261719	0.3359461822509766	2.984712158203125	1.734342254638672	0.3617111358642578	2.921169189453125	1.770769714355469	0.4865558471679687	2.790405883789062	1.934240051269531	0.6749504089355469	2.646078125	2.114748168945312	0.7276423950195312	2.64692431640625	2.210465942382813	0.7474099731445312	2.637188354492188	2.309827087402343	0.7709674682617187	2.6098251953125	2.225725341796875	0.6924740295410157	3.023358520507812	1.731229278564453	0.3047030029296875	3.1091728515625	1.777214294433594	0.2121456985473633	3.206122680664063	2.006860382080078	0.06894775772094727	3.204446044921875	2.22699609375	-0.02605666065216064	3.185114135742188	2.322371948242187	-0.02714162063598633
327	10.866667	2.991534790039062	1.225721481323242	0.3253101654052735	2.97343115234375	1.407023132324219	0.3168699188232422	2.959872436523438	1.552077575683594	0.3106475677490235	3.001322265625	1.768975189208984	0.3324951019287109	2.975201782226562	1.734245422363281	0.3574458160400391	2.909490356445312	1.776304016113281	0.480303237915039	2.820140258789062	1.906027435302734	0.7116952819824218	2.670812744140625	2.063135559082031	0.8038038024902343	2.68464697265625	2.153953796386719	0.8380313415527344	2.695697631835937	2.254430786132812	0.8656260681152343	2.649789306640625	2.185414245605469	0.7986228637695312	3.01537109375	1.731582916259766	0.3016567840576172	3.102973266601563	1.783989837646484	0.2142952880859375	3.254968994140625	1.994347595214844	0.09020401382446289	3.29289990234375	2.203770568847657	-0.01634213781356812	3.28081640625	2.300477966308594	-0.01423596704006195
328	10.9	2.991081665039062	1.228255233764648	0.3265803527832031	2.9722529296875	1.408543899536133	0.3174459838867187	2.957775634765625	1.552738494873047	0.310434555053711	2.99810693359375	1.768473419189453	0.3337233428955078	2.971654418945312	1.733771759033203	0.3578468170166016	2.904936157226563	1.77676806640625	0.4791156921386719	2.836272583007812	1.86555712890625	0.7325927124023437	2.70834033203125	2.012619995117188	0.8630620727539062	2.722484619140625	2.091254150390625	0.9185746154785156	2.742802001953125	2.179045166015625	0.9715299987792969	2.666145629882813	2.119582885742187	0.8642686157226562	3.012818603515625	1.731437469482422	0.3032620239257813	3.10262646484375	1.783775909423828	0.2191129379272461	3.294819458007813	1.966009399414063	0.1112072868347168	3.375021850585938	2.165119018554687	0.01024586391448975	3.381829223632812	2.259375732421875	-0.006388639926910401
329	10.933333	2.983233642578125	1.226317558288574	0.3246767425537109	2.958459716796875	1.405489227294922	0.3167193603515625	2.93529931640625	1.548032348632812	0.308482192993164	2.968412109375	1.76483203125	0.3287954406738282	2.94423828125	1.729472961425781	0.3538730163574219	2.879033081054688	1.770088775634766	0.4756689758300781	2.85149755859375	1.813784606933594	0.7500834655761719	2.738246948242188	1.936609771728516	0.9151153869628906	2.746512817382813	2.007293670654297	0.9811296691894531	2.782654418945312	2.085631958007812	1.045267272949219	2.683085815429687	2.030469055175781	0.9425699462890625	2.983281372070312	1.728169250488281	0.298301513671875	3.0689990234375	1.767380279541016	0.2048551025390625	3.318902099609375	1.891656219482422	0.1478449249267578	3.449022094726563	2.065017944335938	0.05995106887817382	3.489119506835937	2.15079736328125	0.0416425838470459
330	10.966667	2.974102905273438	1.20983716583252	0.3249811248779297	2.951542236328125	1.388918090820312	0.3117698516845703	2.929672729492188	1.531227600097656	0.2990326843261719	2.9636728515625	1.748452484130859	0.3141142578125	2.939293090820312	1.713849578857422	0.3398903961181641	2.873390014648438	1.757787963867187	0.4590625762939453	2.8790185546875	1.760618865966797	0.7376019287109374	2.783841430664062	1.834430633544922	0.9391646118164062	2.807887329101562	1.884524475097656	1.018767028808594	2.860077758789062	1.95223779296875	1.058795562744141	2.752329223632812	1.909957244873047	1.025974304199219	2.978444580078125	1.710925567626953	0.2846626281738281	3.064679565429687	1.744990173339844	0.1902654190063477	3.3406943359375	1.776016693115234	0.157939811706543	3.531716552734375	1.839465850830078	0.05618063354492188	3.576216918945312	1.852899993896485	0.01481937873363495
331	11	2.967595581054687	1.20521044921875	0.3279153900146484	2.945268432617187	1.386140213012695	0.3162367553710937	2.924845703125	1.530050018310547	0.305451889038086	2.960546020507812	1.749280944824219	0.3171282501220703	2.937785888671875	1.714539398193359	0.3452436828613281	2.881046875	1.758855834960938	0.472187973022461	2.900536254882812	1.704929504394531	0.7473679809570313	2.830458740234375	1.707444213867187	0.9741513671875	2.863042724609375	1.737469543457031	1.058077514648438	2.889430419921875	1.797851623535156	1.1377197265625	2.798589721679687	1.771295959472656	1.04311767578125	2.973255493164062	1.711227020263672	0.2863582611083985	3.055092163085938	1.713902008056641	0.1800639038085937	3.30712451171875	1.635189117431641	0.1845666809082031	3.494943481445312	1.671713287353516	0.05546135711669922	3.547129028320312	1.696864135742187	0.02333514404296875
332	11.033333	2.971315673828125	1.215070259094238	0.3281469421386719	2.9487236328125	1.396124252319336	0.3161358642578125	2.922887573242187	1.53923681640625	0.3017124176025391	2.95514892578125	1.759008514404297	0.3164035339355469	2.931700439453125	1.723785461425781	0.3431866149902344	2.867755249023437	1.753880920410156	0.4694706420898437	2.888501953125	1.665758026123047	0.737078857421875	2.826237426757813	1.610047576904297	0.9593940734863281	2.865915161132812	1.639552551269531	1.040387268066406	2.910417358398438	1.684585968017578	1.128119506835938	2.824561767578125	1.665667602539063	1.067660278320313	2.96962841796875	1.721270385742188	0.286038101196289	3.055413452148438	1.713205657958984	0.1842248840332031	3.3033369140625	1.602550415039062	0.2238741760253906	3.505614379882813	1.594623947143555	0.1156935653686523	3.579158081054688	1.657834411621094	0.1543182830810547
333	11.066667	2.973363403320312	1.22235026550293	0.3271280212402344	2.948516479492187	1.403955078125	0.3145767364501953	2.921122314453125	1.547478759765625	0.2997482299804687	2.946848266601562	1.769360198974609	0.3076332855224609	2.923893310546875	1.734305023193359	0.3352476654052734	2.85410986328125	1.754151641845703	0.4606645202636719	2.8900078125	1.623685455322266	0.7104185485839845	2.85195849609375	1.510611251831055	0.9166774291992188	2.879907470703125	1.511900955200195	1.009801025390625	2.899935668945313	1.527793701171875	1.114974670410156	2.8904130859375	1.527575546264648	1.041985443115234	2.962983642578125	1.730844970703125	0.2787266693115235	3.049046752929687	1.701561798095703	0.1814990463256836	3.30172314453125	1.581690002441406	0.2157602844238281	3.516858764648437	1.506811904907226	0.140131233215332	3.586697998046875	1.585892578125	0.15355517578125
334	11.1	2.975380737304687	1.230871658325195	0.3321867370605469	2.949930786132812	1.412668060302734	0.3206717834472657	2.924091552734375	1.556728363037109	0.308146713256836	2.944863403320312	1.779529083251953	0.3160886688232422	2.922761108398437	1.743773529052735	0.3436637725830078	2.854146484375	1.747449096679687	0.4691964111328125	2.895848876953125	1.573887908935547	0.6900140991210937	2.86874462890625	1.414681274414062	0.8664413452148437	2.884784545898437	1.416296463012695	0.9612004089355468	2.88004248046875	1.427885559082031	1.063037902832031	2.851812377929687	1.411384841918945	0.9761084289550781	2.961787353515625	1.741445587158203	0.2871995697021484	3.047777709960938	1.711112121582031	0.1901772689819336	3.298606567382813	1.581695587158203	0.2085215606689453	3.519301635742187	1.494097229003906	0.1624491271972656	3.615655517578125	1.526443405151367	0.1652645721435547
335	11.133333	2.979416625976563	1.22500740814209	0.3290268859863281	2.9536884765625	1.407664596557617	0.3203616638183594	2.9254716796875	1.551939849853516	0.3084026489257813	2.937787963867187	1.775779937744141	0.3221827545166016	2.91559716796875	1.738516754150391	0.3475030517578125	2.840517944335938	1.727050903320313	0.4685250244140625	2.86688427734375	1.516545196533203	0.6593819274902344	2.845853637695313	1.332630905151367	0.8121600036621094	2.8618955078125	1.290795455932617	0.9007030029296875	2.844831420898438	1.271661415100098	1.001839630126953	2.848999145507813	1.270990905761719	0.9266513671875	2.957514038085938	1.738879791259766	0.2936992797851562	3.048548828125	1.706415466308594	0.203668228149414	3.29701806640625	1.560922485351562	0.2279610900878906	3.507551635742187	1.444171417236328	0.1984848403930664	3.601358154296875	1.487262283325195	0.2012671203613281
336	11.166667	2.988183837890625	1.231878150939941	0.330291732788086	2.96238427734375	1.413517868041992	0.3233172760009766	2.932881713867188	1.556754028320313	0.3117955627441406	2.93343798828125	1.779376861572266	0.3230360107421875	2.913489135742187	1.741191650390625	0.3488003845214844	2.842612060546875	1.717442596435547	0.4700479583740235	2.87355615234375	1.483731918334961	0.6274366455078124	2.847625	1.273420318603516	0.7365675354003907	2.849291870117188	1.211700431823731	0.8121274719238281	2.846878051757812	1.163946815490723	0.9109925842285156	2.873325927734375	1.221690765380859	0.8350921936035156	2.954813842773437	1.743899505615234	0.294935546875	3.0452216796875	1.711683746337891	0.2044504547119141	3.28209619140625	1.549308044433594	0.2330962600708008	3.474208740234375	1.413953506469727	0.1960561218261719	3.569507080078125	1.438055587768555	0.1965058822631836
337	11.2	3.001483642578125	1.22994204711914	0.3293790588378906	2.979489868164062	1.410721054077148	0.3252524871826172	2.951979248046875	1.553322174072266	0.3151977844238281	2.943703491210937	1.774111724853516	0.3249613647460937	2.92387548828125	1.735788696289063	0.3501037292480469	2.848825073242187	1.699782257080078	0.4672137908935547	2.877925659179687	1.444791397094727	0.5838258361816406	2.840244995117187	1.221867164611816	0.6494952697753906	2.83201708984375	1.145005432128906	0.7076200561523438	2.80624560546875	1.081431564331055	0.7918893127441406	2.797862060546875	1.117792911529541	0.7081748657226563	2.967818237304687	1.739452545166016	0.2980543823242188	3.063949340820312	1.710511627197266	0.2106647033691406	3.277985961914062	1.522415588378906	0.2255531997680664	3.439095825195313	1.364485382080078	0.16857373046875	3.536401489257813	1.369667388916016	0.1812754821777344
338	11.233333	2.997048461914062	1.208726455688477	0.3320373382568359	2.9802587890625	1.388783508300781	0.3288508911132813	2.952004516601562	1.530078948974609	0.3166587829589844	2.95101318359375	1.749580749511719	0.3308544311523438	2.93031591796875	1.711680755615234	0.3554046936035156	2.853253784179687	1.669633911132812	0.4694711608886719	2.857387817382813	1.400398483276367	0.5447968139648438	2.808162353515625	1.171992935180664	0.5702671203613281	2.800749633789063	1.079738254547119	0.5982848510742187	2.763662475585938	0.9982676858901978	0.6528415222167969	2.800391967773438	1.053425304412842	0.6056486511230469	2.973601440429688	1.714852874755859	0.3030475616455078	3.06447509765625	1.677483306884766	0.214088005065918	3.205157348632813	1.429813674926758	0.2121397247314453	3.288022094726562	1.217514839172363	0.1461479110717774	3.37886083984375	1.178411643981934	0.1341692276000976
339	11.266667	2.998541259765625	1.196981323242188	0.3319819641113281	2.98547314453125	1.376487182617188	0.3299751129150391	2.959162475585938	1.517533325195313	0.3182163391113281	2.965510864257813	1.735625213623047	0.3364143676757813	2.943736328125	1.698165557861328	0.3603019561767578	2.860891967773437	1.654889831542969	0.4695271453857421	2.840085571289062	1.378632736206055	0.5004481353759765	2.771377563476562	1.155365425109863	0.4897796173095703	2.74741796875	1.063241680145264	0.4976878967285157	2.697895263671875	0.9767933540344238	0.5307215576171875	2.785084350585938	1.042769269943237	0.5135603637695312	2.986748901367188	1.700846893310547	0.3079331665039062	3.072450927734375	1.659591369628906	0.2161495590209961	3.157441650390625	1.390221603393555	0.1937867126464844	3.187384399414062	1.170210815429688	0.1120534400939941	3.249410522460938	1.105281745910645	0.07908701133728027
340	11.3	3.009223510742188	1.182993408203125	0.3359365539550781	2.997988647460938	1.362886993408203	0.3359800109863281	2.973222778320312	1.504578048706055	0.3268740692138672	2.979753784179688	1.723330780029297	0.3422798461914063	2.958934204101562	1.686146087646484	0.3674932098388672	2.873383911132812	1.640444274902344	0.4738707122802734	2.82937451171875	1.364941207885742	0.4662419738769531	2.739246744791667	1.1551900583903	0.4112466939290365	2.71416552734375	1.069741691589355	0.4419957733154297	2.674148559570312	0.9838032436370849	0.4800624237060547	2.744673706054687	1.031735900878906	0.4686383361816406	3.000036010742187	1.688081146240235	0.3133401031494141	3.076056518554688	1.652943206787109	0.2108728103637695	3.10204541015625	1.372997222900391	0.1668375473022461	3.074563842773437	1.149399589538574	0.09368105316162109	3.103821166992188	1.055295738220215	0.06709868812561035
341	11.333333	3.021114013671875	1.171795341491699	0.3388926544189453	3.004259033203125	1.350169128417969	0.3360140838623047	2.987351806640625	1.492343688964844	0.33157470703125	2.999186889648437	1.709886871337891	0.3483024291992187	2.976114990234375	1.673334075927734	0.3720754089355469	2.876367553710938	1.628184173583984	0.4643544616699219	2.81019384765625	1.371195449829102	0.3836939239501953	2.7349599609375	1.172724914550781	0.2877767333984375	2.747236328125	1.124740852355957	0.2653775939941406	2.75744873046875	1.070921558380127	0.2382409286499023	2.80490380859375	1.095282600402832	0.3380350494384766	3.019881958007812	1.674352874755859	0.3204448394775391	3.0950986328125	1.640887542724609	0.2177966842651367	3.082895751953125	1.365198959350586	0.1530387649536133	2.993187377929687	1.168695304870605	0.05703498649597168	2.977628540039063	1.071257183074951	0.05515716552734375
342	11.366667	3.023349609375	1.169694465637207	0.3440624542236328	3.007574462890625	1.348121520996094	0.3427124481201171	2.9933740234375	1.490720916748047	0.3402527770996093	3.0068720703125	1.707519744873047	0.3632036285400391	2.982566162109375	1.670620880126953	0.3850486602783203	2.872710693359375	1.625840393066406	0.4650477752685547	2.8051337890625	1.377713134765625	0.3603690338134766	2.7247998046875	1.210119781494141	0.2254440689086914	2.7332509765625	1.170795349121094	0.1972195739746094	2.751876831054688	1.123400016784668	0.1523408203125	2.786154296875	1.130126312255859	0.2617375640869141	3.028190063476563	1.672519317626953	0.3352659606933593	3.1028134765625	1.643749816894531	0.2306621551513672	3.057749633789062	1.38077880859375	0.1356864585876465	2.931662109375	1.222927543640137	0.01279878640174866	2.85886572265625	1.16655924987793	0.0375353856086731
343	11.4	3.013562255859375	1.17433438873291	0.3436084899902344	3.002923217773438	1.353924545288086	0.3481144104003906	2.995570922851562	1.498251678466797	0.3502069091796875	3.022406494140625	1.714597991943359	0.3798638000488281	2.994114135742187	1.678727233886719	0.3990135498046875	2.868243286132812	1.64020849609375	0.4546971282958985	2.792671875	1.421555313110352	0.3015847778320312	2.709909057617187	1.344679931640625	0.09771770095825195	2.717846801757813	1.303996643066406	0.05339990043640137	2.72995263671875	1.275689308166504	0.007682982668280602	2.753752685546875	1.270845344543457	0.1209363288879395	3.0431748046875	1.678580810546875	0.3524951171875	3.113206665039062	1.648633239746094	0.2443556137084961	3.025177124023438	1.417638763427734	0.1019207153320313	2.847687744140625	1.343167282104492	-0.03709797286987304	2.756749389648437	1.322562484741211	-0.02990259921550751
344	11.433333	3.000642333984375	1.147154052734375	0.3401286926269531	2.998590942382813	1.327962631225586	0.348067626953125	2.991777221679688	1.472546997070312	0.350527572631836	3.017662109375	1.690708068847656	0.3666777648925781	2.993364501953125	1.655275817871094	0.3917671813964844	2.874954223632812	1.638402069091797	0.4731430969238281	2.781468383789062	1.423008255004883	0.3560523223876954	2.652933349609375	1.472128555297852	0.1710801544189453	2.717702514648438	1.467817504882813	0.09914845275878906	2.756829223632812	1.459620132446289	0.01811932766437531	2.751878295898437	1.474945022583008	0.08504704475402833	3.035005615234375	1.653753997802734	0.3376312255859375	3.083258422851562	1.624882080078125	0.2174251708984375	2.982512084960938	1.384112731933594	0.1043950843811035	2.76122900390625	1.396897308349609	0.01762385559082031	2.678250610351562	1.388646133422851	-0.03787595057487488
345	11.466667	2.993846923828125	1.136185211181641	0.335605239868164	2.990149169921875	1.318862396240234	0.3379322357177734	2.983358276367188	1.464821044921875	0.3370283813476562	3.009578979492187	1.684627136230469	0.3436596221923828	2.9856552734375	1.649904632568359	0.3709046478271484	2.8711943359375	1.648935852050781	0.4619252777099609	2.686223999023437	1.503595413208008	0.3094776306152344	2.637063720703125	1.640959899902344	0.2021950607299805	2.679806396484375	1.679479370117188	0.1402473812103271	2.701643310546875	1.737512725830078	0.1145650634765625	2.674660278320313	1.696466857910156	0.1401123108863831	3.026474243164063	1.646476135253906	0.3155832977294922	3.06694970703125	1.618884521484375	0.1915816268920899	2.922454711914062	1.423281814575195	0.03763967132568359	2.712003499348958	1.441608032226563	-0.06760215059916179	2.6261982421875	1.430287734985352	-0.06580552530288697
346	11.5	2.99016845703125	1.151190818786621	0.3345121612548828	2.9884453125	1.334475204467773	0.3388965454101562	2.983194580078125	1.480955444335938	0.3394084167480469	3.00483447265625	1.701804321289063	0.3547116088867187	2.980534057617187	1.665663452148438	0.3799482421875	2.864682006835937	1.65794921875	0.4687512969970703	2.661220336914063	1.586804412841797	0.2863147277832031	2.637667358398438	1.765157531738281	0.2122449645996094	2.659345947265625	1.808430877685547	0.1556192741394043	2.662515014648438	1.863810424804687	0.1273076763153076	2.66178564453125	1.840367980957031	0.156556435585022	3.023580932617188	1.664707214355469	0.3258389739990234	3.07710400390625	1.642245880126953	0.2045502395629883	2.91286181640625	1.510759750366211	0.00764510440826416	2.705989013671875	1.596264251708984	-0.08003971862792969	2.6234560546875	1.614711212158203	-0.09471204662322998
347	11.533333	2.982480224609375	1.166542518615723	0.32408349609375	2.98245947265625	1.349685165405274	0.3290727233886719	2.980621337890625	1.496163024902344	0.3319511108398437	3.008635498046875	1.716151123046875	0.35402783203125	2.98389208984375	1.679857086181641	0.3785733947753906	2.872081176757812	1.676067443847656	0.4727513275146484	2.63432080078125	1.664413909912109	0.3224162750244141	2.651964111328125	1.850058410644531	0.2165879364013672	2.6257998046875	1.916787811279297	0.1872910041809082	2.6025263671875	1.989827056884766	0.1455284900665283	2.624162109375	1.933731750488281	0.1603536720275879	3.025743408203125	1.67940234375	0.3235680236816406	3.076607055664062	1.66579849243164	0.2000783157348633	2.891069946289063	1.595379028320312	-0.002578011512756348	2.6849794921875	1.695448333740234	-0.07117218208312989	2.599822998046875	1.725857360839844	-0.1103841094970703
348	11.566667	2.991971435546875	1.170910835266113	0.3281875610351562	3.00023681640625	1.352550842285156	0.3381976318359375	3.002140258789063	1.49807470703125	0.3432432708740234	3.049288330078125	1.713293731689453	0.3673841094970703	3.023273315429687	1.678817810058594	0.3924931945800781	2.915251831054688	1.678617401123047	0.4899057769775391	2.662206787109375	1.746596771240234	0.3854707641601562	2.6074580078125	1.876499298095703	0.1985400161743164	2.57247314453125	1.946201904296875	0.1479112930297852	2.529143798828125	2.022053802490234	0.08658623886108398	2.551853759765625	1.944731994628906	0.1209874610900879	3.061375	1.676143402099609	0.335561996459961	3.11030322265625	1.667810119628906	0.2132199935913086	2.9166826171875	1.690118835449219	0.002019933700561524	2.724560546875	1.820847412109375	-0.03122382736206055	2.626791625976562	1.822895568847656	-0.04344360542297364
349	11.6	2.985819946289062	1.18434538269043	0.3268118133544922	2.989866088867188	1.366607559204101	0.3337792510986328	2.988906372070312	1.512428802490234	0.3367570037841797	3.045895629882812	1.725166290283203	0.364759048461914	3.017992919921875	1.691451110839844	0.3890857696533203	2.915598876953125	1.715091979980469	0.4905945129394531	2.663601318359375	1.824089324951172	0.4252222290039063	2.601925415039062	1.977909332275391	0.26299267578125	2.556658935546875	2.046440246582031	0.2352903060913086	2.502728515625	2.116780334472656	0.1993517379760742	2.542326293945313	2.040261108398438	0.2070734939575195	3.056581298828125	1.687978759765625	0.332452651977539	3.114994995117188	1.697509521484375	0.2154271926879883	2.938467895507813	1.769435729980469	-0.0001138372421264642	2.767657958984375	1.930261108398438	-0.01703542518615722	2.682658081054687	1.946603424072266	-0.05764771842956543
350	11.633333	2.98383837890625	1.191283538818359	0.325820068359375	2.985224487304688	1.374472244262695	0.3322158660888672	2.9829892578125	1.520970581054688	0.3352239379882813	3.038411865234375	1.734558349609375	0.3679236907958985	3.00984423828125	1.700248931884766	0.3911354675292968	2.914558715820313	1.726511627197266	0.4996977844238282	2.6715478515625	1.870255249023437	0.4711585083007812	2.601546264648437	2.041853485107422	0.3291542053222656	2.557180908203125	2.118173461914062	0.3126392364501953	2.5120341796875	2.186160461425781	0.2807843780517578	2.55865478515625	2.136331787109375	0.2710840148925782	3.05025634765625	1.697670257568359	0.335224609375	3.12535595703125	1.714259429931641	0.2273733596801758	2.99428271484375	1.823584655761719	-0.005744410514831544	2.8293896484375	1.993050811767578	-0.02809200477600098	2.759768310546875	2.036979614257812	-0.08062040328979492
351	11.666667	2.98072412109375	1.203446594238281	0.3241734771728516	2.980589233398438	1.386359588623047	0.3281305694580078	2.976755126953125	1.532560424804688	0.3289608612060547	3.033052612304687	1.745229370117187	0.3632437286376953	3.004869018554688	1.710771514892578	0.3865013885498046	2.926946411132812	1.737982696533203	0.5073590545654296	2.697304077148438	1.902255279541015	0.5309471740722655	2.599088012695312	2.091367248535156	0.4397914276123047	2.565930297851563	2.170945556640625	0.4146007690429687	2.522055053710937	2.251928344726563	0.3752707214355469	2.552469116210938	2.17566357421875	0.3694457092285156	3.044242919921875	1.708774719238281	0.3299382934570312	3.127724365234375	1.731950714111328	0.2281701812744141	3.037242797851563	1.890147003173828	0.004767354249954224	2.886883544921875	2.06962060546875	-0.04805878067016602	2.834257690429688	2.149290161132813	-0.08351042938232422
352	11.7	2.977394409179688	1.211664085388183	0.322679946899414	2.97440869140625	1.394120880126953	0.3217410278320313	2.970060302734375	1.539936248779297	0.3197796630859375	3.027618408203125	1.7519296875	0.352406509399414	2.999454833984375	1.7178330078125	0.3759915313720703	2.934051147460937	1.748143432617188	0.5030637054443359	2.718533325195312	1.911302307128906	0.5839453125	2.592006225585938	2.0984033203125	0.5165044250488281	2.58278857421875	2.193326416015625	0.5206607360839843	2.5479892578125	2.287257019042968	0.47714990234375	2.567183837890625	2.227468017578125	0.4798067474365234	3.038373168945313	1.715336791992188	0.319311264038086	3.127234375	1.746750946044922	0.2242464599609375	3.09020361328125	1.924771118164062	0.000934795379638672	2.95107080078125	2.102962219238281	-0.0803275032043457	2.931787719726563	2.203819946289062	-0.1027607154846191
353	11.733333	2.97662060546875	1.218747924804688	0.3218122253417969	2.970993286132813	1.401908935546875	0.3197160797119141	2.968077270507813	1.548320068359375	0.3190847778320313	3.022987548828125	1.762285217285156	0.3497605285644532	2.994494873046875	1.72812646484375	0.3733361206054687	2.924682861328125	1.754406127929688	0.4990590057373047	2.756124877929687	1.934132476806641	0.6383157043457031	2.606361938476562	2.113457641601562	0.5950545043945312	2.599415893554688	2.2082099609375	0.6143218383789062	2.613927490234375	2.312238098144531	0.598615509033203	2.570335205078125	2.229917419433594	0.5742202453613281	3.034930297851562	1.725137084960938	0.3173728485107422	3.12654931640625	1.757216796875	0.2243666076660156	3.167622192382813	1.959163055419922	0.021476318359375	3.045963745117187	2.139235229492187	-0.08110697174072265	3.048041015625	2.243019409179688	-0.1015146446228027
354	11.766667	2.9763525390625	1.219249298095703	0.3207090148925781	2.96984912109375	1.402933624267578	0.3178542785644531	2.9668720703125	1.549767181396484	0.3169389343261719	3.023433959960937	1.764090484619141	0.3471092071533203	2.9951953125	1.729887664794922	0.3712568969726562	2.929531372070312	1.75592822265625	0.4999640655517578	2.788078857421875	1.927669830322265	0.6765751342773438	2.63887109375	2.113527038574219	0.687557861328125	2.630196655273437	2.202899047851562	0.7168612976074218	2.643109619140625	2.300333740234375	0.6929671020507813	2.60677197265625	2.207812194824219	0.6412622680664062	3.034606201171875	1.7268564453125	0.3142867279052735	3.126149780273438	1.758506927490235	0.2204524536132813	3.21855029296875	1.964265563964844	0.03885967636108398	3.138061401367187	2.166315979003906	-0.06612400436401367	3.160794555664062	2.26253515625	-0.1048171234130859
355	11.8	2.973133056640625	1.22075333404541	0.3204562530517578	2.964042236328125	1.40416877746582	0.3171858215332031	2.958970458984375	1.550829650878906	0.3158424835205078	3.010548828125	1.766469360351562	0.3439526062011719	2.983572387695313	1.731739105224609	0.3687009887695313	2.920149536132813	1.758411346435547	0.4979754486083985	2.820770141601563	1.905598449707031	0.719923828125	2.6726328125	2.08547216796875	0.7715313415527344	2.667395629882813	2.1679091796875	0.8233497314453124	2.671279663085937	2.229598754882812	0.7772369384765625	2.632554321289063	2.189256896972656	0.7397875061035156	3.022138427734375	1.729376129150391	0.3111868286132813	3.1108798828125	1.765653228759765	0.217107177734375	3.255616943359375	1.958577575683594	0.06091580963134766	3.237517944335937	2.168264587402343	-0.05396926879882813	3.276737182617187	2.262865966796875	-0.08284565734863281
356	11.833333	2.976875244140625	1.22574169921875	0.3210989074707031	2.965502807617188	1.408712524414062	0.3143382110595703	2.958884643554687	1.555110687255859	0.3106363525390625	3.001863647460937	1.772585235595703	0.3366954498291015	2.974216064453125	1.737657928466797	0.3602118072509766	2.90112060546875	1.766595886230469	0.4832792053222656	2.855593627929688	1.870532623291016	0.7403463745117187	2.727193115234375	2.039947143554687	0.8467664184570313	2.738620361328125	2.119350158691407	0.9038121948242188	2.730713745117188	2.163810729980469	0.8725235595703125	2.6851611328125	2.1460703125	0.8663905639648437	3.016877197265625	1.735165466308594	0.3059679870605468	3.112158813476563	1.774852813720703	0.2190263671875	3.324292846679687	1.931637145996094	0.1007663269042969	3.328883666992188	2.124723693847656	-0.03905052089691162	3.388711059570312	2.208464965820313	-0.05599742317199707
357	11.866667	2.97406396484375	1.223279975891113	0.3214971008300781	2.959182861328125	1.405613418579102	0.3134210662841797	2.948759765625	1.551467864990234	0.3079601135253907	2.987849853515625	1.769464050292969	0.3324057006835938	2.961403564453125	1.734165069580078	0.3565653991699219	2.890780639648438	1.763993225097656	0.4809576263427734	2.877100463867188	1.828979614257813	0.7543045959472656	2.776800048828125	1.974056396484375	0.91310205078125	2.786870483398437	2.043561706542969	0.9803799438476563	2.771016967773438	2.087385009765625	0.9627593383789063	2.722162109375	2.06263232421875	0.9390767211914062	3.002982788085937	1.732280426025391	0.3015373229980469	3.09587060546875	1.768129058837891	0.2106238250732422	3.343045654296875	1.884630035400391	0.1183823013305664	3.382376586914063	2.074236938476563	-0.01708527302742004	3.471622924804687	2.123846130371094	-0.03632967567443848
358	11.9	2.969623779296875	1.202614959716797	0.3264152069091797	2.961124145507812	1.384219497680664	0.3164898834228516	2.954452880859375	1.529325561523438	0.3088421630859375	2.99700341796875	1.745927001953125	0.330747299194336	2.969317504882813	1.711719696044922	0.3544912719726563	2.896574584960938	1.742892852783203	0.4763228302001953	2.881775390625	1.770298553466797	0.7557631835937499	2.803723388671875	1.883708190917969	0.9476483154296875	2.853506469726562	1.916139801025391	1.026014709472656	2.853204345703125	1.942854675292969	1.015619323730469	2.801393920898438	1.956946685791016	1.038234008789062	3.012170288085938	1.708109710693359	0.3011787872314453	3.108628295898438	1.716013885498047	0.2097128372192383	3.381398315429688	1.673418518066406	0.2051350479125977	3.5652705078125	1.757888336181641	0.1093200988769531	3.623004638671875	1.832311462402344	0.09415119171142577
359	11.933333	2.960858154296875	1.204240058898926	0.3268291473388672	2.944483276367188	1.384942993164063	0.3168692169189453	2.932004028320312	1.529430084228516	0.3093686828613281	2.964854614257812	1.748140014648437	0.3171886138916016	2.94177001953125	1.714033966064453	0.3450758514404297	2.879140747070313	1.743569274902344	0.4721592254638672	2.902428344726562	1.701001586914062	0.7493021240234374	2.832605712890625	1.770971496582031	0.9634858703613282	2.876657958984375	1.803955200195313	1.043222106933594	2.859802978515625	1.834761779785156	1.042072021484375	2.829777221679687	1.825318603515625	1.069531311035156	2.9787783203125	1.7096640625	0.2879701385498047	3.061318969726563	1.697619232177734	0.189233512878418	3.319483520507813	1.617985931396484	0.2049907836914062	3.514385986328125	1.660700012207031	0.08999871063232422	3.592912353515625	1.718108276367188	0.08472382354736328
360	11.966667	2.96458984375	1.210335662841797	0.3237073669433593	2.943448120117187	1.391258758544922	0.3125616607666015	2.929489379882813	1.536092224121094	0.305762939453125	2.9579306640625	1.756350952148438	0.3117840270996094	2.936140014648438	1.721698181152344	0.3404841003417969	2.874359130859375	1.742318023681641	0.4697102661132813	2.910962158203125	1.651430755615234	0.7341104125976563	2.85754638671875	1.650963714599609	0.9648077087402345	2.913486572265625	1.675709381103516	1.037365661621094	2.88383056640625	1.682029418945313	1.069422241210938	2.901805297851562	1.657536773681641	1.082041687011719	2.972059936523437	1.71794921875	0.282315185546875	3.05201708984375	1.702610656738281	0.1813392486572266	3.313053588867187	1.600145538330078	0.2073632659912109	3.527526000976563	1.60392594909668	0.1170941543579102	3.593326293945313	1.672097381591797	0.12875537109375
361	12	2.96684375	1.217152626037598	0.3235309906005859	2.941552734375	1.398129440307617	0.3114228820800781	2.923760620117188	1.542856323242188	0.3035209045410157	2.946560424804687	1.7646025390625	0.3089112091064453	2.92594384765625	1.729281982421875	0.3379418487548828	2.86455322265625	1.747726135253906	0.4678593444824218	2.90669189453125	1.617833190917969	0.7159028320312499	2.8662490234375	1.534244354248047	0.9338145141601563	2.913457397460938	1.542482879638672	1.019173370361328	2.8903271484375	1.562223358154297	1.036506652832031	2.886502685546875	1.526071273803711	1.053573791503906	2.9614013671875	1.726425628662109	0.2793047332763672	3.039865966796875	1.707196319580078	0.1783672027587891	3.301373413085938	1.597684692382813	0.1934692306518555	3.521423706054687	1.541654571533203	0.1186008529663086	3.602878662109375	1.597700744628906	0.1252582168579102
362	12.033333	2.966788208007813	1.218163299560547	0.3275740814208984	2.939440551757812	1.399303451538086	0.3160657806396484	2.920153686523437	1.544119567871094	0.3082131500244141	2.943769775390625	1.766141021728516	0.3183441619873047	2.923618408203125	1.730180816650391	0.3471527252197266	2.863374267578125	1.737840637207031	0.4797236938476562	2.904107788085938	1.573163330078125	0.7077003479003907	2.885981567382812	1.448694046020508	0.9097430419921875	2.910639770507812	1.404423568725586	0.9912452087402344	2.907902221679687	1.419235504150391	0.9996333618164063	2.900380249023438	1.372027313232422	0.9878005981445312	2.9579111328125	1.728484161376953	0.2873528137207031	3.038807739257813	1.708033477783203	0.1848742065429688	3.268869018554687	1.550959747314453	0.1979793853759765	3.47065185546875	1.452397384643555	0.111851676940918	3.559845336914062	1.472713531494141	0.1010878067016601
363	12.066667	2.981912719726562	1.225513114929199	0.3268824005126953	2.95327978515625	1.407357940673828	0.3200545501708985	2.930088134765625	1.552348358154297	0.3148736572265625	2.940494506835937	1.775803649902344	0.326774169921875	2.920849243164063	1.738325775146484	0.3542874755859375	2.856059326171875	1.723577758789063	0.4829741821289062	2.889229858398437	1.513952529907227	0.6728360595703125	2.883684692382813	1.339871643066406	0.8357225646972656	2.918542602539063	1.307937362670899	0.9212040710449219	2.923155395507813	1.321531265258789	0.9219857788085937	2.916459228515625	1.288655822753906	0.9520675048828124	2.95843505859375	1.739279724121094	0.2965923767089844	3.042317749023438	1.711388519287109	0.1970800170898437	3.289836669921875	1.564136383056641	0.2050454254150391	3.49412255859375	1.445826583862305	0.1525640563964844	3.590981811523438	1.455169052124023	0.1352431564331055
364	12.1	2.986193481445312	1.22702205657959	0.3265268859863281	2.956640991210937	1.408122985839844	0.3219659271240234	2.930064208984375	1.551955688476562	0.3169990997314453	2.937395874023438	1.774400817871094	0.3328939819335938	2.917463134765625	1.7363798828125	0.35906494140625	2.85043017578125	1.709421234130859	0.4842263336181641	2.875503173828125	1.471928955078125	0.6376990356445312	2.860603881835937	1.275664962768555	0.7699731750488281	2.902654296875	1.231815940856934	0.8482034912109375	2.897460693359375	1.24294995880127	0.85828759765625	2.958278930664062	1.224582077026367	0.8485012817382813	2.956596557617187	1.738750244140625	0.3027789001464843	3.042085205078125	1.709408142089844	0.2056591949462891	3.275225341796875	1.54235546875	0.2153818511962891	3.465492919921875	1.420612442016602	0.1374822692871094	3.556186279296875	1.427184539794922	0.1438011856079102
365	12.133333	2.99872265625	1.225644050598145	0.3275667724609375	2.97271923828125	1.406148529052734	0.3250317077636719	2.941592041015625	1.548016021728516	0.3161304626464844	2.946297485351563	1.768820190429687	0.3348331604003906	2.9250927734375	1.730684997558594	0.3594042663574218	2.852186157226563	1.696996185302734	0.4798018341064453	2.873582275390625	1.44167756652832	0.5985622863769531	2.83854248046875	1.22834262084961	0.6931218872070313	2.878317016601563	1.171514488220215	0.7626914062500001	2.862041381835938	1.168743621826172	0.7708170471191407	2.910181640625	1.142701965332031	0.75742138671875	2.9675595703125	1.733830657958984	0.3054899139404297	3.060508056640625	1.719142974853516	0.2097032699584961	3.253810302734375	1.507616943359375	0.2073057403564453	3.398934204101563	1.340950088500977	0.1166731452941895	3.487873291015625	1.331157852172852	0.1174371566772461
366	12.166667	3.007130737304688	1.210242118835449	0.3339032897949219	2.987273071289063	1.391664855957031	0.3325509796142578	2.954578369140625	1.53322607421875	0.3201250915527344	2.966350952148438	1.754025756835937	0.3395889282226562	2.943556640625	1.716506286621094	0.3638014373779297	2.86263623046875	1.678266174316406	0.4785321502685547	2.856110229492188	1.40660107421875	0.5556581726074219	2.803598876953125	1.180260330200195	0.603554931640625	2.812447998046875	1.109546195983887	0.6705456542968751	2.783810424804687	1.103452438354492	0.6727382202148438	2.839534057617187	1.07421577835083	0.6513966674804688	2.986845458984375	1.718365966796875	0.3103732604980469	3.079268676757812	1.691896697998047	0.2164306335449219	3.225228881835937	1.444263900756836	0.2020849227905274	3.313071044921875	1.235676582336426	0.1249758529663086	3.39041650390625	1.165546043395996	0.1259986610412598
367	12.2	3.00835693359375	1.203708335876465	0.3362947540283203	2.993103149414063	1.384952743530274	0.3369232482910156	2.958189697265625	1.525271179199219	0.3213373413085938	2.970833251953125	1.744976470947266	0.3447190704345703	2.947400634765625	1.707297180175781	0.3676627960205078	2.860136596679688	1.65932943725586	0.4731691131591796	2.817514526367187	1.382071990966797	0.4963483123779296	2.74606689453125	1.156670417785645	0.49684228515625	2.750710327148437	1.088243453979492	0.5553880615234374	2.690463134765625	1.015828976631165	0.5889176635742187	2.767800170898437	1.038209117889404	0.5404364624023437	2.991637939453125	1.709801849365234	0.315500961303711	3.080087646484375	1.676749206542969	0.2215789489746094	3.1751689453125	1.408045486450195	0.1910798263549805	3.211490356445313	1.184908790588379	0.1124768447875976	3.277562255859375	1.106813480377197	0.0950147361755371
368	12.233333	3.027742919921875	1.187547317504883	0.3373293304443359	3.01421044921875	1.368499618530274	0.3399385375976562	2.985935180664062	1.510193756103515	0.3334720306396484	2.993833129882812	1.730240936279297	0.3514274597167969	2.973945434570313	1.692508819580078	0.3772345428466797	2.8872626953125	1.643716278076172	0.4815797729492187	2.8600703125	1.370143005371094	0.4803084716796875	2.8232392578125	1.148404884338379	0.4619810485839844	2.808459228515625	1.079056226730347	0.5048487243652344	2.737042358398438	0.9984938583374023	0.4988655853271484	2.806834350585937	1.033368570327759	0.479135986328125	3.012801879882812	1.695089660644531	0.3209836730957031	3.082550170898438	1.662487670898438	0.2121956329345703	3.127368896484375	1.38481608581543	0.1616341094970703	3.09891357421875	1.162504928588867	0.0788851432800293	3.129030639648438	1.064975925445557	0.05339203262329102
369	12.266667	3.0384580078125	1.181530380249023	0.3362234649658203	3.02231103515625	1.362249389648437	0.3366547241210938	2.996536499023438	1.504598617553711	0.330903335571289	3.01173291015625	1.724149993896484	0.3517403869628907	2.989829833984375	1.686849243164062	0.3765972290039062	2.893936401367188	1.638740203857422	0.4724900665283203	2.844273193359375	1.38010954284668	0.405833984375	2.788406372070312	1.178858352661133	0.329467025756836	2.7585068359375	1.103424457550049	0.3820384826660156	2.74494775390625	1.015794480323791	0.4378890075683594	2.755037963867188	1.075897247314453	0.3929124908447266	3.030264770507813	1.688656799316406	0.3213375091552735	3.099178466796875	1.653768127441406	0.2125665054321289	3.089025512695312	1.375820007324219	0.1439231491088867	3.001011352539062	1.173093437194824	0.0527588176727295	3.005311889648437	1.072897506713867	0.02370937633514404
370	12.3	3.04631591796875	1.171178047180176	0.337571044921875	3.03424462890625	1.350709579467773	0.34094482421875	3.013163696289062	1.492691635131836	0.3350176391601563	3.029749755859375	1.709655456542969	0.3615476989746094	3.005617065429687	1.672564758300781	0.3835256652832031	2.901052612304688	1.625466278076172	0.4676126708984375	2.905428466796875	1.406385711669922	0.3543199005126954	2.838665283203125	1.263622360229492	0.1920329360961914	2.80940673828125	1.190979400634766	0.2404807815551758	2.77463232421875	1.1199700050354	0.3129167633056641	2.776443237304687	1.177744148254395	0.26562841796875	3.049920776367188	1.674750915527344	0.3322480773925781	3.125159301757813	1.645339324951172	0.2282605819702148	3.0707587890625	1.380335494995117	0.1412334289550781	2.93848876953125	1.220954971313477	0.02561287879943848	2.921841186523437	1.122108139038086	0.02233624362945557
371	12.333333	3.037007080078125	1.17788671875	0.3414180297851562	3.030021484375	1.356686111450195	0.3494271240234375	3.016370361328125	1.499369125366211	0.345101806640625	3.03756884765625	1.713145568847656	0.384610595703125	3.010017456054688	1.676370056152344	0.4010808410644531	2.88869287109375	1.634049194335937	0.4560689086914063	2.931963256835938	1.458230163574219	0.3017164459228516	2.90138232421875	1.388443684895833	0.1067991892496745	2.817125732421875	1.297137710571289	0.1159978904724121	2.7773291015625	1.216027709960938	0.1465986289978027	2.842565795898437	1.257379295349121	0.1520824127197266	3.059404418945312	1.678844573974609	0.3566544952392579	3.136136108398437	1.651514984130859	0.2545327758789063	3.05453271484375	1.412373825073242	0.1289016799926758	2.8860947265625	1.341556838989258	-0.01518233013153076	2.825194458007813	1.304174995422363	0.01389886569976807
372	12.366667	3.02686669921875	1.165236602783203	0.3446497039794922	3.024198120117187	1.344507858276367	0.3555578155517578	3.013406860351562	1.488223129272461	0.3568727722167969	3.039123168945312	1.703946868896484	0.3877218475341797	3.013522216796875	1.667360382080078	0.4089920654296875	2.89215380859375	1.637503295898437	0.4798991851806641	2.944986083984375	1.445308639526367	0.3291396179199219	2.860292236328125	1.488874496459961	0.1163918495178223	2.82493798828125	1.460405548095703	0.04327133178710937	2.797089111328125	1.43198454284668	-0.03970862483978271	2.8260419921875	1.490885284423828	0.03915146636962891	3.057732788085938	1.668858032226562	0.3576912231445313	3.114300415039063	1.644626403808594	0.2404574356079102	3.02786865234375	1.398037704467773	0.1287256813049316	2.828806803385417	1.334906473795573	0.01216339079538981	2.779972778320313	1.286696922302246	0.03764962577819824
373	12.4	3.0289130859375	1.136493759155274	0.352352523803711	3.024448852539062	1.316811935424805	0.3617638397216797	3.017330932617187	1.461172012329102	0.3661575622558594	3.040091918945312	1.67877328491211	0.383663345336914	3.016934692382812	1.642782043457031	0.4089190368652343	2.9053642578125	1.626689025878906	0.4992415771484375	2.869970581054687	1.485354629516602	0.2909318542480469	2.807156494140625	1.625873992919922	0.1225390129089355	2.759856811523438	1.635994873046875	0.0383266658782959	2.73077685546875	1.633400939941406	-0.06672928237915039	2.74476220703125	1.644001800537109	0.0100646378993988	3.05735791015625	1.642579132080078	0.3539561767578125	3.100827270507812	1.616499877929688	0.2311725006103516	2.950132446289063	1.416844802856445	0.09494071578979492	2.749350748697916	1.504772521972656	0.02166453234354655	2.656575073242188	1.453686050415039	-0.00506717014312744
374	12.433333	3.025403198242188	1.125318412780762	0.3498881072998047	3.025685546875	1.306145294189453	0.360779556274414	3.015893188476563	1.450600616455078	0.3628888244628906	3.033779541015625	1.668808868408203	0.3854842834472656	3.01227880859375	1.631585601806641	0.4105201110839843	2.903383666992188	1.620641296386719	0.5014732971191407	2.713441772460937	1.551734130859375	0.3080601806640625	2.614445922851563	1.648981262207031	0.119307430267334	2.572665161132813	1.681923736572266	0.03826626968383789	2.516104736328125	1.71938671875	-0.04699785614013672	2.553895263671875	1.687620391845703	0.01070883178710937	3.051049438476563	1.633651672363281	0.3542653045654297	3.091585815429688	1.628097930908203	0.2278848419189453	2.918152913411458	1.472965047200521	0.05890153884887695	2.711801025390626	1.556390218098958	0.006725683212280273	2.651699829101562	1.506176712036133	-0.01094533729553223
375	12.466667	3.010691772460937	1.140566162109375	0.3399610290527344	3.014588989257812	1.319884963989258	0.354843017578125	3.00902783203125	1.463476303100586	0.3611625671386719	3.027242065429688	1.679824676513672	0.3901722259521484	3.005551635742187	1.642161254882813	0.4137415771484375	2.898300415039063	1.633073852539062	0.5061042938232422	2.69696826171875	1.632407470703125	0.3138636016845703	2.61501220703125	1.736257507324219	0.1219146308898926	2.56741943359375	1.780117614746094	0.05416934585571289	2.497035522460938	1.840428955078125	-0.001300973892211914	2.566693725585938	1.824016387939453	0.05373351287841797	3.044572143554687	1.645681030273437	0.3582999725341797	3.084783081054687	1.651654693603516	0.2326408309936523	2.888261840820312	1.538679962158203	0.0615562858581543	2.670329956054688	1.621624877929688	0.03601490783691406	2.578919311523438	1.664960205078125	0.0394356803894043
376	12.5	3.012663818359375	1.146688911437988	0.3389856872558594	3.021775024414063	1.328463760375977	0.3547369842529297	3.015755249023438	1.474326858520508	0.3584494781494141	3.047208374023437	1.692212921142578	0.3892878875732422	3.022622924804687	1.655254455566406	0.4127126159667969	2.91189892578125	1.644510650634766	0.5060303955078125	2.694344116210938	1.692697662353516	0.3320415496826172	2.597608764648438	1.801231384277344	0.1446488647460937	2.591043212890625	1.874143951416016	0.07888947296142579	2.5666708984375	1.964666870117187	0.02248281478881836	2.562043579101562	1.896156524658203	0.05571913909912109	3.063043212890625	1.656744476318359	0.356992431640625	3.105457153320312	1.652261444091797	0.2304357604980469	2.871701782226562	1.636611145019531	0.06330590438842773	2.650012451171875	1.711039337158203	0.007397309303283691	2.582513916015625	1.742382873535156	0.0244510612487793
377	12.533333	3.0108623046875	1.156057388305664	0.3355559234619141	3.020835205078125	1.338463500976562	0.3460100402832031	3.021510375976562	1.484678894042969	0.3497767333984375	3.064367309570312	1.700925903320313	0.3797427368164062	3.0393427734375	1.665039367675781	0.4043052520751953	2.934644897460938	1.660710723876953	0.5042625885009765	2.700908203125	1.758297607421875	0.3781482696533203	2.614658203125	1.888326019287109	0.198804817199707	2.620617797851563	1.967678131103516	0.1415772933959961	2.613951416015625	2.065120300292969	0.08977153778076172	2.612521728515625	1.985364990234375	0.1088060684204102	3.07691796875	1.664847351074219	0.3465138549804687	3.117957763671875	1.663695068359375	0.2188972778320313	2.880183715820313	1.705306121826172	0.06132745361328125	2.66131884765625	1.793849822998047	0.01461940574645996	2.6278759765625	1.880739471435547	0.01511882448196411
378	12.566667	3.0095498046875	1.172212493896484	0.3345738525390625	3.017827026367187	1.354514511108398	0.3476144714355469	3.01356298828125	1.500656982421875	0.3514099884033203	3.059929321289062	1.715722900390625	0.3852617492675781	3.034493896484375	1.679689300537109	0.409283935546875	2.932714599609375	1.679042846679688	0.5137154693603516	2.714911743164063	1.82578369140625	0.4089784240722656	2.6153037109375	1.973103698730469	0.2513351974487305	2.6303779296875	2.059077819824219	0.2065370407104492	2.643158325195313	2.161318969726563	0.1668797378540039	2.629948120117187	2.074419738769531	0.1723000030517578	3.071732666015625	1.680131713867187	0.3512684326171875	3.115449340820312	1.687240386962891	0.2250381774902344	2.901323608398438	1.773992584228516	0.05224684143066406	2.694216552734375	1.891679473876953	0.01731895637512207	2.674681640625	1.989534057617187	0.02963263463973999
379	12.6	3.003991577148438	1.184915046691895	0.3328271789550781	3.01072314453125	1.36593571472168	0.3477244720458984	3.008432250976562	1.511052490234375	0.3547575378417969	3.052399169921875	1.724456146240234	0.3928684539794922	3.026597900390625	1.688168884277344	0.4154710540771485	2.929706665039062	1.710849853515625	0.5218190307617188	2.707178100585938	1.868625305175781	0.4525770568847656	2.614765869140625	2.027124664306641	0.3039062805175781	2.632262451171875	2.119279663085937	0.2768233184814453	2.638546508789062	2.224019348144531	0.2444646072387695	2.631325439453125	2.13643896484375	0.241094253540039	3.065317260742187	1.689659149169922	0.3589203491210937	3.12553173828125	1.714429504394531	0.242260368347168	2.943107299804687	1.825618560791016	0.05093512153625489	2.743012329101562	1.956092559814453	0.03793438339233399	2.72809326171875	2.060038940429687	0.02867716598510742
380	12.633333	3.00165966796875	1.192605438232422	0.3350352783203125	3.00581494140625	1.374563858032227	0.3477737731933593	3.00440869140625	1.520258514404297	0.3549875793457031	3.048384765625	1.734558929443359	0.3931227722167969	3.022574096679687	1.698103149414063	0.4158709716796875	2.93323046875	1.725672546386719	0.5282471008300782	2.715365478515625	1.901043243408203	0.4879410400390625	2.619025024414062	2.079963562011719	0.3664257049560546	2.643518920898438	2.173724853515625	0.350978759765625	2.655959594726562	2.281666870117188	0.3329380798339844	2.648095825195313	2.184128112792969	0.3018746490478516	3.06131884765625	1.699634002685547	0.3590221405029297	3.131051879882813	1.73173193359375	0.2495332565307617	2.981114135742187	1.882272064208984	0.05519383430480957	2.793891967773438	2.032591613769531	0.04804463195800782	2.789102294921875	2.135685302734375	0.03385863876342773
381	12.666667	2.999061889648438	1.197767654418946	0.333034912109375	3.001542236328125	1.379151565551758	0.3451842041015625	2.99676416015625	1.524328369140625	0.3507206268310546	3.041841796875	1.738194122314453	0.3851858978271484	3.015882446289063	1.702414886474609	0.4084219818115234	2.93317529296875	1.738137176513672	0.5228672790527344	2.72304931640625	1.924693664550781	0.5408221435546875	2.629727172851562	2.112679382324218	0.4323988647460938	2.653165161132812	2.206286926269531	0.4180429077148438	2.660059448242187	2.312908813476563	0.3973908233642578	2.652830444335938	2.22578271484375	0.3807439422607422	3.054549682617187	1.702748687744141	0.3518165893554688	3.12994189453125	1.737158966064453	0.2471390228271484	3.027818603515625	1.912680419921875	0.04437206459045411	2.857573974609375	2.080601318359375	0.04886087799072265	2.843916259765625	2.180335388183594	0.04112956809997559
382	12.7	2.996438110351562	1.209147987365723	0.3336789855957031	2.998213623046875	1.391190277099609	0.3431383819580078	2.992951538085937	1.536758544921875	0.3466568908691406	3.0435361328125	1.749847137451172	0.3820903015136718	3.01706298828125	1.714383850097656	0.4055409240722656	2.939656127929688	1.748554840087891	0.5244825744628907	2.7376943359375	1.935965026855469	0.5861242065429688	2.629616821289062	2.131675842285156	0.5078272399902344	2.659615844726562	2.222961059570312	0.4898306274414063	2.667384399414062	2.329706176757813	0.4647801971435547	2.655934204101563	2.249375305175781	0.4642519989013672	3.054949096679688	1.714294464111328	0.3481600036621094	3.13490380859375	1.751003265380859	0.2467749252319336	3.072218017578125	1.953801330566406	0.05264616966247559	2.920345458984375	2.138922058105469	0.03634835243225098	2.931400512695312	2.242650573730469	0.03090289402008057
383	12.733333	2.995039672851562	1.214029693603516	0.3326304779052734	2.994546997070312	1.396652770996094	0.3403895721435547	2.9875986328125	1.542544311523437	0.3426869506835938	3.035631225585938	1.757020416259766	0.3770599212646484	3.009720703125	1.72120150756836	0.4008667144775391	2.941469360351562	1.758026489257812	0.5248789978027344	2.753245239257812	1.94692544555664	0.6199134826660155	2.638142944335938	2.149781921386719	0.5755325317382813	2.667670776367188	2.242072265625	0.5694336547851562	2.694042114257813	2.348171203613282	0.5616053161621094	2.660027709960938	2.263936462402344	0.5296740112304688	3.0473447265625	1.721391387939453	0.3431189727783203	3.129505004882812	1.760829620361328	0.2442739868164063	3.121709350585937	1.970633117675781	0.04637976264953613	2.98524267578125	2.168329833984375	0.04044757461547852	2.986735595703125	2.268902526855469	0.03684664535522461
384	12.766667	2.99499072265625	1.218206741333008	0.3312625427246094	2.992455932617188	1.401182510375977	0.3369233856201172	2.982935791015625	1.547216949462891	0.3369644165039062	3.029234985351563	1.762581390380859	0.3703587799072265	3.002680053710938	1.726887359619141	0.3938213806152344	2.93542626953125	1.756624969482422	0.5205360412597656	2.767576782226563	1.9379189453125	0.6595224914550781	2.658573852539062	2.148345703125	0.6415391235351563	2.675462158203125	2.242540954589844	0.6484248657226563	2.713861694335938	2.345805541992187	0.6596204528808594	2.675467529296875	2.276507934570313	0.6287172241210938	3.04213232421875	1.726553192138672	0.3371453704833984	3.130221557617188	1.763483093261719	0.2420004730224609	3.1695029296875	1.97722021484375	0.05167221832275391	3.058215209960937	2.189790466308594	0.03159123420715332	3.073073120117187	2.292538696289062	0.02782718944549561
385	12.8	2.993844604492188	1.219937431335449	0.3326771240234375	2.98908740234375	1.402921615600586	0.3363379364013672	2.979689453125	1.548994934082031	0.335943359375	3.023024780273437	1.765403503417969	0.3664823455810547	2.997114379882813	1.729611755371094	0.3905204162597656	2.931087036132813	1.75842593383789	0.5178899536132813	2.7826875	1.926516571044922	0.6914717712402343	2.664774291992187	2.131699951171875	0.7141653442382813	2.680760864257813	2.224676574707031	0.7341979370117188	2.735054931640625	2.319364013671875	0.7499709167480468	2.678480102539063	2.256579895019531	0.7011485595703125	3.03627197265625	1.729167419433594	0.3336347045898438	3.124154174804687	1.767831359863281	0.2390781478881836	3.215363647460937	1.980140472412109	0.06690267181396484	3.13117041015625	2.200904296875	0.02395343971252441	3.164345947265625	2.299880065917969	0.0241641960144043
386	12.833333	2.994803344726563	1.219934188842773	0.3310815734863282	2.987423583984375	1.402728591918945	0.332156478881836	2.976224243164062	1.548537963867187	0.3298825225830078	3.018680541992188	1.765251922607422	0.3580414733886719	2.992789184570313	1.729692993164063	0.382356460571289	2.9257587890625	1.755058990478516	0.5095744018554688	2.80523681640625	1.909065765380859	0.7138726501464843	2.686992309570313	2.10188037109375	0.7847539978027344	2.715856811523437	2.185670471191406	0.8230917663574219	2.765277587890625	2.280907104492187	0.8461981811523438	2.6969853515625	2.220812744140625	0.7769975280761718	3.032192993164062	1.728702880859375	0.3257162933349609	3.120841430664063	1.76643359375	0.2316395645141602	3.249460327148438	1.973134674072266	0.07744854736328124	3.205597534179688	2.200761535644531	0.01437719821929932	3.252336547851563	2.295385559082031	0.0110600438117981
387	12.866667	2.99414501953125	1.225971138000488	0.3288573608398437	2.982984252929687	1.408617782592773	0.327382827758789	2.969812377929688	1.554267700195312	0.3235963897705078	3.007639526367187	1.771809875488281	0.3524670867919922	2.981630981445313	1.735844512939453	0.3760778045654297	2.909475708007812	1.760201477050781	0.5010746765136719	2.822620971679688	1.885720794677734	0.7391084289550781	2.71123193359375	2.063996887207031	0.8490931091308593	2.73368359375	2.139282043457031	0.9050361633300781	2.780139526367187	2.230933044433594	0.940235595703125	2.721970336914063	2.181946472167969	0.8913305358886718	3.022766723632813	1.735424896240235	0.3206620635986328	3.112498779296875	1.779617492675781	0.2302930679321289	3.299389892578125	1.953764770507812	0.09615463638305664	3.292153198242188	2.178442443847656	0.0128315486907959	3.342348876953125	2.269993225097656	0.00768217658996582
388	12.9	2.9931923828125	1.225769958496094	0.3291410522460938	2.978267822265625	1.408293167114258	0.3246089324951172	2.964087768554688	1.553986938476563	0.3194852752685547	3.002682373046875	1.771723236083984	0.3478761138916016	2.976272338867187	1.735931945800781	0.3714012298583984	2.904212768554688	1.764620422363281	0.4950682373046875	2.837850952148437	1.847431610107422	0.7575247802734375	2.733511474609375	1.996331237792969	0.9063289794921875	2.761040283203125	2.059966369628906	0.9672481079101563	2.788457275390625	2.141310485839844	1.035823150634766	2.74632080078125	2.106874206542969	0.9484653930664062	3.017944213867187	1.735096954345703	0.3163332214355469	3.1097109375	1.774764312744141	0.2256690673828125	3.33136572265625	1.924037872314453	0.1170850563049316	3.3703916015625	2.142386535644532	0.02367378234863281	3.42512158203125	2.232836669921875	0.01814818954467774
389	12.933333	2.987763305664062	1.222530395507813	0.3304395751953125	2.969999145507813	1.403208694458008	0.3255009155273437	2.950755615234375	1.546960479736328	0.3184854736328125	2.985411010742188	1.764097625732422	0.3408652038574219	2.961205810546875	1.728493988037109	0.3660233612060547	2.895816650390625	1.756677673339844	0.4918795471191406	2.851533813476562	1.817957061767578	0.7624255676269531	2.755989013671875	1.941025695800781	0.937529541015625	2.777230590820313	1.986473815917969	1.016665985107422	2.815207397460938	2.05592626953125	1.092659790039062	2.748018920898438	2.029044372558594	1.019500030517578	2.99982666015625	1.727545684814453	0.3095919799804687	3.08716015625	1.7565166015625	0.2128193588256836	3.336138916015625	1.86686410522461	0.1319182815551758	3.421828979492187	2.061417541503906	0.02382029724121094	3.48807861328125	2.133326232910156	0.05846705627441406
390	12.966667	2.981893798828125	1.206323020935059	0.3360872192382812	2.968572143554687	1.386659866333008	0.3287838897705078	2.953892578125	1.530314880371094	0.3202631530761719	2.988785400390625	1.746810516357422	0.3434269561767578	2.963643798828125	1.711521179199219	0.3675706176757813	2.894149536132812	1.739708374023438	0.4904764404296875	2.863563110351563	1.769187255859375	0.7673154602050781	2.765197387695312	1.853983551025391	0.9628758544921875	2.789770874023437	1.903697784423828	1.043094177246094	2.813200561523438	1.958752532958985	1.134964477539063	2.766293334960937	1.929749267578125	1.063182556152344	3.003997680664062	1.710152008056641	0.3129601898193359	3.093567504882813	1.720324798583984	0.2178263092041016	3.349478637695313	1.647738555908203	0.2029048461914063	3.52336962890625	1.7616533203125	0.1035257034301758	3.565054565429687	1.830563690185547	0.1267423591613769
391	13	2.97582177734375	1.215130241394043	0.3375634155273438	2.954301879882812	1.395870681762695	0.3290952758789063	2.935484985351563	1.540011627197265	0.3215506134033203	2.963501953125	1.759199554443359	0.3386973266601563	2.9411494140625	1.723237335205078	0.3652248687744141	2.877171997070312	1.753898498535156	0.4921183929443359	2.882600830078125	1.717822814941406	0.7711761474609375	2.778947143554688	1.757190216064453	0.9797471923828125	2.782585083007812	1.811023162841797	1.061240661621094	2.795307250976562	1.851104370117187	1.162442077636719	2.787526000976563	1.823722381591797	1.094381103515625	2.978306030273437	1.722404968261719	0.3077477264404297	3.060775024414062	1.730051910400391	0.2057950057983398	3.296383178710938	1.626529205322266	0.2041324844360352	3.452624389648437	1.747189056396484	0.08387189483642579	3.500310668945312	1.815960418701172	0.110832878112793
392	13.033333	2.976652954101563	1.214697128295898	0.3346982269287109	2.955942993164062	1.395239318847656	0.3271904144287109	2.9364736328125	1.539018951416016	0.3195584869384765	2.96368994140625	1.758011474609375	0.335958984375	2.941822509765625	1.722069274902344	0.3627829132080078	2.879662963867188	1.747906158447265	0.491480712890625	2.890414916992188	1.680074401855469	0.7631575927734375	2.803894409179688	1.679516967773437	0.9831441040039062	2.827910522460937	1.681559539794922	1.07565478515625	2.840224853515625	1.729978271484375	1.168351623535156	2.815939331054688	1.671870208740234	1.109190246582031	2.978287719726563	1.721273559570313	0.3049393157958984	3.060253662109375	1.722141021728516	0.2020519409179687	3.288483520507812	1.596288208007813	0.207727912902832	3.494458984375	1.648916534423828	0.108092399597168	3.541166870117188	1.710921173095703	0.1390933151245117
393	13.066667	2.988109375	1.225222320556641	0.3360536193847656	2.967339233398437	1.406604019165039	0.3290400390625	2.942754150390625	1.550162109375	0.3182206115722657	2.967586791992188	1.77017300415039	0.3361870880126953	2.944480712890625	1.734052093505859	0.3616019592285156	2.873702514648437	1.747938323974609	0.4868504180908203	2.890287109375	1.637021789550781	0.745567138671875	2.803943969726562	1.573639617919922	0.9563005981445312	2.805973388671875	1.569846832275391	1.046526306152344	2.820778076171875	1.59716162109375	1.150182556152344	2.812452758789062	1.594632263183594	1.071272277832031	2.984133666992188	1.733283142089844	0.3061520690917969	3.071940063476562	1.732161224365234	0.2091372222900391	3.319652709960938	1.603294342041016	0.2217756805419922	3.529275634765625	1.575893920898437	0.1295237045288086	3.586119140625	1.646859161376953	0.1435647354125976
394	13.1	2.989583618164063	1.22800724029541	0.3372718200683594	2.969043579101562	1.409718338012695	0.3298804016113281	2.94284765625	1.55311865234375	0.3175178375244141	2.965451416015625	1.774171936035156	0.3311185150146485	2.943335327148437	1.738048309326172	0.3578648529052734	2.875121948242187	1.745180511474609	0.4854719390869141	2.886819580078125	1.604730377197266	0.7307189636230469	2.818017333984375	1.501281646728516	0.9321190490722656	2.820969970703125	1.467790588378906	1.014745391845703	2.811188720703125	1.497755310058594	1.111094360351562	2.805875	1.448731048583984	1.042637023925781	2.981789428710937	1.736984680175781	0.3011654357910156	3.0670400390625	1.728056640625	0.2005549392700195	3.303640625	1.575982528686523	0.2132431106567383	3.5192060546875	1.511834136962891	0.138715934753418	3.596212890625	1.578511566162109	0.150375358581543
395	13.133333	2.992738647460937	1.230710136413574	0.3428347930908203	2.973526123046875	1.413433410644531	0.3382709655761719	2.948552734375	1.5578408203125	0.3282052917480469	2.960807373046875	1.780738800048828	0.3390168609619141	2.939775634765625	1.743812774658203	0.36590234375	2.870135864257812	1.733894439697266	0.4918119201660156	2.86265380859375	1.551832305908203	0.70987109375	2.806882202148437	1.410046936035156	0.8919270935058594	2.805812377929688	1.388274948120117	0.9859522094726563	2.814364868164063	1.366264297485352	1.094527526855469	2.7894404296875	1.413374725341797	1.018411041259766	2.979467163085937	1.74383740234375	0.3098863525390625	3.06794580078125	1.721826690673828	0.2119197311401367	3.30994775390625	1.568735626220703	0.2200387344360352	3.52559033203125	1.487033554077148	0.1654281005859375	3.616113525390625	1.499708358764648	0.2071111831665039
396	13.166667	3.001879516601563	1.231725387573242	0.3464732818603515	2.9790947265625	1.414285446166992	0.3438444976806641	2.952823120117188	1.558822143554687	0.336014404296875	2.9582822265625	1.782169158935547	0.3496494903564453	2.938052001953125	1.744250701904297	0.3760486907958984	2.8663974609375	1.726798614501953	0.5025959167480469	2.85679443359375	1.508527725219726	0.6852626953125001	2.804739624023437	1.328889907836914	0.832990966796875	2.79569384765625	1.298380874633789	0.9266412048339844	2.790073364257813	1.266292587280273	1.031784118652344	2.797394409179688	1.262322708129883	0.9447554016113282	2.9783876953125	1.746149017333984	0.3200909423828125	3.068431884765625	1.728890075683594	0.2218623428344726	3.272754516601562	1.52672021484375	0.2264814147949219	3.468172485351563	1.42479557800293	0.1569996185302734	3.56166259765625	1.446997024536133	0.1812996139526367
397	13.2	3.006400146484375	1.221804405212402	0.3494140472412109	2.987563720703125	1.403348724365234	0.3493979949951171	2.952700439453125	1.544272308349609	0.3350579528808594	2.96547900390625	1.765435882568359	0.3480244598388672	2.944828491210937	1.728461975097656	0.3746021423339844	2.876091796875	1.705781921386719	0.4999907531738281	2.86134423828125	1.468354110717774	0.6523084106445313	2.798562744140625	1.26865315246582	0.7626860046386719	2.787171630859375	1.221510002136231	0.8462059631347656	2.790446166992187	1.161520004272461	0.9384842224121094	2.758388916015625	1.180840621948242	0.8382771911621094	2.983588989257813	1.729138427734375	0.3184595031738282	3.068253784179688	1.702650482177734	0.2203108062744141	3.254209106445312	1.484662506103516	0.2199121551513672	3.411938232421875	1.319713363647461	0.1555824890136719	3.512619140625	1.309692001342774	0.1734145050048828
398	13.233333	3.007959106445313	1.215268684387207	0.346882308959961	2.992708862304688	1.396468124389648	0.3465087432861328	2.960139038085938	1.537343292236328	0.3317090454101562	2.977692749023437	1.757383972167969	0.3461265716552734	2.955948608398438	1.720853668212891	0.3723018493652344	2.884153198242188	1.694265747070313	0.4955538024902344	2.856825927734375	1.443372817993164	0.6197091064453124	2.777341552734375	1.234641006469726	0.6966681823730468	2.774427734375	1.167875022888184	0.7680726318359374	2.760326171875	1.093381908416748	0.8479081420898438	2.738546630859375	1.132890609741211	0.7486123352050782	2.995301513671875	1.720975311279297	0.3164996643066407	3.0793583984375	1.687813201904297	0.2189408264160156	3.219709594726563	1.438421371459961	0.2077017669677734	3.321959838867187	1.237671730041504	0.1329454116821289	3.41494580078125	1.212151382446289	0.1142034111022949
399	13.266667	3.01033349609375	1.20021753692627	0.3508624267578125	2.996433471679687	1.381187637329102	0.3507369079589844	2.963982788085938	1.521854095458985	0.3361677703857422	2.978774291992187	1.741793029785156	0.3508782806396484	2.956973266601563	1.705137359619141	0.3767117614746094	2.884227416992188	1.671000885009766	0.4978519287109375	2.850337890625	1.407038986206055	0.5872635803222657	2.764297485351562	1.189668708801269	0.6183970947265625	2.744083129882813	1.120317161560059	0.6845830383300782	2.693503173828125	1.05296213722229	0.751987548828125	2.73629345703125	1.084319755554199	0.6803041381835937	2.99733544921875	1.705565155029297	0.3215264587402343	3.079395751953125	1.672469543457031	0.2221917037963867	3.186029541015625	1.408458602905273	0.1920680465698242	3.229974975585938	1.183698478698731	0.1247175140380859	3.297908081054687	1.111615600585937	0.09134656524658202
400	13.3	3.013066284179688	1.189231239318848	0.3506902465820313	3.001723388671875	1.369481292724609	0.3514109649658203	2.973056640625	1.510427703857422	0.3392203674316406	2.985925537109375	1.729551727294922	0.3516500396728516	2.96495166015625	1.693126373291016	0.378033950805664	2.891393310546875	1.661169708251953	0.4983994140625	2.839628540039063	1.391912811279297	0.5494151611328125	2.736686157226563	1.181289192199707	0.5357925109863282	2.704663696289063	1.104696548461914	0.5865409545898437	2.6710751953125	1.019876675605774	0.64165625	2.707228637695312	1.062729791641235	0.5367287292480469	3.004310180664063	1.693392333984375	0.3224726867675781	3.0830048828125	1.663736755371094	0.2208548889160156	3.1537841796875	1.390357391357422	0.1838936080932617	3.137022094726563	1.167571197509766	0.1029121055603027	3.184182250976562	1.080137958526611	0.07167945098876954
401	13.333333	3.016792358398438	1.183976768493652	0.3502021789550781	3.004864013671875	1.364244201660156	0.3504746856689454	2.979711303710937	1.506134201049805	0.3406711273193359	2.995184326171875	1.724948089599609	0.3553862915039062	2.973823120117188	1.688483337402344	0.3814334259033203	2.896050659179688	1.651920532226563	0.4975553283691406	2.828850463867187	1.38110368347168	0.5167301635742187	2.711010498046875	1.183806594848633	0.47126806640625	2.664609130859375	1.102365612030029	0.4966846313476563	2.61074951171875	1.014621814727783	0.5155913696289063	2.679323120117187	1.069979438781738	0.4537359924316406	3.01309619140625	1.688896697998047	0.3257860717773438	3.089005859375	1.657475677490234	0.2224283294677734	3.123731079101562	1.377652145385742	0.1819121246337891	3.060755004882813	1.167768829345703	0.09143491744995116	3.08478955078125	1.071595901489258	0.05882361793518066
402	13.366667	3.016929931640625	1.170617881774902	0.3474806060791016	3.009362060546875	1.351201446533203	0.3490497589111328	2.99047314453125	1.494192153930664	0.3409541931152343	3.011085571289063	1.712731781005859	0.3547158966064453	2.987326538085938	1.6771064453125	0.3798135833740234	2.89456884765625	1.639895385742188	0.4843485565185547	2.817246215820313	1.371562850952148	0.4661915740966797	2.682429931640625	1.214589447021484	0.3584591064453125	2.638723266601562	1.132251811981201	0.3380250091552734	2.58005908203125	1.044692867279053	0.3366767272949219	2.64419482421875	1.104396495819092	0.3134691772460937	3.0296142578125	1.675897735595703	0.3264724884033203	3.105121704101562	1.640352935791016	0.2238820877075196	3.098839477539062	1.357807174682617	0.1860075988769531	2.977504272460938	1.181770629882813	0.08297481918334962	3.015101318359375	1.097245780944824	0.08649419784545898
403	13.4	3.009776000976562	1.166481674194336	0.346295654296875	3.008402465820312	1.346567825317383	0.3490351867675782	3.000942260742187	1.490462615966797	0.3477375183105469	3.018242431640625	1.708728393554687	0.3611589965820312	2.99594287109375	1.672792388916016	0.3869111175537109	2.897412963867187	1.636326812744141	0.4851504516601562	2.812423828125	1.376023742675781	0.4386217498779297	2.687823486328125	1.24402067565918	0.2958083648681641	2.623112426757813	1.198151191711426	0.2407626800537109	2.574281127929687	1.134575561523437	0.1675091247558594	2.615202514648438	1.192598213195801	0.206202522277832	3.036453002929687	1.672322357177734	0.3323200073242187	3.105490356445313	1.640524780273438	0.2233109588623047	3.074958618164063	1.362692749023438	0.1704457015991211	2.907003051757813	1.220761772155762	0.08103458786010742	2.940152954101563	1.131066066741943	0.08830777359008789
404	13.433333	3.012409912109375	1.169752372741699	0.3422931213378906	3.013937133789063	1.350369125366211	0.3471110229492188	3.007937255859375	1.49475	0.3462795562744141	3.0250087890625	1.713609191894531	0.3592810668945313	3.00203466796875	1.677700134277344	0.3846880645751953	2.895291748046875	1.637488128662109	0.4729235382080078	2.802355102539063	1.381616226196289	0.4103756561279297	2.699532958984375	1.29625717163086	0.2173616485595703	2.65877099609375	1.252440238952637	0.1403146362304687	2.621411010742188	1.208479209899902	0.05026762390136719	2.6414033203125	1.261694808959961	0.1074255676269531	3.043940551757812	1.676983428955078	0.3309679565429687	3.106215454101562	1.640845520019531	0.2188280410766602	3.060814453125	1.370318664550781	0.1424165573120117	2.849309448242187	1.301832015991211	0.09867129516601564	2.859763305664063	1.307108535766602	0.1025812697410584
405	13.466667	3.006047607421875	1.166978912353516	0.3380747833251953	3.010441162109375	1.347378112792969	0.3454455261230469	3.009147827148437	1.491755783081055	0.3475711212158203	3.02671630859375	1.710336547851563	0.3620708923339844	3.00212646484375	1.674589111328125	0.3859456481933594	2.886787841796875	1.634122467041016	0.4627951812744141	2.776235229492188	1.399753936767578	0.3576940155029297	2.714634643554688	1.340564208984375	0.1410596237182617	2.675908935546875	1.312666137695313	0.06090085601806641	2.611048095703125	1.295726303100586	-0.02093565011024475	2.637459716796875	1.320111907958984	0.03873528861999512	3.047009155273438	1.673629241943359	0.3348817291259766	3.105840209960937	1.639803527832031	0.2210509338378906	3.022634033203125	1.382721923828125	0.1326075820922852	2.797301391601562	1.335664367675781	0.1155110855102539	2.808898803710937	1.318766571044922	0.1117002053260803
406	13.5	3.00630322265625	1.166444885253906	0.3384331512451172	3.010564331054687	1.346899322509766	0.345723876953125	3.00923095703125	1.491311996459961	0.3477676544189453	3.026903564453125	1.70994644165039	0.3622031860351562	3.00219287109375	1.674225982666016	0.3860022430419922	2.88641357421875	1.633899658203125	0.4622905883789062	2.776044677734375	1.399788452148437	0.3562969360351562	2.715452514648438	1.341080978393555	0.1392575912475586	2.677128784179688	1.313298629760742	0.05873887634277344	2.612974609375	1.296368408203125	-0.02359126234054565	2.63903076171875	1.320719284057617	0.03648882484436035	3.04727685546875	1.6731943359375	0.3351168975830078	3.106082641601563	1.639076538085938	0.2213191986083984	3.021709838867188	1.382082794189453	0.1333363647460938	2.795716796875	1.336732223510742	0.1165098609924316	2.806963623046875	1.31990837097168	0.1128621187210083
407	13.533333	3.00234326171875	1.169051620483399	0.3360085296630859	3.009121704101562	1.349534713745117	0.3512322540283203	3.010405639648438	1.494437042236328	0.3585365447998047	3.024529418945312	1.714489990234375	0.3710832061767578	2.997982421875	1.678574493408203	0.3928766937255859	2.870812377929687	1.640197967529297	0.4492782440185547	2.774277099609375	1.410948867797852	0.3200648193359375	2.756453735351562	1.397854675292969	0.08894551086425781	2.758428588867187	1.359838409423828	0.007231069564819337	2.697025756835937	1.349168670654297	-0.07449189186096192	2.73971337890625	1.36409147644043	-0.0201138219833374	3.04775830078125	1.6775029296875	0.3467681732177734	3.109899536132812	1.640036102294922	0.2355783081054688	2.99471923828125	1.403504623413086	0.1242510452270508	2.765242797851562	1.384858917236328	0.1125671501159668	2.776811157226563	1.356006546020508	0.1070176982879639
408	13.566667	3.002223876953125	1.174573890686035	0.3419095458984375	3.008494018554687	1.355076568603516	0.3617273101806641	3.00816064453125	1.500095397949219	0.3705110168457031	3.023776977539063	1.720086669921875	0.3832275848388672	2.996744750976562	1.684700225830078	0.403755844116211	2.876402221679688	1.657196350097656	0.4669519042968749	2.79773583984375	1.435970550537109	0.331037841796875	2.807774739583333	1.431990020751953	0.1094059855143229	2.836189697265625	1.37123747253418	0.02845021438598633	2.796513793945313	1.377232833862305	-0.0688754825592041	2.79972509765625	1.394969055175781	-0.02807343292236328	3.046918701171875	1.682569244384766	0.360129638671875	3.115359497070313	1.644383331298828	0.2549408569335938	2.979005859375	1.433746658325195	0.1178688163757324	2.76119970703125	1.424479843139649	0.02849117279052734	2.720146850585937	1.384412994384766	0.02483932876586914
409	13.6	3.004260498046875	1.183346961975098	0.3424852600097656	3.009641723632813	1.364549896240234	0.3598848114013672	3.007610595703125	1.509882019042969	0.3628203430175782	3.030192504882812	1.728398712158203	0.3854201202392578	3.001176147460938	1.693615020751953	0.4032235565185547	2.877386108398437	1.678300018310547	0.4635703125	2.82902392578125	1.465542877197266	0.3113812866210938	2.876099853515625	1.448880177815755	0.1149532775878906	2.913872436523437	1.369692733764648	0.07348628997802734	2.849515502929687	1.393181793212891	-0.009797015190124511	2.906102905273437	1.410114364624024	0.04750287437438964	3.052931030273438	1.690652496337891	0.3618137512207031	3.131290405273437	1.658925048828125	0.2605402297973633	3.01677001953125	1.454781646728516	0.09463185691833496	2.800964965820313	1.466839492797852	0.01130374526977539	2.704529296875	1.464175704956055	-0.02865717697143555
410	13.633333	3.0098603515625	1.184628845214844	0.3435313873291015	3.012741821289063	1.366848754882813	0.3575220947265625	3.0143876953125	1.512588989257813	0.3679408416748047	3.033526123046875	1.733203399658203	0.3871735076904297	3.00331005859375	1.697815612792969	0.4038006286621094	2.882446655273438	1.683042327880859	0.4576070861816406	2.853814086914062	1.445367523193359	0.3297461700439453	2.912578043619792	1.46393217976888	0.1504483540852865	2.963466796875	1.382339630126953	0.1051653518676758	2.900151245117187	1.392689193725586	0.01498970985412598	2.942747314453125	1.420042694091797	0.06642644119262694	3.058492553710938	1.695419281005859	0.365966064453125	3.148210571289062	1.668702270507813	0.2697673110961914	3.068134521484375	1.468688049316406	0.08494375228881836	2.847355102539062	1.491745819091797	0.006221862792968748	2.753993041992187	1.467387268066406	-0.02480688858032227
411	13.666667	3.006530029296875	1.191181396484375	0.3387045440673828	3.010302612304688	1.373303863525391	0.3530747833251953	3.017793823242187	1.517850357055664	0.3708688201904297	3.03716357421875	1.738949676513672	0.3838239288330078	3.008848266601563	1.703599670410156	0.4041625823974609	2.892814453125	1.694759735107422	0.4719601745605469	2.854824584960937	1.452003540039063	0.350558853149414	2.889053059895833	1.468170186360677	0.1702473551432292	2.934526489257812	1.392421798706055	0.1173846282958984	2.872630615234375	1.399499542236328	0.02591286849975586	2.916914184570313	1.416444961547852	0.08706221389770508	3.060331176757813	1.701012298583984	0.36087890625	3.138932983398437	1.6747119140625	0.2553153381347656	3.02927001953125	1.495353088378906	0.06607925987243653	2.808295979817709	1.521208048502604	-0.03506101481119792	2.737208251953125	1.469198776245117	-0.02804683685302734
412	13.7	3.00763623046875	1.19793871307373	0.3375081024169922	3.012946044921875	1.381733215332031	0.3497533721923828	3.024333129882812	1.527688461303711	0.3649243011474609	3.043065063476562	1.750741394042969	0.3762979431152343	3.0201689453125	1.714401641845703	0.4024889068603515	2.9207919921875	1.706879058837891	0.5003097839355468	2.882814697265625	1.458396682739258	0.3738865814208985	2.887787923177083	1.462425374348958	0.1862174377441407	2.915584594726562	1.397476791381836	0.1306710662841797	2.879410034179688	1.407605438232422	0.03585754299163818	2.863093139648437	1.441847320556641	0.1007655181884766	3.0614013671875	1.713151336669922	0.3477220001220703	3.11424365234375	1.689894897460937	0.2267808990478516	2.971014770507812	1.530566696166992	0.03317447471618652	2.722822265625	1.528601033528646	-0.01396575673421224	2.672087036132813	1.461003692626953	-0.0360909652709961
413	13.733333	3.008095581054687	1.195874084472656	0.3349739532470704	3.008308959960938	1.37909147644043	0.3424300079345703	3.018529296875	1.524831268310547	0.3546864318847656	3.04025927734375	1.746638122558594	0.3661923370361328	3.017259643554687	1.710685882568359	0.3928263854980469	2.921638427734375	1.710734008789062	0.4975046081542969	2.889747680664063	1.454689270019531	0.3867035522460938	2.937086669921875	1.41708869934082	0.2080093994140625	2.94445166015625	1.385778518676758	0.1552295837402344	2.882093872070312	1.434545059204102	0.08494444084167481	2.866009155273438	1.421184097290039	0.1114847354888916	3.057735961914062	1.709056365966797	0.3371072692871094	3.102424072265625	1.682434020996094	0.2124668197631836	3.03260107421875	1.498382949829101	0.007713397979736329	2.798922607421875	1.535432723999024	-0.008745665550231934	2.723697998046875	1.499659942626953	0.007415695190429686
414	13.766667	3.007991821289062	1.180428367614746	0.3437205810546875	3.006472900390625	1.363316940307617	0.3468311614990234	3.018018676757813	1.50885124206543	0.3552101898193359	3.037988037109375	1.730385070800781	0.3647414855957031	3.01792724609375	1.694305908203125	0.3933937683105468	2.937780395507812	1.690689331054688	0.5157655944824219	2.889986694335938	1.442515228271484	0.3881546173095703	2.933995361328125	1.530354797363281	0.1720913391113281	2.942894409179687	1.52885009765625	0.107181755065918	2.88869775390625	1.545200897216797	0.01287505722045899	2.885578125	1.543353088378906	0.05273440170288086	3.053229858398438	1.693042755126953	0.334135726928711	3.093830322265625	1.666729431152344	0.2093240966796875	3.04368994140625	1.498183227539063	-0.008781360626220704	2.80874609375	1.535254852294922	-0.02170779514312744	2.737927368164063	1.505290573120117	0.001035068511962889
415	13.8	3.009946655273438	1.180820419311523	0.3464454498291015	3.009838012695313	1.363851943969727	0.3492711181640625	3.023194458007812	1.50929719543457	0.3580077514648438	3.04338720703125	1.731059875488281	0.3662525482177734	3.022599487304688	1.695206787109375	0.3947485809326172	2.939808349609375	1.694347839355469	0.5155328369140625	2.889509033203125	1.444146850585938	0.393069091796875	2.929322916666667	1.528230102539062	0.1810683492024739	2.944932861328125	1.524190856933594	0.1100790252685547	2.897804931640625	1.542858093261719	0.01239990997314453	2.892772583007813	1.538741088867188	0.05329124069213867	3.059255615234375	1.693422119140625	0.336270751953125	3.101150634765625	1.6657509765625	0.2119373626708984	3.061053344726563	1.481293151855469	0.005474519729614259	2.8288447265625	1.523212905883789	-0.01914637565612793	2.75524267578125	1.503952911376953	0.001876480102539064
416	13.833333	3.011538208007813	1.181749435424805	0.346483383178711	3.010153076171875	1.365052978515625	0.3503159484863281	3.024952758789063	1.510284332275391	0.3612300415039063	3.044876831054688	1.732507019042969	0.3672659454345703	3.02405029296875	1.696860168457031	0.3961347961425781	2.938480590820312	1.697607788085937	0.5149080505371094	2.891790405273437	1.443474426269531	0.3976954193115234	2.933064697265625	1.495924825032552	0.1802894287109375	2.955827270507813	1.506030517578125	0.110296989440918	2.903375122070313	1.541852355957031	0.01998380279541016	2.904256713867188	1.532322235107422	0.06595173263549804	3.060873168945313	1.694526275634765	0.3376483917236328	3.105661376953125	1.669015991210938	0.214007453918457	3.073146606445312	1.463943313598633	0.02201569366455078	2.839914672851562	1.518012893676758	0.01107017993927002	2.77225048828125	1.510490600585938	0.02491311836242676
417	13.866667	3.00718798828125	1.191660339355469	0.3377534637451172	3.006510986328125	1.374761917114258	0.3427944335937499	3.01996044921875	1.519602737426758	0.3593529663085938	3.041182739257812	1.74104409790039	0.3732235260009765	3.01534521484375	1.7053095703125	0.3964303436279297	2.912368408203125	1.703210205078125	0.4867162170410156	2.873754028320312	1.454624450683594	0.3585675354003907	2.958893798828125	1.477457611083984	0.1620363464355469	2.995862060546875	1.501256469726563	0.09141970825195313	2.965048217773437	1.5487880859375	0.0103303279876709	2.893723022460938	1.505794158935547	0.08240034294128418	3.061460693359375	1.70335986328125	0.3469487457275391	3.107287719726563	1.667505035400391	0.2252225112915039	3.017791748046875	1.449859710693359	0.06257622337341308	2.789142822265625	1.489394958496094	0.01827521324157715	2.698883422851562	1.476337799072266	0.03351791763305664
418	13.9	3.007035034179688	1.187977828979492	0.3374895324707031	3.002573364257812	1.370669692993164	0.3422244720458985	3.007933349609375	1.515842483520508	0.3561476135253906	3.030560791015625	1.736551971435547	0.3696388244628906	3.00375732421875	1.700966339111328	0.3919122467041016	2.898984008789062	1.70061767578125	0.4724169616699219	2.869269653320313	1.440597244262695	0.3681279754638672	2.984448974609375	1.485314880371094	0.2042912826538086	3.010835205078125	1.490120147705078	0.1153937950134277	2.94558251953125	1.5371875	0.04748688125610352	2.905713256835938	1.495542144775391	0.09395502853393554	3.051271484375	1.698950897216797	0.3444631195068359	3.115747436523438	1.674638946533203	0.2310193328857422	2.992100708007812	1.474855667114258	0.06710775566101074	2.754990600585938	1.483337539672851	0.0803653039932251	2.671475830078125	1.460267654418945	0.04605179595947265
419	13.933333	3.0134208984375	1.19106893157959	0.3400309143066406	3.008973266601562	1.373667144775391	0.3448961791992188	3.013641479492188	1.518847320556641	0.358817642211914	3.037306274414063	1.738730743408203	0.3805390014648438	3.00950244140625	1.702808502197266	0.4007250366210938	2.900297729492188	1.687923797607422	0.4766703186035157	2.884057983398438	1.437160736083984	0.3484756927490235	2.971876871744792	1.482830657958984	0.1654547322591146	3.004009887695313	1.481998321533203	0.07581161880493165	2.97402734375	1.542356994628906	0.06264021873474121	2.895669799804687	1.503719451904297	0.1144311676025391	3.0586220703125	1.701669342041016	0.3547703094482422	3.131363891601563	1.682165618896484	0.2465514221191406	3.025929809570313	1.458912643432617	0.1010276050567627	2.794162475585938	1.484351745605469	0.07830531311035156	2.716234375	1.443705703735352	0.04654465103149415
420	13.966667	3.015026489257813	1.193546447753906	0.34062744140625	3.010123046875	1.37588589477539	0.3454938201904297	3.01209814453125	1.521344055175781	0.3561849517822265	3.038994750976562	1.739912139892578	0.3829487457275391	3.010415893554688	1.704328826904297	0.4018502655029297	2.900297241210938	1.689834411621094	0.4768838806152344	2.888607177734375	1.440718276977539	0.3460823516845704	2.975899739583333	1.473217946370443	0.1645373229980469	3.012376953125	1.462948196411133	0.07570064926147461	2.991022705078125	1.517487609863281	0.05179040908813476	2.91009521484375	1.493010513305664	0.1083436317443848	3.059982666015625	1.702888275146484	0.3568034515380859	3.128552856445313	1.672802947998047	0.247735595703125	3.015998291015625	1.456862289428711	0.09694148826599121	2.787849853515625	1.465292327880859	0.07000493049621583	2.71684619140625	1.429258163452148	0.02234653854370117
421	14	3.013242919921875	1.186698699951172	0.3450533447265625	3.007253662109375	1.368040512084961	0.3537219848632812	3.01110986328125	1.512042938232422	0.3710237121582031	3.03559716796875	1.730657043457031	0.3901576995849609	3.006904907226563	1.695623413085938	0.4094811096191406	2.89274267578125	1.676256988525391	0.4714566345214843	2.8912802734375	1.431247756958008	0.3341484069824219	2.967324869791666	1.442702860514323	0.1455660705566406	2.986189453125	1.431059860229492	0.05815666580200195	2.958175415039062	1.481595153808594	0.06613740348815918	2.884360961914062	1.468625915527344	0.151942497253418	3.057444702148437	1.693138458251953	0.3661515960693359	3.121336547851563	1.655178253173828	0.2571726913452148	3.001771728515625	1.438488372802734	0.114437816619873	2.77157470703125	1.409211868286133	0.07072804260253907	2.72460498046875	1.362333953857422	0.01091302299499512
422	14.033333	3.008973999023437	1.179289123535156	0.3343989868164062	3.007152099609375	1.359465301513672	0.3434702606201172	3.015578857421875	1.502585708618164	0.3585808868408203	3.035913818359375	1.720581451416016	0.3746524505615234	3.00960107421875	1.685121856689453	0.3970847015380859	2.889439819335937	1.670128356933594	0.4732041473388672	2.85141796875	1.44827197265625	0.3218887023925782	2.890342529296875	1.378924224853516	0.1034978332519531	2.863041870117188	1.387520385742188	0.03377279758453369	2.851426391601563	1.418164764404297	0.0007692089080810517	2.81447314453125	1.43786994934082	0.07162260663509369	3.056931274414063	1.683752014160156	0.348458984375	3.115961303710938	1.657346374511719	0.2326091461181641	2.9963037109375	1.425180236816406	0.1209258460998535	2.769507202148437	1.367451019287109	0.1002520866394043	2.725412963867187	1.320357437133789	0.0432493143081665
423	14.066667	3.006105834960938	1.178263717651367	0.3356285858154296	3.004787109375	1.358610122680664	0.3439869537353515	3.015237915039062	1.501797607421875	0.3587900085449219	3.039753051757812	1.719635955810547	0.3737086944580078	3.014409545898437	1.684523742675781	0.3978576202392579	2.902440551757813	1.668181701660156	0.4875930938720703	2.823318725585938	1.443690368652344	0.357001235961914	2.821436157226563	1.372386077880859	0.1351687240600586	2.813668212890625	1.383356552124023	0.0705866928100586	2.826422485351562	1.395383758544922	0.02835059261322021	2.814607421875	1.427531661987305	0.1175579261779785	3.058519897460938	1.682489593505859	0.3460860595703125	3.113596801757812	1.649899566650391	0.2299796676635742	2.999465087890625	1.413504058837891	0.1197231330871582	2.779570922851563	1.3283857421875	0.1000609283447266	2.729251098632813	1.314422058105469	0.03504769372940063
424	14.1	3.00159228515625	1.178347145080566	0.3436140594482422	3.000346069335937	1.3578125	0.3508530578613281	3.010178833007813	1.500514434814453	0.3636101989746094	3.037989501953125	1.71660107421875	0.3806633758544922	3.0129658203125	1.681704010009766	0.404946044921875	2.9029453125	1.667028869628906	0.4957089080810547	2.75537109375	1.440110946655274	0.4400076446533203	2.762416259765625	1.356801223754883	0.2250990753173828	2.767236938476563	1.34080712890625	0.1919672546386719	2.764422241210938	1.356129531860352	0.1716575889587402	2.76612109375	1.355634292602539	0.2097735137939453	3.055377197265625	1.679778472900391	0.3521472473144531	3.109095336914063	1.649287506103516	0.2352130279541016	3.045644775390625	1.401380737304688	0.1136008415222168	2.829926147460937	1.317785552978516	0.09392635345458986	2.7695302734375	1.326137657165527	0.04748765182495117
425	14.133333	2.996245361328125	1.173024673461914	0.3388599090576172	2.997433227539062	1.35270686340332	0.3477720184326172	3.002638916015625	1.4962236328125	0.3575590515136718	3.0289794921875	1.712701629638672	0.378881088256836	3.00329150390625	1.677229248046875	0.4018451385498046	2.890763427734375	1.646606781005859	0.4865154571533203	2.738558837890625	1.419718978881836	0.4591305084228515	2.689603393554687	1.342061706542969	0.2532869415283203	2.70341650390625	1.322976501464844	0.1982244415283203	2.712150024414062	1.335138244628906	0.1715621337890625	2.749317260742187	1.339193557739258	0.2063846054077148	3.0474755859375	1.676308807373047	0.3503205413818359	3.111885375976563	1.644037567138672	0.2396838760375977	3.078926025390625	1.404814041137695	0.09019597625732423	2.901852783203125	1.279307189941406	-0.001092898845672608	2.834757202148437	1.289460540771485	-0.03289742469787597
426	14.166667	3.001343872070312	1.174193138122559	0.3327436981201172	3.003647338867188	1.354173675537109	0.3422416687011719	3.007418090820313	1.498117370605469	0.3506489868164062	3.031343505859375	1.715252227783203	0.3725803375244141	3.0054306640625	1.679481964111328	0.3949320983886719	2.896753295898438	1.648982788085938	0.48238623046875	2.760052124023438	1.42542903137207	0.5278242797851562	2.663008056640625	1.29996934000651	0.3833841959635416	2.6542373046875	1.297303802490234	0.2806706695556641	2.623855590820312	1.337825546264648	0.2123253288269043	2.692592529296875	1.319721618652344	0.2617903823852539	3.050830810546875	1.678952301025391	0.3444659881591797	3.125880615234375	1.649056854248047	0.2396063919067383	3.122612182617187	1.406767471313477	0.09041207885742188	2.996641479492188	1.253332046508789	-0.03088614368438721	2.9296611328125	1.218368347167969	-0.07863590049743652
427	14.2	3.013843505859375	1.168069320678711	0.3489201507568359	3.017425537109375	1.349210952758789	0.3574601898193359	3.013052978515625	1.494157257080078	0.359141357421875	3.037290161132812	1.712460083007812	0.3814935150146485	3.012692016601562	1.676180877685547	0.4051999053955078	2.909343139648437	1.637661193847656	0.4994469299316406	2.72369677734375	1.429549728393555	0.5299225463867188	2.55424658203125	1.299323364257813	0.4375324859619141	2.476427001953125	1.270298919677734	0.3991633605957031	2.460245727539062	1.267476058959961	0.4188309783935547	2.464125122070312	1.250806335449219	0.351725326538086	3.055455688476562	1.676279052734375	0.3518066864013671	3.130765625	1.645560333251953	0.2462839126586914	3.163399291992187	1.420132797241211	0.07303718948364257	3.046650024414062	1.275150451660156	-0.07397872734069824	3.043343994140625	1.216106353759766	-0.1520945816040039
428	14.233333	3.029611694335937	1.162367172241211	0.3479071655273437	3.0288896484375	1.34444921875	0.3566042022705078	3.018083251953125	1.489791595458984	0.3567608947753906	3.038322631835937	1.709420318603516	0.3803313446044921	3.01468359375	1.672311126708984	0.4042655029296875	2.92089599609375	1.628048858642578	0.507115478515625	2.756680541992187	1.409121536254883	0.5724105529785156	2.581500366210937	1.259730178833008	0.5224070434570313	2.512198486328125	1.195255722045899	0.4988398895263672	2.427935546875	1.138351642608642	0.4807787017822266	2.505327392578125	1.164416347503662	0.4729341278076172	3.05688427734375	1.673652465820312	0.3499964904785157	3.135733520507813	1.645262145996094	0.245306510925293	3.201671630859375	1.430652313232422	0.06559265327453613	3.12815234375	1.295500946044922	-0.1163880043029785	3.170508911132813	1.243865051269531	-0.185188735961914
429	14.266667	3.018471801757812	1.175796730041504	0.3520155639648438	3.018603759765625	1.357196914672852	0.3569996643066407	3.008941772460938	1.50190754699707	0.3548202972412109	3.033215087890625	1.720517883300781	0.3741136932373047	3.010061645507812	1.684314483642578	0.3993865509033203	2.921465698242188	1.646196502685547	0.5082231903076172	2.755303344726562	1.460336730957031	0.6374100952148437	2.551812866210938	1.342073455810547	0.6532648315429688	2.470156005859375	1.28978125	0.6607413330078125	2.368115600585938	1.250916816711426	0.6694421691894531	2.449561889648438	1.269127105712891	0.6310015869140625	3.04999853515625	1.684178344726563	0.3437897033691406	3.131002075195313	1.654528686523437	0.2419292297363281	3.233640380859375	1.454790222167969	0.06491738510131836	3.1756083984375	1.34205778503418	-0.1366781616210938	3.216379272460937	1.284642028808594	-0.2132770462036133
430	14.3	3.020448974609375	1.179915977478027	0.3500160827636719	3.016255615234375	1.361822601318359	0.3527258453369141	3.003310546875	1.506618759155273	0.3488437042236328	3.026172729492187	1.726065704345703	0.3671537628173828	3.00306396484375	1.689744384765625	0.3925788116455078	2.918641357421875	1.650717041015625	0.5048607330322266	2.76293017578125	1.478927810668945	0.664965576171875	2.5660927734375	1.365161849975586	0.7285424194335937	2.494464477539062	1.338123992919922	0.7894824218750001	2.40368212890625	1.295797637939453	0.8262058715820313	2.46788232421875	1.307178924560547	0.7839090270996094	3.043378173828125	1.68958447265625	0.3370151519775391	3.12804833984375	1.658861938476563	0.2377818069458008	3.264576171875	1.477525405883789	0.06244442749023437	3.255868774414062	1.365843887329102	-0.1487695999145508	3.318611083984375	1.338399261474609	-0.2265604858398437
431	14.333333	3.026153564453125	1.191758399963379	0.3449392852783203	3.020674926757812	1.373115295410156	0.3448137664794922	3.006338989257813	1.517334487915039	0.3387961578369141	3.028111083984375	1.736290863037109	0.3568944396972656	3.005951416015625	1.699883056640625	0.3827472076416015	2.928172729492188	1.663761199951172	0.4999327850341797	2.800039916992187	1.510790802001953	0.6976867370605468	2.620728881835937	1.403040603637695	0.8065830078125	2.550575927734375	1.399151062011719	0.8741273498535156	2.467662963867188	1.388585998535156	0.9394908447265625	2.505462890625	1.36896272277832	0.8536927795410156	3.044756713867187	1.700067810058594	0.3263534240722656	3.125658569335938	1.676231750488281	0.2226207504272461	3.309164184570313	1.525471282958984	0.06256516838073731	3.324896362304687	1.428310684204102	-0.1547647705078125	3.390236083984375	1.402269409179687	-0.2286173400878906
432	14.366667	3.025989624023437	1.199719673156738	0.3407856292724609	3.016956420898437	1.380790344238281	0.3388139495849609	2.999625122070313	1.524538909912109	0.3311952209472656	3.02090185546875	1.743667205810547	0.3466227722167969	2.9991142578125	1.707497497558594	0.3730780029296875	2.921091186523438	1.689888549804687	0.4925511016845703	2.8411455078125	1.547861694335938	0.7197280883789063	2.66373974609375	1.449599700927734	0.8370982666015625	2.607161865234375	1.456437026977539	0.9158251342773438	2.528916748046875	1.431148025512695	0.9614528503417969	2.573604125976563	1.430306518554687	0.9257343139648437	3.037351806640625	1.707168548583984	0.316347900390625	3.119205444335937	1.69643701171875	0.2121733932495117	3.329121826171875	1.5597373046875	0.07379235076904297	3.389187377929687	1.464618209838867	-0.1360675811767578	3.454322875976563	1.446697982788086	-0.2166883163452148
433	14.4	3.027710571289063	1.206528221130371	0.3418623809814453	3.015801025390625	1.388612899780274	0.3402561798095703	2.993424438476563	1.532507873535156	0.331266845703125	3.013553833007812	1.753070983886719	0.3473736267089844	2.992302368164062	1.716427337646484	0.3741701354980469	2.92163623046875	1.698464782714844	0.4984860534667969	2.862067504882813	1.575183197021484	0.74424267578125	2.707986694335938	1.483626327514648	0.8960379333496094	2.666055541992188	1.483283599853516	0.9841729736328125	2.602564697265625	1.459160095214844	1.001865356445313	2.607357421875	1.454929306030273	0.9718903808593751	3.029878662109375	1.716577789306641	0.3165132446289063	3.112138549804687	1.707912353515625	0.2112602157592773	3.351065673828125	1.593968963623047	0.09887191390991211	3.432196899414063	1.512663009643555	-0.10902880859375	3.514590087890625	1.522442260742187	-0.172922737121582
434	14.433333	3.031040405273437	1.202818420410156	0.3436091156005859	3.01972509765625	1.38549089050293	0.3407199096679687	2.9977138671875	1.529790222167969	0.330177490234375	3.014860595703125	1.751553985595703	0.3422998199462891	2.993296142578125	1.715079833984375	0.3693818969726562	2.92292333984375	1.701218414306641	0.4952445983886719	2.88101953125	1.600484436035156	0.7556829528808594	2.74489794921875	1.518415374755859	0.9313096313476563	2.708210205078125	1.534199157714844	1.020717468261719	2.65064599609375	1.509335403442383	1.037507873535156	2.661583862304687	1.491926803588867	1.022242645263672	3.03245947265625	1.714540557861328	0.3125230407714844	3.119287109375	1.706873046875	0.2103084182739258	3.375735107421875	1.611407379150391	0.1189084205627441	3.490377563476563	1.530729431152344	-0.0719238109588623	3.59156640625	1.539128021240235	-0.1003946266174316
435	14.466667	3.031314575195312	1.20223690032959	0.3472640533447265	3.02046142578125	1.384954132080078	0.3432026214599609	2.999375366210938	1.529323089599609	0.3314004669189453	3.017462036132812	1.751197387695312	0.3414228210449219	2.994464111328125	1.715212951660156	0.367964111328125	2.918658081054688	1.711696411132813	0.4925214996337891	2.908165649414062	1.618230224609375	0.7599134521484375	2.785455810546875	1.541933715820313	0.9486091613769532	2.75559716796875	1.559444976806641	1.038843139648438	2.697315795898438	1.539951263427734	1.070322998046875	2.694306030273437	1.504249771118164	1.016764282226562	3.036120849609375	1.713663269042969	0.3129573059082031	3.127725708007812	1.708216339111328	0.2145690078735352	3.397438720703125	1.6245556640625	0.158148509979248	3.540498901367187	1.555149841308594	-0.005264067649841308	3.642054443359375	1.576297760009766	-0.008357875823974608
436	14.5	3.029487670898438	1.209046463012695	0.3505208129882812	3.016421630859375	1.392626190185547	0.3441007385253906	3.000025024414063	1.538624816894531	0.3339348602294922	3.019123291015625	1.761725219726562	0.3450508880615234	2.995127197265625	1.72562109375	0.3709891357421875	2.915510375976562	1.722643341064453	0.4945212097167969	2.920467651367187	1.637600830078125	0.7663222656249999	2.818805908203125	1.567462249755859	0.9711318054199218	2.801338500976563	1.587651031494141	1.065897644042969	2.768496704101563	1.580717010498047	1.071599731445313	2.723478149414063	1.554200500488281	1.042029418945313	3.03841455078125	1.723890808105469	0.31687548828125	3.133342041015625	1.717700958251953	0.2205036010742187	3.410169677734375	1.629689270019531	0.2318182373046875	3.577721557617187	1.548445190429688	0.1025526809692383	3.669281860351562	1.590178375244141	0.09468334197998048
437	14.533333	3.029435791015625	1.215056091308594	0.3494792938232422	3.016099243164063	1.399822845458984	0.3432508392333984	2.998836669921875	1.546679443359375	0.3336421356201172	3.019197998046875	1.771092895507812	0.3446547546386719	2.996061279296875	1.734717590332031	0.3717495880126953	2.922049438476563	1.730225311279297	0.5003057098388671	2.9489775390625	1.649406463623047	0.7736604309082031	2.861083862304687	1.591420501708984	0.9896375732421875	2.863914184570312	1.62255044555664	1.083917846679687	2.854595092773438	1.63067333984375	1.087155639648437	2.787737060546875	1.599984100341797	1.061964904785156	3.037287841796875	1.733086639404297	0.3152959899902343	3.129609008789062	1.725370269775391	0.214882682800293	3.402951293945312	1.625470947265625	0.2268730087280273	3.597064208984375	1.55618424987793	0.1398208770751953	3.680085815429687	1.593615936279297	0.115003303527832
438	14.566667	3.025709106445313	1.217546257019043	0.3493823852539062	3.011193359375	1.402324310302734	0.3417068939208985	2.993662719726562	1.549217651367187	0.3314178009033203	3.014438354492188	1.773779266357422	0.3438547668457032	2.991469970703125	1.737212921142578	0.37084814453125	2.9186806640625	1.735476806640625	0.5001029357910156	2.962994995117188	1.662798431396484	0.7733876037597656	2.887855712890625	1.614099578857422	0.9951535339355468	2.889265258789062	1.658568511962891	1.0828818359375	2.904366943359375	1.650290710449219	1.082153869628906	2.82609228515625	1.639799926757812	1.087334899902344	3.032231689453125	1.735902618408203	0.3141122589111328	3.123935668945312	1.728446990966797	0.2132423324584961	3.392146728515625	1.622091033935547	0.2514835586547851	3.593646362304687	1.546160537719727	0.1806878356933594	3.679849853515625	1.589035461425781	0.1521439208984375
439	14.6	3.024384643554687	1.217813056945801	0.3474547729492188	3.008486938476563	1.402512954711914	0.3385923461914062	2.991068969726562	1.54951025390625	0.3282701263427734	3.0142275390625	1.774071655273437	0.3390782012939453	2.991211059570313	1.737887054443359	0.3666129302978516	2.919806640625	1.73713232421875	0.4966231536865234	2.9745849609375	1.676811828613281	0.7716389770507812	2.928351196289062	1.629822509765625	1.002520874023437	2.92718896484375	1.673203216552734	1.092577880859375	2.9245341796875	1.673765289306641	1.091459350585938	2.849228759765625	1.660850891113281	1.086923461914063	3.031298217773438	1.735804443359375	0.3093140716552734	3.12137158203125	1.727717620849609	0.2068107376098633	3.388422485351562	1.619364593505859	0.243743293762207	3.592507080078125	1.540065734863281	0.1780197830200195	3.677972778320313	1.593751525878906	0.1527708129882812
440	14.633333	3.0282119140625	1.221104286193848	0.3460957336425782	3.010518676757813	1.405663101196289	0.3364157104492188	2.990333740234375	1.552243743896484	0.3244058837890625	3.012330932617187	1.776703094482422	0.337658950805664	2.990069702148437	1.740041595458984	0.3652036437988281	2.92103466796875	1.737104309082031	0.496671875	2.982881958007813	1.678725311279297	0.7708225097656249	2.952664672851562	1.633663940429688	1.004758850097656	2.95942626953125	1.676595733642578	1.093989562988281	2.94181494140625	1.670832916259766	1.096153137207031	2.887014526367188	1.652541656494141	1.093703491210938	3.029059692382813	1.738940338134766	0.3070399017333985	3.1169306640625	1.732018951416016	0.202336929321289	3.38777490234375	1.632361999511719	0.2413458251953125	3.601218627929688	1.567666473388672	0.1916013793945313	3.68784765625	1.601579193115234	0.1549168853759766
441	14.666667	3.028440063476562	1.221327651977539	0.3484873962402344	3.012793334960937	1.405813751220703	0.3374864196777344	2.998862915039062	1.552987884521484	0.3273583526611328	3.017598999023438	1.777544982910156	0.3342334594726563	2.996601440429687	1.741384216308594	0.3632419586181641	2.931051025390625	1.738010955810547	0.4965381317138672	2.987420288085938	1.687071166992188	0.7737142028808593	2.966110717773438	1.639768676757813	1.007982666015625	2.978175170898437	1.693936553955078	1.090433288574219	2.991247924804687	1.670880096435547	1.104346557617188	2.900814697265625	1.647832702636719	1.0981435546875	3.034173095703125	1.73931103515625	0.30421875	3.11975732421875	1.729291809082031	0.1980233001708984	3.387125854492187	1.621679901123047	0.2362933654785156	3.594969970703125	1.548388412475586	0.1824595642089844	3.6803681640625	1.597555541992187	0.1533288879394531
442	14.7	3.029831298828125	1.222560874938965	0.3475225830078125	3.012925659179688	1.406935409545898	0.3359701080322266	2.99835693359375	1.554074127197266	0.3257293701171875	3.016756958007813	1.778771789550781	0.3335874633789062	2.996108764648437	1.742393524169922	0.3626139831542969	2.931802978515625	1.737844299316406	0.4964092559814453	2.989371459960938	1.684990631103516	0.7729032592773437	2.9750458984375	1.63421762084961	1.006789611816406	2.9854443359375	1.684337158203125	1.092165588378906	2.989913940429688	1.663914794921875	1.104458862304688	2.909546142578125	1.651812683105469	1.093405944824219	3.033105834960938	1.740705749511719	0.3032128448486328	3.117808959960938	1.730515930175781	0.196385139465332	3.386730712890625	1.623689056396485	0.2271768569946289	3.597978515625	1.554308395385742	0.1786113739013672	3.680943359375	1.605835174560547	0.147602165222168
443	14.733333	3.02966357421875	1.22147314453125	0.349079849243164	3.009870727539063	1.405280044555664	0.3380341033935547	2.983661010742187	1.550099365234375	0.3224442443847656	3.005752563476562	1.774277374267578	0.33396728515625	2.985456787109375	1.737667175292969	0.3628045196533203	2.924798217773438	1.738575775146484	0.4972444305419922	2.980297119140625	1.673947998046875	0.7711374816894532	2.957764404296875	1.611658020019531	1.000756530761719	2.961185668945312	1.664926177978516	1.084865234375	2.955558349609375	1.647962799072266	1.096969665527344	2.8822548828125	1.654885589599609	1.056056213378906	3.0205576171875	1.736563201904297	0.3025115509033203	3.100995361328125	1.730489471435547	0.1926303634643555	3.368072265625	1.618278350830078	0.2167392730712891	3.578028076171875	1.547800415039063	0.1675391998291016	3.668790893554688	1.599096740722656	0.148742546081543
444	14.766667	3.033765380859375	1.222406539916992	0.3482934417724609	3.013311767578125	1.405723083496094	0.3375335693359375	2.985945556640625	1.549957183837891	0.3218946838378907	3.009570190429687	1.773528900146484	0.3319006958007812	2.989288208007812	1.737305541992187	0.3610104675292969	2.929484008789062	1.742491821289062	0.4947078399658204	2.976005859375	1.664760223388672	0.7660722045898438	2.944180297851562	1.598126403808594	0.9933325195312499	2.9582646484375	1.649396362304687	1.076662719726563	2.91057861328125	1.610133056640625	1.071681274414062	2.899741088867188	1.61140673828125	1.052320983886719	3.023856567382812	1.735622192382813	0.3006589813232422	3.103270751953125	1.733530456542969	0.1903024444580078	3.371787231445313	1.62380322265625	0.2080462799072266	3.579226806640625	1.550597259521485	0.1478065338134766	3.6712412109375	1.602926666259766	0.1364978942871094
445	14.8	3.035732177734375	1.224556213378906	0.3515252990722656	3.0162900390625	1.407465362548828	0.3408528289794922	2.985207153320313	1.550219421386719	0.3218168182373047	3.010087646484375	1.772958587646484	0.3331195220947266	2.989364379882812	1.736856994628906	0.3617573699951172	2.928884887695313	1.747640747070313	0.495005355834961	2.972787475585937	1.664611694335937	0.764634033203125	2.93981689453125	1.592502990722656	0.9900320739746094	2.954516235351563	1.636475646972656	1.076428833007812	2.903836669921875	1.60317642211914	1.068267944335938	2.895950317382812	1.610340057373047	1.048478820800781	3.024381225585937	1.735188049316406	0.301932861328125	3.104902954101562	1.735724853515625	0.1929440383911133	3.37306591796875	1.628181793212891	0.2027961654663086	3.577162719726562	1.547666381835938	0.1398691253662109	3.669398803710938	1.599707336425781	0.1336463928222656
446	14.833333	3.044590087890625	1.229837669372559	0.3448090362548828	3.022998413085937	1.412945587158203	0.3344818420410156	2.990023681640625	1.555717407226562	0.3163200225830078	3.01408447265625	1.778857971191406	0.3302056579589844	2.993889770507812	1.742146789550781	0.3588083343505859	2.934912475585937	1.75074560546875	0.4935393676757812	2.969816040039063	1.661509826660156	0.7630861206054688	2.9204091796875	1.585607727050781	0.9835827331542969	2.948356567382812	1.615714202880859	1.067567321777344	2.901629150390625	1.590533782958984	1.054401062011719	2.885885009765625	1.573707794189453	1.045126586914062	3.028147705078125	1.74155908203125	0.2981754455566407	3.107495483398437	1.749378692626953	0.1879718856811524	3.384041870117187	1.667283813476563	0.1466188888549805	3.564661987304688	1.600705047607422	0.003920768737792969	3.665830688476563	1.631655395507813	-0.01460263133049011
447	14.866667	3.047732788085938	1.230011688232422	0.3482978515625	3.02648583984375	1.41292333984375	0.336909423828125	2.994689575195312	1.555698364257812	0.3178472595214844	3.017786254882813	1.778676025390625	0.3325784301757813	2.996525268554687	1.741969879150391	0.3603367156982422	2.932674072265625	1.752089141845703	0.4923709106445313	2.950788818359375	1.655779602050781	0.7608090209960937	2.903053100585938	1.573891937255859	0.9801137390136718	2.919151000976562	1.609368865966797	1.067921142578125	2.87299365234375	1.577596374511719	1.053130004882812	2.842581420898437	1.559966003417969	1.046585632324219	3.03318505859375	1.741430145263672	0.301185546875	3.116165649414063	1.751005462646484	0.1941498107910156	3.384943237304688	1.655404388427734	0.1347842712402344	3.568269897460937	1.590472381591797	6.361961364744623e-06	3.66559326171875	1.621777221679688	-0.03218659043312073
[truncated: 10 more rows]
[truncated: 48 more columns]
