# Supplementary material for: Simulation of Human Movement in Zero Gravity
Source: Sensors (Basel). 2024 Mar 9;24(6):1770. doi: 10.3390/s24061770 (PMC10976247; doi:10.3390/s24061770)
Supplement: Supplementary file 1 [file sensors-24-01770-s001.zip › supplementary/motion_data/3 ArmsRotatingFront/output.sto]

UNKNOWN
version=1
nRows=179
nColumns=30
inDegrees=no
endheader
time	/jointset/global/yaw/value	/jointset/global/roll/value	/jointset/global/pitch/value	/jointset/global/longitudinal/value	/jointset/global/vertical/value	/jointset/global/lateral/value	/jointset/SpineL/SpineL_LL/value	/jointset/SpineL/SpineL_RR/value	/jointset/SpineL/SpineL_FE/value	/jointset/SpineU/SpineU_FE/value	/jointset/Hip_r/Hip_EF_r/value	/jointset/Hip_r/Hip_RR_r/value	/jointset/Hip_r/Hip_DB_r/value	/jointset/Knee_r/Knee_FE_r/value	/jointset/Hip_l/Hip_EF_l/value	/jointset/Hip_l/Hip_RR_l/value	/jointset/Hip_l/Hip_BD_l/value	/jointset/Knee_l/Knee_FE_l/value	/jointset/Shoulder_r/Shoulder_BD_r/value	/jointset/Shoulder_r/Shoulder_EF_r/value	/jointset/Shoulder_r/Shoulder_RR_r/value	/jointset/Elbow_r/Elbow_EF_r/value	/jointset/Shoulder_l/Shoulder_DB_l/value	/jointset/Shoulder_l/Shoulder_EF_l/value	/jointset/Shoulder_l/Shoulder_RR_l/value	/jointset/Elbow_l/Elbow_EF_l/value	/jointset/Neck/Neck_LL/value	/jointset/Neck/Neck_RR/value	/jointset/Neck/Neck_FE/value
      0.03292367	      2.56440382	     -0.02094764	     -0.22546154	      3.04967915	      1.20523566	      0.36126806	      0.00762111	     -0.00179395	      0.32385063	     -0.01425160	      0.27203946	      0.14352374	      0.12476248	     -0.17630069	      0.31844754	     -0.35758206	     -0.15374171	     -0.21813853	      0.05351491	     -0.29493604	     -0.32462598	      1.31484575	     -0.08223110	     -0.25413868	      0.34411486	      1.18904795	      0.01701179	     -0.01027087	      0.01838491
      0.06625667	      2.58245869	     -0.02058943	     -0.22559433	      3.05045998	      1.20516598	      0.36005012	      0.00857345	     -0.02069084	      0.32493285	     -0.01682397	      0.25712864	      0.18485035	      0.11962880	     -0.13774471	      0.33729964	     -0.31679435	     -0.16069875	     -0.27039004	      0.06747372	     -0.28858967	     -0.35029360	      1.32739510	     -0.06906539	     -0.26016739	      0.31283553	      1.18572520	      0.00679276	      0.01764122	      0.01898798
      0.09958967	      2.56880061	     -0.04435481	     -0.22151812	      3.05191152	      1.20519097	      0.35692725	      0.03244890	     -0.00457633	      0.32065348	     -0.01773476	      0.25232492	      0.12311770	      0.08160701	     -0.16489133	      0.34383993	     -0.37363728	     -0.20375756	     -0.24093342	      0.06668940	     -0.28068904	     -0.30050266	      1.31693392	     -0.04765088	     -0.27078610	      0.27332860	      1.18345269	     -0.01856944	      0.00429292	      0.01796799
      0.13292267	      2.59269122	     -0.03570082	     -0.21881464	      3.05184708	      1.20509083	      0.35555578	      0.02287179	     -0.03531352	      0.32051758	     -0.02273844	      0.25178093	      0.17885013	      0.08826412	     -0.19553935	      0.32084195	     -0.32123838	     -0.18831026	     -0.18670388	      0.07951694	     -0.27247344	     -0.33113595	      1.32647796	     -0.05681284	     -0.27999115	      0.27116667	      1.20272751	     -0.00952811	     -0.02264937	      0.01722112
      0.16625567	      2.57885416	     -0.03249175	     -0.22229379	      3.05280076	      1.20517880	      0.35478212	      0.00247164	     -0.00760315	      0.32908015	     -0.02940083	      0.25595206	      0.16238527	      0.08500045	     -0.18971624	      0.33719681	     -0.34174530	     -0.19649188	     -0.22062044	      0.07147582	     -0.29165984	     -0.31143140	      1.35004980	     -0.08644831	     -0.25908111	      0.32137598	      1.17995362	      0.00915825	     -0.00451923	      0.01600954
      0.19958867	      2.59296438	     -0.03356430	     -0.21634499	      3.05345288	      1.20492251	      0.35299892	      0.00389610	     -0.02648191	      0.31417335	     -0.01885610	      0.22717552	      0.15196352	      0.07435494	     -0.13724497	      0.35621158	     -0.34149001	     -0.20995669	     -0.27769505	      0.07223941	     -0.28863679	     -0.32640457	      1.31607913	     -0.09315369	     -0.27302397	      0.32020732	      1.20468500	      0.01174577	      0.04041525	      0.01347412
      0.23292167	      2.58567747	     -0.02961615	     -0.21807681	      3.05248353	      1.20504785	      0.35396883	     -0.00128837	     -0.01280250	      0.32352574	     -0.03059848	      0.24550332	      0.15613096	      0.08357158	     -0.18388994	      0.33121359	     -0.34150964	     -0.19453033	     -0.20983348	      0.06760897	     -0.30138005	     -0.30368252	      1.34744887	     -0.07926633	     -0.26553467	      0.30080127	      1.19522925	     -0.00943207	     -0.02395840	      0.02246007
      0.26625467	      2.59423058	     -0.03162253	     -0.22058038	      3.05224018	      1.20509320	      0.35474480	      0.01233584	     -0.03196131	      0.32989851	     -0.03727067	      0.25797120	      0.17936278	      0.08706267	     -0.21639857	      0.32637711	     -0.33081686	     -0.18906949	     -0.18519031	      0.07853753	     -0.29068589	     -0.32859514	      1.35185939	     -0.05027029	     -0.27795706	      0.24886819	      1.20331112	     -0.02590728	     -0.01545883	      0.02458817
      0.29958767	      2.58351191	     -0.04348626	     -0.21159578	      3.05229019	      1.20476661	      0.35439128	      0.02629684	     -0.01750666	      0.30928357	     -0.02319233	      0.23626736	      0.14417488	      0.07217302	     -0.17056455	      0.34087473	     -0.35584124	     -0.20987618	     -0.24886672	      0.06269449	     -0.29533423	     -0.28387918	      1.33384362	     -0.04926108	     -0.27940539	      0.25701527	      1.20720497	     -0.01640211	      0.02423642	      0.01399912
      0.33292067	      2.58305516	     -0.02973712	     -0.21341795	      3.05084847	      1.20477027	      0.35665094	      0.01045411	     -0.01625886	      0.32082279	     -0.03880970	      0.24085799	      0.16745639	      0.09642191	     -0.15416983	      0.32924818	     -0.32996464	     -0.18062293	     -0.25664558	      0.06748636	     -0.29333613	     -0.32938463	      1.35811196	     -0.08190962	     -0.26026072	      0.31800606	      1.20899342	      0.01803349	     -0.00197095	      0.01477712
      0.36625367	      2.57292071	     -0.02091194	     -0.21626188	      3.04973384	      1.20481771	      0.35937189	      0.00482266	     -0.01178919	      0.32562314	     -0.04197380	      0.26947571	      0.16921255	      0.11892828	     -0.20611049	      0.30768435	     -0.34606494	     -0.15530037	     -0.20457461	      0.05378531	     -0.29586073	     -0.30482294	      1.36635829	     -0.10390985	     -0.25903943	      0.35794186	      1.21540519	      0.02490797	     -0.01613134	      0.01443141
      0.39958667	      2.58073972	     -0.04097675	     -0.21154345	      3.05040537	      1.20465722	      0.35908946	      0.04535979	     -0.02742062	      0.30474800	     -0.02101662	      0.25715170	      0.15274013	      0.09789939	     -0.19263939	      0.32129432	     -0.35664967	     -0.17917641	     -0.22838243	      0.05823722	     -0.29528456	     -0.29356129	      1.35070804	     -0.08516089	     -0.27970481	      0.33854680	      1.20481306	     -0.00735391	      0.01819061	      0.01159170
      0.43291967	      2.56629369	     -0.02447416	     -0.21678495	      3.04914090	      1.20473979	      0.36164275	      0.02049301	     -0.00798398	      0.32005894	     -0.03779350	      0.26777557	      0.15447393	      0.12275072	     -0.17166464	      0.31532267	     -0.34642031	     -0.15224204	     -0.24154694	      0.05644908	     -0.29940775	     -0.31300633	      1.36000975	     -0.08793040	     -0.27135643	      0.33873689	      1.21788910	     -0.00587547	     -0.01201774	      0.02684713
      0.46625267	      2.57368576	     -0.01595571	     -0.21564978	      3.04861829	      1.20463752	      0.36231938	      0.01100060	     -0.01741215	      0.32064772	     -0.04298439	      0.26911773	      0.18798014	      0.13584102	     -0.16641921	      0.31083779	     -0.32489225	     -0.13913142	     -0.24590205	      0.05308288	     -0.30271010	     -0.30754992	      1.37313003	     -0.07810723	     -0.27111802	      0.31622813	      1.22343133	      0.00395034	     -0.00567779	      0.02844972
      0.49958567	      2.56827551	     -0.03859556	     -0.20611209	      3.05005012	      1.20439365	      0.35978914	      0.03819666	     -0.01610815	      0.29967937	     -0.02925298	      0.26116768	      0.13988732	      0.10272396	     -0.20103360	      0.31523850	     -0.37358710	     -0.17807448	     -0.23294676	      0.05808520	     -0.29926327	     -0.29559014	      1.36262618	     -0.05974309	     -0.27680688	      0.28887468	      1.20836089	      0.00239881	      0.02301095	      0.01128543
      0.53291867	      2.58187492	     -0.03100632	     -0.20756515	      3.05057259	      1.20442635	      0.35873665	      0.02285611	     -0.02355149	      0.31226627	     -0.04761298	      0.26472960	      0.17542426	      0.10829670	     -0.21376365	      0.30860689	     -0.33006847	     -0.16947406	     -0.21495696	      0.05387591	     -0.29714895	     -0.29279606	      1.36792267	     -0.08420543	     -0.25876700	      0.32412831	      1.22991340	      0.01549918	     -0.02168547	      0.01022980
      0.56625167	      2.57973331	     -0.02753989	     -0.20572222	      3.05140033	      1.20434782	      0.35743088	      0.00876069	     -0.01491444	      0.31076114	     -0.05081476	      0.25660393	      0.17891271	      0.10461739	     -0.19233062	      0.31291317	     -0.33136841	     -0.17539798	     -0.22612359	      0.05912358	     -0.30095906	     -0.31816261	      1.38405274	     -0.10744135	     -0.24528080	      0.35653697	      1.23160753	      0.01198914	     -0.01180760	      0.01272375
      0.59958467	      2.58353958	     -0.03704811	     -0.20287140	      3.05347866	      1.20422042	      0.35564317	      0.01956969	     -0.02289522	      0.29160372	     -0.02934592	      0.24750379	      0.15952995	      0.08450814	     -0.18552580	      0.33364672	     -0.35124886	     -0.20214925	     -0.25199359	      0.05530435	     -0.30097262	     -0.29225929	      1.36726478	     -0.09654049	     -0.26038085	      0.32982043	      1.21581556	     -0.01393919	      0.04030905	      0.01230188
      0.63291767	      2.58559497	     -0.03375170	     -0.21158453	      3.05436044	      1.20445312	      0.35607395	      0.01444905	     -0.02572821	      0.30584174	     -0.03754178	      0.27059331	      0.17689980	      0.08912320	     -0.22431788	      0.32847784	     -0.32423822	     -0.19385028	     -0.21192345	      0.06122870	     -0.29351045	     -0.29669779	      1.37529312	     -0.08254067	     -0.26670600	      0.29655282	      1.22998761	     -0.02276543	     -0.01575137	      0.02485754
      0.66625067	      2.57895069	     -0.03041379	     -0.20821014	      3.05395196	      1.20435852	      0.35626586	      0.00551977	     -0.01824910	      0.30218452	     -0.03894254	      0.26910468	      0.18407059	      0.09342310	     -0.22138985	      0.31384482	     -0.32218150	     -0.18784262	     -0.18948853	      0.07020735	     -0.28528466	     -0.31616939	      1.39084512	     -0.07768766	     -0.25937093	      0.28599785	      1.23339294	     -0.00731328	     -0.03434902	      0.02790562
      0.69958367	      2.58235640	     -0.03239479	     -0.20199460	      3.05452377	      1.20410548	      0.35591304	      0.00735351	     -0.02352016	      0.28622379	     -0.02612830	      0.25208979	      0.17417986	      0.08823282	     -0.18974063	      0.33203952	     -0.33926068	     -0.19963691	     -0.25293028	      0.05889396	     -0.27799021	     -0.28067532	      1.37800238	     -0.08602775	     -0.24640355	      0.30488222	      1.22634329	      0.00971548	      0.03799589	      0.01324392
      0.73291667	      2.57781303	     -0.02841223	     -0.20502556	      3.05434308	      1.20407071	      0.35743883	      0.00305453	     -0.01375610	      0.29306081	     -0.03008513	      0.26818318	      0.17469423	      0.09885637	     -0.21767145	      0.32788853	     -0.32819071	     -0.18809275	     -0.25364862	      0.07016004	     -0.27315526	     -0.31910884	      1.39242520	     -0.10841772	     -0.21980853	      0.35653095	      1.24233410	      0.01084127	      0.00813055	      0.00608454
      0.76624967	      2.58626668	     -0.02633091	     -0.20137849	      3.05302319	      1.20398305	      0.35861385	      0.00982787	     -0.01905279	      0.28646455	     -0.02563874	      0.27053203	      0.20026521	      0.11027508	     -0.23569465	      0.29977167	     -0.30622280	     -0.17014328	     -0.19922569	      0.06681902	     -0.27323796	     -0.30612614	      1.39597261	     -0.11723129	     -0.20037404	      0.38906361	      1.25248323	     -0.00900817	     -0.03990159	      0.00964053
      0.79958267	      2.58374156	     -0.03914190	     -0.20613223	      3.05367222	      1.20414105	      0.35921060	      0.03538387	     -0.02400617	      0.28564633	     -0.01453341	      0.27159654	      0.16987289	      0.09709147	     -0.22618103	      0.32004998	     -0.34894979	     -0.18696410	     -0.22134140	      0.06707719	     -0.26559533	     -0.30163024	      1.38330429	     -0.10528851	     -0.20100514	      0.38064708	      1.24972413	     -0.02233947	      0.02375726	      0.01776806
      0.83291567	      2.58290313	     -0.02573321	     -0.21169918	      3.05315659	      1.20410057	      0.36202048	      0.01906356	     -0.01940199	      0.28504042	     -0.00220347	      0.28357573	      0.18593014	      0.12075133	     -0.21784547	      0.32282057	     -0.31654543	     -0.16184436	     -0.26099768	      0.06396519	     -0.27431087	     -0.31494728	      1.40306320	     -0.11272584	     -0.18639177	      0.40165979	      1.25313145	      0.00430196	      0.01256977	      0.02389019
      0.86624867	      2.57417000	     -0.01666462	     -0.20717630	      3.05147668	      1.20395440	      0.36364530	      0.00619965	     -0.00760354	      0.27860982	      0.00195953	      0.28639255	      0.20067703	      0.13878191	     -0.22013906	      0.29628271	     -0.30196352	     -0.13922756	     -0.23849440	      0.06357851	     -0.26270714	     -0.32692412	      1.40017656	     -0.12330505	     -0.16486157	      0.42798510	      1.26947142	      0.02671368	     -0.03004385	      0.02646160
      0.89958167	      2.57296756	     -0.03743980	     -0.20683578	      3.05215982	      1.20398031	      0.36247730	      0.03981680	     -0.01146983	      0.28188530	     -0.00019733	      0.28233237	      0.18602757	      0.11377904	     -0.23057679	      0.30403776	     -0.33498619	     -0.16685747	     -0.23641338	      0.07268161	     -0.23357867	     -0.31466712	      1.40097055	     -0.11816092	     -0.15004335	      0.43384169	      1.27369978	      0.00599013	      0.01789773	      0.01825671
      0.93291467	      2.58347765	     -0.02387677	     -0.20363241	      3.05196281	      1.20363634	      0.36345529	      0.02356533	     -0.02009294	      0.27016931	      0.01502622	      0.28717512	      0.20233504	      0.13228225	     -0.25474791	      0.29490010	     -0.30445816	     -0.14760772	     -0.24502534	      0.07146950	     -0.22879900	     -0.30032001	      1.42274643	     -0.14036648	     -0.12307502	      0.47590659	      1.28274979	     -0.00064083	      0.00833943	      0.00421609
      0.96624767	      2.58486659	     -0.01519078	     -0.20290838	      3.05225167	      1.20353786	      0.36344174	      0.00639517	     -0.01651098	      0.26646979	      0.02115641	      0.28322552	      0.19758193	      0.13801667	     -0.24544262	      0.29329421	     -0.30258232	     -0.14131784	     -0.25307962	      0.09008514	     -0.21430519	     -0.34763517	      1.41800671	     -0.15889121	     -0.09100576	      0.51084388	      1.29478981	      0.00077829	     -0.02637619	      0.00783354
      0.99958067	      2.59364373	     -0.03418012	     -0.20820640	      3.05460615	      1.20372484	      0.36094494	      0.02786320	     -0.01805987	      0.26911498	      0.02763783	      0.27317340	      0.20457100	      0.10631793	     -0.22170697	      0.31624408	     -0.31200113	     -0.17608184	     -0.26374471	      0.09383889	     -0.21003425	     -0.30199611	      1.41897513	     -0.14883433	     -0.07377583	      0.50896124	      1.30242317	     -0.00916510	      0.01130334	      0.02229318
      1.03291367	      2.59124625	     -0.03534186	     -0.20980598	      3.05588622	      1.20366671	      0.36052725	      0.02273696	     -0.01351434	      0.25878785	      0.04793189	      0.28931063	      0.21189106	      0.10351397	     -0.26901070	      0.30460290	     -0.29044963	     -0.17759420	     -0.22499436	      0.10739014	     -0.20799934	     -0.31731737	      1.42695017	     -0.14472650	     -0.06339535	      0.50551722	      1.32020680	     -0.00033331	      0.01938399	      0.02693003
      1.06624667	      2.60082518	     -0.02604202	     -0.21124270	      3.05654670	      1.20355235	      0.36039663	      0.00550910	     -0.01863226	      0.26040596	      0.04967369	      0.29412988	      0.22554523	      0.11234176	     -0.28219100	      0.30378830	     -0.26556129	     -0.16969507	     -0.22949037	      0.11575138	     -0.19319565	     -0.34087991	      1.42935854	     -0.15329729	     -0.02638410	      0.52787652	      1.31798489	      0.01297877	     -0.02639765	      0.02624006
      1.09957967	      2.60439190	     -0.02682280	     -0.20380268	      3.05689371	      1.20317510	      0.35885712	      0.00337154	     -0.02192121	      0.25000583	      0.05408942	      0.26809615	      0.20670094	      0.10251524	     -0.23994702	      0.31468183	     -0.30429948	     -0.18497471	     -0.27194251	      0.10535236	     -0.17434844	     -0.30358912	      1.43470974	     -0.16838238	      0.00349577	      0.55221788	      1.34242429	      0.00343958	      0.00143591	      0.01714525
      1.13291267	      2.59873141	     -0.02356422	     -0.19906722	      3.05651336	      1.20282304	      0.35924676	     -0.00084944	     -0.01728238	      0.24382919	      0.05747312	      0.27205861	      0.21731081	      0.10977001	     -0.25924685	      0.29826352	     -0.28534577	     -0.17843706	     -0.26545587	      0.11980416	     -0.15133522	     -0.33780847	      1.45159543	     -0.17915947	      0.03268791	      0.57192456	      1.35252338	     -0.01555123	      0.02704236	      0.00803494
      1.16624567	      2.59272955	     -0.02041024	     -0.20109045	      3.05647714	      1.20269108	      0.36062182	     -0.00599663	     -0.00376024	      0.24462829	      0.06151508	      0.29565033	      0.24243908	      0.12320932	     -0.30518738	      0.28135850	     -0.24461117	     -0.16584933	     -0.24144639	      0.12308201	     -0.14259040	     -0.32309487	      1.45145713	     -0.18190320	      0.06324490	      0.59166585	      1.34900926	     -0.02074328	     -0.02243585	      0.00828289
      1.19957867	      2.59709105	     -0.03180446	     -0.20018933	      3.05733187	      1.20262039	      0.36010239	      0.01336187	     -0.01804405	      0.23245113	      0.07825534	      0.28128832	      0.22839825	      0.10746648	     -0.27194071	      0.29622034	     -0.27635228	     -0.18553942	     -0.26687527	      0.13237491	     -0.12506471	     -0.32864530	      1.43644460	     -0.18231345	      0.05654884	      0.57841176	      1.38737932	     -0.00573248	     -0.00003305	      0.01817270
      1.23291167	      2.60164435	     -0.03327021	     -0.20449441	      3.05746777	      1.20259570	      0.36116049	      0.01816022	     -0.01905377	      0.23828675	      0.07611663	      0.28154144	      0.21824871	      0.10911106	     -0.25382304	      0.30401901	     -0.27765143	     -0.18475353	     -0.28026755	      0.13890475	     -0.12690618	     -0.31434518	      1.47294376	     -0.18587631	      0.09547151	      0.60299587	      1.35580129	      0.01367625	      0.01238320	      0.03276440
      1.26624467	      2.59914872	     -0.01762053	     -0.20034002	      3.05615192	      1.20218378	      0.36425694	      0.00275231	     -0.01858482	      0.22627205	      0.08663609	      0.30332161	      0.24006548	      0.14338100	     -0.30027558	      0.27512081	     -0.23406523	     -0.15001722	     -0.25383490	      0.14436757	     -0.11645390	     -0.33881111	      1.45434816	     -0.21036145	      0.12761567	      0.63963164	      1.38711150	      0.02043906	     -0.00636525	      0.02770724
      1.29957767	      2.59357355	     -0.02490611	     -0.19482127	      3.05587469	      1.20177619	      0.36510572	      0.01818986	     -0.01013886	      0.21588606	      0.09295186	      0.29957256	      0.23684916	      0.14119303	     -0.29839495	      0.27592737	     -0.25884483	     -0.15708715	     -0.27517205	      0.14722346	     -0.10328555	     -0.32983301	      1.44787010	     -0.21798677	      0.15685017	      0.65938343	      1.40758466	     -0.00653733	     -0.00595360	      0.01297229
      1.33291067	      2.60131576	     -0.03130534	     -0.19283269	      3.05556728	      1.20152950	      0.36545771	      0.03426083	     -0.01591974	      0.22039065	      0.08157247	      0.28446196	      0.23451181	      0.13588766	     -0.26491519	      0.28519982	     -0.26145713	     -0.16361699	     -0.30806220	      0.14966684	     -0.08657990	     -0.31760213	      1.47824209	     -0.20994300	      0.19021180	      0.65977990	      1.38243820	     -0.02339960	      0.01008911	      0.00995235
      1.36624367	      2.59224468	     -0.00854510	     -0.18539255	      3.05396876	      1.20110877	      0.36821013	      0.00447491	     -0.01826540	      0.20453999	      0.08944915	      0.29897518	      0.22851718	      0.17162397	     -0.30255607	      0.25352271	     -0.23695520	     -0.12481719	     -0.27724969	      0.14452273	     -0.06413968	     -0.34851151	      1.46353481	     -0.22005291	      0.19248780	      0.63958494	      1.42053185	      0.00615763	      0.00190198	      0.01220865
      1.39957667	      2.59496253	     -0.01812500	     -0.18874412	      3.05549051	      1.20108509	      0.36798481	      0.01509213	     -0.01400427	      0.20544755	      0.09041236	      0.30496747	      0.24711112	      0.16165542	     -0.30835191	      0.26944995	     -0.23102122	     -0.13851593	     -0.29839288	      0.14512838	     -0.06012163	     -0.32461963	      1.47689008	     -0.20571340	      0.20497869	      0.62287535	      1.39717367	      0.01934841	     -0.01710975	      0.02125839
      1.43290967	      2.59298794	     -0.03612236	     -0.18638689	      3.05725997	      1.20105400	      0.36602407	      0.03595824	     -0.01089420	      0.19752250	      0.09493690	      0.28960724	      0.23764719	      0.13200187	     -0.28919252	      0.28281480	     -0.25110452	     -0.16874961	     -0.31253137	      0.15729570	     -0.04550032	     -0.33516479	      1.47073888	     -0.20648575	      0.20828644	      0.60817668	      1.40024013	      0.01166525	      0.01265781	      0.02597933
      1.46624267	      2.59339864	     -0.01510559	     -0.18279950	      3.05708782	      1.20073000	      0.36692435	      0.00264383	     -0.00736829	      0.19178950	      0.09425503	      0.29951857	      0.24548058	      0.15677521	     -0.31595157	      0.26351041	     -0.21207471	     -0.13974165	     -0.28460257	      0.15438847	     -0.04162469	     -0.33477024	      1.46575231	     -0.23809922	      0.23629677	      0.62722236	      1.41615425	      0.00854134	      0.00147271	      0.02343824
      1.49957567	      2.60759674	     -0.01158692	     -0.18179876	      3.05840942	      1.20049888	      0.36621264	     -0.00397568	     -0.01565998	      0.19078868	      0.09073871	      0.29534022	      0.25404415	      0.15553124	     -0.32046131	      0.27827080	     -0.20490359	     -0.14257966	     -0.30961787	      0.16464747	     -0.03399407	     -0.34266105	      1.47849789	     -0.24628875	      0.26179123	      0.62860870	      1.39108461	     -0.01036570	     -0.01085732	      0.01408659
      1.53290867	      2.60989386	     -0.02403120	     -0.17287620	      3.05987472	      1.20027847	      0.36386564	      0.00894892	     -0.02156131	      0.17292615	      0.09764369	      0.27250677	      0.22883004	      0.12833593	     -0.31264846	      0.29100018	     -0.24956279	     -0.17199694	     -0.33079956	      0.17019954	     -0.01322806	     -0.33936963	      1.46134745	     -0.23429191	      0.25046368	      0.58399047	      1.40065360	     -0.02142218	      0.01375835	      0.00875084
      1.56624167	      2.61427620	     -0.02107533	     -0.17370918	      3.06034738	      1.20022192	      0.36372067	     -0.00002001	     -0.01807349	      0.18068270	      0.08189901	      0.28250608	      0.25870287	      0.13314731	     -0.33951511	      0.28208732	     -0.19487199	     -0.16314702	     -0.30920771	      0.16850798	     -0.00576027	     -0.31608052	      1.46731146	     -0.21304839	      0.26122460	      0.54844265	      1.38848099	     -0.00564302	     -0.00741017	      0.01976548
      1.59957467	      2.59897701	     -0.01381608	     -0.16995999	      3.06047078	      1.20011618	      0.36433678	     -0.01706324	     -0.00338325	      0.17206242	      0.08461211	      0.29152184	      0.25141361	      0.14120250	     -0.36132541	      0.27114948	     -0.18813571	     -0.15358145	     -0.29868646	      0.17400380	      0.00356439	     -0.36424256	      1.45918655	     -0.20752862	      0.25840143	      0.51566136	      1.38778022	      0.01761321	     -0.00546025	      0.02208876
      1.63290767	      2.60392003	     -0.01534532	     -0.16763311	      3.06166231	      1.20008752	      0.36383668	     -0.01550247	     -0.00882441	      0.16200524	      0.09226240	      0.27712540	      0.25033268	      0.13355254	     -0.32450660	      0.29537669	     -0.21312456	     -0.16416759	     -0.35644749	      0.15528730	      0.00273994	     -0.33366556	      1.44426074	     -0.21324908	      0.25754080	      0.49860551	      1.36726132	      0.01253347	      0.01403334	      0.01625479
      1.66624067	      2.61044964	     -0.01048870	     -0.16987998	      3.06196529	      1.20007509	      0.36464637	     -0.01623885	     -0.01930068	      0.16815205	      0.08335896	      0.28274080	      0.24713514	      0.14079429	     -0.33025552	      0.30077442	     -0.19942892	     -0.15518794	     -0.36262350	      0.14821986	      0.01045988	     -0.33529951	      1.43831704	     -0.22996739	      0.26385275	      0.49036759	      1.35017717	     -0.01181491	      0.00005956	      0.01684307
      1.69957367	      2.60116963	     -0.00666559	     -0.16259133	      3.06102671	      1.19991500	      0.36601086	     -0.01683145	     -0.01554779	      0.15472945	      0.08709780	      0.29446177	      0.23496544	      0.15256500	     -0.37803822	      0.27300574	     -0.18427497	     -0.14091205	     -0.31468801	      0.15762579	      0.01774456	     -0.37274321	      1.42904367	     -0.23788452	      0.26029937	      0.47154129	      1.34701740	     -0.02633399	     -0.01323609	      0.01690765
      1.73290667	      2.61018026	     -0.02040657	     -0.16397685	      3.06182067	      1.19993941	      0.36591818	      0.00540133	     -0.02068630	      0.15773786	      0.08133498	      0.29248977	      0.26078644	      0.14180351	     -0.36689093	      0.29265219	     -0.18228417	     -0.15671231	     -0.35394543	      0.15337178	      0.01346441	     -0.31829413	      1.40852821	     -0.21647348	      0.26444380	      0.44057563	      1.31452925	     -0.01633394	      0.00307065	      0.01838397
      1.76623967	      2.59688785	     -0.02921077	     -0.16126610	      3.06182304	      1.19991123	      0.36652817	      0.01650420	     -0.01116613	      0.15038515	      0.08541833	      0.28841408	      0.23290310	      0.13245943	     -0.35381150	      0.30198771	     -0.20825396	     -0.16821202	     -0.39108661	      0.16583569	      0.01664140	     -0.35294675	      1.38021625	     -0.19942402	      0.25098239	      0.39723997	      1.31870690	      0.01630841	      0.01480789	      0.01550435
      1.79957267	      2.59498402	     -0.01341181	     -0.15879532	      3.05988256	      1.19986770	      0.36939636	      0.00076386	     -0.00958366	      0.14909246	      0.08076081	      0.30326020	      0.24218212	      0.16476059	     -0.37456011	      0.28090277	     -0.16265667	     -0.13310061	     -0.37251774	      0.15776193	      0.00770432	     -0.34972158	      1.37845171	     -0.19555659	      0.25651825	      0.37544281	      1.28594192	      0.03287282	     -0.01605304	      0.01741512
      1.83290567	      2.59169184	     -0.00895109	     -0.15996962	      3.05907943	      1.19994135	      0.37105090	      0.00502741	     -0.02000903	      0.15433813	      0.07338892	      0.31431609	      0.23875137	      0.17838653	     -0.38595414	      0.28059839	     -0.17603282	     -0.12336043	     -0.37318085	      0.13793057	      0.01868431	     -0.33621994	      1.34586171	     -0.20264853	      0.24077790	      0.34201980	      1.27136532	      0.00552514	      0.00630657	      0.01840303
      1.86623867	      2.58531283	     -0.02492996	     -0.15622254	      3.05982269	      1.19994785	      0.37050135	      0.03221499	     -0.01900740	      0.14086788	      0.08520486	      0.30377083	      0.21838619	      0.15824290	     -0.37184214	      0.29704278	     -0.21273164	     -0.14891265	     -0.41857955	      0.13658981	      0.01720221	     -0.35104003	      1.33857726	     -0.20074177	      0.22136214	      0.31303506	      1.24213779	     -0.03175198	      0.00997933	      0.01386138
      1.89957167	      2.58537049	     -0.01368357	     -0.15888007	      3.05950647	      1.19996853	      0.37182239	      0.01643922	     -0.01632088	      0.14761260	      0.07740557	      0.32120873	      0.23972954	      0.17949003	     -0.39072333	      0.29396721	     -0.16102514	     -0.12733301	     -0.42351281	      0.12214759	      0.01182794	     -0.33540054	      1.31156879	     -0.20568760	      0.22504693	      0.29691044	      1.21770016	     -0.01403097	     -0.02338411	      0.01819786
      1.93290467	      2.56976267	     -0.01265657	     -0.15629004	      3.05939215	      1.20005507	      0.37158069	      0.00820971	     -0.00700061	      0.14387465	      0.07687205	      0.32501746	      0.21929559	      0.17810693	     -0.40620204	      0.28313456	     -0.16633719	     -0.12810476	     -0.40356398	      0.12189394	      0.01619880	     -0.35474233	      1.28048855	     -0.20048032	      0.20797391	      0.25032996	      1.22270663	      0.02373971	      0.00921470	      0.02038857
      1.96623767	      2.58245188	     -0.03295018	     -0.15865883	      3.06141469	      1.20025748	      0.36923427	      0.03304998	     -0.01395419	      0.14538588	      0.07811943	      0.31190785	      0.23195589	      0.14879019	     -0.38756463	      0.31198797	     -0.18089950	     -0.16407163	     -0.44217429	      0.12911565	      0.00442534	     -0.32413186	      1.29116125	     -0.16933099	      0.20332195	      0.19332120	      1.16290690	      0.02652177	      0.01562028	      0.01638538
      1.99957067	      2.58248188	     -0.01993690	     -0.16060992	      3.06193060	      1.20026362	      0.36975123	      0.01378251	     -0.02115564	      0.14517922	      0.08058562	      0.32669964	      0.22239021	      0.16273195	     -0.42554354	      0.31738582	     -0.17859806	     -0.15338373	     -0.44526964	      0.12441921	      0.01733938	     -0.33174462	      1.23004434	     -0.16923507	      0.17949283	      0.14282772	      1.17644391	      0.01437610	     -0.01467762	      0.01378070
      2.03290367	      2.58142357	     -0.00761645	     -0.15657437	      3.06173595	      1.20024591	      0.36967810	     -0.00515731	     -0.01828395	      0.13756611	      0.08263096	      0.32508967	      0.21134434	      0.17291689	     -0.43860705	      0.31005204	     -0.15786599	     -0.14081041	     -0.43853239	      0.12387639	      0.01093424	     -0.32816087	      1.24220387	     -0.17511440	      0.17581967	      0.11530469	      1.13703051	     -0.01643530	     -0.01288430	      0.01757536
      2.06623667	      2.58348720	     -0.01790513	     -0.16106153	      3.06343888	      1.20045648	      0.36726473	      0.00392852	     -0.02138761	      0.14947467	      0.07198682	      0.31361443	      0.21781393	      0.15083520	     -0.40794011	      0.33478789	     -0.16970763	     -0.16654199	     -0.47101588	      0.12242306	      0.01897248	     -0.31623075	      1.22823366	     -0.17400250	      0.16306202	      0.07468020	      1.11263612	     -0.03347179	      0.02616893	      0.02237528
      2.09956967	      2.57172260	     -0.02539086	     -0.16124412	      3.06514085	      1.20054108	      0.36556087	      0.00287221	     -0.00828067	      0.14212853	      0.08435636	      0.31834528	      0.21619092	      0.13562884	     -0.42946054	      0.34554416	     -0.18266463	     -0.18721655	     -0.48277025	      0.11591079	      0.02067850	     -0.31052741	      1.18330957	     -0.16987085	      0.13623232	      0.03048979	      1.11714309	     -0.00821873	     -0.00560390	      0.01299575
      2.13290267	      2.58280061	     -0.02198203	     -0.16346425	      3.06579453	      1.20059512	      0.36527467	     -0.00437070	     -0.01975216	      0.14303151	      0.08589656	      0.32937248	      0.23510737	      0.14213078	     -0.46927732	      0.34520296	     -0.13027548	     -0.17837519	     -0.47448613	      0.11405430	      0.01470540	     -0.31425187	      1.19760413	     -0.16069247	      0.13036998	     -0.02360029	      1.06433331	      0.02311082	     -0.02304738	      0.01279168
      2.16623567	      2.57088046	     -0.02522052	     -0.16461250	      3.06595530	      1.20072509	      0.36454256	     -0.00168241	     -0.01974998	      0.15090944	      0.07492459	      0.32486122	      0.18953459	      0.12944550	     -0.46903079	      0.35248893	     -0.17160493	     -0.19119090	     -0.47266741	      0.10069552	      0.03026631	     -0.29932284	      1.17492513	     -0.15182229	      0.10843065	     -0.09246466	      1.06981849	      0.02158214	      0.02855499	      0.02343956
      2.19956867	      2.58118421	     -0.02792757	     -0.16113998	      3.06570807	      1.20070144	      0.36449146	      0.00786710	     -0.02529111	      0.14242166	      0.08054074	      0.30898258	      0.21575212	      0.13018217	     -0.43678434	      0.36722497	     -0.17336368	     -0.19532502	     -0.51416631	      0.09989461	      0.02426388	     -0.28592519	      1.16865144	     -0.14030903	      0.10424091	     -0.13883025	      1.03753508	     -0.01318371	     -0.00287954	      0.02221837
      2.23290167	      2.56832337	     -0.01823367	     -0.16664869	      3.06512960	      1.20065445	      0.36717202	     -0.00133326	     -0.01050910	      0.14811709	      0.08293226	      0.33404869	      0.21233201	      0.15122639	     -0.47206033	      0.37116289	     -0.16152479	     -0.17559164	     -0.52810740	      0.10448366	      0.02199526	     -0.30963400	      1.14563412	     -0.14210761	      0.09577578	     -0.16819338	      1.03151365	     -0.03249004	     -0.02770592	      0.01326275
      2.26623467	      2.56102982	     -0.01688980	     -0.16678659	      3.06447262	      1.20064498	      0.36845914	      0.00107804	     -0.01199360	      0.14729655	      0.08365545	      0.34025569	      0.18789284	      0.15642165	     -0.49058123	      0.36693301	     -0.15769401	     -0.16691211	     -0.52102752	      0.09179168	      0.02283219	     -0.26929569	      1.13680117	     -0.14811595	      0.08238386	     -0.20212285	      1.02408375	     -0.01834113	      0.02700942	      0.01341494
      2.29956767	      2.57194219	     -0.03583321	     -0.16487668	      3.06476900	      1.20073132	      0.36739908	      0.03127116	     -0.02604713	      0.14703650	      0.07838202	      0.32189501	      0.19893889	      0.13688411	     -0.45951144	      0.37917243	     -0.16937914	     -0.18898679	     -0.53640754	      0.10472863	      0.02842383	     -0.28594178	      1.15096359	     -0.14236549	      0.08534614	     -0.24720577	      0.97661005	      0.01081284	      0.01154741	      0.02029825
      2.33290067	      2.55601924	     -0.03198672	     -0.16802154	      3.06462522	      1.20067100	      0.36927049	      0.02547718	     -0.01391546	      0.14750941	      0.08192709	      0.34252821	      0.18903731	      0.14817193	     -0.48997918	      0.38368097	     -0.19383428	     -0.18336994	     -0.54116820	      0.09268554	      0.03397588	     -0.27097333	      1.11289672	     -0.14039219	      0.06875694	     -0.28930406	      1.00750021	      0.03925730	     -0.03669730	      0.01975550
      2.36623367	      2.56152108	     -0.02615552	     -0.16930768	      3.06427386	      1.20054676	      0.37136490	      0.02743707	     -0.02492414	      0.14201143	      0.09182517	      0.35342641	      0.19842491	      0.16453925	     -0.50759189	      0.38673251	     -0.15069090	     -0.16315529	     -0.56386572	      0.08723943	      0.02847604	     -0.26808534	      1.12804483	     -0.13693781	      0.06859951	     -0.34306214	      0.95405465	      0.01662432	      0.01174197	      0.01269995
      2.39956667	      2.53993672	     -0.03025974	     -0.16963783	      3.06401702	      1.20060901	      0.37175615	      0.03368861	     -0.00574317	      0.14448908	      0.08777004	      0.35040310	      0.15751511	      0.15431924	     -0.49092815	      0.38988412	     -0.18420265	     -0.17286106	     -0.57383826	      0.08518169	      0.03424775	     -0.27944053	      1.12558641	     -0.12398092	      0.06458970	     -0.40916858	      0.95154784	     -0.02104762	      0.02994712	      0.01680588
      2.43289967	      2.55232077	     -0.02297362	     -0.17062266	      3.06391138	      1.20065325	      0.37174719	      0.02581067	     -0.02157925	      0.14809750	      0.08338158	      0.34883433	      0.19648045	      0.16737280	     -0.47533345	      0.39621902	     -0.18161066	     -0.16531532	     -0.58296658	      0.07048244	      0.04149275	     -0.25453018	      1.09950017	     -0.11600952	      0.05871792	     -0.47184876	      0.96489655	     -0.02130631	     -0.03097363	      0.02089865
      2.46623267	      2.54712775	     -0.03012101	     -0.17003037	      3.06547934	      1.20055218	      0.37057096	      0.02887959	     -0.02026120	      0.13891856	      0.09592033	      0.35467488	      0.17458802	      0.15153976	     -0.51025921	      0.40493974	     -0.19021434	     -0.18301233	     -0.59469231	      0.08118713	      0.03396082	     -0.28498834	      1.13156272	     -0.11779431	      0.06147255	     -0.53596229	      0.89718119	      0.00245149	     -0.01135807	      0.01475756
      2.49956567	      2.54303152	     -0.03858462	     -0.17218625	      3.06728342	      1.20054431	      0.36866666	      0.03221553	     -0.02616430	      0.13954543	      0.09853920	      0.36030742	      0.15253005	      0.13067446	     -0.53974681	      0.41179133	     -0.17908983	     -0.20090481	     -0.59818458	      0.07238514	      0.04314685	     -0.24813594	      1.10504854	     -0.10792126	      0.04084493	     -0.60774921	      0.93029324	      0.02975280	      0.04082236	      0.01450507
      2.53289867	      2.54741427	     -0.03915139	     -0.17128828	      3.06765844	      1.20067621	      0.36692336	      0.02559968	     -0.01785823	      0.14420656	      0.09012935	      0.35188121	      0.19077269	      0.12763566	     -0.52015886	      0.41047404	     -0.16160627	     -0.20641884	     -0.59608878	      0.09023796	      0.03751932	     -0.26428746	      1.11769509	     -0.10345288	      0.06392062	     -0.67540497	      0.87960160	      0.02414303	     -0.02653148	      0.02149654
      2.56623167	      2.54176792	     -0.03900946	     -0.16860633	      3.06835557	      1.20065254	      0.36560993	      0.02185242	     -0.01949056	      0.13376910	      0.10292844	      0.34408264	      0.17751666	      0.11824982	     -0.51125111	      0.41919073	     -0.19333665	     -0.22207649	     -0.61056571	      0.09644831	      0.03994533	     -0.28342487	      1.11068574	     -0.09551309	      0.04476848	     -0.74556415	      0.89473981	     -0.00988182	     -0.01258945	      0.01607134
      2.59956467	      2.54373435	     -0.03399401	     -0.17640430	      3.06966466	      1.20059885	      0.36560459	      0.01567824	     -0.03053249	      0.14237193	      0.10464456	      0.35863384	      0.14923661	      0.11660013	     -0.54080594	      0.43855782	     -0.19169329	     -0.22351175	     -0.63611927	      0.07822843	      0.03908728	     -0.22685488	      1.11523779	     -0.09472892	      0.04045906	     -0.82584219	      0.85885741	     -0.03677886	      0.03569667	      0.01446910
      2.63289767	      2.54007311	     -0.03437398	     -0.17048440	      3.06974745	      1.20046833	      0.36517535	      0.01091629	     -0.02349187	      0.12712624	      0.11616735	      0.35638783	      0.15627711	      0.11586858	     -0.55377912	      0.42933968	     -0.17196742	     -0.22369032	     -0.63737463	      0.10166402	      0.03647478	     -0.30764740	      1.13188610	     -0.07887779	      0.05192568	     -0.93058589	      0.84095556	     -0.02270542	     -0.01688407	      0.01634164
      2.66623067	      2.53874182	     -0.04215539	     -0.16818098	      3.07000612	      1.20062279	      0.36386446	      0.01655520	     -0.02263002	      0.12518680	      0.11506474	      0.34793160	      0.17683482	      0.10747014	     -0.53792815	      0.42876685	     -0.17963396	     -0.23788692	     -0.63040656	      0.07807939	      0.04003105	     -0.23734503	      1.10128805	     -0.05855397	      0.05849418	     -1.03377101	      0.85421524	      0.01209748	     -0.02282535	      0.02267709
      2.69956367	      2.53045841	     -0.04871282	     -0.17481168	      3.07067245	      1.20075277	      0.36411496	      0.02727565	     -0.02698651	      0.13099680	      0.12136760	      0.35838697	      0.15130635	      0.09827355	     -0.54815469	      0.44469705	     -0.20327960	     -0.25159552	     -0.63942377	      0.08508246	      0.03533477	     -0.29129250	      1.13624482	     -0.06576498	      0.05255294	     -1.12347155	      0.78870143	      0.02418911	      0.03921681	      0.01629906
      2.73289667	      2.52954447	     -0.03683533	     -0.17284382	      3.06966983	      1.20055913	      0.36643908	      0.01693647	     -0.02657233	      0.11386400	      0.14434632	      0.36757295	      0.14092566	      0.11963844	     -0.57335834	      0.43857045	     -0.18183733	     -0.22683201	     -0.65458071	      0.07214024	      0.01598758	     -0.27300788	      1.13796194	     -0.05450601	      0.04634833	     -1.20856928	      0.81865364	      0.01111602	     -0.00895389	      0.01034848
      2.76622967	      2.52782476	     -0.03627922	     -0.17218911	      3.06847854	      1.20054551	      0.36767679	      0.02485570	     -0.02452859	      0.11852533	      0.13479928	      0.36509990	      0.14508796	      0.12863805	     -0.56143977	      0.44129476	     -0.18390557	     -0.22093683	     -0.67378619	      0.07007568	      0.02789619	     -0.27705719	      1.09056297	     -0.05604095	      0.06683257	     -1.31316575	      0.78069494	     -0.02430346	     -0.03321785	      0.02344583
      2.79956267	      2.51846312	     -0.03729801	     -0.16463311	      3.06708879	      1.20043713	      0.36854821	      0.03075555	     -0.02001016	      0.09882280	      0.15070087	      0.35626893	      0.13471781	      0.13272647	     -0.55238589	      0.43732139	     -0.22224741	     -0.22513666	     -0.67681118	      0.08164228	      0.00381555	     -0.30286628	      1.15365724	     -0.05483539	      0.06843043	     -1.41444314	      0.77215394	     -0.02991338	      0.03029687	      0.02513876
      2.83289567	      2.52443470	     -0.02803769	     -0.17179738	      3.06666794	      1.20049640	      0.37024081	      0.02117660	     -0.03139545	      0.10975656	      0.14955702	      0.37210285	      0.13423867	      0.15048335	     -0.57668971	      0.44279041	     -0.21022698	     -0.20603934	     -0.67733038	      0.06416823	      0.00085679	     -0.25887619	      1.10764546	     -0.05633119	      0.07287694	     -1.50994894	      0.77286797	      0.00976609	      0.01308233	      0.01535049
      2.86622867	      2.51800619	     -0.04271616	     -0.16931407	      3.06745590	      1.20057191	      0.36985204	      0.03855712	     -0.01953487	      0.09447679	      0.16888145	      0.37074943	      0.11203963	      0.13109325	     -0.58852535	      0.44782489	     -0.19955170	     -0.22241133	     -0.69290903	      0.08805030	     -0.01048054	     -0.32226423	      1.10051685	     -0.05711317	      0.07005930	     -1.58665839	      0.72261668	      0.03067742	     -0.04239648	      0.00551277
      2.89956167	      2.52267965	     -0.03372114	     -0.16778978	      3.06702206	      1.20054313	      0.37061362	      0.02767358	     -0.02588865	      0.08694741	      0.17302059	      0.37200843	      0.12749558	      0.14564083	     -0.59281319	      0.44674244	     -0.19950263	     -0.21103527	     -0.69003659	      0.06827832	     -0.02620575	     -0.26316023	      1.11656306	     -0.04037402	      0.04962752	     -1.52908892	      0.75040942	      0.02938002	      0.01310321	      0.02006570
      2.93289467	      2.51718424	     -0.03125089	     -0.16922062	      3.06742937	      1.20059002	      0.37056697	      0.02361055	     -0.02017611	      0.09791582	      0.15350200	      0.37313392	      0.11680737	      0.14372240	     -0.58832225	      0.45755375	     -0.23259630	     -0.22000220	     -0.69394073	      0.07125298	     -0.00584689	     -0.31242513	      1.07552135	     -0.04115593	      0.06157809	     -1.52534874	      0.68676396	     -0.00633503	      0.03496968	      0.03850997
      2.96622767	      2.53830507	     -0.03662891	     -0.15668042	      3.06906908	      1.20044448	      0.36930007	      0.02868159	     -0.02380214	      0.05619173	      0.19064640	      0.35278761	      0.11746168	      0.13115608	     -0.58716153	      0.46147767	     -0.20673741	     -0.22857269	     -0.71793432	      0.06636537	     -0.03846949	     -0.28632991	      1.09072204	     -0.00866708	      0.07572526	     -1.54810201	      0.70768200	     -0.03183132	     -0.04400790	      0.01498656
      2.99956067	      2.53707145	     -0.03024053	     -0.17677287	      3.07194165	      1.20064357	      0.37002065	      0.01343821	     -0.02641553	      0.08950254	      0.17685991	      0.39026655	      0.08911400	      0.12812643	     -0.63110812	      0.48962402	     -0.21247634	     -0.22941034	     -0.71143037	      0.05304319	     -0.02512050	     -0.30228406	      1.02331236	     -0.00752717	      0.09191962	     -1.58281667	      0.66270208	     -0.01211236	      0.00025706	     -0.00005789
      3.03289367	      2.54090834	     -0.03398238	     -0.17196028	      3.07365855	      1.20092510	      0.36891485	      0.00995396	     -0.02607989	      0.06262674	      0.20419067	      0.38575960	      0.10114403	      0.11787513	     -0.62480897	      0.48872203	     -0.21639236	     -0.24141875	     -0.69403532	      0.05078664	     -0.05288262	     -0.29301656	      1.05348965	      0.00468732	      0.08216028	     -1.53274697	      0.64685243	      0.01801799	      0.04064474	      0.00300383
      3.06622667	      2.54531086	     -0.04111817	     -0.17750713	      3.07536734	      1.20120985	      0.36776659	      0.01358146	     -0.02183202	      0.07413394	      0.19044028	      0.38653993	      0.11666996	      0.10467575	     -0.60041342	      0.50175358	     -0.21067409	     -0.25530711	     -0.69899005	      0.05001958	     -0.03735782	     -0.28896126	      0.98002533	      0.01939943	      0.08989632	     -1.48244925	      0.64295010	      0.02384622	     -0.02493469	      0.03366868
      3.09955967	      2.53925561	     -0.03477214	     -0.18546331	      3.07612450	      1.20127106	      0.36887294	      0.00563496	     -0.01906140	      0.08248561	      0.19213932	      0.40709179	      0.08463669	      0.10564441	     -0.62480919	      0.51150004	     -0.21424470	     -0.25056468	     -0.71363260	      0.04840971	     -0.03754578	     -0.28854329	      0.95137695	      0.00979459	      0.07861811	     -1.41877048	      0.59240759	     -0.00197968	     -0.01942755	      0.03479566
      3.13289267	      2.53892287	     -0.01806793	     -0.18702150	      3.07525567	      1.20119189	      0.37086395	     -0.01169445	     -0.02912667	      0.07638659	      0.20945749	      0.42182262	      0.07048830	      0.12601709	     -0.65371408	      0.50694074	     -0.21952391	     -0.22818191	     -0.72281070	      0.04116086	     -0.05295689	     -0.26870139	      0.94847147	      0.01586233	      0.06134411	     -1.37547304	      0.61860102	     -0.02469369	      0.03980279	      0.00795561
      3.16622567	      2.53154404	     -0.01357345	     -0.20033635	      3.07451176	      1.20142602	      0.37134088	     -0.01933569	     -0.01691401	      0.12449762	      0.16695214	      0.43632573	      0.07595466	      0.13272638	     -0.63705521	      0.51677205	     -0.24434727	     -0.22735016	     -0.73020815	      0.03902343	     -0.02588506	     -0.27221944	      0.84402072	      0.00466728	      0.09996962	     -1.39522930	      0.54649859	     -0.02387413	     -0.01229496	      0.00483095
      3.19955867	      2.54570810	     -0.02434171	     -0.19229094	      3.07398188	      1.20145842	      0.36982803	     -0.00342946	     -0.02832840	      0.10566576	      0.18347902	      0.41514838	      0.09074206	      0.12173093	     -0.60616527	      0.50839319	     -0.23083299	     -0.23657458	     -0.74084288	      0.04191652	     -0.05232087	     -0.25086967	      0.85931136	      0.03050051	      0.10141416	     -1.39237723	      0.58117388	      0.00044753	     -0.02835941	      0.00601250
      3.23289167	      2.52252523	     -0.02743895	     -0.21952077	      3.07476826	      1.20204951	      0.37106104	     -0.00065208	     -0.01887923	      0.16312202	      0.15309572	      0.46527224	      0.03539180	      0.11026618	     -0.65715851	      0.52663938	     -0.25600123	     -0.24385620	     -0.72609478	      0.02263732	     -0.02915559	     -0.23114129	      0.74995894	      0.01490049	      0.10152022	     -1.36764460	      0.49629753	      0.02298847	      0.03880638	      0.02157675
      3.26622467	      2.53240485	     -0.02375433	     -0.23561409	      3.07454562	      1.20250918	      0.37278165	      0.00296890	     -0.02899173	      0.17970643	      0.16447772	      0.49346569	      0.06295840	      0.12579787	     -0.68273082	      0.53058884	     -0.22491332	     -0.22461423	     -0.72010047	      0.01674054	     -0.05785821	     -0.22807144	      0.74882062	      0.03783259	      0.08121020	     -1.31546852	      0.52369902	      0.01769898	     -0.00201006	      0.02225364
      3.29955767	      2.51973918	     -0.02676517	     -0.24772001	      3.07342522	      1.20315829	      0.37315517	      0.00874644	     -0.01207820	      0.21528298	      0.14178959	      0.49977329	      0.05971644	      0.12464751	     -0.64691833	      0.53903432	     -0.25515788	     -0.23217944	     -0.72616735	     -0.00433088	     -0.03687968	     -0.18444377	      0.63658339	      0.03490317	      0.09288882	     -1.29158434	      0.45200623	     -0.01140837	     -0.03897644	      0.02690267
      3.33289067	      2.51911375	     -0.02161041	     -0.26395625	      3.07196818	      1.20364479	      0.37379451	      0.00981860	     -0.02363869	      0.26646328	      0.10201236	      0.50554937	      0.03838232	      0.13122321	     -0.61754600	      0.55310982	     -0.27303151	     -0.22710830	     -0.74204222	     -0.01593159	     -0.02309427	     -0.18513387	      0.63153624	      0.04596647	      0.09904385	     -1.27149101	      0.46152845	     -0.02188284	      0.03283684	      0.02846436
      3.36622367	      2.51408042	     -0.00510111	     -0.27219755	      3.07030121	      1.20377882	      0.37535254	     -0.01205682	     -0.02303487	      0.29396166	      0.08416574	      0.52363546	      0.01718767	      0.15247422	     -0.65497738	      0.54680131	     -0.26905204	     -0.20160618	     -0.74335545	     -0.03641233	     -0.00790324	     -0.13819764	      0.56692260	      0.03386874	      0.10904025	     -1.23510168	      0.41181017	      0.00026314	      0.01097848	      0.00961171
      3.39955667	      2.51249847	     -0.00899412	     -0.29158072	      3.07062637	      1.20442657	      0.37511650	     -0.01110142	     -0.01456948	      0.34310177	      0.05336033	      0.55092115	      0.02776172	      0.15062144	     -0.68160631	      0.56660595	     -0.26625784	     -0.20805504	     -0.74650346	     -0.04093464	      0.00746250	     -0.09325920	      0.49526773	      0.03484755	      0.11134439	     -1.15710154	      0.39695410	      0.01887811	     -0.04384071	      0.00240302
      3.43288967	      2.52066612	     -0.02910252	     -0.31230627	      3.07161864	      1.20574608	      0.37248801	      0.01833338	     -0.01995530	      0.39758333	      0.01563221	      0.55626440	      0.04232188	      0.12538143	     -0.65176639	      0.59630212	     -0.27123833	     -0.24047191	     -0.73562502	     -0.02945352	      0.00964173	     -0.08038396	      0.48338131	      0.03178236	      0.09762354	     -1.03537368	      0.37139719	      0.01077275	      0.02205502	      0.01659584
      3.46622267	      2.51512124	     -0.02582726	     -0.32474461	      3.07060880	      1.20694733	      0.37153156	      0.00908383	     -0.01146822	      0.43792771	     -0.01566284	      0.55905731	      0.01326740	      0.12209089	     -0.64172916	      0.59565567	     -0.28389014	     -0.23994033	     -0.69380749	     -0.02974103	      0.02100111	     -0.04837668	      0.39025445	      0.00912050	      0.08912533	     -0.85988689	      0.32661734	      0.00006738	      0.02430265	      0.03139058
      3.49955567	      2.52850158	     -0.00429737	     -0.34372627	      3.06978290	      1.20794746	      0.37225758	     -0.02208379	     -0.01472149	      0.48495971	     -0.04729549	      0.57778050	      0.01684191	      0.14865416	     -0.66402015	      0.60878152	     -0.25901775	     -0.20970043	     -0.69554565	     -0.03663366	     -0.00738527	      0.02375579	      0.39081529	     -0.00425064	      0.08301980	     -0.68581899	      0.33946620	     -0.00195056	     -0.04638915	      0.03209143
      3.53288867	      2.53625210	     -0.00568951	     -0.36246680	      3.07032106	      1.20913572	      0.37053625	     -0.02177948	     -0.01987306	      0.54738841	     -0.10164768	      0.58848630	      0.01308844	      0.14178279	     -0.66222969	      0.65219543	     -0.28049759	     -0.22829451	     -0.74093477	     -0.03861184	      0.00995166	      0.08822243	      0.30374934	     -0.02777684	      0.09625025	     -0.50742019	      0.27130858	     -0.00927865	      0.01290465	      0.02201949
      3.56622167	      2.53735434	     -0.01321081	     -0.36274616	      3.06927984	      1.20972480	      0.36763896	     -0.01959105	     -0.01167326	      0.57068602	     -0.12987299	      0.57324945	      0.00665827	      0.12660902	     -0.64120277	      0.65831783	     -0.30036037	     -0.24926384	     -0.73596006	     -0.03817983	     -0.02098710	      0.12688078	      0.33741197	     -0.03483582	      0.07513692	     -0.31430120	      0.29971843	     -0.00688958	      0.03552818	      0.00674638
      3.59955467	      2.55096782	     -0.00582064	     -0.36013057	      3.06680584	      1.21073280	      0.36591088	     -0.02867942	     -0.01947644	      0.59991960	     -0.17621165	      0.56090708	      0.02784978	      0.13639535	     -0.63993370	      0.62647965	     -0.26250596	     -0.22580682	     -0.67029471	     -0.03175066	     -0.00752088	      0.15249180	      0.23942291	     -0.05725506	      0.08544152	     -0.07353587	      0.23252583	      0.00363356	     -0.03538452	      0.01102939
      3.63288767	      2.54438996	     -0.02013744	     -0.37283349	      3.06747725	      1.21162305	      0.36444132	     -0.01229610	     -0.01191647	      0.62961236	     -0.19858217	      0.58103942	      0.00683498	      0.11222721	     -0.66369339	      0.64659091	     -0.27648749	     -0.24894777	     -0.66172080	     -0.02211387	     -0.05186963	      0.17353898	      0.30315014	     -0.08098213	      0.03410490	      0.18819899	      0.27672581	      0.00042050	     -0.00517022	      0.02016552
      3.66622067	      2.54375632	     -0.02282755	     -0.38583578	      3.06786196	      1.21255691	      0.36435715	     -0.00585831	     -0.01564351	      0.66042711	     -0.22238798	      0.59910293	      0.01045421	      0.10856450	     -0.66166348	      0.67511390	     -0.28612070	     -0.25626596	     -0.69208193	     -0.00117990	     -0.05709963	      0.20716285	      0.21347064	     -0.11166438	      0.02126222	      0.54187799	      0.18426760	     -0.00117553	      0.04072790	      0.02391266
      3.69955367	      2.54567511	     -0.00222569	     -0.38467625	      3.06496835	      1.21273566	      0.36561554	     -0.03163035	     -0.01729468	      0.66047193	     -0.22501680	      0.59172642	      0.02858059	      0.13936299	     -0.62247045	      0.65599017	     -0.26786243	     -0.21686516	     -0.68484039	      0.01077980	     -0.13366242	      0.25172338	      0.28524592	     -0.18105473	     -0.02960931	      0.86642786	      0.26386888	      0.00316207	     -0.02687631	      0.02120449
      3.73288667	      2.52992447	     -0.00875814	     -0.36903188	      3.06189383	      1.21250725	      0.36450861	     -0.02182598	     -0.00933625	      0.65439036	     -0.24678065	      0.56637707	     -0.00287583	      0.12828068	     -0.58253539	      0.62799244	     -0.28997964	     -0.22088538	     -0.66387946	      0.05603582	     -0.14547446	      0.30926855	      0.20921617	     -0.18992595	     -0.06334060	      0.53090643	      0.15254222	     -0.00514296	     -0.01161367	      0.02618860
      3.76621967	      2.52110380	     -0.01878126	     -0.35619266	      3.06074331	      1.21119276	      0.36352876	     -0.00778255	      0.00072138	      0.63688518	     -0.25309981	      0.57023224	      0.00478521	      0.11889066	     -0.61279906	      0.61317692	     -0.29195272	     -0.22795654	     -0.66244306	      0.09556014	     -0.22412444	      0.38841580	      0.31676614	     -0.25850105	     -0.12835325	      0.31395313	      0.24050683	     -0.01366861	      0.02831116	      0.02639295
      3.79955267	      2.52828890	     -0.01777531	     -0.33741504	      3.05959588	      1.20952348	      0.36302108	     -0.01295864	      0.01122452	      0.61369553	     -0.26306324	      0.56884944	      0.04783614	      0.12959075	     -0.64447773	      0.58782114	     -0.26019151	     -0.21285560	     -0.65968473	      0.15594072	     -0.26830614	      0.45206937	      0.22676471	     -0.35495542	     -0.10258781	      0.28406065	      0.13994194	      0.00270527	     -0.02161848	      0.01568779
      3.83288567	      2.52907898	     -0.02144219	     -0.31646893	      3.05911040	      1.20708513	      0.36121089	     -0.01158352	      0.01794720	      0.56539498	     -0.23772763	      0.54165577	      0.02101591	      0.11869956	     -0.60910411	      0.57039486	     -0.27951272	     -0.21858255	     -0.65018968	      0.20336237	     -0.38327279	      0.49280104	      0.34405123	     -0.49210932	     -0.16321789	      0.31241680	      0.26455285	      0.01585664	     -0.01030961	      0.00027640
      3.86621867	      2.55620842	     -0.02452252	     -0.29256224	      3.05882120	      1.20484812	      0.35943210	      0.00763261	     -0.01595070	      0.51587325	     -0.22090438	      0.49684761	      0.01247411	      0.11357149	     -0.54107164	      0.55425066	     -0.27628261	     -0.21691926	     -0.63628521	      0.30647539	     -0.42490167	      0.50488171	      0.26700332	     -0.59374407	     -0.16800260	      0.30230095	      0.13073585	      0.00884848	      0.03923130	      0.00640368
      3.89955167	      2.55633763	     -0.02655760	     -0.27905463	      3.05912523	      1.20180264	      0.36153924	      0.02069402	     -0.01994545	      0.45895253	     -0.18044491	      0.50576185	      0.01606373	      0.11870868	     -0.56748021	      0.54490249	     -0.28341682	     -0.21008819	     -0.61772399	      0.39860538	     -0.53390175	      0.46171572	      0.40849121	     -0.67661585	     -0.26008654	      0.18907810	      0.26936074	     -0.01676617	     -0.01769889	      0.02751750
      3.93288467	      2.53348697	     -0.02545429	     -0.25240773	      3.05760482	      1.19888599	      0.36510654	      0.02036494	      0.00449861	      0.39351493	     -0.15078003	      0.51153793	      0.02840524	      0.13221347	     -0.60416262	      0.50718657	     -0.27554265	     -0.19219682	     -0.59412221	      0.52476675	     -0.56745329	      0.40658127	      0.30630171	     -0.71797271	     -0.26283882	     -0.03860131	      0.17025010	     -0.02102992	     -0.03651316	      0.03879973
      3.96621767	      2.51987525	     -0.02419381	     -0.21810719	      3.05566043	      1.19582732	      0.36638268	      0.02000432	      0.01410853	      0.31438546	     -0.10811555	      0.47677965	      0.04236100	      0.14081157	     -0.55269492	      0.46923680	     -0.24785722	     -0.17774610	     -0.60175116	      0.60621712	     -0.66504982	      0.40125878	      0.48447295	     -0.76784666	     -0.33366479	     -0.24494110	      0.29137252	      0.00181022	      0.04163617	      0.02030989
      3.99955067	      2.51706245	     -0.01982200	     -0.18899073	      3.05462438	      1.19375095	      0.36527517	      0.00639849	      0.02570320	      0.27036507	     -0.10539609	      0.43083967	      0.03328656	      0.14253356	     -0.48049636	      0.44725841	     -0.25750462	     -0.17529714	     -0.61231978	      0.67571240	     -0.67940027	      0.43232952	      0.37260315	     -0.86645217	     -0.31077827	     -0.35471731	      0.20935152	      0.04216466	      0.00732492	      0.00137738
      4.03288367	      2.53971403	     -0.01577549	     -0.15833542	      3.05571926	      1.19067498	      0.36366889	      0.00243197	     -0.00120296	      0.18941006	     -0.05215035	      0.40685488	      0.03802743	      0.14578026	     -0.51275753	      0.43139262	     -0.26251787	     -0.17534997	     -0.60666460	      0.72712798	     -0.76270400	      0.43647278	      0.51871339	     -0.96754458	     -0.37320713	     -0.38822662	      0.31740652	      0.03372243	     -0.03546727	     -0.01415242
      4.06621667	      2.55085938	     -0.02536104	     -0.13064434	      3.05720925	      1.18795512	      0.36103173	      0.01377495	     -0.01415988	      0.12247890	     -0.01377552	      0.39126694	      0.03495715	      0.12897284	     -0.56720290	      0.40746215	     -0.26501466	     -0.19048461	     -0.55793740	      0.84318220	     -0.77990570	      0.40688881	      0.44651129	     -1.09807313	     -0.37257275	     -0.37562670	      0.23604343	     -0.01410961	      0.01208716	      0.00198805
      4.09954967	      2.56116815	     -0.03995587	     -0.10658617	      3.05781906	      1.18563868	      0.35753122	      0.02850311	     -0.01153250	      0.07021429	      0.01453299	      0.35054706	      0.05578514	      0.10792782	     -0.52706314	      0.38091274	     -0.23009653	     -0.20481014	     -0.51827734	      0.96164082	     -0.84267109	      0.32241221	      0.52270994	     -1.21521127	     -0.38483926	     -0.36441507	      0.33953777	     -0.04710288	      0.01551362	      0.03000207
      4.13288267	      2.54438182	     -0.03243719	     -0.08829741	      3.05732316	      1.18313155	      0.35646705	      0.00564686	      0.01900277	      0.02999443	      0.04913968	      0.31983956	      0.05303697	      0.11005630	     -0.47129418	      0.36208668	     -0.23300725	     -0.20130407	     -0.52175125	      1.11051350	     -0.85495250	      0.27157152	      0.49618441	     -1.36444315	     -0.34100982	     -0.36855257	      0.30622481	     -0.01018845	     -0.02569245	      0.02072556
      4.16621567	      2.53132286	     -0.01788036	     -0.06961498	      3.05623139	      1.18066602	      0.35721750	     -0.02200939	      0.01066052	     -0.01755286	      0.09697746	      0.30474955	      0.06333991	      0.12790765	     -0.46944290	      0.34719901	     -0.23182564	     -0.18552151	     -0.55371778	      1.26626579	     -0.79902809	      0.20192423	      0.51833014	     -1.48192337	     -0.35991053	     -0.46074238	      0.35046621	      0.04063935	      0.02099651	     -0.00181901
      4.19954867	      2.51385294	     -0.01881506	     -0.04645968	      3.05433185	      1.17836609	      0.35678081	     -0.02023153	      0.02027183	     -0.05815737	      0.12830993	      0.28590263	      0.06349557	      0.12746885	     -0.49098887	      0.31410478	     -0.22858526	     -0.18352166	     -0.54346960	      1.41631726	     -0.74354828	      0.14869639	      0.57249112	     -1.57563576	     -0.31847242	     -0.62507859	      0.31383439	      0.02492394	      0.00754241	     -0.00404627
      4.23288167	      2.51470215	     -0.03463912	     -0.02781904	      3.05213524	      1.17637466	      0.35439155	      0.00413296	      0.01918038	     -0.07559312	      0.13604559	      0.24956357	      0.07955105	      0.11160535	     -0.47277060	      0.27838322	     -0.20872792	     -0.19274013	     -0.49724236	      1.56046741	     -0.65222700	      0.06250601	      0.47844062	     -1.65670192	     -0.26388150	     -0.79486671	      0.34096997	     -0.02420727	     -0.03259214	      0.01661029
      4.26621467	      2.52427839	     -0.04132373	     -0.02323736	      3.05093063	      1.17404136	      0.35272278	      0.01182471	      0.01250087	     -0.08303353	      0.16197908	      0.22786172	      0.08423032	      0.10530069	     -0.45845596	      0.26956369	     -0.21079561	     -0.19618943	     -0.47680278	      1.69308430	     -0.62434640	     -0.01911085	      0.57962431	     -1.78227836	     -0.19346733	     -0.85862951	      0.34007181	     -0.03953438	      0.00856251	      0.02040654
      4.29954767	      2.53464438	     -0.04097326	     -0.02355451	      3.04947968	      1.17139878	      0.35280232	      0.00765701	     -0.00097516	     -0.09099625	      0.20371839	      0.21723859	      0.07714866	      0.10997617	     -0.46005307	      0.27472995	     -0.21665292	     -0.19008324	     -0.49409659	      1.82120675	     -0.50837978	     -0.10054345	      0.41675113	     -1.91703152	     -0.12565782	     -0.88871936	      0.34055667	     -0.00261928	      0.02927012	      0.00530435
      4.33288067	      2.54263169	     -0.03507115	     -0.01866964	      3.04563865	      1.16894081	      0.35318746	      0.00340564	      0.00177712	     -0.09474163	      0.22746223	      0.19620897	      0.08459767	      0.12607052	     -0.44667030	      0.25449897	     -0.20321859	     -0.16802770	     -0.48534302	      1.96969190	     -0.47970534	     -0.17282322	      0.52154240	     -2.02935480	     -0.04160067	     -0.93412769	      0.34086551	      0.01977280	     -0.03304820	      0.01471946
      4.36621367	      2.53338573	     -0.04228894	     -0.01884471	      3.04079423	      1.16608741	      0.35325368	      0.02494441	     -0.01941453	     -0.06027289	      0.20601843	      0.18170805	      0.08439359	      0.12746908	     -0.43131998	      0.23210702	     -0.21105656	     -0.16292259	     -0.45820441	      2.10711972	     -0.29390807	     -0.24915159	      0.34573714	     -2.13662425	     -0.02066273	     -0.92222848	      0.30168861	      0.00930182	      0.01708893	      0.03496251
      4.39954667	      2.50669353	     -0.03777484	     -0.00482249	      3.03536550	      1.16359486	      0.35346971	      0.03088723	      0.00976809	     -0.06066902	      0.21320734	      0.16714921	      0.08696392	      0.14218131	     -0.43736374	      0.18993909	     -0.21663778	     -0.14618107	     -0.44442872	      2.27009971	     -0.22351008	     -0.31541033	      0.46263484	     -2.23316774	      0.06478710	     -0.99115380	      0.27928468	     -0.01562155	      0.00458770	      0.02799765
      4.43287967	      2.50340756	     -0.03000436	     -0.00546327	      3.03197068	      1.16091809	      0.35418249	      0.02576012	      0.00420232	     -0.03246024	      0.20946825	      0.16702734	      0.11853689	      0.16179656	     -0.43631336	      0.18694460	     -0.18103048	     -0.12638731	     -0.49060133	      2.38751371	     -0.03589539	     -0.37799379	      0.26667518	     -2.34399253	      0.15871519	     -1.09452946	      0.27596945	     -0.00588376	     -0.01625636	     -0.00344440
      4.46621267	      2.48810862	     -0.03208206	      0.00045672	      3.02988476	      1.15916144	      0.35224663	      0.02897884	      0.01860481	     -0.01493132	      0.20163791	      0.14688631	      0.08451821	      0.15185682	     -0.40982068	      0.17252856	     -0.21440255	     -0.13484914	     -0.48619503	      2.54096911	      0.05897341	     -0.42907100	      0.37577561	     -2.46027387	      0.27229347	     -1.28257564	      0.24747733	      0.00837862	      0.00242422	      0.00151462
      4.49954567	      2.50611093	     -0.03280960	     -0.00096232	      3.02934115	      1.15792383	      0.35042762	      0.02989175	     -0.02792092	      0.01965903	      0.17561164	      0.13894326	      0.10912137	      0.14792093	     -0.39847548	      0.16321347	     -0.19774396	     -0.13606184	     -0.44176583	      2.66954675	      0.25229432	     -0.47121616	      0.21098106	     -2.58077699	      0.35264694	     -1.47063437	      0.22576261	      0.02379993	      0.03124740	      0.03074591
      4.53287867	      2.49460296	     -0.03030767	     -0.00507433	      3.03164354	      1.15721245	      0.34966138	      0.02264262	     -0.01057070	      0.02877214	      0.18718677	      0.16378562	      0.10265684	      0.14077526	     -0.43876753	      0.16534685	     -0.19705043	     -0.14325111	     -0.41622834	      2.83421889	      0.34726594	     -0.50612511	      0.28386969	     -2.70389216	      0.46213791	     -1.44556876	      0.20479190	      0.01287675	     -0.03945505	      0.04374903
      4.56621167	      2.49474242	     -0.03739860	     -0.01218610	      3.03556017	      1.15720889	      0.34759849	      0.02609872	     -0.02253203	      0.04864866	      0.19141277	      0.17085780	      0.10912277	      0.11730437	     -0.41282233	      0.19424174	     -0.17851188	     -0.16777800	     -0.44782608	      2.97596306	      0.51052461	     -0.52725904	      0.14620865	     -2.83535491	      0.55136653	     -1.17559037	      0.15876557	     -0.00657188	      0.00207540	      0.02560663
      4.59954467	      2.46991625	     -0.02788766	     -0.01282410	      3.03699783	      1.15796807	      0.34545884	      0.00242949	      0.01036628	      0.08374452	      0.15651951	      0.17146174	      0.10232593	      0.11086456	     -0.36746240	      0.18994703	     -0.19119694	     -0.17380207	     -0.42525279	      3.13515086	      0.58979711	     -0.54692010	      0.21305014	     -2.97871873	      0.64311554	     -0.97434926	      0.14539068	     -0.01157352	      0.02493606	      0.02377646
      4.63287767	      2.47413385	     -0.01387398	     -0.00407047	      3.03781689	      1.15917155	      0.34372556	     -0.02611246	      0.00107754	      0.10915988	      0.11320703	      0.17242518	      0.13834209	      0.11932994	     -0.37160481	      0.17827582	     -0.15526604	     -0.16520540	     -0.40873548	      3.27154803	      0.71550876	     -0.54686719	      0.09773722	     -3.12693136	      0.72499631	     -0.79787305	      0.09732284	      0.00365164	     -0.00867118	      0.02394910
      4.66621067	      2.47385459	     -0.02162490	      0.01070338	      3.04090554	      1.16039369	      0.34110717	     -0.02494427	     -0.00227653	      0.10927042	      0.08885479	      0.17568554	      0.10750202	      0.09518279	     -0.42096099	      0.18955499	     -0.17841775	     -0.19460067	     -0.43261885	      3.45027423	      0.79253471	     -0.54770746	      0.15897701	     -3.26479250	      0.80251539	     -0.63461036	      0.05840275	      0.00458819	     -0.01873795	      0.02388474
      4.69954367	      2.49778633	     -0.03555435	      0.01940097	      3.04351895	      1.16243758	      0.33879410	     -0.01631680	     -0.02892606	      0.12818606	      0.04453895	      0.16546537	      0.11949051	      0.07267865	     -0.40930562	      0.20634355	     -0.17061254	     -0.21925568	     -0.43619004	      3.59516083	      0.89784065	     -0.53427400	      0.08923006	     -3.42585072	      0.86483133	     -0.48215565	      0.02726270	      0.00297222	      0.01808238	      0.02551866
      4.73287667	      2.49213421	     -0.02657869	      0.02038275	      3.04413661	      1.16494182	      0.34041528	     -0.03295456	     -0.00269620	      0.15859760	     -0.00443657	      0.17792811	      0.12260168	      0.08386550	     -0.39101523	      0.19946932	     -0.16713711	     -0.20456102	     -0.38127735	      3.75848783	      0.96575588	     -0.51847803	      0.15509818	     -3.61840056	      0.90397659	     -0.36882146	      0.00371474	     -0.00593203	     -0.00657866	      0.02828292
      4.76620967	      2.50522953	     -0.03172597	      0.01595751	      3.04681645	      1.16677327	      0.34432576	     -0.02395361	     -0.00128088	      0.16724048	     -0.01942599	      0.20095975	      0.13386720	      0.08864347	     -0.38161580	      0.23341214	     -0.14136268	     -0.19919092	     -0.40664477	      3.93459980	      1.04904176	     -0.49135013	      0.09863926	     -3.80631113	      0.93191042	     -0.26089978	     -0.04070596	     -0.02362022	     -0.01067216	      0.01807705
      4.79954267	      2.50947247	     -0.03307494	      0.01780614	      3.04887462	      1.16801641	      0.34970871	     -0.01643117	      0.00911858	      0.15617361	     -0.02825426	      0.22694541	      0.10516866	      0.09941084	     -0.39390956	      0.26460235	     -0.16747413	     -0.19059821	     -0.42874165	      4.12462907	      1.06437212	     -0.46579103	      0.16605237	     -3.99303862	      0.91977653	     -0.16464608	     -0.06507823	     -0.02180145	      0.01287666	      0.02736984
      4.83287567	      2.53719453	     -0.02684632	      0.01940097	      3.04824087	      1.16997530	      0.35555593	     -0.01637810	     -0.01314502	      0.15522524	     -0.04888199	      0.23836320	      0.12563223	      0.13200349	     -0.37441524	      0.26908312	     -0.15472845	     -0.15396163	     -0.39106068	      4.30062808	      1.06606295	     -0.43104503	      0.13345214	     -4.19387137	      0.88685526	     -0.11245842	     -0.08376014	      0.00408822	      0.00955076	      0.02985688
      4.86620867	      2.54367951	     -0.03241843	      0.00364757	      3.04838513	      1.17245433	      0.36056719	      0.00495061	     -0.02038018	      0.18640010	     -0.07484368	      0.26874860	      0.10206200	      0.14202675	     -0.36586412	      0.29327688	     -0.16857829	     -0.13889188	     -0.36828972	      4.50263127	      1.00342669	     -0.39872723	      0.17444094	     -4.41216683	      0.84028157	     -0.12909182	     -0.08570582	      0.01076645	     -0.01310076	      0.01059211
      4.89954167	      2.53572712	     -0.04696198	      0.00062211	      3.04801763	      1.17505796	      0.36372516	      0.04157926	     -0.02398479	      0.18134260	     -0.06319147	      0.28884452	      0.08966739	      0.13809301	     -0.37089669	      0.31105962	     -0.16770362	     -0.14008436	     -0.39927507	      4.68861265	      0.91269293	     -0.36535041	      0.15195136	     -4.64296032	      0.78300860	     -0.19983473	     -0.08523717	     -0.00386276	      0.00573051	     -0.01592523
      4.93287467	      2.50810333	     -0.02163905	      0.00176291	      3.04373540	      1.17856127	      0.36711581	      0.01941277	     -0.00538615	      0.18121367	     -0.06134051	      0.31526123	      0.11351731	      0.17826266	     -0.38069345	      0.29066305	     -0.15814238	     -0.09710272	     -0.39854114	      4.87142665	      0.78492343	     -0.33396617	      0.17870674	     -4.86797864	      0.70528837	     -0.26219298	     -0.09084700	      0.00817829	      0.00780389	     -0.00789746
      4.96620767	      2.48112412	     -0.02439982	     -0.01276659	      3.04055220	      1.18368059	      0.36544899	      0.02920162	      0.01167000	      0.22803933	     -0.08987064	      0.32396758	      0.11308218	      0.16951070	     -0.34188434	      0.29437984	     -0.16140004	     -0.09908887	     -0.41409098	      5.05337228	      0.65964306	     -0.29646572	      0.15284414	     -5.08408363	      0.61305137	     -0.34149839	     -0.09193590	      0.00955068	     -0.00927687	      0.02031287
      4.99954067	      2.46491292	     -0.03130236	     -0.01518412	      3.03756467	      1.18902024	      0.36069907	      0.03712601	      0.01585435	      0.23785180	     -0.07381153	      0.31590810	      0.09695713	      0.14898227	     -0.34241639	      0.28462459	     -0.16196700	     -0.11268868	     -0.42495244	      5.25416939	      0.50607497	     -0.26454991	      0.17804444	     -5.30340961	      0.49686877	     -0.44201255	     -0.08870875	      0.01402441	     -0.00146783	      0.02191186
      5.03287367	      2.47712082	     -0.02455432	     -0.02391615	      3.03462850	      1.19422960	      0.35567158	      0.02073291	     -0.00805834	      0.26499327	     -0.06818187	      0.32470847	      0.13109697	      0.15249850	     -0.39549814	      0.27983429	     -0.14196397	     -0.10926348	     -0.42250131	      5.43975836	      0.37288389	     -0.22914116	      0.14778408	     -5.51050647	      0.37782924	     -0.51348431	     -0.09118593	      0.02407681	      0.00897419	      0.01520851
      5.06620667	      2.48946742	     -0.04209258	     -0.02561951	      3.03302717	      1.19938628	      0.34709116	      0.03196383	     -0.01960213	      0.28879048	     -0.07390032	      0.29490901	      0.12331906	      0.11326232	     -0.39439377	      0.28030540	     -0.16518464	     -0.14905254	     -0.42585303	      5.63697945	      0.23902871	     -0.19846515	      0.18808681	     -5.70536304	      0.26522340	     -0.55652429	     -0.09065337	      0.00427920	     -0.01083825	      0.02075652
      5.09953967	      2.50216599	     -0.04515287	     -0.02175320	      3.03143704	      1.20329828	      0.34013060	      0.01992804	     -0.02480761	      0.28959772	     -0.06121312	      0.26348575	      0.11340195	      0.09141758	     -0.38456263	      0.27458769	     -0.16207976	     -0.16921686	     -0.42911718	      5.82780704	      0.12764041	     -0.16885156	      0.15970261	     -5.90700940	      0.16081331	     -0.57450590	     -0.09263706	     -0.00993914	     -0.00962008	      0.02324016
      5.13287267	      2.51087525	     -0.03511291	     -0.03545940	      3.03177315	      1.20564450	      0.33755226	     -0.01134193	     -0.01321617	      0.28859966	     -0.01927162	      0.27978434	      0.14306414	      0.09649792	     -0.41406159	      0.29229970	     -0.13238805	     -0.16747604	     -0.44019900	      6.01878718	     -0.02056749	     -0.14818727	      0.19522033	     -6.10755506	      0.05616437	     -0.55043988	     -0.09104066	     -0.01016276	      0.00669824	      0.01274088
      5.16620567	      2.51700830	     -0.03457436	     -0.05349658	      3.03320937	      1.20703895	      0.33565892	     -0.02510139	     -0.00749554	      0.28463607	      0.03077341	      0.29257948	      0.14376891	      0.08908842	     -0.40732549	      0.32109670	     -0.14221915	     -0.18031405	     -0.43246438	      6.20612720	     -0.14943695	     -0.13027886	      0.15010028	     -6.29671978	     -0.04553812	     -0.49916260	     -0.08354767	     -0.00922414	      0.01185760	      0.00865951
      5.19953867	      2.54121903	     -0.04585543	     -0.06266359	      3.03388766	      1.20741119	      0.33321159	     -0.01363115	     -0.02814974	      0.26386621	      0.08196242	      0.27775440	      0.13146351	      0.07191429	     -0.36091497	      0.34047054	     -0.13727605	     -0.19815655	     -0.40905612	      6.40056706	     -0.28882801	     -0.11871275	      0.19261651	     -6.46905253	     -0.14444658	     -0.42245919	     -0.07772801	     -0.01320050	     -0.00392062	      0.02399420
      5.23287167	      2.53620311	     -0.04168070	     -0.06982039	      3.03277098	      1.20660151	      0.33366043	     -0.01757754	     -0.02381047	      0.25332510	      0.11270695	      0.29725530	      0.11501994	      0.08179045	     -0.39187820	      0.34479694	     -0.14172711	     -0.19452216	     -0.38508698	      6.58012691	     -0.38256100	     -0.11814712	      0.15739720	     -6.63296249	     -0.23146269	     -0.31207094	     -0.07443566	     -0.00848128	     -0.00726366	      0.04167523
      5.26620467	      2.53795530	     -0.03580490	     -0.05663433	      3.02911904	      1.20469611	      0.33427359	     -0.01956671	     -0.02057557	      0.20914484	      0.15803343	      0.29322242	      0.16036052	      0.10836526	     -0.41001544	      0.33296978	     -0.11811456	     -0.18016547	     -0.41054371	      6.75073767	     -0.50103394	     -0.12368922	      0.20081162	     -6.78139094	     -0.31820530	     -0.15753571	     -0.06027741	     -0.00569999	      0.00464647	      0.03209871
      5.29953767	      2.52524216	     -0.03766611	     -0.03802238	      3.02367004	      1.20285863	      0.33306113	     -0.00979306	     -0.00403171	      0.19006412	      0.15935014	      0.26234250	      0.14211216	      0.11593428	     -0.37426551	      0.31283576	     -0.14541162	     -0.18135700	     -0.43152208	      6.90195301	     -0.57834298	     -0.14087879	      0.15992212	     -6.91426794	     -0.38431607	      0.02040612	     -0.06379703	     -0.00361280	      0.00573361	      0.01942733
      5.33287067	      2.53356809	     -0.03922111	     -0.01969400	      3.01789129	      1.20069192	      0.33215762	      0.00349064	     -0.00805771	      0.17246783	      0.15419056	      0.23451912	      0.13402739	      0.13069948	     -0.35992837	      0.28541557	     -0.13684766	     -0.17002439	     -0.42805578	      7.04684485	     -0.68744529	     -0.16443846	      0.21002564	     -7.03956029	     -0.44985678	      0.22168663	     -0.05920209	     -0.00396327	     -0.00767053	      0.01130816
      5.36620367	      2.54848106	     -0.04180595	      0.00358027	      3.01375495	      1.19791966	      0.33249062	      0.01878133	     -0.02220369	      0.12627324	      0.17470118	      0.22802288	      0.15190876	      0.15174859	     -0.40883564	      0.25800933	     -0.13145308	     -0.15766318	     -0.41491277	      7.18705519	     -0.77103633	     -0.19670216	      0.15605325	     -7.16291473	     -0.50909068	      0.43920250	     -0.08412984	     -0.00132980	     -0.00049258	      0.00938391
      5.39953667	      2.55280088	     -0.04895121	      0.02248735	      3.01191653	      1.19491594	      0.33320775	      0.03673273	     -0.01529761	      0.08205186	      0.19146469	      0.22303011	      0.14448392	      0.15916814	     -0.42282864	      0.24816552	     -0.16069747	     -0.15856308	     -0.41533244	      7.33312106	     -0.88078215	     -0.23466491	      0.19186299	     -7.28938193	     -0.53869803	      0.66403369	     -0.08517751	     -0.00009427	      0.00066746	      0.02554098
      5.43286967	      2.57018146	     -0.03928622	      0.04029487	      3.01049719	      1.19199869	      0.33545631	      0.02736059	     -0.02401943	      0.04496929	      0.19527858	      0.20360301	      0.14682831	      0.18363915	     -0.36314359	      0.23678663	     -0.14037828	     -0.13102068	     -0.41717992	      7.46659145	     -0.93070960	     -0.28166214	      0.14849461	     -7.41996423	     -0.53578345	      0.86576343	     -0.08917287	      0.01918024	     -0.00005077	      0.03820826
      5.46620267	      2.55875132	     -0.03624577	      0.05711278	      3.01195974	      1.18880582	      0.33825194	      0.02857948	     -0.00995397	      0.00144897	      0.20837111	      0.20899974	      0.12471564	      0.19024806	     -0.34220638	      0.23066911	     -0.15118863	     -0.12246839	     -0.41211513	      7.63157723	     -0.94693386	     -0.32600744	      0.18390664	     -7.53926177	     -0.50571331	      0.74401792	     -0.08916631	      0.01972221	      0.00579667	      0.02416282
      5.49953567	      2.55661055	     -0.04124117	      0.07927188	      3.01568514	      1.18552076	      0.34058181	      0.03630949	     -0.02098883	     -0.05766432	      0.23190254	      0.22955575	      0.15439454	      0.19000332	     -0.36840186	      0.22558757	     -0.14423405	     -0.12405408	     -0.40390071	      7.77301771	     -0.87821563	     -0.37857140	      0.17586869	     -7.65485960	     -0.46402717	      0.52322574	     -0.09041676	      0.01117237	      0.00743040	     -0.00252395
      5.53286867	      2.54433675	     -0.03941473	      0.10505178	      3.01927982	      1.18229540	      0.34187167	      0.03077261	     -0.01075343	     -0.10911967	      0.24002983	      0.23435935	      0.14446942	      0.18180149	     -0.36989064	      0.20835715	     -0.14668755	     -0.12480844	     -0.37817874	      7.90415454	     -0.80119029	     -0.42953972	      0.22188228	     -7.76953181	     -0.37078798	      0.26153898	     -0.09077251	     -0.00090140	     -0.01759958	     -0.01236474
      5.56620167	      2.55318414	     -0.04643342	      0.11804317	      3.02345732	      1.17877141	      0.34154942	      0.03050447	     -0.01757920	     -0.12018948	      0.21797271	      0.22293115	      0.14277399	      0.15989438	     -0.31454942	      0.21814483	     -0.12936002	     -0.13471763	     -0.38733980	      8.03154917	     -0.69135251	     -0.47850543	      0.20579150	     -7.88026161	     -0.24708328	     -0.03309101	     -0.09101101	     -0.00828780	     -0.00187335	      0.00020396
      5.59953467	      2.55361514	     -0.04263149	      0.13949772	      3.02648441	      1.17523051	      0.34101388	      0.01592544	     -0.00545036	     -0.15104414	      0.21916939	      0.21843494	      0.14334065	      0.14847355	     -0.31231743	      0.20985757	     -0.14940413	     -0.13857092	     -0.37662030	      8.17713561	     -0.59544003	     -0.52241860	      0.22569293	     -7.99885752	     -0.10392833	     -0.34009136	     -0.09045669	     -0.00388217	      0.01269087	      0.00972509
      5.63286767	      2.57109821	     -0.04694618	      0.15436045	      3.02894785	      1.17168621	      0.33968894	      0.00939944	     -0.02044223	     -0.16344649	      0.21248791	      0.22091640	      0.17116997	      0.13600238	     -0.34586535	      0.20628187	     -0.13419428	     -0.14290363	     -0.36707826	      8.31316415	     -0.46854638	     -0.56440248	      0.19811191	     -8.11425597	      0.01534034	     -0.66895399	     -0.09098585	      0.00190894	      0.00114602	      0.01646640
      5.66620067	      2.57130385	     -0.05163920	      0.16607556	      3.02971321	      1.16867322	      0.33670217	      0.00731457	     -0.01933173	     -0.14941862	      0.18194866	      0.20599539	      0.14303012	      0.10903072	     -0.34328676	      0.19482110	     -0.14133200	     -0.15453307	     -0.34884882	      8.44650369	     -0.35355187	     -0.60177572	      0.20868787	     -8.22951575	      0.11747283	     -1.03505638	     -0.09101987	      0.00230298	     -0.01199859	      0.02242971
      5.69953367	      2.57686405	     -0.04851399	      0.17640777	      3.02853066	      1.16623682	      0.33388790	     -0.00561266	     -0.02104554	     -0.12644223	      0.14999774	      0.18073736	      0.15917851	      0.09868406	     -0.30611018	      0.18220053	     -0.13600972	     -0.15243986	     -0.35205700	      8.55935877	     -0.22949205	     -0.63485285	      0.16792278	     -8.35336469	      0.21304009	     -1.42706968	     -0.09084015	      0.00348773	      0.00412870	      0.01245086
      5.73286667	      2.56964064	     -0.03142039	      0.17876351	      3.02685841	      1.16398108	      0.33286648	     -0.03166307	      0.00051398	     -0.09992874	      0.13850199	      0.18532390	      0.17713205	      0.10810015	     -0.32333465	      0.17473803	     -0.14272734	     -0.13625979	     -0.36712042	      8.66634467	     -0.11130658	     -0.65986324	      0.15432974	     -8.48388835	      0.33497994	     -1.41978970	     -0.08953981	      0.00354631	      0.00514991	     -0.01400093
      5.76619967	      2.56653501	     -0.03858392	      0.17909350	      3.02541043	      1.16250457	      0.33000612	     -0.02548094	     -0.00296292	     -0.06902767	      0.12939018	      0.17498220	      0.16765949	      0.08958779	     -0.33103155	      0.16924431	     -0.13602453	     -0.14498158	     -0.37473304	      8.76220593	      0.05171013	     -0.67641706	      0.10652570	     -8.60958862	      0.44723384	     -1.09126638	     -0.08894705	     -0.01024095	      0.00504337	     -0.01818816
      5.79953267	      2.56857525	     -0.04897860	      0.17128137	      3.02325596	      1.16197088	      0.32675079	     -0.01832779	     -0.02175416	     -0.01421507	      0.10112398	      0.16228117	      0.16489091	      0.07235903	     -0.31865363	      0.16104172	     -0.13368876	     -0.15396873	     -0.34677232	      8.84512475	      0.22647319	     -0.68698594	      0.09846848	     -8.75860014	      0.54686620	     -0.79080355	     -0.08647037	     -0.00544797	     -0.00066322	      0.01589809
      5.83286567	      2.55600094	     -0.04259508	      0.15965693	      3.02049053	      1.16214751	      0.32579771	     -0.02948603	     -0.02083857	      0.03341141	      0.10068146	      0.16997569	      0.17213067	      0.08036330	     -0.33008178	      0.15468225	     -0.15092838	     -0.14553877	     -0.32855028	      8.90050827	      0.42683565	     -0.68821462	      0.05581812	     -8.92691263	      0.65388252	     -0.50653679	     -0.05098510	      0.01609882	     -0.00692523	      0.03091719
      5.86619867	      2.54316102	     -0.04674542	      0.14425681	      3.01792362	      1.16309575	      0.32535912	     -0.02184209	     -0.01439953	      0.07927739	      0.11571982	      0.17473999	      0.18451906	      0.08271947	     -0.32345580	      0.16777478	     -0.13184600	     -0.14481822	     -0.37017932	      8.95465051	      0.62904391	     -0.68195005	      0.03084374	     -9.11336574	      0.76468911	     -0.25260581	     -0.00087036	      0.00957664	      0.00083007	      0.02077900
      5.89953167	      2.51505559	     -0.04514334	      0.13213171	      3.01302396	      1.16546761	      0.32501694	     -0.01416454	      0.00452782	      0.14512011	      0.09369863	      0.17297338	      0.16131338	      0.09097136	     -0.30864130	      0.15798829	     -0.13772341	     -0.13797181	     -0.36600555	      8.99663840	      0.83124933	     -0.66935474	     -0.02134370	     -9.31685784	      0.84131805	     -0.03816367	      0.04315532	     -0.01183888	      0.01038324	      0.02731848
      5.93286467	      2.50812045	     -0.03910100	      0.13201573	      3.00654490	      1.16861757	      0.32489947	     -0.01426193	     -0.00222807	      0.19485722	      0.06348708	      0.16093310	      0.18770308	      0.12023821	     -0.30853889	      0.13254284	     -0.13173698	     -0.11806212	     -0.34408749	      9.02309845	      1.02359598	     -0.65138514	     -0.04819357	     -9.51312285	      0.88252730	      0.13649381	      0.07651337	     -0.01761337	     -0.00286724	      0.04330265
      5.96619767	      2.50521274	     -0.04202664	      0.13056270	      3.00258205	      1.17156961	      0.32478749	     -0.00509935	     -0.01756822	      0.23095577	      0.04901126	      0.15865458	      0.18204756	      0.13827379	     -0.34052429	      0.13721658	     -0.14622930	     -0.11654378	     -0.37662706	      9.01936751	      1.22412137	     -0.62718722	     -0.08160566	     -9.69985811	      0.90116552	      0.26901759	      0.12104639	     -0.00291610	     -0.00729398	      0.03814171
      5.99953067	      2.49532132	     -0.05685767	      0.12823272	      3.00041044	      1.17488686	      0.32385583	      0.01975156	     -0.02234468	      0.26319757	      0.03734554	      0.14845396	      0.15592141	      0.13523529	     -0.34187495	      0.14738261	     -0.15404752	     -0.13345594	     -0.39952003	      9.01741779	      1.42192673	     -0.60366122	     -0.09090207	     -9.89475383	      0.90632479	      0.36557991	      0.16004793	      0.00871904	      0.00357155	      0.02059316
