# Supplementary material for: Simulation of Human Movement in Zero Gravity
Source: Sensors (Basel). 2024 Mar 9;24(6):1770. doi: 10.3390/s24061770 (PMC10976247; doi:10.3390/s24061770)
Supplement: Supplementary file 1 [file sensors-24-01770-s001.zip › supplementary/motion_data/4 ArmsRotatingSide/jointtorques.txt]

0 0 0 0 0 0 1.35917 -0.136969 1.9257 1.22796 1.02942 -0.0440305 -1.51991 0.266725 2.26191 1.29083 -1.05036 -0.952972 0.498299 -1.3957 -0.0318455 0.107064 0.50131 -2.20692 0 0.31112 -0 -0 3.03112e-16 
0 0 0 0 0 0 1.36319 -0.137342 1.93235 1.23177 1.03359 -0.0448037 -1.52484 0.26573 2.27016 1.29563 -1.05354 -0.958056 0.499773 -1.40018 -0.0319267 0.107395 0.503045 -2.21399 0 0.31184 -0 -0 3.06586e-16 
0 0 0 0 0 0 1.3671 -0.137641 1.93886 1.23558 1.03765 -0.0456211 -1.52968 0.264694 2.27821 1.30031 -1.05663 -0.962974 0.501198 -1.40458 -0.0319315 0.107596 0.50474 -2.22092 0 0.312369 2.75475e-05 -1.77017e-05 4.85067e-05 
0 0 0 0 0 0 1.37066 -0.137697 1.94488 1.23937 1.04138 -0.046578 -1.53421 0.263537 2.28555 1.30459 -1.05944 -0.967338 0.502462 -1.40867 -0.031687 0.107373 0.506305 -2.22738 0 0.312276 0.000145195 -9.33014e-05 0.000255814 
0 0 0 0 0 0 1.37387 -0.137502 1.9504 1.24315 1.04478 -0.047678 -1.53844 0.262258 2.29217 1.30845 -1.06195 -0.97113 0.50356 -1.41247 -0.0311863 0.106713 0.507737 -2.23336 0 0.311542 0.00035544 -0.000228387 0.000626637 
0 0 0 0 0 0 1.37672 -0.137057 1.95542 1.2469 1.04783 -0.048921 -1.54236 0.260855 2.29807 1.31189 -1.06416 -0.974349 0.504493 -1.41596 -0.0304296 0.105615 0.509036 -2.23885 0 0.310168 0.000658327 -0.000422931 0.00116142 
0 0 0 0 0 0 1.37922 -0.136362 1.95993 1.25064 1.05053 -0.0503064 -1.54597 0.25933 2.30324 1.31492 -1.06608 -0.976993 0.50526 -1.41915 -0.0294178 0.104079 0.510201 -2.24386 0 0.308152 0.00105385 -0.00067684 0.00186058 
0 0 0 0 0 0 1.38136 -0.135417 1.96395 1.25436 1.05289 -0.0518338 -1.54927 0.257684 2.30768 1.31753 -1.06771 -0.979061 0.505861 -1.42204 -0.0281522 0.102105 0.511232 -2.24839 0 0.305495 0.00154197 -0.000989945 0.00272447 
0 0 0 0 0 0 1.38314 -0.134222 1.96746 1.25807 1.05491 -0.0535025 -1.55226 0.255915 2.3114 1.31971 -1.06904 -0.980552 0.506297 -1.42461 -0.0266346 0.0996936 0.512129 -2.25242 0 0.302197 0.00212257 -0.00136201 0.00375343 
0 0 0 0 0 0 1.38457 -0.132778 1.97047 1.26175 1.05657 -0.0553115 -1.55494 0.254026 2.31438 1.32148 -1.07007 -0.981467 0.506568 -1.42689 -0.0248673 0.0968453 0.512891 -2.25598 0 0.298261 0.0027955 -0.00179274 0.00494774 
0 0 0 0 0 0 1.38565 -0.131086 1.97297 1.26542 1.0579 -0.0572599 -1.55731 0.252017 2.31664 1.32284 -1.07081 -0.981803 0.506674 -1.42885 -0.0228531 0.0935611 0.513519 -2.25904 0 0.293687 0.00356058 -0.00228174 0.00630765 
0 0 0 0 0 0 1.38637 -0.129146 1.97497 1.26907 1.05887 -0.0593465 -1.55936 0.249887 2.31817 1.32377 -1.07125 -0.981563 0.506617 -1.43051 -0.0205955 0.0898428 0.514012 -2.26162 0 0.288479 0.00441755 -0.00282859 0.00783338 
0 0 0 0 0 0 1.38673 -0.12696 1.97646 1.2727 1.05949 -0.0615698 -1.56111 0.247639 2.31896 1.32429 -1.0714 -0.980745 0.506396 -1.43187 -0.0180981 0.085692 0.514371 -2.26372 0 0.282639 0.00536613 -0.00343277 0.00952508 
0 0 0 0 0 0 1.38674 -0.124529 1.97745 1.27631 1.05977 -0.0639285 -1.56254 0.245273 2.31903 1.32439 -1.07125 -0.97935 0.506013 -1.43291 -0.0153654 0.0811111 0.514594 -2.26533 0 0.276171 0.00640596 -0.00409371 0.0113829 
0 0 0 0 0 0 1.3864 -0.121854 1.97793 1.2799 1.05969 -0.0664209 -1.56366 0.242789 2.31837 1.32407 -1.07081 -0.97738 0.505469 -1.43365 -0.0124021 0.0761027 0.514683 -2.26646 0 0.269079 0.00753668 -0.00481076 0.0134069 
0 0 0 0 0 0 1.3857 -0.118937 1.97791 1.28347 1.05926 -0.0690451 -1.56447 0.240188 2.31698 1.32334 -1.07008 -0.974835 0.504764 -1.43409 -0.00921352 0.0706698 0.514636 -2.2671 0 0.261368 0.00875785 -0.00558321 0.0155972 
0 0 0 0 0 0 1.38465 -0.115781 1.97738 1.28702 1.05849 -0.0717994 -1.56497 0.237472 2.31486 1.3222 -1.06904 -0.971717 0.503901 -1.43422 -0.0058053 0.0648157 0.514454 -2.26727 0 0.253043 0.010069 -0.0064103 0.0179537 
0 0 0 0 0 0 1.38325 -0.112386 1.97635 1.29055 1.05736 -0.0746815 -1.56516 0.234641 2.31202 1.32064 -1.06772 -0.968027 0.50288 -1.43404 -0.00218366 0.0585441 0.514137 -2.26696 0 0.244109 0.0114696 -0.00729118 0.0204765 
0 0 0 0 0 0 1.3815 -0.108755 1.97482 1.29406 1.05589 -0.0776892 -1.56504 0.231696 2.30845 1.31868 -1.0661 -0.963767 0.501702 -1.43356 0.00164481 0.0518592 0.513685 -2.26617 0 0.234574 0.0129591 -0.00822497 0.0231654 
0 0 0 0 0 0 1.3794 -0.104891 1.97279 1.29754 1.05407 -0.0808203 -1.56461 0.228639 2.30417 1.31631 -1.0642 -0.958939 0.50037 -1.43278 0.00567305 0.0447653 0.513097 -2.26491 0 0.224444 0.0145368 -0.00921071 0.0260203 
0 0 0 0 0 0 1.37696 -0.100795 1.97026 1.301 1.05189 -0.0840721 -1.56388 0.225469 2.29916 1.31354 -1.062 -0.953546 0.498885 -1.43169 0.00989363 0.0372673 0.512374 -2.26318 0 0.213726 0.0162022 -0.0102474 0.0290412 
0 0 0 0 0 0 1.37417 -0.0964709 1.96724 1.30443 1.04937 -0.0874421 -1.56283 0.22219 2.29344 1.31036 -1.05951 -0.94759 0.497249 -1.43031 0.0142987 0.0293704 0.511516 -2.26097 0 0.202428 0.0179545 -0.0113339 0.0322277 
0 0 0 0 0 0 1.37103 -0.091921 1.96372 1.30784 1.0465 -0.0909275 -1.56147 0.2188 2.287 1.30678 -1.05673 -0.941075 0.495463 -1.42862 0.01888 0.0210801 0.510523 -2.25831 0 0.190559 0.019793 -0.0124691 0.0355797 
0 0 0 0 0 0 1.36756 -0.0871482 1.95971 1.31122 1.04329 -0.0945253 -1.55981 0.215303 2.27986 1.30281 -1.05367 -0.934003 0.493531 -1.42663 0.023629 0.0124022 0.509395 -2.25517 0 0.178127 0.021717 -0.0136519 0.039097 
0 0 0 0 0 0 1.36374 -0.0821557 1.95521 1.31457 1.03972 -0.0982326 -1.55784 0.211698 2.272 1.29844 -1.05032 -0.926377 0.491452 -1.42434 0.0285366 0.00334288 0.508132 -2.25158 0 0.165143 0.0237255 -0.0148809 0.0427791 
0 0 0 0 0 0 1.35958 -0.0769466 1.95022 1.3179 1.03582 -0.102046 -1.55557 0.207988 2.26345 1.29368 -1.04668 -0.918202 0.489231 -1.42175 0.0335936 -0.0060912 0.506734 -2.24753 0 0.151614 0.0258178 -0.016155 0.0466257 
0 0 0 0 0 0 1.35509 -0.0715244 1.94475 1.32119 1.03157 -0.105963 -1.55299 0.204174 2.25419 1.28853 -1.04276 -0.909481 0.486869 -1.41887 0.0387904 -0.0158932 0.505201 -2.24303 0 0.137553 0.027993 -0.0174727 0.0506365 
0 0 0 0 0 0 1.35027 -0.0658925 1.93879 1.32446 1.02697 -0.109979 -1.55011 0.200256 2.24424 1.283 -1.03856 -0.900219 0.484368 -1.4157 0.044117 -0.0260559 0.503533 -2.23808 0 0.12297 0.0302501 -0.0188327 0.0548109 
0 0 0 0 0 0 1.34511 -0.0600546 1.93236 1.32769 1.02204 -0.114091 -1.54693 0.196237 2.2336 1.27709 -1.03408 -0.89042 0.481732 -1.41223 0.0495633 -0.0365718 0.501731 -2.23268 0 0.107876 0.0325881 -0.0202335 0.0591486 
0 0 0 0 0 0 1.33962 -0.0540145 1.92545 1.33089 1.01676 -0.118296 -1.54345 0.192117 2.22227 1.2708 -1.02932 -0.880088 0.478961 -1.40847 0.0551188 -0.047433 0.499795 -2.22685 0 0.0922831 0.0350061 -0.0216736 0.063649 
0 0 0 0 0 0 1.3338 -0.047776 1.91808 1.33405 1.01115 -0.12259 -1.53966 0.187899 2.21026 1.26414 -1.02428 -0.869228 0.47606 -1.40442 0.0607727 -0.0586312 0.497724 -2.22057 0 0.0762031 0.0375031 -0.0231516 0.0683115 
0 0 0 0 0 0 1.32767 -0.0413431 1.91023 1.33718 1.0052 -0.126968 -1.53558 0.183583 2.19758 1.25711 -1.01897 -0.857846 0.473031 -1.40009 0.066514 -0.0701581 0.49552 -2.21387 0 0.059649 0.0400779 -0.0246658 0.0731356 
0 0 0 0 0 0 1.3212 -0.03472 1.90193 1.34027 0.998914 -0.131428 -1.5312 0.179172 2.18423 1.24971 -1.01338 -0.845946 0.469876 -1.39547 0.0723318 -0.0820048 0.493181 -2.20674 0 0.0426336 0.0427295 -0.0262147 0.0781206 
0 0 0 0 0 0 1.31442 -0.0279109 1.89316 1.34332 0.992297 -0.135965 -1.52653 0.174666 2.17021 1.24196 -1.00752 -0.833534 0.466598 -1.39057 0.0782145 -0.0941622 0.490709 -2.19918 0 0.0251705 0.0454566 -0.0277965 0.0832659 
0 0 0 0 0 0 1.30733 -0.0209202 1.88394 1.34633 0.98535 -0.140574 -1.52156 0.170068 2.15553 1.23385 -1.00139 -0.820617 0.463201 -1.38538 0.0841507 -0.106621 0.488104 -2.19121 0 0.00727345 0.0482583 -0.0294096 0.0885706 
0 0 0 0 0 0 1.29992 -0.0137522 1.87427 1.3493 0.978075 -0.145253 -1.5163 0.165378 2.14021 1.22539 -0.994996 -0.807199 0.459686 -1.37992 0.0901288 -0.119371 0.485366 -2.18283 0 -0.0110432 0.0511332 -0.0310524 0.0940341 
0 0 0 0 0 0 1.29219 -0.00641159 1.86415 1.35223 0.970474 -0.149996 -1.51074 0.160599 2.12423 1.21658 -0.988334 -0.793286 0.456058 -1.37419 0.0961369 -0.132403 0.482495 -2.17404 0 -0.0297649 0.0540801 -0.032723 0.0996556 
0 0 0 0 0 0 1.28417 0.00109707 1.8536 1.35511 0.96255 -0.154799 -1.5049 0.155733 2.10762 1.20744 -0.981407 -0.778887 0.452318 -1.36818 0.102163 -0.145707 0.479492 -2.16484 0 -0.0488767 0.0570977 -0.0344197 0.105434 
0 0 0 0 0 0 1.27583 0.00876903 1.84261 1.35794 0.954304 -0.159657 -1.49877 0.15078 2.09038 1.19796 -0.974219 -0.764005 0.448471 -1.3619 0.108196 -0.159271 0.476356 -2.15526 0 -0.0683631 0.0601849 -0.0361407 0.111369 
0 0 0 0 0 0 1.2672 0.0165995 1.83119 1.36073 0.945741 -0.164567 -1.49235 0.145742 2.07251 1.18815 -0.966772 -0.74865 0.444519 -1.35535 0.114223 -0.173086 0.473089 -2.14528 0 -0.0882086 0.0633403 -0.0378841 0.117459 
0 0 0 0 0 0 1.25827 0.0245835 1.81935 1.36347 0.936862 -0.169523 -1.48565 0.140622 2.05403 1.17801 -0.959068 -0.732827 0.440465 -1.34854 0.120231 -0.18714 0.46969 -2.13492 0 -0.108397 0.0665625 -0.0396482 0.123703 
0 0 0 0 0 0 1.24904 0.0327162 1.80709 1.36615 0.927671 -0.174521 -1.47867 0.13542 2.03493 1.16756 -0.951109 -0.716543 0.436313 -1.34146 0.12621 -0.201421 0.46616 -2.12419 0 -0.128912 0.0698502 -0.0414309 0.130101 
0 0 0 0 0 0 1.23953 0.0409925 1.79441 1.36878 0.918171 -0.179557 -1.4714 0.130139 2.01523 1.15679 -0.942898 -0.699806 0.432066 -1.33413 0.132147 -0.215919 0.462499 -2.11308 0 -0.149738 0.073202 -0.0432306 0.136651 
0 0 0 0 0 0 1.22972 0.0494074 1.78133 1.37135 0.908364 -0.184624 -1.46386 0.124781 1.99494 1.14571 -0.934437 -0.682624 0.427726 -1.32654 0.13803 -0.230622 0.458708 -2.10161 0 -0.170856 0.0766165 -0.0450451 0.143353 
0 0 0 0 0 0 1.21963 0.0579555 1.76785 1.37387 0.898255 -0.18972 -1.45603 0.119347 1.97406 1.13433 -0.925729 -0.665003 0.423298 -1.3187 0.143847 -0.245518 0.454787 -2.08978 0 -0.192251 0.0800923 -0.0468727 0.150204 
0 0 0 0 0 0 1.20927 0.0666318 1.75398 1.37633 0.887845 -0.194838 -1.44794 0.113839 1.95261 1.12266 -0.916777 -0.646952 0.418784 -1.31061 0.149586 -0.260594 0.450736 -2.07759 0 -0.213904 0.0836279 -0.0487114 0.157204 
0 0 0 0 0 0 1.19862 0.075431 1.73972 1.37872 0.87714 -0.199974 -1.43957 0.108258 1.93058 1.11069 -0.907582 -0.628479 0.414189 -1.30227 0.155236 -0.275839 0.446556 -2.06507 0 -0.235798 0.0872219 -0.0505593 0.164352 
0 0 0 0 0 0 1.1877 0.0843476 1.72508 1.38105 0.866142 -0.205123 -1.43093 0.102607 1.908 1.09844 -0.898147 -0.609592 0.409514 -1.29369 0.160783 -0.29124 0.442247 -2.0522 0 -0.257916 0.0908727 -0.0524143 0.171647 
0 0 0 0 0 0 1.17652 0.0933765 1.71006 1.38332 0.854855 -0.21028 -1.42202 0.0968874 1.88487 1.08592 -0.888476 -0.590299 0.404763 -1.28488 0.166218 -0.306783 0.43781 -2.03901 0 -0.280238 0.0945789 -0.0542746 0.179086 
0 0 0 0 0 0 1.16506 0.102512 1.69468 1.38552 0.843282 -0.215441 -1.41285 0.091101 1.86119 1.07312 -0.878571 -0.570608 0.399941 -1.27582 0.171529 -0.322457 0.433246 -2.02549 0 -0.302746 0.0983389 -0.0561382 0.18667 
0 0 0 0 0 0 1.15335 0.111749 1.67894 1.38765 0.831429 -0.220598 -1.40341 0.0852496 1.83698 1.06006 -0.868434 -0.550529 0.395049 -1.26654 0.176703 -0.338248 0.428554 -2.01165 0 -0.325423 0.102151 -0.0580031 0.194395 
0 0 0 0 0 0 1.14138 0.121082 1.66285 1.38971 0.819298 -0.225749 -1.3937 0.0793351 1.81224 1.04673 -0.858069 -0.530069 0.390091 -1.25703 0.181731 -0.354143 0.423735 -1.9975 0 -0.34825 0.106014 -0.0598674 0.202262 
0 0 0 0 0 0 1.12916 0.130505 1.64641 1.39169 0.806893 -0.230888 -1.38374 0.0733593 1.78699 1.03316 -0.847478 -0.509238 0.385071 -1.24729 0.186601 -0.370129 0.418791 -1.98305 0 -0.371207 0.109927 -0.0617291 0.210269 
0 0 0 0 0 0 1.11668 0.140013 1.62964 1.3936 0.79422 -0.236009 -1.37352 0.0673241 1.76124 1.01934 -0.836664 -0.488045 0.379991 -1.23734 0.191304 -0.386191 0.41372 -1.96831 0 -0.394275 0.113886 -0.0635863 0.218414 
0 0 0 0 0 0 1.10397 0.149601 1.61253 1.39543 0.781281 -0.241108 -1.36305 0.0612314 1.73499 1.00528 -0.82563 -0.466498 0.374856 -1.22717 0.195827 -0.402318 0.408525 -1.95328 0 -0.417436 0.117892 -0.0654369 0.226695 
0 0 0 0 0 0 1.09101 0.159262 1.59511 1.39718 0.768082 -0.246179 -1.35232 0.0550829 1.70826 0.990992 -0.814379 -0.444608 0.369667 -1.21679 0.200163 -0.418494 0.403205 -1.93796 0 -0.440671 0.121942 -0.0672792 0.235111 
0 0 0 0 0 0 1.07781 0.168992 1.57737 1.39885 0.754627 -0.251218 -1.34135 0.0488807 1.68106 0.976476 -0.802913 -0.422382 0.364429 -1.20619 0.204299 -0.434706 0.397762 -1.92238 0 -0.46396 0.126035 -0.0691111 0.243661 
0 0 0 0 0 0 1.06438 0.178784 1.55932 1.40043 0.74092 -0.256219 -1.33012 0.0426265 1.65339 0.961741 -0.791237 -0.399832 0.359144 -1.1954 0.208229 -0.45094 0.392195 -1.90652 0 -0.487284 0.130169 -0.0709307 0.252342 
0 0 0 0 0 0 1.05072 0.188633 1.54098 1.40192 0.726966 -0.261176 -1.31865 0.0363222 1.62526 0.946794 -0.779352 -0.376966 0.353816 -1.18441 0.211941 -0.467182 0.386505 -1.89042 0 -0.510623 0.134343 -0.0727362 0.261154 
0 0 0 0 0 0 1.03684 0.198534 1.52235 1.40333 0.712769 -0.266086 -1.30694 0.0299697 1.5967 0.931641 -0.767262 -0.353793 0.348447 -1.17322 0.215427 -0.483418 0.380694 -1.87406 0 -0.533958 0.138554 -0.0745255 0.270094 
0 0 0 0 0 0 1.02274 0.208481 1.50343 1.40464 0.698334 -0.270943 -1.29499 0.023571 1.5677 0.916291 -0.75497 -0.330325 0.34304 -1.16184 0.218679 -0.499634 0.374762 -1.85745 0 -0.557269 0.142801 -0.076297 0.279161 
0 0 0 0 0 0 1.00842 0.218469 1.48425 1.40586 0.683667 -0.275741 -1.2828 0.0171278 1.53828 0.90075 -0.742479 -0.30657 0.337599 -1.15027 0.221689 -0.515815 0.368709 -1.84062 0 -0.580537 0.147083 -0.0780487 0.288352 
0 0 0 0 0 0 0.993888 0.228491 1.4648 1.40698 0.668771 -0.280477 -1.27037 0.010642 1.50845 0.885024 -0.729792 -0.282539 0.332127 -1.13853 0.22445 -0.531948 0.362536 -1.82355 0 -0.603743 0.151397 -0.0797788 0.297666 
0 0 0 0 0 0 0.979151 0.238543 1.44509 1.40801 0.653653 -0.285143 -1.25772 0.00411559 1.47822 0.869121 -0.716912 -0.258241 0.326626 -1.1266 0.226952 -0.548018 0.356244 -1.80627 0 -0.626867 0.155743 -0.0814855 0.307102 
0 0 0 0 0 0 0.964212 0.248619 1.42514 1.40893 0.638316 -0.289737 -1.24483 -0.00244963 1.4476 0.853047 -0.703843 -0.233686 0.321099 -1.1145 0.229191 -0.564011 0.349834 -1.78877 0 -0.649889 0.160118 -0.0831669 0.316656 
0 0 0 0 0 0 0.949074 0.258713 1.40496 1.40975 0.622766 -0.294252 -1.23172 -0.00905176 1.41661 0.836811 -0.690587 -0.208886 0.315549 -1.10224 0.23116 -0.579912 0.343307 -1.77107 0 -0.67279 0.16452 -0.0848215 0.326328 
0 0 0 0 0 0 0.933743 0.268821 1.38454 1.41046 0.607008 -0.298683 -1.21838 -0.0156889 1.38525 0.820418 -0.677147 -0.183849 0.309978 -1.08981 0.232851 -0.595708 0.336663 -1.75317 0 -0.695551 0.168949 -0.0864473 0.336115 
0 0 0 0 0 0 0.918222 0.278936 1.3639 1.41107 0.591048 -0.303027 -1.20482 -0.0223593 1.35353 0.803876 -0.663528 -0.158587 0.304389 -1.07722 0.234261 -0.611384 0.329903 -1.73509 0 -0.718153 0.173401 -0.0880428 0.346015 
0 0 0 0 0 0 0.902516 0.289054 1.34306 1.41156 0.57489 -0.307277 -1.19105 -0.0290609 1.32147 0.787191 -0.649732 -0.133109 0.298785 -1.06448 0.235384 -0.626925 0.323029 -1.71682 0 -0.740576 0.177876 -0.0896063 0.356026 
0 0 0 0 0 0 0.886631 0.299169 1.32201 1.41194 0.55854 -0.311429 -1.17705 -0.0357919 1.28908 0.770372 -0.635762 -0.107427 0.293169 -1.05159 0.236214 -0.642318 0.31604 -1.69838 0 -0.762801 0.182372 -0.091136 0.366146 
0 0 0 0 0 0 0.870569 0.309275 1.30077 1.41221 0.542004 -0.315478 -1.16285 -0.0425505 1.25637 0.753425 -0.621621 -0.0815495 0.287542 -1.03855 0.236749 -0.657548 0.308938 -1.67978 0 -0.78481 0.186886 -0.0926305 0.376373 
0 0 0 0 0 0 0.854336 0.319368 1.27935 1.41235 0.525286 -0.31942 -1.14844 -0.0493348 1.22335 0.736356 -0.607313 -0.0554886 0.281907 -1.02537 0.236984 -0.672601 0.301725 -1.66101 0 -0.806583 0.191418 -0.0940881 0.386704 
0 0 0 0 0 0 0.837936 0.329442 1.25776 1.41238 0.508392 -0.323249 -1.13381 -0.056143 1.19004 0.719174 -0.592842 -0.0292542 0.276266 -1.01206 0.236916 -0.687464 0.2944 -1.6421 0 -0.828102 0.195966 -0.0955073 0.397138 
0 0 0 0 0 0 0.821375 0.339492 1.236 1.41228 0.491328 -0.326961 -1.11899 -0.0629731 1.15644 0.701885 -0.57821 -0.00285697 0.270621 -0.99862 0.236542 -0.702121 0.286965 -1.62304 0 -0.849348 0.200526 -0.0968867 0.407672 
0 0 0 0 0 0 0.804655 0.349513 1.21409 1.41206 0.474099 -0.330551 -1.10396 -0.0698233 1.12256 0.684496 -0.563421 0.0236924 0.264975 -0.985052 0.235861 -0.71656 0.279421 -1.60385 0 -0.870304 0.205099 -0.0982247 0.418304 
0 0 0 0 0 0 0.787783 0.359501 1.19203 1.41171 0.456711 -0.334015 -1.08874 -0.0766918 1.08843 0.667014 -0.548478 0.0503833 0.25933 -0.971364 0.23487 -0.730767 0.271768 -1.58453 0 -0.890951 0.209682 -0.0995199 0.429032 
0 0 0 0 0 0 0.770762 0.369449 1.16984 1.41123 0.439169 -0.337349 -1.07332 -0.0835768 1.05404 0.649446 -0.533385 0.077205 0.253687 -0.95756 0.233568 -0.744727 0.264009 -1.56509 0 -0.911271 0.214274 -0.100771 0.439852 
0 0 0 0 0 0 0.753598 0.379353 1.14752 1.41062 0.421479 -0.340547 -1.05771 -0.0904763 1.01942 0.631799 -0.518144 0.104147 0.248049 -0.943646 0.231955 -0.758427 0.256144 -1.54554 0 -0.931247 0.218872 -0.101977 0.450764 
0 0 0 0 0 0 0.736294 0.389208 1.12509 1.40987 0.403647 -0.343606 -1.04191 -0.0973885 0.984574 0.61408 -0.50276 0.131198 0.242417 -0.929625 0.230031 -0.771854 0.248174 -1.52588 0 -0.95086 0.223474 -0.103135 0.461764 
0 0 0 0 0 0 0.718856 0.39901 1.10255 1.40899 0.385678 -0.346521 -1.02593 -0.104312 0.949514 0.596296 -0.487235 0.158348 0.236793 -0.915503 0.227795 -0.784995 0.240101 -1.50612 0 -0.970095 0.22808 -0.104246 0.472849 
0 0 0 0 0 0 0.701288 0.408754 1.07992 1.40797 0.367578 -0.349287 -1.00976 -0.111244 0.914252 0.578453 -0.471574 0.185586 0.231178 -0.901285 0.225249 -0.797836 0.231925 -1.48628 0 -0.988934 0.232687 -0.105308 0.484018 
0 0 0 0 0 0 0.683595 0.418434 1.0572 1.4068 0.349354 -0.351902 -0.993419 -0.118183 0.878801 0.560559 -0.455779 0.212901 0.225575 -0.886975 0.222393 -0.810364 0.223648 -1.46634 0 -1.00736 0.237294 -0.106319 0.495267 
0 0 0 0 0 0 0.665782 0.428047 1.0344 1.40549 0.331009 -0.35436 -0.976898 -0.125128 0.843172 0.542621 -0.439854 0.240282 0.219984 -0.872579 0.219231 -0.822567 0.215271 -1.44633 0 -1.02536 0.241898 -0.107278 0.506595 
0 0 0 0 0 0 0.647852 0.437587 1.01153 1.40404 0.312552 -0.356658 -0.960204 -0.132077 0.807378 0.524644 -0.423802 0.26772 0.214407 -0.858102 0.215764 -0.834432 0.206796 -1.42625 0 -1.04291 0.246498 -0.108185 0.517999 
0 0 0 0 0 0 0.629812 0.447051 0.988608 1.40243 0.293986 -0.358792 -0.943342 -0.139027 0.771432 0.506636 -0.407628 0.295202 0.208846 -0.843547 0.211995 -0.845947 0.198223 -1.40611 0 -1.06 0.251093 -0.109038 0.529475 
0 0 0 0 0 0 0.611665 0.456434 0.965638 1.40068 0.275318 -0.360757 -0.926313 -0.145978 0.735344 0.488604 -0.391334 0.322718 0.203301 -0.828921 0.207927 -0.857099 0.189554 -1.38591 0 -1.07662 0.255679 -0.109837 0.541021 
0 0 0 0 0 0 0.593416 0.465731 0.942629 1.39877 0.256554 -0.362551 -0.909122 -0.152926 0.699126 0.470554 -0.374923 0.350257 0.197773 -0.814227 0.203565 -0.867876 0.180791 -1.36566 0 -1.09274 0.260256 -0.11058 0.552635 
0 0 0 0 0 0 0.57507 0.474939 0.919592 1.3967 0.2377 -0.364169 -0.891772 -0.159871 0.662792 0.452492 -0.358401 0.37781 0.192264 -0.799471 0.198912 -0.878267 0.171934 -1.34537 0 -1.10836 0.264822 -0.111266 0.564314 
0 0 0 0 0 0 0.556631 0.484053 0.896537 1.39448 0.218761 -0.365609 -0.874266 -0.16681 0.626353 0.434425 -0.341769 0.405364 0.186775 -0.784657 0.193974 -0.888259 0.162986 -1.32504 0 -1.12346 0.269375 -0.111895 0.576055 
0 0 0 0 0 0 0.538105 0.49307 0.873473 1.3921 0.199743 -0.366865 -0.856608 -0.173743 0.589821 0.41636 -0.325032 0.43291 0.181307 -0.769791 0.188756 -0.897843 0.153948 -1.30468 0 -1.13803 0.273913 -0.112466 0.587855 
0 0 0 0 0 0 0.519496 0.501984 0.85041 1.38956 0.180652 -0.367936 -0.838801 -0.180666 0.553208 0.398303 -0.308193 0.460436 0.175859 -0.754876 0.183264 -0.907006 0.144821 -1.2843 0 -1.15205 0.278434 -0.112978 0.599711 
0 0 0 0 0 0 0.500809 0.510793 0.827357 1.38685 0.161493 -0.368817 -0.820849 -0.187578 0.516526 0.38026 -0.291256 0.487933 0.170434 -0.739917 0.177504 -0.915737 0.135606 -1.2639 0 -1.1655 0.282937 -0.113431 0.61162 
0 0 0 0 0 0 0.482048 0.519492 0.804325 1.38397 0.142273 -0.369506 -0.802755 -0.194478 0.479787 0.362238 -0.274224 0.515389 0.165032 -0.72492 0.171482 -0.924027 0.126307 -1.24349 0 -1.17839 0.28742 -0.113823 0.62358 
0 0 0 0 0 0 0.463219 0.528079 0.781322 1.38093 0.122997 -0.369999 -0.784522 -0.201364 0.443003 0.344242 -0.257101 0.542794 0.159652 -0.709888 0.165206 -0.931865 0.116923 -1.22307 0 -1.19069 0.29188 -0.114155 0.635588 
0 0 0 0 0 0 0.444325 0.536548 0.758359 1.37772 0.103671 -0.370294 -0.766156 -0.208233 0.406185 0.326279 -0.23989 0.570138 0.154297 -0.694827 0.158683 -0.939241 0.107457 -1.20265 0 -1.20239 0.296317 -0.114425 0.64764 
0 0 0 0 0 0 0.425372 0.544896 0.735445 1.37433 0.0843011 -0.370387 -0.747658 -0.215084 0.369346 0.308355 -0.222596 0.597409 0.148965 -0.67974 0.151921 -0.946145 0.0979101 -1.18224 0 -1.21348 0.300728 -0.114633 0.659734 
0 0 0 0 0 0 0.406364 0.553121 0.71259 1.37077 0.0648921 -0.370276 -0.729033 -0.221916 0.332498 0.290476 -0.205222 0.624599 0.143658 -0.664632 0.14493 -0.952568 0.0882845 -1.16184 0 -1.22395 0.305112 -0.114779 0.671867 
0 0 0 0 0 0 0.387306 0.561219 0.689802 1.36703 0.0454501 -0.369957 -0.710284 -0.228726 0.295651 0.272647 -0.187771 0.651695 0.138376 -0.649508 0.137717 -0.958501 0.0785818 -1.14145 0 -1.23379 0.309467 -0.114862 0.684035 
0 0 0 0 0 0 0.368203 0.569185 0.667091 1.36312 0.0259807 -0.36943 -0.691415 -0.235513 0.258818 0.254875 -0.170247 0.678688 0.133119 -0.634371 0.130291 -0.963935 0.0688037 -1.12109 0 -1.24299 0.31379 -0.114882 0.696235 
0 0 0 0 0 0 0.34906 0.577018 0.644467 1.35902 0.00648953 -0.36869 -0.67243 -0.242275 0.22201 0.237166 -0.152655 0.705568 0.127887 -0.619227 0.122663 -0.968862 0.0589522 -1.10076 0 -1.25154 0.318081 -0.114839 0.708464 
0 0 0 0 0 0 0.32988 0.584715 0.621939 1.35475 -0.0130179 -0.367736 -0.653333 -0.24901 0.185239 0.219525 -0.134997 0.732325 0.12268 -0.604079 0.114841 -0.973273 0.0490289 -1.08046 0 -1.25942 0.322338 -0.114732 0.72072 
0 0 0 0 0 0 0.31067 0.592271 0.599516 1.35029 -0.032536 -0.366565 -0.634128 -0.255717 0.148516 0.201957 -0.117278 0.758948 0.117498 -0.588931 0.106837 -0.977161 0.039036 -1.06019 0 -1.26664 0.326558 -0.11456 0.732999 
0 0 0 0 0 0 0.291433 0.599684 0.577206 1.34564 -0.0520593 -0.365175 -0.614818 -0.262393 0.111853 0.184468 -0.0995009 0.785427 0.112341 -0.573788 0.0986609 -0.980519 0.0289752 -1.03997 0 -1.27319 0.33074 -0.114325 0.745297 
0 0 0 0 0 0 0.272174 0.606952 0.55502 1.34081 -0.0715823 -0.363564 -0.595407 -0.269038 0.075261 0.167064 -0.0816699 0.811752 0.107209 -0.558653 0.0903232 -0.983339 0.0188485 -1.0198 0 -1.27904 0.334882 -0.114026 0.757612 
0 0 0 0 0 0 0.252899 0.614071 0.532966 1.33579 -0.0910996 -0.36173 -0.575899 -0.275648 0.0387514 0.14975 -0.0637887 0.837914 0.102102 -0.543531 0.0818353 -0.985615 0.00865798 -0.999673 0 -1.28421 0.338982 -0.113662 0.76994 
0 0 0 0 0 0 0.233611 0.621039 0.511053 1.33058 -0.110606 -0.359672 -0.556298 -0.282224 0.00233521 0.132531 -0.0458611 0.863902 0.0970199 -0.528425 0.0732085 -0.98734 -0.00159434 -0.979606 0 -1.28868 0.343039 -0.113234 0.782278 
0 0 0 0 0 0 0.214315 0.627853 0.48929 1.32518 -0.130096 -0.357388 -0.536608 -0.288762 -0.0339764 0.115412 -0.0278909 0.889707 0.0919618 -0.513339 0.0644545 -0.988508 -0.0119064 -0.9596 0 -1.29244 0.347051 -0.112742 0.794623 
0 0 0 0 0 0 0.195017 0.634511 0.467685 1.31958 -0.149564 -0.354875 -0.516833 -0.295261 -0.0701723 0.0983992 -0.00988196 0.915318 0.0869275 -0.498278 0.0555851 -0.989115 -0.0222761 -0.939659 0 -1.29549 0.351017 -0.112185 0.806971 
0 0 0 0 0 0 0.17572 0.641011 0.446248 1.31379 -0.169005 -0.352134 -0.496978 -0.30172 -0.106242 0.0814963 0.00816183 0.940727 0.0819169 -0.483243 0.0466126 -0.989154 -0.0327013 -0.919786 0 -1.29783 0.354933 -0.111564 0.819319 
0 0 0 0 0 0 0.156429 0.647351 0.424986 1.3078 -0.188414 -0.349162 -0.477045 -0.308136 -0.142174 0.0647087 0.0262366 0.965924 0.0769294 -0.46824 0.037549 -0.988621 -0.0431798 -0.899985 0 -1.29944 0.358799 -0.11088 0.831664 
0 0 0 0 0 0 0.13715 0.653527 0.403909 1.30162 -0.207786 -0.345957 -0.45704 -0.314508 -0.177958 0.0480412 0.0443385 0.990899 0.0719646 -0.453271 0.028407 -0.987511 -0.0537094 -0.880261 0 -1.30033 0.362614 -0.110131 0.844001 
0 0 0 0 0 0 0.117886 0.659538 0.383023 1.29524 -0.227116 -0.34252 -0.436966 -0.320834 -0.213583 0.0314983 0.0624637 1.01564 0.0670221 -0.43834 0.0191991 -0.985821 -0.0642879 -0.860616 0 -1.30049 0.366374 -0.109319 0.856329 
0 0 0 0 0 0 0.0986427 0.665383 0.362339 1.28866 -0.246399 -0.33885 -0.416828 -0.327113 -0.249039 0.0150848 0.0806081 1.04015 0.0621012 -0.42345 0.00993815 -0.983547 -0.074913 -0.841054 0 -1.29992 0.370079 -0.108443 0.868643 
0 0 0 0 0 0 0.0794241 0.671058 0.341863 1.28187 -0.265629 -0.334944 -0.39663 -0.333343 -0.284315 -0.00119493 0.0987679 1.0644 0.0572014 -0.408605 0.000636989 -0.980686 -0.0855823 -0.821579 0 -1.29861 0.373727 -0.107505 0.880939 
0 0 0 0 0 0 0.060235 0.676563 0.321604 1.27489 -0.284802 -0.330803 -0.376375 -0.339522 -0.319401 -0.0173365 0.116939 1.0884 0.0523221 -0.393806 -0.00869137 -0.977235 -0.0962936 -0.802193 0 -1.29657 0.377316 -0.106503 0.893215 
0 0 0 0 0 0 0.04108 0.681896 0.30157 1.2677 -0.303913 -0.326426 -0.356068 -0.345648 -0.354286 -0.0333355 0.135118 1.11212 0.0474627 -0.379059 -0.0180339 -0.973191 -0.107044 -0.7829 0 -1.29379 0.380844 -0.10544 0.905467 
0 0 0 0 0 0 0.0219636 0.687055 0.281769 1.26031 -0.322957 -0.321813 -0.335714 -0.35172 -0.388962 -0.0491879 0.1533 1.13558 0.0426227 -0.364364 -0.0273773 -0.968553 -0.117832 -0.763703 0 -1.29027 0.384311 -0.104314 0.917691 
0 0 0 0 0 0 0.00289041 0.692038 0.262207 1.25271 -0.34193 -0.316963 -0.315316 -0.357736 -0.423417 -0.0648896 0.171482 1.15874 0.0378012 -0.349726 -0.0367087 -0.96332 -0.128655 -0.744603 0 -1.28601 0.387713 -0.103128 0.929883 
0 0 0 0 0 0 -0.0161351 0.696844 0.242893 1.24491 -0.360827 -0.311875 -0.29488 -0.363695 -0.457642 -0.0804366 0.18966 1.18162 0.0329976 -0.335147 -0.0460146 -0.957489 -0.13951 -0.725605 0 -1.28101 0.39105 -0.10188 0.942041 
0 0 0 0 0 0 -0.0351084 0.701473 0.223835 1.2369 -0.379643 -0.306551 -0.274409 -0.369594 -0.491627 -0.095825 0.207829 1.20419 0.0282113 -0.320629 -0.055282 -0.951061 -0.150395 -0.706709 0 -1.27527 0.39432 -0.100572 0.95416 
0 0 0 0 0 0 -0.0540251 0.705922 0.205039 1.22869 -0.398374 -0.30099 -0.253907 -0.375433 -0.525362 -0.111051 0.225986 1.22644 0.0234416 -0.306175 -0.0644977 -0.944036 -0.161307 -0.687919 0 -1.2688 0.397521 -0.0992039 0.966238 
0 0 0 0 0 0 -0.0728806 0.71019 0.186512 1.22027 -0.417015 -0.295192 -0.233379 -0.38121 -0.558839 -0.126111 0.244126 1.24838 0.0186877 -0.291787 -0.0736486 -0.936413 -0.172244 -0.669237 0 -1.26159 0.400652 -0.0977769 0.978269 
0 0 0 0 0 0 -0.0916705 0.714277 0.168262 1.21164 -0.435563 -0.289158 -0.212829 -0.386922 -0.592046 -0.141002 0.262247 1.27 0.0139489 -0.277468 -0.0827215 -0.928193 -0.183203 -0.650664 0 -1.25364 0.403712 -0.0962913 0.990251 
0 0 0 0 0 0 -0.110391 0.718181 0.150295 1.2028 -0.454012 -0.282887 -0.192263 -0.392569 -0.624977 -0.15572 0.280342 1.29127 0.00922462 -0.26322 -0.0917036 -0.919377 -0.194181 -0.632202 0 -1.24496 0.406698 -0.0947479 1.00218 
0 0 0 0 0 0 -0.129036 0.721902 0.132618 1.19375 -0.472359 -0.276381 -0.171683 -0.398149 -0.657621 -0.170261 0.29841 1.31221 0.00451401 -0.249044 -0.100582 -0.909967 -0.205176 -0.613854 0 -1.23556 0.409608 -0.0931472 1.01405 
0 0 0 0 0 0 -0.147603 0.725439 0.115238 1.18449 -0.490599 -0.26964 -0.151095 -0.403659 -0.689969 -0.184623 0.316445 1.33279 -0.000183569 -0.234943 -0.109344 -0.899965 -0.216186 -0.59562 0 -1.22542 0.412443 -0.0914902 1.02587 
0 0 0 0 0 0 -0.166087 0.728791 0.0981618 1.17502 -0.508729 -0.262666 -0.130503 -0.4091 -0.722012 -0.198803 0.334443 1.35301 -0.00486881 -0.220919 -0.117976 -0.889374 -0.227207 -0.577502 0 -1.21457 0.415199 -0.0897774 1.03761 
0 0 0 0 0 0 -0.184484 0.731957 0.0813945 1.16534 -0.526744 -0.255458 -0.109911 -0.414469 -0.753743 -0.212797 0.352401 1.37286 -0.0095424 -0.206974 -0.126468 -0.878195 -0.238237 -0.559502 0 -1.20301 0.417876 -0.0880097 1.04929 
0 0 0 0 0 0 -0.202789 0.734938 0.0649429 1.15545 -0.54464 -0.248019 -0.0893241 -0.419764 -0.785152 -0.226603 0.370315 1.39235 -0.014205 -0.193108 -0.134805 -0.866433 -0.249274 -0.54162 0 -1.19073 0.420472 -0.086188 1.0609 
0 0 0 0 0 0 -0.220998 0.737732 0.048813 1.14536 -0.562415 -0.240348 -0.0687468 -0.424985 -0.816231 -0.240218 0.38818 1.41144 -0.0188572 -0.179324 -0.142977 -0.85409 -0.260313 -0.523857 0 -1.17775 0.422986 -0.084313 1.07244 
0 0 0 0 0 0 -0.239107 0.740339 0.0330104 1.13505 -0.580063 -0.232449 -0.0481834 -0.430129 -0.846972 -0.253639 0.405992 1.43016 -0.0234997 -0.165623 -0.150971 -0.841173 -0.271353 -0.506216 0 -1.16407 0.425416 -0.0823855 1.08389 
0 0 0 0 0 0 -0.257112 0.742759 0.017541 1.12453 -0.597581 -0.224322 -0.0276385 -0.435195 -0.877366 -0.266863 0.423748 1.44847 -0.028133 -0.152006 -0.158775 -0.827684 -0.282391 -0.488695 0 -1.1497 0.427761 -0.0804066 1.09526 
0 0 0 0 0 0 -0.275009 0.744992 0.00241023 1.1138 -0.614966 -0.215968 -0.00711651 -0.440182 -0.907407 -0.27989 0.441443 1.46638 -0.0327578 -0.138474 -0.166379 -0.813628 -0.293425 -0.471296 0 -1.13465 0.430019 -0.0783771 1.10655 
0 0 0 0 0 0 -0.292793 0.747038 -0.0123765 1.10286 -0.632215 -0.20739 0.0133779 -0.445089 -0.937085 -0.292715 0.459073 1.48388 -0.0373745 -0.125028 -0.173772 -0.799013 -0.30445 -0.454019 0 -1.11892 0.43219 -0.0762979 1.11774 
0 0 0 0 0 0 -0.310461 0.748897 -0.0268141 1.09172 -0.649323 -0.198589 0.0338402 -0.449913 -0.966394 -0.305337 0.476635 1.50097 -0.0419837 -0.11167 -0.180942 -0.783842 -0.315465 -0.436865 0 -1.10252 0.434271 -0.0741699 1.12885 
0 0 0 0 0 0 -0.328008 0.750568 -0.0408974 1.08036 -0.666288 -0.189568 0.0542659 -0.454653 -0.995325 -0.317753 0.494123 1.51763 -0.0465857 -0.0984005 -0.18788 -0.768123 -0.326466 -0.419834 0 -1.08546 0.436261 -0.0719942 1.13985 
0 0 0 0 0 0 -0.34543 0.752052 -0.0546216 1.0688 -0.683106 -0.180328 0.0746503 -0.459308 -1.02387 -0.329963 0.511535 1.53386 -0.0511811 -0.0852194 -0.194575 -0.751863 -0.33745 -0.402926 0 -1.06776 0.438159 -0.0697718 1.15075 
0 0 0 0 0 0 -0.362724 0.753349 -0.0679821 1.05703 -0.699774 -0.170871 0.0949889 -0.463877 -1.05203 -0.341964 0.528866 1.54965 -0.0557702 -0.0721278 -0.201017 -0.735068 -0.348416 -0.386141 0 -1.04941 0.439965 -0.0675035 1.16155 
0 0 0 0 0 0 -0.379885 0.75446 -0.0809742 1.04505 -0.71629 -0.161201 0.115277 -0.468358 -1.07979 -0.353753 0.546111 1.56501 -0.0603534 -0.0591262 -0.207197 -0.717746 -0.359359 -0.369478 0 -1.03043 0.441676 -0.0651905 1.17223 
0 0 0 0 0 0 -0.396909 0.755385 -0.0935936 1.03286 -0.732649 -0.151319 0.13551 -0.47275 -1.10714 -0.365331 0.563267 1.57991 -0.0649308 -0.0462148 -0.213107 -0.699906 -0.370277 -0.352938 0 -1.01084 0.443291 -0.0628337 1.18281 
0 0 0 0 0 0 -0.413794 0.756123 -0.105836 1.02047 -0.74885 -0.141227 0.155684 -0.477051 -1.13408 -0.376694 0.580331 1.59436 -0.0695029 -0.033394 -0.218737 -0.681554 -0.381166 -0.33652 0 -0.990637 0.444809 -0.0604343 1.19327 
0 0 0 0 0 0 -0.430534 0.756677 -0.117698 1.00788 -0.764889 -0.13093 0.175793 -0.481261 -1.1606 -0.387843 0.597296 1.60835 -0.0740696 -0.0206639 -0.224079 -0.662702 -0.392025 -0.320224 0 -0.969838 0.446229 -0.0579932 1.2036 
0 0 0 0 0 0 -0.447125 0.757045 -0.129175 0.995079 -0.780764 -0.120429 0.195833 -0.485378 -1.1867 -0.398774 0.614161 1.62187 -0.0786313 -0.00802451 -0.229126 -0.643356 -0.402849 -0.304049 0 -0.948454 0.44755 -0.0555116 1.21381 
0 0 0 0 0 0 -0.463565 0.75723 -0.140264 0.982078 -0.796472 -0.109728 0.2158 -0.4894 -1.21236 -0.409488 0.63092 1.63493 -0.0831879 0.00452422 -0.23387 -0.623528 -0.413637 -0.287995 0 -0.926499 0.44877 -0.0529905 1.2239 
0 0 0 0 0 0 -0.47985 0.757232 -0.150961 0.968875 -0.812011 -0.0988285 0.235689 -0.493326 -1.23759 -0.419983 0.647569 1.6475 -0.0877394 0.0169825 -0.238305 -0.603227 -0.424384 -0.272059 0 -0.903984 0.449889 -0.050431 1.23385 
0 0 0 0 0 0 -0.495975 0.75705 -0.161263 0.955473 -0.827378 -0.0877351 0.255494 -0.497156 -1.26237 -0.430259 0.664105 1.6596 -0.0922858 0.0293506 -0.242424 -0.582464 -0.435088 -0.256243 0 -0.880924 0.450906 -0.0478343 1.24367 
0 0 0 0 0 0 -0.511937 0.756687 -0.171166 0.941872 -0.842571 -0.0764506 0.275213 -0.500888 -1.28671 -0.440314 0.680524 1.67121 -0.096827 0.0416289 -0.246222 -0.561249 -0.445746 -0.240544 0 -0.857331 0.451818 -0.0452013 1.25334 
0 0 0 0 0 0 -0.527732 0.756144 -0.180669 0.928073 -0.857587 -0.0649784 0.294839 -0.50452 -1.31059 -0.450147 0.696821 1.68232 -0.101363 0.0538179 -0.249692 -0.539593 -0.456354 -0.224962 0 -0.83322 0.452626 -0.0425333 1.26288 
0 0 0 0 0 0 -0.543357 0.75542 -0.189768 0.914079 -0.872426 -0.0533219 0.314369 -0.508052 -1.33402 -0.459759 0.712992 1.69294 -0.105893 0.0659183 -0.25283 -0.517509 -0.466911 -0.209495 0 -0.808605 0.453328 -0.0398314 1.27226 
0 0 0 0 0 0 -0.558809 0.754518 -0.19846 0.89989 -0.887083 -0.0414848 0.333797 -0.511482 -1.35698 -0.469148 0.729033 1.70306 -0.110417 0.0779307 -0.255632 -0.495007 -0.477412 -0.194142 0 -0.783501 0.453924 -0.0370966 1.28149 
0 0 0 0 0 0 -0.574083 0.753438 -0.206743 0.885509 -0.901558 -0.0294708 0.353119 -0.51481 -1.37947 -0.478314 0.744941 1.71268 -0.114935 0.0898559 -0.258093 -0.472099 -0.487854 -0.178902 0 -0.757923 0.454411 -0.0343302 1.29057 
0 0 0 0 0 0 -0.589176 0.752182 -0.214616 0.870938 -0.915849 -0.0172836 0.372331 -0.518034 -1.40148 -0.487256 0.76071 1.72178 -0.119447 0.101695 -0.260211 -0.4488 -0.498236 -0.163773 0 -0.731886 0.454791 -0.0315332 1.29949 
0 0 0 0 0 0 -0.604086 0.75075 -0.222075 0.856177 -0.929954 -0.00492722 0.391427 -0.521153 -1.42302 -0.495976 0.776339 1.73037 -0.12395 0.113449 -0.261982 -0.42512 -0.508553 -0.148753 0 -0.705407 0.45506 -0.0287067 1.30825 
0 0 0 0 0 0 -0.618807 0.749144 -0.22912 0.84123 -0.94387 0.00759436 0.410404 -0.524166 -1.44407 -0.504471 0.791821 1.73844 -0.128447 0.125118 -0.263405 -0.401074 -0.518802 -0.133842 0 -0.6785 0.455219 -0.025852 1.31684 
0 0 0 0 0 0 -0.633338 0.747365 -0.235748 0.826097 -0.957598 0.020277 0.429256 -0.527072 -1.46463 -0.512744 0.807153 1.74599 -0.132934 0.136705 -0.264476 -0.376675 -0.52898 -0.119037 0 -0.651184 0.455267 -0.0229702 1.32527 
0 0 0 0 0 0 -0.647674 0.745415 -0.241959 0.810783 -0.971134 0.0331166 0.447978 -0.52987 -1.48471 -0.520792 0.822332 1.75301 -0.137413 0.14821 -0.265197 -0.351937 -0.539085 -0.104336 0 -0.623474 0.455203 -0.0200623 1.33351 
0 0 0 0 0 0 -0.661813 0.743296 -0.24775 0.795287 -0.984478 0.0461087 0.466568 -0.532559 -1.50428 -0.528618 0.837353 1.7595 -0.141881 0.159634 -0.265565 -0.326874 -0.549114 -0.0897384 0 -0.595388 0.455026 -0.0171296 1.34159 
0 0 0 0 0 0 -0.675751 0.741007 -0.253121 0.779614 -0.997628 0.0592491 0.485018 -0.535139 -1.52336 -0.53622 0.852212 1.76546 -0.146338 0.17098 -0.26558 -0.301499 -0.559062 -0.0752412 0 -0.566943 0.454735 -0.0141732 1.34948 
0 0 0 0 0 0 -0.689486 0.738552 -0.258071 0.763764 -1.01058 0.0725331 0.503327 -0.537607 -1.54193 -0.543601 0.866906 1.77089 -0.150784 0.182248 -0.265244 -0.275829 -0.568928 -0.0608428 0 -0.538155 0.45433 -0.0111942 1.35718 
0 0 0 0 0 0 -0.703013 0.735932 -0.2626 0.747742 -1.02334 0.0859562 0.521487 -0.539964 -1.56 -0.550758 0.881431 1.77577 -0.155217 0.193441 -0.264557 -0.249878 -0.578707 -0.0465411 0 -0.509045 0.45381 -0.00819379 1.3647 
0 0 0 0 0 0 -0.71633 0.733148 -0.266706 0.731549 -1.03591 0.0995138 0.539496 -0.542209 -1.57756 -0.557695 0.895781 1.78011 -0.159636 0.204559 -0.263521 -0.22366 -0.588398 -0.0323341 0 -0.479628 0.453174 -0.00517304 1.37202 
0 0 0 0 0 0 -0.729434 0.730201 -0.27039 0.715188 -1.04827 0.113201 0.557348 -0.54434 -1.5946 -0.564411 0.909955 1.78391 -0.16404 0.215605 -0.262138 -0.197192 -0.597996 -0.0182196 0 -0.449924 0.452421 -0.00213311 1.37915 
0 0 0 0 0 0 -0.742323 0.727095 -0.273651 0.698662 -1.06043 0.127013 0.575039 -0.546357 -1.61113 -0.570906 0.923948 1.78716 -0.168427 0.226581 -0.26041 -0.170488 -0.6075 -0.00419549 0 -0.419951 0.451552 0.000924869 1.38608 
0 0 0 0 0 0 -0.754992 0.72383 -0.276489 0.681973 -1.0724 0.140945 0.592565 -0.548259 -1.62714 -0.577183 0.937755 1.78986 -0.172797 0.237488 -0.258341 -0.143566 -0.616906 0.00974057 0 -0.389727 0.450564 0.00399977 1.3928 
0 0 0 0 0 0 -0.767439 0.720408 -0.278906 0.665125 -1.08417 0.154992 0.609921 -0.550045 -1.64262 -0.583242 0.951374 1.792 -0.177148 0.248328 -0.255935 -0.116441 -0.62621 0.0235908 0 -0.359273 0.449459 0.00709048 1.39932 
0 0 0 0 0 0 -0.779661 0.716832 -0.2809 0.648121 -1.09573 0.169149 0.627102 -0.551715 -1.65759 -0.589083 0.9648 1.79359 -0.181479 0.259104 -0.253197 -0.0891285 -0.635411 0.0373575 0 -0.328605 0.448235 0.0101959 1.40563 
0 0 0 0 0 0 -0.791656 0.713102 -0.282473 0.630963 -1.10709 0.183411 0.644105 -0.553269 -1.67202 -0.594709 0.97803 1.79462 -0.185788 0.269817 -0.25013 -0.061646 -0.644504 0.0510431 0 -0.297745 0.446891 0.0133149 1.41172 
0 0 0 0 0 0 -0.803421 0.709222 -0.283626 0.613656 -1.11825 0.197771 0.660924 -0.554704 -1.68593 -0.60012 0.99106 1.7951 -0.190073 0.28047 -0.246741 -0.0340099 -0.653488 0.0646499 0 -0.266711 0.445428 0.0164463 1.4176 
0 0 0 0 0 0 -0.814953 0.705192 -0.28436 0.596202 -1.12921 0.212226 0.677556 -0.556021 -1.69931 -0.605318 1.00389 1.79501 -0.194333 0.291064 -0.243035 -0.00623689 -0.662359 0.0781803 0 -0.235522 0.443845 0.0195891 1.42325 
0 0 0 0 0 0 -0.82625 0.701016 -0.284675 0.578605 -1.13997 0.22677 0.693997 -0.55722 -1.71216 -0.610304 1.01651 1.79436 -0.198567 0.301603 -0.239019 0.021656 -0.671114 0.0916368 0 -0.204199 0.442141 0.0227422 1.42868 
0 0 0 0 0 0 -0.837309 0.696694 -0.284574 0.560868 -1.15052 0.241397 0.710241 -0.558299 -1.72447 -0.615079 1.02891 1.79315 -0.202773 0.312087 -0.234701 0.0496516 -0.67975 0.105022 0 -0.172761 0.440317 0.0259045 1.43388 
0 0 0 0 0 0 -0.848127 0.69223 -0.284057 0.542995 -1.16087 0.256102 0.726284 -0.559258 -1.73625 -0.619646 1.04111 1.79137 -0.206948 0.32252 -0.230087 0.0777328 -0.688265 0.118338 0 -0.141227 0.438371 0.029075 1.43886 
0 0 0 0 0 0 -0.858703 0.687625 -0.283128 0.52499 -1.17102 0.270879 0.742123 -0.560097 -1.7475 -0.624006 1.05308 1.78902 -0.211091 0.332904 -0.225185 0.105882 -0.696655 0.131587 0 -0.109618 0.436304 0.0322524 1.44359 
0 0 0 0 0 0 -0.869033 0.682881 -0.281786 0.506856 -1.18096 0.285723 0.757753 -0.560816 -1.75821 -0.628161 1.06484 1.78611 -0.215201 0.343241 -0.220005 0.134083 -0.704918 0.144772 0 -0.077954 0.434115 0.0354358 1.44809 
0 0 0 0 0 0 -0.879116 0.678001 -0.280036 0.488597 -1.1907 0.300627 0.77317 -0.561413 -1.76838 -0.632112 1.07636 1.78263 -0.219274 0.353534 -0.214554 0.162316 -0.713051 0.157896 0 -0.0462542 0.431804 0.0386241 1.45235 
0 0 0 0 0 0 -0.888949 0.672987 -0.277878 0.470217 -1.20024 0.315587 0.78837 -0.561889 -1.77801 -0.635861 1.08766 1.77858 -0.22331 0.363785 -0.208843 0.190565 -0.721051 0.17096 0 -0.0145388 0.42937 0.0418163 1.45636 
0 0 0 0 0 0 -0.89853 0.667841 -0.275316 0.45172 -1.20958 0.330596 0.803349 -0.562244 -1.7871 -0.639411 1.09873 1.77396 -0.227306 0.373996 -0.202881 0.218813 -0.728916 0.183968 0 0.0171721 0.426815 0.0450112 1.46012 
0 0 0 0 0 0 -0.907857 0.662566 -0.272353 0.433111 -1.21871 0.345648 0.818103 -0.562477 -1.79565 -0.642764 1.10957 1.76877 -0.23126 0.38417 -0.196678 0.24704 -0.736642 0.196922 0 0.0488584 0.424137 0.0482079 1.46363 
0 0 0 0 0 0 -0.916929 0.657163 -0.26899 0.414393 -1.22764 0.360738 0.832628 -0.562587 -1.80367 -0.645922 1.12016 1.76301 -0.235169 0.394309 -0.190246 0.27523 -0.744227 0.209824 0 0.0805002 0.421337 0.0514054 1.46689 
0 0 0 0 0 0 -0.925742 0.651636 -0.265231 0.395571 -1.23638 0.37586 0.846919 -0.562575 -1.81115 -0.648886 1.13051 1.75668 -0.239033 0.404417 -0.183594 0.303366 -0.751669 0.222677 0 0.112077 0.418414 0.0546025 1.46989 
0 0 0 0 0 0 -0.934296 0.645986 -0.26108 0.376649 -1.24491 0.391006 0.860974 -0.562441 -1.81808 -0.65166 1.14062 1.74978 -0.242849 0.414495 -0.176736 0.331428 -0.758965 0.235483 0 0.14357 0.415368 0.0577983 1.47262 
0 0 0 0 0 0 -0.942588 0.640216 -0.256539 0.357632 -1.25324 0.406173 0.874788 -0.562185 -1.82448 -0.654246 1.15048 1.74231 -0.246614 0.424545 -0.169681 0.359399 -0.766112 0.248244 0 0.174959 0.4122 0.0609917 1.4751 
0 0 0 0 0 0 -0.950617 0.634329 -0.251613 0.338524 -1.26138 0.421352 0.888358 -0.561806 -1.83034 -0.656645 1.16009 1.73428 -0.250326 0.434571 -0.162444 0.387262 -0.773108 0.260964 0 0.206223 0.408909 0.0641817 1.4773 
0 0 0 0 0 0 -0.95838 0.628326 -0.246305 0.31933 -1.26931 0.436539 0.901679 -0.561305 -1.83567 -0.658862 1.16944 1.72567 -0.253983 0.444575 -0.155035 0.415 -0.77995 0.273644 0 0.237344 0.405496 0.0673674 1.47924 
0 0 0 0 0 0 -0.965877 0.622211 -0.240618 0.300055 -1.27705 0.451727 0.914749 -0.560681 -1.84045 -0.660898 1.17854 1.71649 -0.257583 0.454559 -0.147467 0.442593 -0.786636 0.286286 0 0.2683 0.401961 0.0705477 1.4809 
0 0 0 0 0 0 -0.973106 0.615986 -0.234558 0.280703 -1.28459 0.46691 0.927563 -0.559935 -1.8447 -0.662756 1.18738 1.70675 -0.261124 0.464525 -0.139754 0.470025 -0.793163 0.298894 0 0.299074 0.398304 0.0737216 1.48229 
0 0 0 0 0 0 -0.980065 0.609654 -0.228128 0.261279 -1.29194 0.482081 0.940118 -0.559068 -1.84842 -0.664438 1.19596 1.69644 -0.264603 0.474477 -0.13191 0.497278 -0.79953 0.311469 0 0.329646 0.394524 0.0768882 1.48339 
0 0 0 0 0 0 -0.986754 0.603217 -0.221333 0.241788 -1.29909 0.497235 0.952411 -0.558078 -1.85161 -0.665948 1.20426 1.68557 -0.268017 0.484416 -0.123946 0.524336 -0.805733 0.324013 0 0.359996 0.390624 0.0800464 1.48422 
0 0 0 0 0 0 -0.99317 0.596677 -0.214176 0.222236 -1.30605 0.512365 0.964438 -0.556967 -1.85426 -0.667289 1.21231 1.67413 -0.271366 0.494344 -0.115878 0.551179 -0.811771 0.336529 0 0.390106 0.386602 0.0831954 1.48476 
0 0 0 0 0 0 -0.999313 0.590039 -0.206664 0.202627 -1.31282 0.527464 0.976196 -0.555734 -1.85639 -0.668462 1.22008 1.66213 -0.274645 0.504265 -0.107718 0.577792 -0.817641 0.349018 0 0.419955 0.382458 0.086334 1.48501 
0 0 0 0 0 0 -1.00518 0.583303 -0.198801 0.182967 -1.3194 0.542527 0.987682 -0.55438 -1.85798 -0.669472 1.22757 1.64957 -0.277854 0.51418 -0.0994815 0.604158 -0.823341 0.361484 0 0.449527 0.378195 0.0894613 1.48497 
0 0 0 0 0 0 -1.01077 0.576473 -0.190592 0.16326 -1.32578 0.557546 0.998892 -0.552906 -1.85905 -0.670322 1.23479 1.63646 -0.280989 0.524092 -0.091182 0.630259 -0.82887 0.373927 0 0.478801 0.373811 0.0925764 1.48464 
0 0 0 0 0 0 -1.01609 0.569552 -0.182041 0.143513 -1.33199 0.572517 1.00982 -0.551312 -1.8596 -0.671013 1.24174 1.62278 -0.284049 0.534003 -0.0828338 0.656078 -0.834224 0.38635 0 0.507761 0.369307 0.0956783 1.48401 
0 0 0 0 0 0 -1.02113 0.562543 -0.173156 0.12373 -1.338 0.587431 1.02047 -0.549599 -1.85963 -0.67155 1.2484 1.60855 -0.287031 0.543914 -0.0744515 0.6816 -0.839403 0.398755 0 0.536387 0.364684 0.098766 1.48308 
0 0 0 0 0 0 -1.02589 0.555448 -0.16394 0.103918 -1.34383 0.602283 1.03084 -0.547766 -1.85914 -0.671937 1.25478 1.59377 -0.289933 0.553829 -0.0660493 0.706807 -0.844404 0.411143 0 0.564662 0.359942 0.101839 1.48186 
0 0 0 0 0 0 -1.03037 0.548269 -0.154401 0.0840816 -1.34947 0.617066 1.04092 -0.545815 -1.85813 -0.672175 1.26087 1.57844 -0.292753 0.563748 -0.0576417 0.731684 -0.849225 0.423517 0 0.592569 0.355082 0.104895 1.48032 
0 0 0 0 0 0 -1.03458 0.541011 -0.144542 0.0642265 -1.35494 0.631775 1.0507 -0.543747 -1.85661 -0.672268 1.26668 1.56257 -0.295489 0.573674 -0.0492433 0.756214 -0.853864 0.435877 0 0.620089 0.350105 0.107935 1.47849 
0 0 0 0 0 0 -1.0385 0.533675 -0.134372 0.0443585 -1.36022 0.646401 1.0602 -0.541561 -1.85458 -0.67222 1.2722 1.54615 -0.298138 0.583609 -0.0408685 0.780382 -0.85832 0.448227 0 0.647206 0.34501 0.110956 1.47634 
0 0 0 0 0 0 -1.04214 0.526265 -0.123895 0.0244834 -1.36533 0.66094 1.06939 -0.539259 -1.85205 -0.672034 1.27743 1.52919 -0.300698 0.593555 -0.0325318 0.804173 -0.862591 0.460566 0 0.673904 0.339799 0.113959 1.47389 
0 0 0 0 0 0 -1.0455 0.518783 -0.113117 0.00460703 -1.37025 0.675385 1.07829 -0.536842 -1.849 -0.671714 1.28236 1.51169 -0.303168 0.603513 -0.0242474 0.82757 -0.866676 0.472897 0 0.700165 0.334473 0.116941 1.47112 
0 0 0 0 0 0 -1.04858 0.511233 -0.102047 -0.0152646 -1.37501 0.689728 1.08689 -0.534311 -1.84546 -0.671262 1.287 1.49365 -0.305545 0.613486 -0.0160298 0.85056 -0.870572 0.485221 0 0.725974 0.329032 0.119903 1.46803 
0 0 0 0 0 0 -1.05138 0.503617 -0.0906885 -0.0351256 -1.37959 0.703964 1.09519 -0.531665 -1.84143 -0.670683 1.29134 1.47508 -0.307827 0.623473 -0.00789292 0.873127 -0.874278 0.497539 0 0.751315 0.323476 0.122843 1.46463 
0 0 0 0 0 0 -1.0539 0.495938 -0.0790498 -0.0549699 -1.384 0.718087 1.10318 -0.528908 -1.8369 -0.66998 1.29539 1.45599 -0.310013 0.633478 0.000149059 0.895258 -0.877793 0.509853 0 0.776172 0.317808 0.12576 1.46091 
0 0 0 0 0 0 -1.05614 0.4882 -0.0671375 -0.0747914 -1.38824 0.732089 1.11086 -0.526038 -1.83188 -0.669157 1.29913 1.43637 -0.312099 0.643501 0.00808232 0.916937 -0.881116 0.522164 0 0.800529 0.312027 0.128654 1.45687 
0 0 0 0 0 0 -1.0581 0.480405 -0.0549582 -0.0945839 -1.39231 0.745965 1.11824 -0.523059 -1.82638 -0.668217 1.30258 1.41623 -0.314086 0.653544 0.0158932 0.938151 -0.884245 0.534473 0 0.824374 0.306134 0.131523 1.4525 
0 0 0 0 0 0 -1.05977 0.472557 -0.0425192 -0.114341 -1.39622 0.759707 1.1253 -0.51997 -1.82039 -0.667165 1.30572 1.39558 -0.31597 0.663608 0.0235683 0.958886 -0.887178 0.54678 0 0.84769 0.300131 0.134366 1.44781 
0 0 0 0 0 0 -1.06117 0.464657 -0.0298275 -0.134057 -1.39996 0.773311 1.13205 -0.516773 -1.81393 -0.666002 1.30856 1.37441 -0.317751 0.673694 0.0310943 0.97913 -0.889916 0.559087 0 0.870464 0.294019 0.137183 1.44279 
0 0 0 0 0 0 -1.06228 0.456711 -0.0168904 -0.153725 -1.40355 0.786769 1.13848 -0.513469 -1.807 -0.664735 1.31109 1.35274 -0.319426 0.683803 0.0384584 0.99887 -0.892456 0.571394 0 0.892683 0.287798 0.139972 1.43745 
0 0 0 0 0 0 -1.06312 0.44872 -0.00371533 -0.173339 -1.40697 0.800075 1.14459 -0.510059 -1.7996 -0.663365 1.31332 1.33056 -0.320994 0.693935 0.0456478 1.01809 -0.894797 0.583702 0 0.914332 0.281469 0.142733 1.43177 
0 0 0 0 0 0 -1.06367 0.440687 0.00969021 -0.192893 -1.41024 0.813222 1.15039 -0.506545 -1.79174 -0.661897 1.31525 1.30788 -0.322454 0.704093 0.0526503 1.03679 -0.89694 0.596012 0 0.9354 0.275035 0.145464 1.42576 
0 0 0 0 0 0 -1.06395 0.432616 0.0233186 -0.212379 -1.41335 0.826206 1.15586 -0.502929 -1.78342 -0.660335 1.31686 1.28471 -0.323803 0.714276 0.0594538 1.05494 -0.898882 0.608324 0 0.955874 0.268495 0.148165 1.41941 
0 0 0 0 0 0 -1.06395 0.424511 0.0371622 -0.231793 -1.41631 0.839018 1.16102 -0.499211 -1.77464 -0.658683 1.31817 1.26105 -0.325042 0.724484 0.0660466 1.07254 -0.900622 0.620638 0 0.975741 0.26185 0.150835 1.41273 
0 0 0 0 0 0 -1.06368 0.416373 0.0512131 -0.251125 -1.41912 0.851653 1.16585 -0.495394 -1.76542 -0.656944 1.31917 1.23691 -0.326167 0.734719 0.0724176 1.08958 -0.902161 0.632955 0 0.994991 0.255103 0.153473 1.40572 
0 0 0 0 0 0 -1.06312 0.408206 0.0654634 -0.270372 -1.42179 0.864106 1.17035 -0.491478 -1.75576 -0.655122 1.31986 1.21229 -0.32718 0.744981 0.0785558 1.10605 -0.903498 0.645276 0 1.01361 0.248255 0.156077 1.39836 
0 0 0 0 0 0 -1.0623 0.400014 0.0799051 -0.289525 -1.4243 0.876369 1.17453 -0.487465 -1.74566 -0.653222 1.32024 1.18719 -0.328077 0.755269 0.0844508 1.12193 -0.904632 0.657599 0 1.03159 0.241305 0.158646 1.39067 
0 0 0 0 0 0 -1.0612 0.391799 0.0945301 -0.308578 -1.42668 0.888436 1.17838 -0.483358 -1.73513 -0.651246 1.32032 1.16163 -0.328859 0.765584 0.0900925 1.13722 -0.905562 0.669925 0 1.04893 0.234257 0.161181 1.38263 
0 0 0 0 0 0 -1.05983 0.383566 0.10933 -0.327525 -1.42891 0.900303 1.18191 -0.479158 -1.72417 -0.6492 1.32008 1.1356 -0.329524 0.775926 0.0954715 1.1519 -0.906287 0.682254 0 1.0656 0.227111 0.163679 1.37426 
0 0 0 0 0 0 -1.05818 0.375316 0.124297 -0.346358 -1.43101 0.911962 1.18511 -0.474866 -1.7128 -0.647086 1.31953 1.10912 -0.330072 0.786294 0.100579 1.16598 -0.906809 0.694586 0 1.0816 0.219869 0.16614 1.36554 
0 0 0 0 0 0 -1.05627 0.367053 0.139423 -0.365071 -1.43297 0.923407 1.18797 -0.470484 -1.70101 -0.644909 1.31867 1.08218 -0.330502 0.796689 0.105405 1.17944 -0.907126 0.706919 0 1.09693 0.212531 0.168563 1.35647 
0 0 0 0 0 0 -1.05409 0.358781 0.154698 -0.383657 -1.4348 0.934634 1.19051 -0.466015 -1.68881 -0.642673 1.3175 1.0548 -0.330814 0.80711 0.109943 1.19226 -0.907238 0.719255 0 1.11157 0.2051 0.170947 1.34706 
0 0 0 0 0 0 -1.05164 0.350502 0.170115 -0.40211 -1.43649 0.945636 1.19272 -0.461459 -1.67621 -0.640382 1.31602 1.02699 -0.331006 0.817555 0.114186 1.20446 -0.907145 0.731592 0 1.12552 0.197577 0.173291 1.33731 
0 0 0 0 0 0 -1.04893 0.342221 0.185665 -0.420422 -1.43806 0.956406 1.19459 -0.45682 -1.66321 -0.638038 1.31424 0.998736 -0.331079 0.828025 0.118125 1.21601 -0.906846 0.743929 0 1.13877 0.189964 0.175593 1.32721 
0 0 0 0 0 0 -1.04595 0.333939 0.201339 -0.438587 -1.4395 0.966941 1.19613 -0.452099 -1.64982 -0.635648 1.31214 0.97006 -0.331032 0.838519 0.121754 1.22691 -0.906343 0.756265 0 1.15131 0.182261 0.177854 1.31676 
0 0 0 0 0 0 -1.04272 0.325661 0.217129 -0.456598 -1.44082 0.977233 1.19735 -0.447299 -1.63605 -0.633213 1.30974 0.940965 -0.330864 0.849035 0.125068 1.23716 -0.905635 0.768601 0 1.16314 0.174471 0.180071 1.30596 
0 0 0 0 0 0 -1.03922 0.31739 0.233025 -0.474448 -1.44202 0.987278 1.19823 -0.44242 -1.62191 -0.630739 1.30702 0.911457 -0.330577 0.859573 0.128062 1.24675 -0.904722 0.780934 0 1.17425 0.166594 0.182244 1.29482 
0 0 0 0 0 0 -1.03547 0.309129 0.24902 -0.49213 -1.44309 0.997069 1.19878 -0.437466 -1.60739 -0.628229 1.304 0.881543 -0.33017 0.870131 0.130729 1.25567 -0.903604 0.793263 0 1.18464 0.158634 0.184371 1.28332 
0 0 0 0 0 0 -1.03146 0.30088 0.265104 -0.509637 -1.44406 1.0066 1.19899 -0.432438 -1.59251 -0.625687 1.30068 0.85123 -0.329644 0.880707 0.133068 1.26393 -0.902282 0.805588 0 1.19429 0.150591 0.186453 1.27148 
0 0 0 0 0 0 -1.0272 0.292649 0.281268 -0.526963 -1.44491 1.01587 1.19888 -0.42734 -1.57728 -0.623117 1.29705 0.820525 -0.328997 0.8913 0.135073 1.27151 -0.900756 0.817907 0 1.20322 0.142467 0.188487 1.25929 
0 0 0 0 0 0 -1.02269 0.284437 0.297503 -0.5441 -1.44565 1.02487 1.19843 -0.422172 -1.56169 -0.620522 1.29311 0.789436 -0.328231 0.901909 0.136742 1.27841 -0.899026 0.830218 0 1.2114 0.134263 0.190473 1.24675 
0 0 0 0 0 0 -1.01793 0.276248 0.313801 -0.561042 -1.44628 1.0336 1.19766 -0.416938 -1.54576 -0.617907 1.28887 0.757969 -0.327347 0.912532 0.138073 1.28463 -0.897094 0.84252 0 1.21885 0.125982 0.19241 1.23386 
0 0 0 0 0 0 -1.01292 0.268086 0.330152 -0.577782 -1.44681 1.04204 1.19655 -0.411639 -1.5295 -0.615275 1.28433 0.726132 -0.326345 0.923166 0.139065 1.29017 -0.89496 0.85481 0 1.22555 0.117625 0.194296 1.22061 
0 0 0 0 0 0 -1.00767 0.259953 0.346547 -0.594313 -1.44723 1.0502 1.19511 -0.406279 -1.51291 -0.61263 1.27949 0.693932 -0.325225 0.93381 0.139715 1.29502 -0.892624 0.867088 0 1.23151 0.109194 0.196131 1.20702 
0 0 0 0 0 0 -1.00218 0.251853 0.362978 -0.610628 -1.44755 1.05808 1.19335 -0.400859 -1.496 -0.609976 1.27435 0.661378 -0.323988 0.94446 0.140023 1.29919 -0.890087 0.879352 0 1.23673 0.100691 0.197914 1.19308 
0 0 0 0 0 0 -0.996453 0.243789 0.379434 -0.626721 -1.44778 1.06565 1.19125 -0.395382 -1.47877 -0.607317 1.26891 0.628476 -0.322636 0.955116 0.139991 1.30266 -0.88735 0.891598 0 1.24119 0.0921178 0.199644 1.17879 
0 0 0 0 0 0 -0.99049 0.235765 0.395908 -0.642584 -1.44791 1.07293 1.18883 -0.38985 -1.46124 -0.604655 1.26318 0.595235 -0.321169 0.965773 0.139618 1.30545 -0.884414 0.903825 0 1.24491 0.0834757 0.201319 1.16416 
0 0 0 0 0 0 -0.984294 0.227783 0.412389 -0.658211 -1.44795 1.07991 1.18609 -0.384266 -1.44341 -0.601996 1.25715 0.561663 -0.319588 0.976431 0.138906 1.30755 -0.88128 0.916031 0 1.24788 0.074767 0.202939 1.14917 
0 0 0 0 0 0 -0.977869 0.219847 0.42887 -0.673595 -1.4479 1.08657 1.18301 -0.378633 -1.42528 -0.599341 1.25083 0.527768 -0.317895 0.987085 0.137858 1.30897 -0.877949 0.928214 0 1.25011 0.0659936 0.204502 1.13383 
0 0 0 0 0 0 -0.971218 0.211959 0.44534 -0.688729 -1.44776 1.09293 1.17962 -0.372953 -1.40688 -0.596696 1.24422 0.493558 -0.316091 0.997733 0.136475 1.30969 -0.874422 0.94037 0 1.25159 0.0571572 0.206008 1.11815 
0 0 0 0 0 0 -0.964342 0.204124 0.46179 -0.703607 -1.44754 1.09896 1.1759 -0.367228 -1.3882 -0.594063 1.23732 0.459041 -0.314178 1.00837 0.134762 1.30973 -0.870701 0.952498 0 1.25233 0.04826 0.207456 1.10212 
0 0 0 0 0 0 -0.957247 0.196344 0.478213 -0.718222 -1.44724 1.10468 1.17186 -0.361462 -1.36925 -0.591446 1.23014 0.424225 -0.312156 1.019 0.132722 1.30908 -0.866786 0.964594 0 1.25233 0.0393038 0.208844 1.08575 
0 0 0 0 0 0 -0.949934 0.188623 0.494597 -0.732567 -1.44685 1.11007 1.1675 -0.355657 -1.35003 -0.588848 1.22267 0.38912 -0.310029 1.02961 0.13036 1.30776 -0.862679 0.976656 0 1.25158 0.0302906 0.210172 1.06903 
0 0 0 0 0 0 -0.942407 0.180963 0.510935 -0.746636 -1.4464 1.11513 1.16282 -0.349815 -1.33057 -0.586273 1.21493 0.353733 -0.307796 1.0402 0.127681 1.30575 -0.858381 0.988681 0 1.25011 0.0212225 0.211438 1.05197 
0 0 0 0 0 0 -0.934669 0.173369 0.527217 -0.760423 -1.44586 1.11986 1.15782 -0.34394 -1.31086 -0.583724 1.2069 0.318073 -0.305461 1.05077 0.12469 1.30307 -0.853894 1.00067 0 1.2479 0.0121014 0.212642 1.03456 
0 0 0 0 0 0 -0.926724 0.165841 0.543435 -0.77392 -1.44526 1.12425 1.15251 -0.338033 -1.29092 -0.581204 1.1986 0.28215 -0.303026 1.06131 0.121394 1.29972 -0.84922 1.01261 0 1.24496 0.00292933 0.213782 1.01681 
0 0 0 0 0 0 -0.918575 0.158385 0.559579 -0.787122 -1.44459 1.1283 1.14689 -0.332099 -1.27074 -0.578717 1.19002 0.245971 -0.300491 1.07182 0.1178 1.2957 -0.844359 1.0245 0 1.2413 -0.0062916 0.214859 0.998723 
0 0 0 0 0 0 -0.910225 0.151003 0.57564 -0.800022 -1.44385 1.13201 1.14096 -0.326139 -1.25035 -0.576265 1.18117 0.209546 -0.29786 1.0823 0.113915 1.29102 -0.839314 1.03635 0 1.23693 -0.0155593 0.21587 0.980296 
0 0 0 0 0 0 -0.901678 0.143697 0.59161 -0.812614 -1.44305 1.13536 1.13471 -0.320156 -1.22974 -0.573852 1.17206 0.172884 -0.295135 1.09274 0.109748 1.28568 -0.834087 1.04814 0 1.23184 -0.0248718 0.216814 0.961531 
0 0 0 0 0 0 -0.892938 0.136471 0.607479 -0.824892 -1.44218 1.13837 1.12817 -0.314154 -1.20893 -0.571481 1.16268 0.135993 -0.292318 1.10313 0.105306 1.27969 -0.828678 1.05987 0 1.22606 -0.0342269 0.217692 0.942431 
0 0 0 0 0 0 -0.884008 0.129328 0.62324 -0.836849 -1.44126 1.14103 1.12131 -0.308134 -1.18792 -0.569154 1.15303 0.0988835 -0.289411 1.11348 0.100599 1.27305 -0.823091 1.07155 0 1.21957 -0.0436226 0.218501 0.922996 
0 0 0 0 0 0 -0.874891 0.122271 0.638882 -0.848479 -1.44028 1.14332 1.11416 -0.3021 -1.16672 -0.566875 1.14313 0.0615641 -0.286417 1.12378 0.0956354 1.26578 -0.817326 1.08316 0 1.21239 -0.0530566 0.219241 0.903229 
0 0 0 0 0 0 -0.865592 0.115302 0.654398 -0.859777 -1.43925 1.14526 1.1067 -0.296054 -1.14535 -0.564646 1.13298 0.0240442 -0.283338 1.13402 0.0904261 1.25788 -0.811387 1.0947 0 1.20453 -0.0625269 0.219912 0.883131 
0 0 0 0 0 0 -0.856115 0.108425 0.669778 -0.870737 -1.43817 1.14683 1.09895 -0.29 -1.1238 -0.562471 1.12257 -0.013667 -0.280178 1.14421 0.0849812 1.24935 -0.805274 1.10617 0 1.196 -0.0720314 0.220511 0.862704 
0 0 0 0 0 0 -0.846463 0.101641 0.685015 -0.881352 -1.43704 1.14804 1.09091 -0.28394 -1.10208 -0.560351 1.11191 -0.0515599 -0.276938 1.15433 0.0793114 1.24021 -0.798991 1.11757 0 1.1868 -0.0815678 0.221039 0.841951 
0 0 0 0 0 0 -0.836639 0.0949545 0.7001 -0.891617 -1.43586 1.14888 1.08257 -0.277878 -1.08021 -0.558289 1.10101 -0.0896252 -0.273622 1.16437 0.073428 1.23046 -0.792538 1.12888 0 1.17695 -0.091134 0.221494 0.820874 
0 0 0 0 0 0 -0.826649 0.0883675 0.715023 -0.901527 -1.43464 1.14935 1.07395 -0.271815 -1.0582 -0.556288 1.08987 -0.127853 -0.270232 1.17435 0.0673427 1.22011 -0.78592 1.14012 0 1.16645 -0.100728 0.221876 0.799474 
0 0 0 0 0 0 -0.816495 0.0818826 0.729779 -0.911075 -1.43338 1.14945 1.06504 -0.265755 -1.03604 -0.55435 1.07848 -0.166234 -0.266771 1.18425 0.0610673 1.20918 -0.779136 1.15126 0 1.15531 -0.110347 0.222184 0.777755 
0 0 0 0 0 0 -0.806182 0.0755024 0.744356 -0.920257 -1.43207 1.14917 1.05584 -0.259701 -1.01375 -0.552478 1.06687 -0.204759 -0.263243 1.19406 0.0546142 1.19767 -0.772191 1.16232 0 1.14355 -0.11999 0.222417 0.755718 
0 0 0 0 0 0 -0.795714 0.0692294 0.758749 -0.929067 -1.43074 1.14852 1.04637 -0.253655 -0.991343 -0.550673 1.05502 -0.243418 -0.259649 1.20378 0.047996 1.18559 -0.765086 1.17327 0 1.13118 -0.129653 0.222574 0.733366 
0 0 0 0 0 0 -0.785094 0.0630662 0.772949 -0.937499 -1.42936 1.14749 1.03662 -0.247621 -0.968818 -0.548938 1.04294 -0.2822 -0.255995 1.21341 0.0412258 1.17295 -0.757824 1.18413 0 1.1182 -0.139335 0.222655 0.710703 
0 0 0 0 0 0 -0.774328 0.0570152 0.786947 -0.945549 -1.42796 1.14607 1.0266 -0.2416 -0.946187 -0.547276 1.03065 -0.321097 -0.252281 1.22294 0.0343166 1.15976 -0.750407 1.19488 0 1.10464 -0.149034 0.222658 0.68773 
0 0 0 0 0 0 -0.763418 0.0510786 0.800736 -0.953212 -1.42652 1.14428 1.01631 -0.235598 -0.923458 -0.545687 1.01813 -0.360099 -0.248512 1.23236 0.0272819 1.14604 -0.742837 1.20553 0 1.09049 -0.158748 0.222584 0.664451 
0 0 0 0 0 0 -0.75237 0.0452588 0.814309 -0.960483 -1.42506 1.14211 1.00575 -0.229615 -0.900638 -0.544174 1.0054 -0.399195 -0.244691 1.24168 0.0201356 1.1318 -0.735118 1.21606 0 1.07578 -0.168473 0.222431 0.640869 
0 0 0 0 0 0 -0.741187 0.039558 0.827657 -0.967356 -1.42357 1.13955 0.994927 -0.223654 -0.877737 -0.542738 0.992461 -0.438375 -0.240821 1.25088 0.0128913 1.11704 -0.727252 1.22647 0 1.06052 -0.178208 0.222199 0.616986 
0 0 0 0 0 0 -0.729873 0.0339784 0.840774 -0.973828 -1.42206 1.13661 0.983846 -0.21772 -0.854762 -0.541382 0.979315 -0.47763 -0.236905 1.25996 0.0055633 1.10179 -0.719241 1.23676 0 1.04472 -0.187951 0.221888 0.592807 
0 0 0 0 0 0 -0.718432 0.0285222 0.853652 -0.979894 -1.42053 1.13328 0.97251 -0.211814 -0.831722 -0.540107 0.965966 -0.51695 -0.232946 1.26892 -0.00183435 1.08605 -0.711088 1.24692 0 1.02839 -0.1977 0.221496 0.568333 
0 0 0 0 0 0 -0.70687 0.0231912 0.866283 -0.985549 -1.41897 1.12956 0.960921 -0.205939 -0.808623 -0.538914 0.95242 -0.556325 -0.228949 1.27774 -0.00928726 1.06983 -0.702796 1.25695 0 1.01156 -0.207451 0.221023 0.543569 
0 0 0 0 0 0 -0.69519 0.0179875 0.878661 -0.990789 -1.4174 1.12546 0.949085 -0.200098 -0.785476 -0.537805 0.938682 -0.595745 -0.224915 1.28643 -0.016781 1.05316 -0.694368 1.26684 0 0.994223 -0.217204 0.220469 0.518518 
0 0 0 0 0 0 -0.683395 0.012913 0.890779 -0.99561 -1.41582 1.12098 0.937004 -0.194294 -0.762287 -0.53678 0.924754 -0.635199 -0.220849 1.29497 -0.0243012 1.03604 -0.685806 1.27659 0 0.97641 -0.226955 0.219833 0.493184 
0 0 0 0 0 0 -0.671492 0.00796949 0.902631 -1.00001 -1.41422 1.1161 0.924683 -0.18853 -0.739064 -0.535842 0.910643 -0.674677 -0.216753 1.30337 -0.0318332 1.01849 -0.677113 1.28619 0 0.95813 -0.236702 0.219115 0.46757 
0 0 0 0 0 0 -0.659483 0.00315867 0.914208 -1.00398 -1.41261 1.11084 0.912125 -0.182809 -0.715816 -0.534991 0.896353 -0.71417 -0.212632 1.31162 -0.0393624 1.00051 -0.668293 1.29564 0 0.9394 -0.246444 0.218315 0.44168 
0 0 0 0 0 0 -0.647373 -0.00151777 0.925506 -1.00752 -1.41099 1.10519 0.899335 -0.177132 -0.692551 -0.534229 0.881889 -0.753668 -0.208488 1.31971 -0.0468745 0.982138 -0.659347 1.30494 0 0.920236 -0.256178 0.217431 0.415518 
0 0 0 0 0 0 -0.635167 -0.00605825 0.936517 -1.01063 -1.40936 1.09916 0.886318 -0.171503 -0.669276 -0.533555 0.867255 -0.79316 -0.204325 1.32763 -0.0543549 0.963373 -0.650279 1.31408 0 0.900653 -0.265901 0.216464 0.389089 
0 0 0 0 0 0 -0.622869 -0.0104613 0.947236 -1.0133 -1.40773 1.09273 0.873076 -0.165925 -0.645999 -0.532971 0.852456 -0.832636 -0.200146 1.33539 -0.0617891 0.944235 -0.641092 1.32305 0 0.880669 -0.275611 0.215414 0.362395 
0 0 0 0 0 0 -0.610482 -0.0147255 0.957656 -1.01553 -1.40609 1.08593 0.859615 -0.1604 -0.622727 -0.532477 0.837497 -0.872085 -0.195954 1.34297 -0.0691629 0.924737 -0.631789 1.33185 0 0.860299 -0.285307 0.21428 0.335442 
0 0 0 0 0 0 -0.598012 -0.0188495 0.967772 -1.01732 -1.40445 1.07874 0.845939 -0.154931 -0.59947 -0.532075 0.822383 -0.911499 -0.191753 1.35037 -0.076462 0.904895 -0.622372 1.34047 0 0.839561 -0.294986 0.213062 0.308233 
0 0 0 0 0 0 -0.585462 -0.0228321 0.977577 -1.01866 -1.40281 1.07116 0.832052 -0.149521 -0.576233 -0.531764 0.807119 -0.950867 -0.187546 1.35759 -0.0836724 0.884726 -0.612845 1.34892 0 0.818472 -0.304645 0.21176 0.280774 
0 0 0 0 0 0 -0.572838 -0.0266721 0.987068 -1.01955 -1.40117 1.0632 0.81796 -0.144172 -0.553025 -0.531544 0.79171 -0.990178 -0.183336 1.36462 -0.0907801 0.864244 -0.603212 1.35718 0 0.797048 -0.314282 0.210373 0.253068 
0 0 0 0 0 0 -0.560143 -0.0303684 0.996238 -1.01999 -1.39953 1.05486 0.803665 -0.138886 -0.529854 -0.531417 0.776162 -1.02942 -0.179126 1.37145 -0.0977716 0.843466 -0.593474 1.36525 0 0.775309 -0.323896 0.208903 0.22512 
0 0 0 0 0 0 -0.547381 -0.0339202 1.00508 -1.01998 -1.3979 1.04614 0.789173 -0.133666 -0.506726 -0.531381 0.760479 -1.06859 -0.17492 1.37808 -0.104633 0.822407 -0.583635 1.37312 0 0.753271 -0.333484 0.207348 0.196935 
0 0 0 0 0 0 -0.534557 -0.0373264 1.01359 -1.01951 -1.39627 1.03704 0.774489 -0.128516 -0.48365 -0.531437 0.744666 -1.10767 -0.170721 1.3845 -0.111352 0.801085 -0.573698 1.3808 0 0.730953 -0.343043 0.205709 0.168518 
0 0 0 0 0 0 -0.521676 -0.0405864 1.02177 -1.01858 -1.39464 1.02757 0.759618 -0.123436 -0.460631 -0.531585 0.728729 -1.14666 -0.166531 1.39072 -0.117914 0.779514 -0.563666 1.38827 0 0.708373 -0.352571 0.203986 0.139873 
0 0 0 0 0 0 -0.508741 -0.0436994 1.02961 -1.0172 -1.39303 1.01772 0.744563 -0.11843 -0.437679 -0.531825 0.712673 -1.18553 -0.162355 1.39672 -0.124308 0.757712 -0.553543 1.39553 0 0.685548 -0.362067 0.202178 0.111006 
0 0 0 0 0 0 -0.495757 -0.0466648 1.0371 -1.01535 -1.39142 1.0075 0.729331 -0.113501 -0.414799 -0.532155 0.696504 -1.22429 -0.158194 1.40249 -0.130521 0.735696 -0.543331 1.40258 0 0.662498 -0.371528 0.200287 0.0819214 
0 0 0 0 0 0 -0.482728 -0.0494822 1.04425 -1.01304 -1.38983 0.996908 0.713926 -0.108649 -0.391999 -0.532577 0.680226 -1.26293 -0.154052 1.40804 -0.136541 0.713481 -0.533033 1.40941 0 0.63924 -0.380951 0.198313 0.0526245 
0 0 0 0 0 0 -0.469659 -0.052151 1.05104 -1.01026 -1.38824 0.985949 0.698352 -0.103879 -0.369287 -0.533088 0.663845 -1.30142 -0.149931 1.41336 -0.142356 0.691085 -0.522654 1.41602 0 0.615795 -0.390335 0.196255 0.0231207 
0 0 0 0 0 0 -0.456553 -0.0546711 1.05748 -1.00702 -1.38667 0.974625 0.682615 -0.0991918 -0.346667 -0.533688 0.647367 -1.33977 -0.145836 1.41845 -0.147955 0.668525 -0.512195 1.4224 0 0.592179 -0.399677 0.194114 -0.00658465 
0 0 0 0 0 0 -0.443415 -0.0570422 1.06355 -1.00332 -1.38511 0.96294 0.66672 -0.09459 -0.324149 -0.534377 0.630797 -1.37797 -0.141767 1.42329 -0.153327 0.645816 -0.501661 1.42854 0 0.568413 -0.408976 0.191891 -0.0364862 
0 0 0 0 0 0 -0.430249 -0.0592641 1.06926 -0.999148 -1.38356 0.950895 0.650673 -0.0900757 -0.301738 -0.535154 0.61414 -1.41599 -0.137728 1.42789 -0.158461 0.622977 -0.491054 1.43445 0 0.544515 -0.418228 0.189586 -0.0665782 
0 0 0 0 0 0 -0.41706 -0.0613369 1.07461 -0.99451 -1.38204 0.938494 0.634477 -0.0856513 -0.27944 -0.536017 0.597403 -1.45384 -0.133722 1.43224 -0.163348 0.600024 -0.480377 1.44012 0 0.520505 -0.427432 0.187199 -0.0968553 
0 0 0 0 0 0 -0.403852 -0.0632607 1.07959 -0.989405 -1.38052 0.925741 0.618139 -0.0813189 -0.257264 -0.536966 0.58059 -1.49151 -0.129751 1.43634 -0.167978 0.576973 -0.469634 1.44555 0 0.4964 -0.436586 0.184731 -0.127311 
0 0 0 0 0 0 -0.390628 -0.0650356 1.0842 -0.983833 -1.37903 0.912638 0.601663 -0.0770806 -0.235214 -0.537998 0.563707 -1.52897 -0.125817 1.44018 -0.172342 0.553842 -0.458828 1.45072 0 0.47222 -0.445686 0.182183 -0.157941 
0 0 0 0 0 0 -0.377393 -0.066662 1.08843 -0.977793 -1.37755 0.89919 0.585055 -0.0729385 -0.213297 -0.539113 0.546759 -1.56623 -0.121923 1.44375 -0.176431 0.530648 -0.447962 1.45564 0 0.447985 -0.454733 0.179555 -0.188738 
0 0 0 0 0 0 -0.364151 -0.0681401 1.09228 -0.971288 -1.37609 0.885401 0.56832 -0.0688945 -0.19152 -0.540309 0.529754 -1.60328 -0.118072 1.44706 -0.180236 0.507407 -0.43704 1.4603 0 0.423713 -0.463722 0.176847 -0.219697 
0 0 0 0 0 0 -0.350907 -0.0694706 1.09576 -0.964316 -1.37465 0.871273 0.551464 -0.0649507 -0.169889 -0.541585 0.512695 -1.6401 -0.114265 1.4501 -0.183751 0.484136 -0.426064 1.4647 0 0.399423 -0.472652 0.174062 -0.250811 
0 0 0 0 0 0 -0.337664 -0.070654 1.09886 -0.956879 -1.37323 0.856812 0.534492 -0.0611091 -0.148409 -0.542939 0.495589 -1.67669 -0.110504 1.45287 -0.186968 0.460852 -0.415037 1.46883 0 0.375135 -0.481521 0.171199 -0.282074 
0 0 0 0 0 0 -0.324427 -0.0716909 1.10157 -0.948978 -1.37183 0.842021 0.517408 -0.0573714 -0.127087 -0.544369 0.478441 -1.71303 -0.106793 1.45535 -0.18988 0.437571 -0.403963 1.47269 0 0.350867 -0.490326 0.168259 -0.31348 
0 0 0 0 0 0 -0.311199 -0.0725822 1.1039 -0.940614 -1.37045 0.826905 0.50022 -0.0537395 -0.105928 -0.545873 0.461258 -1.74911 -0.103131 1.45756 -0.192482 0.41431 -0.392845 1.47628 0 0.326638 -0.499067 0.165244 -0.345023 
0 0 0 0 0 0 -0.297984 -0.0733288 1.10585 -0.931788 -1.36909 0.811469 0.482932 -0.0502153 -0.0849382 -0.547449 0.444044 -1.78494 -0.0995222 1.45948 -0.194768 0.391086 -0.381687 1.47959 0 0.302467 -0.507739 0.162154 -0.376696 
0 0 0 0 0 0 -0.284787 -0.0739316 1.10741 -0.922503 -1.36775 0.795717 0.46555 -0.0468004 -0.0641233 -0.549095 0.426805 -1.82049 -0.0959674 1.46111 -0.196733 0.367914 -0.37049 1.48262 0 0.278373 -0.516342 0.158991 -0.408493 
0 0 0 0 0 0 -0.271612 -0.0743917 1.10858 -0.91276 -1.36644 0.779655 0.448079 -0.0434966 -0.0434886 -0.550808 0.409548 -1.85575 -0.0924683 1.46246 -0.198373 0.344811 -0.359259 1.48536 0 0.254374 -0.524874 0.155755 -0.440407 
0 0 0 0 0 0 -0.258462 -0.0747103 1.10937 -0.902561 -1.36515 0.763286 0.430525 -0.0403056 -0.0230394 -0.552587 0.392278 -1.89073 -0.0890266 1.46351 -0.199683 0.321793 -0.347996 1.48781 0 0.230489 -0.533332 0.152447 -0.472432 
0 0 0 0 0 0 -0.245342 -0.0748887 1.10978 -0.891908 -1.36387 0.746617 0.412893 -0.0372288 -0.00278112 -0.55443 0.375 -1.92541 -0.0856437 1.46426 -0.200661 0.298876 -0.336705 1.48997 0 0.206737 -0.541714 0.14907 -0.504561 
0 0 0 0 0 0 -0.232255 -0.0749283 1.10979 -0.880805 -1.36263 0.729653 0.39519 -0.0342679 0.0172812 -0.556332 0.357721 -1.95978 -0.0823209 1.46471 -0.201305 0.276076 -0.325389 1.49184 0 0.183135 -0.550018 0.145623 -0.536786 
0 0 0 0 0 0 -0.219205 -0.0748305 1.10942 -0.869252 -1.3614 0.712399 0.37742 -0.0314243 0.0371426 -0.558293 0.340446 -1.99382 -0.0790595 1.46486 -0.201611 0.253408 -0.31405 1.4934 0 0.159702 -0.558242 0.142109 -0.569102 
0 0 0 0 0 0 -0.206196 -0.0745969 1.10866 -0.857255 -1.36019 0.694861 0.35959 -0.0286995 0.0567981 -0.560308 0.323182 -2.02755 -0.0758605 1.46471 -0.201579 0.230887 -0.302692 1.49467 0 0.136455 -0.566385 0.138528 -0.601501 
0 0 0 0 0 0 -0.193232 -0.0742292 1.10752 -0.844815 -1.35901 0.677044 0.341705 -0.0260949 0.076243 -0.562376 0.305932 -2.06093 -0.0727252 1.46425 -0.201208 0.208529 -0.291318 1.49563 0 0.113413 -0.574444 0.134883 -0.633976 
0 0 0 0 0 0 -0.180316 -0.0737291 1.106 -0.831937 -1.35785 0.658954 0.32377 -0.0236117 0.0954725 -0.564494 0.288704 -2.09397 -0.0696543 1.46348 -0.200497 0.186349 -0.279931 1.49628 0 0.0905922 -0.582417 0.131174 -0.66652 
0 0 0 0 0 0 -0.167453 -0.0730984 1.10409 -0.818623 -1.35671 0.640598 0.305792 -0.0212514 0.114482 -0.566658 0.271504 -2.12666 -0.0666487 1.4624 -0.199448 0.164362 -0.268533 1.49662 0 0.0680109 -0.590303 0.127403 -0.699126 
0 0 0 0 0 0 -0.154645 -0.0723392 1.1018 -0.804877 -1.35559 0.621982 0.287777 -0.019015 0.133268 -0.568865 0.254336 -2.15898 -0.0637091 1.46101 -0.19806 0.142581 -0.257128 1.49665 0 0.0456859 -0.598099 0.123571 -0.731787 
0 0 0 0 0 0 -0.141897 -0.0714533 1.09913 -0.790704 -1.35449 0.603111 0.269729 -0.0169038 0.151825 -0.571113 0.237207 -2.19093 -0.0608362 1.4593 -0.196335 0.121022 -0.245719 1.49637 0 0.023634 -0.605803 0.119681 -0.764496 
0 0 0 0 0 0 -0.129213 -0.0704429 1.09608 -0.776108 -1.35341 0.583992 0.251655 -0.0149189 0.170149 -0.573398 0.220122 -2.2225 -0.0580304 1.45729 -0.194277 0.0996979 -0.234308 1.49576 0 0.00187196 -0.613414 0.115734 -0.797245 
0 0 0 0 0 0 -0.116595 -0.0693103 1.09266 -0.761093 -1.35235 0.564632 0.233561 -0.0130612 0.188237 -0.575717 0.203087 -2.25369 -0.0552922 1.45495 -0.191886 0.0786232 -0.222899 1.49484 0 -0.019584 -0.62093 0.111731 -0.830026 
0 0 0 0 0 0 -0.104047 -0.0680576 1.08886 -0.745664 -1.35131 0.545038 0.215452 -0.0113319 0.206084 -0.578066 0.186107 -2.28448 -0.0526218 1.4523 -0.189168 0.0578112 -0.211494 1.4936 0 -0.0407176 -0.628349 0.107674 -0.862833 
0 0 0 0 0 0 -0.0915734 -0.0666873 1.08469 -0.729826 -1.35029 0.525216 0.197334 -0.00973181 0.223686 -0.580443 0.169189 -2.31486 -0.0500194 1.44933 -0.186125 0.0372752 -0.200096 1.49203 0 -0.0615133 -0.635669 0.103566 -0.895658 
0 0 0 0 0 0 -0.0791768 -0.0652017 1.08016 -0.713584 -1.34928 0.505172 0.179212 -0.00826186 0.241041 -0.582842 0.152338 -2.34483 -0.0474851 1.44604 -0.182761 0.017028 -0.188708 1.49014 0 -0.0819554 -0.642888 0.0994068 -0.928493 
0 0 0 0 0 0 -0.0668608 -0.0636034 1.07526 -0.696942 -1.3483 0.484915 0.161094 -0.00692284 0.258144 -0.585262 0.13556 -2.37439 -0.045019 1.44243 -0.179083 -0.00291754 -0.177333 1.48793 0 -0.102029 -0.650004 0.0951997 -0.961331 
0 0 0 0 0 0 -0.0546289 -0.061895 1.06999 -0.679908 -1.34733 0.46445 0.142983 -0.00571554 0.274992 -0.587698 0.11886 -2.40351 -0.0426209 1.43851 -0.175095 -0.0225492 -0.165973 1.48538 0 -0.121718 -0.657017 0.0909462 -0.994164 
0 0 0 0 0 0 -0.0424842 -0.0600791 1.06437 -0.662485 -1.34637 0.443786 0.124887 -0.00464065 0.291582 -0.590147 0.102243 -2.4322 -0.0402905 1.43426 -0.170804 -0.0418548 -0.154631 1.48251 0 -0.14101 -0.663923 0.0866483 -1.02698 
0 0 0 0 0 0 -0.0304302 -0.0581585 1.05839 -0.644681 -1.34543 0.42293 0.10681 -0.00369881 0.307911 -0.592605 0.0857158 -2.46044 -0.0380277 1.4297 -0.166217 -0.0608227 -0.143309 1.47931 0 -0.159889 -0.670721 0.0823078 -1.05978 
0 0 0 0 0 0 -0.01847 -0.056136 1.05207 -0.626501 -1.34451 0.401888 0.0887593 -0.00289062 0.323976 -0.595067 0.0692833 -2.48823 -0.0358319 1.42482 -0.161339 -0.0794415 -0.132011 1.47577 0 -0.178342 -0.67741 0.0779268 -1.09255 
0 0 0 0 0 0 -0.00660678 -0.0540144 1.04539 -0.607951 -1.34359 0.380669 0.0707396 -0.00221659 0.339773 -0.597531 0.052951 -2.51557 -0.0337027 1.41962 -0.15618 -0.0977001 -0.120739 1.47191 0 -0.196356 -0.683988 0.0735074 -1.12529 
0 0 0 0 0 0 0.00515626 -0.0517967 1.03838 -0.589039 -1.34269 0.359279 0.052757 -0.0016772 0.3553 -0.599993 0.0367245 -2.54244 -0.0316395 1.4141 -0.150746 -0.115588 -0.109495 1.46771 0 -0.213916 -0.690452 0.0690516 -1.15798 
0 0 0 0 0 0 0.0168161 -0.0494859 1.03102 -0.56977 -1.3418 0.337728 0.0348172 -0.00127284 0.370555 -0.602447 0.0206091 -2.56883 -0.0296415 1.40826 -0.145048 -0.133094 -0.0982824 1.46319 0 -0.231011 -0.696803 0.0645616 -1.19062 
0 0 0 0 0 0 0.0283695 -0.0470851 1.02334 -0.550153 -1.34092 0.316022 0.0169258 -0.00100388 0.385534 -0.604891 0.00461016 -2.59474 -0.0277082 1.40212 -0.139093 -0.150209 -0.0871028 1.45833 0 -0.247628 -0.703037 0.0600394 -1.2232 
0 0 0 0 0 0 0.0398137 -0.0445973 1.01532 -0.530192 -1.34004 0.294169 -0.000911424 -0.00087059 0.400236 -0.607321 -0.0112669 -2.62017 -0.0258385 1.39565 -0.132891 -0.166922 -0.075959 1.45314 0 -0.263755 -0.709154 0.0554872 -1.25571 
0 0 0 0 0 0 0.0511457 -0.0420257 1.00698 -0.509897 -1.33917 0.272177 -0.0186888 -0.000873201 0.414659 -0.609731 -0.0270168 -2.6451 -0.0240316 1.38888 -0.126453 -0.183226 -0.0648533 1.44761 0 -0.279381 -0.715151 0.0509073 -1.28815 
0 0 0 0 0 0 0.0623625 -0.0393736 0.998327 -0.489275 -1.33831 0.250055 -0.0364008 -0.00101188 0.4288 -0.612119 -0.0426342 -2.66953 -0.0222864 1.38179 -0.119789 -0.19911 -0.0537882 1.44176 0 -0.294494 -0.721028 0.0463017 -1.3205 
0 0 0 0 0 0 0.0734612 -0.0366443 0.989359 -0.468332 -1.33745 0.22781 -0.0540416 -0.00128673 0.442656 -0.61448 -0.058114 -2.69346 -0.0206018 1.3744 -0.112908 -0.214566 -0.0427658 1.43557 0 -0.309084 -0.726783 0.0416729 -1.35276 
0 0 0 0 0 0 0.0844392 -0.033841 0.980085 -0.447077 -1.33659 0.20545 -0.0716058 -0.00169781 0.456228 -0.61681 -0.0734511 -2.71687 -0.0189768 1.3667 -0.105823 -0.229585 -0.0317885 1.42906 0 -0.323141 -0.732414 0.0370229 -1.38492 
0 0 0 0 0 0 0.0952935 -0.0309671 0.970511 -0.425518 -1.33573 0.182984 -0.0890877 -0.00224509 0.469512 -0.619104 -0.0886401 -2.73975 -0.0174099 1.3587 -0.0985451 -0.244161 -0.0208584 1.42221 0 -0.336654 -0.73792 0.0323542 -1.41697 
0 0 0 0 0 0 0.106022 -0.028026 0.960643 -0.403664 -1.33488 0.16042 -0.106482 -0.0029285 0.482507 -0.621359 -0.103676 -2.76211 -0.0159001 1.35039 -0.0910857 -0.258286 -0.0099778 1.41504 0 -0.349615 -0.743299 0.0276689 -1.44891 
0 0 0 0 0 0 0.116621 -0.0250213 0.950487 -0.381521 -1.33402 0.137765 -0.123783 -0.00374791 0.495212 -0.62357 -0.118554 -2.78394 -0.0144457 1.34178 -0.0834571 -0.271951 0.000851298 1.40754 0 -0.362015 -0.74855 0.0229694 -1.48072 
0 0 0 0 0 0 0.127088 -0.0219562 0.940049 -0.359099 -1.33315 0.11503 -0.140985 -0.00470313 0.507624 -0.625734 -0.133269 -2.80523 -0.0130456 1.33288 -0.0756717 -0.285152 0.0116268 1.39972 0 -0.373844 -0.753673 0.0182581 -1.5124 
0 0 0 0 0 0 0.137422 -0.0188345 0.929337 -0.336407 -1.33228 0.0922213 -0.158082 -0.00579389 0.519744 -0.627845 -0.147816 -2.82597 -0.0116981 1.32368 -0.0677422 -0.297882 0.0223466 1.39157 0 -0.385096 -0.758664 0.0135372 -1.54394 
0 0 0 0 0 0 0.147619 -0.0156596 0.918357 -0.313453 -1.33141 0.0693481 -0.17507 -0.0070199 0.53157 -0.629899 -0.16219 -2.84616 -0.0104016 1.3142 -0.0596815 -0.310134 0.0330088 1.3831 0 -0.395762 -0.763524 0.00880909 -1.57533 
0 0 0 0 0 0 0.157676 -0.0124351 0.907116 -0.290247 -1.33052 0.0464188 -0.191943 -0.00838077 0.5431 -0.631893 -0.176387 -2.8658 -0.00915475 1.30443 -0.0515028 -0.321903 0.0436115 1.37432 0 -0.405836 -0.76825 0.00407613 -1.60656 
0 0 0 0 0 0 0.167593 -0.00916464 0.895622 -0.266796 -1.32962 0.023442 -0.208696 -0.00987607 0.554335 -0.633822 -0.190401 -2.88487 -0.00795575 1.29437 -0.0432196 -0.333184 0.0541527 1.36521 0 -0.415311 -0.772842 -0.000659317 -1.63762 
0 0 0 0 0 0 0.177365 -0.00585178 0.883881 -0.243112 -1.32871 0.000426295 -0.225323 -0.0115053 0.565272 -0.635681 -0.204228 -2.90337 -0.00680294 1.28403 -0.0348453 -0.343973 0.0646306 1.35579 0 -0.424181 -0.777299 -0.0053949 -1.66852 
0 0 0 0 0 0 0.186992 -0.00250021 0.871902 -0.219202 -1.32779 -0.0226198 -0.241819 -0.0132679 0.575913 -0.637467 -0.217863 -2.9213 -0.00569461 1.27342 -0.0263937 -0.354265 0.0750434 1.34606 0 -0.43244 -0.781619 -0.0101283 -1.69923 
0 0 0 0 0 0 0.19647 0.000886439 0.859692 -0.195077 -1.32685 -0.0456876 -0.258179 -0.0151634 0.586255 -0.639175 -0.231302 -2.93866 -0.004629 1.26254 -0.0178786 -0.364057 0.0853894 1.33602 0 -0.440084 -0.785801 -0.014857 -1.72975 
0 0 0 0 0 0 0.205798 0.00430448 0.847258 -0.170746 -1.32589 -0.0687685 -0.274398 -0.0171909 0.596299 -0.640802 -0.244541 -2.95542 -0.00360433 1.25139 -0.00931416 -0.373345 0.0956668 1.32567 0 -0.447108 -0.789844 -0.0195788 -1.76007 
0 0 0 0 0 0 0.214973 0.00775022 0.834609 -0.146219 -1.32491 -0.0918538 -0.29047 -0.0193498 0.606044 -0.642342 -0.257574 -2.97161 -0.00261878 1.23997 -0.000714362 -0.382125 0.105874 1.31502 0 -0.453507 -0.793747 -0.0242913 -1.79019 
0 0 0 0 0 0 0.223993 0.01122 0.821753 -0.121506 -1.32391 -0.114935 -0.306391 -0.0216394 0.615491 -0.643792 -0.270397 -2.98719 -0.00167052 1.2283 0.00790661 -0.390396 0.11601 1.30407 0 -0.45928 -0.797509 -0.0289922 -1.82009 
0 0 0 0 0 0 0.232857 0.0147101 0.808697 -0.0966173 -1.32288 -0.138003 -0.322155 -0.0240587 0.624638 -0.645147 -0.283006 -3.00218 -0.000757678 1.21637 0.0165346 -0.398154 0.126072 1.29283 0 -0.464421 -0.801128 -0.033679 -1.84977 
0 0 0 0 0 0 0.241561 0.0182168 0.795451 -0.0715625 -1.32183 -0.161049 -0.337758 -0.0266069 0.633487 -0.646403 -0.295398 -3.01657 0.000121608 1.2042 0.0251552 -0.405399 0.136059 1.28129 0 -0.468929 -0.804605 -0.0383495 -1.87922 
0 0 0 0 0 0 0.250106 0.0217364 0.782023 -0.0463521 -1.32075 -0.184065 -0.353195 -0.029283 0.642037 -0.647557 -0.307567 -3.03035 0.000969224 1.19178 0.0337544 -0.412129 0.14597 1.26947 0 -0.472802 -0.807938 -0.0430013 -1.90843 
0 0 0 0 0 0 0.258487 0.0252653 0.768421 -0.0209964 -1.31963 -0.207042 -0.36846 -0.032086 0.650289 -0.648604 -0.319509 -3.04353 0.00178706 1.17912 0.0423178 -0.418343 0.155804 1.25736 0 -0.476039 -0.811126 -0.0476321 -1.93739 
0 0 0 0 0 0 0.266705 0.0287997 0.754654 0.00449405 -1.31849 -0.229971 -0.383549 -0.0350149 0.658242 -0.64954 -0.331221 -3.05608 0.00257702 1.16623 0.0508314 -0.424039 0.165558 1.24497 0 -0.478638 -0.814168 -0.0522397 -1.9661 
0 0 0 0 0 0 0.274756 0.032336 0.740731 0.0301087 -1.31731 -0.252843 -0.398458 -0.0380685 0.665898 -0.650361 -0.342699 -3.06802 0.00334098 1.15311 0.059281 -0.429219 0.175232 1.23231 0 -0.480599 -0.817064 -0.0568217 -1.99454 
0 0 0 0 0 0 0.28264 0.0358705 0.72666 0.0558369 -1.31609 -0.27565 -0.413182 -0.0412457 0.673257 -0.651063 -0.353938 -3.07934 0.00408085 1.13977 0.0676525 -0.433881 0.184825 1.21938 0 -0.481922 -0.819812 -0.061376 -2.02271 
0 0 0 0 0 0 0.290355 0.0393996 0.712452 0.0816679 -1.31484 -0.298384 -0.427715 -0.0445452 0.680319 -0.651642 -0.364936 -3.09003 0.00479849 1.12622 0.0759322 -0.438028 0.194334 1.20618 0 -0.482608 -0.822413 -0.0659002 -2.05061 
0 0 0 0 0 0 0.297898 0.0429196 0.698114 0.107591 -1.31354 -0.321035 -0.442054 -0.0479658 0.687086 -0.652094 -0.375688 -3.10009 0.00549578 1.11245 0.0841063 -0.441659 0.20376 1.19272 0 -0.482658 -0.824864 -0.0703921 -2.07821 
0 0 0 0 0 0 0.305269 0.0464269 0.683656 0.133595 -1.3122 -0.343595 -0.456194 -0.0515061 0.693558 -0.652416 -0.38619 -3.10951 0.00617457 1.09848 0.0921611 -0.444776 0.213101 1.17901 0 -0.482073 -0.827166 -0.0748496 -2.10553 
0 0 0 0 0 0 0.312467 0.049918 0.669088 0.159669 -1.31081 -0.366055 -0.470131 -0.0551647 0.699736 -0.652604 -0.39644 -3.11831 0.00683669 1.08431 0.100083 -0.447381 0.222355 1.16505 0 -0.480856 -0.829319 -0.0792705 -2.13253 
0 0 0 0 0 0 0.319489 0.0533893 0.654418 0.185802 -1.30938 -0.388407 -0.48386 -0.0589403 0.705622 -0.652653 -0.406433 -3.12646 0.00748394 1.06995 0.10786 -0.449475 0.231523 1.15085 0 -0.47901 -0.83132 -0.0836527 -2.15923 
0 0 0 0 0 0 0.326334 0.0568372 0.639656 0.211984 -1.3079 -0.410643 -0.497377 -0.0628313 0.711215 -0.652561 -0.416167 -3.13397 0.00811811 1.0554 0.115477 -0.451062 0.240602 1.13641 0 -0.476537 -0.83317 -0.087994 -2.18561 
0 0 0 0 0 0 0.333001 0.0602582 0.624812 0.238202 -1.30636 -0.432753 -0.510679 -0.0668362 0.716519 -0.652323 -0.425637 -3.14083 0.00874093 1.04068 0.122923 -0.452145 0.249593 1.12174 0 -0.473442 -0.834869 -0.0922925 -2.21166 
0 0 0 0 0 0 0.33949 0.063649 0.609895 0.264446 -1.30477 -0.454729 -0.52376 -0.0709534 0.721534 -0.651937 -0.434842 -3.14705 0.00935412 1.02578 0.130186 -0.452726 0.258494 1.10684 0 -0.469727 -0.836415 -0.096546 -2.23738 
0 0 0 0 0 0 0.345797 0.067006 0.594914 0.290704 -1.30312 -0.476564 -0.536617 -0.0751812 0.726261 -0.651399 -0.443777 -3.15262 0.00995936 1.01071 0.137252 -0.452809 0.267304 1.09172 0 -0.4654 -0.837809 -0.100753 -2.26276 
0 0 0 0 0 0 0.351924 0.0703259 0.57988 0.316966 -1.30142 -0.498248 -0.549245 -0.0795181 0.730702 -0.650704 -0.452439 -3.15754 0.0105583 0.995492 0.14411 -0.452398 0.276023 1.07639 0 -0.460463 -0.839049 -0.10491 -2.28778 
0 0 0 0 0 0 0.357867 0.0736053 0.564802 0.34322 -1.29965 -0.519773 -0.561642 -0.0839622 0.734858 -0.649851 -0.460827 -3.1618 0.0111524 0.980118 0.150748 -0.451498 0.28465 1.06086 0 -0.454924 -0.840136 -0.109017 -2.31245 
0 0 0 0 0 0 0.363628 0.076841 0.54969 0.369454 -1.29782 -0.541132 -0.573803 -0.0885118 0.738732 -0.648836 -0.468937 -3.16541 0.0117434 0.964599 0.157156 -0.450113 0.293184 1.04513 0 -0.448788 -0.84107 -0.113071 -2.33676 
0 0 0 0 0 0 0.369203 0.0800296 0.534553 0.395657 -1.29593 -0.562316 -0.585725 -0.0931651 0.742324 -0.647655 -0.476765 -3.16836 0.0123326 0.948942 0.163323 -0.448249 0.301625 1.0292 0 -0.442062 -0.841849 -0.117071 -2.36069 
0 0 0 0 0 0 0.374593 0.0831681 0.519401 0.421819 -1.29396 -0.583316 -0.597403 -0.0979202 0.745638 -0.646306 -0.484311 -3.17065 0.0129215 0.933155 0.169238 -0.44591 0.309972 1.0131 0 -0.434754 -0.842474 -0.121014 -2.38425 
0 0 0 0 0 0 0.379797 0.0862531 0.504244 0.447927 -1.29193 -0.604126 -0.608835 -0.102775 0.748674 -0.644785 -0.49157 -3.17227 0.0135115 0.917245 0.174891 -0.443102 0.318224 0.996809 0 -0.42687 -0.842944 -0.124899 -2.40742 
0 0 0 0 0 0 0.384814 0.0892817 0.489092 0.47397 -1.28983 -0.624737 -0.620017 -0.107728 0.751435 -0.64309 -0.498541 -3.17324 0.0141039 0.901219 0.180273 -0.439832 0.326382 0.980353 0 -0.418419 -0.84326 -0.128724 -2.43019 
0 0 0 0 0 0 0.389644 0.0922508 0.473955 0.499937 -1.28765 -0.64514 -0.630946 -0.112777 0.753922 -0.641218 -0.505221 -3.17354 0.0146999 0.885084 0.185374 -0.436106 0.334444 0.963735 0 -0.40941 -0.843421 -0.132487 -2.45257 
0 0 0 0 0 0 0.394284 0.0951574 0.458842 0.525816 -1.2854 -0.665329 -0.641618 -0.11792 0.756139 -0.639166 -0.511607 -3.17317 0.0153007 0.868848 0.190187 -0.431931 0.342411 0.946963 0 -0.399851 -0.843427 -0.136188 -2.47453 
0 0 0 0 0 0 0.398736 0.0979986 0.443764 0.551597 -1.28306 -0.685296 -0.65203 -0.123155 0.758086 -0.636932 -0.517699 -3.17214 0.0159074 0.85252 0.194702 -0.427313 0.350282 0.930044 0 -0.389753 -0.843278 -0.139824 -2.49609 
0 0 0 0 0 0 0.402998 0.100772 0.42873 0.577268 -1.28065 -0.705033 -0.662179 -0.128479 0.759767 -0.634512 -0.523493 -3.17045 0.0165211 0.836105 0.198912 -0.422259 0.358056 0.912986 0 -0.379125 -0.842974 -0.143393 -2.51722 
0 0 0 0 0 0 0.40707 0.103473 0.413749 0.602817 -1.27816 -0.724532 -0.672062 -0.133892 0.761184 -0.631905 -0.528989 -3.16808 0.0171427 0.819612 0.202809 -0.416779 0.365734 0.895798 0 -0.367977 -0.842515 -0.146895 -2.53792 
0 0 0 0 0 0 0.410951 0.106101 0.398833 0.628234 -1.27558 -0.743786 -0.681677 -0.139389 0.762339 -0.629108 -0.534182 -3.16505 0.0177731 0.803049 0.206388 -0.410879 0.373315 0.878487 0 -0.35632 -0.841901 -0.150328 -2.55818 
0 0 0 0 0 0 0.414641 0.108653 0.38399 0.653507 -1.27291 -0.762788 -0.69102 -0.14497 0.763234 -0.626119 -0.539074 -3.16135 0.0184131 0.786423 0.209642 -0.404567 0.3808 0.861063 0 -0.344166 -0.841132 -0.15369 -2.57801 
0 0 0 0 0 0 0.41814 0.111126 0.36923 0.678625 -1.27016 -0.781531 -0.700089 -0.150632 0.763872 -0.622936 -0.54366 -3.15698 0.0190634 0.769742 0.212565 -0.397852 0.388187 0.843533 0 -0.331526 -0.840209 -0.156981 -2.59738 
0 0 0 0 0 0 0.421447 0.113517 0.354562 0.703577 -1.26732 -0.800007 -0.70888 -0.156373 0.764256 -0.619557 -0.54794 -3.15195 0.0197248 0.753014 0.215152 -0.390744 0.395478 0.825907 0 -0.318411 -0.839131 -0.160199 -2.61631 
0 0 0 0 0 0 0.424562 0.115824 0.339998 0.728352 -1.26438 -0.81821 -0.717393 -0.16219 0.764389 -0.61598 -0.551913 -3.14624 0.0203977 0.736247 0.217399 -0.383249 0.402671 0.808192 0 -0.304836 -0.837899 -0.163342 -2.63477 
0 0 0 0 0 0 0.427486 0.118044 0.325545 0.752938 -1.26135 -0.836132 -0.725624 -0.168081 0.764273 -0.612203 -0.555577 -3.13987 0.0210828 0.719448 0.219301 -0.375379 0.409768 0.790399 0 -0.290811 -0.836512 -0.16641 -2.65276 
0 0 0 0 0 0 0.430217 0.120176 0.311214 0.777326 -1.25822 -0.853767 -0.733571 -0.174043 0.76391 -0.608224 -0.558931 -3.13283 0.0217802 0.702626 0.220856 -0.367143 0.416767 0.772534 0 -0.276351 -0.834972 -0.169401 -2.67028 
0 0 0 0 0 0 0.432756 0.122217 0.297014 0.801503 -1.255 -0.871108 -0.741231 -0.180075 0.763304 -0.604042 -0.561973 -3.12512 0.0224905 0.685788 0.22206 -0.358549 0.42367 0.754609 0 -0.261469 -0.833279 -0.172315 -2.68732 
0 0 0 0 0 0 0.435103 0.124165 0.282954 0.82546 -1.25168 -0.888148 -0.748603 -0.186174 0.762457 -0.599656 -0.564703 -3.11675 0.0232138 0.668942 0.222911 -0.349609 0.430475 0.73663 0 -0.246179 -0.831433 -0.175151 -2.70387 
0 0 0 0 0 0 0.437258 0.126018 0.269044 0.849186 -1.24825 -0.904882 -0.755685 -0.192337 0.761373 -0.595063 -0.56712 -3.10771 0.0239503 0.652096 0.223408 -0.340331 0.437185 0.718609 0 -0.230495 -0.829433 -0.177907 -2.71993 
0 0 0 0 0 0 0.43922 0.127774 0.255294 0.87267 -1.24473 -0.921302 -0.762475 -0.198562 0.760054 -0.590264 -0.569223 -3.09801 0.0247 0.635258 0.223549 -0.330728 0.443798 0.700553 0 -0.214431 -0.827282 -0.180583 -2.7355 
0 0 0 0 0 0 0.440991 0.129431 0.241711 0.895901 -1.24109 -0.937403 -0.76897 -0.204846 0.758504 -0.585256 -0.571011 -3.08764 0.0254629 0.618436 0.223334 -0.320808 0.450315 0.682473 0 -0.198003 -0.824979 -0.183178 -2.75056 
0 0 0 0 0 0 0.44257 0.130987 0.228306 0.91887 -1.23736 -0.953179 -0.77517 -0.211187 0.756724 -0.580038 -0.572484 -3.07662 0.0262388 0.601637 0.222763 -0.310584 0.456736 0.664376 0 -0.181225 -0.822524 -0.185692 -2.76512 
0 0 0 0 0 0 0.443957 0.132441 0.215087 0.941565 -1.23351 -0.968623 -0.781073 -0.217583 0.75472 -0.574611 -0.573641 -3.06493 0.0270277 0.58487 0.221837 -0.300065 0.463061 0.646274 0 -0.164113 -0.819919 -0.188123 -2.77916 
0 0 0 0 0 0 0.445153 0.13379 0.202064 0.963977 -1.22955 -0.983731 -0.786677 -0.22403 0.752493 -0.568973 -0.574481 -3.05259 0.0278291 0.568142 0.220557 -0.289263 0.469292 0.628175 0 -0.146683 -0.817164 -0.19047 -2.79268 
0 0 0 0 0 0 0.446158 0.135034 0.189244 0.986096 -1.22549 -0.998496 -0.791981 -0.230526 0.750046 -0.563123 -0.575006 -3.03959 0.0286428 0.55146 0.218925 -0.27819 0.475428 0.610088 0 -0.128951 -0.814259 -0.192735 -2.80568 
0 0 0 0 0 0 0.446973 0.136171 0.176637 1.00791 -1.22131 -1.01291 -0.796984 -0.237069 0.747384 -0.557061 -0.575213 -3.02593 0.0294682 0.534834 0.216943 -0.266856 0.481469 0.592024 0 -0.110932 -0.811206 -0.194915 -2.81815 
0 0 0 0 0 0 0.447598 0.1372 0.164252 1.02941 -1.21702 -1.02698 -0.801684 -0.243655 0.744508 -0.550787 -0.575104 -3.01162 0.0303048 0.51827 0.214615 -0.255273 0.487417 0.573991 0 -0.0926438 -0.808004 -0.197011 -2.83008 
0 0 0 0 0 0 0.448034 0.138118 0.152096 1.05059 -1.21261 -1.04068 -0.806081 -0.250283 0.741423 -0.5443 -0.574678 -2.99667 0.031152 0.501776 0.211944 -0.243453 0.493272 0.556 0 -0.0741026 -0.804655 -0.199022 -2.84148 
0 0 0 0 0 0 0.448281 0.138926 0.140178 1.07144 -1.20809 -1.05402 -0.810174 -0.25695 0.738132 -0.537601 -0.573936 -2.98106 0.032009 0.48536 0.208934 -0.231407 0.499033 0.538059 0 -0.0553255 -0.801159 -0.200948 -2.85233 
0 0 0 0 0 0 0.448339 0.139621 0.128507 1.09195 -1.20345 -1.06699 -0.813961 -0.263652 0.734638 -0.530689 -0.572877 -2.96481 0.032875 0.469029 0.205591 -0.219148 0.504703 0.520179 0 -0.0363293 -0.797517 -0.202788 -2.86264 
0 0 0 0 0 0 0.44821 0.140204 0.11709 1.1121 -1.19869 -1.07959 -0.817443 -0.270387 0.730944 -0.523564 -0.571503 -2.94792 0.0337492 0.45279 0.20192 -0.206688 0.510281 0.502368 0 -0.0171315 -0.79373 -0.204543 -2.87239 
0 0 0 0 0 0 0.447894 0.140672 0.105936 1.1319 -1.19381 -1.09181 -0.820618 -0.277154 0.727054 -0.516227 -0.569813 -2.93039 0.0346307 0.436652 0.197926 -0.194039 0.515767 0.484638 0 0.00225046 -0.789799 -0.206212 -2.88159 
0 0 0 0 0 0 0.447392 0.141026 0.0950511 1.15132 -1.18881 -1.10365 -0.823486 -0.283947 0.722972 -0.508678 -0.567809 -2.91223 0.0355182 0.420622 0.193616 -0.181212 0.521164 0.466996 0 0.0217991 -0.785724 -0.207795 -2.89022 
0 0 0 0 0 0 0.446705 0.141264 0.0844445 1.17037 -1.18369 -1.1151 -0.826047 -0.290766 0.718699 -0.500918 -0.565491 -2.89343 0.0364109 0.404706 0.188998 -0.168221 0.526471 0.449452 0 0.0414966 -0.781507 -0.209292 -2.8983 
0 0 0 0 0 0 0.445833 0.141385 0.0741231 1.18904 -1.17844 -1.12617 -0.8283 -0.297608 0.714241 -0.492947 -0.562859 -2.874 0.0373074 0.388912 0.184078 -0.155077 0.531688 0.432017 0 0.0613251 -0.777148 -0.210703 -2.9058 
0 0 0 0 0 0 0.444778 0.14139 0.0640944 1.2073 -1.17307 -1.13683 -0.830246 -0.304469 0.709601 -0.484766 -0.559916 -2.85394 0.0382065 0.373248 0.178865 -0.141793 0.536818 0.414699 0 0.0812666 -0.772649 -0.212029 -2.91273 
0 0 0 0 0 0 0.44354 0.141278 0.0543655 1.22517 -1.16758 -1.1471 -0.831884 -0.311347 0.704781 -0.476376 -0.556661 -2.83327 0.0391068 0.357719 0.173368 -0.128382 0.54186 0.397509 0 0.101303 -0.76801 -0.213269 -2.91909 
0 0 0 0 0 0 0.442121 0.141048 0.0449434 1.24262 -1.16196 -1.15697 -0.833214 -0.318239 0.699786 -0.467779 -0.553096 -2.81197 0.040007 0.342334 0.167595 -0.114856 0.546815 0.380455 0 0.121416 -0.763233 -0.214423 -2.92487 
0 0 0 0 0 0 0.440521 0.1407 0.035835 1.25966 -1.15622 -1.16643 -0.834237 -0.325143 0.694619 -0.458974 -0.549223 -2.79006 0.0409057 0.327099 0.161557 -0.101227 0.551684 0.363547 0 0.141588 -0.758318 -0.215493 -2.93006 
0 0 0 0 0 0 0.438742 0.140235 0.027047 1.27627 -1.15035 -1.17548 -0.834953 -0.332055 0.689284 -0.449965 -0.545042 -2.76754 0.0418012 0.312021 0.155262 -0.0875076 0.556468 0.346794 0 0.1618 -0.753267 -0.216477 -2.93467 
0 0 0 0 0 0 0.436785 0.13965 0.0185858 1.29244 -1.14435 -1.18412 -0.835362 -0.338974 0.683783 -0.440751 -0.540556 -2.74441 0.042692 0.297107 0.148723 -0.073711 0.561167 0.330205 0 0.182035 -0.748081 -0.217377 -2.93869 
0 0 0 0 0 0 0.43465 0.138948 0.0104579 1.30817 -1.13822 -1.19235 -0.835466 -0.345896 0.678121 -0.431335 -0.535765 -2.72068 0.0435765 0.282363 0.141949 -0.0598495 0.565783 0.31379 0 0.202273 -0.74276 -0.218193 -2.94212 
0 0 0 0 0 0 0.43234 0.138128 0.00266925 1.32346 -1.13196 -1.20016 -0.835263 -0.352818 0.672302 -0.421718 -0.530672 -2.69636 0.0444529 0.267795 0.134951 -0.0459355 0.570317 0.297558 0 0.222496 -0.737307 -0.218926 -2.94496 
0 0 0 0 0 0 0.429855 0.137189 -0.00477409 1.33829 -1.12558 -1.20755 -0.834756 -0.359739 0.666328 -0.411903 -0.525279 -2.67144 0.0453196 0.25341 0.127743 -0.0319815 0.574768 0.281517 0 0.242686 -0.731722 -0.219575 -2.9472 
0 0 0 0 0 0 0.427198 0.136133 -0.0118664 1.35266 -1.11907 -1.21451 -0.833946 -0.366654 0.660204 -0.40189 -0.519587 -2.64593 0.0461746 0.239215 0.120335 -0.018 0.579139 0.265677 0 0.262826 -0.726007 -0.220142 -2.94885 
0 0 0 0 0 0 0.424368 0.134959 -0.0186021 1.36656 -1.11242 -1.22105 -0.832832 -0.373562 0.653933 -0.391683 -0.513598 -2.61984 0.0470163 0.225215 0.11274 -0.0040034 0.58343 0.250046 0 0.282896 -0.720162 -0.220626 -2.94989 
0 0 0 0 0 0 0.421368 0.133669 -0.0249758 1.37998 -1.10565 -1.22717 -0.831417 -0.38046 0.647518 -0.381284 -0.507315 -2.59318 0.0478427 0.211417 0.104972 0.00999597 0.587642 0.234634 0 0.302878 -0.714189 -0.221029 -2.95033 
0 0 0 0 0 0 0.418199 0.132262 -0.0309824 1.39293 -1.09875 -1.23286 -0.829701 -0.387344 0.640963 -0.370694 -0.500739 -2.56594 0.0486519 0.197826 0.0970421 0.0239858 0.591776 0.219448 0 0.322755 -0.70809 -0.221352 -2.95017 
0 0 0 0 0 0 0.414863 0.130739 -0.036617 1.40539 -1.09172 -1.23811 -0.827686 -0.394213 0.634272 -0.359917 -0.493874 -2.53813 0.049442 0.184448 0.0889648 0.0379538 0.595832 0.204498 0 0.342508 -0.701865 -0.221595 -2.9494 
0 0 0 0 0 0 0.411361 0.129101 -0.0418747 1.41736 -1.08455 -1.24294 -0.825373 -0.401064 0.627449 -0.348954 -0.486721 -2.50976 0.0502109 0.171289 0.0807537 0.051888 0.599813 0.189792 0 0.36212 -0.695517 -0.221758 -2.94802 
0 0 0 0 0 0 0.407695 0.127348 -0.046751 1.42883 -1.07726 -1.24733 -0.822764 -0.407894 0.620496 -0.337809 -0.479284 -2.48084 0.0509567 0.158354 0.0724226 0.0657761 0.603718 0.175338 0 0.381572 -0.689045 -0.221844 -2.94603 
0 0 0 0 0 0 0.403866 0.125482 -0.0512417 1.43979 -1.06984 -1.25129 -0.81986 -0.4147 0.613418 -0.326485 -0.471565 -2.45136 0.0516775 0.145648 0.0639856 0.0796063 0.60755 0.161143 0 0.400847 -0.682453 -0.221851 -2.94344 
0 0 0 0 0 0 0.399877 0.123504 -0.0553426 1.45026 -1.06229 -1.25481 -0.816663 -0.421481 0.606218 -0.314984 -0.463566 -2.42134 0.052371 0.133178 0.055457 0.0933667 0.611308 0.147217 0 0.419928 -0.675741 -0.221782 -2.94023 
0 0 0 0 0 0 0.395728 0.121413 -0.0590498 1.46021 -1.05461 -1.2579 -0.813175 -0.428232 0.598899 -0.30331 -0.455292 -2.39079 0.0530353 0.120947 0.0468513 0.107046 0.614994 0.133567 0 0.438798 -0.66891 -0.221638 -2.93641 
0 0 0 0 0 0 0.391422 0.119213 -0.0623598 1.46964 -1.0468 -1.26055 -0.809399 -0.434952 0.591466 -0.291465 -0.446744 -2.3597 0.0536684 0.108961 0.0381831 0.120631 0.618608 0.1202 0 0.457438 -0.661962 -0.221418 -2.93198 
0 0 0 0 0 0 0.38696 0.116902 -0.065269 1.47855 -1.03886 -1.26276 -0.805335 -0.441638 0.583922 -0.279454 -0.437925 -2.32808 0.0542681 0.0972248 0.0294673 0.134113 0.622153 0.107125 0 0.475833 -0.6549 -0.221125 -2.92693 
0 0 0 0 0 0 0.382344 0.114484 -0.0677742 1.48694 -1.03079 -1.26454 -0.800987 -0.448287 0.576269 -0.267279 -0.42884 -2.29595 0.0548323 0.0857427 0.0207187 0.147478 0.625629 0.0943476 0 0.493966 -0.647723 -0.22076 -2.92127 
0 0 0 0 0 0 0.377577 0.111959 -0.0698726 1.49481 -1.0226 -1.26588 -0.796356 -0.454898 0.568513 -0.254944 -0.419491 -2.2633 0.0553591 0.0745194 0.0119522 0.160716 0.629036 0.0818762 0 0.511819 -0.640434 -0.220322 -2.915 
0 0 0 0 0 0 0.372659 0.109329 -0.0715612 1.50214 -1.01428 -1.26678 -0.791445 -0.461467 0.560656 -0.242453 -0.409882 -2.23015 0.0558464 0.063559 0.00318287 0.173816 0.632377 0.0697174 0 0.529377 -0.633033 -0.219814 -2.90811 
0 0 0 0 0 0 0.367594 0.106594 -0.0728378 1.50894 -1.00583 -1.26724 -0.786256 -0.467992 0.552702 -0.22981 -0.400017 -2.19649 0.056292 0.0528658 -0.00557438 0.186767 0.635651 0.0578781 0 0.546625 -0.625524 -0.219236 -2.90061 
0 0 0 0 0 0 0.362383 0.103757 -0.0736999 1.5152 -0.99726 -1.26727 -0.780793 -0.47447 0.544655 -0.217018 -0.389898 -2.16235 0.0566941 0.0424438 -0.0143045 0.199559 0.63886 0.0463649 0 0.563545 -0.617907 -0.21859 -2.8925 
0 0 0 0 0 0 0.357027 0.100819 -0.0741456 1.52092 -0.988562 -1.26687 -0.775057 -0.480899 0.536517 -0.204082 -0.37953 -2.12772 0.0570504 0.0322968 -0.0229926 0.21218 0.642006 0.0351842 0 0.580123 -0.610184 -0.217877 -2.88377 
0 0 0 0 0 0 0.35153 0.0977824 -0.074173 1.52611 -0.97974 -1.26603 -0.769052 -0.487278 0.528293 -0.191006 -0.368917 -2.09261 0.0573592 0.0224284 -0.0316236 0.224621 0.645088 0.0243422 0 0.596344 -0.602356 -0.217098 -2.87443 
0 0 0 0 0 0 0.345893 0.094648 -0.0737807 1.53074 -0.970796 -1.26476 -0.76278 -0.493602 0.519985 -0.177793 -0.358062 -2.05703 0.0576183 0.0128423 -0.0401828 0.236871 0.648109 0.0138451 0 0.612193 -0.594425 -0.216253 -2.86448 
0 0 0 0 0 0 0.340118 0.091418 -0.0729673 1.53484 -0.961729 -1.26305 -0.756244 -0.49987 0.511598 -0.164448 -0.346969 -2.02099 0.0578259 0.00354163 -0.0486554 0.248921 0.651069 0.00369844 0 0.627655 -0.586393 -0.215345 -2.85392 
0 0 0 0 0 0 0.334209 0.0880943 -0.0717317 1.53839 -0.952542 -1.26091 -0.749448 -0.50608 0.503134 -0.150977 -0.335643 -1.98449 0.05798 -0.00547036 -0.0570269 0.260761 0.653969 -0.00609201 0 0.642716 -0.578262 -0.214375 -2.84275 
0 0 0 0 0 0 0.328165 0.0846786 -0.0700733 1.54138 -0.943234 -1.25835 -0.742395 -0.512229 0.494598 -0.137382 -0.324088 -1.94754 0.0580789 -0.0141907 -0.0652829 0.272381 0.65681 -0.0155209 0 0.657363 -0.570032 -0.213343 -2.83097 
0 0 0 0 0 0 0.321991 0.0811731 -0.0679913 1.54384 -0.933808 -1.25536 -0.735087 -0.518316 0.485992 -0.123669 -0.312308 -1.91015 0.0581206 -0.0226166 -0.073409 0.283772 0.659593 -0.0245832 0 0.671582 -0.561706 -0.212252 -2.81859 
0 0 0 0 0 0 0.315689 0.0775798 -0.0654856 1.54574 -0.924265 -1.25194 -0.727529 -0.524337 0.47732 -0.109843 -0.300307 -1.87233 0.0581034 -0.0307454 -0.0813913 0.294926 0.662319 -0.0332738 0 0.685359 -0.553286 -0.211101 -2.8056 
0 0 0 0 0 0 0.30926 0.0739007 -0.062556 1.54709 -0.914606 -1.2481 -0.719724 -0.53029 0.468584 -0.0959075 -0.288091 -1.83408 0.0580256 -0.0385747 -0.0892159 0.305833 0.66499 -0.0415883 0 0.698683 -0.544773 -0.209893 -2.792 
0 0 0 0 0 0 0.302707 0.070138 -0.0592028 1.54789 -0.904832 -1.24383 -0.711675 -0.536174 0.45979 -0.0818686 -0.275662 -1.79542 0.0578856 -0.0461021 -0.0968694 0.316485 0.667605 -0.049522 0 0.711541 -0.536169 -0.208629 -2.77781 
0 0 0 0 0 0 0.296032 0.0662939 -0.0554263 1.54814 -0.894945 -1.23915 -0.703386 -0.541986 0.450939 -0.067731 -0.263027 -1.75634 0.0576816 -0.0533257 -0.104338 0.326873 0.670167 -0.0570708 0 0.723921 -0.527475 -0.20731 -2.76302 
0 0 0 0 0 0 0.289239 0.0623706 -0.0512273 1.54785 -0.884946 -1.23405 -0.694862 -0.547725 0.442035 -0.0534997 -0.25019 -1.71687 0.0574122 -0.0602434 -0.11161 0.33699 0.672676 -0.0642308 0 0.735812 -0.518694 -0.205938 -2.74763 
0 0 0 0 0 0 0.282329 0.0583705 -0.0466067 1.547 -0.874838 -1.22854 -0.686104 -0.553387 0.433081 -0.0391799 -0.237156 -1.67701 0.0570759 -0.0668535 -0.118672 0.346828 0.675133 -0.0709983 0 0.747203 -0.509827 -0.204513 -2.73164 
0 0 0 0 0 0 0.275304 0.0542958 -0.0415657 1.54561 -0.864621 -1.22262 -0.677119 -0.558971 0.42408 -0.0247767 -0.223929 -1.63676 0.0566713 -0.0731546 -0.125511 0.35638 0.677539 -0.0773699 0 0.758083 -0.500875 -0.203037 -2.71507 
0 0 0 0 0 0 0.268168 0.050149 -0.0361059 1.54367 -0.854298 -1.2163 -0.667908 -0.564476 0.415036 -0.0102956 -0.210515 -1.59613 0.056197 -0.0791452 -0.132117 0.365637 0.679894 -0.0833424 0 0.768442 -0.491842 -0.201512 -2.69791 
0 0 0 0 0 0 0.260923 0.0459325 -0.0302288 1.54119 -0.84387 -1.20956 -0.658478 -0.569898 0.405952 0.00425801 -0.196919 -1.55514 0.0556518 -0.0848242 -0.138477 0.374594 0.682201 -0.0889128 0 0.77827 -0.482728 -0.199938 -2.68016 
0 0 0 0 0 0 0.253572 0.0416488 -0.0239364 1.53817 -0.833339 -1.20243 -0.648831 -0.575236 0.39683 0.0188788 -0.183146 -1.51379 0.0550345 -0.0901906 -0.14458 0.383244 0.68446 -0.0940786 0 0.787559 -0.473535 -0.198317 -2.66183 
0 0 0 0 0 0 0.246117 0.0373004 -0.0172311 1.5346 -0.822707 -1.1949 -0.638973 -0.580489 0.387675 0.0335611 -0.1692 -1.47209 0.0543439 -0.0952436 -0.150416 0.39158 0.686671 -0.0988373 0 0.796299 -0.464265 -0.19665 -2.64292 
0 0 0 0 0 0 0.23856 0.0328897 -0.0101151 1.5305 -0.811976 -1.18698 -0.628907 -0.585654 0.378488 0.0482994 -0.155089 -1.43006 0.0535791 -0.0999825 -0.155975 0.399596 0.688836 -0.103187 0 0.804483 -0.45492 -0.194938 -2.62343 
0 0 0 0 0 0 0.230905 0.0284195 -0.00259132 1.52586 -0.801148 -1.17867 -0.618637 -0.59073 0.369273 0.0630879 -0.140816 -1.38769 0.0527392 -0.104407 -0.161247 0.407286 0.690955 -0.107125 0 0.812102 -0.445502 -0.193183 -2.60337 
0 0 0 0 0 0 0.223154 0.0238922 0.00533737 1.52069 -0.790225 -1.16998 -0.60817 -0.595714 0.360033 0.077921 -0.126387 -1.34499 0.0518232 -0.108517 -0.166222 0.414646 0.693029 -0.110652 0 0.81915 -0.436012 -0.191386 -2.58275 
0 0 0 0 0 0 0.21531 0.0193107 0.0136677 1.51499 -0.779209 -1.1609 -0.597508 -0.600605 0.350771 0.0927928 -0.111809 -1.30199 0.0508304 -0.112312 -0.170893 0.421669 0.69506 -0.113764 0 0.825619 -0.426453 -0.189549 -2.56156 
0 0 0 0 0 0 0.207376 0.0146774 0.0223963 1.50876 -0.768103 -1.15145 -0.586656 -0.605401 0.341489 0.107698 -0.0970854 -1.25868 0.0497602 -0.115792 -0.175251 0.428352 0.697047 -0.116461 0 0.831504 -0.416826 -0.187672 -2.53981 
0 0 0 0 0 0 0.199355 0.00999524 0.0315193 1.50201 -0.756908 -1.14163 -0.57562 -0.610101 0.332192 0.122629 -0.0822233 -1.21508 0.048612 -0.118959 -0.179288 0.434688 0.698992 -0.118743 0 0.836798 -0.407134 -0.185756 -2.51751 
0 0 0 0 0 0 0.191248 0.0052668 0.0410328 1.49475 -0.745628 -1.13144 -0.564404 -0.614703 0.32288 0.137582 -0.0672281 -1.17119 0.0473854 -0.121811 -0.182997 0.440675 0.700896 -0.120609 0 0.841497 -0.397377 -0.183804 -2.49465 
0 0 0 0 0 0 0.18306 0.000494867 0.0509326 1.48697 -0.734264 -1.12089 -0.553013 -0.619206 0.313558 0.15255 -0.0521055 -1.12703 0.0460799 -0.124351 -0.186372 0.446308 0.702759 -0.122059 0 0.845596 -0.387558 -0.181816 -2.47125 
0 0 0 0 0 0 0.174793 -0.00431778 0.0612142 1.47868 -0.722819 -1.10998 -0.541452 -0.623607 0.304228 0.167527 -0.0368615 -1.0826 0.0446954 -0.126578 -0.189407 0.451584 0.704582 -0.123093 0 0.849091 -0.377679 -0.179793 -2.44731 
0 0 0 0 0 0 0.16645 -0.00916835 0.071873 1.46989 -0.711296 -1.09872 -0.529725 -0.627905 0.294893 0.182506 -0.021502 -1.03791 0.0432316 -0.128494 -0.192097 0.456498 0.706366 -0.123712 0 0.851978 -0.367742 -0.177737 -2.42283 
0 0 0 0 0 0 0.158033 -0.014054 0.082904 1.46059 -0.699697 -1.08712 -0.517838 -0.632099 0.285555 0.197483 -0.00603293 -0.992978 0.0416885 -0.130101 -0.194437 0.46105 0.708111 -0.123915 0 0.854255 -0.357748 -0.175648 -2.39782 
0 0 0 0 0 0 0.149547 -0.018972 0.0943019 1.45081 -0.688024 -1.07517 -0.505796 -0.636188 0.276217 0.21245 0.00953963 -0.947807 0.0400662 -0.131399 -0.196423 0.465235 0.709818 -0.123705 0 0.855918 -0.347699 -0.173528 -2.37229 
0 0 0 0 0 0 0.140993 -0.0239194 0.106061 1.44054 -0.67628 -1.06289 -0.493605 -0.64017 0.266882 0.227402 0.0252096 -0.902409 0.0383649 -0.13239 -0.198052 0.469051 0.711488 -0.123083 0 0.856966 -0.337598 -0.171379 -2.34623 
0 0 0 0 0 0 0.132375 -0.0288935 0.118177 1.42978 -0.664469 -1.05028 -0.481268 -0.644043 0.257552 0.242332 0.0409708 -0.856793 0.0365847 -0.133077 -0.19932 0.472497 0.713122 -0.122049 0 0.857397 -0.327446 -0.1692 -2.31966 
0 0 0 0 0 0 0.123696 -0.0338912 0.130642 1.41855 -0.652592 -1.03734 -0.468793 -0.647807 0.24823 0.257233 0.056817 -0.81097 0.0347262 -0.13346 -0.200225 0.47557 0.714719 -0.120607 0 0.857211 -0.317246 -0.166994 -2.29258 
0 0 0 0 0 0 0.114958 -0.0389098 0.143452 1.40686 -0.640652 -1.02409 -0.456183 -0.65146 0.238918 0.272101 0.0727419 -0.764948 0.0327897 -0.133543 -0.200767 0.47827 0.716281 -0.118757 0 0.856408 -0.306998 -0.16476 -2.265 
0 0 0 0 0 0 0.106166 -0.0439464 0.156599 1.39469 -0.628653 -1.01052 -0.443445 -0.655 0.229619 0.286928 0.0887394 -0.718739 0.0307759 -0.133328 -0.200944 0.480595 0.717809 -0.116503 0 0.854986 -0.296705 -0.162502 -2.23691 
0 0 0 0 0 0 0.0973212 -0.0489981 0.170077 1.38208 -0.616598 -0.996648 -0.430583 -0.658428 0.220335 0.301708 0.104803 -0.672351 0.0286855 -0.132817 -0.200755 0.482544 0.719302 -0.113847 0 0.852948 -0.286369 -0.160218 -2.20834 
0 0 0 0 0 0 0.0884277 -0.054062 0.183879 1.36901 -0.604488 -0.982476 -0.417603 -0.66174 0.211068 0.316435 0.120926 -0.625796 0.0265193 -0.132013 -0.200202 0.484118 0.720762 -0.110792 0 0.850295 -0.275993 -0.157911 -2.17928 
0 0 0 0 0 0 0.0794883 -0.0591353 0.197998 1.35551 -0.592328 -0.968011 -0.404512 -0.664938 0.201822 0.331103 0.137103 -0.579084 0.0242782 -0.130919 -0.199285 0.485316 0.722188 -0.107342 0 0.847028 -0.265576 -0.155581 -2.14975 
0 0 0 0 0 0 0.0705062 -0.0642149 0.212427 1.34157 -0.58012 -0.953259 -0.391313 -0.668018 0.192597 0.345704 0.153326 -0.532223 0.0219633 -0.129538 -0.198006 0.486138 0.723582 -0.1035 0 0.84315 -0.255123 -0.153229 -2.11974 
0 0 0 0 0 0 0.0614845 -0.0692981 0.227159 1.3272 -0.567868 -0.938227 -0.378014 -0.670981 0.183396 0.360234 0.16959 -0.485226 0.0195758 -0.127873 -0.196368 0.486586 0.724943 -0.0992701 0 0.838664 -0.244634 -0.150857 -2.08927 
0 0 0 0 0 0 0.0524265 -0.074382 0.242185 1.31242 -0.555574 -0.922922 -0.364619 -0.673826 0.174222 0.374685 0.185887 -0.438101 0.0171168 -0.125928 -0.194372 0.486659 0.726273 -0.0946559 0 0.833574 -0.234112 -0.148465 -2.05834 
0 0 0 0 0 0 0.0433353 -0.0794636 0.257498 1.29723 -0.543241 -0.907349 -0.351134 -0.676551 0.165077 0.389051 0.202212 -0.390859 0.0145878 -0.123706 -0.192024 0.48636 0.727572 -0.0896621 0 0.827883 -0.223558 -0.146053 -2.02695 
0 0 0 0 0 0 0.0342141 -0.0845401 0.27309 1.28164 -0.530874 -0.891517 -0.337566 -0.679155 0.155962 0.403326 0.218557 -0.343511 0.0119903 -0.121211 -0.189326 0.485689 0.728839 -0.0842934 0 0.821596 -0.212975 -0.143624 -1.99513 
0 0 0 0 0 0 0.0250661 -0.0896087 0.288953 1.26566 -0.518474 -0.875432 -0.323919 -0.681638 0.14688 0.417504 0.234917 -0.296066 0.00932574 -0.118447 -0.186285 0.484649 0.730076 -0.0785546 0 0.814718 -0.202364 -0.141177 -1.96286 
0 0 0 0 0 0 0.0158946 -0.0946665 0.305078 1.24929 -0.506046 -0.859101 -0.3102 -0.683999 0.137833 0.431578 0.251283 -0.248536 0.0065959 -0.115418 -0.182904 0.483242 0.731283 -0.072451 0 0.807254 -0.191727 -0.138714 -1.93017 
0 0 0 0 0 0 0.00670272 -0.0997106 0.321456 1.23255 -0.493593 -0.842532 -0.296414 -0.686237 0.128822 0.445542 0.267651 -0.20093 0.00380255 -0.112128 -0.179192 0.48147 0.73246 -0.065988 0 0.799212 -0.181067 -0.136235 -1.89706 
0 0 0 0 0 0 -0.00250616 -0.104738 0.338078 1.21545 -0.481117 -0.82573 -0.282567 -0.688351 0.11985 0.45939 0.284012 -0.153259 0.00094757 -0.108582 -0.175153 0.479337 0.733608 -0.0591712 0 0.790597 -0.170385 -0.13374 -1.86353 
0 0 0 0 0 0 -0.0117288 -0.109747 0.354937 1.198 -0.468623 -0.808705 -0.268665 -0.690341 0.110919 0.473116 0.30036 -0.105533 -0.00196705 -0.104785 -0.170796 0.476844 0.734726 -0.0520068 0 0.781417 -0.159683 -0.131232 -1.82959 
0 0 0 0 0 0 -0.020962 -0.114733 0.372021 1.1802 -0.456114 -0.791463 -0.254715 -0.692206 0.102029 0.486712 0.316689 -0.0577622 -0.00493923 -0.100741 -0.166128 0.473997 0.735815 -0.0445007 0 0.77168 -0.148963 -0.12871 -1.79526 
0 0 0 0 0 0 -0.0302023 -0.119694 0.389322 1.16207 -0.443593 -0.774011 -0.240721 -0.693946 0.0931845 0.500174 0.332992 -0.00995786 -0.0079668 -0.0964543 -0.161157 0.470798 0.736875 -0.0366596 0 0.761393 -0.138227 -0.126176 -1.76053 
0 0 0 0 0 0 -0.0394466 -0.124628 0.406831 1.14361 -0.431063 -0.756357 -0.22669 -0.695559 0.0843854 0.513496 0.349261 0.0378699 -0.0110475 -0.091931 -0.155893 0.467251 0.737907 -0.0284901 0 0.750565 -0.127478 -0.123629 -1.72542 
0 0 0 0 0 0 -0.0486915 -0.129531 0.424537 1.12484 -0.418529 -0.738509 -0.212627 -0.697046 0.0756339 0.52667 0.365491 0.0857108 -0.0141789 -0.0871758 -0.150345 0.463362 0.738911 -0.0199991 0 0.739205 -0.116716 -0.12107 -1.68994 
0 0 0 0 0 0 -0.0579337 -0.134401 0.442432 1.10577 -0.405993 -0.720474 -0.19854 -0.698405 0.0669316 0.539691 0.381675 0.133554 -0.0173586 -0.0821941 -0.144523 0.459133 0.739887 -0.0111938 0 0.727324 -0.105944 -0.118501 -1.65409 
0 0 0 0 0 0 -0.0671698 -0.139235 0.460503 1.0864 -0.393459 -0.70226 -0.184433 -0.699637 0.0582802 0.552553 0.397805 0.18139 -0.0205842 -0.0769914 -0.138437 0.454571 0.740834 -0.00208159 0 0.71493 -0.0951639 -0.115921 -1.61788 
0 0 0 0 0 0 -0.0763966 -0.144031 0.478742 1.06676 -0.380932 -0.683874 -0.170313 -0.70074 0.0496811 0.56525 0.413875 0.229207 -0.0238528 -0.0715734 -0.132098 0.449681 0.741754 0.00732998 0 0.702035 -0.0843776 -0.113331 -1.58133 
0 0 0 0 0 0 -0.0856107 -0.148785 0.497139 1.04684 -0.368413 -0.665325 -0.156185 -0.701715 0.0411359 0.577776 0.429878 0.276996 -0.027162 -0.0659456 -0.125518 0.444468 0.742646 0.0170331 0 0.688649 -0.0735871 -0.110732 -1.54443 
0 0 0 0 0 0 -0.0948088 -0.153496 0.515682 1.02667 -0.355908 -0.646619 -0.142056 -0.702561 0.0326461 0.590125 0.445808 0.324745 -0.0305089 -0.0601141 -0.118708 0.438937 0.74351 0.0270196 0 0.674784 -0.0627943 -0.108124 -1.5072 
0 0 0 0 0 0 -0.103988 -0.158161 0.534361 1.00625 -0.343419 -0.627765 -0.127932 -0.703278 0.0242132 0.602291 0.461658 0.372445 -0.0338907 -0.0540847 -0.111681 0.433095 0.744347 0.0372815 0 0.660451 -0.052001 -0.105508 -1.46965 
0 0 0 0 0 0 -0.113144 -0.162776 0.553165 0.985599 -0.33095 -0.608772 -0.113818 -0.703866 0.0158384 0.61427 0.47742 0.420084 -0.0373044 -0.0478637 -0.104449 0.426949 0.745156 0.0478101 0 0.645663 -0.0412094 -0.102884 -1.43178 
0 0 0 0 0 0 -0.122274 -0.16734 0.572084 0.964721 -0.318505 -0.589645 -0.0997211 -0.704324 0.00752323 0.626054 0.493089 0.467654 -0.0407472 -0.0414573 -0.0970253 0.420503 0.745938 0.0585969 0 0.630433 -0.0304212 -0.100252 -1.39361 
0 0 0 0 0 0 -0.131374 -0.17185 0.591106 0.943631 -0.306087 -0.570394 -0.0856465 -0.704652 -0.000731112 0.637638 0.508658 0.515142 -0.0442159 -0.0348718 -0.0894231 0.413766 0.746692 0.0696332 0 0.614772 -0.0196385 -0.0976138 -1.35515 
0 0 0 0 0 0 -0.140442 -0.176303 0.610221 0.922342 -0.293701 -0.551027 -0.0716005 -0.70485 -0.00892334 0.649018 0.524119 0.562539 -0.0477076 -0.0281137 -0.081656 0.406744 0.747419 0.0809098 0 0.598696 -0.00886311 -0.0949688 -1.31639 
0 0 0 0 0 0 -0.149474 -0.180697 0.629417 0.900866 -0.281349 -0.53155 -0.0575891 -0.704918 -0.0170522 0.660187 0.539466 0.609834 -0.051219 -0.0211896 -0.0737382 0.399445 0.748119 0.0924176 0 0.582217 0.00190293 -0.0923176 -1.27736 
0 0 0 0 0 0 -0.158466 -0.18503 0.648682 0.879214 -0.269036 -0.511973 -0.0436181 -0.704855 -0.0251166 0.671139 0.554693 0.657018 -0.0547471 -0.0141063 -0.0656837 0.391876 0.748791 0.104147 0 0.565349 0.0126577 -0.0896606 -1.23806 
0 0 0 0 0 0 -0.167416 -0.189299 0.668006 0.8574 -0.256765 -0.492304 -0.0296935 -0.704663 -0.0331153 0.681871 0.569793 0.704079 -0.0582885 -0.00687039 -0.0575071 0.384045 0.749435 0.11609 0 0.548107 0.0233994 -0.0869981 -1.1985 
0 0 0 0 0 0 -0.17632 -0.193502 0.687377 0.835436 -0.24454 -0.472549 -0.0158212 -0.704339 -0.0410473 0.692376 0.58476 0.751008 -0.06184 0.000511101 -0.049223 0.375959 0.750052 0.128235 0 0.530506 0.0341259 -0.0843305 -1.15869 
0 0 0 0 0 0 -0.185174 -0.197637 0.706784 0.813333 -0.232364 -0.452718 -0.0020072 -0.703886 -0.0489115 0.702649 0.599586 0.797794 -0.0653983 0.00803121 -0.0408465 0.367627 0.750641 0.140572 0 0.512561 0.0448354 -0.0816581 -1.11863 
0 0 0 0 0 0 -0.193976 -0.201701 0.726214 0.791106 -0.220241 -0.432818 0.0117427 -0.703302 -0.0567069 0.712685 0.614266 0.844427 -0.0689601 0.0156829 -0.0323926 0.359057 0.751202 0.153093 0 0.494286 0.055526 -0.0789811 -1.07835 
0 0 0 0 0 0 -0.202722 -0.205691 0.745656 0.768767 -0.208176 -0.412857 0.0254226 -0.702588 -0.0644325 0.72248 0.628792 0.890896 -0.072522 0.0234589 -0.0238764 0.350258 0.751735 0.165787 0 0.475698 0.0661957 -0.0762998 -1.03785 
0 0 0 0 0 0 -0.211408 -0.209607 0.765099 0.746328 -0.196171 -0.392842 0.0390267 -0.701744 -0.0720873 0.732028 0.643159 0.937193 -0.0760806 0.031352 -0.0153135 0.341238 0.752241 0.178644 0 0.456813 0.0768427 -0.0736146 -0.997137 
0 0 0 0 0 0 -0.220032 -0.213446 0.78453 0.723803 -0.18423 -0.372783 0.0525492 -0.70077 -0.0796706 0.741325 0.65736 0.983306 -0.0796326 0.0393549 -0.00671908 0.332006 0.752718 0.191654 0 0.437647 0.0874649 -0.0709257 -0.956222 
0 0 0 0 0 0 -0.22859 -0.217205 0.803938 0.701204 -0.172357 -0.352687 0.0659844 -0.699665 -0.0871813 0.750366 0.671389 1.02923 -0.0831745 0.0474603 0.00189118 0.322572 0.753166 0.204805 0 0.418216 0.0980606 -0.0682333 -0.915114 
0 0 0 0 0 0 -0.237079 -0.220882 0.823311 0.678544 -0.160556 -0.332561 0.0793264 -0.698432 -0.0946187 0.759146 0.68524 1.07494 -0.0867029 0.0556605 0.0105018 0.312944 0.753586 0.218088 0 0.398536 0.108628 -0.0655377 -0.873825 
0 0 0 0 0 0 -0.245496 -0.224476 0.842636 0.655838 -0.14883 -0.312415 0.0925696 -0.697069 -0.101982 0.76766 0.698905 1.12044 -0.0902144 0.0639481 0.0190972 0.303133 0.753978 0.231492 0 0.378625 0.119165 -0.062839 -0.832363 
0 0 0 0 0 0 -0.253838 -0.227985 0.861902 0.633097 -0.137183 -0.292254 0.105708 -0.695576 -0.10927 0.775906 0.71238 1.16572 -0.0937056 0.0723155 0.0276618 0.293147 0.75434 0.245007 0 0.3585 0.129669 -0.0601375 -0.790739 
0 0 0 0 0 0 -0.2621 -0.231406 0.881097 0.610334 -0.125619 -0.272088 0.118737 -0.693955 -0.116483 0.783877 0.725658 1.21077 -0.0971731 0.080755 0.0361801 0.282996 0.754673 0.258621 0 0.338177 0.140139 -0.0574334 -0.748963 
0 0 0 0 0 0 -0.270281 -0.234738 0.900209 0.587564 -0.11414 -0.251924 0.13165 -0.692206 -0.12362 0.791571 0.738732 1.25557 -0.100613 0.089259 0.0446368 0.27269 0.754977 0.272324 0 0.317675 0.150574 -0.054727 -0.707044 
0 0 0 0 0 0 -0.278377 -0.237978 0.919226 0.564799 -0.102751 -0.231769 0.144441 -0.690328 -0.130679 0.798982 0.751598 1.30012 -0.104023 0.0978196 0.0530164 0.262239 0.755251 0.286105 0 0.297011 0.16097 -0.0520183 -0.664993 
0 0 0 0 0 0 -0.286385 -0.241125 0.938136 0.542052 -0.0914558 -0.211632 0.157106 -0.688322 -0.137661 0.806108 0.764249 1.34441 -0.107399 0.106429 0.0613038 0.251654 0.755495 0.299952 0 0.276202 0.171327 -0.0493076 -0.622819 
0 0 0 0 0 0 -0.294301 -0.244178 0.956926 0.519337 -0.0802571 -0.19152 0.169639 -0.686189 -0.144565 0.812944 0.776678 1.38842 -0.110738 0.11508 0.0694839 0.240943 0.755709 0.313856 0 0.255266 0.181642 -0.0465951 -0.580534 
0 0 0 0 0 0 -0.302123 -0.247134 0.975586 0.496667 -0.0691588 -0.171441 0.182035 -0.683929 -0.151391 0.819487 0.788882 1.43216 -0.114036 0.123763 0.0775419 0.230119 0.755893 0.327804 0 0.234222 0.191913 -0.043881 -0.538146 
0 0 0 0 0 0 -0.309847 -0.249991 0.994102 0.474055 -0.0581642 -0.151402 0.194287 -0.681543 -0.158136 0.825732 0.800853 1.4756 -0.11729 0.132472 0.085463 0.21919 0.756045 0.341786 0 0.213086 0.202139 -0.0411653 -0.495666 
0 0 0 0 0 0 -0.317471 -0.252749 1.01246 0.451515 -0.0472769 -0.13141 0.206391 -0.67903 -0.164803 0.831677 0.812586 1.51874 -0.120497 0.141198 0.0932328 0.208167 0.756167 0.355792 0 0.191878 0.212318 -0.0384484 -0.453104 
0 0 0 0 0 0 -0.324991 -0.255405 1.03066 0.429059 -0.0365003 -0.111474 0.218342 -0.676392 -0.171389 0.837318 0.824075 1.56157 -0.123654 0.149934 0.100837 0.197061 0.756258 0.369808 0 0.170615 0.222448 -0.0357304 -0.410471 
0 0 0 0 0 0 -0.332405 -0.257958 1.04867 0.4067 -0.0258378 -0.0915993 0.230135 -0.67363 -0.177894 0.842653 0.835316 1.60409 -0.126758 0.158671 0.108262 0.185883 0.756317 0.383826 0 0.149316 0.232526 -0.0330114 -0.367775 
0 0 0 0 0 0 -0.33971 -0.260407 1.0665 0.384452 -0.0152928 -0.0717947 0.241764 -0.670743 -0.184318 0.847677 0.846303 1.64627 -0.129805 0.167402 0.115494 0.174642 0.756344 0.397832 0 0.127998 0.242552 -0.0302917 -0.325029 
0 0 0 0 0 0 -0.346902 -0.26275 1.08412 0.362328 -0.00486854 -0.0520669 0.253224 -0.667732 -0.19066 0.852388 0.85703 1.68812 -0.132792 0.176118 0.12252 0.16335 0.756339 0.411818 0 0.10668 0.252524 -0.0275714 -0.28224 
0 0 0 0 0 0 -0.353978 -0.264985 1.10153 0.340341 0.00543163 -0.032423 0.264511 -0.664598 -0.196921 0.856784 0.867492 1.72962 -0.135717 0.184812 0.129326 0.152018 0.756301 0.42577 0 0.0853794 0.262439 -0.0248507 -0.239421 
0 0 0 0 0 0 -0.360937 -0.267112 1.11872 0.318504 0.0156045 -0.0128701 0.275619 -0.661341 -0.2031 0.860861 0.877684 1.77076 -0.138577 0.193475 0.135901 0.140655 0.756231 0.439679 0 0.0641154 0.272296 -0.0221298 -0.19658 
0 0 0 0 0 0 -0.367775 -0.269128 1.13567 0.296829 0.0256468 0.00658481 0.286544 -0.657963 -0.209195 0.864617 0.887602 1.81154 -0.141368 0.2021 0.142231 0.129274 0.756127 0.453534 0 0.0429056 0.282093 -0.0194089 -0.153728 
0 0 0 0 0 0 -0.374488 -0.271033 1.15237 0.27533 0.0355555 0.0259349 0.297281 -0.654464 -0.215208 0.86805 0.89724 1.85195 -0.144088 0.210679 0.148306 0.117884 0.75599 0.467322 0 0.0217682 0.291829 -0.0166882 -0.110875 
0 0 0 0 0 0 -0.381076 -0.272826 1.16881 0.254019 0.0453273 0.0451734 0.307825 -0.650845 -0.221138 0.871157 0.906593 1.89197 -0.146735 0.219203 0.154114 0.106496 0.755818 0.481034 0 0.000720964 0.3015 -0.013968 -0.0680314 
0 0 0 0 0 0 -0.387534 -0.274505 1.18498 0.232909 0.0549593 0.0642936 0.318172 -0.647106 -0.226984 0.873936 0.915658 1.93161 -0.149305 0.227665 0.159644 0.095121 0.755613 0.494659 0 -0.020218 0.311107 -0.0112484 -0.0252068 
0 0 0 0 0 0 -0.39386 -0.276069 1.20086 0.212012 0.0644485 0.0832889 0.328317 -0.643248 -0.232746 0.876386 0.924428 1.97084 -0.151797 0.236058 0.164886 0.0837697 0.755373 0.508186 0 -0.041031 0.320646 -0.00852967 0.0175887 
0 0 0 0 0 0 -0.400052 -0.277517 1.21646 0.191342 0.0737918 0.102153 0.338256 -0.639272 -0.238425 0.878504 0.9329 2.00967 -0.154207 0.244372 0.169829 0.0724528 0.755098 0.521604 0 -0.0617003 0.330117 -0.00581204 0.060345 
0 0 0 0 0 0 -0.406107 -0.278848 1.23175 0.170909 0.0829864 0.120879 0.347985 -0.635179 -0.244019 0.880289 0.94107 2.04808 -0.156533 0.252601 0.174466 0.0611808 0.754788 0.534902 0 -0.0822084 0.339517 -0.00309578 0.103052 
0 0 0 0 0 0 -0.412022 -0.280062 1.24673 0.150727 0.0920294 0.139461 0.357498 -0.63097 -0.249528 0.881739 0.948932 2.08606 -0.158773 0.260736 0.178785 0.0499642 0.754442 0.548071 0 -0.102538 0.348845 -0.000381141 0.1457 
0 0 0 0 0 0 -0.417795 -0.281157 1.26138 0.130807 0.100918 0.157892 0.366793 -0.626645 -0.254953 0.882852 0.956484 2.12362 -0.160926 0.268771 0.18278 0.0388136 0.754061 0.561099 0 -0.122671 0.358099 0.0023316 0.188279 
0 0 0 0 0 0 -0.423423 -0.282132 1.27569 0.111161 0.10965 0.176167 0.375864 -0.622206 -0.260293 0.883628 0.963721 2.16073 -0.162988 0.276697 0.186442 0.0277394 0.753643 0.573977 0 -0.142592 0.367277 0.00504216 0.230779 
0 0 0 0 0 0 -0.428905 -0.282987 1.28967 0.0918018 0.118221 0.19428 0.384709 -0.617654 -0.265548 0.884066 0.970638 2.1974 -0.164959 0.284506 0.189765 0.0167519 0.753188 0.586694 0 -0.162283 0.376378 0.00775024 0.273191 
0 0 0 0 0 0 -0.434237 -0.28372 1.30328 0.0727403 0.126631 0.212224 0.393323 -0.612988 -0.270718 0.884164 0.977233 2.23361 -0.166835 0.292192 0.192742 0.00586138 0.752697 0.599239 0 -0.181727 0.3854 0.0104555 0.315504 
0 0 0 0 0 0 -0.439418 -0.284332 1.31653 0.0539882 0.134875 0.229994 0.401702 -0.608211 -0.275802 0.883921 0.983502 2.26935 -0.168616 0.299746 0.195366 -0.00492205 0.752168 0.611604 0 -0.200908 0.394342 0.0131577 0.357709 
0 0 0 0 0 0 -0.444444 -0.284821 1.32941 0.0355569 0.142952 0.247584 0.409842 -0.603324 -0.2808 0.883338 0.989441 2.30463 -0.170299 0.307162 0.197632 -0.0155883 0.751601 0.623779 0 -0.219811 0.403201 0.0158563 0.399797 
0 0 0 0 0 0 -0.449315 -0.285187 1.3419 0.0174574 0.15086 0.264989 0.417741 -0.598327 -0.285713 0.882413 0.995046 2.33942 -0.171884 0.314432 0.199536 -0.0261275 0.750997 0.635753 0 -0.238418 0.411976 0.0185512 0.441756 
0 0 0 0 0 0 -0.454028 -0.285429 1.35399 -0.000299182 0.158595 0.282204 0.425394 -0.593221 -0.29054 0.881145 1.00031 2.37373 -0.173369 0.321549 0.201073 -0.0365299 0.750354 0.647517 0 -0.256714 0.420665 0.0212418 0.483579 
0 0 0 0 0 0 -0.45858 -0.285546 1.36568 -0.017702 0.166156 0.299222 0.432798 -0.588008 -0.295281 0.879536 1.00524 2.40755 -0.174752 0.328506 0.20224 -0.0467857 0.749672 0.659062 0 -0.274684 0.429267 0.0239278 0.525256 
0 0 0 0 0 0 -0.462971 -0.28554 1.37696 -0.0347405 0.17354 0.316039 0.43995 -0.582688 -0.299935 0.877584 1.00983 2.44086 -0.176032 0.335295 0.203034 -0.0568855 0.748951 0.670378 0 -0.292312 0.437781 0.0266087 0.566777 
0 0 0 0 0 0 -0.467197 -0.285407 1.38782 -0.0514042 0.180746 0.33265 0.446846 -0.577263 -0.304503 0.875291 1.01407 2.47367 -0.177209 0.341911 0.203453 -0.0668199 0.748191 0.681457 0 -0.309584 0.446204 0.0292843 0.608132 
0 0 0 0 0 0 -0.471257 -0.28515 1.39825 -0.0676828 0.187771 0.349049 0.453484 -0.571734 -0.308985 0.872655 1.01796 2.50596 -0.178281 0.348345 0.203494 -0.0765797 0.747392 0.69229 0 -0.326486 0.454535 0.0319539 0.649313 
0 0 0 0 0 0 -0.475148 -0.284766 1.40824 -0.0835663 0.194613 0.365233 0.459861 -0.566102 -0.313379 0.869677 1.0215 2.53773 -0.179248 0.354591 0.203157 -0.0861558 0.746552 0.702868 0 -0.343002 0.462773 0.0346171 0.690311 
0 0 0 0 0 0 -0.478871 -0.284257 1.41779 -0.0990449 0.201271 0.381196 0.465973 -0.560367 -0.317687 0.866359 1.02469 2.56897 -0.180109 0.360643 0.202442 -0.0955396 0.745672 0.713182 0 -0.359119 0.470915 0.0372735 0.731116 
0 0 0 0 0 0 -0.482421 -0.283621 1.42688 -0.114109 0.207742 0.396934 0.471818 -0.554532 -0.321908 0.8627 1.02752 2.59967 -0.180864 0.366495 0.201349 -0.104722 0.744752 0.723225 0 -0.374824 0.478962 0.0399225 0.771719 
0 0 0 0 0 0 -0.485799 -0.282859 1.4355 -0.128749 0.214026 0.412443 0.477393 -0.548598 -0.326041 0.858702 1.03 2.62984 -0.181511 0.372139 0.199879 -0.113695 0.74379 0.732987 0 -0.390104 0.48691 0.0425636 0.812111 
0 0 0 0 0 0 -0.489001 -0.28197 1.44366 -0.142956 0.22012 0.427717 0.482696 -0.542565 -0.330087 0.854365 1.03211 2.65946 -0.182051 0.377569 0.198033 -0.12245 0.742788 0.742462 0 -0.404945 0.494759 0.0451963 0.852284 
0 0 0 0 0 0 -0.492028 -0.280954 1.45135 -0.156721 0.226023 0.442754 0.487724 -0.536436 -0.334046 0.849691 1.03386 2.68852 -0.182484 0.38278 0.195814 -0.13098 0.741744 0.751642 0 -0.419335 0.502506 0.04782 0.892228 
0 0 0 0 0 0 -0.494877 -0.279812 1.45855 -0.170035 0.231733 0.457549 0.492475 -0.53021 -0.337916 0.84468 1.03525 2.71702 -0.182809 0.387766 0.193225 -0.139275 0.740658 0.760519 0 -0.433262 0.510152 0.0504341 0.931935 
0 0 0 0 0 0 -0.497546 -0.278543 1.46526 -0.182891 0.237249 0.472098 0.496947 -0.52389 -0.341699 0.839335 1.03627 2.74496 -0.183027 0.39252 0.190269 -0.147329 0.73953 0.769086 0 -0.446715 0.517693 0.0530381 0.971397 
0 0 0 0 0 0 -0.500035 -0.277148 1.47147 -0.195278 0.24257 0.486397 0.501138 -0.517477 -0.345393 0.833656 1.03693 2.77233 -0.183138 0.397037 0.186951 -0.155135 0.73836 0.777335 0 -0.459682 0.52513 0.0556312 1.0106 
0 0 0 0 0 0 -0.502342 -0.275626 1.47718 -0.207191 0.247695 0.500444 0.505045 -0.510972 -0.348999 0.827647 1.03722 2.79911 -0.183141 0.401312 0.183274 -0.162685 0.737148 0.785261 0 -0.472153 0.53246 0.0582129 1.04955 
0 0 0 0 0 0 -0.504466 -0.273978 1.48238 -0.218621 0.252622 0.514234 0.508667 -0.504377 -0.352516 0.821307 1.03714 2.82532 -0.183039 0.405338 0.179246 -0.169971 0.735893 0.792857 0 -0.484117 0.539682 0.0607825 1.08822 
0 0 0 0 0 0 -0.506407 -0.272204 1.48707 -0.22956 0.257351 0.527764 0.512002 -0.497692 -0.355944 0.81464 1.03669 2.85094 -0.18283 0.409111 0.174871 -0.176989 0.734595 0.800115 0 -0.495564 0.546794 0.0633393 1.12662 
0 0 0 0 0 0 -0.508161 -0.270305 1.49124 -0.240002 0.261881 0.541031 0.515049 -0.490919 -0.359283 0.807648 1.03586 2.87596 -0.182516 0.412626 0.170157 -0.183731 0.733254 0.807031 0 -0.506485 0.553796 0.0658827 1.16473 
0 0 0 0 0 0 -0.50973 -0.26828 1.49488 -0.249939 0.26621 0.554033 0.517805 -0.484061 -0.362533 0.800333 1.03467 2.90038 -0.182098 0.415877 0.16511 -0.190191 0.731869 0.813599 0 -0.516871 0.560687 0.0684119 1.20254 
0 0 0 0 0 0 -0.511111 -0.26613 1.498 -0.259366 0.270338 0.566765 0.52027 -0.477117 -0.365692 0.792697 1.0331 2.92421 -0.181576 0.418861 0.159739 -0.196363 0.730441 0.819812 0 -0.526713 0.567464 0.0709261 1.24005 
0 0 0 0 0 0 -0.512305 -0.263855 1.50058 -0.268275 0.274265 0.579226 0.522443 -0.47009 -0.368762 0.784743 1.03116 2.94742 -0.180952 0.421572 0.154052 -0.202242 0.728969 0.825666 0 -0.536002 0.574126 0.0734247 1.27725 
0 0 0 0 0 0 -0.513309 -0.261457 1.50262 -0.276661 0.277991 0.591414 0.524322 -0.46298 -0.37174 0.776473 1.02885 2.97002 -0.180227 0.424006 0.148057 -0.207822 0.727454 0.831155 0 -0.544733 0.580673 0.0759069 1.31413 
0 0 0 0 0 0 -0.514124 -0.258935 1.50413 -0.284518 0.281513 0.603324 0.525906 -0.45579 -0.374628 0.767892 1.02616 2.992 -0.179401 0.426158 0.141764 -0.213099 0.725894 0.836275 0 -0.552896 0.587104 0.0783718 1.35069 
0 0 0 0 0 0 -0.514749 -0.25629 1.50509 -0.29184 0.284833 0.614956 0.527194 -0.448521 -0.377425 0.759001 1.0231 3.01336 -0.178477 0.428025 0.135184 -0.218068 0.72429 0.841021 0 -0.560486 0.593416 0.0808187 1.38691 
0 0 0 0 0 0 -0.515183 -0.253522 1.5055 -0.298623 0.287951 0.626307 0.528186 -0.441174 -0.38013 0.749804 1.01967 3.03409 -0.177456 0.429603 0.128327 -0.222723 0.722642 0.845389 0 -0.567497 0.599609 0.0832468 1.42279 
0 0 0 0 0 0 -0.515426 -0.250633 1.50535 -0.304862 0.290865 0.637375 0.528881 -0.433752 -0.382743 0.740303 1.01586 3.05419 -0.176339 0.430888 0.121203 -0.227063 0.72095 0.849375 0 -0.573922 0.605682 0.0856552 1.45833 
0 0 0 0 0 0 -0.515477 -0.247623 1.50466 -0.310551 0.293576 0.648158 0.529278 -0.426254 -0.385263 0.730504 1.01168 3.07366 -0.175129 0.431877 0.113824 -0.231081 0.719213 0.852975 0 -0.579757 0.611634 0.0880431 1.49351 
0 0 0 0 0 0 -0.515335 -0.244493 1.50341 -0.315687 0.296085 0.658655 0.529378 -0.418683 -0.387691 0.720408 1.00713 3.09249 -0.173826 0.432566 0.106203 -0.234776 0.717431 0.856185 0 -0.584996 0.617463 0.0904097 1.52833 
0 0 0 0 0 0 -0.515002 -0.241244 1.5016 -0.320266 0.298391 0.668864 0.529178 -0.411041 -0.390025 0.71002 1.00221 3.11067 -0.172433 0.432953 0.0983505 -0.238143 0.715605 0.859004 0 -0.589637 0.623168 0.092754 1.56278 
0 0 0 0 0 0 -0.514475 -0.237876 1.49923 -0.324284 0.300494 0.678784 0.528681 -0.403329 -0.392265 0.699344 0.996913 3.12821 -0.170952 0.433033 0.0902806 -0.24118 0.713734 0.861427 0 -0.593674 0.628749 0.0950751 1.59685 
0 0 0 0 0 0 -0.513756 -0.234391 1.4963 -0.327738 0.302396 0.688413 0.527885 -0.395548 -0.39441 0.688383 0.991251 3.1451 -0.169384 0.432806 0.0820061 -0.243885 0.711818 0.863452 0 -0.597106 0.634205 0.0973723 1.63055 
0 0 0 0 0 0 -0.512844 -0.230789 1.49281 -0.330624 0.304095 0.69775 0.52679 -0.387701 -0.39646 0.677142 0.985222 3.16134 -0.167733 0.432267 0.0735405 -0.246254 0.709858 0.865076 0 -0.599928 0.639534 0.0996446 1.66386 
0 0 0 0 0 0 -0.511739 -0.227072 1.48875 -0.332941 0.305595 0.706795 0.525397 -0.379788 -0.398415 0.665625 0.978825 3.17692 -0.166 0.431415 0.0648977 -0.248287 0.707853 0.866298 0 -0.60214 0.644735 0.101891 1.69677 
0 0 0 0 0 0 -0.510442 -0.22324 1.48413 -0.334686 0.306894 0.715546 0.523706 -0.371812 -0.400273 0.653836 0.972063 3.19184 -0.164187 0.430248 0.0560919 -0.249982 0.705803 0.867116 0 -0.603739 0.649809 0.104111 1.72929 
0 0 0 0 0 0 -0.508951 -0.219295 1.47895 -0.335856 0.307993 0.724003 0.521718 -0.363774 -0.402035 0.64178 0.964938 3.2061 -0.162297 0.428764 0.0471376 -0.251337 0.703708 0.867529 0 -0.604725 0.654753 0.106303 1.76139 
0 0 0 0 0 0 -0.507268 -0.215238 1.4732 -0.33645 0.308894 0.732165 0.519433 -0.355675 -0.403698 0.629461 0.957451 3.2197 -0.160333 0.426961 0.0380496 -0.252352 0.701569 0.867534 0 -0.605097 0.659567 0.108466 1.79309 
0 0 0 0 0 0 -0.505393 -0.21107 1.4669 -0.336467 0.309598 0.740032 0.516851 -0.347518 -0.405264 0.616883 0.949604 3.23263 -0.158296 0.424837 0.028843 -0.253026 0.699385 0.867132 0 -0.604855 0.66425 0.1106 1.82437 
0 0 0 0 0 0 -0.503326 -0.206793 1.46002 -0.335905 0.310105 0.747603 0.513975 -0.339304 -0.40673 0.604053 0.941399 3.24489 -0.156189 0.422392 0.019533 -0.253358 0.697156 0.866322 0 -0.604 0.668801 0.112703 1.85523 
0 0 0 0 0 0 -0.501067 -0.202406 1.45259 -0.334764 0.310418 0.754879 0.510803 -0.331034 -0.408097 0.590975 0.932838 3.25648 -0.154016 0.419625 0.0101351 -0.25335 0.694883 0.865102 0 -0.602531 0.67322 0.114774 1.88566 
0 0 0 0 0 0 -0.498617 -0.197913 1.4446 -0.333043 0.310536 0.76186 0.507338 -0.322711 -0.409363 0.577653 0.923925 3.2674 -0.151778 0.416534 0.000664946 -0.253001 0.692565 0.863474 0 -0.600452 0.677506 0.116814 1.91565 
0 0 0 0 0 0 -0.495977 -0.193315 1.43606 -0.330742 0.310462 0.768545 0.503581 -0.314336 -0.410528 0.564093 0.91466 3.27764 -0.149479 0.413119 -0.00886156 -0.252311 0.690204 0.861436 0 -0.597764 0.681658 0.11882 1.94521 
0 0 0 0 0 0 -0.493146 -0.188612 1.42695 -0.327861 0.310198 0.774935 0.499532 -0.30591 -0.41159 0.5503 0.905047 3.2872 -0.14712 0.40938 -0.0184285 -0.251284 0.687798 0.858991 0 -0.59447 0.685675 0.120791 1.97432 
0 0 0 0 0 0 -0.490127 -0.183806 1.4173 -0.324401 0.309744 0.78103 0.495194 -0.297436 -0.41255 0.53628 0.895088 3.29608 -0.144706 0.405316 -0.0280198 -0.249918 0.685348 0.856138 0 -0.590572 0.689557 0.122727 2.00299 
0 0 0 0 0 0 -0.486919 -0.1789 1.40709 -0.320363 0.309102 0.786832 0.490568 -0.288915 -0.413406 0.522039 0.884787 3.30429 -0.142238 0.400928 -0.0376194 -0.248218 0.682855 0.852879 0 -0.586075 0.693304 0.124627 2.0312 
0 0 0 0 0 0 -0.483523 -0.173894 1.39634 -0.315747 0.308275 0.79234 0.485654 -0.280348 -0.414157 0.50758 0.874147 3.31181 -0.13972 0.396216 -0.0472111 -0.246184 0.680318 0.849214 0 -0.580983 0.696914 0.126489 2.05896 
0 0 0 0 0 0 -0.479941 -0.16879 1.38505 -0.310555 0.307264 0.797556 0.480456 -0.271738 -0.414802 0.492912 0.863169 3.31864 -0.137155 0.39118 -0.0567787 -0.243819 0.677737 0.845146 0 -0.575299 0.700387 0.128314 2.08625 
0 0 0 0 0 0 -0.476173 -0.16359 1.37321 -0.30479 0.306072 0.80248 0.474975 -0.263086 -0.415341 0.478038 0.851859 3.3248 -0.134545 0.385822 -0.0663059 -0.241126 0.675114 0.840676 0 -0.56903 0.703722 0.130099 2.11308 
0 0 0 0 0 0 -0.47222 -0.158295 1.36084 -0.298452 0.304699 0.807114 0.469213 -0.254395 -0.415771 0.462966 0.840219 3.33027 -0.131894 0.380141 -0.0757767 -0.238108 0.672448 0.835807 0 -0.56218 0.70692 0.131844 2.13944 
0 0 0 0 0 0 -0.468083 -0.152908 1.34794 -0.291545 0.303149 0.811458 0.463172 -0.245664 -0.416094 0.4477 0.828252 3.33505 -0.129203 0.37414 -0.0851749 -0.234768 0.669739 0.83054 0 -0.554757 0.709979 0.133548 2.16533 
0 0 0 0 0 0 -0.463763 -0.14743 1.33451 -0.284071 0.301424 0.815515 0.456853 -0.236898 -0.416306 0.432248 0.815963 3.33915 -0.126477 0.367819 -0.0944844 -0.231111 0.666987 0.824879 0 -0.546766 0.7129 0.13521 2.19074 
0 0 0 0 0 0 -0.459262 -0.141863 1.32056 -0.276033 0.299526 0.819285 0.45026 -0.228096 -0.416408 0.416615 0.803354 3.34256 -0.123719 0.36118 -0.103689 -0.22714 0.664194 0.818826 0 -0.538215 0.715681 0.136829 2.21567 
0 0 0 0 0 0 -0.454581 -0.136209 1.3061 -0.267435 0.297457 0.822771 0.443395 -0.219262 -0.416398 0.400808 0.790431 3.34528 -0.12093 0.354226 -0.112774 -0.22286 0.661359 0.812384 0 -0.529111 0.718323 0.138405 2.24011 
0 0 0 0 0 0 -0.449721 -0.13047 1.29112 -0.258279 0.295221 0.825973 0.436259 -0.210395 -0.416275 0.384832 0.777197 3.34732 -0.118114 0.346958 -0.121723 -0.218275 0.658483 0.805558 0 -0.519463 0.720825 0.139935 2.26407 
0 0 0 0 0 0 -0.444684 -0.124648 1.27564 -0.248571 0.29282 0.828895 0.428857 -0.2015 -0.416038 0.368695 0.763655 3.34867 -0.115275 0.339378 -0.130521 -0.213391 0.655565 0.79835 0 -0.509278 0.723188 0.14142 2.28754 
0 0 0 0 0 0 -0.43947 -0.118745 1.25966 -0.238315 0.290256 0.831537 0.421189 -0.192576 -0.415686 0.352403 0.749811 3.34933 -0.112414 0.331489 -0.139152 -0.208214 0.652608 0.790765 0 -0.498566 0.725409 0.142859 2.31051 
0 0 0 0 0 0 -0.434082 -0.112763 1.24319 -0.227514 0.287532 0.833902 0.41326 -0.183626 -0.415218 0.335962 0.735669 3.3493 -0.109535 0.323294 -0.147601 -0.202748 0.649609 0.782807 0 -0.487337 0.72749 0.14425 2.33299 
0 0 0 0 0 0 -0.428521 -0.106704 1.22623 -0.216174 0.284651 0.835992 0.405072 -0.174652 -0.414631 0.319379 0.721232 3.34859 -0.106641 0.314795 -0.155855 -0.196999 0.646572 0.77448 0 -0.475599 0.729431 0.145593 2.35496 
0 0 0 0 0 0 -0.422789 -0.10057 1.20879 -0.204301 0.281617 0.83781 0.396628 -0.165655 -0.413927 0.302661 0.706506 3.3472 -0.103734 0.305996 -0.163898 -0.190975 0.643494 0.765789 0 -0.463364 0.731231 0.146887 2.37644 
0 0 0 0 0 0 -0.416886 -0.0943646 1.19089 -0.191898 0.278432 0.839358 0.38793 -0.156637 -0.413102 0.285814 0.691496 3.34512 -0.100817 0.2969 -0.171716 -0.184682 0.640378 0.756739 0 -0.450642 0.732889 0.148131 2.39741 
0 0 0 0 0 0 -0.410816 -0.0880887 1.17252 -0.178973 0.2751 0.840637 0.378983 -0.1476 -0.412156 0.268846 0.676205 3.34236 -0.0978931 0.287511 -0.179296 -0.178126 0.637223 0.747334 0 -0.437443 0.734407 0.149325 2.41788 
0 0 0 0 0 0 -0.40458 -0.081745 1.15369 -0.16553 0.271623 0.841652 0.369789 -0.138546 -0.411087 0.251764 0.66064 3.33891 -0.0949648 0.277832 -0.186624 -0.171315 0.634031 0.737581 0 -0.423781 0.735784 0.150467 2.43784 
0 0 0 0 0 0 -0.398179 -0.0753358 1.13442 -0.151578 0.268004 0.842405 0.360352 -0.129476 -0.409895 0.234574 0.644804 3.33478 -0.0920348 0.267867 -0.193688 -0.164256 0.6308 0.727485 0 -0.409666 0.737019 0.151557 2.45729 
0 0 0 0 0 0 -0.391615 -0.0688636 1.1147 -0.137121 0.264248 0.842898 0.350675 -0.120392 -0.408578 0.217283 0.628703 3.32997 -0.0891057 0.257621 -0.200474 -0.156957 0.627533 0.717052 0 -0.395112 0.738114 0.152594 2.47623 
0 0 0 0 0 0 -0.384891 -0.0623308 1.09456 -0.122167 0.260358 0.843135 0.340762 -0.111295 -0.407134 0.199898 0.612342 3.32449 -0.0861799 0.247097 -0.206971 -0.149426 0.624229 0.706288 0 -0.38013 0.739067 0.153578 2.49465 
0 0 0 0 0 0 -0.378008 -0.0557398 1.074 -0.106723 0.256337 0.843118 0.330616 -0.102188 -0.405563 0.182428 0.595726 3.31832 -0.08326 0.236302 -0.213167 -0.141672 0.62089 0.695199 0 -0.364733 0.73988 0.154508 2.51256 
0 0 0 0 0 0 -0.370969 -0.0490932 1.05302 -0.0907956 0.252189 0.842852 0.32024 -0.0930721 -0.403862 0.164878 0.578861 3.31149 -0.0803484 0.225238 -0.219051 -0.133702 0.617515 0.683791 0 -0.348936 0.740552 0.155383 2.52996 
0 0 0 0 0 0 -0.363775 -0.0423935 1.03164 -0.0743936 0.247916 0.842338 0.30964 -0.0839491 -0.402032 0.147256 0.561752 3.30398 -0.0774474 0.213912 -0.224612 -0.125526 0.614105 0.672071 0 -0.332752 0.741084 0.156202 2.54684 
0 0 0 0 0 0 -0.356428 -0.0356432 1.00986 -0.0575243 0.243524 0.84158 0.298817 -0.0748206 -0.400069 0.12957 0.544404 3.2958 -0.0745593 0.202327 -0.22984 -0.117152 0.610661 0.660046 0 -0.316195 0.741475 0.156965 2.5632 
0 0 0 0 0 0 -0.348932 -0.0288451 0.987701 -0.0401958 0.239016 0.840583 0.287778 -0.0656883 -0.397974 0.111826 0.526823 3.28695 -0.0716862 0.190491 -0.234725 -0.10859 0.607183 0.647724 0 -0.29928 0.741726 0.157672 2.57904 
0 0 0 0 0 0 -0.341287 -0.0220018 0.965167 -0.0224166 0.234395 0.839348 0.276524 -0.056554 -0.395744 0.0940329 0.509015 3.27743 -0.0688304 0.178408 -0.239258 -0.0998498 0.603672 0.63511 0 -0.282021 0.741838 0.158321 2.59436 
0 0 0 0 0 0 -0.333496 -0.015116 0.94227 -0.00419517 0.229666 0.837881 0.265061 -0.0474193 -0.393379 0.076197 0.490986 3.26725 -0.0659938 0.166083 -0.243431 -0.0909403 0.600129 0.622213 0 -0.264433 0.74181 0.158913 2.60916 
0 0 0 0 0 0 -0.325562 -0.00819041 0.91902 0.0144596 0.224832 0.836184 0.253392 -0.0382859 -0.390876 0.058326 0.472741 3.25641 -0.0631784 0.153523 -0.247236 -0.0818718 0.596554 0.60904 0 -0.246532 0.741643 0.159447 2.62344 
0 0 0 0 0 0 -0.317486 -0.00122778 0.895427 0.0335387 0.219898 0.834261 0.241522 -0.0291554 -0.388235 0.0404274 0.454285 3.24491 -0.0603861 0.140734 -0.250665 -0.0726543 0.592948 0.595599 0 -0.228333 0.741337 0.159922 2.6372 
0 0 0 0 0 0 -0.309271 0.00576907 0.871502 0.0530328 0.214867 0.832116 0.229456 -0.0200296 -0.385454 0.0225088 0.435626 3.23276 -0.0576186 0.127722 -0.253711 -0.0632982 0.589311 0.581898 0 -0.209852 0.740893 0.160338 2.65044 
0 0 0 0 0 0 -0.30092 0.0127973 0.847256 0.0729324 0.209743 0.829754 0.217196 -0.01091 -0.382532 0.00457767 0.416769 3.21996 -0.0548776 0.114493 -0.256369 -0.0538139 0.585645 0.567945 0 -0.191106 0.740311 0.160695 2.66316 
0 0 0 0 0 0 -0.292435 0.0198541 0.822701 0.0932278 0.204531 0.827177 0.204748 -0.00179828 -0.379467 -0.0133585 0.39772 3.20651 -0.0521648 0.101054 -0.258633 -0.0442121 0.58195 0.553747 0 -0.172111 0.739591 0.160992 2.67536 
0 0 0 0 0 0 -0.283819 0.0269365 0.797847 0.113909 0.199235 0.824391 0.192117 0.0073039 -0.376259 -0.0312921 0.378485 3.19241 -0.0494817 0.0874108 -0.260499 -0.0345037 0.578226 0.539314 0 -0.152882 0.738735 0.16123 2.68704 
0 0 0 0 0 0 -0.275073 0.0340416 0.772707 0.134966 0.193858 0.821398 0.179306 0.016395 -0.372905 -0.0492156 0.35907 3.17767 -0.0468296 0.0735714 -0.261961 -0.0246997 0.574474 0.524654 0 -0.133438 0.737742 0.161407 2.6982 
0 0 0 0 0 0 -0.266201 0.0411664 0.747291 0.156389 0.188406 0.818204 0.16632 0.0254733 -0.369404 -0.0671213 0.339482 3.16229 -0.0442099 0.0595421 -0.263016 -0.0148112 0.570695 0.509774 0 -0.113795 0.736614 0.161523 2.70884 
0 0 0 0 0 0 -0.257205 0.048308 0.721613 0.178167 0.182882 0.814813 0.153164 0.0345373 -0.365755 -0.0850018 0.319727 3.14628 -0.0416237 0.0453301 -0.263663 -0.00484957 0.56689 0.494685 0 -0.0939706 0.735351 0.161579 2.71896 
0 0 0 0 0 0 -0.248088 0.0554634 0.695684 0.200289 0.177292 0.811228 0.139843 0.0435853 -0.361957 -0.102849 0.299812 3.12965 -0.0390722 0.0309427 -0.263897 0.00517387 0.563059 0.479395 0 -0.0739815 0.733953 0.161574 2.72856 
0 0 0 0 0 0 -0.238852 0.0626296 0.669515 0.222744 0.171638 0.807455 0.126361 0.0526159 -0.358008 -0.120656 0.279742 3.11238 -0.0365564 0.0163872 -0.263719 0.0152475 0.559204 0.463913 0 -0.0538455 0.732421 0.161508 2.73765 
0 0 0 0 0 0 -0.2295 0.0698034 0.64312 0.245522 0.165925 0.803497 0.112723 0.0616274 -0.353908 -0.138415 0.259524 3.0945 -0.0340771 0.00167109 -0.263127 0.0253598 0.555324 0.448247 0 -0.0335804 0.730757 0.161381 2.74622 
0 0 0 0 0 0 -0.220035 0.0769819 0.616511 0.268612 0.160159 0.79936 0.0989348 0.0706183 -0.349654 -0.156119 0.239164 3.07599 -0.0316353 -0.013198 -0.262122 0.0354989 0.55142 0.432408 0 -0.0132038 0.72896 0.161193 2.75428 
0 0 0 0 0 0 -0.210459 0.0841618 0.5897 0.292001 0.154343 0.795047 0.085 0.0795871 -0.345245 -0.173758 0.21867 3.05688 -0.0292315 -0.0282125 -0.260702 0.045653 0.547494 0.416403 0 0.00726635 0.727032 0.160944 2.76182 
0 0 0 0 0 0 -0.200775 0.0913401 0.562701 0.315679 0.148482 0.790563 0.0709239 0.0885322 -0.340681 -0.191327 0.198047 3.03716 -0.0268664 -0.0433644 -0.258871 0.0558102 0.543546 0.400243 0 0.027812 0.724973 0.160634 2.76885 
0 0 0 0 0 0 -0.190987 0.0985137 0.535525 0.339634 0.14258 0.785913 0.0567117 0.0974522 -0.33596 -0.208818 0.177302 3.01683 -0.0245405 -0.0586459 -0.25663 0.0659585 0.539577 0.383938 0 0.0484152 0.722784 0.160263 2.77538 
0 0 0 0 0 0 -0.181096 0.105679 0.508185 0.363854 0.136642 0.781102 0.0423682 0.106345 -0.33108 -0.226223 0.156443 2.99591 -0.0222542 -0.0740488 -0.253982 0.0760859 0.535587 0.367495 0 0.0690578 0.720466 0.159831 2.78139 
0 0 0 0 0 0 -0.171106 0.112834 0.480696 0.388328 0.130672 0.776133 0.0278986 0.115211 -0.326041 -0.243534 0.135474 2.97439 -0.0200076 -0.0895653 -0.25093 0.0861803 0.531578 0.350925 0 0.0897215 0.71802 0.159339 2.7869 
0 0 0 0 0 0 -0.16102 0.119974 0.453068 0.413043 0.124674 0.771012 0.013308 0.124046 -0.320842 -0.260744 0.114404 2.95229 -0.0178011 -0.105187 -0.247478 0.0962296 0.527549 0.334238 0 0.110388 0.715447 0.158786 2.7919 
0 0 0 0 0 0 -0.15084 0.127097 0.425317 0.437987 0.118654 0.765744 -0.00139863 0.13285 -0.31548 -0.277845 0.0932386 2.92961 -0.0156346 -0.120906 -0.243631 0.106222 0.523502 0.317443 0 0.13104 0.712748 0.158173 2.79641 
0 0 0 0 0 0 -0.140569 0.1342 0.397454 0.463148 0.112616 0.760333 -0.016216 0.141622 -0.309956 -0.294831 0.0719848 2.90634 -0.0135083 -0.136713 -0.239394 0.116144 0.519438 0.30055 0 0.151658 0.709924 0.157499 2.80041 
0 0 0 0 0 0 -0.13021 0.141278 0.369494 0.488514 0.106565 0.754783 -0.0311389 0.15036 -0.304268 -0.311693 0.0506492 2.88251 -0.0114218 -0.1526 -0.234774 0.125985 0.515356 0.283568 0 0.172224 0.706976 0.156766 2.80391 
0 0 0 0 0 0 -0.119767 0.148329 0.341449 0.514072 0.100504 0.749101 -0.0461623 0.159063 -0.298415 -0.328425 0.0292386 2.85812 -0.00937508 -0.168559 -0.229777 0.135733 0.511259 0.266508 0 0.19272 0.703904 0.155974 2.80692 
0 0 0 0 0 0 -0.109242 0.15535 0.313333 0.53981 0.0944386 0.74329 -0.0612807 0.167728 -0.292396 -0.345018 0.00775982 2.83316 -0.00736772 -0.184581 -0.22441 0.145374 0.507146 0.249378 0 0.213128 0.700711 0.155123 2.80944 
0 0 0 0 0 0 -0.0986385 0.162338 0.285159 0.565715 0.0883733 0.737356 -0.0764889 0.176356 -0.286211 -0.361466 -0.0137804 2.80765 -0.00539933 -0.200658 -0.218682 0.154898 0.503019 0.23219 0 0.233429 0.697397 0.154214 2.81147 
0 0 0 0 0 0 -0.0879589 0.169288 0.25694 0.591775 0.0823126 0.731303 -0.0917818 0.184943 -0.279857 -0.377761 -0.0353752 2.78159 -0.0034694 -0.216781 -0.212601 0.164292 0.498877 0.214951 0 0.253607 0.693963 0.153246 2.81301 
0 0 0 0 0 0 -0.0772066 0.176198 0.228691 0.617977 0.0762611 0.725136 -0.107154 0.19349 -0.273334 -0.393896 -0.0570179 2.75499 -0.00157732 -0.232941 -0.206176 0.173544 0.494722 0.197674 0 0.273641 0.69041 0.152221 2.81407 
0 0 0 0 0 0 -0.0663845 0.183066 0.200424 0.644308 0.0702231 0.718861 -0.1226 0.201995 -0.266642 -0.409864 -0.0787016 2.72786 0.000277608 -0.24913 -0.199418 0.182642 0.490555 0.180366 0 0.293516 0.686741 0.151139 2.81464 
0 0 0 0 0 0 -0.0554958 0.189886 0.172153 0.670755 0.0642034 0.712481 -0.138114 0.210456 -0.25978 -0.425658 -0.100419 2.7002 0.00209616 -0.265339 -0.192336 0.191574 0.486376 0.163038 0 0.313213 0.682955 0.15 2.81474 
0 0 0 0 0 0 -0.0445435 0.196657 0.143891 0.697306 0.0582062 0.706002 -0.153692 0.218871 -0.252746 -0.441271 -0.122165 2.67202 0.00387921 -0.281559 -0.184942 0.200329 0.482185 0.1457 0 0.332714 0.679054 0.148806 2.81436 
0 0 0 0 0 0 -0.0335308 0.203375 0.115652 0.723948 0.0522363 0.699428 -0.169327 0.227241 -0.245541 -0.456695 -0.143931 2.64332 0.0056277 -0.297781 -0.177248 0.208895 0.477984 0.128361 0 0.352001 0.675039 0.147557 2.81351 
0 0 0 0 0 0 -0.0224606 0.210036 0.0874492 0.750667 0.046298 0.692765 -0.185015 0.235563 -0.238162 -0.471925 -0.165711 2.61412 0.00734266 -0.313997 -0.169264 0.217261 0.473773 0.111031 0 0.371059 0.670912 0.146253 2.81219 
0 0 0 0 0 0 -0.0113362 0.216639 0.0592962 0.777451 0.0403958 0.686018 -0.20075 0.243836 -0.230611 -0.486952 -0.187498 2.58441 0.0090252 -0.330198 -0.161005 0.225415 0.469553 0.0937203 0 0.389868 0.666674 0.144896 2.8104 
0 0 0 0 0 0 -0.000160737 0.223178 0.0312063 0.804287 0.0345342 0.679191 -0.216526 0.252058 -0.222886 -0.501771 -0.209285 2.55421 0.0106765 -0.346375 -0.152483 0.233345 0.465324 0.0764377 0 0.408413 0.662327 0.143486 2.80816 
0 0 0 0 0 0 0.0110627 0.229652 0.00319278 0.831161 0.0287175 0.672288 -0.232339 0.26023 -0.214986 -0.516373 -0.231065 2.52353 0.0122978 -0.36252 -0.143711 0.241041 0.461087 0.0591931 0 0.426676 0.657871 0.142023 2.80546 
0 0 0 0 0 0 0.022331 0.236056 -0.024731 0.858061 0.0229502 0.665316 -0.248182 0.268348 -0.206912 -0.530754 -0.252833 2.49236 0.0138904 -0.378623 -0.134703 0.248492 0.456842 0.041996 0 0.444641 0.653308 0.14051 2.8023 
0 0 0 0 0 0 0.0336409 0.242389 -0.0525517 0.884975 0.0172366 0.658278 -0.264051 0.276413 -0.198662 -0.544906 -0.27458 2.46072 0.0154558 -0.394677 -0.125475 0.255687 0.452591 0.0248558 0 0.462292 0.648639 0.138946 2.79869 
0 0 0 0 0 0 0.0449893 0.248646 -0.0802563 0.911888 0.011581 0.65118 -0.27994 0.284422 -0.190237 -0.558823 -0.2963 2.42862 0.0169953 -0.410672 -0.11604 0.262615 0.448333 0.00778188 0 0.479612 0.643866 0.137332 2.79464 
0 0 0 0 0 0 0.0563729 0.254824 -0.107831 0.938788 0.0059878 0.644026 -0.295843 0.292375 -0.181637 -0.572498 -0.317988 2.39606 0.0185104 -0.426599 -0.106414 0.269267 0.444069 -0.00921636 0 0.496585 0.638991 0.13567 2.79014 
0 0 0 0 0 0 0.0677887 0.260922 -0.135264 0.965662 0.000461223 0.636821 -0.311755 0.30027 -0.17286 -0.585925 -0.339635 2.36305 0.0200027 -0.442451 -0.0966127 0.275631 0.4398 -0.0261297 0 0.513197 0.634014 0.133961 2.7852 
0 0 0 0 0 0 0.0792332 0.266934 -0.162541 0.992498 -0.0049945 0.62957 -0.327671 0.308106 -0.163907 -0.599098 -0.361235 2.3296 0.0214738 -0.458219 -0.0866513 0.281698 0.435526 -0.0429491 0 0.529431 0.628938 0.132204 2.77984 
0 0 0 0 0 0 0.0907034 0.272859 -0.18965 1.01928 -0.0103752 0.622276 -0.343585 0.315882 -0.154777 -0.612011 -0.382782 2.29572 0.0229253 -0.473895 -0.0765462 0.287458 0.431248 -0.0596653 0 0.545272 0.623763 0.130402 2.77404 
0 0 0 0 0 0 0.102196 0.278694 -0.216578 1.046 -0.0156766 0.614946 -0.359491 0.323597 -0.145471 -0.624657 -0.404269 2.26141 0.024359 -0.489469 -0.0663139 0.292902 0.426966 -0.0762695 0 0.560707 0.618492 0.128556 2.76781 
0 0 0 0 0 0 0.113708 0.284435 -0.243312 1.07264 -0.0208947 0.607584 -0.375386 0.331249 -0.135989 -0.637031 -0.425689 2.22668 0.0257764 -0.504934 -0.0559709 0.29802 0.42268 -0.0927528 0 0.57572 0.613125 0.126666 2.76116 
0 0 0 0 0 0 0.125236 0.290079 -0.269839 1.0992 -0.0260254 0.600193 -0.391262 0.338838 -0.126331 -0.649127 -0.447036 2.19155 0.0271795 -0.520281 -0.0455341 0.302803 0.418391 -0.109106 0 0.590297 0.607665 0.124733 2.7541 
0 0 0 0 0 0 0.136776 0.295624 -0.296147 1.12565 -0.0310647 0.592779 -0.407115 0.346362 -0.116496 -0.660938 -0.468304 2.15601 0.0285699 -0.535503 -0.0350204 0.307242 0.4141 -0.125322 0 0.604424 0.602112 0.122759 2.74662 
0 0 0 0 0 0 0.148326 0.301067 -0.322224 1.15198 -0.0360085 0.585346 -0.422939 0.35382 -0.106486 -0.672461 -0.489485 2.12008 0.0299494 -0.550591 -0.0244472 0.31133 0.409806 -0.14139 0 0.618089 0.596469 0.120745 2.73873 
0 0 0 0 0 0 0.159882 0.306404 -0.348057 1.17819 -0.040853 0.577899 -0.43873 0.361211 -0.0963 -0.683688 -0.510574 2.08377 0.0313199 -0.565537 -0.0138315 0.315057 0.405509 -0.157303 0 0.631278 0.590738 0.118692 2.73044 
0 0 0 0 0 0 0.171441 0.311634 -0.373634 1.20426 -0.0455942 0.570441 -0.454481 0.368534 -0.0859389 -0.694615 -0.531565 2.04708 0.0326832 -0.580334 -0.00319095 0.318416 0.401211 -0.173053 0 0.643978 0.584919 0.116601 2.72175 
0 0 0 0 0 0 0.182999 0.316753 -0.398943 1.23017 -0.0502283 0.562977 -0.470187 0.375787 -0.075403 -0.705236 -0.552449 2.01002 0.0340412 -0.594973 0.00745716 0.3214 0.396912 -0.188631 0 0.656177 0.579014 0.114474 2.71267 
0 0 0 0 0 0 0.194554 0.321759 -0.423972 1.25592 -0.0547515 0.555512 -0.485844 0.38297 -0.0646929 -0.715546 -0.573223 1.97261 0.0353957 -0.609447 0.0180953 0.324 0.392611 -0.20403 0 0.667864 0.573025 0.112311 2.7032 
0 0 0 0 0 0 0.206102 0.326649 -0.44871 1.2815 -0.0591602 0.54805 -0.501445 0.390082 -0.0538091 -0.725541 -0.593878 1.93484 0.0367485 -0.623749 0.0287061 0.326211 0.388309 -0.21924 0 0.679026 0.566954 0.110114 2.69334 
0 0 0 0 0 0 0.21764 0.331421 -0.473145 1.30688 -0.0634506 0.540594 -0.516986 0.397121 -0.0427524 -0.735214 -0.61441 1.89674 0.0381015 -0.63787 0.0392719 0.328024 0.384006 -0.234256 0 0.689654 0.560802 0.107884 2.6831 
0 0 0 0 0 0 0.229164 0.336071 -0.497265 1.33207 -0.0676191 0.533149 -0.532462 0.404086 -0.0315235 -0.744562 -0.634811 1.8583 0.0394566 -0.651805 0.0497755 0.329435 0.379703 -0.249069 0 0.699735 0.554571 0.105622 2.67249 
0 0 0 0 0 0 0.240672 0.340598 -0.52106 1.35704 -0.0716622 0.525719 -0.547867 0.410976 -0.0201233 -0.753579 -0.655076 1.81954 0.0408155 -0.665545 0.0601996 0.330436 0.375399 -0.263672 0 0.70926 0.548263 0.10333 2.6615 
0 0 0 0 0 0 0.252159 0.344999 -0.544517 1.38179 -0.0755763 0.518307 -0.563196 0.41779 -0.00855255 -0.762262 -0.675198 1.78047 0.0421801 -0.679084 0.0705269 0.331023 0.371094 -0.278057 0 0.718219 0.541879 0.101009 2.65015 
0 0 0 0 0 0 0.263624 0.349271 -0.567627 1.40631 -0.0793581 0.510919 -0.578444 0.424528 0.00318762 -0.770605 -0.695173 1.74109 0.0435521 -0.692414 0.0807405 0.33119 0.366788 -0.292218 0 0.726602 0.535421 0.09866 2.63844 
0 0 0 0 0 0 0.275061 0.353413 -0.590378 1.43057 -0.0830041 0.503556 -0.593607 0.431187 0.0150962 -0.778604 -0.714993 1.70142 0.0449333 -0.70553 0.0908235 0.330932 0.362482 -0.306148 0 0.734402 0.528891 0.0962846 2.62638 
0 0 0 0 0 0 0.286469 0.357423 -0.61276 1.45458 -0.0865112 0.496224 -0.608678 0.437767 0.027172 -0.786256 -0.734652 1.66146 0.0463256 -0.718424 0.100759 0.330245 0.358176 -0.319839 0 0.741609 0.522291 0.0938839 2.61396 
0 0 0 0 0 0 0.297843 0.361297 -0.634763 1.47833 -0.0898759 0.488926 -0.623653 0.444267 0.0394137 -0.793556 -0.754146 1.62122 0.0477304 -0.731091 0.110532 0.329124 0.353869 -0.333286 0 0.748215 0.515621 0.0914594 2.6012 
0 0 0 0 0 0 0.309181 0.365034 -0.656376 1.50179 -0.0930953 0.481664 -0.638527 0.450685 0.0518202 -0.8005 -0.773468 1.58072 0.0491496 -0.743523 0.120124 0.327565 0.349561 -0.346481 0 0.754214 0.508885 0.0890124 2.58809 
0 0 0 0 0 0 0.320479 0.368632 -0.67759 1.52496 -0.0961661 0.474444 -0.653295 0.457022 0.0643898 -0.807085 -0.792612 1.53996 0.0505847 -0.755715 0.129521 0.325566 0.345253 -0.359419 0 0.759598 0.502083 0.0865442 2.57466 
0 0 0 0 0 0 0.331734 0.372089 -0.698394 1.54783 -0.0990854 0.467268 -0.667952 0.463274 0.0771213 -0.813308 -0.811573 1.49895 0.0520372 -0.767661 0.138707 0.323122 0.340943 -0.372094 0 0.76436 0.495218 0.0840561 2.56089 
0 0 0 0 0 0 0.342942 0.375402 -0.71878 1.57038 -0.10185 0.46014 -0.682494 0.469443 0.0900129 -0.819163 -0.830345 1.45771 0.0535088 -0.779355 0.147666 0.320232 0.336633 -0.3845 0 0.768495 0.488291 0.0815495 2.5468 
0 0 0 0 0 0 0.354101 0.378571 -0.738737 1.59262 -0.104458 0.453063 -0.696915 0.475526 0.103063 -0.82465 -0.848923 1.41623 0.0550009 -0.790792 0.156385 0.316893 0.332321 -0.396631 0 0.771996 0.481303 0.0790257 2.53239 
0 0 0 0 0 0 0.365207 0.381594 -0.758257 1.61452 -0.106905 0.446039 -0.711211 0.481522 0.11627 -0.829763 -0.867302 1.37454 0.0565149 -0.801966 0.164849 0.313104 0.328007 -0.408482 0 0.77486 0.474258 0.0764861 2.51766 
0 0 0 0 0 0 0.376257 0.384468 -0.77733 1.63609 -0.109189 0.439073 -0.725377 0.487431 0.129632 -0.834501 -0.885475 1.33264 0.0580521 -0.812872 0.173043 0.308862 0.323692 -0.420047 0 0.777082 0.467156 0.073932 2.50263 
0 0 0 0 0 0 0.387247 0.387193 -0.795948 1.65729 -0.111308 0.432166 -0.739409 0.493251 0.143147 -0.83886 -0.903438 1.29054 0.0596138 -0.823506 0.180954 0.304167 0.319374 -0.431322 0 0.778657 0.459999 0.0713646 2.48729 
0 0 0 0 0 0 0.398174 0.389766 -0.814104 1.67814 -0.113258 0.425323 -0.753301 0.498982 0.156812 -0.842838 -0.921185 1.24824 0.0612012 -0.833862 0.18857 0.299019 0.315054 -0.442301 0 0.779583 0.452789 0.0687855 2.47165 
0 0 0 0 0 0 0.409035 0.392186 -0.831787 1.69862 -0.115038 0.418545 -0.767049 0.504621 0.170627 -0.846433 -0.938711 1.20577 0.0628154 -0.843935 0.195877 0.293416 0.310731 -0.45298 0 0.779856 0.445529 0.0661958 2.45572 
0 0 0 0 0 0 0.419827 0.394452 -0.848991 1.71872 -0.116645 0.411836 -0.780649 0.51017 0.184588 -0.849641 -0.956011 1.16313 0.0644576 -0.853722 0.202864 0.28736 0.306404 -0.463355 0 0.779474 0.438218 0.0635968 2.43951 
0 0 0 0 0 0 0.430546 0.396563 -0.865707 1.73843 -0.118076 0.405197 -0.794097 0.515625 0.198694 -0.852461 -0.97308 1.12033 0.0661286 -0.863219 0.20952 0.28085 0.302073 -0.473421 0 0.778435 0.43086 0.06099 2.42301 
0 0 0 0 0 0 0.44119 0.398518 -0.881928 1.75774 -0.11933 0.398633 -0.807387 0.520987 0.212942 -0.854891 -0.989914 1.07738 0.0678294 -0.87242 0.215833 0.273888 0.297738 -0.483175 0 0.776737 0.423456 0.0583765 2.40623 
0 0 0 0 0 0 0.451754 0.400315 -0.897648 1.77664 -0.120403 0.392144 -0.820516 0.526253 0.227329 -0.856929 -1.00651 1.0343 0.0695608 -0.881323 0.221793 0.266475 0.293398 -0.492611 0 0.77438 0.416008 0.0557577 2.38918 
0 0 0 0 0 0 0.462236 0.401953 -0.912858 1.79513 -0.121295 0.385733 -0.833479 0.531424 0.241853 -0.858574 -1.02285 0.991078 0.0713236 -0.889923 0.227391 0.258613 0.289052 -0.501728 0 0.771365 0.408518 0.0531349 2.37187 
0 0 0 0 0 0 0.472632 0.403432 -0.927552 1.8132 -0.122003 0.379403 -0.846272 0.536499 0.256512 -0.859822 -1.03895 0.947741 0.0731183 -0.898219 0.232618 0.250305 0.284701 -0.510521 0 0.767689 0.400987 0.0505093 2.35429 
0 0 0 0 0 0 0.48294 0.40475 -0.941723 1.83084 -0.122525 0.373155 -0.858891 0.541475 0.271302 -0.860675 -1.05479 0.904294 0.0749455 -0.906205 0.237464 0.241553 0.280342 -0.518988 0 0.763356 0.393417 0.0478821 2.33646 
0 0 0 0 0 0 0.493155 0.405908 -0.955366 1.84803 -0.12286 0.366992 -0.871332 0.546353 0.286221 -0.861129 -1.07038 0.860749 0.0768056 -0.91388 0.241923 0.232359 0.275976 -0.527124 0 0.758365 0.38581 0.0452546 2.31838 
0 0 0 0 0 0 0.503275 0.406904 -0.968474 1.86479 -0.123004 0.360916 -0.88359 0.55113 0.301266 -0.861185 -1.08569 0.817115 0.0786991 -0.921241 0.245987 0.222729 0.271602 -0.534928 0 0.752719 0.378168 0.0426281 2.30005 
0 0 0 0 0 0 0.513297 0.407737 -0.981042 1.88109 -0.122958 0.354927 -0.895662 0.555807 0.316434 -0.860841 -1.10074 0.773402 0.0806261 -0.928285 0.249649 0.212665 0.267219 -0.542398 0 0.746421 0.370493 0.0400037 2.28148 
0 0 0 0 0 0 0.523217 0.408408 -0.993063 1.89692 -0.122719 0.349029 -0.907543 0.560381 0.331721 -0.860097 -1.11552 0.729621 0.0825868 -0.935009 0.252905 0.202171 0.262826 -0.54953 0 0.739472 0.362786 0.0373826 2.26268 
0 0 0 0 0 0 0.533033 0.408916 -1.00453 1.9123 -0.122286 0.343222 -0.919231 0.564853 0.347126 -0.858952 -1.13002 0.685783 0.0845813 -0.941413 0.255748 0.191254 0.258422 -0.556322 0 0.731877 0.355049 0.0347659 2.24365 
0 0 0 0 0 0 0.54274 0.409261 -1.01545 1.92719 -0.121657 0.337508 -0.93072 0.569221 0.362643 -0.857406 -1.14424 0.641896 0.0866095 -0.947494 0.258176 0.179917 0.254007 -0.562773 0 0.723639 0.347283 0.032155 2.2244 
0 0 0 0 0 0 0.552336 0.409442 -1.0258 1.94161 -0.120832 0.331888 -0.942008 0.573484 0.378271 -0.855458 -1.15818 0.597972 0.0886712 -0.95325 0.260183 0.168167 0.24958 -0.568882 0 0.714763 0.339491 0.0295508 2.20492 
0 0 0 0 0 0 0.561818 0.40946 -1.03559 1.95554 -0.119808 0.326364 -0.95309 0.577641 0.394005 -0.85311 -1.17183 0.554021 0.0907662 -0.95868 0.261767 0.156009 0.24514 -0.574646 0 0.705254 0.331675 0.0269545 2.18524 
0 0 0 0 0 0 0.571183 0.409314 -1.04481 1.96899 -0.118585 0.320937 -0.963963 0.581691 0.409843 -0.85036 -1.18518 0.510053 0.0928941 -0.963783 0.262926 0.14345 0.240685 -0.580064 0 0.695117 0.323835 0.0243671 2.16534 
0 0 0 0 0 0 0.580427 0.409005 -1.05346 1.98193 -0.117162 0.315607 -0.974624 0.585633 0.42578 -0.84721 -1.19824 0.466079 0.0950545 -0.968558 0.263658 0.130496 0.236215 -0.585136 0 0.684358 0.315974 0.0217899 2.14525 
0 0 0 0 0 0 0.589548 0.408532 -1.06153 1.99437 -0.115538 0.310376 -0.985069 0.589465 0.441812 -0.843659 -1.211 0.422108 0.0972468 -0.973004 0.263963 0.117155 0.23173 -0.58986 0 0.672985 0.308094 0.0192237 2.12495 
0 0 0 0 0 0 0.598542 0.407897 -1.06902 2.0063 -0.113712 0.305245 -0.995295 0.593188 0.457937 -0.839709 -1.22345 0.378152 0.0994702 -0.97712 0.263841 0.103433 0.227227 -0.594236 0 0.661003 0.300195 0.0166698 2.10446 
0 0 0 0 0 0 0.607406 0.4071 -1.07592 2.01772 -0.111682 0.300214 -1.0053 0.5968 0.47415 -0.835361 -1.2356 0.33422 0.101724 -0.980907 0.263292 0.0893401 0.222706 -0.598264 0 0.64842 0.292281 0.0141289 2.08379 
0 0 0 0 0 0 0.616137 0.40614 -1.08224 2.02862 -0.10945 0.295284 -1.01508 0.6003 0.490446 -0.830616 -1.24743 0.290322 0.104007 -0.984364 0.262317 0.0748831 0.218165 -0.601944 0 0.635245 0.284352 0.0116022 2.06293 
0 0 0 0 0 0 0.624733 0.405019 -1.08798 2.039 -0.107013 0.290455 -1.02462 0.603687 0.506823 -0.825474 -1.25896 0.246469 0.106319 -0.987491 0.26092 0.060071 0.213604 -0.605275 0 0.621485 0.276411 0.00909064 2.0419 
0 0 0 0 0 0 0.63319 0.403738 -1.09312 2.04885 -0.104373 0.285728 -1.03394 0.60696 0.523276 -0.819937 -1.27016 0.202671 0.108658 -0.990289 0.259102 0.0449127 0.209022 -0.608257 0 0.60715 0.268458 0.0065951 2.0207 
0 0 0 0 0 0 0.641505 0.402297 -1.09767 2.05817 -0.101527 0.281104 -1.04302 0.610118 0.539801 -0.814008 -1.28105 0.158939 0.111024 -0.992758 0.256868 0.0294176 0.204417 -0.610893 0 0.59225 0.260496 0.00411652 1.99933 
0 0 0 0 0 0 0.649675 0.400697 -1.10162 2.06696 -0.098476 0.276581 -1.05186 0.61316 0.556393 -0.807687 -1.29161 0.115283 0.113414 -0.994899 0.254221 0.0135954 0.199788 -0.613181 0 0.576793 0.252527 0.0016558 1.97779 
0 0 0 0 0 0 0.657698 0.398939 -1.10498 2.07521 -0.0952199 0.272161 -1.06046 0.616085 0.573049 -0.800977 -1.30184 0.0717119 0.115827 -0.996714 0.251168 -0.00254395 0.195133 -0.615123 0 0.560791 0.244551 -0.000786195 1.9561 
0 0 0 0 0 0 0.66557 0.397024 -1.10775 2.08292 -0.0917584 0.267843 -1.06882 0.618892 0.589763 -0.793879 -1.31175 0.0282372 0.118263 -0.998202 0.247712 -0.01899 0.190453 -0.61672 0 0.544254 0.236571 -0.00320862 1.93426 
0 0 0 0 0 0 0.673288 0.394953 -1.10992 2.09009 -0.0880916 0.263627 -1.07693 0.62158 0.606531 -0.786397 -1.32133 -0.0151314 0.120718 -0.999366 0.243861 -0.0357321 0.185745 -0.617973 0 0.527193 0.228588 -0.00561066 1.91227 
0 0 0 0 0 0 0.68085 0.392728 -1.11149 2.09671 -0.0842195 0.259513 -1.08479 0.624149 0.623349 -0.778533 -1.33057 -0.0583835 0.123192 -1.00021 0.239622 -0.0527593 0.181008 -0.618885 0 0.509621 0.220604 -0.00799151 1.89014 
0 0 0 0 0 0 0.688254 0.39035 -1.11246 2.10278 -0.0801425 0.2555 -1.0924 0.626596 0.640212 -0.770289 -1.33947 -0.101509 0.125683 -1.00073 0.235002 -0.0700602 0.176241 -0.619456 0 0.491548 0.212621 -0.0103504 1.86788 
0 0 0 0 0 0 0.695495 0.38782 -1.11284 2.10831 -0.0758607 0.251589 -1.09976 0.628922 0.657115 -0.761667 -1.34804 -0.144499 0.128189 -1.00093 0.230011 -0.0876234 0.171443 -0.619688 0 0.472989 0.20464 -0.0126866 1.84548 
0 0 0 0 0 0 0.702571 0.38514 -1.11261 2.11328 -0.0713746 0.247778 -1.10686 0.631125 0.674054 -0.752673 -1.35627 -0.187341 0.130708 -1.00081 0.224655 -0.105437 0.166612 -0.619584 0 0.453954 0.196662 -0.0149994 1.82295 
0 0 0 0 0 0 0.70948 0.382311 -1.11179 2.11769 -0.0666847 0.244067 -1.1137 0.633205 0.691023 -0.743307 -1.36415 -0.230027 0.133237 -1.00038 0.218946 -0.123488 0.161746 -0.619146 0 0.434459 0.18869 -0.017288 1.80031 
0 0 0 0 0 0 0.716218 0.379336 -1.11038 2.12155 -0.0617915 0.240454 -1.12028 0.63516 0.708017 -0.733574 -1.37168 -0.272547 0.135774 -0.999637 0.212894 -0.141765 0.156846 -0.618377 0 0.414516 0.180724 -0.0195518 1.77754 
0 0 0 0 0 0 0.722783 0.376216 -1.10837 2.12486 -0.0566959 0.23694 -1.1266 0.636989 0.725032 -0.723477 -1.37887 -0.31489 0.138318 -0.998586 0.206508 -0.160256 0.151908 -0.617278 0 0.39414 0.172767 -0.0217902 1.75466 
0 0 0 0 0 0 0.729173 0.372952 -1.10577 2.1276 -0.0513985 0.233524 -1.13265 0.638692 0.742062 -0.71302 -1.38571 -0.357047 0.140866 -0.997227 0.199801 -0.178946 0.146933 -0.615854 0 0.373345 0.16482 -0.0240025 1.73167 
0 0 0 0 0 0 0.735385 0.369548 -1.10258 2.12979 -0.0459003 0.230203 -1.13843 0.640268 0.759102 -0.702207 -1.39219 -0.399008 0.143415 -0.995566 0.192784 -0.197823 0.141918 -0.614106 0 0.352146 0.156885 -0.0261882 1.70858 
0 0 0 0 0 0 0.741415 0.366004 -1.0988 2.13142 -0.0402022 0.226977 -1.14395 0.641715 0.776148 -0.691042 -1.39833 -0.440762 0.145964 -0.993605 0.18547 -0.216874 0.136862 -0.612039 0 0.330558 0.148963 -0.0283465 1.68539 
0 0 0 0 0 0 0.747262 0.362323 -1.09443 2.13249 -0.0343053 0.223845 -1.14919 0.643034 0.793193 -0.679529 -1.4041 -0.482301 0.148508 -0.991347 0.17787 -0.236084 0.131764 -0.609656 0 0.308596 0.141055 -0.0304771 1.66211 
0 0 0 0 0 0 0.752923 0.358508 -1.08947 2.13301 -0.0282109 0.220805 -1.15416 0.644222 0.810232 -0.667672 -1.40953 -0.523615 0.151047 -0.988796 0.169999 -0.25544 0.126622 -0.60696 0 0.286276 0.133163 -0.0325793 1.63873 
0 0 0 0 0 0 0.758396 0.35456 -1.08394 2.13296 -0.0219201 0.217856 -1.15886 0.64528 0.82726 -0.655475 -1.41459 -0.564694 0.153576 -0.985956 0.161871 -0.274928 0.121435 -0.603955 0 0.263614 0.125288 -0.0346526 1.61527 
0 0 0 0 0 0 0.763678 0.350482 -1.07783 2.13236 -0.0154344 0.214997 -1.16328 0.646206 0.844271 -0.642945 -1.41929 -0.605528 0.156094 -0.982831 0.153498 -0.294534 0.116201 -0.600645 0 0.240628 0.117433 -0.0366966 1.59173 
0 0 0 0 0 0 0.768766 0.346277 -1.07114 2.1312 -0.00875531 0.212225 -1.16742 0.647 0.86126 -0.630084 -1.42364 -0.646108 0.158597 -0.979426 0.144897 -0.314244 0.11092 -0.597034 0 0.217332 0.109598 -0.0387107 1.56811 
0 0 0 0 0 0 0.773658 0.341946 -1.06388 2.12948 -0.00188429 0.209538 -1.17128 0.64766 0.878222 -0.616899 -1.42762 -0.686425 0.161083 -0.975743 0.136081 -0.334042 0.105589 -0.593126 0 0.193745 0.101786 -0.0406946 1.54442 
0 0 0 0 0 0 0.778353 0.337493 -1.05606 2.12721 0.00517695 0.206936 -1.17486 0.648186 0.89515 -0.603394 -1.43124 -0.726469 0.163548 -0.971788 0.127067 -0.353914 0.100207 -0.588926 0 0.169883 0.093996 -0.0426477 1.52066 
0 0 0 0 0 0 0.782847 0.33292 -1.04767 2.12439 0.0124266 0.204416 -1.17817 0.648577 0.912039 -0.589575 -1.4345 -0.766231 0.16599 -0.967564 0.117868 -0.373845 0.0947738 -0.584438 0 0.145764 0.0862313 -0.0445697 1.49684 
0 0 0 0 0 0 0.787138 0.328229 -1.03872 2.12102 0.0198629 0.201977 -1.18119 0.648833 0.928882 -0.575447 -1.4374 -0.805702 0.168406 -0.963078 0.108503 -0.39382 0.0892867 -0.579668 0 0.121405 0.0784928 -0.0464602 1.47295 
0 0 0 0 0 0 0.791225 0.323424 -1.02922 2.1171 0.0274839 0.199615 -1.18392 0.648952 0.945675 -0.561015 -1.43993 -0.844872 0.170792 -0.958333 0.0989851 -0.413825 0.0837448 -0.574619 0 0.0968247 0.0707819 -0.0483189 1.44901 
0 0 0 0 0 0 0.795104 0.318508 -1.01917 2.11263 0.0352874 0.197329 -1.18637 0.648934 0.962412 -0.546286 -1.44209 -0.883732 0.173146 -0.953334 0.0893325 -0.433844 0.0781466 -0.569298 0 0.0720409 0.0631 -0.0501452 1.42502 
0 0 0 0 0 0 0.798774 0.313483 -1.00858 2.10762 0.0432713 0.195117 -1.18854 0.648778 0.979086 -0.531266 -1.44389 -0.922274 0.175465 -0.948087 0.0795612 -0.453861 0.0724907 -0.563708 0 0.047072 0.0554484 -0.051939 1.40098 
0 0 0 0 0 0 0.802233 0.308352 -0.99745 2.10206 0.0514335 0.192976 -1.19042 0.648484 0.995691 -0.515959 -1.44532 -0.960489 0.177744 -0.942597 0.0696879 -0.473862 0.0667759 -0.557856 0 0.0219362 0.0478285 -0.0537 1.3769 
0 0 0 0 0 0 0.805479 0.303119 -0.985788 2.09597 0.0597716 0.190904 -1.19201 0.64805 1.01222 -0.500373 -1.44639 -0.998367 0.179982 -0.936868 0.0597296 -0.49383 0.0610007 -0.551746 0 -0.00334766 0.0402416 -0.0554277 1.35277 
0 0 0 0 0 0 0.808509 0.297786 -0.973599 2.08934 0.068283 0.188899 -1.19331 0.647477 1.02867 -0.484514 -1.44708 -1.0359 0.182175 -0.930906 0.0497031 -0.513751 0.0551638 -0.545385 0 -0.0287609 0.0326891 -0.0571219 1.32861 
0 0 0 0 0 0 0.811322 0.292356 -0.96089 2.08218 0.0769655 0.186957 -1.19433 0.646763 1.04504 -0.468388 -1.44742 -1.07308 0.18432 -0.924717 0.0396256 -0.533609 0.0492639 -0.538778 0 -0.0542846 0.0251723 -0.0587823 1.30442 
0 0 0 0 0 0 0.813916 0.286834 -0.947667 2.0745 0.0858162 0.185077 -1.19505 0.645908 1.06131 -0.452002 -1.44738 -1.1099 0.186414 -0.918306 0.0295143 -0.553388 0.0432997 -0.531931 0 -0.0798998 0.0176924 -0.0604087 1.2802 
0 0 0 0 0 0 0.816289 0.281221 -0.933938 2.06629 0.0948325 0.183256 -1.19549 0.644911 1.07748 -0.435362 -1.44698 -1.14634 0.188453 -0.911679 0.0193862 -0.573073 0.0372699 -0.524849 0 -0.105587 0.0102508 -0.0620009 1.25595 
0 0 0 0 0 0 0.818439 0.275522 -0.919709 2.05756 0.104012 0.18149 -1.19564 0.643772 1.09355 -0.418475 -1.44621 -1.18241 0.190435 -0.904841 0.00925856 -0.592649 0.0311732 -0.517539 0 -0.131328 0.00284861 -0.0635585 1.23168 
0 0 0 0 0 0 0.820365 0.269739 -0.904987 2.04831 0.113351 0.179778 -1.1955 0.64249 1.1095 -0.401348 -1.44508 -1.21809 0.192356 -0.897799 -0.00085142 -0.612099 0.0250085 -0.510007 0 -0.157102 -0.00451279 -0.0650814 1.2074 
0 0 0 0 0 0 0.822065 0.263876 -0.889781 2.03855 0.122847 0.178115 -1.19507 0.641064 1.12534 -0.383989 -1.44358 -1.25338 0.194213 -0.890557 -0.0109267 -0.631409 0.0187744 -0.502258 0 -0.18289 -0.0118322 -0.0665694 1.1831 
0 0 0 0 0 0 0.823537 0.257936 -0.874096 2.02829 0.132497 0.1765 -1.19435 0.639495 1.14106 -0.366403 -1.44172 -1.28826 0.196003 -0.883123 -0.0209501 -0.650562 0.0124697 -0.4943 0 -0.208674 -0.0191084 -0.0680222 1.15879 
0 0 0 0 0 0 0.824779 0.251924 -0.857942 2.01752 0.142297 0.17493 -1.19334 0.637782 1.15664 -0.348599 -1.43949 -1.32273 0.197723 -0.875501 -0.0309049 -0.669544 0.00609338 -0.486139 0 -0.234432 -0.0263402 -0.0694397 1.13447 
0 0 0 0 0 0 0.825791 0.245841 -0.841326 2.00626 0.152246 0.1734 -1.19204 0.635924 1.17209 -0.330584 -1.4369 -1.35678 0.19937 -0.867699 -0.0407743 -0.688339 -0.000355829 -0.477781 0 -0.260147 -0.0335263 -0.0708217 1.11015 
0 0 0 0 0 0 0.82657 0.239692 -0.824257 1.9945 0.162338 0.171909 -1.19045 0.633921 1.1874 -0.312366 -1.43395 -1.3904 0.200941 -0.859721 -0.0505415 -0.706931 -0.00687901 -0.469232 0 -0.285798 -0.0406657 -0.072168 1.08582 
0 0 0 0 0 0 0.827116 0.233481 -0.806744 1.98226 0.172571 0.170453 -1.18857 0.631773 1.20255 -0.293951 -1.43063 -1.42359 0.202433 -0.851575 -0.0601903 -0.725306 -0.0134773 -0.4605 0 -0.311366 -0.0477572 -0.0734784 1.0615 
0 0 0 0 0 0 0.827427 0.22721 -0.788794 1.96954 0.182941 0.169028 -1.1864 0.629478 1.21755 -0.275349 -1.42695 -1.45633 0.203843 -0.843266 -0.0697043 -0.743449 -0.0201516 -0.451591 0 -0.336831 -0.0547995 -0.0747528 1.03719 
0 0 0 0 0 0 0.827501 0.220884 -0.770417 1.95635 0.193446 0.167632 -1.18395 0.627038 1.23239 -0.256565 -1.42292 -1.48863 0.205168 -0.834801 -0.0790677 -0.761344 -0.0269032 -0.442512 0 -0.362175 -0.0617917 -0.0759911 1.01288 
0 0 0 0 0 0 0.827338 0.214506 -0.751621 1.94269 0.20408 0.166262 -1.1812 0.624452 1.24706 -0.237609 -1.41852 -1.52046 0.206405 -0.826185 -0.0882648 -0.778977 -0.0337329 -0.43327 0 -0.387377 -0.0687325 -0.077193 0.988584 
0 0 0 0 0 0 0.826936 0.20808 -0.732418 1.92856 0.21484 0.164913 -1.17817 0.621719 1.26156 -0.218488 -1.41377 -1.55184 0.207552 -0.817426 -0.0972801 -0.796333 -0.0406417 -0.423871 0 -0.412418 -0.0756209 -0.0783585 0.964304 
0 0 0 0 0 0 0.826294 0.201609 -0.712815 1.91399 0.225723 0.163584 -1.17485 0.618839 1.27588 -0.199211 -1.40866 -1.58274 0.208606 -0.808529 -0.106099 -0.813397 -0.0476305 -0.414323 0 -0.43728 -0.0824558 -0.0794874 0.940042 
0 0 0 0 0 0 0.825411 0.195097 -0.692822 1.89896 0.236724 0.162269 -1.17125 0.615813 1.29001 -0.179785 -1.4032 -1.61316 0.209564 -0.7995 -0.114706 -0.830156 -0.0547003 -0.404633 0 -0.461942 -0.0892361 -0.0805797 0.9158 
0 0 0 0 0 0 0.824287 0.188547 -0.67245 1.88349 0.24784 0.160967 -1.16736 0.612639 1.30394 -0.160218 -1.39739 -1.6431 0.210424 -0.790346 -0.123087 -0.846594 -0.0618518 -0.394807 0 -0.486386 -0.0959608 -0.081635 0.891582 
0 0 0 0 0 0 0.82292 0.181964 -0.651708 1.86758 0.259067 0.159673 -1.16319 0.609319 1.31768 -0.14052 -1.39122 -1.67255 0.211183 -0.781073 -0.131228 -0.862698 -0.0690859 -0.384854 0 -0.510593 -0.102629 -0.0826534 0.86739 
0 0 0 0 0 0 0.821309 0.175351 -0.630606 1.85125 0.2704 0.158384 -1.15874 0.605851 1.3312 -0.120697 -1.38471 -1.7015 0.211839 -0.771688 -0.139116 -0.878454 -0.0764034 -0.374779 0 -0.534544 -0.109239 -0.0836347 0.843228 
0 0 0 0 0 0 0.819454 0.168712 -0.609156 1.83449 0.281835 0.157096 -1.154 0.602236 1.34452 -0.10076 -1.37785 -1.72994 0.212389 -0.762196 -0.146738 -0.893849 -0.0838049 -0.36459 0 -0.558221 -0.115791 -0.0845788 0.819097 
0 0 0 0 0 0 0.817355 0.16205 -0.587367 1.81733 0.293368 0.155806 -1.14899 0.598475 1.35762 -0.0807156 -1.37065 -1.75787 0.212832 -0.752604 -0.15408 -0.908869 -0.0912911 -0.354294 0 -0.581605 -0.122283 -0.0854856 0.795001 
0 0 0 0 0 0 0.815009 0.155369 -0.565251 1.79975 0.304995 0.154511 -1.14369 0.594566 1.37049 -0.0605731 -1.3631 -1.78529 0.213165 -0.742918 -0.161132 -0.9235 -0.0988628 -0.343899 0 -0.604677 -0.128714 -0.0863549 0.770941 
0 0 0 0 0 0 0.812417 0.148673 -0.542817 1.78178 0.316711 0.153207 -1.13812 0.59051 1.38313 -0.0403408 -1.35521 -1.81218 0.213386 -0.733144 -0.16788 -0.937731 -0.10652 -0.333411 0 -0.62742 -0.135084 -0.0871866 0.746922 
0 0 0 0 0 0 0.809579 0.141965 -0.520078 1.76342 0.328511 0.151891 -1.13227 0.586308 1.39553 -0.0200276 -1.34698 -1.83854 0.213494 -0.723289 -0.174314 -0.951548 -0.114264 -0.322839 0 -0.649816 -0.141391 -0.0879807 0.722944 
0 0 0 0 0 0 0.806493 0.13525 -0.497043 1.74467 0.340391 0.150558 -1.12614 0.58196 1.40768 0.000358031 -1.33842 -1.86437 0.213485 -0.713358 -0.180424 -0.964939 -0.122096 -0.312188 0 -0.671847 -0.147635 -0.0887369 0.69901 
0 0 0 0 0 0 0.80316 0.12853 -0.473726 1.72556 0.352347 0.149205 -1.11975 0.577465 1.41959 0.0208072 -1.32952 -1.88966 0.21336 -0.703358 -0.186199 -0.977892 -0.130014 -0.301467 0 -0.693496 -0.153814 -0.0894553 0.675124 
0 0 0 0 0 0 0.79958 0.12181 -0.450136 1.70607 0.364374 0.14783 -1.11308 0.572824 1.43123 0.0413113 -1.32029 -1.9144 0.213115 -0.693294 -0.19163 -0.990395 -0.138021 -0.290682 0 -0.714745 -0.159929 -0.0901355 0.651286 
0 0 0 0 0 0 0.795751 0.115092 -0.426286 1.68623 0.376467 0.146427 -1.10614 0.568038 1.44262 0.0618613 -1.31074 -1.93858 0.21275 -0.683173 -0.196708 -1.00244 -0.146115 -0.279841 0 -0.735577 -0.165977 -0.0907776 0.6275 
0 0 0 0 0 0 0.791674 0.108382 -0.402187 1.66604 0.388621 0.144994 -1.09893 0.563107 1.45373 0.0824485 -1.30085 -1.96222 0.212263 -0.673 -0.201424 -1.014 -0.154298 -0.268951 0 -0.755976 -0.171958 -0.0913814 0.603768 
0 0 0 0 0 0 0.787349 0.101681 -0.377851 1.6455 0.400831 0.143527 -1.09145 0.558031 1.46457 0.103064 -1.29065 -1.98529 0.211654 -0.662782 -0.205771 -1.02509 -0.16257 -0.258019 0 -0.775926 -0.177871 -0.0919467 0.580091 
0 0 0 0 0 0 0.782775 0.0949949 -0.353289 1.62464 0.413093 0.142023 -1.08371 0.552812 1.47513 0.123699 -1.28012 -2.00779 0.210919 -0.652524 -0.209742 -1.03568 -0.170931 -0.247053 0 -0.79541 -0.183716 -0.0924735 0.556472 
0 0 0 0 0 0 0.777954 0.0883258 -0.328515 1.60345 0.425401 0.140478 -1.07571 0.547448 1.4854 0.144345 -1.26928 -2.02972 0.21006 -0.642232 -0.213331 -1.04577 -0.17938 -0.236059 0 -0.814412 -0.189491 -0.0929616 0.532914 
0 0 0 0 0 0 0.772884 0.0816776 -0.303539 1.58194 0.43775 0.138888 -1.06745 0.541942 1.49538 0.164992 -1.25813 -2.05108 0.209075 -0.631912 -0.216531 -1.05534 -0.187919 -0.225044 0 -0.832917 -0.195196 -0.0934109 0.509417 
0 0 0 0 0 0 0.767567 0.0750538 -0.278375 1.56013 0.450136 0.13725 -1.05893 0.536293 1.50505 0.185631 -1.24666 -2.07186 0.207962 -0.621568 -0.219338 -1.06439 -0.196547 -0.214016 0 -0.850911 -0.20083 -0.0938212 0.485984 
0 0 0 0 0 0 0.762002 0.0684579 -0.253034 1.53803 0.462553 0.135561 -1.05015 0.530502 1.51442 0.206255 -1.23489 -2.09205 0.206722 -0.611208 -0.221746 -1.0729 -0.205264 -0.202981 0 -0.868377 -0.206392 -0.0941924 0.462617 
0 0 0 0 0 0 0.75619 0.0618932 -0.227528 1.51563 0.474996 0.133816 -1.04112 0.524571 1.52348 0.226853 -1.22281 -2.11165 0.205354 -0.600835 -0.223753 -1.08088 -0.21407 -0.191947 0 -0.885302 -0.211882 -0.0945243 0.439318 
0 0 0 0 0 0 0.750132 0.0553632 -0.201871 1.49296 0.48746 0.132014 -1.03184 0.5185 1.53222 0.247418 -1.21043 -2.13066 0.203858 -0.590456 -0.225355 -1.0883 -0.222965 -0.18092 0 -0.901672 -0.217299 -0.0948168 0.416088 
0 0 0 0 0 0 0.743827 0.0488711 -0.176074 1.47002 0.499939 0.130149 -1.02231 0.512289 1.54064 0.267939 -1.19775 -2.14908 0.202233 -0.580075 -0.226549 -1.09517 -0.231949 -0.169907 0 -0.917473 -0.222641 -0.0950697 0.39293 
0 0 0 0 0 0 0.737276 0.0424205 -0.150151 1.44682 0.512429 0.12822 -1.01253 0.505941 1.54873 0.288408 -1.18478 -2.16689 0.200479 -0.569698 -0.227334 -1.10147 -0.24102 -0.158916 0 -0.932691 -0.22791 -0.0952829 0.369845 
0 0 0 0 0 0 0.730481 0.0360143 -0.124114 1.42337 0.524923 0.126222 -1.00251 0.499454 1.55648 0.308817 -1.17153 -2.1841 0.198596 -0.55933 -0.227709 -1.10719 -0.25018 -0.147952 0 -0.947314 -0.233103 -0.0954563 0.346834 
0 0 0 0 0 0 0.723442 0.0296561 -0.0979745 1.39968 0.537417 0.124152 -0.992241 0.492832 1.5639 0.329156 -1.15798 -2.2007 0.196584 -0.548975 -0.227673 -1.11234 -0.259428 -0.137022 0 -0.961329 -0.23822 -0.0955895 0.3239 
0 0 0 0 0 0 0.716159 0.0233488 -0.0717468 1.37575 0.549904 0.122007 -0.981739 0.486075 1.57096 0.349416 -1.14415 -2.2167 0.194445 -0.538639 -0.227227 -1.1169 -0.268763 -0.126133 0 -0.974724 -0.24326 -0.0956826 0.301045 
0 0 0 0 0 0 0.708634 0.0170956 -0.0454431 1.35161 0.562381 0.119784 -0.970999 0.479183 1.57768 0.369589 -1.13005 -2.23208 0.192177 -0.528326 -0.226371 -1.12087 -0.278184 -0.115291 0 -0.987488 -0.248224 -0.0957353 0.278268 
0 0 0 0 0 0 0.700867 0.0108996 -0.0190761 1.32725 0.57484 0.11748 -0.960027 0.472159 1.58404 0.389666 -1.11566 -2.24684 0.189781 -0.518041 -0.225107 -1.12424 -0.287691 -0.104503 0 -0.999609 -0.25311 -0.0957474 0.255573 
0 0 0 0 0 0 0.69286 0.00476384 0.00734119 1.30269 0.587276 0.115091 -0.948824 0.465002 1.59004 0.409638 -1.10101 -2.26098 0.187259 -0.507788 -0.223438 -1.127 -0.297284 -0.0937746 0 -1.01108 -0.257917 -0.0957188 0.232961 
0 0 0 0 0 0 0.684613 -0.00130872 0.0337961 1.27794 0.599685 0.112614 -0.937393 0.457716 1.59567 0.429497 -1.08609 -2.27451 0.184612 -0.497572 -0.221367 -1.12916 -0.306962 -0.0831125 0 -1.02188 -0.262646 -0.0956493 0.210432 
0 0 0 0 0 0 0.676129 -0.00731516 0.0602757 1.253 0.61206 0.110047 -0.925737 0.450301 1.60093 0.449233 -1.07091 -2.28741 0.181839 -0.487396 -0.218897 -1.1307 -0.316723 -0.0725227 0 -1.03201 -0.267296 -0.0955387 0.187989 
0 0 0 0 0 0 0.667408 -0.0132526 0.0867671 1.22789 0.624395 0.107386 -0.91386 0.442758 1.60581 0.468839 -1.05548 -2.29969 0.178942 -0.477266 -0.216032 -1.13163 -0.326568 -0.062011 0 -1.04146 -0.271866 -0.0953869 0.165633 
0 0 0 0 0 0 0.658451 -0.0191183 0.113257 1.20262 0.636686 0.104629 -0.901763 0.435089 1.61031 0.488305 -1.03978 -2.31133 0.175923 -0.467184 -0.212778 -1.13194 -0.336495 -0.0515835 0 -1.05021 -0.276355 -0.0951936 0.143365 
0 0 0 0 0 0 0.64926 -0.0249094 0.139734 1.17719 0.648926 0.101773 -0.889451 0.427296 1.61442 0.507624 -1.02384 -2.32235 0.172782 -0.457155 -0.20914 -1.13163 -0.346503 -0.0412457 0 -1.05827 -0.280764 -0.0949586 0.121187 
0 0 0 0 0 0 0.639836 -0.0306233 0.166184 1.15161 0.661111 0.0988144 -0.876927 0.41938 1.61814 0.526787 -1.00766 -2.33274 0.169521 -0.447182 -0.205125 -1.13069 -0.356592 -0.0310035 0 -1.06561 -0.285091 -0.0946818 0.0990993 
0 0 0 0 0 0 0.630182 -0.0362574 0.192594 1.12591 0.673233 0.0957513 -0.864194 0.411342 1.62146 0.545785 -0.991229 -2.3425 0.166142 -0.43727 -0.20074 -1.12912 -0.36676 -0.0208622 0 -1.07224 -0.289337 -0.0943631 0.0771036 
0 0 0 0 0 0 0.620298 -0.0418091 0.218952 1.10007 0.685288 0.0925809 -0.851254 0.403186 1.62438 0.56461 -0.974566 -2.35162 0.162647 -0.42742 -0.195992 -1.12692 -0.377006 -0.0108274 0 -1.07815 -0.293501 -0.0940021 0.055201 
0 0 0 0 0 0 0.610187 -0.0472759 0.245245 1.07412 0.697269 0.0893005 -0.838112 0.394911 1.6269 0.583254 -0.957671 -2.36011 0.159037 -0.417638 -0.190889 -1.12409 -0.387328 -0.000904278 0 -1.08333 -0.297583 -0.0935988 0.0333928 
0 0 0 0 0 0 0.59985 -0.0526555 0.271459 1.04807 0.709172 0.0859078 -0.82477 0.38652 1.62901 0.601709 -0.940551 -2.36796 0.155314 -0.407925 -0.185441 -1.12063 -0.397727 0.00890202 0 -1.08777 -0.301581 -0.0931529 0.01168 
0 0 0 0 0 0 0.589289 -0.0579453 0.297584 1.02192 0.72099 0.0824002 -0.811232 0.378016 1.6307 0.619967 -0.923208 -2.37518 0.151481 -0.398286 -0.179656 -1.11654 -0.408199 0.0185865 0 -1.09147 -0.305497 -0.0926642 -0.00993625 
0 0 0 0 0 0 0.578507 -0.0631432 0.323605 0.995682 0.732718 0.0787756 -0.797502 0.369399 1.63197 0.638021 -0.905649 -2.38175 0.147539 -0.388722 -0.173544 -1.11182 -0.418745 0.0281442 0 -1.09443 -0.309329 -0.0921327 -0.0314549 
0 0 0 0 0 0 0.567504 -0.068247 0.34951 0.969368 0.74435 0.0750316 -0.783583 0.360673 1.63282 0.655861 -0.887877 -2.3877 0.143491 -0.379236 -0.167117 -1.10647 -0.429362 0.0375705 0 -1.09664 -0.313078 -0.091558 -0.0528749 
0 0 0 0 0 0 0.556284 -0.0732544 0.375287 0.942987 0.75588 0.071166 -0.769478 0.351838 1.63325 0.67348 -0.869898 -2.393 0.139339 -0.369832 -0.160385 -1.10048 -0.440048 0.0468608 0 -1.09809 -0.316743 -0.0909401 -0.0741952 
0 0 0 0 0 0 0.544848 -0.0781634 0.400923 0.916548 0.767303 0.0671769 -0.755192 0.342897 1.63325 0.690872 -0.851717 -2.39766 0.135086 -0.360511 -0.15336 -1.09387 -0.450803 0.0560106 0 -1.09879 -0.320323 -0.0902788 -0.0954149 
0 0 0 0 0 0 0.533199 -0.0829721 0.426406 0.890061 0.778612 0.0630622 -0.740727 0.333853 1.63281 0.708028 -0.833338 -2.40169 0.130735 -0.351275 -0.146054 -1.08663 -0.461625 0.0650158 0 -1.09873 -0.323819 -0.0895739 -0.116533 
0 0 0 0 0 0 0.521339 -0.0876785 0.451723 0.863535 0.789804 0.05882 -0.726088 0.324708 1.63193 0.72494 -0.814768 -2.40508 0.126287 -0.342128 -0.138479 -1.07877 -0.472512 0.073872 0 -1.09791 -0.327231 -0.0888252 -0.137549 
0 0 0 0 0 0 0.50927 -0.0922807 0.476863 0.83698 0.80087 0.0544485 -0.711277 0.315463 1.63061 0.741602 -0.79601 -2.40784 0.121747 -0.333071 -0.130649 -1.07028 -0.483462 0.0825755 0 -1.09633 -0.330558 -0.0880327 -0.158461 
0 0 0 0 0 0 0.496996 -0.096777 0.501813 0.810405 0.811807 0.049946 -0.6963 0.306121 1.62885 0.758007 -0.777071 -2.40996 0.117116 -0.324105 -0.122577 -1.06118 -0.494473 0.0911224 0 -1.09398 -0.333799 -0.0871961 -0.179268 
0 0 0 0 0 0 0.484518 -0.101166 0.526561 0.783819 0.822609 0.045311 -0.681159 0.296686 1.62664 0.774146 -0.757955 -2.41144 0.112399 -0.315232 -0.114277 -1.05146 -0.505544 0.099509 0 -1.09087 -0.336956 -0.0863153 -0.199971 
0 0 0 0 0 0 0.471839 -0.105445 0.551095 0.757231 0.833269 0.0405418 -0.665858 0.287158 1.62398 0.790014 -0.738668 -2.41229 0.107597 -0.306455 -0.105763 -1.04114 -0.516672 0.107732 0 -1.08699 -0.340028 -0.0853903 -0.220568 
0 0 0 0 0 0 0.458962 -0.109614 0.575404 0.730651 0.843783 0.0356371 -0.650402 0.277541 1.62087 0.805604 -0.719214 -2.4125 0.102714 -0.297774 -0.0970505 -1.0302 -0.527856 0.115788 0 -1.08235 -0.343014 -0.0844208 -0.241057 
0 0 0 0 0 0 0.44589 -0.11367 0.599475 0.704087 0.854144 0.0305956 -0.634794 0.267837 1.6173 0.820908 -0.6996 -2.41209 0.0977543 -0.28919 -0.0881542 -1.01867 -0.539093 0.123673 0 -1.07695 -0.345915 -0.0834068 -0.261439 
0 0 0 0 0 0 0.432625 -0.117613 0.623298 0.677549 0.864348 0.025416 -0.619038 0.258049 1.61328 0.835921 -0.679831 -2.41104 0.0927199 -0.280705 -0.0790895 -1.00654 -0.550381 0.131386 0 -1.07078 -0.348731 -0.0823483 -0.281713 
0 0 0 0 0 0 0.41917 -0.12144 0.64686 0.651044 0.874388 0.0200973 -0.603138 0.24818 1.60879 0.850635 -0.659912 -2.40937 0.0876146 -0.272319 -0.0698721 -0.993826 -0.561719 0.138923 0 -1.06386 -0.351462 -0.081245 -0.301877 
0 0 0 0 0 0 0.405529 -0.125152 0.670151 0.624583 0.88426 0.0146384 -0.587098 0.238231 1.60384 0.865045 -0.639849 -2.40707 0.0824419 -0.264034 -0.0605182 -0.980526 -0.573104 0.146281 0 -1.05619 -0.354108 -0.080097 -0.321932 
0 0 0 0 0 0 0.391705 -0.128746 0.693159 0.598174 0.893958 0.00903852 -0.570921 0.228207 1.59842 0.879145 -0.619647 -2.40414 0.0772052 -0.25585 -0.051044 -0.96665 -0.584533 0.153458 0 -1.04776 -0.356668 -0.0789042 -0.341876 
0 0 0 0 0 0 0.3777 -0.132222 0.715873 0.571825 0.903476 0.00329681 -0.554613 0.21811 1.59254 0.892928 -0.599311 -2.4006 0.0719081 -0.247767 -0.041466 -0.952205 -0.596004 0.160452 0 -1.03859 -0.359143 -0.0776665 -0.361708 
0 0 0 0 0 0 0.363518 -0.135578 0.738282 0.545544 0.91281 -0.00258739 -0.538177 0.207943 1.58618 0.906388 -0.578849 -2.39643 0.0665543 -0.239785 -0.031801 -0.937198 -0.607515 0.167261 0 -1.02867 -0.361533 -0.076384 -0.381428 
0 0 0 0 0 0 0.349163 -0.138814 0.760376 0.519341 0.921954 -0.00861461 -0.521617 0.197709 1.57936 0.91952 -0.558264 -2.39165 0.0611474 -0.231906 -0.0220659 -0.921639 -0.619064 0.173882 0 -1.01801 -0.363839 -0.0750566 -0.401036 
0 0 0 0 0 0 0.334636 -0.141928 0.782145 0.493223 0.930903 -0.0147853 -0.504938 0.187411 1.57206 0.932319 -0.537562 -2.38625 0.0556911 -0.224129 -0.0122778 -0.905534 -0.630647 0.180315 0 -1.00663 -0.36606 -0.0736843 -0.42053 
0 0 0 0 0 0 0.319943 -0.144921 0.803576 0.467198 0.939651 -0.0210998 -0.488142 0.177051 1.56429 0.944779 -0.51675 -2.38024 0.0501891 -0.216454 -0.00245388 -0.888894 -0.642263 0.186558 0 -0.994512 -0.368196 -0.0722672 -0.439909 
0 0 0 0 0 0 0.305086 -0.147791 0.824662 0.441275 0.948194 -0.0275583 -0.471236 0.166634 1.55604 0.956895 -0.495834 -2.37363 0.0446452 -0.20888 0.00738851 -0.871727 -0.653908 0.192609 0 -0.981681 -0.370249 -0.0708053 -0.459174 
0 0 0 0 0 0 0.290069 -0.150538 0.845391 0.415461 0.956527 -0.034161 -0.454222 0.156162 1.54732 0.968661 -0.474818 -2.3664 0.0390632 -0.201407 0.017232 -0.854042 -0.665581 0.198467 0 -0.968138 -0.372217 -0.0692988 -0.478324 
0 0 0 0 0 0 0.274895 -0.153162 0.865753 0.389764 0.964644 -0.0409077 -0.437105 0.145638 1.53811 0.980074 -0.453708 -2.35858 0.0334469 -0.194035 0.0270591 -0.83585 -0.677277 0.204132 0 -0.953891 -0.374102 -0.0677476 -0.497357 
0 0 0 0 0 0 0.259569 -0.155661 0.88574 0.364192 0.97254 -0.0477984 -0.41989 0.135066 1.52843 0.991127 -0.432511 -2.35016 0.0278001 -0.186764 0.0368525 -0.817161 -0.688996 0.209602 0 -0.93895 -0.375903 -0.0661519 -0.516274 
0 0 0 0 0 0 0.244094 -0.158035 0.905341 0.338753 0.980212 -0.0548327 -0.402579 0.124449 1.51827 1.00182 -0.411233 -2.34115 0.0221267 -0.179591 0.0465946 -0.797985 -0.700732 0.214877 0 -0.923323 -0.377622 -0.0645118 -0.535073 
0 0 0 0 0 0 0.228474 -0.160285 0.924547 0.313452 0.987653 -0.0620104 -0.385179 0.11379 1.50763 1.01214 -0.389878 -2.33154 0.0164305 -0.172517 0.056268 -0.778335 -0.712485 0.219957 0 -0.90702 -0.379258 -0.0628276 -0.553755 
0 0 0 0 0 0 0.212712 -0.162409 0.943349 0.288298 0.99486 -0.0693308 -0.367693 0.103093 1.49651 1.02209 -0.368454 -2.32136 0.0107153 -0.165541 0.0658555 -0.75822 -0.72425 0.224841 0 -0.890051 -0.380812 -0.0610993 -0.572317 
0 0 0 0 0 0 0.196813 -0.164409 0.961739 0.263299 1.00183 -0.0767935 -0.350125 0.0923617 1.48492 1.03167 -0.346965 -2.31059 0.00498502 -0.15866 0.0753398 -0.737652 -0.736026 0.22953 0 -0.872426 -0.382284 -0.0593273 -0.590761 
0 0 0 0 0 0 0.18078 -0.166283 0.979708 0.238459 1.00855 -0.0843976 -0.33248 0.0815987 1.47284 1.04086 -0.325418 -2.29924 -0.000756568 -0.151875 0.0847037 -0.716645 -0.747808 0.234023 0 -0.854156 -0.383675 -0.0575116 -0.609085 
0 0 0 0 0 0 0.164619 -0.168032 0.997246 0.213788 1.01502 -0.0921422 -0.314762 0.070808 1.46028 1.04967 -0.303819 -2.28732 -0.00650562 -0.145182 0.0939303 -0.695209 -0.759594 0.238322 0 -0.835254 -0.384985 -0.0556527 -0.627288 
0 0 0 0 0 0 0.148332 -0.169656 1.01435 0.18929 1.02124 -0.100026 -0.296975 0.0599932 1.44724 1.0581 -0.282173 -2.27484 -0.0122583 -0.138582 0.103003 -0.673358 -0.771381 0.242426 0 -0.815732 -0.386215 -0.0537507 -0.64537 
0 0 0 0 0 0 0.131924 -0.171154 1.031 0.164973 1.02721 -0.108049 -0.279125 0.0491577 1.43372 1.06613 -0.260487 -2.26179 -0.018011 -0.132072 0.111905 -0.651105 -0.783165 0.246337 0 -0.795601 -0.387365 -0.0518061 -0.663331 
0 0 0 0 0 0 0.1154 -0.172528 1.0472 0.140842 1.03291 -0.116209 -0.261214 0.0383054 1.41973 1.07377 -0.238767 -2.24818 -0.0237597 -0.12565 0.12062 -0.628462 -0.794944 0.250056 0 -0.774876 -0.388436 -0.0498191 -0.68117 
0 0 0 0 0 0 0.098763 -0.173778 1.06294 0.116905 1.03835 -0.124505 -0.243248 0.0274398 1.40526 1.08102 -0.217019 -2.23403 -0.0295009 -0.119315 0.129132 -0.605443 -0.806714 0.253583 0 -0.75357 -0.389429 -0.0477902 -0.698885 
0 0 0 0 0 0 0.0820183 -0.174903 1.07821 0.093166 1.04351 -0.132935 -0.225231 0.0165647 1.39031 1.08786 -0.195248 -2.21933 -0.0352309 -0.113064 0.137425 -0.582063 -0.818473 0.25692 0 -0.731697 -0.390345 -0.0457197 -0.716478 
0 0 0 0 0 0 0.0651701 -0.175905 1.09301 0.069632 1.04841 -0.141498 -0.207168 0.00568386 1.37489 1.09431 -0.17346 -2.20408 -0.040946 -0.106896 0.145483 -0.558335 -0.830216 0.260068 0 -0.709271 -0.391183 -0.0436081 -0.733946 
0 0 0 0 0 0 0.0482228 -0.176784 1.10732 0.0463083 1.05302 -0.150193 -0.189063 -0.00519889 1.35899 1.10035 -0.151663 -2.18831 -0.0466426 -0.100808 0.153293 -0.534273 -0.84194 0.26303 0 -0.686308 -0.391945 -0.0414559 -0.75129 
0 0 0 0 0 0 0.0311811 -0.17754 1.12115 0.0232005 1.05735 -0.159016 -0.17092 -0.0160797 1.34262 1.10598 -0.129861 -2.172 -0.0523173 -0.0947973 0.160838 -0.509892 -0.853642 0.265807 0 -0.662823 -0.392632 -0.0392636 -0.768508 
0 0 0 0 0 0 0.0140495 -0.178174 1.13448 0.000313664 1.0614 -0.167967 -0.152744 -0.0269548 1.32579 1.11121 -0.108061 -2.15518 -0.0579664 -0.0888627 0.168105 -0.485207 -0.865319 0.268402 0 -0.638832 -0.393244 -0.0370318 -0.785601 
0 0 0 0 0 0 -0.00316724 -0.178687 1.1473 -0.0223469 1.06516 -0.177043 -0.134539 -0.0378203 1.30848 1.11603 -0.0862684 -2.13783 -0.0635866 -0.083001 0.175079 -0.460233 -0.876967 0.270816 0 -0.614352 -0.393782 -0.0347609 -0.802567 
0 0 0 0 0 0 -0.0204645 -0.17908 1.15962 -0.0447764 1.06862 -0.186242 -0.11631 -0.0486722 1.29071 1.12043 -0.0644899 -2.11998 -0.0691746 -0.0772098 0.181748 -0.434984 -0.888583 0.273052 0 -0.589398 -0.394247 -0.0324516 -0.819406 
0 0 0 0 0 0 -0.0378374 -0.179353 1.17143 -0.06697 1.07179 -0.195561 -0.0980615 -0.0595065 1.27248 1.12443 -0.0427313 -2.10162 -0.074727 -0.0714863 0.188098 -0.409477 -0.900163 0.275112 0 -0.563989 -0.394641 -0.0301046 -0.836118 
0 0 0 0 0 0 -0.0552812 -0.179508 1.18272 -0.088923 1.07466 -0.204999 -0.0797979 -0.0703194 1.25378 1.12801 -0.0209986 -2.08277 -0.0802406 -0.0658278 0.194116 -0.383726 -0.911704 0.277 0 -0.538141 -0.394963 -0.0277206 -0.852701 
0 0 0 0 0 0 -0.0727909 -0.179545 1.19349 -0.110631 1.07722 -0.214552 -0.0615236 -0.0811067 1.23463 1.13117 0.000702145 -2.06343 -0.0857122 -0.0602316 0.199792 -0.357748 -0.923202 0.278718 0 -0.511874 -0.395215 -0.0253002 -0.869155 
0 0 0 0 0 0 -0.0903617 -0.179466 1.20373 -0.13209 1.07949 -0.224219 -0.0432432 -0.0918645 1.21502 1.13392 0.0223648 -2.04361 -0.0911389 -0.0546946 0.205112 -0.331558 -0.934654 0.28027 0 -0.485204 -0.395398 -0.0228442 -0.88548 
0 0 0 0 0 0 -0.107988 -0.17927 1.21343 -0.153296 1.08144 -0.233995 -0.0249612 -0.102589 1.19496 1.13625 0.0439834 -2.02331 -0.0965175 -0.049214 0.210067 -0.305173 -0.946056 0.281658 0 -0.458151 -0.395512 -0.0203533 -0.901675 
0 0 0 0 0 0 -0.125666 -0.178961 1.2226 -0.174245 1.08308 -0.243879 -0.00668216 -0.113275 1.17445 1.13817 0.0655519 -2.00254 -0.101845 -0.0437867 0.214646 -0.278608 -0.957404 0.282887 0 -0.430734 -0.39556 -0.0178286 -0.917739 
0 0 0 0 0 0 -0.14339 -0.178538 1.23123 -0.194932 1.0844 -0.253867 0.0115894 -0.12392 1.15349 1.13966 0.0870641 -1.98131 -0.107119 -0.0384096 0.21884 -0.25188 -0.968695 0.28396 0 -0.402971 -0.395542 -0.0152706 -0.933671 
0 0 0 0 0 0 -0.161154 -0.178004 1.23932 -0.215356 1.08541 -0.263956 0.029849 -0.134519 1.13209 1.14075 0.108514 -1.95963 -0.112337 -0.0330795 0.222638 -0.225006 -0.979925 0.28488 0 -0.374884 -0.39546 -0.0126805 -0.949471 
0 0 0 0 0 0 -0.178954 -0.177359 1.24685 -0.235512 1.08609 -0.274143 0.048092 -0.145068 1.11025 1.14141 0.129896 -1.93751 -0.117495 -0.0277932 0.226034 -0.198001 -0.991091 0.285652 0 -0.346491 -0.395313 -0.0100591 -0.965139 
0 0 0 0 0 0 -0.196785 -0.176604 1.25384 -0.255397 1.08646 -0.284424 0.0663139 -0.155563 1.08798 1.14166 0.151204 -1.91495 -0.122591 -0.0225476 0.229019 -0.170882 -1.00219 0.286279 0 -0.317813 -0.395105 -0.00740729 -0.980673 
0 0 0 0 0 0 -0.21464 -0.175742 1.26027 -0.275009 1.0865 -0.294796 0.0845102 -0.166 1.06528 1.14149 0.172431 -1.89195 -0.127624 -0.0173392 0.231586 -0.143667 -1.01321 0.286766 0 -0.28887 -0.394835 -0.0047262 -0.996073 
0 0 0 0 0 0 -0.232516 -0.174774 1.26614 -0.294344 1.08621 -0.305255 0.102676 -0.176374 1.04215 1.1409 0.193572 -1.86854 -0.13259 -0.0121647 0.233729 -0.116372 -1.02416 0.287118 0 -0.259684 -0.394506 -0.00201684 -1.01134 
0 0 0 0 0 0 -0.250405 -0.173701 1.27146 -0.3134 1.08559 -0.315799 0.120808 -0.186681 1.0186 1.1399 0.214621 -1.84472 -0.137487 -0.00702081 0.235441 -0.0890127 -1.03503 0.287338 0 -0.230275 -0.394118 0.000719729 -1.02647 
0 0 0 0 0 0 -0.268304 -0.172524 1.27621 -0.332174 1.08464 -0.326422 0.1389 -0.196918 0.99463 1.13849 0.235572 -1.82048 -0.142314 -0.00190402 0.236718 -0.0616072 -1.04582 0.287431 0 -0.200664 -0.393673 0.00348238 -1.04146 
0 0 0 0 0 0 -0.286206 -0.171246 1.28041 -0.350665 1.08336 -0.33712 0.156948 -0.20708 0.970249 1.13667 0.256419 -1.79586 -0.147067 0.00318908 0.237556 -0.0341719 -1.05652 0.287402 0 -0.170873 -0.393172 0.00626997 -1.05632 
0 0 0 0 0 0 -0.304106 -0.169869 1.28403 -0.36887 1.08174 -0.347891 0.174948 -0.217163 0.945461 1.13443 0.277155 -1.77084 -0.151746 0.00826198 0.237951 -0.00672385 -1.06713 0.287256 0 -0.140924 -0.392617 0.00908131 -1.07104 
0 0 0 0 0 0 -0.321999 -0.168393 1.28709 -0.386787 1.07978 -0.35873 0.192895 -0.227162 0.920271 1.13179 0.297776 -1.74545 -0.156348 0.0133182 0.2379 0.0207202 -1.07765 0.286998 0 -0.110839 -0.392009 0.0119152 -1.08562 
0 0 0 0 0 0 -0.339879 -0.16682 1.28959 -0.404415 1.07749 -0.369632 0.210785 -0.237074 0.894683 1.12874 0.318275 -1.71969 -0.160871 0.0183612 0.237401 0.0481435 -1.08806 0.286633 0 -0.0806387 -0.39135 0.0147703 -1.10006 
0 0 0 0 0 0 -0.35774 -0.165153 1.29152 -0.421752 1.07486 -0.380594 0.228613 -0.246894 0.868703 1.12528 0.338646 -1.69356 -0.165315 0.0233945 0.236453 0.075529 -1.09838 0.286166 0 -0.0503463 -0.39064 0.0176455 -1.11436 
0 0 0 0 0 0 -0.375577 -0.163393 1.29288 -0.438797 1.07188 -0.391611 0.246374 -0.256619 0.842338 1.12142 0.358883 -1.66709 -0.169677 0.0284217 0.235055 0.10286 -1.10859 0.285602 0 -0.0199839 -0.389883 0.0205393 -1.12852 
0 0 0 0 0 0 -0.393383 -0.161542 1.29367 -0.455548 1.06857 -0.402678 0.264065 -0.266243 0.815592 1.11716 0.378981 -1.64027 -0.173956 0.0334463 0.233208 0.13012 -1.11869 0.284948 0 0.010426 -0.389078 0.0234504 -1.14254 
0 0 0 0 0 0 -0.411155 -0.159602 1.29389 -0.472006 1.06491 -0.41379 0.28168 -0.275762 0.788471 1.11251 0.398934 -1.61311 -0.17815 0.0384718 0.230912 0.157292 -1.12867 0.284207 0 0.0408611 -0.388228 0.0263774 -1.15642 
0 0 0 0 0 0 -0.428885 -0.157575 1.29355 -0.488168 1.0609 -0.424945 0.299215 -0.285174 0.760982 1.10745 0.418736 -1.58563 -0.18226 0.0435019 0.228169 0.184359 -1.13854 0.283387 0 0.0712986 -0.387335 0.0293189 -1.17015 
0 0 0 0 0 0 -0.446568 -0.155463 1.29264 -0.504034 1.05656 -0.436135 0.316666 -0.294473 0.733131 1.10201 0.438382 -1.55784 -0.186283 0.04854 0.224982 0.211306 -1.14829 0.282492 0 0.101716 -0.3864 0.0322735 -1.18374 
0 0 0 0 0 0 -0.464198 -0.153268 1.29116 -0.519604 1.05186 -0.447357 0.334027 -0.303655 0.704924 1.09617 0.457865 -1.52974 -0.190218 0.0535896 0.221354 0.238114 -1.15791 0.281528 0 0.13209 -0.385424 0.0352397 -1.19719 
0 0 0 0 0 0 -0.48177 -0.150992 1.28912 -0.534878 1.04682 -0.458606 0.351296 -0.312716 0.676367 1.08995 0.47718 -1.50134 -0.194066 0.0586543 0.217289 0.26477 -1.16741 0.280501 0 0.162399 -0.38441 0.0382159 -1.21049 
0 0 0 0 0 0 -0.499277 -0.148637 1.28651 -0.549856 1.04143 -0.469877 0.368467 -0.321652 0.647469 1.08335 0.496321 -1.47266 -0.197824 0.0637376 0.212791 0.291255 -1.17677 0.279417 0 0.192619 -0.383359 0.0412007 -1.22364 
0 0 0 0 0 0 -0.516714 -0.146205 1.28334 -0.564536 1.0357 -0.481164 0.385535 -0.330459 0.618234 1.07637 0.515283 -1.4437 -0.201493 0.0688429 0.207867 0.317554 -1.186 0.278282 0 0.222728 -0.382273 0.0441924 -1.23665 
0 0 0 0 0 0 -0.534075 -0.143698 1.27962 -0.578921 1.02962 -0.492463 0.402497 -0.339133 0.588671 1.06901 0.53406 -1.41448 -0.205071 0.0739737 0.202523 0.343651 -1.19509 0.277102 0 0.252704 -0.381154 0.0471896 -1.24951 
0 0 0 0 0 0 -0.551354 -0.141119 1.27533 -0.593009 1.02319 -0.503768 0.419348 -0.347669 0.558785 1.06128 0.552647 -1.38499 -0.20856 0.0791335 0.196765 0.369531 -1.20403 0.275883 0 0.282522 -0.380003 0.0501904 -1.26222 
0 0 0 0 0 0 -0.568546 -0.13847 1.27049 -0.606803 1.01641 -0.515075 0.436084 -0.356065 0.528586 1.05318 0.571039 -1.35526 -0.211957 0.0843255 0.190602 0.395177 -1.21282 0.27463 0 0.312162 -0.378822 0.0531935 -1.27478 
0 0 0 0 0 0 -0.585643 -0.135752 1.2651 -0.620301 1.00929 -0.526377 0.4527 -0.364315 0.498079 1.04472 0.589229 -1.3253 -0.215263 0.0895532 0.184041 0.420574 -1.22147 0.27335 0 0.341599 -0.377614 0.056197 -1.28719 
0 0 0 0 0 0 -0.602641 -0.132969 1.25916 -0.633506 1.00182 -0.537669 0.469192 -0.372416 0.467273 1.0359 0.607212 -1.2951 -0.218478 0.0948198 0.177093 0.445708 -1.22996 0.272049 0 0.370813 -0.376379 0.0591993 -1.29945 
0 0 0 0 0 0 -0.619534 -0.130122 1.25267 -0.646418 0.994007 -0.548946 0.485556 -0.380364 0.436175 1.02673 0.624983 -1.26469 -0.221602 0.100129 0.169767 0.470563 -1.23829 0.270734 0 0.39978 -0.37512 0.0621986 -1.31156 
0 0 0 0 0 0 -0.636315 -0.127214 1.24564 -0.659038 0.985848 -0.560203 0.501787 -0.388154 0.404793 1.01721 0.642538 -1.23407 -0.224636 0.105483 0.162073 0.495124 -1.24646 0.269409 0 0.428479 -0.37384 0.0651934 -1.32352 
0 0 0 0 0 0 -0.652979 -0.124247 1.23807 -0.671368 0.977343 -0.571434 0.517881 -0.395784 0.373134 1.00734 0.65987 -1.20325 -0.227578 0.110886 0.154024 0.519376 -1.25447 0.268082 0 0.456886 -0.372538 0.0681818 -1.33532 
0 0 0 0 0 0 -0.66952 -0.121223 1.22996 -0.68341 0.968496 -0.582633 0.533835 -0.403249 0.341208 0.997128 0.676974 -1.17225 -0.23043 0.116341 0.14563 0.543307 -1.26231 0.266758 0 0.484982 -0.371219 0.0711621 -1.34696 
0 0 0 0 0 0 -0.685932 -0.118145 1.22132 -0.695164 0.959305 -0.593794 0.549643 -0.410546 0.309021 0.986584 0.693845 -1.14107 -0.233191 0.12185 0.136904 0.5669 -1.26997 0.265444 0 0.512743 -0.369883 0.0741325 -1.35845 
0 0 0 0 0 0 -0.702209 -0.115015 1.21216 -0.706632 0.949774 -0.604912 0.565301 -0.41767 0.276583 0.97571 0.710479 -1.10973 -0.235863 0.127418 0.127859 0.590143 -1.27746 0.264146 0 0.540148 -0.368532 0.0770913 -1.36979 
0 0 0 0 0 0 -0.718345 -0.111836 1.20248 -0.717817 0.939902 -0.615982 0.580806 -0.424618 0.243901 0.964511 0.72687 -1.07823 -0.238446 0.133046 0.11851 0.613022 -1.28476 0.262869 0 0.567177 -0.367169 0.0800366 -1.38096 
0 0 0 0 0 0 -0.734334 -0.10861 1.19227 -0.72872 0.929692 -0.626997 0.596154 -0.431387 0.210984 0.952993 0.743013 -1.04658 -0.24094 0.138738 0.10887 0.635524 -1.29189 0.26162 0 0.593807 -0.365795 0.0829667 -1.39198 
0 0 0 0 0 0 -0.750171 -0.105338 1.18156 -0.739344 0.919145 -0.637952 0.61134 -0.437972 0.177841 0.941161 0.758904 -1.0148 -0.243347 0.144496 0.0989538 0.657635 -1.29883 0.260405 0 0.620019 -0.364412 0.0858798 -1.40284 
0 0 0 0 0 0 -0.76585 -0.102025 1.17034 -0.749691 0.908262 -0.648841 0.62636 -0.444371 0.144479 0.929022 0.774537 -0.9829 -0.245667 0.150324 0.0887773 0.679343 -1.30558 0.25923 0 0.645793 -0.363023 0.088774 -1.41354 
0 0 0 0 0 0 -0.781364 -0.0986722 1.15862 -0.759763 0.897046 -0.659657 0.64121 -0.45058 0.11091 0.91658 0.789908 -0.950882 -0.2479 0.156223 0.0783561 0.700636 -1.31213 0.2581 0 0.671107 -0.361629 0.0916475 -1.42408 
0 0 0 0 0 0 -0.796709 -0.0952819 1.1464 -0.769563 0.885499 -0.670396 0.655887 -0.456594 0.0771395 0.903841 0.805012 -0.918761 -0.250049 0.162198 0.0677065 0.721501 -1.31849 0.257022 0 0.695942 -0.360233 0.0944985 -1.43446 
0 0 0 0 0 0 -0.811878 -0.0918567 1.1337 -0.779093 0.873622 -0.681051 0.670387 -0.462412 0.0431783 0.890812 0.819845 -0.886548 -0.252113 0.168249 0.0568453 0.741927 -1.32465 0.256001 0 0.720278 -0.358835 0.0973253 -1.44467 
0 0 0 0 0 0 -0.826866 -0.0883992 1.12051 -0.788357 0.861418 -0.691616 0.684705 -0.468029 0.00903511 0.877498 0.834402 -0.854251 -0.254094 0.174379 0.0457896 0.761902 -1.33061 0.255044 0 0.744098 -0.357439 0.100126 -1.45472 
0 0 0 0 0 0 -0.841667 -0.0849118 1.10684 -0.797356 0.848889 -0.702086 0.698838 -0.473443 -0.0252811 0.863907 0.848678 -0.821883 -0.255994 0.180592 0.0345569 0.781415 -1.33636 0.254155 0 0.767381 -0.356047 0.102899 -1.46461 
0 0 0 0 0 0 -0.856275 -0.081397 1.09271 -0.806095 0.836037 -0.712455 0.712783 -0.47865 -0.0597609 0.850043 0.86267 -0.789454 -0.257812 0.186888 0.0231651 0.800455 -1.3419 0.253341 0 0.790109 -0.354659 0.105642 -1.47432 
0 0 0 0 0 0 -0.870684 -0.0778573 1.07811 -0.814576 0.822866 -0.722716 0.726535 -0.483647 -0.0943953 0.835913 0.876373 -0.756974 -0.259551 0.193271 0.0116324 0.819013 -1.34723 0.252606 0 0.812265 -0.353279 0.108353 -1.48388 
0 0 0 0 0 0 -0.88489 -0.0742953 1.06305 -0.822802 0.809378 -0.732864 0.740091 -0.488431 -0.129175 0.821525 0.889782 -0.724453 -0.261212 0.199742 -2.26418e-05 0.837077 -1.35234 0.251957 0 0.833831 -0.351908 0.111031 -1.49326 
0 0 0 0 0 0 -0.898887 -0.0707134 1.04755 -0.830777 0.795576 -0.742893 0.753447 -0.493 -0.16409 0.806883 0.902895 -0.691903 -0.262797 0.206304 -0.0117813 0.854638 -1.35724 0.251398 0 0.854789 -0.350548 0.113674 -1.50248 
0 0 0 0 0 0 -0.912668 -0.0671142 1.0316 -0.838504 0.781463 -0.752797 0.7666 -0.497349 -0.199131 0.791996 0.915706 -0.659333 -0.264305 0.212958 -0.0236245 0.871688 -1.36191 0.250935 0 0.875124 -0.349201 0.11628 -1.51153 
0 0 0 0 0 0 -0.92623 -0.0635002 1.01522 -0.845986 0.767042 -0.76257 0.779547 -0.501477 -0.234289 0.776869 0.928212 -0.626753 -0.26574 0.219706 -0.0355331 0.888216 -1.36636 0.250572 0 0.894818 -0.347869 0.118847 -1.52041 
0 0 0 0 0 0 -0.939566 -0.0598739 0.99841 -0.853228 0.752316 -0.772206 0.792283 -0.505381 -0.269554 0.761509 0.940409 -0.594176 -0.267102 0.22655 -0.0474878 0.904215 -1.37058 0.250316 0 0.913857 -0.346554 0.121374 -1.52912 
0 0 0 0 0 0 -0.952671 -0.0562379 0.981183 -0.860233 0.737289 -0.7817 0.804806 -0.509058 -0.304916 0.745924 0.952293 -0.561609 -0.268393 0.233491 -0.059469 0.919675 -1.37458 0.250169 0 0.932225 -0.345258 0.123859 -1.53765 
0 0 0 0 0 0 -0.96554 -0.0525946 0.963545 -0.867004 0.721964 -0.791045 0.817113 -0.512505 -0.340366 0.730119 0.963861 -0.529065 -0.269614 0.240532 -0.0714571 0.934591 -1.37834 0.250138 0 0.949907 -0.343982 0.1263 -1.54601 
0 0 0 0 0 0 -0.978168 -0.0489467 0.945505 -0.873545 0.706345 -0.800236 0.8292 -0.515721 -0.375894 0.714102 0.975108 -0.496553 -0.270767 0.247673 -0.0834326 0.948953 -1.38187 0.250227 0 0.96689 -0.342729 0.128695 -1.5542 
0 0 0 0 0 0 -0.990549 -0.0452966 0.92707 -0.879861 0.690436 -0.809268 0.841063 -0.518702 -0.41149 0.697879 0.986033 -0.464084 -0.271854 0.254915 -0.0953758 0.962756 -1.38516 0.25044 0 0.983159 -0.341501 0.131044 -1.56222 
0 0 0 0 0 0 -1.00268 -0.0416469 0.908249 -0.885955 0.674241 -0.818133 0.852702 -0.521446 -0.447144 0.681459 0.99663 -0.431667 -0.272876 0.262261 -0.107267 0.975992 -1.38821 0.250782 0 0.998701 -0.340298 0.133343 -1.57006 
0 0 0 0 0 0 -1.01455 -0.038 0.88905 -0.891831 0.657763 -0.826827 0.864111 -0.523952 -0.482847 0.664847 1.0069 -0.399314 -0.273834 0.269711 -0.119086 0.988655 -1.39101 0.251255 0 1.0135 -0.339124 0.135592 -1.57772 
0 0 0 0 0 0 -1.02617 -0.0343586 0.869483 -0.897494 0.641007 -0.835344 0.875288 -0.526217 -0.518588 0.648051 1.01683 -0.367033 -0.274731 0.277266 -0.130815 1.00074 -1.39358 0.251866 0 1.02756 -0.337979 0.137789 -1.5852 
0 0 0 0 0 0 -1.03751 -0.0307251 0.849557 -0.902947 0.623977 -0.843679 0.886231 -0.528239 -0.554357 0.631078 1.02643 -0.334835 -0.275567 0.284926 -0.142432 1.01224 -1.39589 0.252617 0 1.04085 -0.336866 0.139932 -1.59251 
0 0 0 0 0 0 -1.04859 -0.027102 0.829279 -0.908195 0.606677 -0.851825 0.896937 -0.530017 -0.590146 0.613935 1.03569 -0.30273 -0.276344 0.292694 -0.15392 1.02315 -1.39796 0.253511 0 1.05337 -0.335786 0.14202 -1.59964 
0 0 0 0 0 0 -1.05939 -0.0234919 0.80866 -0.913243 0.589113 -0.859778 0.907402 -0.531547 -0.625943 0.59663 1.04461 -0.270729 -0.277065 0.300569 -0.165258 1.03347 -1.39978 0.254553 0 1.0651 -0.334741 0.144051 -1.60659 
0 0 0 0 0 0 -1.06991 -0.0198972 0.787708 -0.918093 0.571288 -0.867532 0.917626 -0.53283 -0.661739 0.579168 1.05318 -0.238839 -0.277729 0.308552 -0.176429 1.0432 -1.40134 0.255746 0 1.07604 -0.333733 0.146024 -1.61336 
0 0 0 0 0 0 -1.08015 -0.0163205 0.766433 -0.922752 0.553207 -0.875081 0.927604 -0.533863 -0.697524 0.561559 1.06141 -0.207073 -0.27834 0.316644 -0.187413 1.05232 -1.40265 0.257092 0 1.08618 -0.332763 0.147938 -1.61995 
0 0 0 0 0 0 -1.0901 -0.0127642 0.744845 -0.927222 0.534876 -0.882421 0.937335 -0.534645 -0.733288 0.543808 1.06929 -0.175438 -0.278898 0.324845 -0.198192 1.06084 -1.40371 0.258594 0 1.09551 -0.331832 0.149791 -1.62636 
0 0 0 0 0 0 -1.09976 -0.0092309 0.722953 -0.931509 0.516299 -0.889545 0.946817 -0.535174 -0.76902 0.525923 1.07681 -0.143946 -0.279405 0.333155 -0.208748 1.06875 -1.4045 0.260256 0 1.10403 -0.330942 0.151582 -1.63258 
0 0 0 0 0 0 -1.10912 -0.00572296 0.700766 -0.935618 0.497482 -0.89645 0.956046 -0.535449 -0.804712 0.507911 1.08399 -0.112605 -0.279863 0.341573 -0.219063 1.07605 -1.40504 0.26208 0 1.11172 -0.330096 0.153309 -1.63862 
0 0 0 0 0 0 -1.11817 -0.00224286 0.678295 -0.939552 0.478429 -0.903129 0.965022 -0.53547 -0.840352 0.48978 1.0908 -0.0814243 -0.280272 0.350102 -0.22912 1.08274 -1.40531 0.264068 0 1.11857 -0.329293 0.154971 -1.64448 
0 0 0 0 0 0 -1.12693 0.00120692 0.655549 -0.943316 0.459146 -0.909578 0.973742 -0.535234 -0.875931 0.471537 1.09726 -0.0504141 -0.280634 0.358739 -0.238902 1.08882 -1.40532 0.266222 0 1.1246 -0.328536 0.156567 -1.65015 
0 0 0 0 0 0 -1.13538 0.00462395 0.632538 -0.946915 0.439638 -0.915792 0.982204 -0.534742 -0.91144 0.453188 1.10336 -0.0195834 -0.280951 0.367486 -0.248393 1.09429 -1.40506 0.268544 0 1.12978 -0.327825 0.158096 -1.65563 
0 0 0 0 0 0 -1.14351 0.00800581 0.609272 -0.950354 0.419911 -0.921765 0.990406 -0.533992 -0.946867 0.434742 1.1091 0.0110588 -0.281224 0.376341 -0.257576 1.09914 -1.40454 0.271036 0 1.13411 -0.327163 0.159556 -1.66093 
0 0 0 0 0 0 -1.15133 0.0113501 0.585761 -0.953636 0.399971 -0.927494 0.998347 -0.532983 -0.982204 0.416205 1.11447 0.0415033 -0.281454 0.385304 -0.266436 1.10338 -1.40376 0.273699 0 1.1376 -0.32655 0.160947 -1.66604 
0 0 0 0 0 0 -1.15883 0.0146543 0.562016 -0.956767 0.379823 -0.932974 1.00603 -0.531716 -1.01744 0.397584 1.11948 0.0717411 -0.281643 0.394375 -0.274958 1.107 -1.4027 0.276534 0 1.14024 -0.325988 0.162268 -1.67097 
0 0 0 0 0 0 -1.16601 0.0179162 0.538047 -0.959752 0.359474 -0.938199 1.01344 -0.53019 -1.05257 0.378887 1.12413 0.101763 -0.281791 0.403553 -0.283127 1.11001 -1.40137 0.279543 0 1.14202 -0.325478 0.163517 -1.6757 
0 0 0 0 0 0 -1.17286 0.0211333 0.513864 -0.962595 0.338928 -0.943166 1.02059 -0.528404 -1.08757 0.36012 1.1284 0.131561 -0.2819 0.412837 -0.29093 1.11241 -1.39978 0.282727 0 1.14295 -0.32502 0.164694 -1.68025 
0 0 0 0 0 0 -1.17939 0.0243032 0.489476 -0.9653 0.318193 -0.94787 1.02747 -0.526359 -1.12245 0.341291 1.13231 0.161127 -0.28197 0.422226 -0.298353 1.1142 -1.39791 0.286086 0 1.14302 -0.324617 0.165797 -1.68461 
0 0 0 0 0 0 -1.18558 0.0274237 0.464896 -0.967873 0.297275 -0.952307 1.03408 -0.524054 -1.15718 0.322407 1.13586 0.19045 -0.282003 0.43172 -0.305383 1.11538 -1.39577 0.28962 0 1.14224 -0.324268 0.166826 -1.68878 
0 0 0 0 0 0 -1.19144 0.0304923 0.440132 -0.970317 0.276179 -0.956472 1.04042 -0.521489 -1.19177 0.303475 1.13903 0.219524 -0.282 0.441317 -0.31201 1.11596 -1.39336 0.293329 0 1.1406 -0.323975 0.16778 -1.69275 
0 0 0 0 0 0 -1.19696 0.0335069 0.415196 -0.972639 0.254912 -0.960362 1.0465 -0.518665 -1.22619 0.284501 1.14183 0.24834 -0.281962 0.451016 -0.318221 1.11593 -1.39068 0.297214 0 1.1381 -0.323739 0.168659 -1.69654 
0 0 0 0 0 0 -1.20215 0.036465 0.390097 -0.974841 0.233481 -0.963973 1.0523 -0.515582 -1.26045 0.265493 1.14426 0.276889 -0.281889 0.460816 -0.324005 1.1153 -1.38772 0.301275 0 1.13476 -0.32356 0.169461 -1.70013 
0 0 0 0 0 0 -1.20699 0.0393644 0.364847 -0.97693 0.211892 -0.9673 1.05783 -0.51224 -1.29453 0.246458 1.14632 0.305164 -0.281781 0.470716 -0.329353 1.11407 -1.38449 0.30551 0 1.13056 -0.32344 0.170187 -1.70353 
0 0 0 0 0 0 -1.21149 0.0422029 0.339457 -0.978909 0.190152 -0.970341 1.06308 -0.50864 -1.32843 0.227402 1.14801 0.333156 -0.281641 0.480713 -0.334256 1.11225 -1.38099 0.309919 0 1.12552 -0.323379 0.170835 -1.70674 
0 0 0 0 0 0 -1.21564 0.0449781 0.313935 -0.980784 0.168267 -0.973091 1.06807 -0.504783 -1.36212 0.208331 1.14933 0.360859 -0.281468 0.490806 -0.338705 1.10984 -1.37721 0.314501 0 1.11964 -0.323377 0.171404 -1.70976 
0 0 0 0 0 0 -1.21945 0.047688 0.288294 -0.982558 0.146245 -0.975547 1.07277 -0.500669 -1.39561 0.189254 1.15028 0.388263 -0.281263 0.500993 -0.342692 1.10685 -1.37315 0.319256 0 1.11293 -0.323435 0.171896 -1.71258 
0 0 0 0 0 0 -1.22291 0.0503302 0.262544 -0.984238 0.124091 -0.977705 1.07721 -0.4963 -1.42888 0.170176 1.15086 0.415363 -0.281026 0.511273 -0.346211 1.10329 -1.36883 0.32418 0 1.10538 -0.323554 0.172309 -1.71521 
0 0 0 0 0 0 -1.22601 0.0529026 0.236694 -0.985826 0.101814 -0.979563 1.08137 -0.491677 -1.46193 0.151104 1.15106 0.442149 -0.280758 0.521643 -0.349255 1.09915 -1.36422 0.329274 0 1.09701 -0.323735 0.172642 -1.71765 
0 0 0 0 0 0 -1.22877 0.0554031 0.210757 -0.987327 0.0794207 -0.981118 1.08526 -0.486801 -1.49474 0.132045 1.1509 0.468616 -0.280458 0.532102 -0.35182 1.09444 -1.35935 0.334535 0 1.08782 -0.323977 0.172896 -1.71988 
0 0 0 0 0 0 -1.23116 0.0578295 0.184742 -0.988747 0.0569174 -0.982365 1.08887 -0.481672 -1.52731 0.113004 1.15036 0.494755 -0.280128 0.542648 -0.353899 1.08917 -1.3542 0.33996 0 1.07782 -0.324281 0.173071 -1.72193 
0 0 0 0 0 0 -1.23321 0.0601797 0.15866 -0.990089 0.0343118 -0.983303 1.09221 -0.476294 -1.55963 0.0939886 1.14946 0.52056 -0.279767 0.553277 -0.355491 1.08335 -1.34878 0.345548 0 1.06702 -0.324647 0.173166 -1.72378 
0 0 0 0 0 0 -1.2349 0.0624516 0.132522 -0.991359 0.011611 -0.983929 1.09527 -0.470667 -1.59169 0.0750049 1.14819 0.546024 -0.279375 0.563988 -0.356591 1.07698 -1.34308 0.351296 0 1.05543 -0.325075 0.173181 -1.72543 
0 0 0 0 0 0 -1.23623 0.0646431 0.106338 -0.99256 -0.0111776 -0.98424 1.09806 -0.464793 -1.62348 0.056059 1.14655 0.571141 -0.278953 0.574778 -0.357198 1.07008 -1.33711 0.357202 0 1.04305 -0.325566 0.173116 -1.72689 
0 0 0 0 0 0 -1.2372 0.0667523 0.0801182 -0.993696 -0.0340465 -0.984234 1.10058 -0.458674 -1.65499 0.037157 1.14455 0.595903 -0.278499 0.585644 -0.357311 1.06264 -1.33087 0.363262 0 1.0299 -0.32612 0.172971 -1.72815 
0 0 0 0 0 0 -1.23782 0.0687771 0.0538737 -0.994773 -0.0569884 -0.983908 1.10282 -0.452312 -1.68621 0.018305 1.14218 0.620304 -0.278014 0.596585 -0.356928 1.05468 -1.32436 0.369473 0 1.01599 -0.326736 0.172746 -1.72922 
0 0 0 0 0 0 -1.23807 0.0707156 0.0276147 -0.995794 -0.0799956 -0.98326 1.10479 -0.445709 -1.71713 -0.000490941 1.13945 0.644338 -0.277498 0.607596 -0.356051 1.04621 -1.31759 0.375832 0 1.00134 -0.327415 0.172442 -1.73009 
0 0 0 0 0 0 -1.23797 0.0725657 0.00135171 -0.996764 -0.103061 -0.982288 1.10649 -0.438867 -1.74775 -0.019225 1.13636 0.667999 -0.27695 0.618677 -0.354681 1.03723 -1.31054 0.382336 0 0.985939 -0.328156 0.172058 -1.73076 
0 0 0 0 0 0 -1.23751 0.0743255 -0.024905 -0.997687 -0.126176 -0.980991 1.10792 -0.431789 -1.77806 -0.0378914 1.1329 0.691281 -0.276369 0.629822 -0.35282 1.02776 -1.30322 0.38898 0 0.969819 -0.328959 0.171595 -1.73124 
0 0 0 0 0 0 -1.23668 0.0759932 -0.0511449 -0.998567 -0.149333 -0.979367 1.10908 -0.424478 -1.80805 -0.0564844 1.12909 0.714178 -0.275755 0.64103 -0.35047 1.0178 -1.29564 0.39576 0 0.952988 -0.329824 0.171053 -1.73152 
0 0 0 0 0 0 -1.2355 0.0775669 -0.077358 -0.999408 -0.172525 -0.977413 1.10997 -0.416935 -1.83771 -0.0749983 1.12492 0.736685 -0.275108 0.652297 -0.347636 1.00736 -1.2878 0.402672 0 0.93546 -0.330752 0.170433 -1.7316 
0 0 0 0 0 0 -1.23396 0.0790447 -0.103534 -1.00021 -0.195745 -0.975129 1.11059 -0.409163 -1.86703 -0.0934277 1.1204 0.758795 -0.274427 0.66362 -0.344321 0.996452 -1.27969 0.409712 0 0.91725 -0.33174 0.169735 -1.73149 
0 0 0 0 0 0 -1.23206 0.0804249 -0.129662 -1.00099 -0.218983 -0.972513 1.11095 -0.401166 -1.89601 -0.111767 1.11552 0.780503 -0.27371 0.674996 -0.340532 0.985091 -1.27132 0.416876 0 0.898374 -0.332789 0.168959 -1.73118 
0 0 0 0 0 0 -1.22981 0.0817055 -0.155733 -1.00174 -0.242233 -0.969565 1.11104 -0.392947 -1.92463 -0.130011 1.11029 0.801805 -0.272957 0.686421 -0.336274 0.973285 -1.26269 0.424158 0 0.878846 -0.333899 0.168106 -1.73067 
0 0 0 0 0 0 -1.22719 0.082885 -0.181737 -1.00246 -0.265486 -0.966282 1.11087 -0.384507 -1.95289 -0.148154 1.10472 0.822694 -0.272167 0.697893 -0.331553 0.961044 -1.2538 0.431553 0 0.858684 -0.335069 0.167177 -1.72997 
0 0 0 0 0 0 -1.22422 0.0839616 -0.207663 -1.00317 -0.288734 -0.962664 1.11043 -0.375852 -1.98078 -0.166192 1.0988 0.843167 -0.271338 0.709406 -0.326379 0.948379 -1.24465 0.439056 0 0.837904 -0.336298 0.166172 -1.72907 
0 0 0 0 0 0 -1.22089 0.0849336 -0.233501 -1.00386 -0.31197 -0.958711 1.10974 -0.366983 -2.0083 -0.184119 1.09254 0.863218 -0.270471 0.720959 -0.320759 0.935303 -1.23525 0.446663 0 0.816524 -0.337586 0.165092 -1.72797 
0 0 0 0 0 0 -1.21721 0.0857993 -0.259243 -1.00454 -0.335185 -0.954422 1.10878 -0.357904 -2.03544 -0.201929 1.08593 0.882843 -0.269563 0.732546 -0.314702 0.921827 -1.2256 0.454367 0 0.794561 -0.338931 0.163937 -1.72668 
0 0 0 0 0 0 -1.21317 0.0865572 -0.284877 -1.00521 -0.358372 -0.949796 1.10757 -0.34862 -2.06218 -0.21962 1.07899 0.902037 -0.268613 0.744165 -0.308218 0.907964 -1.2157 0.462162 0 0.772035 -0.340334 0.162709 -1.72519 
0 0 0 0 0 0 -1.20878 0.0872057 -0.310395 -1.00588 -0.381523 -0.944834 1.1061 -0.339132 -2.08853 -0.237184 1.07172 0.920796 -0.26762 0.755812 -0.301318 0.893725 -1.20554 0.470044 0 0.748964 -0.341793 0.161409 -1.72351 
0 0 0 0 0 0 -1.20404 0.0877432 -0.335786 -1.00655 -0.404628 -0.939534 1.10438 -0.329446 -2.11447 -0.254619 1.06411 0.939115 -0.266583 0.767482 -0.294013 0.879122 -1.19514 0.478005 0 0.725367 -0.343307 0.160036 -1.72163 
0 0 0 0 0 0 -1.19896 0.0881683 -0.361042 -1.00721 -0.427682 -0.933898 1.10241 -0.319565 -2.14 -0.271919 1.05617 0.956991 -0.265499 0.779173 -0.286315 0.86417 -1.1845 0.48604 0 0.701265 -0.344875 0.158593 -1.71956 
0 0 0 0 0 0 -1.19352 0.0884794 -0.386152 -1.00789 -0.450674 -0.927924 1.10019 -0.309493 -2.16511 -0.28908 1.04791 0.97442 -0.264368 0.790878 -0.278236 0.84888 -1.17362 0.494143 0 0.676677 -0.346497 0.15708 -1.71729 
0 0 0 0 0 0 -1.18774 0.0886752 -0.411108 -1.00857 -0.473598 -0.921614 1.09772 -0.299233 -2.1898 -0.306097 1.03932 0.991398 -0.263187 0.802596 -0.269789 0.833266 -1.16249 0.502306 0 0.651624 -0.348172 0.155498 -1.71483 
0 0 0 0 0 0 -1.18161 0.0887543 -0.435901 -1.00927 -0.496446 -0.914968 1.09501 -0.288791 -2.21405 -0.322967 1.03042 1.00792 -0.261956 0.814321 -0.260988 0.817342 -1.15113 0.510524 0 0.626128 -0.349898 0.153849 -1.71218 
0 0 0 0 0 0 -1.17515 0.0887153 -0.460521 -1.00998 -0.519208 -0.907987 1.09205 -0.27817 -2.23787 -0.339685 1.0212 1.02399 -0.260671 0.826049 -0.251849 0.80112 -1.13954 0.51879 0 0.600209 -0.351673 0.152133 -1.70933 
0 0 0 0 0 0 -1.16834 0.088557 -0.484959 -1.01071 -0.541878 -0.900671 1.08886 -0.267374 -2.26124 -0.356247 1.01167 1.03959 -0.259333 0.837777 -0.242384 0.784615 -1.12771 0.527097 0 0.573889 -0.353498 0.150352 -1.70629 
0 0 0 0 0 0 -1.1612 0.088278 -0.509206 -1.01146 -0.564447 -0.893021 1.08542 -0.256408 -2.28416 -0.372649 1.00183 1.05473 -0.257938 0.849499 -0.23261 0.76784 -1.11566 0.535437 0 0.547191 -0.355371 0.148506 -1.70306 
0 0 0 0 0 0 -1.15372 0.0878772 -0.533254 -1.01223 -0.586907 -0.885039 1.08176 -0.245276 -2.30662 -0.388887 0.991681 1.0694 -0.256484 0.861212 -0.222543 0.75081 -1.10338 0.543804 0 0.520137 -0.35729 0.146598 -1.69963 
0 0 0 0 0 0 -1.14591 0.0873533 -0.557094 -1.01303 -0.60925 -0.876725 1.07785 -0.233983 -2.32863 -0.404958 0.981234 1.08361 -0.254971 0.872911 -0.212199 0.733539 -1.09088 0.552192 0 0.49275 -0.359253 0.144628 -1.69602 
0 0 0 0 0 0 -1.13777 0.0867054 -0.580718 -1.01387 -0.631468 -0.86808 1.07372 -0.222534 -2.35016 -0.420858 0.97049 1.09734 -0.253395 0.884592 -0.201595 0.71604 -1.07816 0.560591 0 0.465052 -0.361261 0.142597 -1.69221 
0 0 0 0 0 0 -1.12931 0.0859322 -0.604117 -1.01473 -0.653554 -0.859107 1.06936 -0.210933 -2.37122 -0.436583 0.959452 1.11059 -0.251756 0.89625 -0.190747 0.698329 -1.06522 0.568996 0 0.437067 -0.363311 0.140508 -1.68822 
0 0 0 0 0 0 -1.12052 0.0850327 -0.627282 -1.01563 -0.675498 -0.849807 1.06478 -0.199185 -2.3918 -0.452131 0.948124 1.12337 -0.25005 0.90788 -0.179674 0.68042 -1.05207 0.577398 0 0.408818 -0.365402 0.138361 -1.68403 
0 0 0 0 0 0 -1.11141 0.084006 -0.650206 -1.01657 -0.697295 -0.840181 1.05997 -0.187294 -2.41189 -0.467497 0.936511 1.13567 -0.248276 0.919479 -0.168393 0.662328 -1.03871 0.585791 0 0.380329 -0.367532 0.136158 -1.67966 
0 0 0 0 0 0 -1.10198 0.0828511 -0.67288 -1.01755 -0.718934 -0.830232 1.05495 -0.175266 -2.4315 -0.482678 0.924616 1.14748 -0.246432 0.931041 -0.156922 0.644067 -1.02514 0.594166 0 0.351625 -0.3697 0.1339 -1.6751 
0 0 0 0 0 0 -1.09224 0.0815671 -0.695298 -1.01857 -0.74041 -0.819962 1.04971 -0.163105 -2.45061 -0.497672 0.912444 1.15881 -0.244515 0.942562 -0.145281 0.625653 -1.01137 0.602516 0 0.322728 -0.371904 0.131588 -1.67036 
0 0 0 0 0 0 -1.08218 0.0801533 -0.71745 -1.01963 -0.761713 -0.809372 1.04426 -0.150818 -2.46922 -0.512475 0.899998 1.16966 -0.242524 0.954038 -0.133487 0.6071 -0.9974 0.610833 0 0.293663 -0.374143 0.129225 -1.66543 
0 0 0 0 0 0 -1.07182 0.0786087 -0.739329 -1.02074 -0.782836 -0.798465 1.03859 -0.138407 -2.48732 -0.527085 0.887283 1.18002 -0.240456 0.965463 -0.12156 0.588424 -0.983233 0.61911 0 0.264455 -0.376415 0.126812 -1.66031 
0 0 0 0 0 0 -1.06115 0.0769327 -0.760928 -1.02191 -0.803772 -0.787244 1.03272 -0.12588 -2.50492 -0.541498 0.874304 1.18989 -0.23831 0.976833 -0.109518 0.569639 -0.968873 0.627338 0 0.235128 -0.378718 0.12435 -1.65501 
0 0 0 0 0 0 -1.05018 0.0751245 -0.78224 -1.02312 -0.824513 -0.77571 1.02664 -0.113241 -2.522 -0.555713 0.861064 1.19926 -0.236082 0.988143 -0.0973813 0.550761 -0.954323 0.63551 0 0.205707 -0.381051 0.121841 -1.64953 
0 0 0 0 0 0 -1.03892 0.0731837 -0.803257 -1.02438 -0.845051 -0.763868 1.02037 -0.100495 -2.53856 -0.569725 0.847567 1.20815 -0.233772 0.999388 -0.0851689 0.531804 -0.939588 0.643618 0 0.176215 -0.383412 0.119286 -1.64387 
0 0 0 0 0 0 -1.02735 0.0711094 -0.823972 -1.0257 -0.865379 -0.751719 1.01389 -0.0876469 -2.5546 -0.583534 0.833819 1.21655 -0.231376 1.01056 -0.0729002 0.512784 -0.924671 0.651654 0 0.146679 -0.3858 0.116686 -1.63802 
0 0 0 0 0 0 -1.0155 0.0689014 -0.844378 -1.02708 -0.885489 -0.739267 1.00722 -0.074703 -2.57012 -0.597136 0.819824 1.22445 -0.228893 1.02167 -0.0605948 0.493716 -0.909575 0.659611 0 0.117123 -0.388212 0.114045 -1.632 
0 0 0 0 0 0 -1.00337 0.066559 -0.864469 -1.02852 -0.905374 -0.726514 1.00036 -0.0616684 -2.5851 -0.610529 0.805586 1.23186 -0.226321 1.03269 -0.0482721 0.474616 -0.894304 0.66748 0 0.0875705 -0.390647 0.111362 -1.62579 
0 0 0 0 0 0 -0.990945 0.0640819 -0.884238 -1.03001 -0.925026 -0.713464 0.993304 -0.0485483 -2.59955 -0.623711 0.791109 1.23877 -0.223657 1.04363 -0.0359517 0.455498 -0.878863 0.675253 0 0.0580474 -0.393103 0.108641 -1.61941 
0 0 0 0 0 0 -0.978245 0.0614697 -0.903678 -1.03157 -0.944439 -0.700121 0.986066 -0.0353482 -2.61346 -0.63668 0.776399 1.24519 -0.2209 1.05448 -0.0236529 0.436377 -0.863255 0.682922 0 0.0285781 -0.395578 0.105881 -1.61286 
0 0 0 0 0 0 -0.96527 0.0587222 -0.922784 -1.03319 -0.963605 -0.686487 0.978646 -0.0220736 -2.62683 -0.649434 0.761459 1.25111 -0.218048 1.06524 -0.0113951 0.417269 -0.847484 0.690481 0 -0.000812776 -0.398071 0.103086 -1.60612 
0 0 0 0 0 0 -0.952024 0.0558391 -0.941548 -1.03488 -0.982518 -0.672567 0.971047 -0.00873006 -2.63965 -0.661971 0.746295 1.25653 -0.215098 1.0759 0.000802343 0.398189 -0.831553 0.69792 0 -0.0301007 -0.400579 0.100256 -1.59922 
0 0 0 0 0 0 -0.938512 0.0528202 -0.959965 -1.03663 -1.00117 -0.658364 0.963271 0.00467701 -2.65193 -0.674289 0.73091 1.26146 -0.212048 1.08645 0.0129205 0.379152 -0.815467 0.705232 0 -0.0592612 -0.403101 0.097393 -1.59214 
0 0 0 0 0 0 -0.924736 0.0496655 -0.97803 -1.03844 -1.01955 -0.643882 0.955322 0.018142 -2.66366 -0.686386 0.71531 1.2659 -0.208898 1.0969 0.0249404 0.360173 -0.79923 0.712409 0 -0.0882699 -0.405635 0.0944991 -1.58489 
0 0 0 0 0 0 -0.910702 0.0463749 -0.995736 -1.04033 -1.03766 -0.629124 0.947204 0.0316594 -2.67483 -0.698261 0.699499 1.26983 -0.205644 1.10724 0.0368433 0.341266 -0.782846 0.719443 0 -0.117103 -0.408178 0.0915756 -1.57747 
0 0 0 0 0 0 -0.896414 0.0429484 -1.01308 -1.04228 -1.05549 -0.614096 0.938919 0.0452236 -2.68544 -0.709913 0.683482 1.27328 -0.202285 1.11746 0.0486109 0.322447 -0.766319 0.726327 0 -0.145735 -0.410731 0.0886241 -1.56988 
0 0 0 0 0 0 -0.881876 0.0393862 -1.03005 -1.04431 -1.07303 -0.598801 0.930471 0.058829 -2.6955 -0.721339 0.667263 1.27622 -0.19882 1.12755 0.060225 0.303731 -0.749652 0.733053 0 -0.174144 -0.413289 0.0856463 -1.56213 
0 0 0 0 0 0 -0.867092 0.0356883 -1.04665 -1.0464 -1.09027 -0.583243 0.921862 0.07247 -2.70499 -0.732539 0.650847 1.27867 -0.195246 1.13752 0.0716676 0.285131 -0.732851 0.739614 0 -0.202306 -0.415852 0.0826437 -1.55421 
0 0 0 0 0 0 -0.852067 0.0318549 -1.06287 -1.04857 -1.10721 -0.567427 0.913097 0.086141 -2.71392 -0.74351 0.63424 1.28063 -0.191563 1.14736 0.0829214 0.266663 -0.715919 0.746002 0 -0.230196 -0.418417 0.079618 -1.54612 
0 0 0 0 0 0 -0.836805 0.0278865 -1.0787 -1.05081 -1.12385 -0.551357 0.904178 0.0998363 -2.72229 -0.754253 0.617444 1.2821 -0.187768 1.15706 0.0939691 0.24834 -0.69886 0.752209 0 -0.257792 -0.420984 0.0765707 -1.53788 
0 0 0 0 0 0 -0.82131 0.0237832 -1.09415 -1.05312 -1.14017 -0.535039 0.895109 0.11355 -2.73008 -0.764766 0.600465 1.28307 -0.18386 1.16662 0.104794 0.230178 -0.681678 0.758229 0 -0.285071 -0.423549 0.0735033 -1.52947 
0 0 0 0 0 0 -0.805588 0.0195457 -1.1092 -1.0555 -1.15617 -0.518476 0.885892 0.127277 -2.73731 -0.775048 0.583309 1.28355 -0.179838 1.17604 0.11538 0.21219 -0.664378 0.764053 0 -0.31201 -0.42611 0.0704174 -1.5209 
0 0 0 0 0 0 -0.789642 0.0151742 -1.12385 -1.05796 -1.17185 -0.501674 0.876532 0.141012 -2.74396 -0.785098 0.565978 1.28354 -0.175701 1.1853 0.125711 0.19439 -0.646964 0.769676 0 -0.338586 -0.428667 0.0673146 -1.51218 
0 0 0 0 0 0 -0.773477 0.0106695 -1.13811 -1.0605 -1.18719 -0.484638 0.86703 0.154748 -2.75004 -0.794915 0.548479 1.28304 -0.171447 1.19441 0.135771 0.176793 -0.629439 0.775089 0 -0.364778 -0.431218 0.0641962 -1.50329 
0 0 0 0 0 0 -0.757098 0.00603208 -1.15195 -1.0631 -1.2022 -0.467372 0.857391 0.168481 -2.75555 -0.804499 0.530816 1.28205 -0.167075 1.20336 0.145546 0.159411 -0.611809 0.780286 0 -0.390564 -0.433759 0.0610639 -1.49426 
0 0 0 0 0 0 -0.740509 0.00126273 -1.16539 -1.06579 -1.21686 -0.449881 0.847618 0.182204 -2.76048 -0.813849 0.512993 1.28058 -0.162584 1.21214 0.155021 0.142258 -0.594078 0.78526 0 -0.415923 -0.43629 0.0579191 -1.48507 
0 0 0 0 0 0 -0.723715 -0.00363778 -1.17841 -1.06855 -1.23118 -0.432172 0.837713 0.195912 -2.76484 -0.822964 0.495015 1.27863 -0.157974 1.22076 0.164183 0.125347 -0.576249 0.790004 0 -0.440833 -0.438809 0.0547632 -1.47573 
0 0 0 0 0 0 -0.706721 -0.00866861 -1.19102 -1.07138 -1.24514 -0.414249 0.827679 0.2096 -2.76862 -0.831844 0.476887 1.27619 -0.153242 1.2292 0.173018 0.108692 -0.558326 0.794513 0 -0.465273 -0.441313 0.0515976 -1.46624 
0 0 0 0 0 0 -0.68953 -0.0138288 -1.2032 -1.07429 -1.25874 -0.396118 0.817521 0.223261 -2.77182 -0.840489 0.458613 1.27327 -0.14839 1.23746 0.181513 0.0923056 -0.540315 0.798779 0 -0.489224 -0.443801 0.0484237 -1.4566 
0 0 0 0 0 0 -0.672149 -0.0191174 -1.21497 -1.07727 -1.27197 -0.377784 0.80724 0.23689 -2.77444 -0.848897 0.440198 1.26987 -0.143416 1.24554 0.189657 0.0761998 -0.52222 0.802796 0 -0.512666 -0.446272 0.0452428 -1.44682 
0 0 0 0 0 0 -0.654582 -0.0245333 -1.2263 -1.08033 -1.28483 -0.359253 0.796841 0.250483 -2.77648 -0.85707 0.421647 1.266 -0.13832 1.25344 0.197438 0.0603875 -0.504044 0.806558 0 -0.535579 -0.448722 0.0420563 -1.43689 
0 0 0 0 0 0 -0.636833 -0.0300754 -1.23721 -1.08346 -1.29732 -0.34053 0.786326 0.264032 -2.77794 -0.865007 0.402963 1.26165 -0.133101 1.26114 0.204845 0.0448807 -0.485791 0.810059 0 -0.557944 -0.451152 0.0388654 -1.42682 
0 0 0 0 0 0 -0.618908 -0.0357423 -1.24769 -1.08667 -1.30943 -0.321621 0.775697 0.277533 -2.77882 -0.872707 0.384153 1.25683 -0.127759 1.26865 0.211868 0.0296913 -0.467467 0.813293 0 -0.579743 -0.453558 0.0356715 -1.41661 
0 0 0 0 0 0 -0.60081 -0.0415329 -1.25773 -1.08995 -1.32116 -0.302533 0.764959 0.290981 -2.77913 -0.880171 0.36522 1.25154 -0.122294 1.27595 0.218498 0.0148311 -0.449075 0.816255 0 -0.600957 -0.455939 0.0324757 -1.40627 
0 0 0 0 0 0 -0.582545 -0.0474457 -1.26733 -1.0933 -1.33249 -0.283271 0.754114 0.304369 -2.77885 -0.887399 0.346168 1.24579 -0.116706 1.28306 0.224726 0.000311362 -0.43062 0.818939 0 -0.62157 -0.458293 0.0292791 -1.39578 
0 0 0 0 0 0 -0.564118 -0.0534792 -1.2765 -1.09673 -1.34343 -0.26384 0.743165 0.317692 -2.778 -0.894391 0.327003 1.23957 -0.110996 1.28995 0.230544 -0.0138567 -0.412105 0.82134 0 -0.641564 -0.460619 0.0260831 -1.38516 
0 0 0 0 0 0 -0.545533 -0.0596319 -1.28523 -1.10023 -1.35398 -0.244248 0.732115 0.330946 -2.77656 -0.901148 0.307729 1.23289 -0.105162 1.29663 0.235945 -0.0276623 -0.393535 0.823452 0 -0.660922 -0.462914 0.0228885 -1.37441 
0 0 0 0 0 0 -0.526795 -0.0659023 -1.29352 -1.1038 -1.36412 -0.224501 0.720967 0.344124 -2.77456 -0.907669 0.28835 1.22575 -0.0992069 1.3031 0.240921 -0.0410948 -0.374914 0.825271 0 -0.679629 -0.465178 0.0196966 -1.36353 
0 0 0 0 0 0 -0.50791 -0.0722885 -1.30136 -1.10744 -1.37386 -0.204603 0.709724 0.357221 -2.77197 -0.913955 0.268871 1.21816 -0.0931299 1.30935 0.245468 -0.054144 -0.356247 0.826792 0 -0.69767 -0.467408 0.0165084 -1.35252 
0 0 0 0 0 0 -0.488881 -0.0787887 -1.30876 -1.11115 -1.38318 -0.184563 0.698388 0.370233 -2.76881 -0.920006 0.249296 1.21011 -0.0869318 1.31537 0.249581 -0.0667999 -0.337537 0.828011 0 -0.715028 -0.469603 0.0133248 -1.34139 
0 0 0 0 0 0 -0.469714 -0.0854013 -1.31571 -1.11493 -1.39209 -0.164386 0.686963 0.383153 -2.76507 -0.925824 0.229629 1.20162 -0.0806135 1.32116 0.253254 -0.0790529 -0.318788 0.828923 0 -0.731691 -0.471761 0.0101467 -1.33013 
0 0 0 0 0 0 -0.450414 -0.0921241 -1.32221 -1.11878 -1.40059 -0.144079 0.675451 0.395977 -2.76076 -0.931409 0.209876 1.19268 -0.074176 1.32673 0.256485 -0.0908936 -0.300006 0.829523 0 -0.747644 -0.47388 0.00697511 -1.31875 
0 0 0 0 0 0 -0.430986 -0.0989552 -1.32827 -1.1227 -1.40866 -0.123648 0.663856 0.4087 -2.75588 -0.93676 0.19004 1.1833 -0.0676203 1.33205 0.25927 -0.102313 -0.281193 0.829809 0 -0.762874 -0.475959 0.00381084 -1.30725 
0 0 0 0 0 0 -0.411433 -0.105892 -1.33388 -1.12669 -1.41631 -0.103099 0.652179 0.421315 -2.75043 -0.94188 0.170126 1.17348 -0.0609476 1.33714 0.261608 -0.113303 -0.262354 0.829776 0 -0.777369 -0.477997 0.000654697 -1.29563 
0 0 0 0 0 0 -0.391762 -0.112934 -1.33904 -1.13073 -1.42353 -0.0824405 0.640424 0.433819 -2.74441 -0.94677 0.150137 1.16323 -0.0541593 1.34198 0.263498 -0.123854 -0.243493 0.82942 0 -0.791117 -0.479991 -0.00249255 -1.2839 
0 0 0 0 0 0 -0.371978 -0.120077 -1.34375 -1.13485 -1.43032 -0.0616778 0.628593 0.446207 -2.73783 -0.951429 0.130079 1.15255 -0.0472568 1.34658 0.264938 -0.133959 -0.224614 0.828739 0 -0.804106 -0.48194 -0.0056302 -1.27205 
0 0 0 0 0 0 -0.352084 -0.127319 -1.34801 -1.13902 -1.43668 -0.0408179 0.616689 0.458472 -2.73068 -0.955859 0.109956 1.14144 -0.0402418 1.35093 0.265931 -0.14361 -0.205722 0.827729 0 -0.816325 -0.483843 -0.00875756 -1.26009 
0 0 0 0 0 0 -0.332086 -0.134658 -1.35183 -1.14326 -1.44261 -0.0198678 0.604715 0.470611 -2.72298 -0.960061 0.0897708 1.12991 -0.0331161 1.35503 0.266475 -0.1528 -0.186819 0.826387 0 -0.827766 -0.485699 -0.011874 -1.24802 
0 0 0 0 0 0 -0.31199 -0.142092 -1.35519 -1.14756 -1.44809 0.00116572 0.592673 0.482618 -2.71471 -0.964036 0.0695292 1.11796 -0.0258815 1.35887 0.266575 -0.161521 -0.16791 0.824711 0 -0.838418 -0.487505 -0.014979 -1.23585 
0 0 0 0 0 0 -0.291799 -0.149618 -1.35811 -1.15192 -1.45313 0.0222758 0.580565 0.494489 -2.70589 -0.967785 0.0492348 1.10559 -0.01854 1.36245 0.266231 -0.169768 -0.149 0.822699 0 -0.848273 -0.48926 -0.018072 -1.22357 
0 0 0 0 0 0 -0.271519 -0.157233 -1.36057 -1.15633 -1.45773 0.0434553 0.568396 0.506219 -2.69651 -0.97131 0.0288918 1.09282 -0.0110939 1.36577 0.265449 -0.177534 -0.130091 0.820347 0 -0.857322 -0.490963 -0.0211524 -1.21119 
0 0 0 0 0 0 -0.251154 -0.164934 -1.36259 -1.1608 -1.46189 0.0646974 0.556166 0.517803 -2.68658 -0.974612 0.00850431 1.07964 -0.00354549 1.36882 0.264231 -0.184814 -0.111188 0.817654 0 -0.865558 -0.492612 -0.02422 -1.19872 
0 0 0 0 0 0 -0.23071 -0.172719 -1.36417 -1.16532 -1.4656 0.085995 0.543879 0.529236 -2.67611 -0.977693 -0.0119234 1.06606 0.00410282 1.37161 0.262583 -0.191601 -0.0922949 0.814619 0 -0.872975 -0.494206 -0.0272742 -1.18614 
0 0 0 0 0 0 -0.210191 -0.180585 -1.3653 -1.1699 -1.46885 0.107341 0.531537 0.540514 -2.66509 -0.980553 -0.0323874 1.05209 0.0118484 1.37412 0.260511 -0.197892 -0.0734151 0.81124 0 -0.879566 -0.495744 -0.0303147 -1.17347 
0 0 0 0 0 0 -0.189603 -0.188529 -1.36598 -1.17453 -1.47166 0.128728 0.519143 0.551633 -2.65353 -0.983194 -0.0528835 1.03772 0.0196887 1.37637 0.258021 -0.203681 -0.0545526 0.807515 0 -0.885326 -0.497225 -0.0333414 -1.1607 
0 0 0 0 0 0 -0.16895 -0.196547 -1.36623 -1.17921 -1.47402 0.150149 0.506698 0.562587 -2.64144 -0.985618 -0.0734077 1.02297 0.0276206 1.37833 0.255121 -0.208963 -0.035711 0.803444 0 -0.890251 -0.498646 -0.0363538 -1.14785 
0 0 0 0 0 0 -0.148237 -0.204637 -1.36603 -1.18393 -1.47592 0.171597 0.494206 0.573372 -2.62881 -0.987827 -0.0939559 1.00784 0.0356414 1.38002 0.251817 -0.213736 -0.0168942 0.799025 0 -0.894335 -0.500007 -0.0393518 -1.13491 
0 0 0 0 0 0 -0.12747 -0.212796 -1.36539 -1.1887 -1.47736 0.193064 0.481669 0.583985 -2.61565 -0.989822 -0.114524 0.992332 0.0437478 1.38143 0.24812 -0.217996 0.00189417 0.794259 0 -0.897577 -0.501306 -0.0423353 -1.12188 
0 0 0 0 0 0 -0.106652 -0.221019 -1.36432 -1.19351 -1.47835 0.214544 0.469089 0.59442 -2.60197 -0.991605 -0.135108 0.976453 0.0519368 1.38255 0.244037 -0.221739 0.0206505 0.789144 0 -0.899973 -0.502542 -0.0453041 -1.10877 
0 0 0 0 0 0 -0.0857896 -0.229305 -1.36281 -1.19837 -1.47889 0.236029 0.456468 0.604673 -2.58776 -0.993177 -0.155705 0.960209 0.0602048 1.38339 0.23958 -0.224964 0.0393712 0.783682 0 -0.901522 -0.503715 -0.0482582 -1.09558 
0 0 0 0 0 0 -0.064887 -0.237649 -1.36087 -1.20326 -1.47896 0.257511 0.44381 0.61474 -2.57304 -0.994542 -0.176309 0.943604 0.0685486 1.38394 0.234758 -0.227667 0.0580527 0.777871 0 -0.902222 -0.504822 -0.0511976 -1.08231 
0 0 0 0 0 0 -0.0439492 -0.246048 -1.3585 -1.2082 -1.47858 0.278983 0.431115 0.624618 -2.55781 -0.9957 -0.196918 0.926645 0.0769644 1.3842 0.229583 -0.229848 0.0766914 0.771712 0 -0.902073 -0.505862 -0.0541222 -1.06897 
0 0 0 0 0 0 -0.0229812 -0.254498 -1.3557 -1.21317 -1.47774 0.300438 0.418388 0.634301 -2.54207 -0.996654 -0.217527 0.909337 0.0854488 1.38417 0.224067 -0.231504 0.0952839 0.765207 0 -0.901074 -0.506835 -0.0570323 -1.05555 
0 0 0 0 0 0 -0.0019878 -0.262996 -1.35248 -1.21817 -1.47644 0.321868 0.405629 0.643787 -2.52583 -0.997405 -0.238133 0.891686 0.0939978 1.38385 0.218223 -0.232635 0.113827 0.758355 0 -0.899228 -0.507739 -0.0599278 -1.04206 
0 0 0 0 0 0 0.019026 -0.271538 -1.34883 -1.2232 -1.47468 0.343266 0.392841 0.65307 -2.50909 -0.997957 -0.258731 0.873697 0.102608 1.38323 0.212062 -0.233241 0.132317 0.751158 0 -0.896534 -0.508573 -0.0628089 -1.02851 
0 0 0 0 0 0 0.0400553 -0.280121 -1.34476 -1.22827 -1.47246 0.364625 0.380027 0.662147 -2.49186 -0.99831 -0.279317 0.855377 0.111274 1.38232 0.2056 -0.23332 0.15075 0.743618 0 -0.892997 -0.509336 -0.0656759 -1.01489 
0 0 0 0 0 0 0.0610952 -0.28874 -1.34028 -1.23336 -1.46978 0.385937 0.367188 0.671015 -2.47415 -0.998468 -0.299889 0.836731 0.119993 1.38111 0.198849 -0.232874 0.169123 0.735736 0 -0.888618 -0.510027 -0.068529 -1.0012 
0 0 0 0 0 0 0.0821407 -0.297392 -1.33539 -1.23847 -1.46664 0.407193 0.354328 0.679669 -2.45595 -0.998432 -0.320442 0.817765 0.128761 1.3796 0.191825 -0.231903 0.187434 0.727513 0 -0.883401 -0.510645 -0.0713684 -0.987455 
0 0 0 0 0 0 0.103187 -0.306073 -1.33009 -1.24361 -1.46304 0.428388 0.341447 0.688107 -2.43727 -0.998205 -0.340972 0.798486 0.137573 1.37779 0.184543 -0.230408 0.205679 0.718952 0 -0.87735 -0.511188 -0.0741945 -0.973652 
0 0 0 0 0 0 0.124229 -0.314778 -1.32438 -1.24877 -1.45899 0.449514 0.328549 0.696323 -2.41813 -0.99779 -0.361476 0.7789 0.146425 1.37569 0.177018 -0.228391 0.223854 0.710055 0 -0.870471 -0.511656 -0.0770076 -0.959793 
0 0 0 0 0 0 0.145262 -0.323505 -1.31827 -1.25395 -1.45447 0.470562 0.315635 0.704315 -2.39852 -0.997188 -0.381949 0.759013 0.155313 1.37328 0.169266 -0.225854 0.241956 0.700825 0 -0.862769 -0.512048 -0.0798081 -0.945881 
0 0 0 0 0 0 0.166282 -0.332248 -1.31176 -1.25914 -1.4495 0.491525 0.302707 0.71208 -2.37846 -0.996402 -0.402389 0.738831 0.164231 1.37057 0.161304 -0.2228 0.259983 0.691265 0 -0.854251 -0.512362 -0.0825963 -0.931918 
0 0 0 0 0 0 0.187282 -0.341003 -1.30486 -1.26435 -1.44408 0.512397 0.289769 0.719613 -2.35794 -0.995434 -0.422791 0.718361 0.173176 1.36755 0.153148 -0.21923 0.277932 0.681377 0 -0.844924 -0.512598 -0.0853729 -0.917908 
0 0 0 0 0 0 0.208259 -0.349767 -1.29757 -1.26956 -1.4382 0.533168 0.276821 0.726912 -2.33697 -0.994288 -0.443151 0.69761 0.182143 1.36423 0.144815 -0.215149 0.295798 0.671164 0 -0.834795 -0.512755 -0.0881382 -0.903852 
0 0 0 0 0 0 0.229207 -0.358535 -1.28989 -1.27478 -1.43187 0.553833 0.263867 0.733973 -2.31557 -0.992966 -0.463467 0.676585 0.191128 1.36061 0.136324 -0.21056 0.313581 0.660631 0 -0.823872 -0.512832 -0.0908927 -0.889753 
0 0 0 0 0 0 0.250122 -0.367302 -1.28184 -1.28001 -1.42509 0.574383 0.250907 0.740794 -2.29374 -0.99147 -0.483734 0.655291 0.200124 1.35669 0.127691 -0.205467 0.331276 0.64978 0 -0.812165 -0.512827 -0.093637 -0.875614 
0 0 0 0 0 0 0.270999 -0.376066 -1.27341 -1.28525 -1.41785 0.59481 0.237945 0.74737 -2.27148 -0.989803 -0.503949 0.633736 0.209129 1.35246 0.118935 -0.199874 0.348881 0.638616 0 -0.799684 -0.512741 -0.0963717 -0.861437 
0 0 0 0 0 0 0.291832 -0.38482 -1.26461 -1.29048 -1.41017 0.615108 0.224982 0.7537 -2.2488 -0.987968 -0.524108 0.611927 0.218136 1.34793 0.110074 -0.193788 0.366393 0.627142 0 -0.786438 -0.512572 -0.0990973 -0.847226 
0 0 0 0 0 0 0.312618 -0.393561 -1.25544 -1.29571 -1.40204 0.635269 0.212021 0.75978 -2.22571 -0.985968 -0.544207 0.589871 0.227141 1.3431 0.101126 -0.187212 0.383809 0.615363 0 -0.772438 -0.512319 -0.101814 -0.832981 
0 0 0 0 0 0 0.333351 -0.402285 -1.24591 -1.30094 -1.39347 0.655285 0.199063 0.765607 -2.20222 -0.983805 -0.564243 0.567575 0.23614 1.33796 0.0921102 -0.180153 0.401127 0.603284 0 -0.757697 -0.511981 -0.104524 -0.818707 
0 0 0 0 0 0 0.354026 -0.410986 -1.23603 -1.30615 -1.38445 0.67515 0.186111 0.771178 -2.17832 -0.981482 -0.584212 0.545045 0.245126 1.33252 0.0830448 -0.172616 0.418344 0.590909 0 -0.742226 -0.511558 -0.107226 -0.804405 
0 0 0 0 0 0 0.374639 -0.419661 -1.22579 -1.31136 -1.375 0.694855 0.173166 0.776491 -2.15404 -0.979002 -0.604111 0.52229 0.254097 1.32678 0.0739488 -0.16461 0.435458 0.578244 0 -0.726038 -0.511049 -0.109922 -0.790078 
0 0 0 0 0 0 0.395185 -0.428304 -1.21521 -1.31656 -1.3651 0.714393 0.160231 0.781544 -2.12938 -0.976368 -0.623937 0.499316 0.263045 1.32073 0.0648411 -0.156139 0.452466 0.565292 0 -0.709146 -0.510453 -0.112611 -0.775729 
0 0 0 0 0 0 0.415659 -0.436912 -1.20429 -1.32174 -1.35478 0.733756 0.147308 0.786333 -2.10434 -0.973583 -0.643685 0.476131 0.271968 1.31439 0.0557406 -0.147212 0.469365 0.55206 0 -0.691564 -0.509769 -0.115296 -0.76136 
0 0 0 0 0 0 0.436056 -0.44548 -1.19304 -1.3269 -1.34402 0.752939 0.134399 0.790856 -2.07894 -0.97065 -0.663352 0.452742 0.280859 1.30774 0.0466664 -0.137837 0.486154 0.538552 0 -0.673307 -0.508996 -0.117976 -0.746974 
0 0 0 0 0 0 0.456372 -0.454003 -1.18146 -1.33204 -1.33283 0.771933 0.121506 0.795111 -2.05317 -0.967571 -0.682934 0.429156 0.289713 1.3008 0.0376372 -0.128021 0.50283 0.524776 0 -0.654389 -0.508134 -0.120653 -0.732573 
0 0 0 0 0 0 0.476602 -0.462477 -1.16956 -1.33716 -1.32121 0.790731 0.10863 0.799095 -2.02706 -0.96435 -0.702429 0.405382 0.298527 1.29356 0.028672 -0.117774 0.51939 0.510736 0 -0.634827 -0.507182 -0.123326 -0.718161 
0 0 0 0 0 0 0.496741 -0.470897 -1.15734 -1.34225 -1.30917 0.809325 0.0957746 0.802807 -2.0006 -0.96099 -0.721833 0.381427 0.307294 1.28602 0.0197896 -0.107103 0.535833 0.496438 0 -0.614636 -0.506139 -0.125998 -0.703739 
0 0 0 0 0 0 0.516785 -0.479259 -1.14481 -1.34731 -1.29671 0.82771 0.0829409 0.806244 -1.97381 -0.957493 -0.741141 0.357298 0.31601 1.27819 0.0110085 -0.0960188 0.552156 0.481889 0 -0.593833 -0.505005 -0.128668 -0.689309 
0 0 0 0 0 0 0.536729 -0.487557 -1.13198 -1.35234 -1.28383 0.845877 0.0701311 0.809404 -1.94669 -0.953863 -0.760352 0.333003 0.324671 1.27007 0.00234735 -0.0845303 0.568358 0.467095 0 -0.572435 -0.503778 -0.131336 -0.674876 
0 0 0 0 0 0 0.556569 -0.495788 -1.11885 -1.35733 -1.27054 0.86382 0.0573472 0.812285 -1.91925 -0.950102 -0.779461 0.308549 0.333272 1.26166 -0.00617565 -0.0726476 0.584436 0.452062 0 -0.55046 -0.502459 -0.134005 -0.66044 
0 0 0 0 0 0 0.576299 -0.503946 -1.10544 -1.36229 -1.25684 0.881532 0.0445912 0.814885 -1.8915 -0.946215 -0.798464 0.283946 0.341807 1.25295 -0.0145424 -0.0603811 0.600388 0.436798 0 -0.527925 -0.501046 -0.136675 -0.646005 
0 0 0 0 0 0 0.595916 -0.512028 -1.09173 -1.3672 -1.24273 0.899005 0.0318652 0.817203 -1.86346 -0.942203 -0.817359 0.2592 0.350272 1.24397 -0.022735 -0.0477415 0.616212 0.421308 0 -0.50485 -0.499539 -0.139346 -0.631574 
0 0 0 0 0 0 0.615414 -0.520029 -1.07775 -1.37207 -1.22822 0.916233 0.0191711 0.819236 -1.83512 -0.93807 -0.836143 0.23432 0.358663 1.23469 -0.030736 -0.0347397 0.631907 0.4056 0 -0.481254 -0.497937 -0.142018 -0.617148 
0 0 0 0 0 0 0.634789 -0.527943 -1.0635 -1.3769 -1.21331 0.933209 0.00651081 0.820984 -1.8065 -0.933818 -0.854811 0.209313 0.366974 1.22514 -0.0385281 -0.0213872 0.647471 0.389682 0 -0.457155 -0.49624 -0.144694 -0.60273 
0 0 0 0 0 0 0.654038 -0.535768 -1.04899 -1.38167 -1.19801 0.949927 -0.00611357 0.822444 -1.7776 -0.929452 -0.873361 0.184187 0.375202 1.2153 -0.0460944 -0.00769568 0.662901 0.373559 0 -0.432573 -0.494446 -0.147373 -0.588323 
0 0 0 0 0 0 0.673155 -0.543497 -1.03422 -1.3864 -1.18232 0.966379 -0.0187001 0.823616 -1.74844 -0.924974 -0.891789 0.158951 0.383342 1.20519 -0.0534184 0.00632294 0.678197 0.35724 0 -0.40753 -0.492557 -0.150056 -0.573929 
0 0 0 0 0 0 0.692136 -0.551127 -1.0192 -1.39106 -1.16624 0.98256 -0.0312468 0.824497 -1.71903 -0.920386 -0.910091 0.133612 0.39139 1.1948 -0.0604841 0.0206563 0.693357 0.340732 0 -0.382045 -0.49057 -0.152744 -0.55955 
0 0 0 0 0 0 0.710977 -0.558654 -1.00393 -1.39567 -1.14978 0.998462 -0.0437517 0.825087 -1.68936 -0.915693 -0.928265 0.108179 0.399341 1.18414 -0.0672757 0.0352918 0.708379 0.324043 0 -0.35614 -0.488485 -0.155438 -0.54519 
0 0 0 0 0 0 0.729673 -0.566072 -0.988436 -1.40022 -1.13294 1.01408 -0.0562128 0.825384 -1.65946 -0.910897 -0.946308 0.082659 0.407191 1.17322 -0.073778 0.0502165 0.723261 0.307179 0 -0.329836 -0.486302 -0.158137 -0.530851 
0 0 0 0 0 0 0.74822 -0.573378 -0.97271 -1.40471 -1.11573 1.02941 -0.0686283 0.825388 -1.62933 -0.906001 -0.964215 0.0570612 0.414936 1.16202 -0.0799763 0.0654172 0.738003 0.29015 0 -0.303154 -0.484021 -0.160843 -0.516534 
0 0 0 0 0 0 0.766614 -0.580567 -0.956764 -1.40912 -1.09816 1.04444 -0.080996 0.825097 -1.59898 -0.901008 -0.981985 0.0313935 0.422573 1.15057 -0.0858564 0.0808804 0.752603 0.272962 0 -0.276117 -0.48164 -0.163557 -0.502243 
0 0 0 0 0 0 0.784851 -0.587635 -0.940605 -1.41347 -1.08022 1.05916 -0.093314 0.824511 -1.56843 -0.895921 -0.999612 0.00566398 0.430097 1.13886 -0.0914047 0.0965925 0.767059 0.255624 0 -0.248748 -0.47916 -0.166278 -0.48798 
0 0 0 0 0 0 0.802927 -0.594578 -0.92424 -1.41774 -1.06193 1.07358 -0.10558 0.823629 -1.53767 -0.890743 -1.0171 -0.020119 0.437504 1.12689 -0.096608 0.112539 0.781371 0.238144 0 -0.221067 -0.476579 -0.169007 -0.473747 
0 0 0 0 0 0 0.820837 -0.601391 -0.907678 -1.42194 -1.04328 1.08768 -0.117793 0.822449 -1.50672 -0.885477 -1.03443 -0.0459473 0.444791 1.11467 -0.101454 0.128707 0.795536 0.22053 0 -0.1931 -0.473898 -0.171745 -0.459547 
0 0 0 0 0 0 0.838578 -0.608071 -0.890926 -1.42606 -1.02429 1.10146 -0.129951 0.820973 -1.47559 -0.880126 -1.05161 -0.0718126 0.451955 1.1022 -0.105931 0.14508 0.809555 0.20279 0 -0.164867 -0.471116 -0.174492 -0.445382 
0 0 0 0 0 0 0.856146 -0.614613 -0.873992 -1.4301 -1.00495 1.11491 -0.14205 0.819198 -1.44429 -0.874693 -1.06864 -0.0977066 0.458991 1.08949 -0.110027 0.161645 0.823425 0.184932 0 -0.136394 -0.468232 -0.177249 -0.431255 
0 0 0 0 0 0 0.873535 -0.621014 -0.856883 -1.43405 -0.985278 1.12803 -0.154091 0.817124 -1.41283 -0.86918 -1.08552 -0.123621 0.465897 1.07654 -0.113732 0.178386 0.837147 0.166965 0 -0.107704 -0.465247 -0.180016 -0.417167 
0 0 0 0 0 0 0.890744 -0.62727 -0.839608 -1.43791 -0.965275 1.14082 -0.166069 0.814752 -1.38122 -0.863591 -1.10223 -0.149548 0.47267 1.06335 -0.117036 0.195288 0.850718 0.148897 0 -0.078819 -0.462159 -0.182793 -0.403122 
0 0 0 0 0 0 0.907767 -0.633376 -0.822174 -1.44169 -0.944948 1.15326 -0.177985 0.812081 -1.34947 -0.857929 -1.11878 -0.175478 0.479306 1.04993 -0.11993 0.212336 0.864138 0.130736 0 -0.0497647 -0.458968 -0.18558 -0.389121 
0 0 0 0 0 0 0.924602 -0.639329 -0.80459 -1.44537 -0.924301 1.16535 -0.189835 0.80911 -1.31759 -0.852195 -1.13516 -0.201404 0.485803 1.03628 -0.122405 0.229514 0.877406 0.11249 0 -0.0205645 -0.455674 -0.188379 -0.375166 
0 0 0 0 0 0 0.941243 -0.645126 -0.786864 -1.44895 -0.90334 1.17708 -0.201617 0.805841 -1.28558 -0.846394 -1.15137 -0.227317 0.492158 1.02241 -0.124454 0.246807 0.890521 0.0941691 0 0.00875733 -0.452277 -0.191188 -0.361261 
0 0 0 0 0 0 0.957688 -0.650762 -0.769003 -1.45244 -0.882072 1.18846 -0.21333 0.802272 -1.25346 -0.840527 -1.16741 -0.253209 0.498368 1.00833 -0.126069 0.264198 0.903482 0.0757805 0 0.0381764 -0.448776 -0.194009 -0.347407 
0 0 0 0 0 0 0.973933 -0.656234 -0.751016 -1.45582 -0.860503 1.19947 -0.224972 0.798404 -1.22124 -0.834597 -1.18327 -0.279071 0.50443 0.994022 -0.127246 0.281672 0.91629 0.057333 0 0.0676685 -0.445171 -0.196842 -0.333607 
0 0 0 0 0 0 0.989974 -0.661539 -0.732912 -1.45909 -0.838638 1.21012 -0.236541 0.794237 -1.18893 -0.828607 -1.19896 -0.304895 0.510343 0.97951 -0.127977 0.299213 0.928942 0.0388351 0 0.097209 -0.441462 -0.199686 -0.319863 
0 0 0 0 0 0 1.00581 -0.666674 -0.714697 -1.46226 -0.816483 1.22039 -0.248034 0.789772 -1.15654 -0.82256 -1.21446 -0.330674 0.516104 0.964793 -0.128259 0.316803 0.941439 0.0202952 0 0.126773 -0.437648 -0.202541 -0.306176 
0 0 0 0 0 0 1.02143 -0.671635 -0.696381 -1.46532 -0.794045 1.23028 -0.25945 0.78501 -1.12408 -0.816458 -1.22978 -0.356398 0.521712 0.949877 -0.128087 0.334428 0.953779 0.00172185 0 0.156337 -0.433729 -0.205408 -0.29255 
0 0 0 0 0 0 1.03684 -0.676419 -0.677973 -1.46826 -0.771331 1.2398 -0.270786 0.779949 -1.09155 -0.810303 -1.24491 -0.382059 0.527164 0.934766 -0.127459 0.352069 0.965963 -0.0168765 0 0.185876 -0.429704 -0.208286 -0.278986 
0 0 0 0 0 0 1.05203 -0.681023 -0.659479 -1.47109 -0.748346 1.24892 -0.282041 0.774592 -1.05898 -0.804098 -1.25984 -0.40765 0.532458 0.919465 -0.126373 0.369711 0.97799 -0.0354915 0 0.215365 -0.425574 -0.211176 -0.265486 
0 0 0 0 0 0 1.067 -0.685444 -0.64091 -1.4738 -0.725097 1.25766 -0.293213 0.768938 -1.02636 -0.797845 -1.27459 -0.433161 0.537594 0.90398 -0.124827 0.387336 0.989859 -0.0541146 0 0.244779 -0.421338 -0.214077 -0.252054 
0 0 0 0 0 0 1.08175 -0.689679 -0.622273 -1.47638 -0.70159 1.266 -0.304299 0.762989 -0.993714 -0.791547 -1.28914 -0.458585 0.542569 0.888315 -0.122821 0.404928 1.00157 -0.0727374 0 0.274095 -0.416996 -0.216989 -0.238689 
0 0 0 0 0 0 1.09627 -0.693726 -0.603576 -1.47884 -0.677833 1.27394 -0.315298 0.756746 -0.961046 -0.785206 -1.30348 -0.483914 0.547382 0.872477 -0.120355 0.422471 1.01312 -0.0913517 0 0.303287 -0.412548 -0.219911 -0.225396 
0 0 0 0 0 0 1.11056 -0.697581 -0.584828 -1.48117 -0.653832 1.28148 -0.326207 0.750209 -0.928367 -0.778825 -1.31763 -0.509139 0.552033 0.856469 -0.11743 0.439947 1.02452 -0.109949 0 0.332333 -0.407994 -0.222844 -0.212175 
0 0 0 0 0 0 1.12461 -0.701243 -0.566038 -1.48337 -0.629593 1.28862 -0.337025 0.74338 -0.895688 -0.772404 -1.33157 -0.534252 0.55652 0.840299 -0.114048 0.457338 1.03575 -0.128521 0 0.361206 -0.403333 -0.225787 -0.19903 
0 0 0 0 0 0 1.13843 -0.704709 -0.547215 -1.48544 -0.605124 1.29534 -0.34775 0.73626 -0.863018 -0.765947 -1.3453 -0.559244 0.560843 0.82397 -0.110213 0.474629 1.04683 -0.14706 0 0.389883 -0.398565 -0.22874 -0.185961 
0 0 0 0 0 0 1.15201 -0.707977 -0.528365 -1.48737 -0.58043 1.30166 -0.358378 0.72885 -0.830368 -0.759456 -1.35881 -0.584109 0.565001 0.80749 -0.105928 0.491803 1.05774 -0.165558 0 0.418341 -0.39369 -0.231701 -0.172971 
0 0 0 0 0 0 1.16534 -0.711044 -0.509499 -1.48916 -0.55552 1.30755 -0.36891 0.721151 -0.797749 -0.752932 -1.37212 -0.608838 0.568993 0.790863 -0.101198 0.508842 1.0685 -0.184005 0 0.446555 -0.388708 -0.234671 -0.160061 
0 0 0 0 0 0 1.17843 -0.713909 -0.490625 -1.4908 -0.5304 1.31304 -0.379341 0.713165 -0.765169 -0.746378 -1.38521 -0.633423 0.57282 0.774094 -0.096027 0.525729 1.07909 -0.202396 0 0.474501 -0.383619 -0.237649 -0.147235 
0 0 0 0 0 0 1.19127 -0.716569 -0.47175 -1.49231 -0.505077 1.3181 -0.389671 0.704894 -0.732639 -0.739794 -1.39807 -0.657856 0.57648 0.757191 -0.0904226 0.542448 1.08953 -0.220721 0 0.502157 -0.378423 -0.240634 -0.134493 
0 0 0 0 0 0 1.20386 -0.719024 -0.452885 -1.49366 -0.479559 1.32273 -0.399896 0.696338 -0.700169 -0.733184 -1.41072 -0.682129 0.579974 0.740157 -0.0843915 0.558982 1.09981 -0.238972 0 0.529499 -0.373119 -0.243625 -0.121837 
0 0 0 0 0 0 1.2162 -0.72127 -0.434036 -1.49487 -0.453851 1.32694 -0.410016 0.687501 -0.667769 -0.726549 -1.42314 -0.706235 0.583303 0.723 -0.0779417 0.575314 1.10992 -0.257143 0 0.556504 -0.367707 -0.246622 -0.109269 
0 0 0 0 0 0 1.22828 -0.723307 -0.415213 -1.49592 -0.427962 1.33073 -0.420028 0.678383 -0.635449 -0.71989 -1.43533 -0.730165 0.586465 0.705725 -0.0710816 0.591427 1.11988 -0.275225 0 0.58315 -0.362189 -0.249624 -0.0967921 
0 0 0 0 0 0 1.24011 -0.725133 -0.396425 -1.49682 -0.401899 1.33408 -0.42993 0.668986 -0.603219 -0.713209 -1.44729 -0.753912 0.589463 0.688338 -0.0638209 0.607305 1.12967 -0.29321 0 0.609413 -0.356562 -0.25263 -0.0844065 
0 0 0 0 0 0 1.25167 -0.726748 -0.377679 -1.49756 -0.375669 1.337 -0.43972 0.659313 -0.571089 -0.706508 -1.45902 -0.777467 0.592296 0.670845 -0.0561698 0.622931 1.13931 -0.311093 0 0.635273 -0.350828 -0.255639 -0.0721145 
0 0 0 0 0 0 1.26296 -0.728149 -0.358984 -1.49814 -0.349279 1.33949 -0.449395 0.649366 -0.539069 -0.699788 -1.47051 -0.800825 0.594965 0.653251 -0.0481392 0.638289 1.14878 -0.328864 0 0.660706 -0.344987 -0.25865 -0.0599177 
0 0 0 0 0 0 1.274 -0.729335 -0.340349 -1.49856 -0.322736 1.34155 -0.458954 0.639147 -0.507168 -0.69305 -1.48176 -0.823976 0.597471 0.635562 -0.0397409 0.653362 1.1581 -0.346517 0 0.685692 -0.339038 -0.261662 -0.0478179 
0 0 0 0 0 0 1.28476 -0.730307 -0.321782 -1.49881 -0.296049 1.34316 -0.468395 0.628658 -0.475396 -0.686296 -1.49277 -0.846914 0.599816 0.617785 -0.0309873 0.668136 1.16725 -0.364045 0 0.71021 -0.332981 -0.264673 -0.0358167 
0 0 0 0 0 0 1.29525 -0.731063 -0.303291 -1.49889 -0.269223 1.34434 -0.477715 0.617901 -0.443763 -0.679527 -1.50354 -0.869632 0.601999 0.599925 -0.0218916 0.682593 1.17625 -0.381441 0 0.734238 -0.326818 -0.267683 -0.0239157 
0 0 0 0 0 0 1.30548 -0.731602 -0.284885 -1.4988 -0.242267 1.34508 -0.486912 0.606879 -0.412278 -0.672744 -1.51406 -0.892121 0.604023 0.581988 -0.0124677 0.696717 1.18509 -0.398699 0 0.757756 -0.320546 -0.270691 -0.0121164 
0 0 0 0 0 0 1.31542 -0.731924 -0.266573 -1.49854 -0.215188 1.34538 -0.495985 0.595595 -0.380951 -0.665949 -1.52433 -0.914374 0.605888 0.56398 -0.00273012 0.710494 1.19376 -0.41581 0 0.780744 -0.314168 -0.273695 -0.000420538 
0 0 0 0 0 0 1.32509 -0.732029 -0.248361 -1.49811 -0.187994 1.34524 -0.504931 0.584051 -0.349792 -0.659141 -1.53435 -0.936385 0.607597 0.545908 0.00730609 0.723909 1.20228 -0.43277 0 0.803183 -0.307683 -0.276693 0.0111705 
0 0 0 0 0 0 1.33449 -0.731916 -0.230259 -1.49749 -0.160691 1.34466 -0.513749 0.57225 -0.31881 -0.652323 -1.54411 -0.958146 0.609151 0.527776 0.0176251 0.736945 1.21064 -0.449571 0 0.825053 -0.30109 -0.279685 0.0226553 
0 0 0 0 0 0 1.3436 -0.731586 -0.212275 -1.4967 -0.133288 1.34364 -0.522435 0.560194 -0.288013 -0.645495 -1.55362 -0.97965 0.610551 0.509591 0.0282107 0.749588 1.21883 -0.466208 0 0.846336 -0.294391 -0.282669 0.0340322 
0 0 0 0 0 0 1.35243 -0.731038 -0.194417 -1.49572 -0.105792 1.34218 -0.530988 0.547887 -0.257413 -0.638657 -1.56287 -1.00089 0.6118 0.491358 0.0390458 0.761823 1.22687 -0.482674 0 0.867013 -0.287586 -0.285644 0.0453001 
0 0 0 0 0 0 1.36098 -0.730272 -0.176693 -1.49456 -0.0782095 1.34027 -0.539407 0.535332 -0.227017 -0.631811 -1.57186 -1.02186 0.6129 0.473085 0.0501131 0.773636 1.23476 -0.498963 0 0.887067 -0.280674 -0.288607 0.0564573 
0 0 0 0 0 0 1.36924 -0.729289 -0.159112 -1.49322 -0.0505492 1.33793 -0.547688 0.522531 -0.196834 -0.624958 -1.58058 -1.04255 0.613853 0.454775 0.0613946 0.785014 1.24248 -0.51507 0 0.90648 -0.273656 -0.291558 0.0675027 
0 0 0 0 0 0 1.37721 -0.72809 -0.14168 -1.49168 -0.0228181 1.33514 -0.55583 0.509487 -0.166874 -0.618097 -1.58904 -1.06296 0.61466 0.436435 0.072872 0.795941 1.25004 -0.530989 0 0.925235 -0.266533 -0.294494 0.078435 
0 0 0 0 0 0 1.3849 -0.726674 -0.124406 -1.48996 0.00497624 1.33191 -0.56383 0.496205 -0.137146 -0.611229 -1.59723 -1.08308 0.615324 0.418071 0.0845264 0.806404 1.25745 -0.546714 0 0.943316 -0.259304 -0.297415 0.0892528 
0 0 0 0 0 0 1.3923 -0.725042 -0.107299 -1.48804 0.0328263 1.32825 -0.571688 0.482687 -0.107658 -0.604355 -1.60514 -1.1029 0.615848 0.399689 0.0963385 0.816391 1.2647 -0.562241 0 0.960707 -0.251969 -0.300318 0.099955 
0 0 0 0 0 0 1.39941 -0.723196 -0.0903648 -1.48592 0.0607247 1.32414 -0.5794 0.468937 -0.0784195 -0.597475 -1.61279 -1.12242 0.616235 0.381293 0.108289 0.825888 1.27179 -0.577564 0 0.977393 -0.244531 -0.303202 0.11054 
0 0 0 0 0 0 1.40622 -0.721135 -0.0736123 -1.48361 0.0886639 1.3196 -0.586965 0.454957 -0.0494385 -0.590589 -1.62016 -1.14163 0.616485 0.36289 0.120357 0.834882 1.27872 -0.592679 0 0.993359 -0.236988 -0.306064 0.121008 
0 0 0 0 0 0 1.41275 -0.718862 -0.057049 -1.4811 0.116636 1.31462 -0.59438 0.440753 -0.0207236 -0.583698 -1.62726 -1.16052 0.616603 0.344486 0.132524 0.843363 1.2855 -0.60758 0 1.00859 -0.229341 -0.308904 0.131356 
0 0 0 0 0 0 1.41897 -0.716378 -0.0406824 -1.47839 0.144635 1.30921 -0.601645 0.426327 0.00771675 -0.576802 -1.63407 -1.17909 0.616591 0.326085 0.144768 0.851316 1.29212 -0.622263 0 1.02308 -0.22159 -0.311719 0.141584 
0 0 0 0 0 0 1.42491 -0.713683 -0.02452 -1.47548 0.172652 1.30337 -0.608756 0.411682 0.0358743 -0.5699 -1.64061 -1.19733 0.616451 0.307692 0.157068 0.858732 1.29858 -0.636725 0 1.0368 -0.213737 -0.314507 0.151691 
0 0 0 0 0 0 1.43055 -0.710779 -0.00856923 -1.47236 0.20068 1.29709 -0.615712 0.396824 0.0637408 -0.562993 -1.64686 -1.21524 0.616187 0.289314 0.169405 0.865599 1.30489 -0.650959 0 1.04975 -0.205781 -0.317267 0.161676 
0 0 0 0 0 0 1.43589 -0.707667 0.00716258 -1.46904 0.228712 1.29038 -0.62251 0.381755 0.0913084 -0.55608 -1.65282 -1.23281 0.615801 0.270956 0.181756 0.871906 1.31104 -0.664964 0 1.06192 -0.197724 -0.319996 0.171538 
0 0 0 0 0 0 1.44093 -0.70435 0.0226682 -1.46551 0.25674 1.28325 -0.62915 0.36648 0.118569 -0.549163 -1.6585 -1.25004 0.615296 0.252622 0.1941 0.877643 1.31703 -0.678734 0 1.07329 -0.189565 -0.322693 0.181276 
0 0 0 0 0 0 1.44568 -0.700829 0.0379405 -1.46177 0.284757 1.27569 -0.635628 0.351003 0.145515 -0.542239 -1.66389 -1.26692 0.614676 0.234318 0.206417 0.8828 1.32287 -0.692266 0 1.08385 -0.181305 -0.325355 0.190889 
0 0 0 0 0 0 1.45012 -0.697105 0.0529723 -1.45781 0.312756 1.26771 -0.641944 0.335327 0.172139 -0.53531 -1.66899 -1.28343 0.613942 0.216048 0.218684 0.887368 1.32855 -0.705558 0 1.09359 -0.172946 -0.327982 0.200376 
0 0 0 0 0 0 1.45427 -0.693181 0.0677568 -1.45365 0.340729 1.25931 -0.648095 0.319458 0.198432 -0.528374 -1.6738 -1.29959 0.613099 0.197818 0.230881 0.891337 1.33408 -0.718604 0 1.10251 -0.164487 -0.330569 0.209737 
0 0 0 0 0 0 1.45812 -0.689059 0.0822871 -1.44927 0.36867 1.25049 -0.65408 0.303398 0.224389 -0.521432 -1.67832 -1.31539 0.61215 0.179633 0.242986 0.894699 1.33945 -0.731404 0 1.1106 -0.15593 -0.333116 0.218971 
0 0 0 0 0 0 1.46166 -0.684741 0.0965565 -1.44467 0.39657 1.24126 -0.659896 0.287153 0.250001 -0.514483 -1.68254 -1.33081 0.611096 0.161496 0.254978 0.897446 1.34467 -0.743953 0 1.11784 -0.147274 -0.335621 0.228077 
0 0 0 0 0 0 1.46491 -0.680229 0.110558 -1.43986 0.424424 1.23162 -0.665542 0.270727 0.275261 -0.507526 -1.68646 -1.34585 0.609943 0.143413 0.266836 0.89957 1.34974 -0.756249 0 1.12423 -0.138522 -0.338081 0.237055 
0 0 0 0 0 0 1.46786 -0.675525 0.124286 -1.43483 0.452223 1.22156 -0.671016 0.254124 0.300163 -0.500561 -1.69008 -1.36052 0.608691 0.125388 0.278538 0.901063 1.35464 -0.768289 0 1.12976 -0.129674 -0.340495 0.245903 
0 0 0 0 0 0 1.47051 -0.670633 0.137733 -1.42958 0.479962 1.21111 -0.676316 0.237348 0.324699 -0.493587 -1.69341 -1.3748 0.607346 0.107425 0.290065 0.90192 1.3594 -0.780072 0 1.13443 -0.12073 -0.34286 0.254622 
0 0 0 0 0 0 1.47285 -0.665554 0.150893 -1.42411 0.507632 1.20025 -0.681441 0.220405 0.348863 -0.486604 -1.69643 -1.38869 0.605909 0.0895284 0.301395 0.902134 1.364 -0.791595 0 1.13823 -0.111691 -0.345174 0.26321 
0 0 0 0 0 0 1.4749 -0.660291 0.163761 -1.41842 0.535226 1.189 -0.686389 0.203299 0.372649 -0.479611 -1.69915 -1.40218 0.604385 0.0717026 0.312508 0.901699 1.36844 -0.802857 0 1.14116 -0.10256 -0.347435 0.271668 
0 0 0 0 0 0 1.47664 -0.654847 0.176329 -1.4125 0.562739 1.17736 -0.691159 0.186035 0.396049 -0.472607 -1.70157 -1.41528 0.602775 0.0539514 0.323384 0.900609 1.37274 -0.813855 0 1.14321 -0.0933352 -0.349642 0.279995 
0 0 0 0 0 0 1.47809 -0.649225 0.188592 -1.40636 0.590163 1.16532 -0.695748 0.168617 0.419058 -0.465591 -1.70368 -1.42798 0.601083 0.0362786 0.334004 0.898861 1.37687 -0.824588 0 1.14438 -0.0840194 -0.351791 0.288191 
0 0 0 0 0 0 1.47923 -0.643427 0.200545 -1.4 0.617491 1.1529 -0.700155 0.15105 0.44167 -0.458563 -1.70549 -1.44027 0.599313 0.0186879 0.344349 0.896449 1.38086 -0.835055 0 1.14466 -0.074613 -0.353882 0.296255 
0 0 0 0 0 0 1.48008 -0.637457 0.212181 -1.39341 0.644717 1.1401 -0.704379 0.133339 0.463879 -0.451521 -1.70699 -1.45214 0.597467 0.00118287 0.354398 0.893371 1.38469 -0.845255 0 1.14406 -0.0651173 -0.355911 0.304187 
0 0 0 0 0 0 1.48062 -0.631317 0.223495 -1.38659 0.671834 1.12693 -0.708418 0.115489 0.485679 -0.444465 -1.70818 -1.46361 0.595548 -0.016233 0.364135 0.889622 1.38836 -0.855187 0 1.14257 -0.0555333 -0.357877 0.311986 
0 0 0 0 0 0 1.48087 -0.625011 0.234482 -1.37955 0.698835 1.11338 -0.71227 0.0975056 0.507064 -0.437393 -1.70906 -1.47466 0.593559 -0.0335565 0.37354 0.885201 1.39189 -0.86485 0 1.14019 -0.0458623 -0.359778 0.319653 
0 0 0 0 0 0 1.48082 -0.618542 0.245136 -1.37228 0.725715 1.09947 -0.715935 0.0793929 0.528029 -0.430305 -1.70963 -1.48529 0.591503 -0.0507845 0.382597 0.880105 1.39526 -0.874244 0 1.13692 -0.0361054 -0.361612 0.327188 
0 0 0 0 0 0 1.48047 -0.611912 0.255452 -1.36478 0.752466 1.0852 -0.719411 0.0611564 0.548569 -0.423199 -1.70989 -1.49549 0.589383 -0.0679139 0.391289 0.874332 1.39847 -0.883368 0 1.13276 -0.0262638 -0.363377 0.33459 
0 0 0 0 0 0 1.47983 -0.605126 0.265426 -1.35705 0.779082 1.07057 -0.722696 0.0428012 0.568678 -0.416074 -1.70984 -1.50527 0.587202 -0.0849419 0.399599 0.867881 1.40153 -0.892222 0 1.12772 -0.0163389 -0.365071 0.341859 
0 0 0 0 0 0 1.47889 -0.598186 0.275052 -1.34909 0.805556 1.05559 -0.725789 0.0243324 0.588353 -0.40893 -1.70948 -1.51461 0.584962 -0.101866 0.407512 0.860752 1.40444 -0.900806 0 1.12179 -0.00633205 -0.366691 0.348995 
0 0 0 0 0 0 1.47766 -0.591096 0.284326 -1.3409 0.831884 1.04026 -0.728689 0.00575541 0.607587 -0.401765 -1.70881 -1.52353 0.582666 -0.118683 0.415013 0.852945 1.4072 -0.90912 0 1.11497 0.00375548 -0.368237 0.355999 
0 0 0 0 0 0 1.47613 -0.58386 0.293244 -1.33248 0.858058 1.0246 -0.731395 -0.0129246 0.626377 -0.394578 -1.70782 -1.53201 0.580317 -0.135391 0.422086 0.844461 1.4098 -0.917164 0 1.10728 0.0139223 -0.369706 0.36287 
0 0 0 0 0 0 1.4743 -0.57648 0.3018 -1.32383 0.884073 1.0086 -0.733905 -0.0317023 0.644718 -0.387367 -1.70652 -1.54005 0.577918 -0.151988 0.428719 0.835299 1.41224 -0.92494 0 1.09871 0.0241668 -0.371096 0.369608 
0 0 0 0 0 0 1.47219 -0.568961 0.309991 -1.31495 0.909922 0.992265 -0.736218 -0.0505723 0.662605 -0.380132 -1.7049 -1.54765 0.57547 -0.168472 0.434899 0.825463 1.41454 -0.932448 0 1.08928 0.0344877 -0.372405 0.376214 
0 0 0 0 0 0 1.46979 -0.561306 0.317813 -1.30584 0.9356 0.975612 -0.738333 -0.0695291 0.680036 -0.372871 -1.70297 -1.55481 0.572977 -0.18484 0.440612 0.814955 1.41668 -0.939689 0 1.07897 0.0448834 -0.373632 0.382688 
0 0 0 0 0 0 1.46709 -0.553518 0.325262 -1.2965 0.961101 0.958642 -0.74025 -0.0885674 0.697005 -0.365583 -1.70073 -1.56152 0.57044 -0.201092 0.445848 0.803776 1.41866 -0.946663 0 1.06781 0.0553523 -0.374775 0.389031 
0 0 0 0 0 0 1.46411 -0.545601 0.332334 -1.28693 0.98642 0.94136 -0.741967 -0.107682 0.71351 -0.358267 -1.69817 -1.56779 0.567862 -0.217224 0.450596 0.79193 1.42049 -0.953373 0 1.05579 0.0658929 -0.375833 0.395241 
0 0 0 0 0 0 1.46084 -0.53756 0.339026 -1.27713 1.01155 0.923773 -0.743482 -0.126866 0.729546 -0.35092 -1.6953 -1.57361 0.565244 -0.233237 0.454846 0.779422 1.42216 -0.959819 0 1.04292 0.0765034 -0.376802 0.401321 
0 0 0 0 0 0 1.45729 -0.529396 0.345333 -1.2671 1.03649 0.905888 -0.744796 -0.146116 0.745111 -0.343543 -1.69211 -1.57898 0.56259 -0.249128 0.458589 0.766255 1.42369 -0.966003 0 1.02922 0.0871822 -0.377683 0.40727 
0 0 0 0 0 0 1.45345 -0.521116 0.351254 -1.25684 1.06122 0.88771 -0.745907 -0.165424 0.760201 -0.336133 -1.68861 -1.5839 0.5599 -0.264897 0.461816 0.752434 1.42505 -0.971926 0 1.01468 0.0979276 -0.378472 0.413088 
0 0 0 0 0 0 1.44934 -0.512721 0.356785 -1.24635 1.08576 0.869247 -0.746815 -0.184787 0.774813 -0.32869 -1.68479 -1.58836 0.557177 -0.280542 0.46452 0.737965 1.42626 -0.977592 0 0.999325 0.108738 -0.37917 0.418777 
0 0 0 0 0 0 1.44494 -0.504216 0.361923 -1.23564 1.11008 0.850504 -0.747518 -0.204197 0.788944 -0.321211 -1.68066 -1.59237 0.554423 -0.296063 0.466695 0.722854 1.42731 -0.983 0 0.983157 0.119611 -0.379773 0.424337 
0 0 0 0 0 0 1.44026 -0.495605 0.366665 -1.22469 1.13419 0.831489 -0.748017 -0.223649 0.802593 -0.313696 -1.67622 -1.59593 0.551639 -0.311459 0.468335 0.707107 1.42821 -0.988155 0 0.966186 0.130546 -0.380282 0.429768 
0 0 0 0 0 0 1.4353 -0.486891 0.37101 -1.21352 1.15808 0.812208 -0.748309 -0.243139 0.815756 -0.306142 -1.67146 -1.59903 0.548827 -0.32673 0.469434 0.690731 1.42895 -0.993058 0 0.948425 0.14154 -0.380693 0.435071 
0 0 0 0 0 0 1.43007 -0.478078 0.374954 -1.20212 1.18174 0.792668 -0.748395 -0.262658 0.828432 -0.29855 -1.66639 -1.60168 0.545987 -0.341875 0.46999 0.673734 1.42954 -0.997711 0 0.929883 0.152591 -0.381007 0.440246 
0 0 0 0 0 0 1.42457 -0.469171 0.378495 -1.1905 1.20518 0.772876 -0.748274 -0.282203 0.840618 -0.290917 -1.66101 -1.60386 0.543122 -0.356895 0.469999 0.656124 1.42997 -1.00212 0 0.910574 0.163698 -0.381222 0.445295 
0 0 0 0 0 0 1.4188 -0.460172 0.381632 -1.17865 1.22838 0.752838 -0.747946 -0.301768 0.852312 -0.283242 -1.65531 -1.60559 0.540233 -0.371788 0.469459 0.63791 1.43024 -1.00628 0 0.89051 0.174858 -0.381336 0.450219 
0 0 0 0 0 0 1.41275 -0.451086 0.384363 -1.16658 1.25134 0.732563 -0.74741 -0.321345 0.863513 -0.275524 -1.6493 -1.60687 0.537321 -0.386556 0.468368 0.6191 1.43036 -1.0102 0 0.869703 0.18607 -0.381348 0.455017 
0 0 0 0 0 0 1.40645 -0.441917 0.386685 -1.15428 1.27406 0.712057 -0.746665 -0.340931 0.874219 -0.267761 -1.64299 -1.60768 0.534386 -0.401198 0.466728 0.599705 1.43031 -1.01388 0 0.848167 0.197331 -0.381258 0.459691 
0 0 0 0 0 0 1.39987 -0.432668 0.388599 -1.14177 1.29654 0.691328 -0.745712 -0.360518 0.88443 -0.259952 -1.63636 -1.60804 0.53143 -0.415715 0.464537 0.579733 1.43011 -1.01733 0 0.825916 0.20864 -0.381063 0.464242 
0 0 0 0 0 0 1.39303 -0.423344 0.390102 -1.12903 1.31876 0.670382 -0.744549 -0.380101 0.894143 -0.252096 -1.62943 -1.60793 0.528454 -0.430108 0.461798 0.559197 1.42975 -1.02054 0 0.802965 0.219994 -0.380764 0.468671 
0 0 0 0 0 0 1.38594 -0.413948 0.391193 -1.11608 1.34073 0.649228 -0.743177 -0.399675 0.903359 -0.244191 -1.62218 -1.60737 0.525457 -0.444377 0.458513 0.538106 1.42923 -1.02353 0 0.779329 0.231391 -0.380359 0.472979 
0 0 0 0 0 0 1.37858 -0.404484 0.391873 -1.10291 1.36243 0.627872 -0.741596 -0.419233 0.912076 -0.236236 -1.61463 -1.60636 0.522441 -0.458524 0.454686 0.516472 1.42855 -1.02629 0 0.755024 0.242829 -0.379848 0.477167 
0 0 0 0 0 0 1.37097 -0.394956 0.392139 -1.08953 1.38388 0.606322 -0.739804 -0.438769 0.920293 -0.22823 -1.60678 -1.60488 0.519406 -0.472549 0.45032 0.494308 1.42771 -1.02883 0 0.730065 0.254306 -0.379228 0.481235 
0 0 0 0 0 0 1.36311 -0.385368 0.391991 -1.07593 1.40506 0.584586 -0.737803 -0.458277 0.928012 -0.220171 -1.59862 -1.60295 0.516353 -0.486454 0.445422 0.471626 1.42671 -1.03115 0 0.70447 0.265819 -0.378501 0.485186 
0 0 0 0 0 0 1.35499 -0.375723 0.39143 -1.06213 1.42596 0.562672 -0.735591 -0.477753 0.93523 -0.212059 -1.59016 -1.60057 0.513281 -0.500239 0.439996 0.448438 1.42555 -1.03326 0 0.678255 0.277367 -0.377665 0.489019 
0 0 0 0 0 0 1.34663 -0.366025 0.390455 -1.04811 1.44659 0.540586 -0.73317 -0.497189 0.941949 -0.203892 -1.5814 -1.59773 0.510191 -0.513907 0.43405 0.424758 1.42423 -1.03516 0 0.651437 0.288946 -0.376719 0.492738 
0 0 0 0 0 0 1.33802 -0.356279 0.389067 -1.03389 1.46695 0.518337 -0.730539 -0.516579 0.948168 -0.195668 -1.57233 -1.59444 0.507082 -0.527458 0.427591 0.4006 1.42275 -1.03685 0 0.624035 0.300555 -0.375663 0.496341 
0 0 0 0 0 0 1.32917 -0.346487 0.387265 -1.01946 1.48702 0.495932 -0.727697 -0.535919 0.953889 -0.187387 -1.56297 -1.5907 0.503955 -0.540896 0.420629 0.375977 1.4211 -1.03834 0 0.596067 0.312192 -0.374497 0.499832 
0 0 0 0 0 0 1.32008 -0.336654 0.38505 -1.00483 1.50682 0.47338 -0.724646 -0.555202 0.959111 -0.179048 -1.55331 -1.5865 0.500809 -0.55422 0.413172 0.350905 1.4193 -1.03963 0 0.567552 0.323853 -0.373219 0.503212 
0 0 0 0 0 0 1.31075 -0.326784 0.382423 -0.989995 1.52632 0.450687 -0.721386 -0.574422 0.963835 -0.170649 -1.54336 -1.58186 0.497644 -0.567434 0.405231 0.325398 1.41733 -1.04073 0 0.538508 0.335537 -0.37183 0.50648 
0 0 0 0 0 0 1.30119 -0.316879 0.379385 -0.974966 1.54553 0.427863 -0.717916 -0.593573 0.968063 -0.162189 -1.53311 -1.57677 0.494459 -0.58054 0.396816 0.299471 1.41519 -1.04163 0 0.508955 0.34724 -0.37033 0.509641 
0 0 0 0 0 0 1.2914 -0.306945 0.375937 -0.959742 1.56446 0.404914 -0.714237 -0.61265 0.971795 -0.153668 -1.52257 -1.57123 0.491254 -0.593539 0.38794 0.27314 1.41289 -1.04235 0 0.478914 0.358962 -0.368717 0.512693 
0 0 0 0 0 0 1.28137 -0.296984 0.37208 -0.944326 1.58308 0.38185 -0.710349 -0.631646 0.975033 -0.145083 -1.51174 -1.56525 0.488029 -0.606434 0.378616 0.246422 1.41043 -1.04289 0 0.448403 0.370698 -0.366993 0.51564 
0 0 0 0 0 0 1.27113 -0.287 0.367815 -0.928719 1.60141 0.358676 -0.706254 -0.650556 0.977778 -0.136435 -1.50063 -1.55883 0.484782 -0.619227 0.368855 0.219332 1.4078 -1.04326 0 0.417445 0.382447 -0.365156 0.518482 
0 0 0 0 0 0 1.26065 -0.276996 0.363145 -0.912926 1.61944 0.335403 -0.70195 -0.669373 0.980032 -0.127723 -1.48922 -1.55197 0.481512 -0.631922 0.358672 0.191887 1.405 -1.04345 0 0.386058 0.394206 -0.363207 0.521222 
0 0 0 0 0 0 1.24996 -0.266977 0.358071 -0.896949 1.63717 0.312037 -0.697439 -0.688093 0.981797 -0.118944 -1.47754 -1.54467 0.478219 -0.644519 0.348083 0.164105 1.40204 -1.04348 0 0.354266 0.405973 -0.361146 0.52386 
0 0 0 0 0 0 1.23906 -0.256946 0.352595 -0.880791 1.65459 0.288586 -0.692721 -0.706708 0.983075 -0.110099 -1.46557 -1.53694 0.474902 -0.657023 0.337101 0.136002 1.39891 -1.04334 0 0.322088 0.417744 -0.358973 0.526399 
0 0 0 0 0 0 1.22793 -0.246907 0.34672 -0.864456 1.67171 0.26506 -0.687798 -0.725214 0.983868 -0.101187 -1.45332 -1.52878 0.471559 -0.669436 0.325743 0.107596 1.39562 -1.04304 0 0.289547 0.429518 -0.356688 0.52884 
0 0 0 0 0 0 1.2166 -0.236862 0.340448 -0.847947 1.68852 0.241465 -0.682668 -0.743605 0.984179 -0.092207 -1.4408 -1.52019 0.468189 -0.68176 0.314026 0.0789047 1.39216 -1.04259 0 0.256665 0.441292 -0.354291 0.531185 
0 0 0 0 0 0 1.20506 -0.226816 0.333781 -0.831266 1.70501 0.217809 -0.677334 -0.761874 0.984009 -0.0831579 -1.428 -1.51117 0.464791 -0.693999 0.301966 0.0499467 1.38853 -1.042 0 0.223463 0.453063 -0.351783 0.533435 
0 0 0 0 0 0 1.19332 -0.216771 0.326723 -0.814418 1.7212 0.194102 -0.671797 -0.780017 0.983362 -0.0740392 -1.41493 -1.50172 0.461364 -0.706156 0.289582 0.0207402 1.38473 -1.04126 0 0.189965 0.464828 -0.349164 0.535593 
0 0 0 0 0 0 1.18138 -0.206732 0.319276 -0.797407 1.73707 0.17035 -0.666056 -0.798026 0.982241 -0.0648504 -1.40158 -1.49186 0.457906 -0.718233 0.27689 -0.00869642 1.38076 -1.04038 0 0.156192 0.476585 -0.346434 0.537659 
0 0 0 0 0 0 1.16924 -0.196702 0.311444 -0.780235 1.75263 0.146562 -0.660112 -0.815897 0.980648 -0.0555907 -1.38798 -1.48158 0.454416 -0.730235 0.263911 -0.0383442 1.37662 -1.03936 0 0.122167 0.488332 -0.343594 0.539637 
0 0 0 0 0 0 1.1569 -0.186683 0.30323 -0.762907 1.76787 0.122745 -0.653968 -0.833625 0.978587 -0.0462596 -1.3741 -1.47089 0.450892 -0.742163 0.250662 -0.0681841 1.37231 -1.03822 0 0.0879143 0.500064 -0.340644 0.541528 
0 0 0 0 0 0 1.14438 -0.17668 0.294637 -0.745427 1.7828 0.0989086 -0.647623 -0.851202 0.976062 -0.0368567 -1.35997 -1.45978 0.447333 -0.754021 0.237163 -0.098197 1.36783 -1.03696 0 0.0534557 0.511781 -0.337585 0.543333 
0 0 0 0 0 0 1.13167 -0.166695 0.28567 -0.727798 1.7974 0.0750598 -0.641079 -0.868624 0.973076 -0.0273814 -1.34558 -1.44827 0.443736 -0.765813 0.223434 -0.128363 1.36318 -1.03557 0 0.0188146 0.523479 -0.334418 0.545055 
0 0 0 0 0 0 1.11877 -0.156732 0.276333 -0.710025 1.81169 0.0512066 -0.634337 -0.885885 0.969632 -0.0178333 -1.33093 -1.43635 0.440101 -0.777542 0.209496 -0.158664 1.35836 -1.03407 0 -0.0159855 0.535156 -0.331143 0.546696 
0 0 0 0 0 0 1.10569 -0.146795 0.266629 -0.692112 1.82566 0.0273571 -0.627397 -0.902979 0.965735 -0.00821216 -1.31603 -1.42403 0.436424 -0.789211 0.195368 -0.189079 1.35336 -1.03246 0 -0.0509212 0.546808 -0.327762 0.548257 
0 0 0 0 0 0 1.09244 -0.136885 0.256562 -0.674064 1.8393 0.00351926 -0.620262 -0.919901 0.961388 0.00148241 -1.30087 -1.41132 0.432706 -0.800824 0.181071 -0.219589 1.3482 -1.03075 0 -0.085969 0.558433 -0.324274 0.549741 
0 0 0 0 0 0 1.07902 -0.127007 0.246139 -0.655884 1.85263 -0.0202991 -0.612932 -0.936646 0.956596 0.0112507 -1.28548 -1.39822 0.428943 -0.812384 0.166626 -0.250173 1.34286 -1.02894 0 -0.121105 0.570028 -0.320681 0.55115 
0 0 0 0 0 0 1.06542 -0.117163 0.235362 -0.637577 1.86563 -0.04409 -0.605409 -0.953207 0.951362 0.0210928 -1.26983 -1.38473 0.425134 -0.823894 0.152055 -0.280812 1.33735 -1.02703 0 -0.156306 0.581591 -0.316983 0.552486 
0 0 0 0 0 0 1.05166 -0.107356 0.224237 -0.619148 1.87831 -0.0678457 -0.597694 -0.96958 0.945693 0.0310089 -1.25395 -1.37085 0.421277 -0.835358 0.137378 -0.311486 1.33167 -1.02503 0 -0.191549 0.593119 -0.313183 0.55375 
0 0 0 0 0 0 1.03774 -0.0975902 0.212769 -0.600602 1.89067 -0.0915584 -0.589788 -0.985759 0.939591 0.040999 -1.23783 -1.3566 0.41737 -0.846779 0.122618 -0.342175 1.32581 -1.02295 0 -0.226808 0.604609 -0.30928 0.554945 
0 0 0 0 0 0 1.02365 -0.0878677 0.200963 -0.581943 1.90271 -0.11522 -0.581693 -1.00174 0.933063 0.0510633 -1.22147 -1.34197 0.41341 -0.85816 0.107795 -0.372858 1.31978 -1.02079 0 -0.262062 0.616058 -0.305275 0.556074 
0 0 0 0 0 0 1.00942 -0.0781915 0.188825 -0.563176 1.91442 -0.138823 -0.57341 -1.01751 0.926112 0.0612017 -1.20489 -1.32696 0.409398 -0.869506 0.0929316 -0.403515 1.31357 -1.01856 0 -0.297286 0.627464 -0.301171 0.557137 
0 0 0 0 0 0 0.99503 -0.0685647 0.176359 -0.544306 1.92581 -0.16236 -0.564942 -1.03308 0.918744 0.0714141 -1.18807 -1.3116 0.405329 -0.880819 0.0780491 -0.434127 1.30719 -1.01625 0 -0.332456 0.638823 -0.296968 0.558138 
0 0 0 0 0 0 0.980495 -0.05899 0.163573 -0.525338 1.93688 -0.185824 -0.556289 -1.04843 0.910965 0.0817003 -1.17104 -1.29587 0.401203 -0.892104 0.0631691 -0.464672 1.30064 -1.01388 0 -0.367548 0.650134 -0.292667 0.559079 
0 0 0 0 0 0 0.965816 -0.0494703 0.150471 -0.506278 1.94763 -0.209205 -0.547453 -1.06356 0.902779 0.0920601 -1.15378 -1.27978 0.397017 -0.903362 0.0483134 -0.495131 1.29391 -1.01145 0 -0.402541 0.661393 -0.288269 0.559962 
0 0 0 0 0 0 0.950998 -0.0400084 0.137059 -0.48713 1.95805 -0.232498 -0.538435 -1.07846 0.894191 0.102493 -1.1363 -1.26334 0.392769 -0.914599 0.0335032 -0.525484 1.28701 -1.00896 0 -0.437409 0.672598 -0.283776 0.560788 
0 0 0 0 0 0 0.936043 -0.030607 0.123344 -0.467901 1.96815 -0.255693 -0.529239 -1.09314 0.885209 0.113 -1.11862 -1.24656 0.388458 -0.925816 0.0187601 -0.55571 1.27993 -1.00642 0 -0.472129 0.683745 -0.27919 0.561561 
0 0 0 0 0 0 0.920957 -0.0212688 0.109333 -0.448595 1.97794 -0.278785 -0.519865 -1.10758 0.875836 0.123578 -1.10072 -1.22943 0.384081 -0.937018 0.00410521 -0.58579 1.27267 -1.00384 0 -0.506678 0.694833 -0.274511 0.562282 
0 0 0 0 0 0 0.905742 -0.0119966 0.0950305 -0.429217 1.9874 -0.301766 -0.510315 -1.12177 0.86608 0.134229 -1.08262 -1.21196 0.379638 -0.948207 -0.0104404 -0.615703 1.26525 -1.00121 0 -0.541034 0.705858 -0.269741 0.562954 
0 0 0 0 0 0 0.890404 -0.00279283 0.0804445 -0.409774 1.99654 -0.324628 -0.500591 -1.13572 0.855945 0.144952 -1.06431 -1.19417 0.375125 -0.959387 -0.0248558 -0.64543 1.25764 -0.998547 0 -0.575172 0.716818 -0.264882 0.56358 
0 0 0 0 0 0 0.874945 0.0063398 0.0655814 -0.390272 2.00537 -0.347364 -0.490695 -1.14943 0.845439 0.155746 -1.04581 -1.17604 0.370541 -0.970561 -0.0391205 -0.674952 1.24987 -0.99585 0 -0.609071 0.727709 -0.259934 0.56416 
0 0 0 0 0 0 0.85937 0.0153988 0.0504482 -0.370715 2.01388 -0.369966 -0.48063 -1.16287 0.834567 0.16661 -1.02711 -1.15759 0.365885 -0.981731 -0.0532142 -0.704248 1.24191 -0.993125 0 -0.642708 0.738531 -0.2549 0.564698 
0 0 0 0 0 0 0.843682 0.0243816 0.0350518 -0.35111 2.02207 -0.392429 -0.470396 -1.17606 0.823336 0.177544 -1.00823 -1.13883 0.361155 -0.992902 -0.067117 -0.733299 1.23379 -0.990376 0 -0.676059 0.749278 -0.249781 0.565197 
0 0 0 0 0 0 0.827886 0.0332857 0.0193995 -0.331462 2.02995 -0.414744 -0.459997 -1.18898 0.811752 0.188547 -0.989157 -1.11976 0.356348 -1.00408 -0.080809 -0.762086 1.22549 -0.987607 0 -0.709103 0.75995 -0.244579 0.565658 
0 0 0 0 0 0 0.811986 0.0421088 0.00349856 -0.311778 2.03752 -0.436905 -0.449434 -1.20163 0.799822 0.199619 -0.969904 -1.10038 0.351465 -1.01526 -0.0942712 -0.79059 1.21701 -0.984822 0 -0.741818 0.770543 -0.239295 0.566083 
0 0 0 0 0 0 0.795985 0.0508484 -0.0126436 -0.292064 2.04477 -0.458905 -0.43871 -1.21401 0.787552 0.210757 -0.950473 -1.0807 0.346502 -1.02644 -0.107485 -0.818792 1.20836 -0.982027 0 -0.774182 0.781054 -0.23393 0.566475 
0 0 0 0 0 0 0.779888 0.0595022 -0.0290194 -0.272326 2.05171 -0.480736 -0.427826 -1.2261 0.774949 0.221962 -0.930869 -1.06073 0.341459 -1.03764 -0.120431 -0.846674 1.19954 -0.979224 0 -0.806173 0.791482 -0.228488 0.566837 
0 0 0 0 0 0 0.763699 0.0680679 -0.0456212 -0.252569 2.05834 -0.502393 -0.416786 -1.23792 0.762019 0.233232 -0.911096 -1.04047 0.336334 -1.04886 -0.133092 -0.874216 1.19054 -0.976418 0 -0.83777 0.801823 -0.222968 0.56717 
0 0 0 0 0 0 0.747422 0.0765432 -0.0624411 -0.232801 2.06467 -0.523868 -0.405591 -1.24944 0.748771 0.244566 -0.891158 -1.01993 0.331126 -1.06009 -0.145451 -0.901401 1.18137 -0.973612 0 -0.868952 0.812074 -0.217374 0.567478 
0 0 0 0 0 0 0.731061 0.0849259 -0.0794713 -0.213028 2.07068 -0.545156 -0.394243 -1.26068 0.73521 0.255964 -0.87106 -0.999106 0.325833 -1.07134 -0.15749 -0.928211 1.17203 -0.970812 0 -0.899699 0.822234 -0.211706 0.567762 
0 0 0 0 0 0 0.714621 0.0932138 -0.0967038 -0.193255 2.0764 -0.566249 -0.382746 -1.27161 0.721344 0.267423 -0.850805 -0.978015 0.320456 -1.08261 -0.169193 -0.954628 1.16251 -0.968019 0 -0.92999 0.832299 -0.205967 0.568024 
0 0 0 0 0 0 0.698104 0.101405 -0.11413 -0.17349 2.08181 -0.587141 -0.371102 -1.28225 0.70718 0.278943 -0.830399 -0.956658 0.314991 -1.09391 -0.180544 -0.980635 1.15283 -0.965239 0 -0.959804 0.842268 -0.200157 0.568268 
0 0 0 0 0 0 0.681516 0.109497 -0.131743 -0.153738 2.08692 -0.607826 -0.359312 -1.29258 0.692726 0.290521 -0.809847 -0.935043 0.30944 -1.10523 -0.191528 -1.00621 1.14297 -0.962475 0 -0.989122 0.852137 -0.19428 0.568495 
0 0 0 0 0 0 0.66486 0.117487 -0.149533 -0.134007 2.09174 -0.628297 -0.34738 -1.3026 0.677988 0.302158 -0.789151 -0.913174 0.3038 -1.11658 -0.20213 -1.03135 1.13294 -0.959729 0 -1.01792 0.861903 -0.188337 0.568709 
0 0 0 0 0 0 0.648142 0.125375 -0.167492 -0.114303 2.09625 -0.648549 -0.335309 -1.31231 0.662974 0.313851 -0.768318 -0.891059 0.298071 -1.12796 -0.212337 -1.05603 1.12274 -0.957006 0 -1.04619 0.871565 -0.18233 0.56891 
0 0 0 0 0 0 0.631364 0.133157 -0.185612 -0.0946328 2.10048 -0.668576 -0.323101 -1.3217 0.647693 0.325599 -0.747352 -0.868702 0.292253 -1.13937 -0.222135 -1.08022 1.11237 -0.954309 0 -1.07391 0.881121 -0.17626 0.569101 
0 0 0 0 0 0 0.614531 0.140833 -0.203884 -0.0750029 2.10441 -0.688371 -0.310758 -1.33077 0.63215 0.337401 -0.726257 -0.846111 0.286344 -1.15081 -0.231511 -1.10393 1.10184 -0.951642 0 -1.10105 0.890566 -0.170129 0.569286 
0 0 0 0 0 0 0.597648 0.148399 -0.222299 -0.0554202 2.10805 -0.707929 -0.298283 -1.33951 0.616354 0.349253 -0.705038 -0.823292 0.280345 -1.16229 -0.240453 -1.12713 1.09114 -0.949006 0 -1.12761 0.8999 -0.16394 0.569466 
0 0 0 0 0 0 0.580719 0.155855 -0.240849 -0.0358914 2.11141 -0.727244 -0.28568 -1.34792 0.600313 0.361156 -0.6837 -0.80025 0.274255 -1.17381 -0.24895 -1.1498 1.08027 -0.946405 0 -1.15355 0.909119 -0.157693 0.569643 
0 0 0 0 0 0 0.563747 0.163197 -0.259525 -0.0164234 2.11448 -0.74631 -0.272951 -1.356 0.584034 0.373106 -0.662248 -0.776993 0.268074 -1.18536 -0.256991 -1.17194 1.06923 -0.943843 0 -1.17888 0.918222 -0.151392 0.56982 
0 0 0 0 0 0 0.546737 0.170426 -0.278317 0.00297696 2.11726 -0.765123 -0.260098 -1.36375 0.567525 0.385103 -0.640687 -0.753525 0.261802 -1.19695 -0.264568 -1.19353 1.05803 -0.941321 0 -1.20356 0.927205 -0.145038 0.569999 
0 0 0 0 0 0 0.529694 0.177538 -0.297218 0.0223028 2.11977 -0.783676 -0.247125 -1.37115 0.550794 0.397144 -0.619021 -0.729855 0.255438 -1.20859 -0.271669 -1.21455 1.04667 -0.938843 0 -1.22759 0.936067 -0.138632 0.570183 
0 0 0 0 0 0 0.512621 0.184532 -0.316217 0.0415471 2.122 -0.801964 -0.234035 -1.37821 0.533848 0.409227 -0.597256 -0.705988 0.248984 -1.22026 -0.278288 -1.23499 1.03514 -0.936411 0 -1.25094 0.944806 -0.132177 0.570373 
0 0 0 0 0 0 0.495523 0.191407 -0.335307 0.0607029 2.12396 -0.819982 -0.220831 -1.38492 0.516697 0.421351 -0.575396 -0.68193 0.24244 -1.23198 -0.284417 -1.25484 1.02345 -0.934028 0 -1.2736 0.953418 -0.125675 0.570572 
0 0 0 0 0 0 0.478404 0.198161 -0.354477 0.0797633 2.12564 -0.837726 -0.207515 -1.39128 0.499348 0.433513 -0.553447 -0.657688 0.235805 -1.24373 -0.290048 -1.27408 1.0116 -0.931695 0 -1.29556 0.961902 -0.119128 0.570782 
0 0 0 0 0 0 0.461268 0.204791 -0.373719 0.0987212 2.12705 -0.855189 -0.194091 -1.39728 0.481808 0.44571 -0.531413 -0.633269 0.229081 -1.25554 -0.295177 -1.29271 0.999596 -0.929416 0 -1.31681 0.970256 -0.112536 0.571006 
0 0 0 0 0 0 0.44412 0.211298 -0.393024 0.11757 2.1282 -0.872368 -0.180562 -1.40293 0.464086 0.457942 -0.509299 -0.608679 0.222268 -1.26738 -0.299797 -1.31071 0.987431 -0.927191 0 -1.33732 0.978476 -0.105903 0.571245 
0 0 0 0 0 0 0.426964 0.217679 -0.412381 0.136301 2.12909 -0.889258 -0.16693 -1.40822 0.446191 0.470205 -0.487112 -0.583925 0.215367 -1.27927 -0.303905 -1.32807 0.97511 -0.925024 0 -1.35709 0.986562 -0.0992306 0.571502 
0 0 0 0 0 0 0.409804 0.223932 -0.431783 0.15491 2.12971 -0.905854 -0.1532 -1.41314 0.428129 0.482497 -0.464855 -0.559012 0.208379 -1.2912 -0.307497 -1.34478 0.962633 -0.922916 0 -1.3761 0.994511 -0.0925201 0.571779 
0 0 0 0 0 0 0.392644 0.230057 -0.451219 0.173387 2.13008 -0.922151 -0.139374 -1.4177 0.40991 0.494816 -0.442534 -0.533948 0.201305 -1.30317 -0.310571 -1.36083 0.950003 -0.920868 0 -1.39435 1.00232 -0.0857736 0.572077 
0 0 0 0 0 0 0.375489 0.236052 -0.47068 0.191727 2.13019 -0.938146 -0.125456 -1.42188 0.391541 0.507159 -0.420155 -0.50874 0.194146 -1.31519 -0.313123 -1.3762 0.937222 -0.918882 0 -1.41181 1.00999 -0.0789931 0.572401 
0 0 0 0 0 0 0.358343 0.241916 -0.490157 0.209922 2.13005 -0.953834 -0.111449 -1.42569 0.373031 0.519524 -0.397722 -0.483393 0.186904 -1.32725 -0.315154 -1.3909 0.92429 -0.91696 0 -1.42848 1.01751 -0.0721806 0.57275 
0 0 0 0 0 0 0.34121 0.247647 -0.509641 0.227965 2.12966 -0.969211 -0.0973557 -1.42913 0.354388 0.531908 -0.37524 -0.457915 0.179581 -1.33935 -0.316663 -1.40491 0.911209 -0.915103 0 -1.44434 1.02489 -0.0653378 0.573128 
0 0 0 0 0 0 0.324095 0.253245 -0.529122 0.245848 2.12902 -0.984273 -0.0831801 -1.43219 0.33562 0.544309 -0.352716 -0.432311 0.172177 -1.3515 -0.317651 -1.41823 0.897982 -0.913312 0 -1.45939 1.03213 -0.0584667 0.573536 
0 0 0 0 0 0 0.307001 0.258707 -0.548591 0.263566 2.12814 -0.999016 -0.0689255 -1.43487 0.316735 0.556723 -0.330154 -0.40659 0.164695 -1.36368 -0.318119 -1.43084 0.884609 -0.911589 0 -1.47362 1.03921 -0.0515692 0.573977 
0 0 0 0 0 0 0.289934 0.264033 -0.568039 0.28111 2.12703 -1.01344 -0.0545952 -1.43716 0.297742 0.569149 -0.30756 -0.380757 0.157136 -1.37591 -0.318069 -1.44273 0.871094 -0.909933 0 -1.48701 1.04614 -0.0446471 0.574452 
0 0 0 0 0 0 0.272896 0.269223 -0.587456 0.298474 2.12567 -1.02753 -0.0401927 -1.43907 0.278648 0.581583 -0.284939 -0.354818 0.149503 -1.38817 -0.317505 -1.45391 0.857436 -0.908347 0 -1.49957 1.05292 -0.0377024 0.574964 
0 0 0 0 0 0 0.255893 0.274274 -0.606832 0.31565 2.12409 -1.0413 -0.0257214 -1.44059 0.259463 0.594022 -0.262297 -0.328782 0.141797 -1.40047 -0.316429 -1.46437 0.843639 -0.90683 0 -1.51127 1.05955 -0.030737 0.575514 
0 0 0 0 0 0 0.238929 0.279185 -0.626159 0.332633 2.12227 -1.05473 -0.0111849 -1.44171 0.240193 0.606464 -0.239638 -0.302653 0.134022 -1.41281 -0.314847 -1.47409 0.829705 -0.905383 0 -1.52212 1.06601 -0.0237526 0.576104 
0 0 0 0 0 0 0.222007 0.283957 -0.645427 0.349413 2.12023 -1.06783 0.00341326 -1.44245 0.220849 0.618906 -0.216968 -0.276439 0.126178 -1.42518 -0.312765 -1.48308 0.815635 -0.904007 0 -1.53211 1.07232 -0.0167512 0.576736 
0 0 0 0 0 0 0.205133 0.288588 -0.664626 0.365985 2.11796 -1.08058 0.0180696 -1.44279 0.201436 0.631344 -0.194294 -0.250147 0.11827 -1.43758 -0.310187 -1.49133 0.801432 -0.902702 0 -1.54123 1.07847 -0.00973457 0.577413 
0 0 0 0 0 0 0.188309 0.293076 -0.683748 0.382342 2.11547 -1.093 0.0327804 -1.44273 0.181965 0.643776 -0.171619 -0.223783 0.1103 -1.45001 -0.307122 -1.49883 0.787098 -0.901467 0 -1.54947 1.08446 -0.0027046 0.578135 
0 0 0 0 0 0 0.171542 0.297422 -0.702784 0.398476 2.11277 -1.10507 0.0475422 -1.44227 0.162443 0.656198 -0.148951 -0.197354 0.10227 -1.46247 -0.303577 -1.50559 0.772635 -0.900304 0 -1.55683 1.09028 0.00433688 0.578904 
0 0 0 0 0 0 0.154833 0.301624 -0.721723 0.414381 2.10985 -1.1168 0.0623513 -1.44141 0.142878 0.668607 -0.126293 -0.170866 0.0941832 -1.47495 -0.299561 -1.51159 0.758045 -0.899211 0 -1.56331 1.09594 0.0113881 0.579723 
0 0 0 0 0 0 0.138189 0.305683 -0.740557 0.430049 2.10672 -1.12817 0.077204 -1.44015 0.123278 0.681 -0.103652 -0.144326 0.086043 -1.48746 -0.295082 -1.51685 0.743331 -0.898188 0 -1.5689 1.10143 0.0184471 0.580593 
0 0 0 0 0 0 0.121613 0.309596 -0.759277 0.445475 2.10339 -1.13919 0.0920967 -1.43848 0.103651 0.693375 -0.081034 -0.117741 0.0778522 -1.49999 -0.29015 -1.52135 0.728495 -0.897236 0 -1.5736 1.10675 0.0255122 0.581515 
0 0 0 0 0 0 0.105108 0.313364 -0.777874 0.46065 2.09985 -1.14986 0.107026 -1.43641 0.0840064 0.705726 -0.0584433 -0.0911166 0.0696141 -1.51254 -0.284776 -1.52509 0.713539 -0.896353 0 -1.5774 1.1119 0.0325816 0.582492 
0 0 0 0 0 0 0.0886797 0.316985 -0.796338 0.475569 2.09611 -1.16018 0.121987 -1.43393 0.0643509 0.718052 -0.035886 -0.0644601 0.0613322 -1.5251 -0.278972 -1.52808 0.698466 -0.895538 0 -1.58031 1.11688 0.0396534 0.583524 
0 0 0 0 0 0 0.0723315 0.320461 -0.814661 0.490225 2.09218 -1.17013 0.136977 -1.43104 0.0446929 0.730348 -0.0133676 -0.037778 0.0530098 -1.53768 -0.27275 -1.5303 0.683278 -0.894792 0 -1.58232 1.12169 0.046726 0.584614 
0 0 0 0 0 0 0.0560675 0.323789 -0.832834 0.50461 2.08805 -1.17972 0.151992 -1.42774 0.0250403 0.742612 0.00910642 -0.0110766 0.0446506 -1.55026 -0.266121 -1.53178 0.667979 -0.894112 0 -1.58343 1.12633 0.0537975 0.585762 
0 0 0 0 0 0 0.0398917 0.326969 -0.850847 0.518719 2.08373 -1.18895 0.167029 -1.42403 0.00540113 0.75484 0.0315304 0.0156374 0.036258 -1.56285 -0.259099 -1.53249 0.65257 -0.893497 0 -1.58365 1.13078 0.0608661 0.586971 
0 0 0 0 0 0 0.0238082 0.330002 -0.868693 0.532545 2.07922 -1.19782 0.182083 -1.4199 -0.0142169 0.767028 0.0538988 0.0423575 0.027836 -1.57544 -0.251698 -1.53246 0.637055 -0.892948 0 -1.58297 1.13506 0.0679301 0.588241 
0 0 0 0 0 0 0.00782097 0.332887 -0.886362 0.546081 2.07454 -1.20633 0.19715 -1.41536 -0.0338058 0.779172 0.0762061 0.0690774 0.0193883 -1.58804 -0.243932 -1.53167 0.621435 -0.892461 0 -1.58139 1.13917 0.0749878 0.589574 
0 0 0 0 0 0 -0.0080661 0.335624 -0.903846 0.559321 2.06967 -1.21447 0.212227 -1.4104 -0.0533579 0.79127 0.0984466 0.0957905 0.0109188 -1.60062 -0.235817 -1.53013 0.605715 -0.892035 0 -1.57891 1.14309 0.0820374 0.590972 
0 0 0 0 0 0 -0.0238491 0.338212 -0.921136 0.572259 2.06462 -1.22224 0.227311 -1.40503 -0.0728655 0.803317 0.120615 0.12249 0.00243145 -1.6132 -0.227368 -1.52784 0.589896 -0.89167 0 -1.57555 1.14683 0.0890772 0.592435 
0 0 0 0 0 0 -0.039524 0.340651 -0.938224 0.584887 2.0594 -1.22964 0.242396 -1.39924 -0.0923209 0.81531 0.142705 0.149171 -0.00606963 -1.62576 -0.2186 -1.52481 0.573981 -0.891362 0 -1.57129 1.15039 0.0961055 0.593964 
0 0 0 0 0 0 -0.0550871 0.342941 -0.955102 0.597201 2.05402 -1.23667 0.257479 -1.39304 -0.111716 0.827245 0.164712 0.175825 -0.0145803 -1.63831 -0.209531 -1.52104 0.557974 -0.89111 0 -1.56615 1.15377 0.103121 0.595562 
0 0 0 0 0 0 -0.0705344 0.345083 -0.97176 0.609194 2.04846 -1.24334 0.272557 -1.38642 -0.131045 0.839119 0.18663 0.202447 -0.0230965 -1.65083 -0.200177 -1.51653 0.541877 -0.890913 0 -1.56012 1.15696 0.110121 0.597228 
0 0 0 0 0 0 -0.0858622 0.347076 -0.988192 0.62086 2.04274 -1.24964 0.287626 -1.37937 -0.150298 0.850927 0.208454 0.22903 -0.0316139 -1.66333 -0.190556 -1.5113 0.525693 -0.890766 0 -1.55322 1.15996 0.117104 0.598965 
0 0 0 0 0 0 -0.101067 0.34892 -1.00439 0.632192 2.03687 -1.25556 0.302681 -1.37191 -0.169469 0.862666 0.230178 0.255569 -0.0401282 -1.6758 -0.180686 -1.50534 0.509426 -0.890669 0 -1.54544 1.16278 0.124069 0.600772 
0 0 0 0 0 0 -0.116144 0.350616 -1.02034 0.643186 2.03083 -1.26111 0.317718 -1.36403 -0.188551 0.874332 0.251796 0.282056 -0.0486351 -1.68823 -0.170584 -1.49867 0.493078 -0.890619 0 -1.5368 1.16541 0.131015 0.602652 
0 0 0 0 0 0 -0.131091 0.352163 -1.03605 0.653834 2.02465 -1.2663 0.332735 -1.35573 -0.207536 0.885921 0.273303 0.308486 -0.0571303 -1.70063 -0.16027 -1.49128 0.476652 -0.890613 0 -1.5273 1.16786 0.137938 0.604604 
0 0 0 0 0 0 -0.145903 0.353562 -1.05149 0.664133 2.01831 -1.27111 0.347726 -1.34701 -0.226417 0.897429 0.294693 0.334853 -0.0656092 -1.71298 -0.149762 -1.48319 0.460152 -0.890649 0 -1.51694 1.17011 0.144839 0.606631 
0 0 0 0 0 0 -0.160577 0.354813 -1.06667 0.674075 2.01183 -1.27555 0.362689 -1.33788 -0.245186 0.908853 0.315961 0.36115 -0.0740674 -1.72528 -0.139079 -1.47441 0.443581 -0.890723 0 -1.50575 1.17218 0.151714 0.608731 
0 0 0 0 0 0 -0.17511 0.355916 -1.08157 0.683655 2.00521 -1.27962 0.377618 -1.32832 -0.263838 0.920188 0.337102 0.387371 -0.0825006 -1.73753 -0.128241 -1.46494 0.426941 -0.890832 0 -1.49371 1.17405 0.158562 0.610907 
0 0 0 0 0 0 -0.189497 0.356873 -1.0962 0.692869 1.99844 -1.28332 0.392511 -1.31834 -0.282364 0.93143 0.358109 0.41351 -0.0909041 -1.74971 -0.117268 -1.45478 0.410237 -0.890974 0 -1.48084 1.17573 0.165383 0.613159 
0 0 0 0 0 0 -0.203736 0.357682 -1.11053 0.70171 1.99154 -1.28665 0.407363 -1.30795 -0.300759 0.942576 0.378979 0.439561 -0.0992735 -1.76184 -0.106179 -1.44396 0.393471 -0.891145 0 -1.46716 1.17722 0.172173 0.615487 
0 0 0 0 0 0 -0.217823 0.358346 -1.12457 0.710173 1.98451 -1.28962 0.42217 -1.29713 -0.319014 0.953621 0.399704 0.465519 -0.107604 -1.77389 -0.0949952 -1.43248 0.376647 -0.891342 0 -1.45267 1.17851 0.178932 0.617893 
0 0 0 0 0 0 -0.231753 0.358864 -1.13831 0.718254 1.97734 -1.29221 0.436929 -1.2859 -0.337124 0.964562 0.42028 0.491376 -0.115892 -1.78586 -0.0837359 -1.42035 0.359768 -0.891561 0 -1.43738 1.17961 0.185658 0.620375 
0 0 0 0 0 0 -0.245525 0.359237 -1.15174 0.725947 1.97005 -1.29444 0.451635 -1.27425 -0.355082 0.975394 0.440702 0.517128 -0.124132 -1.79776 -0.0724218 -1.40757 0.342838 -0.891799 0 -1.4213 1.18051 0.192349 0.622936 
0 0 0 0 0 0 -0.259134 0.359466 -1.16485 0.733248 1.96264 -1.2963 0.466285 -1.26219 -0.372882 0.986114 0.460963 0.542768 -0.13232 -1.80957 -0.0610734 -1.39417 0.325859 -0.892052 0 -1.40445 1.18122 0.199003 0.625576 
0 0 0 0 0 0 -0.272578 0.359552 -1.17764 0.740152 1.9551 -1.29779 0.480875 -1.24971 -0.390516 0.996716 0.48106 0.568291 -0.140451 -1.82128 -0.0497109 -1.38015 0.308835 -0.892316 0 -1.38684 1.18174 0.20562 0.628294 
0 0 0 0 0 0 -0.285853 0.359495 -1.19011 0.746653 1.94745 -1.29893 0.495401 -1.23681 -0.407979 1.0072 0.500985 0.593691 -0.148522 -1.8329 -0.0383551 -1.36553 0.29177 -0.892587 0 -1.36847 1.18205 0.212197 0.631091 
0 0 0 0 0 0 -0.298955 0.359296 -1.20223 0.752749 1.93969 -1.2997 0.509858 -1.22351 -0.425265 1.01756 0.520735 0.618962 -0.156527 -1.84442 -0.0270263 -1.35031 0.274666 -0.892862 0 -1.34937 1.18217 0.218732 0.633967 
0 0 0 0 0 0 -0.311883 0.358957 -1.21402 0.758433 1.93181 -1.30011 0.524244 -1.20979 -0.442367 1.02778 0.540304 0.644099 -0.164461 -1.85582 -0.015745 -1.33451 0.257529 -0.893135 0 -1.32954 1.18209 0.225225 0.636922 
0 0 0 0 0 0 -0.324632 0.358477 -1.22546 0.763703 1.92382 -1.30016 0.538555 -1.19566 -0.459279 1.03788 0.559687 0.669095 -0.172322 -1.86711 -0.00453162 -1.31814 0.24036 -0.893403 0 -1.309 1.18182 0.231673 0.639957 
0 0 0 0 0 0 -0.337199 0.357859 -1.23654 0.768553 1.91574 -1.29985 0.552785 -1.18112 -0.475995 1.04784 0.578878 0.693946 -0.180104 -1.87828 0.00659368 -1.30122 0.223163 -0.893661 0 -1.28777 1.18134 0.238075 0.643071 
0 0 0 0 0 0 -0.349582 0.357103 -1.24727 0.772981 1.90755 -1.29919 0.566933 -1.16617 -0.49251 1.05765 0.597873 0.718645 -0.187804 -1.88932 0.0176108 -1.28376 0.205943 -0.893906 0 -1.26586 1.18067 0.244429 0.646264 
0 0 0 0 0 0 -0.361777 0.356211 -1.25763 0.776982 1.89926 -1.29817 0.580993 -1.15081 -0.508818 1.06732 0.616666 0.743188 -0.195416 -1.90023 0.0284997 -1.26577 0.188701 -0.894131 0 -1.24328 1.17979 0.250734 0.649537 
0 0 0 0 0 0 -0.373782 0.355184 -1.26763 0.780552 1.89087 -1.29681 0.594963 -1.13505 -0.524913 1.07685 0.635253 0.767568 -0.202938 -1.911 0.0392407 -1.24727 0.171443 -0.894334 0 -1.22006 1.17872 0.256988 0.652888 
0 0 0 0 0 0 -0.385594 0.354022 -1.27725 0.783688 1.88239 -1.29509 0.608838 -1.11889 -0.54079 1.08621 0.653628 0.791781 -0.210364 -1.92162 0.0498143 -1.22827 0.154171 -0.894508 0 -1.1962 1.17744 0.263189 0.656319 
0 0 0 0 0 0 -0.39721 0.352728 -1.28649 0.786386 1.87383 -1.29303 0.622614 -1.10232 -0.556443 1.09542 0.671786 0.815821 -0.217691 -1.93209 0.0602013 -1.20879 0.13689 -0.89465 0 -1.17173 1.17597 0.269336 0.659827 
0 0 0 0 0 0 -0.408627 0.351303 -1.29535 0.788644 1.86517 -1.29063 0.636288 -1.08536 -0.571868 1.10447 0.689723 0.839684 -0.224915 -1.9424 0.0703828 -1.18884 0.119601 -0.894754 0 -1.14667 1.1743 0.275427 0.663414 
0 0 0 0 0 0 -0.419843 0.349748 -1.30382 0.790458 1.85644 -1.28789 0.649857 -1.068 -0.587058 1.11336 0.707434 0.863363 -0.232032 -1.95255 0.0803402 -1.16844 0.10231 -0.894815 0 -1.12102 1.17242 0.281461 0.667079 
0 0 0 0 0 0 -0.430854 0.348065 -1.31189 0.791825 1.84762 -1.2848 0.663316 -1.05024 -0.602009 1.12207 0.724914 0.886853 -0.239039 -1.96253 0.0900552 -1.1476 0.0850201 -0.894828 0 -1.09482 1.17035 0.287436 0.67082 
0 0 0 0 0 0 -0.441659 0.346255 -1.31957 0.792742 1.83872 -1.28138 0.676661 -1.0321 -0.616717 1.13061 0.742157 0.91015 -0.245931 -1.97234 0.09951 -1.12635 0.067734 -0.894789 0 -1.06807 1.16807 0.29335 0.674638 
0 0 0 0 0 0 -0.452255 0.34432 -1.32685 0.793207 1.82975 -1.27763 0.68989 -1.01356 -0.631175 1.13897 0.759161 0.933249 -0.252706 -1.98196 0.108687 -1.10469 0.0504557 -0.894692 0 -1.0408 1.1656 0.299202 0.678532 
0 0 0 0 0 0 -0.462639 0.342262 -1.33372 0.793218 1.8207 -1.27355 0.702999 -0.994634 -0.64538 1.14715 0.775919 0.956144 -0.259359 -1.99139 0.11757 -1.08265 0.0331887 -0.894531 0 -1.01302 1.16292 0.30499 0.682501 
0 0 0 0 0 0 -0.472809 0.340083 -1.34019 0.792771 1.81158 -1.26914 0.715984 -0.975325 -0.659327 1.15514 0.792427 0.978831 -0.265888 -2.00063 0.126141 -1.06024 0.0159367 -0.894302 0 -0.984765 1.16004 0.310713 0.686545 
0 0 0 0 0 0 -0.482763 0.337784 -1.34624 0.791865 1.8024 -1.26441 0.728841 -0.955633 -0.673012 1.16294 0.808681 1.0013 -0.272289 -2.00967 0.134386 -1.03748 -0.0012968 -0.893999 0 -0.956043 1.15696 0.316368 0.690662 
0 0 0 0 0 0 -0.492498 0.335367 -1.35188 0.790497 1.79315 -1.25936 0.741567 -0.935562 -0.68643 1.17055 0.824676 1.02356 -0.278559 -2.0185 0.142287 -1.01438 -0.0185083 -0.893617 0 -0.926878 1.15368 0.321955 0.694852 
0 0 0 0 0 0 -0.502013 0.332834 -1.3571 0.788667 1.78384 -1.254 0.754158 -0.915116 -0.699577 1.17796 0.840407 1.04559 -0.284696 -2.02712 0.149832 -0.990972 -0.0356943 -0.89315 0 -0.897289 1.1502 0.327471 0.699114 
0 0 0 0 0 0 -0.511305 0.330187 -1.3619 0.786372 1.77447 -1.24832 0.766612 -0.894296 -0.71245 1.18517 0.855871 1.0674 -0.290696 -2.03552 0.157005 -0.967262 -0.0528512 -0.892593 0 -0.8673 1.14652 0.332916 0.703446 
0 0 0 0 0 0 -0.520371 0.327428 -1.36627 0.78361 1.76505 -1.24233 0.778924 -0.873106 -0.725043 1.19217 0.871064 1.08897 -0.296557 -2.04369 0.163792 -0.943272 -0.0699755 -0.89194 0 -0.83693 1.14264 0.338286 0.707848 
0 0 0 0 0 0 -0.529211 0.32456 -1.37022 0.780381 1.75557 -1.23604 0.791092 -0.85155 -0.737354 1.19896 0.88598 1.11031 -0.302276 -2.05164 0.17018 -0.91902 -0.0870637 -0.891186 0 -0.806201 1.13856 0.343581 0.712319 
0 0 0 0 0 0 -0.537822 0.321584 -1.37374 0.776684 1.74603 -1.22944 0.803111 -0.829631 -0.749378 1.20554 0.900616 1.1314 -0.30785 -2.05935 0.176158 -0.894524 -0.104112 -0.890325 0 -0.775135 1.13428 0.348799 0.716856 
0 0 0 0 0 0 -0.546202 0.318502 -1.37683 0.772516 1.73645 -1.22255 0.81498 -0.807352 -0.761113 1.2119 0.914967 1.15225 -0.313278 -2.06682 0.181713 -0.869803 -0.121118 -0.889352 0 -0.743755 1.12979 0.353939 0.721459 
0 0 0 0 0 0 -0.554349 0.315317 -1.37949 0.767879 1.72682 -1.21537 0.826693 -0.784717 -0.772554 1.21804 0.92903 1.17285 -0.318557 -2.07404 0.186835 -0.844875 -0.138077 -0.88826 0 -0.712082 1.12511 0.358998 0.726127 
0 0 0 0 0 0 -0.562262 0.312031 -1.38171 0.76277 1.71715 -1.20789 0.838249 -0.761729 -0.783699 1.22396 0.942801 1.1932 -0.323686 -2.08101 0.191512 -0.819758 -0.154986 -0.887045 0 -0.680139 1.12024 0.363976 0.730858 
0 0 0 0 0 0 -0.569939 0.308646 -1.38349 0.75719 1.70743 -1.20014 0.849644 -0.738394 -0.794544 1.22964 0.956276 1.21329 -0.328662 -2.08771 0.195735 -0.794473 -0.171842 -0.8857 0 -0.647949 1.11516 0.368869 0.735651 
0 0 0 0 0 0 -0.577379 0.305166 -1.38485 0.751138 1.69767 -1.1921 0.860874 -0.714713 -0.805086 1.2351 0.96945 1.23311 -0.333484 -2.09416 0.199496 -0.769036 -0.188641 -0.88422 0 -0.615534 1.10988 0.373678 0.740504 
0 0 0 0 0 0 -0.584579 0.301591 -1.38576 0.744615 1.68788 -1.18378 0.871938 -0.690692 -0.815323 1.24031 0.982321 1.25267 -0.33815 -2.10033 0.202787 -0.743468 -0.20538 -0.8826 0 -0.582918 1.10441 0.378399 0.745415 
0 0 0 0 0 0 -0.591539 0.297925 -1.38623 0.73762 1.67805 -1.17519 0.882831 -0.666335 -0.825252 1.24529 0.994885 1.27196 -0.34266 -2.10623 0.2056 -0.717787 -0.222056 -0.880833 0 -0.550123 1.09874 0.383032 0.750382 
0 0 0 0 0 0 -0.598257 0.29417 -1.38627 0.730153 1.66818 -1.16634 0.893551 -0.641645 -0.83487 1.25003 1.00714 1.29097 -0.34701 -2.11185 0.207928 -0.692012 -0.238665 -0.878914 0 -0.517173 1.09287 0.387575 0.755405 
0 0 0 0 0 0 -0.604732 0.290329 -1.38586 0.722216 1.65829 -1.15722 0.904095 -0.616628 -0.844174 1.25451 1.01908 1.30971 -0.351202 -2.11718 0.209766 -0.666162 -0.255204 -0.876838 0 -0.484091 1.08681 0.392026 0.760481 
0 0 0 0 0 0 -0.610962 0.286405 -1.38502 0.713809 1.64836 -1.14784 0.91446 -0.591287 -0.853163 1.25875 1.0307 1.32816 -0.355233 -2.12223 0.21111 -0.640256 -0.271669 -0.874599 0 -0.450901 1.08055 0.396383 0.765608 
0 0 0 0 0 0 -0.616946 0.282399 -1.38374 0.704933 1.63841 -1.13821 0.924643 -0.565628 -0.861834 1.26273 1.042 1.34633 -0.359103 -2.12698 0.211954 -0.614313 -0.288058 -0.872191 0 -0.417626 1.0741 0.400646 0.770784 
0 0 0 0 0 0 -0.622684 0.278316 -1.38201 0.695589 1.62843 -1.12833 0.934641 -0.539654 -0.870185 1.26646 1.05297 1.3642 -0.362812 -2.13142 0.212297 -0.588351 -0.304368 -0.869609 0 -0.384289 1.06745 0.404811 0.776008 
0 0 0 0 0 0 -0.628173 0.274156 -1.37985 0.685778 1.61843 -1.11821 0.944452 -0.51337 -0.878214 1.26992 1.06362 1.38179 -0.366358 -2.13557 0.212135 -0.56239 -0.320595 -0.866847 0 -0.350915 1.06061 0.408878 0.781277 
0 0 0 0 0 0 -0.633415 0.269924 -1.37725 0.675501 1.60841 -1.10784 0.954073 -0.486782 -0.885919 1.27312 1.07394 1.39907 -0.369743 -2.1394 0.211468 -0.536448 -0.336735 -0.8639 0 -0.317527 1.05358 0.412844 0.786589 
0 0 0 0 0 0 -0.638406 0.265622 -1.37421 0.664761 1.59837 -1.09725 0.963501 -0.459894 -0.8933 1.27606 1.08392 1.41606 -0.372965 -2.14293 0.210294 -0.510544 -0.352787 -0.860763 0 -0.284148 1.04635 0.416709 0.791942 
0 0 0 0 0 0 -0.643147 0.261253 -1.37074 0.65356 1.58831 -1.08642 0.972734 -0.432712 -0.900353 1.27872 1.09357 1.43274 -0.376025 -2.14613 0.208614 -0.484696 -0.368747 -0.85743 0 -0.250802 1.03893 0.420471 0.797333 
0 0 0 0 0 0 -0.647637 0.256819 -1.36683 0.641898 1.57823 -1.07537 0.981769 -0.405239 -0.907078 1.28111 1.10288 1.44911 -0.378923 -2.14901 0.206429 -0.458924 -0.384611 -0.853896 0 -0.217513 1.03132 0.424127 0.802761 
0 0 0 0 0 0 -0.651874 0.252324 -1.36249 0.629779 1.56814 -1.0641 0.990604 -0.377482 -0.913474 1.28323 1.11184 1.46518 -0.38166 -2.15157 0.203741 -0.433245 -0.400378 -0.850156 0 -0.184304 1.02353 0.427676 0.808223 
0 0 0 0 0 0 -0.65586 0.247771 -1.35772 0.617206 1.55804 -1.05262 0.999236 -0.349446 -0.919539 1.28507 1.12046 1.48093 -0.384236 -2.1538 0.200553 -0.407677 -0.416043 -0.846204 0 -0.151198 1.01554 0.431118 0.813716 
0 0 0 0 0 0 -0.659592 0.243162 -1.35252 0.60418 1.54793 -1.04092 1.00766 -0.321136 -0.925273 1.28662 1.12874 1.49636 -0.386652 -2.15569 0.196868 -0.38224 -0.431605 -0.842036 0 -0.118218 1.00737 0.434449 0.819239 
0 0 0 0 0 0 -0.663072 0.2385 -1.34689 0.590704 1.53781 -1.02903 1.01588 -0.292558 -0.930675 1.28789 1.13667 1.51148 -0.388908 -2.15725 0.192692 -0.356949 -0.44706 -0.837646 0 -0.0853888 0.999004 0.437669 0.824787 
0 0 0 0 0 0 -0.666297 0.233789 -1.34083 0.576782 1.52768 -1.01693 1.02389 -0.263717 -0.935743 1.28887 1.14424 1.52627 -0.391007 -2.15847 0.18803 -0.331825 -0.462406 -0.833031 0 -0.0527322 0.990456 0.440775 0.83036 
0 0 0 0 0 0 -0.669268 0.229031 -1.33436 0.562417 1.51754 -1.00465 1.03169 -0.234619 -0.940478 1.28956 1.15146 1.54074 -0.392949 -2.15934 0.182887 -0.306883 -0.477639 -0.828184 0 -0.0202714 0.981723 0.443767 0.835954 
0 0 0 0 0 0 -0.671985 0.22423 -1.32746 0.547613 1.50741 -0.992172 1.03928 -0.20527 -0.944879 1.28996 1.15833 1.55487 -0.394735 -2.15987 0.177272 -0.282142 -0.492758 -0.823102 0 0.0119709 0.972806 0.446643 0.841567 
0 0 0 0 0 0 -0.674448 0.219388 -1.32015 0.532372 1.49726 -0.979515 1.04665 -0.175675 -0.948946 1.29006 1.16483 1.56868 -0.396367 -2.16005 0.171192 -0.257618 -0.507759 -0.817779 0 0.0439721 0.963707 0.449401 0.847195 
0 0 0 0 0 0 -0.676656 0.214509 -1.31242 0.516699 1.48712 -0.966681 1.0538 -0.145841 -0.952679 1.28986 1.17098 1.58215 -0.397847 -2.15987 0.164656 -0.233329 -0.52264 -0.812212 0 0.07571 0.954425 0.452039 0.852836 
0 0 0 0 0 0 -0.678609 0.209595 -1.30429 0.500598 1.47698 -0.953675 1.06073 -0.115772 -0.956077 1.28936 1.17677 1.59529 -0.399176 -2.15935 0.157673 -0.209291 -0.537399 -0.806396 0 0.107162 0.944962 0.454557 0.858488 
0 0 0 0 0 0 -0.680309 0.20465 -1.29575 0.484073 1.46684 -0.940504 1.06744 -0.0854768 -0.959141 1.28856 1.18219 1.60808 -0.400357 -2.15846 0.150254 -0.18552 -0.552032 -0.800327 0 0.138307 0.93532 0.456952 0.864146 
0 0 0 0 0 0 -0.681753 0.199677 -1.28681 0.467129 1.4567 -0.927172 1.07393 -0.0549598 -0.961871 1.28746 1.18725 1.62053 -0.401392 -2.15722 0.142411 -0.162033 -0.566538 -0.794001 0 0.169124 0.9255 0.459224 0.869808 
0 0 0 0 0 0 -0.682944 0.194679 -1.27747 0.44977 1.44656 -0.913685 1.0802 -0.0242276 -0.964267 1.28605 1.19194 1.63264 -0.402283 -2.15562 0.134154 -0.138846 -0.580914 -0.787414 0 0.199589 0.915502 0.46137 0.875472 
0 0 0 0 0 0 -0.683881 0.189658 -1.26774 0.432001 1.43643 -0.900049 1.08623 0.00671344 -0.96633 1.28432 1.19626 1.64441 -0.403032 -2.15365 0.125497 -0.115974 -0.595157 -0.780561 0 0.229684 0.905329 0.46339 0.881134 
0 0 0 0 0 0 -0.684565 0.184619 -1.25762 0.413827 1.42631 -0.886268 1.09204 0.0378569 -0.968061 1.28229 1.20021 1.65582 -0.403642 -2.15132 0.116453 -0.0934333 -0.609266 -0.773441 0 0.259386 0.89498 0.465281 0.886791 
0 0 0 0 0 0 -0.684995 0.179564 -1.24711 0.395253 1.41619 -0.872349 1.09762 0.0691965 -0.96946 1.27994 1.2038 1.66689 -0.404115 -2.14862 0.107037 -0.0712379 -0.623238 -0.766048 0 0.288676 0.884459 0.467043 0.892439 
0 0 0 0 0 0 -0.685173 0.174496 -1.23623 0.376286 1.40609 -0.858297 1.10297 0.100725 -0.970529 1.27728 1.20701 1.6776 -0.404455 -2.14556 0.0972617 -0.0494027 -0.637072 -0.75838 0 0.317534 0.873765 0.468675 0.898076 
0 0 0 0 0 0 -0.685099 0.169419 -1.22497 0.356929 1.39599 -0.844118 1.10809 0.132437 -0.971268 1.2743 1.20985 1.68795 -0.404664 -2.14213 0.0871443 -0.0279423 -0.650764 -0.750433 0 0.345939 0.862901 0.470174 0.903698 
0 0 0 0 0 0 -0.684774 0.164335 -1.21335 0.33719 1.3859 -0.829817 1.11297 0.164325 -0.971678 1.27101 1.21232 1.69795 -0.404745 -2.13833 0.0767002 -0.00687054 -0.664313 -0.742205 0 0.373873 0.851868 0.471539 0.909302 
0 0 0 0 0 0 -0.684198 0.159247 -1.20136 0.317074 1.37583 -0.8154 1.11762 0.196383 -0.971762 1.26739 1.21442 1.70759 -0.404702 -2.13416 0.0659462 0.0137988 -0.677717 -0.733693 0 0.401316 0.840667 0.47277 0.914885 
0 0 0 0 0 0 -0.683372 0.154159 -1.18901 0.296588 1.36576 -0.800871 1.12203 0.228603 -0.97152 1.26345 1.21614 1.71687 -0.404537 -2.12962 0.0548995 0.0340525 -0.690974 -0.724893 0 0.42825 0.8293 0.473866 0.920443 
0 0 0 0 0 0 -0.682298 0.149073 -1.17632 0.275737 1.35571 -0.786238 1.12621 0.260979 -0.970953 1.25919 1.21748 1.72578 -0.404253 -2.12471 0.0435778 0.0538777 -0.704082 -0.715805 0 0.454658 0.817768 0.474824 0.925973 
0 0 0 0 0 0 -0.680975 0.143993 -1.16328 0.254529 1.34568 -0.771505 1.13015 0.293503 -0.970064 1.2546 1.21845 1.73434 -0.403856 -2.11943 0.0319994 0.0732616 -0.717039 -0.706424 0 0.48052 0.806072 0.475644 0.931472 
0 0 0 0 0 0 -0.679405 0.138922 -1.1499 0.23297 1.33566 -0.756678 1.13385 0.32617 -0.968855 1.24969 1.21905 1.74252 -0.403347 -2.11377 0.0201831 0.0921923 -0.729844 -0.69675 0 0.505821 0.794216 0.476325 0.936935 
0 0 0 0 0 0 -0.677589 0.133862 -1.13619 0.211067 1.32565 -0.741762 1.13731 0.358971 -0.967327 1.24446 1.21927 1.75034 -0.40273 -2.10775 0.00814808 0.110658 -0.742495 -0.686781 0 0.530543 0.782199 0.476865 0.94236 
0 0 0 0 0 0 -0.675528 0.128816 -1.12215 0.188827 1.31567 -0.726764 1.14053 0.3919 -0.965482 1.23889 1.21911 1.75779 -0.402009 -2.10136 -0.00408593 0.128647 -0.75499 -0.676514 0 0.55467 0.770023 0.477264 0.947742 
0 0 0 0 0 0 -0.673223 0.123788 -1.1078 0.166258 1.30569 -0.711688 1.14351 0.42495 -0.963323 1.233 1.21858 1.76487 -0.401188 -2.0946 -0.0164989 0.146149 -0.767328 -0.665948 0 0.578186 0.757692 0.477521 0.953079 
0 0 0 0 0 0 -0.670675 0.11878 -1.09313 0.143367 1.29574 -0.696539 1.14625 0.458112 -0.960851 1.22678 1.21767 1.77158 -0.400271 -2.08748 -0.0290705 0.163153 -0.779506 -0.655083 0 0.601077 0.745205 0.477635 0.958366 
0 0 0 0 0 0 -0.667886 0.113795 -1.07816 0.120162 1.28581 -0.681324 1.14875 0.491381 -0.95807 1.22023 1.21639 1.77791 -0.399261 -2.07998 -0.04178 0.179649 -0.791525 -0.643916 0 0.623327 0.732564 0.477604 0.9636 
0 0 0 0 0 0 -0.664857 0.108836 -1.0629 0.0966509 1.27589 -0.666048 1.151 0.524749 -0.954982 1.21335 1.21474 1.78387 -0.398163 -2.07212 -0.0546064 0.195627 -0.803381 -0.632448 0 0.644923 0.719772 0.477429 0.968777 
0 0 0 0 0 0 -0.66159 0.103905 -1.04734 0.0728412 1.26599 -0.650716 1.15301 0.558207 -0.951589 1.20614 1.2127 1.78946 -0.396979 -2.0639 -0.0675284 0.211079 -0.815075 -0.620677 0 0.66585 0.706831 0.477108 0.973893 
0 0 0 0 0 0 -0.658086 0.0990057 -1.03151 0.0487413 1.25612 -0.635334 1.15478 0.59175 -0.947894 1.19859 1.2103 1.79467 -0.395715 -2.05532 -0.0805247 0.225994 -0.826604 -0.608604 0 0.686095 0.693742 0.476641 0.978946 
0 0 0 0 0 0 -0.654345 0.0941405 -1.0154 0.0243596 1.24626 -0.619907 1.15631 0.625369 -0.943901 1.19072 1.20752 1.7995 -0.394375 -2.04637 -0.0935735 0.240366 -0.837968 -0.596227 0 0.705647 0.680506 0.476027 0.98393 
0 0 0 0 0 0 -0.650371 0.0893119 -0.99903 -0.000295264 1.23643 -0.60444 1.15759 0.659057 -0.939611 1.18252 1.20437 1.80395 -0.392962 -2.03707 -0.106653 0.254186 -0.849165 -0.583548 0 0.724493 0.667127 0.475265 0.988842 
0 0 0 0 0 0 -0.646165 0.0845225 -0.982402 -0.0252147 1.22661 -0.588939 1.15863 0.692806 -0.935029 1.17398 1.20085 1.80803 -0.39148 -2.02741 -0.119742 0.267447 -0.860194 -0.570566 0 0.742622 0.653605 0.474355 0.993679 
0 0 0 0 0 0 -0.641728 0.0797749 -0.965527 -0.0503898 1.21682 -0.573408 1.15942 0.72661 -0.930156 1.16511 1.19696 1.81173 -0.389934 -2.0174 -0.132817 0.280142 -0.871055 -0.557282 0 0.760022 0.639943 0.473296 0.998436 
0 0 0 0 0 0 -0.637062 0.0750715 -0.948413 -0.0758116 1.20705 -0.557854 1.15998 0.760459 -0.924998 1.15592 1.1927 1.81504 -0.388328 -2.00704 -0.145858 0.292264 -0.881746 -0.543697 0 0.776685 0.626143 0.472089 1.00311 
0 0 0 0 0 0 -0.632169 0.0704148 -0.931069 -0.101471 1.1973 -0.542281 1.16028 0.794347 -0.919557 1.14639 1.18808 1.81798 -0.386665 -1.99632 -0.158841 0.303808 -0.892266 -0.529812 0 0.792601 0.612206 0.470732 1.0077 
0 0 0 0 0 0 -0.627051 0.0658071 -0.913504 -0.127358 1.18757 -0.526695 1.16035 0.828266 -0.913836 1.13653 1.18309 1.82053 -0.384951 -1.98527 -0.171746 0.314767 -0.902615 -0.515628 0 0.80776 0.598136 0.469225 1.01219 
0 0 0 0 0 0 -0.621709 0.0612508 -0.895726 -0.153464 1.17786 -0.5111 1.16017 0.862208 -0.907839 1.12634 1.17773 1.8227 -0.383189 -1.97387 -0.184551 0.325138 -0.912791 -0.501147 0 0.822155 0.583933 0.467569 1.01659 
0 0 0 0 0 0 -0.616146 0.056748 -0.877746 -0.17978 1.16818 -0.495501 1.15975 0.896165 -0.90157 1.11583 1.17201 1.8245 -0.381383 -1.96214 -0.197233 0.334914 -0.922795 -0.48637 0 0.835778 0.5696 0.465763 1.02089 
0 0 0 0 0 0 -0.610364 0.052301 -0.859573 -0.206294 1.15852 -0.479905 1.15909 0.93013 -0.895033 1.10498 1.16593 1.8259 -0.379537 -1.95007 -0.209772 0.344093 -0.932625 -0.4713 0 0.848621 0.555139 0.463807 1.02509 
0 0 0 0 0 0 -0.604365 0.0479118 -0.841216 -0.232998 1.14888 -0.464315 1.15819 0.964095 -0.888232 1.09381 1.15949 1.82693 -0.377656 -1.93767 -0.222145 0.35267 -0.942281 -0.455938 0 0.86068 0.540553 0.4617 1.02918 
0 0 0 0 0 0 -0.59815 0.0435825 -0.822685 -0.259882 1.13926 -0.448736 1.15705 0.998052 -0.88117 1.08231 1.15269 1.82757 -0.375743 -1.92494 -0.234333 0.360643 -0.951762 -0.440288 0 0.871947 0.525844 0.459444 1.03317 
0 0 0 0 0 0 -0.591723 0.0393151 -0.80399 -0.286935 1.12967 -0.433174 1.15567 1.03199 -0.873851 1.07049 1.14554 1.82783 -0.373802 -1.9119 -0.246314 0.368009 -0.961068 -0.424352 0 0.882419 0.511013 0.457038 1.03703 
0 0 0 0 0 0 -0.585084 0.0351115 -0.78514 -0.314147 1.1201 -0.417633 1.15404 1.06591 -0.866281 1.05835 1.13803 1.82771 -0.371838 -1.89853 -0.258068 0.374766 -0.970198 -0.408133 0 0.892091 0.496063 0.454482 1.04078 
0 0 0 0 0 0 -0.578238 0.0309735 -0.766146 -0.341507 1.11055 -0.402118 1.15218 1.0998 -0.858462 1.04588 1.13017 1.8272 -0.369854 -1.88485 -0.269575 0.380912 -0.979153 -0.391635 0 0.900959 0.480997 0.451778 1.04441 
0 0 0 0 0 0 -0.571185 0.0269029 -0.747018 -0.369005 1.10102 -0.386634 1.15009 1.13364 -0.8504 1.03309 1.12197 1.82631 -0.367854 -1.87086 -0.280815 0.386446 -0.987931 -0.374861 0 0.909021 0.465816 0.448924 1.0479 
0 0 0 0 0 0 -0.563928 0.0229012 -0.727767 -0.396631 1.09152 -0.371184 1.14775 1.16744 -0.842098 1.01998 1.11342 1.82504 -0.365841 -1.85657 -0.291768 0.391367 -0.996533 -0.357814 0 0.916274 0.450523 0.445922 1.05127 
0 0 0 0 0 0 -0.55647 0.0189702 -0.708402 -0.424374 1.08203 -0.355775 1.14519 1.20119 -0.833562 1.00656 1.10453 1.82339 -0.363821 -1.84198 -0.302417 0.395675 -1.00496 -0.3405 0 0.922717 0.435121 0.442772 1.05451 
0 0 0 0 0 0 -0.548812 0.0151114 -0.688933 -0.452222 1.07257 -0.34041 1.14238 1.23487 -0.824796 0.99282 1.09529 1.82136 -0.361795 -1.82709 -0.312743 0.399371 -1.01321 -0.322921 0 0.928348 0.419612 0.439474 1.0576 
0 0 0 0 0 0 -0.540959 0.011326 -0.669373 -0.480166 1.06313 -0.325094 1.13935 1.26848 -0.815804 0.978767 1.08572 1.81894 -0.359768 -1.81192 -0.322728 0.402454 -1.02128 -0.305084 0 0.933168 0.403999 0.436031 1.06056 
0 0 0 0 0 0 -0.532911 0.00761563 -0.649731 -0.508193 1.05371 -0.309831 1.13608 1.30201 -0.806591 0.964402 1.07581 1.81614 -0.357744 -1.79646 -0.332354 0.404928 -1.02917 -0.286992 0 0.937178 0.388283 0.432441 1.06336 
0 0 0 0 0 0 -0.524672 0.00398139 -0.630018 -0.536293 1.04431 -0.294626 1.13259 1.33545 -0.797163 0.949729 1.06558 1.81296 -0.355725 -1.78073 -0.341606 0.406792 -1.03689 -0.268651 0 0.940378 0.372468 0.428707 1.06602 
0 0 0 0 0 0 -0.516243 0.000424501 -0.610245 -0.564454 1.03493 -0.279482 1.12886 1.3688 -0.787523 0.934749 1.05501 1.80941 -0.353714 -1.76472 -0.350467 0.40805 -1.04443 -0.250065 0 0.94277 0.356555 0.424828 1.06852 
0 0 0 0 0 0 -0.507629 -0.00305395 -0.590423 -0.592666 1.02557 -0.264405 1.12491 1.40205 -0.777677 0.919465 1.04412 1.80547 -0.351716 -1.74845 -0.358922 0.408703 -1.0518 -0.231242 0 0.944357 0.340548 0.420807 1.07087 
0 0 0 0 0 0 -0.498831 -0.00645297 -0.570563 -0.620917 1.01623 -0.249397 1.12073 1.43519 -0.767629 0.90388 1.0329 1.80116 -0.349733 -1.73192 -0.366957 0.408756 -1.05898 -0.212185 0 0.945142 0.32445 0.416643 1.07305 
0 0 0 0 0 0 -0.489852 -0.00977164 -0.550676 -0.649194 1.0069 -0.234464 1.11633 1.46821 -0.757386 0.887996 1.02137 1.79646 -0.347768 -1.71514 -0.374556 0.408211 -1.066 -0.192902 0 0.945129 0.308262 0.41234 1.07507 
0 0 0 0 0 0 -0.480695 -0.0130091 -0.530772 -0.677488 0.997601 -0.219609 1.1117 1.5011 -0.746951 0.871816 1.00952 1.7914 -0.345824 -1.69811 -0.381708 0.407073 -1.07283 -0.173399 0 0.944323 0.291988 0.407897 1.07692 
0 0 0 0 0 0 -0.471363 -0.0161647 -0.510864 -0.705786 0.988316 -0.204836 1.10686 1.53386 -0.73633 0.855343 0.997364 1.78595 -0.343904 -1.68084 -0.388399 0.405346 -1.07949 -0.153682 0 0.942728 0.27563 0.403316 1.07859 
0 0 0 0 0 0 -0.461858 -0.0192378 -0.490963 -0.734077 0.979048 -0.190149 1.1018 1.56647 -0.725529 0.838581 0.984898 1.78013 -0.342011 -1.66333 -0.394618 0.403035 -1.08598 -0.133758 0 0.940352 0.259191 0.398598 1.08009 
0 0 0 0 0 0 -0.452184 -0.0222278 -0.471079 -0.762349 0.969798 -0.175551 1.09652 1.59894 -0.714552 0.821531 0.972128 1.77394 -0.340146 -1.6456 -0.400355 0.400146 -1.09229 -0.113634 0 0.9372 0.242674 0.393746 1.08141 
0 0 0 0 0 0 -0.442342 -0.0251342 -0.451224 -0.79059 0.960563 -0.161047 1.09103 1.63125 -0.703404 0.804199 0.959058 1.76738 -0.338313 -1.62765 -0.405597 0.396683 -1.09843 -0.0933177 0 0.933279 0.226081 0.38876 1.08254 
0 0 0 0 0 0 -0.432337 -0.0279567 -0.431409 -0.818788 0.951345 -0.14664 1.08532 1.66339 -0.692092 0.786587 0.945693 1.76044 -0.336513 -1.60949 -0.410338 0.392655 -1.10439 -0.0728156 0 0.928598 0.209416 0.383642 1.08349 
0 0 0 0 0 0 -0.422171 -0.0306951 -0.411647 -0.846932 0.942142 -0.132333 1.0794 1.69536 -0.68062 0.768698 0.932036 1.75314 -0.334749 -1.59112 -0.414568 0.388066 -1.11018 -0.0521359 0 0.923165 0.192681 0.378395 1.08424 
0 0 0 0 0 0 -0.411846 -0.0333491 -0.391947 -0.875011 0.932954 -0.11813 1.07328 1.72715 -0.668994 0.750537 0.918091 1.74547 -0.333022 -1.57255 -0.418279 0.382924 -1.1158 -0.0312863 0 0.916989 0.175879 0.37302 1.0848 
0 0 0 0 0 0 -0.401367 -0.0359187 -0.372322 -0.903011 0.92378 -0.104034 1.06695 1.75875 -0.657219 0.732107 0.903863 1.73743 -0.331336 -1.55379 -0.421465 0.377237 -1.12125 -0.0102751 0 0.910079 0.159013 0.367519 1.08516 
0 0 0 0 0 0 -0.390736 -0.0384038 -0.352782 -0.930921 0.91462 -0.0900491 1.06042 1.79016 -0.645301 0.713412 0.889356 1.72902 -0.32969 -1.53484 -0.42412 0.371012 -1.12652 0.0108896 0 0.902448 0.142087 0.361894 1.08531 
0 0 0 0 0 0 -0.379956 -0.0408047 -0.33334 -0.95873 0.905473 -0.0761778 1.05369 1.82136 -0.633246 0.694457 0.874575 1.72026 -0.328088 -1.51572 -0.42624 0.364257 -1.13163 0.0321993 0 0.894104 0.125102 0.356148 1.08526 
0 0 0 0 0 0 -0.369029 -0.0431214 -0.314007 -0.986425 0.896338 -0.0624235 1.04676 1.85235 -0.621058 0.675244 0.859524 1.71113 -0.32653 -1.49643 -0.427819 0.356982 -1.13656 0.0536451 0 0.88506 0.108062 0.350282 1.085 
0 0 0 0 0 0 -0.35796 -0.0453544 -0.294794 -1.01399 0.887214 -0.0487891 1.03963 1.88312 -0.608744 0.65578 0.844208 1.70164 -0.325017 -1.47697 -0.428856 0.349195 -1.14133 0.0752184 0 0.875328 0.0909694 0.344298 1.08453 
0 0 0 0 0 0 -0.346752 -0.0475039 -0.275712 -1.04143 0.878102 -0.0352776 1.03231 1.91366 -0.596309 0.636067 0.828631 1.69179 -0.323552 -1.45737 -0.429348 0.340905 -1.14593 0.0969099 0 0.864921 0.0738283 0.3382 1.08384 
0 0 0 0 0 0 -0.335406 -0.0495704 -0.256774 -1.06871 0.869 -0.0218921 1.0248 1.94397 -0.583759 0.616111 0.812799 1.68159 -0.322134 -1.43761 -0.429293 0.332123 -1.15037 0.118711 0 0.853852 0.0566412 0.331989 1.08293 
0 0 0 0 0 0 -0.323928 -0.0515546 -0.237989 -1.09583 0.859908 -0.00863512 1.0171 1.97404 -0.571098 0.595916 0.796716 1.67103 -0.320765 -1.41772 -0.428692 0.322858 -1.15464 0.140611 0 0.842135 0.0394112 0.325668 1.0818 
0 0 0 0 0 0 -0.312319 -0.0534571 -0.21937 -1.12278 0.850824 0.00449041 1.00922 2.00386 -0.558334 0.575486 0.780387 1.66012 -0.319446 -1.3977 -0.427545 0.313121 -1.15874 0.162601 0 0.829784 0.0221415 0.31924 1.08044 
0 0 0 0 0 0 -0.300583 -0.0552786 -0.200927 -1.14955 0.841749 0.0174819 1.00115 2.03342 -0.545471 0.554827 0.763818 1.64885 -0.318176 -1.37755 -0.425853 0.302922 -1.16268 0.184672 0 0.816814 0.00483526 0.312708 1.07886 
0 0 0 0 0 0 -0.288724 -0.0570199 -0.182673 -1.17612 0.832682 0.0303368 0.992909 2.06272 -0.532516 0.533944 0.747012 1.63724 -0.316957 -1.35729 -0.42362 0.292272 -1.16646 0.206813 0 0.80324 -0.0125045 0.306074 1.07704 
0 0 0 0 0 0 -0.276744 -0.0586821 -0.164617 -1.20248 0.823622 0.0430527 0.98449 2.09174 -0.519473 0.512841 0.729976 1.62529 -0.315789 -1.33693 -0.420847 0.281183 -1.17008 0.229015 0 0.789079 -0.0298744 0.29934 1.07498 
0 0 0 0 0 0 -0.264647 -0.0602661 -0.146772 -1.22862 0.814568 0.055627 0.975897 2.12049 -0.506349 0.491524 0.712715 1.61299 -0.314671 -1.31646 -0.41754 0.269667 -1.17353 0.251267 0 0.774346 -0.0472715 0.292511 1.07269 
0 0 0 0 0 0 -0.252436 -0.0617731 -0.129148 -1.25453 0.80552 0.0680576 0.967134 2.14895 -0.493149 0.469998 0.695234 1.60035 -0.313605 -1.29591 -0.413704 0.257735 -1.17683 0.273558 0 0.759059 -0.0646923 0.285588 1.07015 
0 0 0 0 0 0 -0.240114 -0.0632041 -0.111755 -1.2802 0.796476 0.0803421 0.958205 2.17712 -0.479879 0.448268 0.677539 1.58737 -0.312589 -1.27527 -0.409345 0.2454 -1.17997 0.29588 0 0.743235 -0.0821338 0.278575 1.06737 
0 0 0 0 0 0 -0.227685 -0.0645606 -0.0946064 -1.30561 0.787437 0.0924784 0.949113 2.20499 -0.466545 0.426339 0.659634 1.57405 -0.311623 -1.25456 -0.40447 0.232673 -1.18296 0.31822 0 0.726891 -0.0995925 0.271476 1.06434 
0 0 0 0 0 0 -0.215152 -0.0658438 -0.077711 -1.33076 0.778402 0.104464 0.93986 2.23256 -0.453152 0.404217 0.641525 1.5604 -0.310708 -1.23378 -0.399086 0.219569 -1.18579 0.340569 0 0.710045 -0.117065 0.264292 1.06107 
0 0 0 0 0 0 -0.202518 -0.0670551 -0.06108 -1.35564 0.76937 0.116298 0.93045 2.2598 -0.439705 0.381909 0.623219 1.54642 -0.309842 -1.21295 -0.393203 0.206099 -1.18846 0.362915 0 0.692717 -0.134549 0.257028 1.05754 
0 0 0 0 0 0 -0.189787 -0.0681962 -0.044724 -1.38022 0.76034 0.127978 0.920887 2.28673 -0.426211 0.359419 0.60472 1.53211 -0.309024 -1.19207 -0.386829 0.192277 -1.19098 0.385248 0 0.674924 -0.15204 0.249687 1.05375 
0 0 0 0 0 0 -0.176962 -0.0692686 -0.0286535 -1.40451 0.751313 0.139502 0.911174 2.31333 -0.412675 0.336753 0.586035 1.51747 -0.308254 -1.17114 -0.379975 0.178117 -1.19335 0.407557 0 0.656687 -0.169535 0.242271 1.04971 
0 0 0 0 0 0 -0.164046 -0.070274 -0.0128789 -1.42848 0.742286 0.150868 0.901314 2.3396 -0.399103 0.313917 0.567168 1.50251 -0.307531 -1.15018 -0.372653 0.163632 -1.19558 0.42983 0 0.638024 -0.18703 0.234785 1.0454 
0 0 0 0 0 0 -0.151044 -0.0712141 0.00258959 -1.45214 0.73326 0.162075 0.891312 2.36552 -0.385499 0.290917 0.548127 1.48723 -0.306854 -1.1292 -0.364873 0.148837 -1.19765 0.452058 0 0.618956 -0.204523 0.227232 1.04084 
0 0 0 0 0 0 -0.137957 -0.0720907 0.0177419 -1.47546 0.724234 0.17312 0.881169 2.3911 -0.371871 0.26776 0.528916 1.47163 -0.306222 -1.1082 -0.35665 0.133744 -1.19957 0.474228 0 0.599503 -0.222011 0.219615 1.036 
0 0 0 0 0 0 -0.124791 -0.0729058 0.032568 -1.49845 0.715208 0.184004 0.870891 2.41632 -0.358222 0.244451 0.509542 1.45571 -0.305632 -1.08719 -0.347995 0.118369 -1.20135 0.496329 0 0.579685 -0.239488 0.211939 1.03091 
0 0 0 0 0 0 -0.111547 -0.0736613 0.047058 -1.52108 0.70618 0.194723 0.860481 2.44119 -0.34456 0.220996 0.49001 1.43949 -0.305084 -1.06619 -0.338924 0.102726 -1.20299 0.518351 0 0.559523 -0.256953 0.204205 1.02554 
0 0 0 0 0 0 -0.0982304 -0.0743591 0.0612022 -1.54334 0.697152 0.205277 0.849942 2.46568 -0.330888 0.197403 0.470327 1.42296 -0.304576 -1.04519 -0.329451 0.0868293 -1.20448 0.540281 0 0.539039 -0.274402 0.19642 1.0199 
0 0 0 0 0 0 -0.0848435 -0.0750015 0.0749911 -1.56524 0.688121 0.215665 0.839278 2.4898 -0.317213 0.173676 0.450499 1.40612 -0.304106 -1.02421 -0.319592 0.0706939 -1.20584 0.562109 0 0.518253 -0.291831 0.188584 1.01398 
0 0 0 0 0 0 -0.07139 -0.0755905 0.0884153 -1.58675 0.679088 0.225885 0.828493 2.51354 -0.303539 0.149824 0.430531 1.38898 -0.303673 -1.00325 -0.309363 0.0543347 -1.20705 0.583824 0 0.497187 -0.309237 0.180704 1.0078 
0 0 0 0 0 0 -0.0578734 -0.0761285 0.101466 -1.60787 0.670051 0.235936 0.817591 2.5369 -0.289873 0.125852 0.410431 1.37154 -0.303274 -0.982322 -0.298779 0.0377668 -1.20812 0.605413 0 0.475863 -0.326616 0.172782 1.00133 
0 0 0 0 0 0 -0.0442972 -0.0766175 0.114133 -1.62859 0.661012 0.245818 0.806576 2.55986 -0.276219 0.101767 0.390203 1.3538 -0.302907 -0.961436 -0.28786 0.0210051 -1.20906 0.626867 0 0.454302 -0.343966 0.164822 0.994585 
0 0 0 0 0 0 -0.0306649 -0.07706 0.126408 -1.64889 0.651969 0.255529 0.795451 2.58242 -0.262583 0.0775752 0.369855 1.33578 -0.302571 -0.940599 -0.276622 0.00406509 -1.20986 0.648173 0 0.432526 -0.361282 0.156828 0.98756 
0 0 0 0 0 0 -0.0169798 -0.0774583 0.138283 -1.66877 0.642922 0.265068 0.784221 2.60458 -0.248969 0.053284 0.349392 1.31746 -0.302263 -0.919818 -0.265085 -0.013038 -1.21053 0.66932 0 0.410558 -0.378562 0.148804 0.980253 
0 0 0 0 0 0 -0.00324558 -0.0778149 0.149748 -1.68822 0.633871 0.274435 0.772889 2.62633 -0.235384 0.0289001 0.328821 1.29886 -0.301981 -0.899101 -0.253266 -0.0302888 -1.21107 0.690297 0 0.38842 -0.395801 0.140754 0.972662 
0 0 0 0 0 0 0.0105344 -0.0781323 0.160796 -1.70724 0.624815 0.283629 0.76146 2.64766 -0.221831 0.00443025 0.308148 1.27998 -0.301722 -0.878456 -0.241185 -0.0476718 -1.21148 0.711092 0 0.366135 -0.412996 0.132681 0.964786 
0 0 0 0 0 0 0.0243566 -0.0784129 0.171418 -1.7258 0.615754 0.292648 0.749937 2.66857 -0.208317 -0.0201186 0.287379 1.26082 -0.301484 -0.857891 -0.228862 -0.0651713 -1.21176 0.731696 0 0.343723 -0.430144 0.12459 0.956624 
0 0 0 0 0 0 0.0382175 -0.0786593 0.181607 -1.74391 0.606689 0.301494 0.738325 2.68906 -0.194845 -0.0447394 0.266522 1.24138 -0.301264 -0.837413 -0.216317 -0.0827719 -1.21191 0.752096 0 0.321209 -0.447242 0.116484 0.948175 
0 0 0 0 0 0 0.0521137 -0.0788741 0.191354 -1.76155 0.597618 0.310165 0.726628 2.70911 -0.181422 -0.0694252 0.245581 1.22168 -0.30106 -0.81703 -0.203571 -0.100458 -1.21194 0.772281 0 0.298614 -0.464285 0.108368 0.939437 
0 0 0 0 0 0 0.0660416 -0.0790599 0.200652 -1.77872 0.588542 0.31866 0.714849 2.72872 -0.168051 -0.0941689 0.224564 1.20171 -0.30087 -0.79675 -0.190644 -0.118214 -1.21185 0.792241 0 0.275962 -0.481271 0.100245 0.930411 
0 0 0 0 0 0 0.0799977 -0.0792195 0.209494 -1.7954 0.579461 0.326979 0.702993 2.74789 -0.154737 -0.118963 0.203478 1.18147 -0.300689 -0.776579 -0.177558 -0.136023 -1.21163 0.811964 0 0.253274 -0.498196 0.092119 0.921094 
0 0 0 0 0 0 0.0939786 -0.0793555 0.217874 -1.8116 0.570374 0.335123 0.691064 2.76661 -0.141486 -0.143801 0.182328 1.16098 -0.300517 -0.756525 -0.164333 -0.153872 -1.21129 0.831441 0 0.230573 -0.515057 0.0839946 0.911486 
0 0 0 0 0 0 0.107981 -0.0794706 0.225783 -1.82729 0.561282 0.34309 0.679067 2.78487 -0.128301 -0.168675 0.161121 1.14023 -0.300349 -0.736596 -0.150992 -0.171743 -1.21083 0.85066 0 0.207882 -0.531849 0.0758753 0.901586 
0 0 0 0 0 0 0.122001 -0.0795676 0.233215 -1.84249 0.552184 0.350881 0.667005 2.80268 -0.115188 -0.193579 0.139863 1.11923 -0.300183 -0.716798 -0.137555 -0.189621 -1.21026 0.86961 0 0.185222 -0.548571 0.0677653 0.891395 
0 0 0 0 0 0 0.136035 -0.0796492 0.240164 -1.85717 0.543081 0.358495 0.654883 2.82002 -0.102151 -0.218504 0.118562 1.09798 -0.300016 -0.697139 -0.124045 -0.20749 -1.20957 0.888282 0 0.162616 -0.565217 0.0596683 0.880911 
0 0 0 0 0 0 0.15008 -0.0797183 0.246624 -1.87133 0.533973 0.365932 0.642705 2.83689 -0.0891939 -0.243443 0.0972234 1.07649 -0.299845 -0.677625 -0.110485 -0.225336 -1.20877 0.906664 0 0.140087 -0.581785 0.0515884 0.870134 
0 0 0 0 0 0 0.164132 -0.0797776 0.252589 -1.88497 0.52486 0.373193 0.630475 2.85328 -0.0763215 -0.26839 0.0758539 1.05477 -0.299667 -0.658264 -0.0968946 -0.243142 -1.20785 0.924747 0 0.117656 -0.598272 0.0435295 0.859064 
0 0 0 0 0 0 0.178187 -0.0798301 0.258053 -1.89808 0.515742 0.380278 0.618198 2.8692 -0.0635379 -0.293336 0.0544601 1.0328 -0.29948 -0.639061 -0.0832973 -0.260893 -1.20683 0.942521 0 0.0953455 -0.614674 0.0354955 0.847701 
0 0 0 0 0 0 0.192243 -0.0798784 0.263012 -1.91064 0.50662 0.387186 0.605878 2.88463 -0.0508475 -0.318274 0.0330486 1.01061 -0.29928 -0.620025 -0.069715 -0.278574 -1.20569 0.959976 0 0.0731766 -0.630987 0.0274903 0.836045 
0 0 0 0 0 0 0.206296 -0.0799254 0.267459 -1.92267 0.497494 0.393917 0.593519 2.89958 -0.0382541 -0.343197 0.0116259 0.988194 -0.299065 -0.60116 -0.0561695 -0.296169 -1.20445 0.977102 0 0.0511712 -0.647209 0.0195177 0.824096 
0 0 0 0 0 0 0.220342 -0.079974 0.27139 -1.93414 0.488364 0.400473 0.581125 2.91403 -0.025762 -0.368097 -0.00980128 0.965555 -0.298831 -0.582474 -0.0426828 -0.313664 -1.20311 0.99389 0 0.0293505 -0.663335 0.0115816 0.811855 
0 0 0 0 0 0 0.234377 -0.080027 0.2748 -1.94506 0.479231 0.406853 0.568702 2.92799 -0.013375 -0.392967 -0.0312265 0.9427 -0.298575 -0.563972 -0.0292766 -0.331042 -1.20166 1.01033 0 0.00773569 -0.679363 0.00368588 0.799321 
0 0 0 0 0 0 0.248399 -0.0800873 0.277685 -1.95543 0.470096 0.413057 0.556254 2.94144 -0.00109693 -0.417799 -0.0526431 0.919631 -0.298295 -0.545661 -0.0159727 -0.34829 -1.20011 1.02641 0 -0.0136524 -0.695289 -0.00416577 0.786494 
0 0 0 0 0 0 0.262404 -0.0801577 0.280042 -1.96522 0.460958 0.419087 0.543784 2.95439 0.0110684 -0.442587 -0.0740446 0.896356 -0.297988 -0.527547 -0.00279231 -0.365392 -1.19846 1.04213 0 -0.0347932 -0.711111 -0.0119696 0.773377 
0 0 0 0 0 0 0.276387 -0.0802409 0.281865 -1.97445 0.451818 0.424942 0.531297 2.96683 0.0231173 -0.467321 -0.0954244 0.872876 -0.297651 -0.509636 0.0102432 -0.382335 -1.19671 1.05747 0 -0.0556663 -0.726823 -0.0197218 0.759969 
0 0 0 0 0 0 0.290347 -0.0803399 0.283153 -1.9831 0.442678 0.430623 0.518798 2.97876 0.0350461 -0.491996 -0.116776 0.849199 -0.297281 -0.491933 0.023113 -0.399102 -1.19487 1.07243 0 -0.0762517 -0.742424 -0.0274188 0.746271 
0 0 0 0 0 0 0.304278 -0.0804574 0.283901 -1.99118 0.433537 0.436131 0.50629 2.99017 0.0468515 -0.516602 -0.138093 0.825328 -0.296876 -0.474443 0.0357963 -0.415681 -1.19293 1.087 0 -0.0965298 -0.75791 -0.035057 0.732284 
0 0 0 0 0 0 0.318179 -0.0805963 0.284107 -1.99868 0.424397 0.441466 0.49378 3.00106 0.0585299 -0.541133 -0.159368 0.801267 -0.296432 -0.457173 0.0482729 -0.432056 -1.19089 1.10117 0 -0.116481 -0.773278 -0.0426327 0.71801 
0 0 0 0 0 0 0.332044 -0.0807591 0.283768 -2.00559 0.415258 0.446628 0.48127 3.01142 0.0700781 -0.565582 -0.180595 0.777023 -0.295947 -0.440128 0.0605228 -0.448214 -1.18877 1.11493 0 -0.136087 -0.788525 -0.0501424 0.703448 
0 0 0 0 0 0 0.345871 -0.0809488 0.282881 -2.01191 0.406122 0.45162 0.468766 3.02126 0.0814928 -0.58994 -0.201768 0.752599 -0.295418 -0.423312 0.0725264 -0.464141 -1.18655 1.12827 0 -0.155328 -0.803647 -0.0575827 0.688602 
0 0 0 0 0 0 0.359657 -0.081168 0.281445 -2.01765 0.396989 0.45644 0.456271 3.03057 0.0927708 -0.614201 -0.22288 0.728001 -0.294843 -0.406731 0.0842645 -0.479824 -1.18425 1.1412 0 -0.174186 -0.818641 -0.0649501 0.673471 
0 0 0 0 0 0 0.373397 -0.0814194 0.279459 -2.02279 0.387861 0.46109 0.44379 3.03934 0.103909 -0.638357 -0.243924 0.703233 -0.29422 -0.39039 0.0957186 -0.495248 -1.18186 1.15369 0 -0.192644 -0.833504 -0.0722412 0.658058 
0 0 0 0 0 0 0.387089 -0.0817057 0.276919 -2.02733 0.378737 0.465571 0.431328 3.04757 0.114905 -0.662399 -0.264894 0.678301 -0.293546 -0.374292 0.10687 -0.510402 -1.17938 1.16575 0 -0.210683 -0.848233 -0.0794528 0.642364 
0 0 0 0 0 0 0.400729 -0.0820294 0.273826 -2.03128 0.369621 0.469884 0.41889 3.05526 0.125755 -0.686322 -0.285784 0.65321 -0.292818 -0.358444 0.117702 -0.525272 -1.17683 1.17736 0 -0.228288 -0.862825 -0.0865816 0.626391 
0 0 0 0 0 0 0.414313 -0.0823933 0.270179 -2.03463 0.360512 0.474029 0.406478 3.06241 0.136457 -0.710117 -0.306587 0.627964 -0.292035 -0.342848 0.128197 -0.539845 -1.17419 1.18853 0 -0.24544 -0.877278 -0.0936243 0.610141 
0 0 0 0 0 0 0.427838 -0.0827997 0.265977 -2.03738 0.351412 0.478007 0.394099 3.06902 0.147008 -0.733778 -0.327297 0.602569 -0.291194 -0.327509 0.138338 -0.554108 -1.17147 1.19923 0 -0.262125 -0.891586 -0.100578 0.593616 
0 0 0 0 0 0 0.4413 -0.0832513 0.261219 -2.03953 0.342322 0.48182 0.381756 3.07507 0.157406 -0.757296 -0.347907 0.57703 -0.290294 -0.312432 0.148109 -0.568051 -1.16867 1.20948 0 -0.278326 -0.905749 -0.10744 0.576818 
0 0 0 0 0 0 0.454697 -0.0837504 0.255906 -2.04108 0.333244 0.485468 0.369453 3.08057 0.167648 -0.780665 -0.368411 0.551352 -0.289332 -0.29762 0.157496 -0.58166 -1.1658 1.21926 0 -0.294028 -0.919763 -0.114206 0.559749 
0 0 0 0 0 0 0.468024 -0.0842996 0.250039 -2.04202 0.324179 0.488953 0.357196 3.08552 0.177731 -0.803876 -0.388803 0.525541 -0.288306 -0.283076 0.166483 -0.594925 -1.16285 1.22857 0 -0.309217 -0.933624 -0.120874 0.542412 
0 0 0 0 0 0 0.481278 -0.0849011 0.243617 -2.04237 0.315128 0.492275 0.344989 3.08991 0.187654 -0.826924 -0.409075 0.499602 -0.287216 -0.268805 0.175056 -0.607833 -1.15982 1.2374 0 -0.323878 -0.947331 -0.127442 0.524809 
0 0 0 0 0 0 0.494457 -0.0855573 0.236642 -2.04211 0.306094 0.495435 0.332835 3.09374 0.197414 -0.849801 -0.429223 0.47354 -0.286059 -0.254809 0.183202 -0.620374 -1.15673 1.24575 0 -0.337998 -0.960879 -0.133906 0.506942 
0 0 0 0 0 0 0.507555 -0.0862705 0.229116 -2.04125 0.297078 0.498435 0.320739 3.09701 0.207009 -0.872499 -0.44924 0.447361 -0.284834 -0.241093 0.190909 -0.632538 -1.15357 1.25362 0 -0.351563 -0.974267 -0.140264 0.488816 
0 0 0 0 0 0 0.520571 -0.0870428 0.221039 -2.03979 0.288081 0.501275 0.308707 3.09972 0.216437 -0.895012 -0.469119 0.42107 -0.283539 -0.227658 0.198164 -0.644312 -1.15033 1.26099 0 -0.364561 -0.987491 -0.146513 0.470431 
0 0 0 0 0 0 0.5335 -0.0878765 0.212413 -2.03773 0.279105 0.503958 0.296741 3.10186 0.225697 -0.917332 -0.488854 0.394673 -0.282174 -0.214507 0.204957 -0.655689 -1.14703 1.26788 0 -0.376979 -1.00055 -0.15265 0.451792 
0 0 0 0 0 0 0.54634 -0.0887736 0.203242 -2.03507 0.270153 0.506483 0.284846 3.10344 0.234785 -0.939452 -0.50844 0.368175 -0.280737 -0.201644 0.211277 -0.666656 -1.14367 1.27426 0 -0.388807 -1.01344 -0.158674 0.432901 
0 0 0 0 0 0 0.559086 -0.0897361 0.193527 -2.03181 0.261225 0.508853 0.273027 3.10445 0.243702 -0.961366 -0.52787 0.341581 -0.279227 -0.189071 0.217115 -0.677206 -1.14024 1.28015 0 -0.400033 -1.02616 -0.164582 0.413762 
0 0 0 0 0 0 0.571736 -0.090766 0.183271 -2.02797 0.252324 0.511068 0.261288 3.10488 0.252445 -0.983067 -0.547137 0.314898 -0.277644 -0.176789 0.222462 -0.687329 -1.13674 1.28553 0 -0.410648 -1.0387 -0.170372 0.394377 
0 0 0 0 0 0 0.584287 -0.0918653 0.172477 -2.02353 0.243451 0.51313 0.249633 3.10475 0.261012 -1.00455 -0.566237 0.288131 -0.275987 -0.164802 0.227309 -0.697015 -1.13319 1.29041 0 -0.42064 -1.05107 -0.176041 0.374751 
0 0 0 0 0 0 0.596734 -0.0930357 0.161149 -2.0185 0.23461 0.515039 0.238067 3.10404 0.269402 -1.0258 -0.585163 0.261286 -0.274255 -0.153111 0.23165 -0.706258 -1.12958 1.29478 0 -0.430002 -1.06325 -0.181588 0.354887 
0 0 0 0 0 0 0.609074 -0.0942791 0.149291 -2.01288 0.225801 0.516798 0.226593 3.10276 0.277615 -1.04682 -0.603909 0.234368 -0.272448 -0.141718 0.235479 -0.715048 -1.12591 1.29864 0 -0.438724 -1.07526 -0.18701 0.334789 
0 0 0 0 0 0 0.621305 -0.0955971 0.136906 -2.00668 0.217027 0.518407 0.215216 3.10091 0.285648 -1.0676 -0.62247 0.207384 -0.270565 -0.130624 0.238791 -0.723377 -1.12218 1.302 0 -0.446799 -1.08708 -0.192306 0.31446 
0 0 0 0 0 0 0.633423 -0.0969914 0.123999 -1.9999 0.20829 0.519868 0.203939 3.09847 0.2935 -1.08813 -0.640838 0.180338 -0.268607 -0.119831 0.241579 -0.731239 -1.1184 1.30484 0 -0.45422 -1.09871 -0.197474 0.293904 
0 0 0 0 0 0 0.645424 -0.0984635 0.110574 -1.99255 0.199593 0.521182 0.192768 3.09547 0.301171 -1.10841 -0.65901 0.153238 -0.266574 -0.109341 0.243842 -0.738626 -1.11456 1.30717 0 -0.460978 -1.11015 -0.202513 0.273125 
0 0 0 0 0 0 0.657306 -0.100015 0.096636 -1.98463 0.190937 0.52235 0.181706 3.09188 0.308659 -1.12843 -0.676979 0.126088 -0.264466 -0.0991527 0.245576 -0.745531 -1.11067 1.30899 0 -0.46707 -1.12141 -0.20742 0.252128 
0 0 0 0 0 0 0.669066 -0.101647 0.0821907 -1.97614 0.182325 0.523375 0.170757 3.08772 0.315964 -1.14819 -0.694738 0.0988941 -0.262283 -0.0892687 0.24678 -0.751948 -1.10674 1.31029 0 -0.472488 -1.13246 -0.212195 0.230917 
0 0 0 0 0 0 0.680699 -0.103361 0.0672434 -1.96709 0.17376 0.524256 0.159925 3.08297 0.323085 -1.16767 -0.712284 0.0716632 -0.260025 -0.0796893 0.247451 -0.757872 -1.10275 1.31109 0 -0.477229 -1.14333 -0.216835 0.209495 
0 0 0 0 0 0 0.692203 -0.105159 0.0517997 -1.95748 0.165243 0.524995 0.149215 3.07765 0.330021 -1.18687 -0.72961 0.0444007 -0.257694 -0.0704148 0.247591 -0.763297 -1.09871 1.31137 0 -0.481288 -1.15399 -0.22134 0.187868 
0 0 0 0 0 0 0.703574 -0.107041 0.0358657 -1.94732 0.156778 0.525594 0.138629 3.07175 0.336771 -1.20579 -0.74671 0.0171128 -0.25529 -0.0614457 0.247199 -0.768217 -1.09463 1.31115 0 -0.484662 -1.16445 -0.225708 0.16604 
0 0 0 0 0 0 0.714811 -0.109009 0.0194477 -1.93661 0.148366 0.526055 0.128173 3.06527 0.343336 -1.22442 -0.76358 -0.0101948 -0.252814 -0.0527819 0.246278 -0.772628 -1.0905 1.31041 0 -0.487347 -1.17471 -0.229939 0.144015 
0 0 0 0 0 0 0.725908 -0.111064 0.00255229 -1.92537 0.140011 0.526378 0.11785 3.05822 0.349714 -1.24275 -0.780214 -0.0375158 -0.250268 -0.0444235 0.244829 -0.776525 -1.08633 1.30917 0 -0.489342 -1.18476 -0.234032 0.121799 
0 0 0 0 0 0 0.736864 -0.113206 -0.0148136 -1.91359 0.131714 0.526564 0.107663 3.05058 0.355906 -1.26078 -0.796607 -0.0648442 -0.247652 -0.0363701 0.242857 -0.779904 -1.08212 1.30743 0 -0.490645 -1.19461 -0.237985 0.0993966 
0 0 0 0 0 0 0.747675 -0.115436 -0.0326429 -1.90129 0.123479 0.526616 0.0976169 3.04236 0.36191 -1.2785 -0.812753 -0.0921741 -0.244967 -0.0286212 0.240365 -0.782762 -1.07786 1.30518 0 -0.491255 -1.20425 -0.241797 0.076812 
0 0 0 0 0 0 0.758338 -0.117756 -0.0509282 -1.88846 0.115309 0.526535 0.0877151 3.03357 0.367728 -1.29591 -0.828647 -0.119499 -0.242217 -0.0211763 0.237358 -0.785096 -1.07357 1.30243 0 -0.491172 -1.21368 -0.245469 0.0540508 
0 0 0 0 0 0 0.76885 -0.120166 -0.0696619 -1.87513 0.107205 0.526321 0.0779612 3.0242 0.373358 -1.313 -0.844285 -0.146813 -0.239401 -0.0140345 0.233843 -0.786903 -1.06923 1.29919 0 -0.490397 -1.22289 -0.248999 0.031118 
0 0 0 0 0 0 0.779209 -0.122667 -0.0888359 -1.86129 0.0991713 0.525978 0.068359 3.01425 0.378801 -1.32977 -0.859661 -0.174111 -0.236522 -0.00719487 0.229825 -0.78818 -1.06486 1.29545 0 -0.488929 -1.23189 -0.252388 0.008019 
0 0 0 0 0 0 0.78941 -0.125259 -0.108442 -1.84695 0.0912098 0.525504 0.058912 3.00373 0.384058 -1.3462 -0.87477 -0.201385 -0.233583 -0.000656104 0.225313 -0.788925 -1.06046 1.29122 0 -0.486771 -1.24067 -0.255634 -0.0152409 
0 0 0 0 0 0 0.799452 -0.127943 -0.128472 -1.83212 0.0833236 0.524904 0.0496238 2.99263 0.389127 -1.36231 -0.889608 -0.22863 -0.230584 0.00558312 0.220316 -0.789137 -1.05601 1.28651 0 -0.483926 -1.24924 -0.258737 -0.0386564 
0 0 0 0 0 0 0.809331 -0.130718 -0.148918 -1.8168 0.0755156 0.524176 0.0404977 2.98095 0.394009 -1.37807 -0.90417 -0.255839 -0.227529 0.0115244 0.214841 -0.788815 -1.05154 1.28131 0 -0.480395 -1.25758 -0.261698 -0.0622217 
0 0 0 0 0 0 0.819045 -0.133586 -0.169769 -1.80102 0.0677886 0.523324 0.0315374 2.96871 0.398706 -1.39349 -0.918451 -0.283006 -0.224419 0.0171694 0.2089 -0.787958 -1.04703 1.27564 0 -0.476184 -1.26571 -0.264516 -0.0859314 
0 0 0 0 0 0 0.82859 -0.136547 -0.191018 -1.78477 0.0601455 0.522348 0.022746 2.95589 0.403216 -1.40856 -0.932446 -0.310126 -0.221258 0.02252 0.202503 -0.786565 -1.04249 1.2695 0 -0.471296 -1.27361 -0.267192 -0.10978 
0 0 0 0 0 0 0.837964 -0.139601 -0.212655 -1.76807 0.0525893 0.52125 0.014127 2.9425 0.40754 -1.42327 -0.946151 -0.337191 -0.218048 0.0275785 0.195661 -0.784637 -1.03791 1.26289 0 -0.465735 -1.28128 -0.269724 -0.133761 
0 0 0 0 0 0 0.847164 -0.142747 -0.23467 -1.75091 0.0451228 0.520031 0.00568365 2.92855 0.41168 -1.43763 -0.959562 -0.364196 -0.214791 0.032347 0.188388 -0.782174 -1.03331 1.25582 0 -0.459508 -1.28873 -0.272115 -0.157869 
0 0 0 0 0 0 0.856188 -0.145987 -0.257053 -1.73333 0.037749 0.518692 -0.00258096 2.91403 0.415636 -1.45162 -0.972675 -0.391135 -0.211491 0.036828 0.180695 -0.779177 -1.02868 1.2483 0 -0.452621 -1.29595 -0.274363 -0.182098 
0 0 0 0 0 0 0.865032 -0.149319 -0.279795 -1.71531 0.0304709 0.517236 -0.0106636 2.89894 0.419407 -1.46524 -0.985484 -0.418 -0.208151 0.0410242 0.172596 -0.775647 -1.02403 1.24032 0 -0.44508 -1.30294 -0.276469 -0.206442 
0 0 0 0 0 0 0.873694 -0.152743 -0.302885 -1.69688 0.0232915 0.515663 -0.0185614 2.88329 0.422996 -1.4785 -0.997986 -0.444786 -0.204773 0.0449384 0.164107 -0.771585 -1.01934 1.23191 0 -0.436892 -1.3097 -0.278434 -0.230895 
0 0 0 0 0 0 0.882172 -0.156261 -0.326313 -1.67804 0.0162138 0.513974 -0.0262711 2.86708 0.426403 -1.49137 -1.01018 -0.471487 -0.201362 0.0485735 0.155241 -0.766995 -1.01463 1.22306 0 -0.428066 -1.31623 -0.280259 -0.25545 
0 0 0 0 0 0 0.890463 -0.15987 -0.350067 -1.6588 0.00924086 0.512171 -0.0337899 2.85031 0.429628 -1.50387 -1.02205 -0.498097 -0.197919 0.0519326 0.146015 -0.761878 -1.0099 1.21378 0 -0.418611 -1.32253 -0.281944 -0.280102 
0 0 0 0 0 0 0.898564 -0.163571 -0.374139 -1.63917 0.00237562 0.510256 -0.041115 2.83299 0.432673 -1.51598 -1.03361 -0.524608 -0.19445 0.0550193 0.136444 -0.756237 -1.00514 1.20409 0 -0.408534 -1.32859 -0.283489 -0.304844 
0 0 0 0 0 0 0.906473 -0.167364 -0.398515 -1.61917 -0.00437886 0.50823 -0.0482435 2.81511 0.435539 -1.52771 -1.04484 -0.551015 -0.190957 0.0578368 0.126547 -0.750075 -1.00036 1.19398 0 -0.397847 -1.33441 -0.284896 -0.32967 
0 0 0 0 0 0 0.914188 -0.171247 -0.423186 -1.59881 -0.0110195 0.506093 -0.0551728 2.79668 0.438227 -1.53905 -1.05575 -0.577312 -0.187443 0.060389 0.116339 -0.743396 -0.995558 1.18346 0 -0.386559 -1.34 -0.286166 -0.354573 
0 0 0 0 0 0 0.921705 -0.17522 -0.44814 -1.57809 -0.0175434 0.503848 -0.0619002 2.77771 0.440738 -1.54999 -1.06633 -0.603493 -0.183913 0.0626796 0.10584 -0.736205 -0.990734 1.17255 0 -0.374681 -1.34536 -0.2873 -0.379546 
0 0 0 0 0 0 0.929024 -0.179283 -0.473365 -1.55702 -0.0239473 0.501496 -0.0684231 2.75819 0.443072 -1.56053 -1.07657 -0.62955 -0.180371 0.0647127 0.0950664 -0.728505 -0.985889 1.16125 0 -0.362225 -1.35047 -0.288298 -0.404584 
0 0 0 0 0 0 0.936142 -0.183435 -0.49885 -1.53563 -0.0302284 0.499037 -0.074739 2.73812 0.445232 -1.57067 -1.08648 -0.655478 -0.17682 0.0664923 0.0840385 -0.720302 -0.981025 1.14957 0 -0.349202 -1.35534 -0.289162 -0.42968 
0 0 0 0 0 0 0.943056 -0.187674 -0.524582 -1.51391 -0.0363835 0.496475 -0.0808456 2.71752 0.447219 -1.58041 -1.09605 -0.681272 -0.173264 0.0680229 0.0727752 -0.7116 -0.976142 1.13752 0 -0.335625 -1.35998 -0.289893 -0.454826 
0 0 0 0 0 0 0.949764 -0.192001 -0.550551 -1.49189 -0.0424097 0.493808 -0.0867405 2.69639 0.449034 -1.58974 -1.10527 -0.706923 -0.169707 0.0693089 0.0612962 -0.702406 -0.971241 1.12511 0 -0.321507 -1.36437 -0.290493 -0.480016 
0 0 0 0 0 0 0.956264 -0.196414 -0.576743 -1.46957 -0.0483039 0.49104 -0.0924215 2.67472 0.450678 -1.59865 -1.11415 -0.732428 -0.166153 0.070355 0.0496218 -0.692724 -0.966323 1.11235 0 -0.306861 -1.36852 -0.290963 -0.505244 
0 0 0 0 0 0 0.962555 -0.200912 -0.603147 -1.44697 -0.0540631 0.488171 -0.0978863 2.65252 0.452153 -1.60716 -1.12268 -0.757778 -0.162606 0.0711659 0.0377723 -0.682562 -0.961387 1.09924 0 -0.291702 -1.37242 -0.291304 -0.530503 
0 0 0 0 0 0 0.968634 -0.205494 -0.62975 -1.4241 -0.0596844 0.485202 -0.103133 2.6298 0.453461 -1.61525 -1.13085 -0.782968 -0.159071 0.0717466 0.0257685 -0.671926 -0.956435 1.0858 0 -0.276043 -1.37609 -0.291518 -0.555785 
0 0 0 0 0 0 0.974499 -0.21016 -0.65654 -1.40096 -0.0651647 0.482136 -0.108159 2.60655 0.454602 -1.62293 -1.13867 -0.807993 -0.155551 0.0721022 0.0136314 -0.660823 -0.951467 1.07205 0 -0.2599 -1.37951 -0.291606 -0.581084 
0 0 0 0 0 0 0.980149 -0.214907 -0.683504 -1.37758 -0.0705011 0.478972 -0.112964 2.58279 0.455579 -1.63018 -1.14614 -0.832845 -0.152051 0.0722379 0.00138235 -0.649261 -0.946484 1.05798 0 -0.243289 -1.38268 -0.291571 -0.606392 
0 0 0 0 0 0 0.985582 -0.219735 -0.710629 -1.35397 -0.0756907 0.475713 -0.117544 2.55852 0.456393 -1.63701 -1.15324 -0.857519 -0.148575 0.0721592 -0.0109572 -0.637247 -0.941486 1.04361 0 -0.226224 -1.38561 -0.291414 -0.631704 
0 0 0 0 0 0 0.990796 -0.224642 -0.737903 -1.33014 -0.0807306 0.472359 -0.121899 2.53374 0.457046 -1.64342 -1.15998 -0.88201 -0.145127 0.0718716 -0.0233654 -0.62479 -0.936474 1.02894 0 -0.208723 -1.3883 -0.291136 -0.657012 
0 0 0 0 0 0 0.995789 -0.229627 -0.765312 -1.30609 -0.0856179 0.468912 -0.126027 2.50845 0.45754 -1.6494 -1.16636 -0.906309 -0.141711 0.0713807 -0.0358207 -0.611897 -0.931447 1.014 0 -0.190801 -1.39073 -0.29074 -0.682308 
0 0 0 0 0 0 1.00056 -0.234689 -0.792845 -1.28186 -0.0903496 0.465373 -0.129925 2.48267 0.457876 -1.65495 -1.17237 -0.930413 -0.138332 0.0706923 -0.048301 -0.598578 -0.926408 0.998794 0 -0.172476 -1.39292 -0.290228 -0.707586 
0 0 0 0 0 0 1.00511 -0.239825 -0.820487 -1.25743 -0.0949231 0.461743 -0.133593 2.45639 0.458057 -1.66008 -1.17802 -0.954315 -0.134993 0.0698124 -0.0607844 -0.584841 -0.921355 0.983328 0 -0.153766 -1.39487 -0.289601 -0.732839 
0 0 0 0 0 0 1.00943 -0.245036 -0.848225 -1.23285 -0.0993354 0.458024 -0.13703 2.42961 0.458083 -1.66477 -1.18329 -0.978008 -0.131699 0.0687471 -0.0732489 -0.570697 -0.91629 0.967617 0 -0.134688 -1.39657 -0.288862 -0.758059 
0 0 0 0 0 0 1.01352 -0.250319 -0.876047 -1.2081 -0.103584 0.454216 -0.140233 2.40236 0.457957 -1.66903 -1.18819 -1.00149 -0.128455 0.0675025 -0.0856724 -0.556154 -0.911212 0.951671 0 -0.11526 -1.39801 -0.288012 -0.78324 
0 0 0 0 0 0 1.01739 -0.255672 -0.903939 -1.18321 -0.107666 0.450321 -0.143203 2.37462 0.457682 -1.67286 -1.19271 -1.02475 -0.125264 0.066085 -0.0980329 -0.541223 -0.906122 0.935502 0 -0.0955006 -1.39922 -0.287053 -0.808375 
0 0 0 0 0 0 1.02103 -0.261094 -0.931888 -1.1582 -0.111578 0.44634 -0.145937 2.34641 0.457258 -1.67625 -1.19686 -1.04778 -0.12213 0.064501 -0.110309 -0.525914 -0.90102 0.919123 0 -0.0754291 -1.40017 -0.285989 -0.833455 
0 0 0 0 0 0 1.02444 -0.266584 -0.95988 -1.13306 -0.115319 0.442274 -0.148435 2.31772 0.456687 -1.67921 -1.20064 -1.07059 -0.119058 0.0627571 -0.122478 -0.510238 -0.895906 0.902546 0 -0.0550641 -1.40088 -0.28482 -0.858475 
0 0 0 0 0 0 1.02762 -0.272139 -0.987903 -1.10783 -0.118885 0.438124 -0.150695 2.28858 0.455973 -1.68173 -1.20403 -1.09315 -0.116052 0.0608598 -0.134518 -0.494205 -0.890781 0.885782 0 -0.0344252 -1.40134 -0.28355 -0.883427 
0 0 0 0 0 0 1.03056 -0.277758 -1.01594 -1.08251 -0.122274 0.433892 -0.152718 2.25897 0.455117 -1.68381 -1.20705 -1.11548 -0.113115 0.0588161 -0.146409 -0.477828 -0.885644 0.868843 0 -0.013532 -1.40155 -0.28218 -0.908303 
0 0 0 0 0 0 1.03327 -0.283439 -1.04398 -1.05711 -0.125483 0.429578 -0.154502 2.22891 0.45412 -1.68546 -1.20969 -1.13755 -0.110252 0.0566328 -0.158129 -0.461116 -0.880495 0.851742 0 0.00759559 -1.40151 -0.280712 -0.933097 
0 0 0 0 0 0 1.03575 -0.289181 -1.07202 -1.03165 -0.12851 0.425183 -0.156046 2.1984 0.452985 -1.68667 -1.21194 -1.15938 -0.107467 0.0543169 -0.169657 -0.444082 -0.875336 0.834491 0 0.0289375 -1.40123 -0.27915 -0.957801 
0 0 0 0 0 0 1.038 -0.29498 -1.10002 -1.00615 -0.131353 0.42071 -0.157351 2.16745 0.451715 -1.68745 -1.21382 -1.18094 -0.104762 0.0518754 -0.180973 -0.426738 -0.870165 0.817102 0 0.0504734 -1.4007 -0.277495 -0.982409 
0 0 0 0 0 0 1.04 -0.300837 -1.128 -0.980612 -0.134009 0.416158 -0.158415 2.13606 0.450311 -1.68778 -1.21531 -1.20224 -0.102143 0.0493155 -0.192055 -0.409097 -0.864982 0.799589 0 0.0721828 -1.39992 -0.27575 -1.00691 
0 0 0 0 0 0 1.04177 -0.306748 -1.15592 -0.955054 -0.136475 0.41153 -0.159239 2.10424 0.448775 -1.68768 -1.21641 -1.22327 -0.0996125 0.0466446 -0.202884 -0.391169 -0.859789 0.781963 0 0.0940449 -1.39889 -0.273917 -1.03131 
0 0 0 0 0 0 1.04331 -0.312712 -1.18377 -0.92949 -0.13875 0.406825 -0.159822 2.072 0.44711 -1.68714 -1.21714 -1.24402 -0.0971742 0.0438698 -0.213441 -0.372969 -0.854583 0.764237 0 0.116039 -1.39762 -0.271999 -1.05558 
0 0 0 0 0 0 1.04461 -0.318727 -1.21155 -0.903934 -0.140831 0.402045 -0.160165 2.03934 0.445318 -1.68617 -1.21748 -1.26449 -0.0948316 0.0409988 -0.223705 -0.354508 -0.849367 0.746423 0 0.138144 -1.3961 -0.269997 -1.07973 
0 0 0 0 0 0 1.04567 -0.324791 -1.23924 -0.878399 -0.142716 0.397191 -0.160266 2.00627 0.443401 -1.68476 -1.21744 -1.28468 -0.0925882 0.0380389 -0.233659 -0.335801 -0.844139 0.728535 0 0.160339 -1.39433 -0.267915 -1.10375 
0 0 0 0 0 0 1.04649 -0.330902 -1.26683 -0.852899 -0.144404 0.392264 -0.160126 1.97279 0.441362 -1.68291 -1.21701 -1.30458 -0.0904471 0.0349978 -0.243284 -0.31686 -0.838899 0.710584 0 0.182602 -1.39232 -0.265754 -1.12763 
0 0 0 0 0 0 1.04708 -0.337058 -1.29429 -0.827449 -0.145891 0.387266 -0.159746 1.93892 0.439202 -1.68063 -1.2162 -1.32418 -0.0884116 0.031883 -0.252562 -0.297698 -0.833646 0.692585 0 0.204913 -1.39007 -0.263518 -1.15136 
0 0 0 0 0 0 1.04743 -0.343256 -1.32163 -0.802061 -0.147177 0.382197 -0.159125 1.90465 0.436923 -1.67791 -1.215 -1.34348 -0.0864847 0.0287024 -0.261477 -0.27833 -0.828382 0.674548 0 0.227249 -1.38757 -0.261209 -1.17494 
0 0 0 0 0 0 1.04754 -0.349496 -1.34882 -0.776749 -0.148258 0.377057 -0.158265 1.87 0.434529 -1.67476 -1.21343 -1.36247 -0.0846693 0.0254636 -0.270011 -0.25877 -0.823105 0.656487 0 0.249591 -1.38482 -0.258829 -1.19836 
0 0 0 0 0 0 1.04741 -0.355774 -1.37586 -0.751527 -0.149134 0.371849 -0.157164 1.83498 0.432021 -1.67118 -1.21146 -1.38116 -0.0829681 0.0221745 -0.278149 -0.23903 -0.817815 0.638415 0 0.271915 -1.38183 -0.25638 -1.22161 
0 0 0 0 0 0 1.04704 -0.36209 -1.40273 -0.726408 -0.149803 0.366573 -0.155825 1.79958 0.429403 -1.66717 -1.20912 -1.39953 -0.0813839 0.0188429 -0.285875 -0.219126 -0.812513 0.620343 0 0.294201 -1.3786 -0.253866 -1.24469 
0 0 0 0 0 0 1.04644 -0.36844 -1.42941 -0.701406 -0.150262 0.36123 -0.154248 1.76381 0.426675 -1.66273 -1.2064 -1.41757 -0.0799192 0.0154768 -0.293175 -0.199071 -0.807196 0.602285 0 0.316428 -1.37513 -0.251288 -1.26759 
0 0 0 0 0 0 1.0456 -0.374823 -1.4559 -0.676534 -0.150511 0.355821 -0.152433 1.7277 0.42384 -1.65787 -1.2033 -1.4353 -0.0785763 0.0120841 -0.300034 -0.17888 -0.801866 0.584254 0 0.338574 -1.37142 -0.248649 -1.2903 
0 0 0 0 0 0 1.04452 -0.381237 -1.48218 -0.651805 -0.150548 0.350347 -0.150381 1.69123 0.420901 -1.65257 -1.19981 -1.45269 -0.0773575 0.00867276 -0.306439 -0.158567 -0.796522 0.56626 0 0.360617 -1.36746 -0.245952 -1.31281 
0 0 0 0 0 0 1.04321 -0.387679 -1.50823 -0.627233 -0.15037 0.344809 -0.148094 1.65442 0.41786 -1.64686 -1.19595 -1.46975 -0.0762649 0.00525078 -0.312379 -0.138147 -0.791162 0.548318 0 0.382537 -1.36327 -0.243198 -1.33513 
0 0 0 0 0 0 1.04166 -0.394148 -1.53406 -0.602831 -0.149978 0.339208 -0.145572 1.61728 0.41472 -1.64072 -1.19171 -1.48648 -0.0753004 0.0018262 -0.31784 -0.117635 -0.785788 0.530439 0 0.404312 -1.35884 -0.240391 -1.35723 
0 0 0 0 0 0 1.03987 -0.400641 -1.55964 -0.578612 -0.149369 0.333544 -0.142816 1.57981 0.411482 -1.63417 -1.1871 -1.50286 -0.0744658 -0.00159292 -0.322813 -0.0970448 -0.780398 0.512635 0 0.425922 -1.35417 -0.237532 -1.37913 
0 0 0 0 0 0 1.03785 -0.407156 -1.58495 -0.554589 -0.148542 0.327819 -0.139829 1.54202 0.40815 -1.6272 -1.18211 -1.51889 -0.0737628 -0.00499855 -0.327287 -0.0763922 -0.774992 0.494919 0 0.447345 -1.34926 -0.234625 -1.4008 
0 0 0 0 0 0 1.0356 -0.413692 -1.61 -0.530774 -0.147496 0.322034 -0.13661 1.50393 0.404725 -1.61981 -1.17675 -1.53458 -0.0731927 -0.0083826 -0.331252 -0.0556917 -0.76957 0.477302 0 0.468561 -1.34411 -0.231671 -1.42224 
0 0 0 0 0 0 1.03312 -0.420247 -1.63477 -0.507181 -0.14623 0.316188 -0.133162 1.46553 0.401209 -1.61202 -1.17102 -1.54991 -0.072757 -0.011737 -0.3347 -0.0349582 -0.76413 0.459796 0 0.489549 -1.33874 -0.228673 -1.44346 
0 0 0 0 0 0 1.0304 -0.426817 -1.65924 -0.483821 -0.144744 0.310284 -0.129487 1.42683 0.397606 -1.60381 -1.16492 -1.56488 -0.0724566 -0.0150537 -0.337624 -0.0142067 -0.758672 0.442414 0 0.510289 -1.33312 -0.225633 -1.46443 
0 0 0 0 0 0 1.02745 -0.433402 -1.6834 -0.460709 -0.143035 0.304322 -0.125585 1.38785 0.393917 -1.5952 -1.15846 -1.57949 -0.0722926 -0.0183247 -0.340017 0.00654765 -0.753196 0.425166 0 0.530761 -1.32728 -0.222554 -1.48515 
0 0 0 0 0 0 1.02428 -0.439999 -1.70724 -0.437855 -0.141103 0.298303 -0.121459 1.34859 0.390145 -1.58618 -1.15163 -1.59373 -0.0722658 -0.0215419 -0.341873 0.02729 -0.747701 0.408064 0 0.550944 -1.3212 -0.219437 -1.50563 
0 0 0 0 0 0 1.02087 -0.446606 -1.73076 -0.415272 -0.138948 0.292228 -0.11711 1.30906 0.386292 -1.57677 -1.14443 -1.60761 -0.0723768 -0.0246973 -0.343186 0.0480052 -0.742187 0.391121 0 0.570819 -1.31489 -0.216285 -1.52584 
0 0 0 0 0 0 1.01724 -0.453221 -1.75393 -0.392972 -0.136569 0.286097 -0.11254 1.26926 0.382361 -1.56696 -1.13688 -1.62111 -0.0726261 -0.0277829 -0.343954 0.0686782 -0.736652 0.374346 0 0.590367 -1.30836 -0.2131 -1.54579 
0 0 0 0 0 0 1.01338 -0.459842 -1.77675 -0.370967 -0.133964 0.279911 -0.107751 1.22922 0.378354 -1.55675 -1.12897 -1.63423 -0.0730138 -0.0307908 -0.344172 0.0892942 -0.731096 0.35775 0 0.609568 -1.30159 -0.209885 -1.56547 
0 0 0 0 0 0 1.0093 -0.466467 -1.7992 -0.349268 -0.131134 0.273672 -0.102746 1.18892 0.374272 -1.54616 -1.12071 -1.64698 -0.0735401 -0.033713 -0.343839 0.109838 -0.725519 0.341346 0 0.628404 -1.2946 -0.206642 -1.58488 
0 0 0 0 0 0 1.005 -0.473094 -1.82128 -0.327888 -0.128079 0.267379 -0.0975267 1.14839 0.370119 -1.53518 -1.11209 -1.65934 -0.074205 -0.0365417 -0.342953 0.130295 -0.71992 0.325143 0 0.646856 -1.28738 -0.203372 -1.604 
0 0 0 0 0 0 1.00048 -0.479721 -1.84298 -0.306837 -0.124797 0.261034 -0.0920949 1.10764 0.365897 -1.52381 -1.10313 -1.67131 -0.0750081 -0.039269 -0.341515 0.15065 -0.714297 0.309151 0 0.664906 -1.27994 -0.200078 -1.62284 
0 0 0 0 0 0 0.995732 -0.486346 -1.86428 -0.286128 -0.121289 0.254637 -0.0864532 1.06666 0.361609 -1.51207 -1.09381 -1.6829 -0.075949 -0.0418871 -0.339524 0.170888 -0.708651 0.293382 0 0.682535 -1.27228 -0.196761 -1.64138 
0 0 0 0 0 0 0.990771 -0.492968 -1.88517 -0.26577 -0.117554 0.248189 -0.0806041 1.02547 0.357255 -1.49996 -1.08416 -1.69409 -0.0770271 -0.0443884 -0.336983 0.190995 -0.70298 0.277845 0 0.699727 -1.26439 -0.193425 -1.65962 
0 0 0 0 0 0 0.985595 -0.499584 -1.90565 -0.245774 -0.113592 0.241691 -0.0745501 0.984079 0.352839 -1.48747 -1.07416 -1.70489 -0.0782416 -0.0467652 -0.333893 0.210956 -0.697284 0.26255 0 0.716464 -1.25629 -0.19007 -1.67756 
0 0 0 0 0 0 0.980206 -0.506192 -1.9257 -0.226153 -0.109403 0.235144 -0.0682938 0.942494 0.348364 -1.47462 -1.06383 -1.71529 -0.0795915 -0.0490099 -0.330259 0.230757 -0.691562 0.247506 0 0.73273 -1.24796 -0.186699 -1.69519 
0 0 0 0 0 0 0.974605 -0.51279 -1.94531 -0.206914 -0.104988 0.228548 -0.0618378 0.900725 0.34383 -1.4614 -1.05317 -1.72529 -0.0810758 -0.0511151 -0.326084 0.250383 -0.685814 0.232724 0 0.748508 -1.23942 -0.183314 -1.7125 
0 0 0 0 0 0 0.968795 -0.519378 -1.96448 -0.18807 -0.100347 0.221903 -0.055185 0.85878 0.339241 -1.44783 -1.04217 -1.73488 -0.082693 -0.0530732 -0.321375 0.269819 -0.680037 0.218212 0 0.763782 -1.23067 -0.179916 -1.7295 
0 0 0 0 0 0 0.962777 -0.525952 -1.9832 -0.16963 -0.0954789 0.215211 -0.0483381 0.816668 0.334599 -1.4339 -1.03085 -1.74408 -0.0844417 -0.054877 -0.316137 0.289052 -0.674233 0.20398 0 0.778537 -1.2217 -0.176508 -1.74616 
0 0 0 0 0 0 0.956554 -0.53251 -2.00145 -0.151604 -0.0903852 0.208473 -0.0413 0.774398 0.329905 -1.41963 -1.01921 -1.75286 -0.0863202 -0.0565193 -0.310378 0.308068 -0.6684 0.190035 0 0.792758 -1.21252 -0.17309 -1.7625 
0 0 0 0 0 0 0.950129 -0.539052 -2.01922 -0.134001 -0.085066 0.201688 -0.0340739 0.73198 0.325163 -1.40501 -1.00725 -1.76124 -0.0883267 -0.0579928 -0.304105 0.326853 -0.662537 0.176387 0 0.806431 -1.20313 -0.169666 -1.77851 
0 0 0 0 0 0 0.943503 -0.545575 -2.03652 -0.116831 -0.0795219 0.194857 -0.0266625 0.689422 0.320374 -1.39006 -0.994969 -1.7692 -0.0904593 -0.0592906 -0.297328 0.345394 -0.656643 0.163044 0 0.81954 -1.19353 -0.166236 -1.79417 
0 0 0 0 0 0 0.93668 -0.552078 -2.05333 -0.100102 -0.0737535 0.187982 -0.0190693 0.646733 0.315541 -1.37477 -0.982382 -1.77675 -0.0927157 -0.0604058 -0.290057 0.363676 -0.650718 0.150014 0 0.832073 -1.18372 -0.162803 -1.8095 
0 0 0 0 0 0 0.92966 -0.558559 -2.06963 -0.0838248 -0.0677615 0.181062 -0.0112972 0.603922 0.310665 -1.35915 -0.969489 -1.78388 -0.0950936 -0.0613316 -0.282303 0.381687 -0.644761 0.137303 0 0.844017 -1.17371 -0.159367 -1.82447 
0 0 0 0 0 0 0.922449 -0.565015 -2.08544 -0.0680067 -0.0615467 0.174099 -0.00334961 0.560999 0.30575 -1.34321 -0.956293 -1.7906 -0.0975907 -0.0620612 -0.274077 0.399413 -0.638771 0.124921 0 0.855358 -1.16349 -0.15593 -1.83909 
0 0 0 0 0 0 0.915046 -0.571446 -2.10073 -0.0526563 -0.0551099 0.167092 0.00477016 0.517974 0.300796 -1.32696 -0.942799 -1.79689 -0.100204 -0.0625881 -0.265391 0.416843 -0.632747 0.112874 0 0.866086 -1.15307 -0.152495 -1.85335 
0 0 0 0 0 0 0.907457 -0.57785 -2.1155 -0.0377819 -0.0484521 0.160043 0.0130587 0.474854 0.295806 -1.31038 -0.929012 -1.80277 -0.102931 -0.0629059 -0.256259 0.433962 -0.626689 0.101168 0 0.876188 -1.14246 -0.149062 -1.86725 
0 0 0 0 0 0 0.899682 -0.584224 -2.12974 -0.0233914 -0.0415744 0.152952 0.0215126 0.431649 0.290783 -1.29351 -0.914935 -1.80822 -0.105769 -0.0630083 -0.246696 0.45076 -0.620596 0.0898106 0 0.885654 -1.13164 -0.145633 -1.88079 
0 0 0 0 0 0 0.891726 -0.590568 -2.14344 -0.00949239 -0.0344779 0.145819 0.0301284 0.38837 0.285728 -1.27633 -0.900574 -1.81326 -0.108715 -0.0628892 -0.236715 0.467223 -0.614467 0.0788081 0 0.894472 -1.12063 -0.142209 -1.89396 
0 0 0 0 0 0 0.88359 -0.596879 -2.15661 0.00390776 -0.0271638 0.138645 0.0389023 0.345024 0.280643 -1.25885 -0.885934 -1.81786 -0.111765 -0.0625426 -0.226333 0.483341 -0.608301 0.0681662 0 0.902635 -1.10943 -0.138791 -1.90675 
0 0 0 0 0 0 0.875278 -0.603157 -2.16922 0.0168019 -0.0196335 0.131431 0.0478309 0.301621 0.275531 -1.24109 -0.871018 -1.82204 -0.114916 -0.0619627 -0.215566 0.499101 -0.602097 0.0578907 0 0.910131 -1.09803 -0.135381 -1.91917 
0 0 0 0 0 0 0.866793 -0.609399 -2.18128 0.0291832 -0.0118884 0.124177 0.0569104 0.258171 0.270393 -1.22304 -0.855832 -1.8258 -0.118165 -0.0611436 -0.204431 0.514493 -0.595856 0.047987 0 0.916952 -1.08644 -0.131981 -1.93121 
0 0 0 0 0 0 0.858138 -0.615603 -2.19279 0.0410451 -0.00392986 0.116883 0.066137 0.214683 0.265231 -1.20471 -0.840381 -1.82913 -0.121508 -0.0600801 -0.192946 0.529505 -0.589575 0.0384601 0 0.923091 -1.07467 -0.128591 -1.94286 
0 0 0 0 0 0 0.849316 -0.62177 -2.20372 0.0523813 0.00424044 0.109551 0.075507 0.171165 0.260048 -1.18612 -0.82467 -1.83203 -0.124942 -0.0587666 -0.181129 0.544126 -0.583255 0.029315 0 0.928539 -1.06271 -0.125212 -1.95413 
0 0 0 0 0 0 0.840329 -0.627896 -2.21409 0.0631857 0.0126209 0.10218 0.0850166 0.127629 0.254845 -1.16725 -0.808704 -1.83451 -0.128462 -0.057198 -0.168999 0.558347 -0.576895 0.0205561 0 0.933291 -1.05056 -0.121846 -1.965 
0 0 0 0 0 0 0.831182 -0.63398 -2.22388 0.0734526 0.0212096 0.0947704 0.0946617 0.0840823 0.249624 -1.14813 -0.792488 -1.83655 -0.132064 -0.0553694 -0.156576 0.572158 -0.570493 0.0121875 0 0.937339 -1.03823 -0.118493 -1.97549 
0 0 0 0 0 0 0.821877 -0.640022 -2.23309 0.0831766 0.030005 0.0873238 0.104438 0.0405349 0.244387 -1.12875 -0.776027 -1.83817 -0.135746 -0.0532759 -0.14388 0.585549 -0.564051 0.0042132 0 0.940678 -1.02573 -0.115156 -1.98557 
0 0 0 0 0 0 0.812418 -0.646019 -2.24171 0.0923525 0.0390049 0.07984 0.114343 -0.00300391 0.239136 -1.10913 -0.759326 -1.83935 -0.139502 -0.0509128 -0.130932 0.59851 -0.557565 -0.00336334 0 0.943304 -1.01304 -0.111834 -1.99526 
0 0 0 0 0 0 0.802807 -0.651969 -2.24975 0.100975 0.0482075 0.0723195 0.124371 -0.0465248 0.233873 -1.08926 -0.742392 -1.84011 -0.143328 -0.0482759 -0.117752 0.611033 -0.551037 -0.0105388 0 0.94521 -1.00018 -0.108529 -2.00455 
0 0 0 0 0 0 0.793049 -0.657873 -2.25719 0.109041 0.0576105 0.0647627 0.134519 -0.0900185 0.2286 -1.06917 -0.725229 -1.84044 -0.14722 -0.0453607 -0.104362 0.623109 -0.544466 -0.0173104 0 0.946395 -0.987149 -0.105242 -2.01343 
0 0 0 0 0 0 0.783147 -0.663727 -2.26404 0.116544 0.067212 0.05717 0.144782 -0.133476 0.223318 -1.04884 -0.707843 -1.84034 -0.151174 -0.0421633 -0.0907849 0.63473 -0.53785 -0.0236754 0 0.946854 -0.973945 -0.101973 -2.02191 
0 0 0 0 0 0 0.773104 -0.669531 -2.27028 0.123482 0.0770095 0.0495419 0.155156 -0.176887 0.21803 -1.0283 -0.69024 -1.83981 -0.155185 -0.0386799 -0.0770422 0.645888 -0.53119 -0.0296316 0 0.946586 -0.960572 -0.0987237 -2.02998 
0 0 0 0 0 0 0.762923 -0.675283 -2.27592 0.12985 0.0870008 0.0418787 0.165638 -0.220243 0.212736 -1.00754 -0.672425 -1.83885 -0.159248 -0.0349068 -0.0631568 0.656576 -0.524484 -0.0351769 0 0.945588 -0.947033 -0.0954947 -2.03763 
0 0 0 0 0 0 0.752609 -0.680983 -2.28096 0.135645 0.0971835 0.0341808 0.176222 -0.263535 0.20744 -0.986569 -0.654404 -1.83747 -0.16336 -0.0308406 -0.0491517 0.666787 -0.517733 -0.0403098 0 0.943858 -0.93333 -0.0922868 -2.04488 
0 0 0 0 0 0 0.742164 -0.686628 -2.28539 0.140863 0.107555 0.0264486 0.186905 -0.306752 0.202141 -0.965401 -0.636182 -1.83565 -0.167515 -0.0264782 -0.0350501 0.676513 -0.510936 -0.0450289 0 0.941397 -0.919465 -0.0891007 -2.05171 
0 0 0 0 0 0 0.731593 -0.692217 -2.2892 0.145503 0.118113 0.0186824 0.197682 -0.349888 0.196843 -0.944041 -0.617766 -1.83341 -0.171709 -0.0218165 -0.0208756 0.68575 -0.504092 -0.0493332 0 0.938205 -0.905441 -0.0859371 -2.05812 
0 0 0 0 0 0 0.720898 -0.69775 -2.29241 0.149562 0.128854 0.0108827 0.208549 -0.39293 0.191546 -0.922493 -0.599162 -1.83075 -0.175937 -0.0168529 -0.00665171 0.69449 -0.497201 -0.053222 0 0.934282 -0.891259 -0.0827968 -2.06412 
0 0 0 0 0 0 0.710084 -0.703224 -2.295 0.153037 0.139776 0.00304978 0.219502 -0.435872 0.186253 -0.900767 -0.580374 -1.82766 -0.180194 -0.0115847 0.00759774 0.70273 -0.490262 -0.0566949 0 0.929629 -0.876923 -0.0796804 -2.06969 
0 0 0 0 0 0 0.699154 -0.708638 -2.29697 0.155927 0.150877 -0.00481602 0.230536 -0.478703 0.180964 -0.878867 -0.56141 -1.82415 -0.184476 -0.00600973 0.0218489 0.710463 -0.483275 -0.0597519 0 0.924248 -0.862435 -0.0765886 -2.07485 
0 0 0 0 0 0 0.688112 -0.713992 -2.29833 0.158229 0.162152 -0.0127143 0.241647 -0.521415 0.175682 -0.856803 -0.542276 -1.82021 -0.188778 -0.000125929 0.0360779 0.717685 -0.47624 -0.0623932 0 0.918143 -0.847797 -0.0735219 -2.07958 
0 0 0 0 0 0 0.676961 -0.719283 -2.29907 0.159944 0.1736 -0.0206448 0.25283 -0.563998 0.170408 -0.834581 -0.522977 -1.81586 -0.193094 0.00606853 0.0502607 0.724392 -0.469157 -0.0646195 0 0.911315 -0.833012 -0.0704809 -2.0839 
0 0 0 0 0 0 0.665705 -0.724511 -2.2992 0.161069 0.185216 -0.0286072 0.264081 -0.606443 0.165144 -0.812207 -0.503519 -1.81108 -0.197421 0.0125752 0.0643735 0.730581 -0.462024 -0.0664315 0 0.90377 -0.818082 -0.0674662 -2.08778 
0 0 0 0 0 0 0.654349 -0.729675 -2.29871 0.161604 0.196999 -0.0366011 0.275396 -0.648742 0.15989 -0.78969 -0.483909 -1.80589 -0.201753 0.0193955 0.0783924 0.736248 -0.454843 -0.0678305 0 0.895511 -0.80301 -0.0644783 -2.09125 
0 0 0 0 0 0 0.642895 -0.734772 -2.2976 0.161549 0.208945 -0.0446261 0.28677 -0.690885 0.154649 -0.767036 -0.464153 -1.80028 -0.206085 0.0265304 0.0922938 0.741391 -0.447612 -0.068818 0 0.886543 -0.787798 -0.0615178 -2.09429 
0 0 0 0 0 0 0.631348 -0.739803 -2.29587 0.160903 0.22105 -0.052682 0.298198 -0.732863 0.149421 -0.744254 -0.444258 -1.79426 -0.210413 0.0339808 0.106054 0.746007 -0.440331 -0.0693959 0 0.876872 -0.77245 -0.0585851 -2.0969 
0 0 0 0 0 0 0.619712 -0.744765 -2.29353 0.159668 0.233311 -0.0607685 0.309676 -0.774668 0.144209 -0.721349 -0.424229 -1.78782 -0.214733 0.0417473 0.11965 0.750094 -0.433 -0.0695661 0 0.866505 -0.756967 -0.0556807 -2.09909 
0 0 0 0 0 0 0.60799 -0.749657 -2.29057 0.157843 0.245725 -0.0688851 0.3212 -0.816291 0.139013 -0.69833 -0.404072 -1.78097 -0.219038 0.0498303 0.133058 0.753652 -0.425619 -0.0693311 0 0.855448 -0.741352 -0.052805 -2.10085 
0 0 0 0 0 0 0.596185 -0.754479 -2.287 0.15543 0.258289 -0.0770317 0.332765 -0.857723 0.133834 -0.675204 -0.383795 -1.77372 -0.223325 0.0582297 0.146256 0.756679 -0.418188 -0.0686937 0 0.843709 -0.725608 -0.0499585 -2.10218 
0 0 0 0 0 0 0.584303 -0.759229 -2.28281 0.152429 0.270998 -0.0852078 0.344366 -0.898955 0.128675 -0.651978 -0.363403 -1.76606 -0.227589 0.0669454 0.159221 0.759175 -0.410707 -0.0676569 0 0.831296 -0.709737 -0.0471416 -2.10309 
0 0 0 0 0 0 0.572347 -0.763905 -2.27802 0.148843 0.283849 -0.0934132 0.355999 -0.939979 0.123536 -0.62866 -0.342903 -1.75799 -0.231825 0.0759771 0.171931 0.761139 -0.403176 -0.0662239 0 0.818218 -0.693743 -0.0443548 -2.10358 
0 0 0 0 0 0 0.56032 -0.768508 -2.27262 0.144673 0.296838 -0.101648 0.36766 -0.980785 0.118418 -0.605257 -0.322302 -1.74953 -0.236029 0.085324 0.184364 0.762573 -0.395594 -0.0643983 0 0.804483 -0.677628 -0.0415983 -2.10364 
0 0 0 0 0 0 0.548227 -0.773034 -2.26662 0.139921 0.309962 -0.109911 0.379343 -1.02137 0.113323 -0.581776 -0.301605 -1.74066 -0.240196 0.0949852 0.196499 0.763477 -0.387962 -0.062184 0 0.790102 -0.661394 -0.0388726 -2.10327 
0 0 0 0 0 0 0.536071 -0.777485 -2.26001 0.134589 0.323217 -0.118202 0.391044 -1.06171 0.108252 -0.558226 -0.280819 -1.7314 -0.244322 0.104959 0.208315 0.763853 -0.38028 -0.0595851 0 0.775084 -0.645045 -0.036178 -2.10248 
0 0 0 0 0 0 0.523857 -0.781857 -2.2528 0.128681 0.336599 -0.126521 0.402759 -1.10182 0.103206 -0.534613 -0.259952 -1.72175 -0.248402 0.115245 0.219792 0.763702 -0.372548 -0.0566061 0 0.759442 -0.628583 -0.033515 -2.10127 
0 0 0 0 0 0 0.511588 -0.78615 -2.245 0.1222 0.350104 -0.134868 0.414483 -1.14167 0.0981853 -0.510945 -0.239008 -1.7117 -0.252432 0.125841 0.23091 0.763028 -0.364765 -0.0532516 0 0.743185 -0.612011 -0.0308838 -2.09964 
0 0 0 0 0 0 0.499269 -0.790363 -2.23661 0.115148 0.363727 -0.143242 0.426212 -1.18127 0.0931917 -0.48723 -0.217996 -1.70127 -0.256409 0.136745 0.24165 0.761832 -0.356933 -0.0495267 0 0.726327 -0.595332 -0.0282849 -2.09758 
0 0 0 0 0 0 0.486902 -0.794494 -2.22763 0.107529 0.377465 -0.151643 0.437941 -1.22059 0.088226 -0.463475 -0.196921 -1.69045 -0.260327 0.147954 0.251992 0.760118 -0.349051 -0.0454365 0 0.708879 -0.578549 -0.0257184 -2.0951 
0 0 0 0 0 0 0.474493 -0.798543 -2.21806 0.0993481 0.391314 -0.160071 0.449665 -1.25964 0.0832892 -0.439687 -0.17579 -1.67925 -0.264183 0.159466 0.26192 0.757889 -0.341119 -0.0409865 0 0.690855 -0.561664 -0.0231849 -2.09221 
0 0 0 0 0 0 0.462045 -0.802509 -2.20792 0.0906086 0.40527 -0.168525 0.46138 -1.29841 0.0783823 -0.415874 -0.154609 -1.66768 -0.267974 0.171279 0.271416 0.755151 -0.333138 -0.0361824 0 0.672268 -0.544681 -0.0206847 -2.0889 
0 0 0 0 0 0 0.449561 -0.806389 -2.19721 0.0813151 0.419327 -0.177004 0.473081 -1.33689 0.073506 -0.392044 -0.133386 -1.65573 -0.271694 0.183389 0.280464 0.751907 -0.325108 -0.0310302 0 0.653132 -0.527602 -0.0182179 -2.08517 
0 0 0 0 0 0 0.437047 -0.810183 -2.18592 0.0714726 0.433482 -0.18551 0.484764 -1.37506 0.0686612 -0.368203 -0.112126 -1.64341 -0.275341 0.195793 0.289047 0.748162 -0.31703 -0.0255362 0 0.633462 -0.510431 -0.0157851 -2.08103 
0 0 0 0 0 0 0.424505 -0.813891 -2.17407 0.0610862 0.44773 -0.19404 0.496424 -1.41293 0.0638487 -0.344359 -0.0908367 -1.63072 -0.27891 0.208488 0.29715 0.743923 -0.308903 -0.0197067 0 0.613272 -0.49317 -0.0133865 -2.07648 
0 0 0 0 0 0 0.41194 -0.817509 -2.16167 0.0501612 0.462068 -0.202596 0.508057 -1.45048 0.0590694 -0.320521 -0.0695241 -1.61767 -0.2824 0.221469 0.30476 0.739195 -0.300728 -0.0135485 0 0.592577 -0.475822 -0.0110225 -2.07152 
0 0 0 0 0 0 0.399355 -0.821038 -2.14871 0.0387034 0.476489 -0.211175 0.519659 -1.48771 0.0543239 -0.296694 -0.048195 -1.60426 -0.285805 0.234733 0.311863 0.733985 -0.292506 -0.00706846 0 0.571394 -0.45839 -0.00869343 -2.06615 
0 0 0 0 0 0 0.386755 -0.824477 -2.13521 0.0267186 0.490991 -0.219779 0.531224 -1.52461 0.049613 -0.272886 -0.026856 -1.59049 -0.289123 0.248275 0.318447 0.728299 -0.284237 -0.000273679 0 0.549738 -0.440878 -0.00639957 -2.06037 
0 0 0 0 0 0 0.374144 -0.827823 -2.12117 0.0142132 0.505568 -0.228406 0.542749 -1.56118 0.0449372 -0.249106 -0.00551363 -1.57637 -0.292352 0.262091 0.324499 0.722144 -0.275921 0.00682849 0 0.527627 -0.423288 -0.00414131 -2.05419 
0 0 0 0 0 0 0.361524 -0.831077 -2.1066 0.00119362 0.520215 -0.237056 0.554229 -1.59739 0.0402973 -0.225359 0.0158255 -1.5619 -0.295487 0.276175 0.330009 0.715529 -0.267559 0.0142305 0 0.505076 -0.405624 -0.001919 -2.04761 
0 0 0 0 0 0 0.348901 -0.834236 -2.0915 -0.0123333 0.534928 -0.245728 0.565659 -1.63325 0.0356938 -0.201654 0.0371548 -1.54709 -0.298526 0.290524 0.334968 0.708461 -0.259151 0.0219246 0 0.482104 -0.387888 0.000267015 -2.04064 
0 0 0 0 0 0 0.336278 -0.837299 -2.07589 -0.0263605 0.549702 -0.254423 0.577035 -1.66875 0.0311273 -0.177997 0.0584677 -1.53194 -0.301468 0.305131 0.339365 0.700949 -0.250699 0.0299029 0 0.458727 -0.370084 0.00241636 -2.03326 
0 0 0 0 0 0 0.323659 -0.840267 -2.05976 -0.0408807 0.564532 -0.26314 0.588353 -1.70389 0.0265982 -0.154396 0.0797577 -1.51646 -0.304308 0.319991 0.343193 0.693002 -0.242202 0.0381573 0 0.434965 -0.352214 0.00452866 -2.0255 
0 0 0 0 0 0 0.311047 -0.843136 -2.04314 -0.0558863 0.579413 -0.271877 0.599609 -1.73865 0.022107 -0.130857 0.101018 -1.50064 -0.307045 0.335098 0.346445 0.684629 -0.233662 0.0466794 0 0.410835 -0.334282 0.00660354 -2.01735 
0 0 0 0 0 0 0.298447 -0.845906 -2.02602 -0.0713695 0.594341 -0.280636 0.610798 -1.77302 0.0176542 -0.107389 0.122243 -1.4845 -0.309677 0.350446 0.349115 0.67584 -0.225078 0.0554607 0 0.386356 -0.316291 0.00864061 -2.00881 
0 0 0 0 0 0 0.285862 -0.848577 -2.00842 -0.0873221 0.60931 -0.289414 0.621915 -1.80701 0.0132402 -0.083998 0.143425 -1.46803 -0.312201 0.366029 0.351198 0.666645 -0.216453 0.0644927 0 0.361547 -0.298244 0.0106395 -1.99989 
0 0 0 0 0 0 0.273296 -0.851145 -1.99033 -0.103736 0.624316 -0.298212 0.632957 -1.84061 0.00886521 -0.060691 0.164558 -1.45125 -0.314616 0.38184 0.352689 0.657054 -0.207786 0.0737666 0 0.336427 -0.280144 0.0125997 -1.99059 
0 0 0 0 0 0 0.260754 -0.853612 -1.97178 -0.120602 0.639353 -0.307029 0.64392 -1.8738 0.00452968 -0.037475 0.185635 -1.43416 -0.31692 0.397873 0.353586 0.647079 -0.199078 0.0832733 0 0.311016 -0.261995 0.014521 -1.98091 
0 0 0 0 0 0 0.248238 -0.855975 -1.95278 -0.137912 0.654416 -0.315864 0.654798 -1.90658 0.000233841 -0.014357 0.206651 -1.41676 -0.319111 0.414121 0.353885 0.636729 -0.19033 0.0930037 0 0.285334 -0.243799 0.0164027 -1.97086 
0 0 0 0 0 0 0.235752 -0.858233 -1.93332 -0.155657 0.6695 -0.324717 0.665589 -1.93894 -0.00402208 0.00865617 0.227598 -1.39905 -0.321189 0.430576 0.353587 0.626018 -0.181543 0.102949 0 0.2594 -0.22556 0.0182446 -1.96045 
0 0 0 0 0 0 0.223301 -0.860385 -1.91342 -0.173827 0.6846 -0.333587 0.676287 -1.97088 -0.00823788 0.0315577 0.24847 -1.38105 -0.323151 0.447231 0.35269 0.614955 -0.172717 0.113099 0 0.233234 -0.207282 0.0200461 -1.94967 
0 0 0 0 0 0 0.210887 -0.86243 -1.89309 -0.192413 0.699711 -0.342473 0.686889 -2.0024 -0.0124134 0.0543409 0.269262 -1.36276 -0.324998 0.464079 0.351196 0.603555 -0.163855 0.123445 0 0.206858 -0.188966 0.0218069 -1.93853 
0 0 0 0 0 0 0.198516 -0.864366 -1.87234 -0.211405 0.714827 -0.351375 0.697391 -2.03348 -0.0165485 0.0769991 0.289966 -1.34418 -0.326727 0.481112 0.349107 0.591828 -0.154955 0.133976 0 0.180291 -0.170618 0.0235263 -1.92703 
0 0 0 0 0 0 0.186189 -0.866193 -1.85118 -0.230793 0.729944 -0.360292 0.707788 -2.06412 -0.0206432 0.0995256 0.310576 -1.32532 -0.328338 0.498321 0.346425 0.579789 -0.14602 0.144684 0 0.153555 -0.152239 0.025204 -1.91518 
0 0 0 0 0 0 0.173911 -0.867909 -1.82962 -0.250567 0.745055 -0.369223 0.718076 -2.09431 -0.0246973 0.121914 0.331086 -1.30617 -0.329831 0.515699 0.343154 0.567449 -0.137051 0.155559 0 0.126669 -0.133834 0.0268395 -1.90298 
0 0 0 0 0 0 0.161686 -0.869514 -1.80767 -0.270717 0.760156 -0.378168 0.728253 -2.12404 -0.028711 0.144158 0.35149 -1.28676 -0.331206 0.533238 0.339299 0.554822 -0.128048 0.16659 0 0.0996565 -0.115405 0.0284322 -1.89044 
0 0 0 0 0 0 0.149517 -0.871006 -1.78534 -0.291232 0.775241 -0.387126 0.738313 -2.15332 -0.0326841 0.166251 0.371782 -1.26708 -0.332461 0.550928 0.334866 0.541923 -0.119012 0.177767 0 0.0725369 -0.0969554 0.0299816 -1.87756 
0 0 0 0 0 0 0.137408 -0.872383 -1.76264 -0.312101 0.790304 -0.396095 0.748252 -2.18214 -0.0366169 0.188186 0.391954 -1.24714 -0.333597 0.568761 0.329861 0.528763 -0.109944 0.189081 0 0.0453319 -0.0784894 0.0314873 -1.86435 
0 0 0 0 0 0 0.125362 -0.873645 -1.73959 -0.333313 0.805341 -0.405075 0.758068 -2.21048 -0.0405093 0.209958 0.412003 -1.22695 -0.334615 0.586729 0.324293 0.515359 -0.100846 0.200521 0 0.0180628 -0.0600099 0.0329486 -1.8508 
0 0 0 0 0 0 0.113383 -0.874791 -1.71619 -0.354858 0.820345 -0.414066 0.767756 -2.23834 -0.0443616 0.231561 0.43192 -1.20651 -0.335514 0.604821 0.31817 0.501723 -0.0917181 0.212077 0 -0.00924898 -0.0415201 0.0343651 -1.83694 
0 0 0 0 0 0 0.101475 -0.875819 -1.69246 -0.376723 0.835312 -0.423065 0.777312 -2.26573 -0.048174 0.252987 0.4517 -1.18582 -0.336294 0.623029 0.311501 0.487871 -0.0825618 0.223739 0 -0.036582 -0.0230236 0.0357361 -1.82275 
0 0 0 0 0 0 0.0896401 -0.876729 -1.6684 -0.398898 0.850236 -0.432073 0.786733 -2.29263 -0.0519467 0.274232 0.471338 -1.16489 -0.336957 0.641344 0.304298 0.473817 -0.0733782 0.235495 0 -0.0639149 -0.00452362 0.0370612 -1.80825 
0 0 0 0 0 0 0.0778827 -0.877519 -1.64404 -0.421371 0.865111 -0.441088 0.796015 -2.31903 -0.0556799 0.29529 0.490827 -1.14373 -0.337502 0.659756 0.296571 0.459576 -0.0641682 0.247337 0 -0.0912262 0.0139765 0.0383397 -1.79343 
0 0 0 0 0 0 0.066206 -0.878188 -1.61937 -0.444129 0.879931 -0.450109 0.805154 -2.34494 -0.059374 0.316154 0.510161 -1.12234 -0.337932 0.678256 0.288333 0.445163 -0.0549331 0.259253 0 -0.118494 0.0324732 0.0395711 -1.77832 
0 0 0 0 0 0 0.0546136 -0.878735 -1.59442 -0.467161 0.894692 -0.459135 0.814147 -2.37034 -0.0630292 0.336819 0.529335 -1.10073 -0.338247 0.696833 0.279596 0.430593 -0.045674 0.271232 0 -0.145698 0.0509634 0.0407547 -1.7629 
0 0 0 0 0 0 0.0431087 -0.879159 -1.5692 -0.490455 0.909387 -0.468166 0.82299 -2.39524 -0.066646 0.357279 0.548343 -1.07891 -0.338447 0.715478 0.270376 0.415883 -0.036392 0.283265 0 -0.172816 0.0694434 0.0418901 -1.74719 
0 0 0 0 0 0 0.0316947 -0.87946 -1.54371 -0.513999 0.924011 -0.477199 0.83168 -2.41962 -0.0702248 0.377529 0.567178 -1.05687 -0.338535 0.734181 0.260686 0.401046 -0.0270884 0.295341 0 -0.199826 0.08791 0.0429766 -1.73119 
0 0 0 0 0 0 0.020375 -0.879635 -1.51797 -0.53778 0.938559 -0.486234 0.840214 -2.44349 -0.073766 0.397564 0.585836 -1.03463 -0.338512 0.752932 0.250543 0.3861 -0.0177642 0.307448 0 -0.226708 0.10636 0.0440136 -1.71491 
0 0 0 0 0 0 0.00915277 -0.879684 -1.492 -0.561785 0.953024 -0.49527 0.848587 -2.46684 -0.07727 0.417378 0.604311 -1.0122 -0.33838 0.77172 0.239962 0.371059 -0.00842072 0.319578 0 -0.25344 0.124789 0.0450004 -1.69835 
0 0 0 0 0 0 -0.00196865 -0.879606 -1.4658 -0.586002 0.967402 -0.504305 0.856798 -2.48965 -0.0807375 0.436965 0.622597 -0.989569 -0.338139 0.790536 0.228961 0.355941 0.000940865 0.331718 0 -0.280002 0.143195 0.0459366 -1.68152 
0 0 0 0 0 0 -0.012986 -0.8794 -1.4394 -0.610419 0.981686 -0.513338 0.864841 -2.51194 -0.0841689 0.456322 0.640689 -0.966755 -0.337793 0.809368 0.217557 0.340759 0.0103193 0.343859 0 -0.306372 0.161574 0.0468214 -1.66443 
0 0 0 0 0 0 -0.0238962 -0.879065 -1.41279 -0.635021 0.995871 -0.522368 0.872715 -2.53369 -0.0875649 0.475442 0.658581 -0.943762 -0.337343 0.828207 0.205768 0.325532 0.0197135 0.35599 0 -0.332529 0.179922 0.0476543 -1.64707 
0 0 0 0 0 0 -0.0346959 -0.8786 -1.386 -0.659797 1.00995 -0.531393 0.880416 -2.55491 -0.090926 0.494321 0.676267 -0.920595 -0.33679 0.847042 0.193615 0.310274 0.0291221 0.3681 0 -0.358453 0.198236 0.0484346 -1.62946 
0 0 0 0 0 0 -0.0453821 -0.878005 -1.35904 -0.684734 1.02392 -0.540413 0.887941 -2.57557 -0.0942529 0.512954 0.693744 -0.89726 -0.336138 0.865862 0.181116 0.295001 0.0385439 0.380179 0 -0.384123 0.216514 0.0491618 -1.6116 
0 0 0 0 0 0 -0.0559517 -0.877277 -1.33192 -0.709817 1.03777 -0.549425 0.895287 -2.5957 -0.0975463 0.531337 0.711005 -0.873764 -0.335389 0.884657 0.168292 0.279731 0.0479777 0.392217 0 -0.40952 0.23475 0.0498352 -1.5935 
0 0 0 0 0 0 -0.0664015 -0.876417 -1.30466 -0.735035 1.05151 -0.558428 0.90245 -2.61527 -0.100807 0.549465 0.728045 -0.850114 -0.334545 0.903417 0.155163 0.264479 0.0574223 0.404202 0 -0.434622 0.252942 0.0504542 -1.57516 
0 0 0 0 0 0 -0.0767285 -0.875423 -1.27726 -0.760373 1.06511 -0.567421 0.909429 -2.63428 -0.104035 0.567333 0.744859 -0.826314 -0.333609 0.922129 0.14175 0.249261 0.0668763 0.416126 0 -0.45941 0.271087 0.0510183 -1.55659 
0 0 0 0 0 0 -0.0869298 -0.874296 -1.24975 -0.785818 1.07858 -0.576403 0.91622 -2.65274 -0.107232 0.584937 0.761442 -0.802371 -0.332583 0.940785 0.128077 0.234093 0.0763386 0.427976 0 -0.483864 0.289181 0.0515267 -1.5378 
0 0 0 0 0 0 -0.0970023 -0.873033 -1.22213 -0.811357 1.09192 -0.585371 0.92282 -2.67063 -0.110399 0.602273 0.777789 -0.778292 -0.331469 0.959372 0.114164 0.218992 0.085808 0.439744 0 -0.507966 0.307221 0.0519791 -1.51879 
0 0 0 0 0 0 -0.106943 -0.871634 -1.19442 -0.836976 1.10511 -0.594324 0.929227 -2.68796 -0.113536 0.619337 0.793896 -0.754083 -0.330272 0.977881 0.100034 0.203973 0.095283 0.451418 0 -0.531695 0.325203 0.0523746 -1.49957 
0 0 0 0 0 0 -0.116749 -0.870099 -1.16663 -0.862662 1.11815 -0.60326 0.935437 -2.70472 -0.116644 0.636125 0.809757 -0.72975 -0.328993 0.9963 0.0857101 0.189053 0.104763 0.46299 0 -0.555033 0.343124 0.0527129 -1.48015 
0 0 0 0 0 0 -0.126418 -0.868427 -1.13878 -0.888401 1.13103 -0.612178 0.941449 -2.7209 -0.119724 0.652633 0.825368 -0.705299 -0.327636 1.01462 0.0712159 0.174247 0.114246 0.474448 0 -0.577961 0.360981 0.0529933 -1.46052 
0 0 0 0 0 0 -0.135947 -0.866617 -1.11089 -0.91418 1.14376 -0.621076 0.94726 -2.73651 -0.122777 0.668857 0.840725 -0.680737 -0.326203 1.03283 0.0565747 0.159571 0.123731 0.485782 0 -0.600462 0.37877 0.0532153 -1.4407 
0 0 0 0 0 0 -0.145332 -0.864668 -1.08295 -0.939984 1.15631 -0.629952 0.952866 -2.75155 -0.125803 0.684794 0.855822 -0.65607 -0.324698 1.05091 0.0418103 0.145041 0.133216 0.496984 0 -0.622516 0.396487 0.0533783 -1.4207 
0 0 0 0 0 0 -0.154572 -0.862581 -1.055 -0.965801 1.1687 -0.638805 0.958267 -2.766 -0.128805 0.70044 0.870655 -0.631304 -0.323124 1.06887 0.0269467 0.130673 0.142702 0.508043 0 -0.644107 0.414131 0.0534818 -1.40052 
0 0 0 0 0 0 -0.163663 -0.860354 -1.02703 -0.991617 1.18091 -0.647632 0.963458 -2.77986 -0.131782 0.715791 0.885219 -0.606445 -0.321484 1.08668 0.012008 0.116481 0.152185 0.518949 0 -0.665216 0.431697 0.0535253 -1.38017 
0 0 0 0 0 0 -0.172602 -0.857986 -0.999071 -1.01742 1.19294 -0.656431 0.968439 -2.79314 -0.134736 0.730845 0.899511 -0.581501 -0.319782 1.10433 -0.00298133 0.102482 0.161666 0.529693 0 -0.685828 0.449181 0.0535084 -1.35964 
0 0 0 0 0 0 -0.181388 -0.855479 -0.971131 -1.04319 1.20478 -0.665202 0.973207 -2.80583 -0.137667 0.745598 0.913527 -0.556477 -0.318019 1.12182 -0.017997 0.0886894 0.171143 0.540266 0 -0.705925 0.466582 0.0534305 -1.33896 
0 0 0 0 0 0 -0.190018 -0.85283 -0.943224 -1.06892 1.21642 -0.673941 0.977759 -2.81793 -0.140577 0.760048 0.927261 -0.531379 -0.316201 1.13914 -0.0330145 0.0751194 0.180615 0.550658 0 -0.725492 0.483894 0.0532912 -1.31813 
0 0 0 0 0 0 -0.198488 -0.85004 -0.915364 -1.09459 1.22787 -0.682647 0.982094 -2.82944 -0.143467 0.774191 0.940711 -0.506215 -0.31433 1.15628 -0.0480094 0.0617864 0.19008 0.56086 0 -0.744512 0.501116 0.0530901 -1.29715 
0 0 0 0 0 0 -0.206797 -0.847108 -0.887565 -1.1202 1.23911 -0.691317 0.986209 -2.84035 -0.146338 0.788025 0.953872 -0.480989 -0.312409 1.17321 -0.0629573 0.0487049 0.199538 0.570863 0 -0.762971 0.518244 0.0528267 -1.27603 
0 0 0 0 0 0 -0.214942 -0.844035 -0.85984 -1.14572 1.25015 -0.699951 0.990102 -2.85066 -0.149191 0.801547 0.966739 -0.455709 -0.310441 1.18995 -0.0778338 0.0358892 0.208987 0.580657 0 -0.780852 0.535274 0.0525007 -1.25478 
0 0 0 0 0 0 -0.22292 -0.840819 -0.832203 -1.17114 1.26097 -0.708544 0.993773 -2.86037 -0.152026 0.814754 0.979311 -0.430381 -0.308431 1.20646 -0.0926146 0.0233536 0.218427 0.590235 0 -0.798142 0.552204 0.0521117 -1.2334 
0 0 0 0 0 0 -0.230729 -0.837461 -0.804667 -1.19646 1.27157 -0.717096 0.997218 -2.86948 -0.154846 0.827645 0.991582 -0.405011 -0.306382 1.22275 -0.107276 0.0111117 0.227855 0.599588 0 -0.814827 0.56903 0.0516594 -1.2119 
0 0 0 0 0 0 -0.238368 -0.83396 -0.777246 -1.22165 1.28195 -0.725604 1.00044 -2.87799 -0.15765 0.840217 1.00355 -0.379605 -0.304296 1.23881 -0.121793 -0.000822792 0.237271 0.608707 0 -0.830892 0.585749 0.0511434 -1.19029 
0 0 0 0 0 0 -0.245832 -0.830317 -0.749954 -1.24671 1.29209 -0.734066 1.00342 -2.88589 -0.160441 0.852467 1.01521 -0.35417 -0.302177 1.25462 -0.136143 -0.0124366 0.246674 0.617583 0 -0.846325 0.602359 0.0505636 -1.16857 
0 0 0 0 0 0 -0.253121 -0.826531 -0.722803 -1.27161 1.30201 -0.74248 1.00618 -2.89318 -0.16322 0.864394 1.02656 -0.328712 -0.300028 1.27017 -0.150302 -0.0237166 0.256063 0.626209 0 -0.861113 0.618855 0.0499195 -1.14676 
0 0 0 0 0 0 -0.260232 -0.822603 -0.695808 -1.29636 1.31168 -0.750843 1.00871 -2.89987 -0.165986 0.875996 1.03759 -0.303237 -0.297853 1.28546 -0.164246 -0.0346501 0.265437 0.634576 0 -0.875243 0.635235 0.0492111 -1.12485 
0 0 0 0 0 0 -0.267162 -0.818531 -0.668981 -1.32092 1.32111 -0.759153 1.011 -2.90595 -0.168743 0.887272 1.04831 -0.277751 -0.295655 1.30047 -0.177954 -0.0452248 0.274794 0.642678 0 -0.888704 0.651495 0.0484381 -1.10285 
0 0 0 0 0 0 -0.27391 -0.814318 -0.642336 -1.3453 1.33029 -0.767408 1.01306 -2.91141 -0.17149 0.898219 1.05871 -0.25226 -0.293437 1.31521 -0.191403 -0.0554284 0.284134 0.650505 0 -0.901485 0.667634 0.0476004 -1.08078 
0 0 0 0 0 0 -0.280474 -0.809962 -0.615885 -1.36947 1.33922 -0.775604 1.01488 -2.91627 -0.174229 0.908836 1.06878 -0.226772 -0.291202 1.32965 -0.20457 -0.0652493 0.293456 0.658051 0 -0.913574 0.683647 0.0466979 -1.05863 
0 0 0 0 0 0 -0.286851 -0.805464 -0.589641 -1.39343 1.34789 -0.783741 1.01647 -2.92051 -0.176961 0.919122 1.07853 -0.20129 -0.288953 1.34379 -0.217434 -0.0746761 0.302758 0.665309 0 -0.924962 0.699531 0.0457304 -1.03642 
0 0 0 0 0 0 -0.293039 -0.800824 -0.563618 -1.41717 1.35629 -0.791815 1.01782 -2.92414 -0.179687 0.929075 1.08795 -0.175823 -0.286693 1.35761 -0.229974 -0.0836976 0.312041 0.67227 0 -0.935638 0.715285 0.0446979 -1.01415 
0 0 0 0 0 0 -0.299037 -0.796042 -0.537827 -1.44066 1.36443 -0.799823 1.01892 -2.92716 -0.182408 0.938695 1.09704 -0.150376 -0.284426 1.37112 -0.242169 -0.0923031 0.321302 0.678929 0 -0.945594 0.730904 0.0436004 -0.991821 
0 0 0 0 0 0 -0.304843 -0.791119 -0.512282 -1.4639 1.3723 -0.807764 1.01979 -2.92956 -0.185126 0.94798 1.10579 -0.124955 -0.282154 1.38431 -0.253999 -0.100482 0.330541 0.685279 0 -0.954821 0.746386 0.042438 -0.969451 
0 0 0 0 0 0 -0.310454 -0.786056 -0.486995 -1.48688 1.37989 -0.815635 1.02041 -2.93135 -0.187841 0.95693 1.11421 -0.0995656 -0.279879 1.39715 -0.265445 -0.108226 0.339757 0.691312 0 -0.96331 0.761729 0.0412107 -0.947041 
0 0 0 0 0 0 -0.31587 -0.780852 -0.461978 -1.50958 1.3872 -0.823433 1.02079 -2.93252 -0.190555 0.965544 1.12228 -0.0742143 -0.277605 1.40966 -0.276487 -0.115523 0.348949 0.697024 0 -0.971055 0.776928 0.0399185 -0.924599 
0 0 0 0 0 0 -0.321087 -0.775509 -0.437243 -1.53199 1.39422 -0.831155 1.02093 -2.93308 -0.193268 0.973821 1.13002 -0.0489071 -0.275334 1.42181 -0.287108 -0.122366 0.358117 0.702407 0 -0.978047 0.791983 0.0385617 -0.902131 
0 0 0 0 0 0 -0.326105 -0.770026 -0.412802 -1.5541 1.40096 -0.838799 1.02082 -2.93302 -0.195983 0.98176 1.13741 -0.0236496 -0.273069 1.43361 -0.297289 -0.128745 0.367259 0.707456 0 -0.984281 0.806889 0.0371404 -0.879644 
0 0 0 0 0 0 -0.330922 -0.764405 -0.388667 -1.5759 1.4074 -0.846362 1.02047 -2.93235 -0.198699 0.989362 1.14446 0.00155207 -0.270812 1.44504 -0.307014 -0.134653 0.376375 0.712165 0 -0.989751 0.821644 0.0356549 -0.857143 
0 0 0 0 0 0 -0.335535 -0.758647 -0.364849 -1.59737 1.41355 -0.853841 1.01987 -2.93106 -0.201418 0.996626 1.15115 0.0266922 -0.268566 1.45609 -0.316266 -0.14008 0.385465 0.716529 0 -0.994451 0.836246 0.0341054 -0.834636 
0 0 0 0 0 0 -0.339945 -0.752751 -0.34136 -1.61851 1.4194 -0.861235 1.01903 -2.92916 -0.204142 1.00355 1.1575 0.051765 -0.266333 1.46677 -0.32503 -0.145021 0.394526 0.720542 0 -0.998376 0.850691 0.0324922 -0.812129 
0 0 0 0 0 0 -0.344148 -0.746719 -0.318211 -1.63931 1.42494 -0.868539 1.01794 -2.92664 -0.20687 1.01014 1.1635 0.0767647 -0.264114 1.47706 -0.333291 -0.149468 0.40356 0.724199 0 -1.00152 0.864978 0.0308158 -0.789629 
0 0 0 0 0 0 -0.348144 -0.740552 -0.295414 -1.65974 1.43017 -0.875751 1.0166 -2.92351 -0.209604 1.01639 1.16914 0.101686 -0.261912 1.48695 -0.341035 -0.153415 0.412564 0.727496 0 -1.00389 0.879103 0.0290764 -0.767141 
0 0 0 0 0 0 -0.351931 -0.734251 -0.272978 -1.67981 1.4351 -0.882869 1.01501 -2.91976 -0.212346 1.0223 1.17443 0.126522 -0.25973 1.49645 -0.34825 -0.156855 0.421539 0.730428 0 -1.00547 0.893064 0.0272746 -0.744673 
0 0 0 0 0 0 -0.355508 -0.727816 -0.250914 -1.6995 1.4397 -0.88989 1.01318 -2.91541 -0.215095 1.02788 1.17936 0.151268 -0.257567 1.50554 -0.354922 -0.159784 0.430483 0.732991 0 -1.00626 0.906859 0.0254107 -0.72223 
0 0 0 0 0 0 -0.358873 -0.72125 -0.229233 -1.71881 1.44399 -0.89681 1.0111 -2.91044 -0.217854 1.03312 1.18394 0.175919 -0.255427 1.51422 -0.36104 -0.162195 0.439397 0.73518 0 -1.00626 0.920486 0.0234855 -0.699819 
0 0 0 0 0 0 -0.362026 -0.714552 -0.207946 -1.73771 1.44796 -0.903627 1.00877 -2.90486 -0.220622 1.03802 1.18815 0.200468 -0.253311 1.52248 -0.366594 -0.164085 0.448279 0.736992 0 -1.00547 0.933941 0.0214994 -0.677445 
0 0 0 0 0 0 -0.364964 -0.707724 -0.187061 -1.75621 1.45161 -0.910338 1.00619 -2.89868 -0.223401 1.04258 1.19201 0.224911 -0.25122 1.53032 -0.371574 -0.16545 0.45713 0.738423 0 -1.00389 0.947223 0.0194531 -0.655115 
0 0 0 0 0 0 -0.367688 -0.700767 -0.166589 -1.77428 1.45493 -0.916941 1.00337 -2.89188 -0.226192 1.04682 1.19551 0.249242 -0.249155 1.53774 -0.375971 -0.166285 0.465948 0.73947 0 -1.00151 0.960329 0.0173472 -0.632836 
0 0 0 0 0 0 -0.370195 -0.693683 -0.146539 -1.79193 1.45791 -0.923431 1.00029 -2.88448 -0.228996 1.05071 1.19864 0.273456 -0.247118 1.54472 -0.379776 -0.166588 0.474734 0.740129 0 -0.99835 0.973258 0.0151825 -0.610612 
0 0 0 0 0 0 -0.372484 -0.686473 -0.126921 -1.80914 1.46057 -0.929807 0.996973 -2.87647 -0.231813 1.05428 1.20141 0.297547 -0.245109 1.55127 -0.382984 -0.166356 0.483486 0.740398 0 -0.994396 0.986006 0.0129598 -0.588451 
0 0 0 0 0 0 -0.374556 -0.679138 -0.107743 -1.82591 1.46289 -0.936066 0.993405 -2.86786 -0.234644 1.05751 1.20382 0.32151 -0.24313 1.55737 -0.385588 -0.165587 0.492205 0.740273 0 -0.989653 0.998572 0.0106797 -0.566357 
0 0 0 0 0 0 -0.376408 -0.671679 -0.0890146 -1.84222 1.46487 -0.942204 0.98959 -2.85865 -0.23749 1.06041 1.20586 0.345339 -0.24118 1.56304 -0.387583 -0.16428 0.50089 0.739754 0 -0.984125 1.01095 0.00834331 -0.544337 
0 0 0 0 0 0 -0.37804 -0.664099 -0.0707437 -1.85807 1.46651 -0.948219 0.985529 -2.84883 -0.240351 1.06299 1.20754 0.369031 -0.239261 1.56825 -0.388965 -0.162433 0.50954 0.738837 0 -0.977813 1.02315 0.00595139 -0.522396 
0 0 0 0 0 0 -0.379451 -0.656399 -0.0529386 -1.87344 1.46781 -0.954107 0.981221 -2.83842 -0.243229 1.06523 1.20886 0.392579 -0.237373 1.57302 -0.38973 -0.160047 0.518157 0.73752 0 -0.970721 1.03516 0.00350493 -0.50054 
0 0 0 0 0 0 -0.380641 -0.648581 -0.0356074 -1.88834 1.46876 -0.959867 0.976668 -2.82742 -0.246124 1.06715 1.20981 0.415979 -0.235517 1.57733 -0.389877 -0.15712 0.526738 0.735802 0 -0.962854 1.04697 0.00100492 -0.478775 
0 0 0 0 0 0 -0.381608 -0.640645 -0.0187578 -1.90275 1.46936 -0.965494 0.97187 -2.81581 -0.249037 1.06875 1.21039 0.439226 -0.233691 1.58118 -0.389404 -0.153654 0.535284 0.733681 0 -0.954216 1.0586 -0.0015476 -0.457106 
0 0 0 0 0 0 -0.382351 -0.632594 -0.00239707 -1.91667 1.46962 -0.970986 0.966827 -2.80362 -0.251968 1.07002 1.21061 0.462314 -0.231897 1.58458 -0.38831 -0.14965 0.543795 0.731157 0 -0.944812 1.07003 -0.00415154 -0.435539 
0 0 0 0 0 0 -0.382872 -0.62443 0.0134676 -1.93008 1.46953 -0.976339 0.961541 -2.79084 -0.254917 1.07097 1.21047 0.48524 -0.230134 1.58751 -0.386597 -0.145109 0.55227 0.728228 0 -0.934649 1.08126 -0.00680578 -0.414079 
0 0 0 0 0 0 -0.383168 -0.616154 0.0288293 -1.94298 1.46908 -0.981552 0.956013 -2.77747 -0.257886 1.07161 1.20996 0.507998 -0.228401 1.58998 -0.384266 -0.140033 0.56071 0.724893 0 -0.923732 1.0923 -0.00950914 -0.392731 
0 0 0 0 0 0 -0.383239 -0.607768 0.0436816 -1.95537 1.46829 -0.986621 0.950243 -2.76351 -0.260874 1.07192 1.20908 0.530583 -0.226699 1.59198 -0.38132 -0.134425 0.569114 0.721153 0 -0.912068 1.10314 -0.0122604 -0.371501 
0 0 0 0 0 0 -0.383085 -0.599275 0.0580182 -1.96724 1.46713 -0.991543 0.944233 -2.74898 -0.263882 1.07192 1.20784 0.552992 -0.225027 1.59352 -0.377763 -0.128288 0.577482 0.717007 0 -0.899666 1.11378 -0.0150583 -0.350394 
0 0 0 0 0 0 -0.382706 -0.590675 0.0718331 -1.97858 1.46562 -0.996315 0.937982 -2.73387 -0.26691 1.07161 1.20624 0.575219 -0.223383 1.59459 -0.373598 -0.121625 0.585815 0.712455 0 -0.886533 1.12421 -0.0179016 -0.329414 
0 0 0 0 0 0 -0.382101 -0.581972 0.0851206 -1.98939 1.46376 -1.00093 0.931494 -2.71818 -0.269959 1.07099 1.20428 0.597259 -0.221768 1.59519 -0.368832 -0.114441 0.594111 0.707498 0 -0.872678 1.13444 -0.0207888 -0.308567 
0 0 0 0 0 0 -0.381269 -0.573167 0.0978755 -1.99965 1.46153 -1.0054 0.924768 -2.70192 -0.273029 1.07006 1.20195 0.61911 -0.220179 1.59533 -0.363471 -0.106741 0.602372 0.702135 0 -0.858111 1.14447 -0.0237187 -0.287857 
0 0 0 0 0 0 -0.380212 -0.564262 0.110093 -2.00938 1.45895 -1.0097 0.917807 -2.68508 -0.27612 1.06883 1.19926 0.640766 -0.218616 1.59499 -0.357522 -0.0985297 0.610597 0.696369 0 -0.84284 1.15429 -0.0266898 -0.26729 
0 0 0 0 0 0 -0.378928 -0.555259 0.121767 -2.01855 1.45601 -1.01385 0.910611 -2.66769 -0.279233 1.06729 1.19621 0.662222 -0.217078 1.59419 -0.350994 -0.0898124 0.618785 0.6902 0 -0.826877 1.1639 -0.0297006 -0.24687 
0 0 0 0 0 0 -0.377418 -0.546161 0.132895 -2.02717 1.45271 -1.01783 0.903182 -2.64973 -0.282366 1.06546 1.1928 0.683476 -0.215562 1.59292 -0.343896 -0.0805957 0.626939 0.683629 0 -0.810233 1.1733 -0.0327497 -0.226601 
0 0 0 0 0 0 -0.375682 -0.53697 0.143471 -2.03523 1.44905 -1.02164 0.895522 -2.63121 -0.285521 1.06332 1.18903 0.704522 -0.214067 1.59118 -0.336239 -0.0708863 0.635056 0.676658 0 -0.792918 1.18249 -0.0358354 -0.206489 
0 0 0 0 0 0 -0.373719 -0.527688 0.153493 -2.04273 1.44502 -1.02528 0.887631 -2.61214 -0.288697 1.06089 1.1849 0.725356 -0.212593 1.58897 -0.328033 -0.0606912 0.643138 0.669289 0 -0.774946 1.19147 -0.0389563 -0.186537 
0 0 0 0 0 0 -0.37153 -0.518318 0.162957 -2.04966 1.44064 -1.02875 0.879513 -2.59251 -0.291895 1.05818 1.18042 0.745976 -0.211135 1.5863 -0.31929 -0.0500183 0.651184 0.661524 0 -0.756327 1.20023 -0.0421107 -0.16675 
0 0 0 0 0 0 -0.369115 -0.508861 0.171858 -2.05602 1.4359 -1.03205 0.871167 -2.57234 -0.295114 1.05517 1.17559 0.766376 -0.209694 1.58316 -0.310024 -0.0388756 0.659196 0.653366 0 -0.737076 1.20878 -0.045297 -0.147132 
0 0 0 0 0 0 -0.366475 -0.49932 0.180196 -2.06181 1.4308 -1.03516 0.862597 -2.55162 -0.298354 1.05188 1.1704 0.786553 -0.208266 1.57957 -0.300247 -0.0272718 0.667172 0.644816 0 -0.717207 1.21712 -0.0485135 -0.127687 
0 0 0 0 0 0 -0.363609 -0.489697 0.187966 -2.06702 1.42534 -1.03809 0.853805 -2.53037 -0.301615 1.0483 1.16486 0.806503 -0.20685 1.57551 -0.289975 -0.015216 0.675113 0.635879 0 -0.696731 1.22524 -0.0517586 -0.10842 
0 0 0 0 0 0 -0.360518 -0.479995 0.195168 -2.07166 1.41952 -1.04085 0.844791 -2.50858 -0.304896 1.04445 1.15897 0.826223 -0.205442 1.57099 -0.279223 -0.00271774 0.68302 0.626556 0 -0.675666 1.23314 -0.0550304 -0.0893332 
0 0 0 0 0 0 -0.357202 -0.470217 0.201798 -2.07571 1.41334 -1.04341 0.835558 -2.48625 -0.308197 1.04032 1.15273 0.845708 -0.204042 1.56603 -0.268006 0.0102129 0.690893 0.616851 0 -0.654025 1.24083 -0.0583272 -0.0704316 
0 0 0 0 0 0 -0.353662 -0.460364 0.207856 -2.07919 1.40681 -1.04578 0.826108 -2.4634 -0.311519 1.03592 1.14615 0.864956 -0.202645 1.5606 -0.256342 0.0235655 0.698731 0.606768 0 -0.631824 1.24829 -0.0616472 -0.0517186 
0 0 0 0 0 0 -0.349899 -0.45044 0.21334 -2.08207 1.39992 -1.04797 0.816444 -2.44003 -0.314859 1.03124 1.13923 0.883964 -0.20125 1.55473 -0.244247 0.0373291 0.706536 0.59631 0 -0.609078 1.25554 -0.0649887 -0.0331978 
0 0 0 0 0 0 -0.345913 -0.440447 0.21825 -2.08438 1.39267 -1.04995 0.806567 -2.41614 -0.318219 1.02631 1.13196 0.902726 -0.199854 1.54842 -0.231742 0.0514924 0.714307 0.585482 0 -0.585805 1.26257 -0.0683498 -0.0148727 
0 0 0 0 0 0 -0.341705 -0.430387 0.222584 -2.08609 1.38507 -1.05174 0.796479 -2.39174 -0.321596 1.02111 1.12435 0.921242 -0.198453 1.54166 -0.218843 0.0660437 0.722046 0.574288 0 -0.562021 1.26937 -0.0717285 0.00325333 
0 0 0 0 0 0 -0.337275 -0.420263 0.226342 -2.08723 1.37712 -1.05333 0.786184 -2.36683 -0.324992 1.01565 1.11641 0.939506 -0.197045 1.53447 -0.205571 0.0809706 0.729751 0.562732 0 -0.537743 1.27596 -0.0751231 0.021177 
0 0 0 0 0 0 -0.332625 -0.410077 0.229526 -2.08777 1.36882 -1.05472 0.775684 -2.34142 -0.328404 1.00994 1.10814 0.957517 -0.195628 1.52684 -0.191947 0.0962608 0.737424 0.55082 0 -0.512988 1.28232 -0.0785317 0.038895 
0 0 0 0 0 0 -0.327755 -0.399833 0.232134 -2.08772 1.36017 -1.05591 0.76498 -2.31551 -0.331833 1.00398 1.09953 0.975271 -0.194197 1.51879 -0.17799 0.111901 0.745065 0.538554 0 -0.487776 1.28846 -0.0819523 0.0564045 
0 0 0 0 0 0 -0.322666 -0.389533 0.234167 -2.08709 1.35117 -1.05688 0.754076 -2.28911 -0.335276 0.99777 1.09059 0.992766 -0.19275 1.51031 -0.163722 0.127878 0.752675 0.525943 0 -0.462124 1.29438 -0.0853829 0.0737023 
0 0 0 0 0 0 -0.31736 -0.379179 0.235628 -2.08587 1.34183 -1.05765 0.742973 -2.26222 -0.338735 0.991318 1.08133 1.01 -0.191284 1.50141 -0.149166 0.144179 0.760253 0.512989 0 -0.43605 1.30007 -0.0888217 0.0907858 
0 0 0 0 0 0 -0.311837 -0.368775 0.236516 -2.08407 1.33214 -1.05821 0.731676 -2.23485 -0.342207 0.984625 1.07175 1.02696 -0.189796 1.49209 -0.134342 0.160788 0.767801 0.499699 0 -0.409576 1.30554 -0.0922667 0.107652 
0 0 0 0 0 0 -0.306099 -0.358322 0.236834 -2.08168 1.32212 -1.05855 0.720186 -2.207 -0.345692 0.977698 1.06184 1.04366 -0.188281 1.48237 -0.119275 0.177692 0.775318 0.486079 0 -0.382718 1.31079 -0.0957159 0.124298 
0 0 0 0 0 0 -0.300147 -0.347824 0.236584 -2.0787 1.31176 -1.05867 0.708507 -2.17868 -0.349188 0.970538 1.05162 1.06009 -0.186737 1.47225 -0.103987 0.194876 0.782805 0.472135 0 -0.355499 1.31582 -0.0991673 0.140722 
0 0 0 0 0 0 -0.293982 -0.337283 0.235768 -2.07515 1.30106 -1.05858 0.69664 -2.1499 -0.352695 0.963151 1.04108 1.07624 -0.185161 1.46173 -0.0885017 0.212325 0.790262 0.457873 0 -0.327937 1.32062 -0.102619 0.156922 
0 0 0 0 0 0 -0.287605 -0.326703 0.234388 -2.07101 1.29004 -1.05826 0.68459 -2.12066 -0.356211 0.955541 1.03023 1.09212 -0.183549 1.45082 -0.0728434 0.230023 0.797691 0.443299 0 -0.300054 1.32519 -0.106069 0.172894 
0 0 0 0 0 0 -0.281019 -0.316085 0.232448 -2.0663 1.27868 -1.05773 0.672359 -2.09096 -0.359735 0.94771 1.01908 1.10773 -0.181897 1.43952 -0.0570362 0.247955 0.80509 0.42842 0 -0.27187 1.32954 -0.109515 0.188637 
0 0 0 0 0 0 -0.274224 -0.305432 0.229951 -2.06101 1.267 -1.05696 0.65995 -2.06081 -0.363266 0.939665 1.00762 1.12305 -0.180203 1.42785 -0.0411044 0.266105 0.812462 0.413243 0 -0.243406 1.33367 -0.112955 0.204149 
0 0 0 0 0 0 -0.267222 -0.294747 0.2269 -2.05515 1.25499 -1.05597 0.647366 -2.03023 -0.366803 0.931408 0.995862 1.13809 -0.178462 1.41581 -0.025073 0.284456 0.819805 0.397774 0 -0.214684 1.33757 -0.116388 0.219427 
0 0 0 0 0 0 -0.260015 -0.284033 0.2233 -2.04872 1.24267 -1.05475 0.634611 -1.99921 -0.370343 0.922945 0.983807 1.15284 -0.176672 1.4034 -0.00896671 0.302992 0.827122 0.382021 0 -0.185724 1.34125 -0.119811 0.23447 
0 0 0 0 0 0 -0.252604 -0.273293 0.219153 -2.04173 1.23003 -1.0533 0.621687 -1.96775 -0.373887 0.914278 0.971458 1.16731 -0.174829 1.39064 0.00718931 0.321697 0.834411 0.365991 0 -0.15655 1.34471 -0.123222 0.249276 
0 0 0 0 0 0 -0.244992 -0.262529 0.214466 -2.03417 1.21708 -1.05162 0.608598 -1.93588 -0.377432 0.905413 0.958821 1.18149 -0.172929 1.37752 0.0233699 0.340553 0.841674 0.349691 0 -0.127183 1.34794 -0.12662 0.263843 
0 0 0 0 0 0 -0.237179 -0.251744 0.209242 -2.02606 1.20382 -1.04971 0.595348 -1.90359 -0.380976 0.896354 0.945898 1.19538 -0.17097 1.36407 0.0395498 0.359543 0.848911 0.333129 0 -0.0976449 1.35094 -0.130001 0.278171 
0 0 0 0 0 0 -0.229169 -0.24094 0.203487 -2.01739 1.19026 -1.04755 0.581939 -1.87089 -0.384518 0.887105 0.932694 1.20898 -0.168947 1.35028 0.0557038 0.37865 0.856122 0.316314 0 -0.0679587 1.35373 -0.133365 0.292257 
0 0 0 0 0 0 -0.220963 -0.23012 0.197206 -2.00817 1.1764 -1.04516 0.568375 -1.83779 -0.388057 0.87767 0.919213 1.22229 -0.166858 1.33616 0.0718065 0.397856 0.863308 0.299252 0 -0.0381469 1.35629 -0.13671 0.306099 
0 0 0 0 0 0 -0.212563 -0.219288 0.190404 -1.99841 1.16225 -1.04253 0.55466 -1.80429 -0.391591 0.868054 0.905458 1.2353 -0.164698 1.32173 0.0878329 0.417144 0.870469 0.281952 0 -0.00823223 1.35863 -0.140032 0.319698 
0 0 0 0 0 0 -0.203971 -0.208445 0.183088 -1.98811 1.1478 -1.03966 0.540797 -1.7704 -0.395117 0.858261 0.891435 1.24802 -0.162466 1.30698 0.103758 0.436495 0.877605 0.264422 0 0.0217623 1.36075 -0.143332 0.333052 
0 0 0 0 0 0 -0.195189 -0.197594 0.175263 -1.97727 1.13307 -1.03655 0.52679 -1.73613 -0.398635 0.848296 0.877147 1.26043 -0.160157 1.29193 0.119556 0.455892 0.884718 0.246671 0 0.0518137 1.36265 -0.146606 0.346159 
0 0 0 0 0 0 -0.186221 -0.186737 0.166936 -1.96591 1.11805 -1.03319 0.512643 -1.70148 -0.402142 0.838163 0.862599 1.27255 -0.157769 1.27659 0.135203 0.475316 0.891807 0.228707 0 0.0818989 1.36432 -0.149852 0.359019 
0 0 0 0 0 0 -0.177067 -0.175878 0.158114 -1.95402 1.10276 -1.02959 0.498358 -1.66646 -0.405637 0.827865 0.847796 1.28437 -0.155298 1.26097 0.150674 0.49475 0.898873 0.210539 0 0.111994 1.36578 -0.153069 0.371632 
0 0 0 0 0 0 -0.167731 -0.165019 0.148804 -1.94162 1.0872 -1.02574 0.483941 -1.63108 -0.409117 0.817409 0.832741 1.29589 -0.152742 1.24506 0.165945 0.514175 0.905915 0.192175 0 0.142077 1.36701 -0.156256 0.383996 
0 0 0 0 0 0 -0.158215 -0.154162 0.139012 -1.9287 1.07137 -1.02164 0.469395 -1.59535 -0.41258 0.806798 0.81744 1.30711 -0.150098 1.22889 0.180991 0.533572 0.912935 0.173625 0 0.172124 1.36803 -0.159409 0.39611 
0 0 0 0 0 0 -0.148522 -0.14331 0.128747 -1.91528 1.05527 -1.0173 0.454724 -1.55926 -0.416025 0.796036 0.801898 1.31802 -0.147362 1.21246 0.19579 0.552923 0.919933 0.154897 0 0.20211 1.36883 -0.162527 0.407975 
0 0 0 0 0 0 -0.138654 -0.132466 0.118016 -1.90137 1.03892 -1.01271 0.439931 -1.52284 -0.41945 0.785129 0.786118 1.32863 -0.144532 1.19578 0.210317 0.57221 0.926908 0.136 0 0.232014 1.36941 -0.16561 0.41959 
0 0 0 0 0 0 -0.128614 -0.121631 0.106827 -1.88696 1.02233 -1.00786 0.425021 -1.48609 -0.422852 0.77408 0.770107 1.33894 -0.141605 1.17886 0.22455 0.591414 0.933861 0.116944 0 0.261811 1.36978 -0.168653 0.430955 
0 0 0 0 0 0 -0.118404 -0.110809 0.0951879 -1.87207 1.00548 -1.00277 0.409998 -1.44901 -0.426229 0.762894 0.753868 1.34894 -0.13858 1.16171 0.238467 0.610516 0.940793 0.0977383 0 0.291479 1.36993 -0.171657 0.442069 
0 0 0 0 0 0 -0.108029 -0.100001 0.0831074 -1.8567 0.988396 -0.997418 0.394866 -1.41161 -0.429579 0.751576 0.737407 1.35864 -0.135452 1.14433 0.252045 0.629499 0.947704 0.0783918 0 0.320993 1.36986 -0.17462 0.452933 
0 0 0 0 0 0 -0.0974897 -0.0892094 0.070594 -1.84087 0.971078 -0.991818 0.379629 -1.37391 -0.432899 0.740129 0.72073 1.36803 -0.132221 1.12674 0.265263 0.648342 0.954593 0.0589141 0 0.35033 1.36958 -0.177539 0.463547 
0 0 0 0 0 0 -0.0867902 -0.0784375 0.0576567 -1.82457 0.953532 -0.985964 0.364292 -1.3359 -0.436189 0.728559 0.703841 1.37711 -0.128884 1.10895 0.2781 0.667029 0.961461 0.0393148 0 0.379467 1.36909 -0.180413 0.47391 
0 0 0 0 0 0 -0.0759334 -0.067687 0.0443044 -1.80783 0.935763 -0.979855 0.348857 -1.2976 -0.439444 0.716869 0.686745 1.38589 -0.125439 1.09096 0.290537 0.68554 0.968308 0.0196034 0 0.408381 1.36839 -0.18324 0.484023 
0 0 0 0 0 0 -0.0649225 -0.0569602 0.0305465 -1.79063 0.917779 -0.973493 0.333331 -1.25901 -0.442664 0.705065 0.669448 1.39436 -0.121883 1.07278 0.302552 0.703857 0.975134 -0.000210462 0 0.437049 1.36747 -0.18602 0.493886 
0 0 0 0 0 0 -0.0537606 -0.0462592 0.0163924 -1.77301 0.899585 -0.966875 0.317717 -1.22014 -0.445845 0.693151 0.651955 1.40253 -0.118216 1.05443 0.314129 0.721962 0.981939 -0.020117 0 0.465448 1.36635 -0.18875 0.5035 
0 0 0 0 0 0 -0.0424511 -0.0355861 0.00185168 -1.75495 0.881187 -0.960003 0.302019 -1.18101 -0.448985 0.68113 0.634272 1.41039 -0.114435 1.03591 0.325247 0.739837 0.988723 -0.0401065 0 0.493555 1.36502 -0.191429 0.512865 
0 0 0 0 0 0 -0.0309973 -0.0249431 -0.0130657 -1.73647 0.862592 -0.952875 0.286243 -1.14161 -0.452082 0.669009 0.616404 1.41794 -0.110539 1.01724 0.335891 0.757463 0.995486 -0.0601691 0 0.521348 1.36348 -0.194056 0.521982 
0 0 0 0 0 0 -0.0194027 -0.0143322 -0.0283499 -1.71759 0.843807 -0.945492 0.270391 -1.10195 -0.455133 0.656789 0.598357 1.42518 -0.106527 0.998414 0.346042 0.774823 1.00223 -0.080295 0 0.548803 1.36173 -0.196629 0.530852 
0 0 0 0 0 0 -0.00767091 -0.00375531 -0.0439905 -1.6983 0.824837 -0.937854 0.25447 -1.06205 -0.458137 0.644478 0.580136 1.43213 -0.102398 0.979452 0.355686 0.7919 1.00895 -0.100474 0 0.575899 1.35978 -0.199147 0.539475 
0 0 0 0 0 0 0.00419458 0.0067856 -0.0599773 -1.67862 0.80569 -0.92996 0.238483 -1.02192 -0.46109 0.632077 0.561747 1.43876 -0.0981497 0.96036 0.364807 0.808674 1.01565 -0.120697 0 0.602613 1.35763 -0.201609 0.547852 
0 0 0 0 0 0 0.0161901 0.0172887 -0.0762998 -1.65856 0.786373 -0.921811 0.222435 -0.981548 -0.46399 0.619593 0.543197 1.44509 -0.0937823 0.94115 0.373391 0.82513 1.02233 -0.140954 0 0.628924 1.35527 -0.204013 0.555984 
0 0 0 0 0 0 0.0283118 0.027752 -0.0929472 -1.63813 0.766891 -0.913407 0.206331 -0.94096 -0.466835 0.607029 0.52449 1.45112 -0.0892949 0.921828 0.381425 0.841249 1.02898 -0.161235 0 0.65481 1.35272 -0.206358 0.563872 
0 0 0 0 0 0 0.0405559 0.038174 -0.109909 -1.61733 0.747253 -0.904749 0.190176 -0.900159 -0.469621 0.594389 0.505632 1.45684 -0.0846869 0.902406 0.388896 0.857015 1.03562 -0.181529 0 0.680251 1.34997 -0.208643 0.571517 
0 0 0 0 0 0 0.0529186 0.0485527 -0.127174 -1.59618 0.727465 -0.895837 0.173973 -0.859155 -0.472347 0.581678 0.486631 1.46226 -0.0799579 0.882892 0.395793 0.872411 1.04223 -0.201827 0 0.705224 1.34701 -0.210867 0.578922 
0 0 0 0 0 0 0.0653958 0.0588867 -0.144731 -1.57468 0.707534 -0.886671 0.157729 -0.817954 -0.47501 0.5689 0.467491 1.46738 -0.0751079 0.863296 0.402105 0.88742 1.04882 -0.22212 0 0.729708 1.34387 -0.21303 0.586086 
0 0 0 0 0 0 0.0779835 0.0691742 -0.162568 -1.55285 0.687467 -0.877253 0.141447 -0.776567 -0.477608 0.556059 0.448218 1.47219 -0.0701368 0.843626 0.407822 0.902026 1.05539 -0.242397 0 0.753685 1.34052 -0.215129 0.593011 
0 0 0 0 0 0 0.0906776 0.0794138 -0.180676 -1.5307 0.667272 -0.867582 0.125132 -0.735001 -0.480138 0.54316 0.42882 1.47671 -0.0650448 0.823893 0.412937 0.916214 1.06193 -0.262648 0 0.777133 1.33699 -0.217164 0.599699 
0 0 0 0 0 0 0.103474 0.0896039 -0.199041 -1.50823 0.646956 -0.85766 0.10879 -0.693265 -0.482596 0.530205 0.409302 1.48093 -0.0598324 0.804104 0.417441 0.929967 1.06845 -0.282864 0 0.800033 1.33326 -0.219135 0.606151 
0 0 0 0 0 0 0.116368 0.0997432 -0.217653 -1.48546 0.626526 -0.847488 0.092425 -0.651369 -0.484982 0.517201 0.389669 1.48485 -0.0545 0.784269 0.421328 0.94327 1.07494 -0.303035 0 0.822365 1.32935 -0.22104 0.612369 
0 0 0 0 0 0 0.129356 0.10983 -0.2365 -1.46239 0.605989 -0.837067 0.0760422 -0.60932 -0.487292 0.50415 0.36993 1.48847 -0.0490484 0.764397 0.424593 0.956108 1.08141 -0.323151 0 0.844111 1.32525 -0.222878 0.618355 
0 0 0 0 0 0 0.142433 0.119864 -0.25557 -1.43904 0.585353 -0.826397 0.0596465 -0.567129 -0.489524 0.491056 0.350089 1.4918 -0.0434786 0.744497 0.42723 0.968466 1.08785 -0.343203 0 0.865252 1.32096 -0.22465 0.62411 
0 0 0 0 0 0 0.155595 0.129843 -0.274852 -1.41542 0.564626 -0.815481 0.043243 -0.524802 -0.491675 0.477924 0.330154 1.49483 -0.0377916 0.724578 0.429237 0.980329 1.09426 -0.36318 0 0.885769 1.31648 -0.226353 0.629636 
0 0 0 0 0 0 0.168837 0.139766 -0.294333 -1.39154 0.543815 -0.804319 0.0268365 -0.48235 -0.493742 0.464758 0.31013 1.49758 -0.0319888 0.704647 0.430611 0.991684 1.10065 -0.383075 0 0.905646 1.31183 -0.227989 0.634936 
0 0 0 0 0 0 0.182154 0.149632 -0.314001 -1.36741 0.522927 -0.792913 0.0104321 -0.439782 -0.495724 0.451561 0.290024 1.50003 -0.0260718 0.684714 0.431351 1.00252 1.10701 -0.402876 0 0.924864 1.30699 -0.229555 0.64001 
0 0 0 0 0 0 0.195543 0.15944 -0.333845 -1.34304 0.501971 -0.781264 -0.00596496 -0.397106 -0.497617 0.438337 0.269843 1.50219 -0.0200421 0.664787 0.431457 1.01281 1.11334 -0.422575 0 0.943407 1.30198 -0.231052 0.644861 
0 0 0 0 0 0 0.208997 0.169189 -0.353852 -1.31843 0.480953 -0.769375 -0.0223497 -0.354331 -0.499419 0.425091 0.249594 1.50407 -0.0139017 0.644874 0.430928 1.02256 1.11964 -0.442162 0 0.961258 1.29679 -0.23248 0.649492 
0 0 0 0 0 0 0.222513 0.178878 -0.374011 -1.29361 0.459882 -0.757246 -0.0387171 -0.311467 -0.501128 0.411825 0.229282 1.50566 -0.00765265 0.624983 0.429769 1.03175 1.1259 -0.461629 0 0.978402 1.29142 -0.233837 0.653904 
0 0 0 0 0 0 0.236085 0.188506 -0.394308 -1.26858 0.438766 -0.74488 -0.0550618 -0.268523 -0.502741 0.398544 0.208915 1.50697 -0.0012972 0.605123 0.42798 1.04037 1.13214 -0.480966 0 0.994824 1.28588 -0.235123 0.6581 
0 0 0 0 0 0 0.249709 0.198073 -0.414732 -1.24336 0.417612 -0.732278 -0.0713788 -0.225507 -0.504255 0.385251 0.188499 1.508 0.00516222 0.585301 0.425567 1.0484 1.13834 -0.500164 0 1.01051 1.28017 -0.236339 0.662081 
0 0 0 0 0 0 0.263379 0.207578 -0.435271 -1.21794 0.396428 -0.719443 -0.0876628 -0.182429 -0.505669 0.37195 0.168041 1.50875 0.011723 0.565525 0.422534 1.05583 1.1445 -0.519215 0 1.02544 1.27429 -0.237484 0.665851 
0 0 0 0 0 0 0.27709 0.21702 -0.455912 -1.19236 0.375221 -0.706377 -0.103909 -0.139298 -0.50698 0.358644 0.147548 1.50923 0.0183822 0.545802 0.418888 1.06266 1.15063 -0.53811 0 1.03961 1.26825 -0.238558 0.669412 
0 0 0 0 0 0 0.290838 0.226398 -0.476643 -1.16661 0.354001 -0.693082 -0.120111 -0.0961227 -0.508184 0.345338 0.127027 1.50943 0.025137 0.52614 0.414635 1.06887 1.15672 -0.556839 0 1.053 1.26204 -0.23956 0.672765 
0 0 0 0 0 0 0.304616 0.235713 -0.497452 -1.1407 0.332774 -0.67956 -0.136265 -0.0529132 -0.509281 0.332033 0.106483 1.50936 0.0319842 0.506547 0.409785 1.07445 1.16277 -0.575396 0 1.06559 1.25567 -0.240492 0.675914 
0 0 0 0 0 0 0.31842 0.244963 -0.518326 -1.11465 0.311548 -0.665815 -0.152365 -0.00967848 -0.510268 0.318735 0.0859251 1.50901 0.0389204 0.487029 0.404345 1.0794 1.16878 -0.593771 0 1.07739 1.24914 -0.241352 0.678862 
0 0 0 0 0 0 0.332245 0.254148 -0.539253 -1.08848 0.290332 -0.651847 -0.168405 0.0335723 -0.511141 0.305446 0.065359 1.50841 0.0459421 0.467593 0.398327 1.0837 1.17475 -0.611956 0 1.08837 1.24245 -0.24214 0.68161 
0 0 0 0 0 0 0.346084 0.263268 -0.560221 -1.06218 0.269133 -0.637661 -0.184382 0.0768299 -0.5119 0.292169 0.044792 1.50753 0.0530457 0.448246 0.391742 1.08734 1.18067 -0.629943 0 1.09852 1.2356 -0.242858 0.684162 
0 0 0 0 0 0 0.359932 0.272323 -0.581217 -1.03577 0.24796 -0.623258 -0.200288 0.120085 -0.512541 0.278909 0.0242309 1.5064 0.0602272 0.428995 0.384602 1.09033 1.18655 -0.647725 0 1.10784 1.22861 -0.243504 0.686519 
0 0 0 0 0 0 0.373785 0.281312 -0.60223 -1.00926 0.226819 -0.608642 -0.216119 0.163328 -0.513063 0.265667 0.00368265 1.50501 0.0674828 0.409846 0.376919 1.09264 1.19238 -0.665293 0 1.11631 1.22146 -0.24408 0.688686 
0 0 0 0 0 0 0.387636 0.290236 -0.623246 -0.982667 0.20572 -0.593816 -0.23187 0.20655 -0.513463 0.252447 -0.0168457 1.50336 0.0748081 0.390805 0.368709 1.09428 1.19816 -0.682641 0 1.12393 1.21416 -0.244586 0.690665 
0 0 0 0 0 0 0.40148 0.299094 -0.644255 -0.955995 0.184669 -0.578782 -0.247535 0.249742 -0.513739 0.239253 -0.0373471 1.50146 0.082199 0.371878 0.359986 1.09524 1.20388 -0.69976 0 1.13068 1.20672 -0.245021 0.692458 
0 0 0 0 0 0 0.415311 0.307886 -0.665244 -0.929258 0.163676 -0.563544 -0.263109 0.292894 -0.513889 0.226086 -0.0578147 1.49931 0.0896508 0.353072 0.350765 1.09551 1.20956 -0.716644 0 1.13657 1.19913 -0.245386 0.694068 
0 0 0 0 0 0 0.429123 0.316613 -0.6862 -0.902465 0.142747 -0.548105 -0.278586 0.335997 -0.513911 0.212952 -0.0782413 1.49691 0.0971592 0.334392 0.341064 1.09508 1.21518 -0.733286 0 1.14158 1.1914 -0.245682 0.695499 
0 0 0 0 0 0 0.44291 0.325274 -0.707111 -0.875628 0.121891 -0.532469 -0.293962 0.379041 -0.513803 0.199851 -0.09862 1.49426 0.104719 0.315842 0.330899 1.09396 1.22074 -0.749678 0 1.1457 1.18353 -0.245909 0.696752 
0 0 0 0 0 0 0.456668 0.333869 -0.727967 -0.848757 0.101115 -0.516638 -0.309231 0.422017 -0.513562 0.186787 -0.118944 1.49138 0.112326 0.29743 0.32029 1.09213 1.22624 -0.765816 0 1.14894 1.17553 -0.246067 0.697833 
0 0 0 0 0 0 0.470389 0.342399 -0.748754 -0.821863 0.0804283 -0.500616 -0.324387 0.464916 -0.513188 0.173763 -0.139205 1.48826 0.119975 0.279159 0.309255 1.08959 1.23169 -0.781691 0 1.15128 1.16739 -0.246157 0.698742 
0 0 0 0 0 0 0.484068 0.350865 -0.769461 -0.794956 0.0598373 -0.484407 -0.339425 0.507729 -0.512677 0.160782 -0.159397 1.4849 0.12766 0.261035 0.297814 1.08635 1.23706 -0.797297 0 1.15272 1.15912 -0.24618 0.699484 
0 0 0 0 0 0 0.4977 0.359265 -0.790076 -0.768046 0.0393504 -0.468015 -0.35434 0.550445 -0.512028 0.147846 -0.179513 1.48131 0.135377 0.243062 0.285988 1.0824 1.24237 -0.81263 0 1.15326 1.15072 -0.246136 0.700061 
0 0 0 0 0 0 0.511277 0.367602 -0.810588 -0.741145 0.0189751 -0.451444 -0.369126 0.593057 -0.51124 0.134958 -0.199546 1.4775 0.14312 0.225245 0.273796 1.07773 1.24761 -0.827682 0 1.1529 1.1422 -0.246025 0.700476 
0 0 0 0 0 0 0.524794 0.375874 -0.830984 -0.714262 -0.00128059 -0.434696 -0.383779 0.635554 -0.51031 0.12212 -0.219488 1.47346 0.150884 0.207588 0.261262 1.07234 1.25278 -0.842449 0 1.15163 1.13355 -0.245849 0.700733 
0 0 0 0 0 0 0.538246 0.384083 -0.851254 -0.687408 -0.0214091 -0.417777 -0.398293 0.677927 -0.509236 0.109335 -0.239333 1.4692 0.158662 0.190095 0.248407 1.06624 1.25788 -0.856926 0 1.14945 1.12478 -0.245609 0.700834 
0 0 0 0 0 0 0.551625 0.39223 -0.871386 -0.660593 -0.0414029 -0.400691 -0.412662 0.720167 -0.508017 0.0966058 -0.259073 1.46472 0.166451 0.17277 0.235254 1.05942 1.26289 -0.871106 0 1.14636 1.1159 -0.245304 0.700784 
0 0 0 0 0 0 0.564926 0.400313 -0.891369 -0.633827 -0.0612541 -0.38344 -0.426881 0.762265 -0.506652 0.0839344 -0.278702 1.46003 0.174243 0.155617 0.221827 1.05188 1.26783 -0.884985 0 1.14236 1.10689 -0.244935 0.700584 
0 0 0 0 0 0 0.578143 0.408336 -0.911191 -0.607119 -0.0809554 -0.366031 -0.440946 0.804211 -0.505138 0.0713231 -0.298212 1.45513 0.182033 0.138639 0.208149 1.04363 1.27269 -0.898559 0 1.13746 1.09778 -0.244504 0.700239 
0 0 0 0 0 0 0.59127 0.416297 -0.930842 -0.58048 -0.100499 -0.348466 -0.45485 0.845996 -0.503475 0.0587743 -0.317596 1.45002 0.189815 0.12184 0.194243 1.03466 1.27746 -0.911823 0 1.13164 1.08855 -0.244011 0.699751 
0 0 0 0 0 0 0.604299 0.424198 -0.95031 -0.55392 -0.119878 -0.33075 -0.468589 0.887611 -0.50166 0.0462902 -0.336848 1.44471 0.197584 0.105222 0.180136 1.02498 1.28215 -0.924774 0 1.12493 1.07922 -0.243457 0.699124 
0 0 0 0 0 0 0.617226 0.432039 -0.969585 -0.527447 -0.139084 -0.312889 -0.482158 0.929046 -0.499692 0.0338731 -0.355959 1.43921 0.205332 0.0887882 0.165851 1.0146 1.28674 -0.937406 0 1.11731 1.06978 -0.242844 0.69836 
0 0 0 0 0 0 0.630045 0.439821 -0.988656 -0.501072 -0.158111 -0.294886 -0.495551 0.970294 -0.49757 0.0215249 -0.374924 1.4335 0.213056 0.0725418 0.151414 1.0035 1.29124 -0.949716 0 1.10879 1.06024 -0.24217 0.697464 
0 0 0 0 0 0 0.642748 0.447545 -1.00751 -0.474804 -0.17695 -0.276745 -0.508762 1.01134 -0.495292 0.00924778 -0.393736 1.42761 0.220747 0.0564849 0.136849 0.991699 1.29564 -0.961702 0 1.09938 1.05061 -0.241439 0.696438 
0 0 0 0 0 0 0.655329 0.455211 -1.02614 -0.448652 -0.195596 -0.258472 -0.521788 1.05219 -0.492857 -0.00295623 -0.412386 1.42152 0.228401 0.0406199 0.122184 0.9792 1.29995 -0.973359 0 1.08907 1.04087 -0.24065 0.695286 
0 0 0 0 0 0 0.667783 0.462821 -1.04454 -0.422626 -0.214039 -0.240072 -0.534623 1.09281 -0.490265 -0.0150852 -0.430869 1.41526 0.23601 0.0249486 0.107442 0.966006 1.30415 -0.984685 0 1.07789 1.03104 -0.239805 0.694011 
0 0 0 0 0 0 0.680104 0.470376 -1.06269 -0.396734 -0.232275 -0.221549 -0.547262 1.13322 -0.487513 -0.0271372 -0.449178 1.40881 0.24357 0.00947305 0.0926501 0.952123 1.30825 -0.995678 0 1.06582 1.02112 -0.238904 0.692616 
0 0 0 0 0 0 0.692284 0.477875 -1.08059 -0.370985 -0.250294 -0.202907 -0.5597 1.17339 -0.4846 -0.0391104 -0.467306 1.40219 0.251073 -0.00580517 0.0778341 0.937556 1.31223 -1.00633 0 1.05289 1.01112 -0.237948 0.691105 
0 0 0 0 0 0 0.704319 0.485321 -1.09822 -0.345388 -0.268092 -0.184153 -0.571931 1.21331 -0.481526 -0.0510029 -0.485245 1.3954 0.258515 -0.0208846 0.0630196 0.922313 1.31611 -1.01665 0 1.03909 1.00103 -0.236939 0.68948 
0 0 0 0 0 0 0.716201 0.492714 -1.11557 -0.319952 -0.285659 -0.165291 -0.583952 1.25299 -0.47829 -0.0628131 -0.50299 1.38844 0.265888 -0.0357639 0.0482325 0.906398 1.31987 -1.02663 0 1.02444 0.990853 -0.235877 0.687745 
0 0 0 0 0 0 0.727925 0.500055 -1.13264 -0.294685 -0.302991 -0.146325 -0.595757 1.2924 -0.47489 -0.0745392 -0.520534 1.38131 0.273187 -0.0504421 0.0334984 0.889821 1.32351 -1.03626 0 1.00895 0.9806 -0.234763 0.685904 
0 0 0 0 0 0 0.739485 0.507345 -1.14942 -0.269595 -0.32008 -0.127262 -0.607342 1.33155 -0.471326 -0.0861795 -0.537869 1.37403 0.280405 -0.0649182 0.018843 0.87259 1.32703 -1.04555 0 0.992621 0.970272 -0.233598 0.683959 
0 0 0 0 0 0 0.750874 0.514584 -1.16589 -0.244691 -0.33692 -0.108106 -0.618701 1.37042 -0.467596 -0.0977324 -0.55499 1.36659 0.287537 -0.0791917 0.00429166 0.854711 1.33043 -1.0545 0 0.975467 0.95987 -0.232384 0.681915 
0 0 0 0 0 0 0.762086 0.521775 -1.18206 -0.219981 -0.353503 -0.0888625 -0.629831 1.409 -0.463701 -0.109196 -0.571889 1.35899 0.294577 -0.0932618 -0.0101305 0.836195 1.33369 -1.0631 0 0.9575 0.949397 -0.231121 0.679773 
0 0 0 0 0 0 0.773115 0.528918 -1.1979 -0.195472 -0.369824 -0.0695368 -0.640726 1.44728 -0.459638 -0.12057 -0.588561 1.35125 0.301518 -0.107128 -0.0243984 0.817052 1.33683 -1.07136 0 0.938731 0.938857 -0.22981 0.677538 
0 0 0 0 0 0 0.783956 0.536013 -1.21341 -0.171172 -0.385876 -0.050134 -0.651381 1.48527 -0.455409 -0.131852 -0.604999 1.34337 0.308356 -0.120791 -0.0384876 0.79729 1.33983 -1.07927 0 0.919174 0.928253 -0.228451 0.675212 
0 0 0 0 0 0 0.794603 0.543062 -1.22858 -0.14709 -0.401654 -0.0306596 -0.661794 1.52294 -0.451011 -0.14304 -0.621196 1.33535 0.315083 -0.134251 -0.0523737 0.77692 1.34269 -1.08683 0 0.898841 0.917586 -0.227047 0.6728 
0 0 0 0 0 0 0.805049 0.550067 -1.24341 -0.123231 -0.41715 -0.011119 -0.671958 1.56029 -0.446444 -0.154133 -0.637147 1.32719 0.321695 -0.147506 -0.0660328 0.755955 1.3454 -1.09404 0 0.877747 0.906861 -0.225598 0.670304 
0 0 0 0 0 0 0.815289 0.557027 -1.25788 -0.0996043 -0.432359 0.00848237 -0.681869 1.59731 -0.441708 -0.165131 -0.652844 1.3189 0.328186 -0.160559 -0.0794416 0.734403 1.34798 -1.10091 0 0.855905 0.89608 -0.224105 0.667727 
0 0 0 0 0 0 0.825316 0.563944 -1.27199 -0.0762159 -0.447275 0.0281391 -0.691525 1.634 -0.436803 -0.17603 -0.668283 1.31048 0.33455 -0.173409 -0.092577 0.712279 1.3504 -1.10744 0 0.83333 0.885246 -0.222569 0.665072 
0 0 0 0 0 0 0.835126 0.570819 -1.28573 -0.053073 -0.461892 0.0478457 -0.700919 1.67034 -0.431727 -0.186832 -0.683456 1.30195 0.340782 -0.186058 -0.105416 0.689593 1.35267 -1.11361 0 0.810039 0.874362 -0.22099 0.662344 
0 0 0 0 0 0 0.844712 0.577653 -1.29909 -0.0301823 -0.476204 0.0675967 -0.710048 1.70633 -0.426481 -0.197533 -0.698358 1.29329 0.346877 -0.198505 -0.117938 0.66636 1.35479 -1.11945 0 0.786047 0.863431 -0.21937 0.659544 
0 0 0 0 0 0 0.854069 0.584447 -1.31207 -0.00755045 -0.490206 0.0873865 -0.718908 1.74195 -0.421064 -0.208133 -0.712984 1.28451 0.352829 -0.210753 -0.130121 0.642591 1.35674 -1.12494 0 0.761372 0.852455 -0.217709 0.656677 
0 0 0 0 0 0 0.863192 0.591202 -1.32465 0.0148162 -0.503893 0.10721 -0.727495 1.77721 -0.415476 -0.21863 -0.727326 1.27563 0.358634 -0.222802 -0.141944 0.618301 1.35854 -1.1301 0 0.73603 0.841438 -0.216008 0.653745 
0 0 0 0 0 0 0.872075 0.597918 -1.33684 0.0369113 -0.517258 0.12706 -0.735806 1.81209 -0.409717 -0.229024 -0.74138 1.26663 0.364286 -0.234653 -0.153387 0.593503 1.36017 -1.13491 0 0.710039 0.830382 -0.214269 0.650751 
0 0 0 0 0 0 0.880712 0.604597 -1.34862 0.0587288 -0.530297 0.146933 -0.743836 1.84658 -0.403786 -0.239313 -0.75514 1.25754 0.36978 -0.246309 -0.16443 0.568212 1.36162 -1.13939 0 0.683418 0.819291 -0.212492 0.647699 
0 0 0 0 0 0 0.889098 0.61124 -1.35998 0.080263 -0.543005 0.166822 -0.751581 1.88069 -0.397684 -0.249497 -0.7686 1.24834 0.375113 -0.25777 -0.175056 0.542443 1.36291 -1.14353 0 0.656187 0.808167 -0.210677 0.644591 
0 0 0 0 0 0 0.897229 0.617848 -1.37093 0.101508 -0.555376 0.186722 -0.759039 1.91439 -0.39141 -0.259574 -0.781756 1.23905 0.380279 -0.269039 -0.185246 0.516212 1.36401 -1.14734 0 0.628363 0.797012 -0.208825 0.641431 
0 0 0 0 0 0 0.905098 0.62442 -1.38145 0.122458 -0.567406 0.206627 -0.766206 1.94769 -0.384965 -0.269543 -0.794601 1.22967 0.385274 -0.280117 -0.194983 0.489532 1.36494 -1.15083 0 0.599968 0.78583 -0.206938 0.638221 
0 0 0 0 0 0 0.912702 0.630959 -1.39154 0.143108 -0.57909 0.226532 -0.773078 1.98057 -0.378349 -0.279403 -0.807131 1.2202 0.390094 -0.291007 -0.204251 0.462421 1.36569 -1.15398 0 0.571022 0.774624 -0.205016 0.634965 
0 0 0 0 0 0 0.920035 0.637465 -1.4012 0.163453 -0.590423 0.24643 -0.779652 2.01303 -0.371561 -0.289153 -0.81934 1.21065 0.394735 -0.301711 -0.213034 0.434895 1.36625 -1.15682 0 0.541545 0.763397 -0.203059 0.631666 
0 0 0 0 0 0 0.927092 0.643939 -1.41041 0.183488 -0.601401 0.266317 -0.785924 2.04506 -0.364602 -0.298793 -0.831223 1.20102 0.399193 -0.31223 -0.221318 0.40697 1.36661 -1.15933 0 0.51156 0.75215 -0.201068 0.628326 
0 0 0 0 0 0 0.933869 0.650382 -1.41918 0.203207 -0.612019 0.286186 -0.791893 2.07665 -0.357471 -0.308321 -0.842777 1.19131 0.403464 -0.322568 -0.22909 0.378663 1.36679 -1.16154 0 0.481087 0.740887 -0.199044 0.624948 
0 0 0 0 0 0 0.940361 0.656794 -1.42749 0.222606 -0.622273 0.306033 -0.797555 2.1078 -0.35017 -0.317736 -0.853995 1.18153 0.407545 -0.332726 -0.236335 0.349991 1.36677 -1.16343 0 0.450149 0.729611 -0.196988 0.621536 
0 0 0 0 0 0 0.946564 0.663176 -1.43534 0.241682 -0.63216 0.32585 -0.802907 2.13851 -0.342699 -0.327037 -0.864874 1.17168 0.411433 -0.342708 -0.243043 0.320972 1.36654 -1.16501 0 0.418769 0.718323 -0.194899 0.618092
[truncated: 9,064,682 more chars]
