# Supplementary material for: Simulation of Human Movement in Zero Gravity
Source: Sensors (Basel). 2024 Mar 9;24(6):1770. doi: 10.3390/s24061770 (PMC10976247; doi:10.3390/s24061770)
Supplement: Supplementary file 1 [file sensors-24-01770-s001.zip › supplementary/motion_data/4 ArmsRotatingSide/motion.sto]

UNKNOWN
version=1
nRows=457
nColumns=30
inDegrees=no
endheader
time	/jointset/global/yaw/value	/jointset/global/roll/value	/jointset/global/pitch/value	/jointset/global/longitudinal/value	/jointset/global/vertical/value	/jointset/global/lateral/value	/jointset/SpineL/SpineL_LL/value	/jointset/SpineL/SpineL_RR/value	/jointset/SpineL/SpineL_FE/value	/jointset/SpineU/SpineU_FE/value	/jointset/Hip_r/Hip_EF_r/value	/jointset/Hip_r/Hip_RR_r/value	/jointset/Hip_r/Hip_DB_r/value	/jointset/Knee_r/Knee_FE_r/value	/jointset/Hip_l/Hip_EF_l/value	/jointset/Hip_l/Hip_RR_l/value	/jointset/Hip_l/Hip_BD_l/value	/jointset/Knee_l/Knee_FE_l/value	/jointset/Shoulder_r/Shoulder_BD_r/value	/jointset/Shoulder_r/Shoulder_EF_r/value	/jointset/Shoulder_r/Shoulder_RR_r/value	/jointset/Elbow_r/Elbow_EF_r/value	/jointset/Shoulder_l/Shoulder_DB_l/value	/jointset/Shoulder_l/Shoulder_EF_l/value	/jointset/Shoulder_l/Shoulder_RR_l/value	/jointset/Elbow_l/Elbow_EF_l/value	/jointset/Neck/Neck_LL/value	/jointset/Neck/Neck_RR/value	/jointset/Neck/Neck_FE/value
      0.00000000	      2.29581871	     -0.02114759	     -0.05678088	      2.33700850	      1.12634798	      0.50777200	     -0.05145255	      0.01641007	      0.16205323	     -0.18300868	      0.37966856	      0.08833391	      0.18782755	     -0.80015163	      0.32532905	     -0.22506183	     -0.19916204	     -0.71810179	      0.02021573	     -0.01704008	     -0.06579230	      0.59151922	     -0.12445927	      0.04945418	      0.26751452	      0.63425775	      0.00000000	      0.00000000	      0.01745329
      0.03333400	      2.32793028	     -0.07452365	     -0.12649388	      2.34169031	      1.12672236	      0.50354556	      0.02057113	     -0.00569821	      0.25326797	     -0.12548151	      0.41125478	      0.09351759	      0.11218312	     -0.74910160	      0.40675851	     -0.17195164	     -0.25363755	     -0.71331232	      0.04406346	     -0.10003668	     -0.07066990	      0.61102839	     -0.10758551	     -0.04774542	      0.29834282	      0.65899534	      0.00000000	      0.00000000	      0.01745329
      0.06666700	      2.33243911	     -0.07347419	     -0.12739109	      2.34182551	      1.12559721	      0.50286309	      0.02119211	     -0.00165592	      0.25326665	     -0.12457006	      0.41269674	      0.09356426	      0.11251676	     -0.74971470	      0.40818872	     -0.17208768	     -0.25313056	     -0.71504827	      0.04267243	     -0.09609025	     -0.07095515	      0.61208030	     -0.10821780	     -0.04966452	      0.29830205	      0.65805777	      0.00000000	      0.00000000	      0.01745329
      0.10000000	      2.33642319	     -0.07172010	     -0.12781091	      2.34189979	      1.12452751	      0.50230620	      0.02055600	      0.00210932	      0.25317870	     -0.12424697	      0.41350366	      0.09370389	      0.11226087	     -0.75109190	      0.41026625	     -0.17186765	     -0.25297716	     -0.71691939	      0.04285792	     -0.09261086	     -0.07077543	      0.61233751	     -0.10744381	     -0.05207218	      0.29861606	      0.65710031	      0.00000000	      0.00000000	      0.01745329
      0.13333400	      2.34060128	     -0.07072680	     -0.12815998	      2.34189204	      1.12358465	      0.50171440	      0.01945583	      0.00588270	      0.25310687	     -0.12428535	      0.41426613	      0.09356654	      0.11234934	     -0.75337542	      0.41260652	     -0.17163046	     -0.25250194	     -0.71986101	      0.04377813	     -0.08944055	     -0.07032797	      0.61184117	     -0.10600830	     -0.05476342	      0.29911725	      0.65604246	      0.00000000	      0.00000000	      0.01745329
      0.16666700	      2.34820129	     -0.06589374	     -0.13101872	      2.34140665	      1.12188376	      0.50305393	      0.01839166	      0.00819169	      0.25553422	     -0.12280269	      0.42938190	      0.08845585	      0.11962920	     -0.78210272	      0.43462666	     -0.16611489	     -0.24802260	     -0.76196662	      0.04903994	     -0.08580759	     -0.06544318	      0.59321213	     -0.09812163	     -0.05262077	      0.30216815	      0.65175833	      0.00000000	      0.00000000	      0.01745329
      0.20000000	      2.35134751	     -0.06532686	     -0.13132895	      2.34177707	      1.12103691	      0.50242628	      0.01711740	      0.01107482	      0.25510768	     -0.12322441	      0.43034916	      0.08871267	      0.11852485	     -0.78247901	      0.43561099	     -0.16541925	     -0.24817638	     -0.76207814	      0.04831982	     -0.08289148	     -0.06541656	      0.59384503	     -0.09885511	     -0.05586508	      0.30230816	      0.65042586	      0.00000000	      0.00000000	      0.01745329
      0.23333400	      2.35326564	     -0.06407282	     -0.13094132	      2.34194977	      1.12009434	      0.50188296	      0.01622716	      0.01272830	      0.25507861	     -0.12384235	      0.43090523	      0.08879315	      0.11755437	     -0.78332748	      0.43632984	     -0.16477448	     -0.24843484	     -0.76265393	      0.04782577	     -0.08148451	     -0.06541452	      0.59408764	     -0.09880730	     -0.05823907	      0.30254547	      0.64951852	      0.00000000	      0.00000000	      0.01745329
      0.26666700	      2.35559616	     -0.06356142	     -0.13061006	      2.34201315	      1.11909519	      0.50107419	      0.01444371	      0.01427488	      0.25549457	     -0.12481554	      0.43124114	      0.08851308	      0.11661971	     -0.78548274	      0.43672023	     -0.16400698	     -0.24853657	     -0.76452635	      0.04705305	     -0.08027291	     -0.06545988	      0.59437192	     -0.09830773	     -0.06124586	      0.30292289	      0.64833209	      0.00000000	      0.00000000	      0.01745329
      0.30000000	      2.35562116	     -0.06346891	     -0.13057146	      2.34202058	      1.11797567	      0.50061613	      0.01444322	      0.01428673	      0.25552720	     -0.12482151	      0.43127739	      0.08849850	      0.11659269	     -0.78553070	      0.43674962	     -0.16398629	     -0.24852043	     -0.76457304	      0.04703891	     -0.08026029	     -0.06546098	      0.59437283	     -0.09827874	     -0.06127665	      0.30292959	      0.64830833	      0.00000000	      0.00000000	      0.01745329
      0.33333400	      2.35895858	     -0.06076370	     -0.12684042	      2.34099784	      1.11641472	      0.49830410	      0.00835929	      0.01130285	      0.26238345	     -0.12923536	      0.43066315	      0.08299506	      0.11525552	     -0.80587226	      0.43712144	     -0.15960726	     -0.24827157	     -0.78284413	      0.04019691	     -0.08503481	     -0.06632770	      0.59539959	     -0.09880470	     -0.06536340	      0.30187901	      0.64404050	      0.00000000	      0.00000000	      0.01745329
      0.36666700	      2.35899133	     -0.06066244	     -0.12682532	      2.34085985	      1.11513744	      0.49786350	      0.00841243	      0.01130009	      0.26241053	     -0.12917916	      0.43077740	      0.08296044	      0.11524675	     -0.80586341	      0.43713489	     -0.15959372	     -0.24825005	     -0.78287592	      0.04021157	     -0.08499964	     -0.06632229	      0.59541390	     -0.09884147	     -0.06528737	      0.30185375	      0.64404244	      0.00000000	      0.00000000	      0.01745329
      0.40000000	      2.35911848	     -0.05999031	     -0.12623339	      2.34070414	      1.11379490	      0.49750001	      0.00869199	      0.01107133	      0.26301724	     -0.12861701	      0.43136680	      0.08275114	      0.11513066	     -0.80608626	      0.43695410	     -0.15950878	     -0.24829054	     -0.78337443	      0.04017392	     -0.08503481	     -0.06631637	      0.59550996	     -0.09920526	     -0.06452212	      0.30159778	      0.64415282	      0.00000000	      0.00000000	      0.01745329
      0.43333400	      2.36878910	     -0.05461649	     -0.12521575	      2.34118716	      1.11184508	      0.49625449	     -0.00236198	      0.00825589	      0.26710025	     -0.13367807	      0.44038249	      0.06887484	      0.11533529	     -0.83728285	      0.44551851	     -0.15190715	     -0.24448328	     -0.81013862	      0.03500175	     -0.09350641	     -0.06673686	      0.60109971	     -0.10895937	     -0.05019968	      0.28796253	      0.63970675	      0.00000000	      0.00000000	      0.01745329
      0.46666700	      2.36708742	     -0.05376133	     -0.12535106	      2.34118274	      1.11062676	      0.49629788	     -0.00260519	      0.00633282	      0.26861463	     -0.13197926	      0.44173027	      0.06797294	      0.11570717	     -0.83793067	      0.44556000	     -0.15135544	     -0.24390323	     -0.81125861	      0.03463160	     -0.09269496	     -0.06665509	      0.60223002	     -0.10638330	     -0.04763642	      0.28740264	      0.64032317	      0.00000000	      0.00000000	      0.01745329
      0.50000000	      2.36705795	     -0.05371251	     -0.12529172	      2.34114622	      1.10961481	      0.49594211	     -0.00257468	      0.00629506	      0.26865003	     -0.13197234	      0.44181084	      0.06794179	      0.11571555	     -0.83793926	      0.44559435	     -0.15134584	     -0.24385166	     -0.81128294	      0.03464483	     -0.09271096	     -0.06665123	      0.60224385	     -0.10635578	     -0.04757775	      0.28737197	      0.64032746	      0.00000000	      0.00000000	      0.01745329
      0.53333400	      2.36714492	     -0.04211786	     -0.13371492	      2.34164868	      1.10782540	      0.49846545	     -0.01421113	      0.00307743	      0.28478781	     -0.15122911	      0.47053140	      0.04424987	      0.12419355	     -0.87489883	      0.46301352	     -0.13191352	     -0.22312761	     -0.83992685	      0.03290654	     -0.09137990	     -0.06673094	      0.63268613	     -0.10044615	     -0.03119624	      0.24769366	      0.63928189	      0.00000000	      0.00000000	      0.01745329
      0.56666700	      2.36658413	     -0.04212584	     -0.13282878	      2.34150809	      1.10708747	      0.49828454	     -0.01412407	      0.00247962	      0.28708977	     -0.15065049	      0.47004092	      0.04436856	      0.12430499	     -0.87503941	      0.46245350	     -0.13196854	     -0.22302590	     -0.83990096	      0.03342802	     -0.09209035	     -0.06661755	      0.63253425	     -0.10034404	     -0.03040564	      0.24710533	      0.63984714	      0.00000000	      0.00000000	      0.01745329
      0.60000000	      2.36644797	     -0.04210223	     -0.13255162	      2.34145573	      1.10651951	      0.49804975	     -0.01402395	      0.00228240	      0.28776049	     -0.15051702	      0.46995116	      0.04438867	      0.12433685	     -0.87510796	      0.46219073	     -0.13201572	     -0.22297739	     -0.83998503	      0.03348846	     -0.09237475	     -0.06660911	      0.63247487	     -0.10029911	     -0.03015584	      0.24694904	      0.64004257	      0.00000000	      0.00000000	      0.01745329
      0.63333400	      2.36575015	     -0.04221553	     -0.13160071	      2.34119854	      1.10610983	      0.49776173	     -0.01351912	      0.00121403	      0.29115678	     -0.14965521	      0.46912309	      0.04448486	      0.12454047	     -0.87574531	      0.46046910	     -0.13233531	     -0.22278610	     -0.84071979	      0.03344495	     -0.09377156	     -0.06663297	      0.63224935	     -0.10001903	     -0.02879245	      0.24628923	      0.64113693	      0.00000000	      0.00000000	      0.01745329
      0.66666700	      2.36576444	     -0.04233702	     -0.13112731	      2.34114455	      1.10576180	      0.49776664	     -0.01341968	      0.00112043	      0.29199294	     -0.14970368	      0.46893957	      0.04450114	      0.12461127	     -0.87589721	      0.46010011	     -0.13242081	     -0.22268874	     -0.84086143	      0.03332122	     -0.09417524	     -0.06666073	      0.63219979	     -0.09991908	     -0.02877521	      0.24611945	      0.64136108	      0.00000000	      0.00000000	      0.01745329
      0.70000000	      2.36560041	     -0.04259380	     -0.12973129	      2.34083508	      1.10571971	      0.49752906	     -0.01281959	      0.00057096	      0.29593351	     -0.14945922	      0.46754001	      0.04465392	      0.12490551	     -0.87671376	      0.45801113	     -0.13285506	     -0.22236600	     -0.84160049	      0.03253055	     -0.09580631	     -0.06680106	      0.63212396	     -0.09938290	     -0.02844823	      0.24543464	      0.64247053	      0.00000000	      0.00000000	      0.01745329
      0.73333400	      2.36680414	     -0.04251965	     -0.12742224	      2.33896765	      1.10591805	      0.49580184	     -0.01208791	      0.00096116	      0.30805163	     -0.15615103	      0.46029554	      0.04583067	      0.12567683	     -0.87921383	      0.44986333	     -0.13418593	     -0.22173241	     -0.84258323	      0.02998843	     -0.10411867	     -0.06707198	      0.63236556	     -0.09737719	     -0.03449030	      0.24218530	      0.64538814	      0.00000000	      0.00000000	      0.01745329
      0.76666700	      2.36680318	     -0.04257514	     -0.12729007	      2.33922725	      1.10618304	      0.49610482	     -0.01214492	      0.00095837	      0.30814947	     -0.15615765	      0.46027549	      0.04583479	      0.12569069	     -0.87918336	      0.44986915	     -0.13417968	     -0.22173542	     -0.84253341	      0.03002508	     -0.10411673	     -0.06705955	      0.63240189	     -0.09739212	     -0.03452713	      0.24215681	      0.64540538	      0.00000000	      0.00000000	      0.01745329
      0.80000000	      2.36261085	     -0.04139761	     -0.12923258	      2.33809614	      1.10727705	      0.49448314	     -0.01565066	     -0.00196519	      0.32860788	     -0.16910078	      0.45117027	      0.04988343	      0.12679037	     -0.86061225	      0.43903071	     -0.13557677	     -0.21991110	     -0.82178683	      0.03069694	     -0.10775642	     -0.06507467	      0.65178300	     -0.10391730	     -0.04716112	      0.22792166	      0.65196442	      0.00000000	      0.00000000	      0.01745329
      0.83333400	      2.36371639	     -0.04192635	     -0.12831280	      2.33821280	      1.10782791	      0.49487156	     -0.01477644	     -0.00158497	      0.33060896	     -0.16826103	      0.45147893	      0.04962036	      0.12732598	     -0.86003710	      0.43837327	     -0.13629068	     -0.21891466	     -0.82146348	      0.02886754	     -0.10731012	     -0.06546165	      0.65286956	     -0.10246483	     -0.04627608	      0.22741861	      0.65286414	      0.00000000	      0.00000000	      0.01745329
      0.86666700	      2.36376436	     -0.04196297	     -0.12827261	      2.33852358	      1.10847447	      0.49538251	     -0.01478171	     -0.00155385	      0.33069692	     -0.16827017	      0.45141046	      0.04962261	      0.12734353	     -0.86003851	      0.43832043	     -0.13631233	     -0.21890385	     -0.82145041	      0.02882308	     -0.10730794	     -0.06547166	      0.65293415	     -0.10246859	     -0.04632076	      0.22738898	      0.65286681	      0.00000000	      0.00000000	      0.01745329
      0.90000000	      2.36422266	     -0.04253717	     -0.12776353	      2.33880005	      1.10926840	      0.49580059	     -0.01484522	     -0.00119635	      0.33145613	     -0.16801700	      0.45112010	      0.04960146	      0.12753439	     -0.85982682	      0.43818138	     -0.13650563	     -0.21857743	     -0.82115599	      0.02847059	     -0.10693744	     -0.06555791	      0.65356659	     -0.10266851	     -0.04661499	      0.22714439	      0.65281139	      0.00000000	      0.00000000	      0.01745329
      0.93333400	      2.36462193	     -0.04284203	     -0.12748528	      2.33913660	      1.11010180	      0.49624373	     -0.01483647	     -0.00084177	      0.33221058	     -0.16782346	      0.45064976	      0.04963500	      0.12765676	     -0.85955912	      0.43792029	     -0.13669958	     -0.21830872	     -0.82078744	      0.02809820	     -0.10665465	     -0.06566074	      0.65423967	     -0.10297667	     -0.04697500	      0.22687203	      0.65269886	      0.00000000	      0.00000000	      0.01745329
      0.96666700	      2.36492744	     -0.04314392	     -0.12731409	      2.33949378	      1.11103543	      0.49666427	     -0.01482048	     -0.00055177	      0.33294816	     -0.16771457	      0.45006256	      0.04969163	      0.12777233	     -0.85919345	      0.43759497	     -0.13691547	     -0.21801653	     -0.82031194	      0.02770872	     -0.10652911	     -0.06577563	      0.65489219	     -0.10332338	     -0.04736492	      0.22658854	      0.65255027	      0.00000000	      0.00000000	      0.01745329
      1.00000000	      2.36514339	     -0.04340872	     -0.12726858	      2.33985976	      1.11210669	      0.49704952	     -0.01478690	     -0.00032276	      0.33366991	     -0.16766164	      0.44936627	      0.04977119	      0.12787414	     -0.85871075	      0.43720355	     -0.13715358	     -0.21770293	     -0.81971570	      0.02730344	     -0.10653555	     -0.06589493	      0.65549948	     -0.10362510	     -0.04776345	      0.22631305	      0.65238591	      0.00000000	      0.00000000	      0.01745329
      1.03333400	      2.36648774	     -0.03639648	     -0.13278025	      2.33487151	      1.11580612	      0.49357589	     -0.02166438	     -0.00207143	      0.37791599	     -0.18732125	      0.41166676	      0.05631507	      0.13577325	     -0.78688157	      0.39941678	     -0.15531278	     -0.20515835	     -0.74393379	      0.02614999	     -0.13836409	     -0.06881388	      0.70157749	     -0.10143292	     -0.06559795	      0.19980055	      0.64555773	      0.00000000	      0.00000000	      0.01745329
      1.06666700	      2.36647984	     -0.03643790	     -0.13277824	      2.33526317	      1.11721064	      0.49391867	     -0.02166097	     -0.00206447	      0.37796406	     -0.18731072	      0.41161001	      0.05632554	      0.13580102	     -0.78691074	      0.39937088	     -0.15532819	     -0.20514135	     -0.74394667	      0.02611475	     -0.13836111	     -0.06882126	      0.70160706	     -0.10139163	     -0.06558087	      0.19978243	      0.64557873	      0.00000000	      0.00000000	      0.01745329
      1.10000000	      2.36646538	     -0.03650828	     -0.13284182	      2.33559191	      1.11885786	      0.49415990	     -0.02164189	     -0.00205617	      0.37804862	     -0.18721555	      0.41150753	      0.05633758	      0.13584112	     -0.78692303	      0.39930336	     -0.15535748	     -0.20509629	     -0.74393873	      0.02608239	     -0.13830967	     -0.06882463	      0.70164775	     -0.10133049	     -0.06550912	      0.19976599	      0.64563169	      0.00000000	      0.00000000	      0.01745329
      1.13333400	      2.36611536	     -0.03693542	     -0.13443202	      2.33586585	      1.12066432	      0.49468362	     -0.02035098	     -0.00139429	      0.38164799	     -0.18276844	      0.40904269	      0.05705208	      0.13590142	     -0.78492651	      0.39820616	     -0.15620518	     -0.20326036	     -0.74135710	      0.02506408	     -0.13540488	     -0.06885540	      0.70285959	     -0.09864915	     -0.06242585	      0.19933322	      0.64779566	      0.00000000	      0.00000000	      0.01745329
      1.16666700	      2.36442772	     -0.03801105	     -0.14043473	      2.33607472	      1.12323787	      0.49699172	     -0.01558648	      0.00378031	      0.38236242	     -0.18368384	      0.40591014	      0.06078128	      0.13792036	     -0.75428274	      0.39418584	     -0.15835750	     -0.19750207	     -0.71176340	      0.02896353	     -0.13139172	     -0.06648753	      0.70642434	     -0.08464982	     -0.06075160	      0.19558709	      0.65890608	      0.00000000	      0.00000000	      0.01745329
      1.20000000	      2.36439436	     -0.03837314	     -0.14087037	      2.33609067	      1.12531329	      0.49679537	     -0.01544521	      0.00441032	      0.38691135	     -0.17995121	      0.40294706	      0.06169060	      0.13775344	     -0.75299499	      0.39137219	     -0.15867683	     -0.19760194	     -0.71043568	      0.02923677	     -0.12893602	     -0.06626188	      0.70790591	     -0.08567549	     -0.05959922	      0.19458648	      0.66032592	      0.00000000	      0.00000000	      0.01745329
      1.23333400	      2.35666958	     -0.04284852	     -0.14149188	      2.33392445	      1.12878615	      0.49465877	     -0.00998026	      0.00948540	      0.40415915	     -0.19335551	      0.37436215	      0.07599126	      0.13554855	     -0.69469303	      0.35983701	     -0.16270216	     -0.19618190	     -0.65576337	      0.03212671	     -0.13048775	     -0.06420011	      0.72419000	     -0.08163290	     -0.07130921	      0.17828374	      0.68920503	      0.00000000	      0.00000000	      0.01745329
      1.26666700	      2.35672551	     -0.04291970	     -0.14224034	      2.33411323	      1.13086759	      0.49467917	     -0.00966343	      0.00975718	      0.40694736	     -0.18905438	      0.37242440	      0.07641743	      0.13524637	     -0.69431535	      0.35924763	     -0.16321751	     -0.19530190	     -0.65488095	      0.03041305	     -0.12684722	     -0.06463963	      0.72578461	     -0.07892576	     -0.06836056	      0.17820049	      0.69137855	      0.00000000	      0.00000000	      0.01745329
      1.30000000	      2.35663062	     -0.04330555	     -0.14605537	      2.33515917	      1.13299627	      0.49633782	     -0.00759496	      0.01049764	      0.40335529	     -0.18607736	      0.37288649	      0.07705799	      0.13522329	     -0.68226720	      0.36022744	     -0.16420073	     -0.19245288	     -0.64391132	      0.02777591	     -0.11901371	     -0.06599527	      0.73004164	     -0.06855095	     -0.06181218	      0.17799578	      0.70097064	      0.00000000	      0.00000000	      0.01745329
      1.33333400	      2.35576142	     -0.04361346	     -0.14769724	      2.33541398	      1.13497795	      0.49619901	     -0.00746866	      0.01017439	      0.40721768	     -0.18023965	      0.37009012	      0.07754131	      0.13538627	     -0.68053726	      0.35847467	     -0.16446105	     -0.19242079	     -0.64209553	      0.02819512	     -0.11485070	     -0.06609981	      0.73190257	     -0.06730545	     -0.05784136	      0.17780719	      0.70394641	      0.00000000	      0.00000000	      0.01745329
      1.36666700	      2.35031904	     -0.04841515	     -0.14608486	      2.33427044	      1.13792123	      0.49503175	     -0.00080467	      0.01135711	      0.41368980	     -0.19615221	      0.34062053	      0.08885488	      0.13063527	     -0.62053257	      0.32976041	     -0.16767598	     -0.19113196	     -0.58951363	      0.03195027	     -0.10358432	     -0.07864800	      0.74324023	     -0.05944843	     -0.06356504	      0.17741262	      0.74171164	      0.00000000	      0.00000000	      0.01745329
      1.40000000	      2.34957317	     -0.04859636	     -0.14808111	      2.33479290	      1.13977587	      0.49514722	     -0.00142991	      0.01066955	      0.41555878	     -0.19205809	      0.33911476	      0.08910575	      0.13053182	     -0.61984837	      0.32900615	     -0.16791920	     -0.19100793	     -0.58863400	      0.03013740	     -0.09952935	     -0.07953354	      0.74448641	     -0.05550846	     -0.06059517	      0.17858330	      0.74321092	      0.00000000	      0.00000000	      0.01745329
      1.43333400	      2.34795364	     -0.04866347	     -0.15251429	      2.33624216	      1.14166811	      0.49682783	     -0.00010454	      0.00919315	      0.41048536	     -0.18959422	      0.34145339	      0.08907236	      0.13076516	     -0.60750590	      0.33112294	     -0.16841661	     -0.18839200	     -0.57800193	      0.02391339	     -0.08845387	     -0.08423966	      0.74616833	     -0.04202558	     -0.05654007	      0.18547820	      0.74633537	      0.00000000	      0.00000000	      0.01745329
      1.46666700	      2.34656266	     -0.04904210	     -0.15490203	      2.33688292	      1.14334412	      0.49711094	     -0.00074050	      0.00816116	      0.41315559	     -0.18458543	      0.33915988	      0.08960050	      0.13032469	     -0.60418872	      0.32979688	     -0.16866092	     -0.18803982	     -0.57482917	      0.02310495	     -0.08330289	     -0.08571809	      0.74703272	     -0.03890581	     -0.05320234	      0.18793036	      0.74774155	      0.00000000	      0.00000000	      0.01745329
      1.50000000	      2.34298625	     -0.05142659	     -0.15822283	      2.33634198	      1.14669912	      0.49634800	      0.00328396	      0.00452786	      0.42560015	     -0.19507879	      0.31083112	      0.09761433	      0.12579279	     -0.53512447	      0.30331658	     -0.17213958	     -0.18374015	     -0.51366510	      0.02981640	     -0.06502235	     -0.12254295	      0.72862505	     -0.04352011	     -0.05341312	      0.23641935	      0.74672011	      0.00000000	      0.00000000	      0.01745329
      1.53333400	      2.34282454	     -0.05182780	     -0.15989477	      2.33698402	      1.14840549	      0.49674577	      0.00303194	      0.00434632	      0.42653042	     -0.19239428	      0.30967928	      0.09782679	      0.12611692	     -0.53472112	      0.30274607	     -0.17228430	     -0.18368160	     -0.51303650	      0.02448615	     -0.06163691	     -0.12522768	      0.72986273	     -0.03847133	     -0.05018722	      0.23923230	      0.74796585	      0.00000000	      0.00000000	      0.01745329
      1.56666700	      2.34230655	     -0.05218135	     -0.16277907	      2.33824223	      1.15017660	      0.49751146	      0.00091144	      0.00414136	      0.42488691	     -0.19037945	      0.30965825	      0.09832687	      0.12503916	     -0.53078743	      0.30354802	     -0.17218975	     -0.18319903	     -0.50920157	      0.01920027	     -0.05621286	     -0.12879152	      0.73206600	     -0.03210426	     -0.04747237	      0.24349923	      0.74879810	      0.00000000	      0.00000000	      0.01745329
      1.60000000	      2.34134282	     -0.05189668	     -0.16703437	      2.34031839	      1.15213969	      0.49942964	      0.00019668	      0.00396841	      0.41909906	     -0.18936307	      0.31135352	      0.09877052	      0.12496107	     -0.51341685	      0.30480125	     -0.17206240	     -0.18108822	     -0.49433181	      0.01538037	     -0.04837462	     -0.13801615	      0.73579687	     -0.02853698	     -0.04060851	      0.25324628	      0.74970849	      0.00000000	      0.00000000	      0.01745329
      1.63333400	      2.33947738	     -0.05225649	     -0.16871458	      2.34114099	      1.15386535	      0.49960251	     -0.00240177	      0.00245575	      0.42095865	     -0.18732455	      0.30845516	      0.09941875	      0.12409558	     -0.51082227	      0.30319773	     -0.17214884	     -0.18121308	     -0.49155401	      0.01607068	     -0.04756076	     -0.13992251	      0.73649496	     -0.02651137	     -0.03794675	      0.25572616	      0.75040836	      0.00000000	      0.00000000	      0.01745329
      1.66666700	      2.34042618	     -0.05052434	     -0.17192426	      2.34114946	      1.15651967	      0.49956739	     -0.00958894	      0.00710774	      0.42766854	     -0.19316697	      0.28596128	      0.10427729	      0.12337252	     -0.45267389	      0.28149928	     -0.17477556	     -0.17392607	     -0.44017056	      0.02405386	     -0.05145843	     -0.17376678	      0.74215601	     -0.03036044	     -0.02877471	      0.28753267	      0.74773272	      0.00000000	      0.00000000	      0.01745329
      1.70000000	      2.33901375	     -0.05075504	     -0.17296860	      2.34179586	      1.15802717	      0.49984599	     -0.00984756	      0.00645466	      0.42830737	     -0.19255841	      0.28347735	      0.10472534	      0.12376673	     -0.45248526	      0.28082356	     -0.17476413	     -0.17396459	     -0.43891861	      0.02004645	     -0.05089771	     -0.17626656	      0.74281823	     -0.02596883	     -0.02710097	      0.29001565	      0.74828624	      0.00000000	      0.00000000	      0.01745329
      1.73333400	      2.33846020	     -0.05119459	     -0.17533036	      2.34293742	      1.15933596	      0.50048188	     -0.01174067	      0.00613993	      0.42725348	     -0.19137965	      0.28349914	      0.10531527	      0.12261904	     -0.44813400	      0.27970936	     -0.17475236	     -0.17377957	     -0.43482821	      0.01689363	     -0.04965234	     -0.17913874	      0.74332083	     -0.02179642	     -0.02344239	      0.29264387	      0.74902316	      0.00000000	      0.00000000	      0.01745329
      1.76666700	      2.33818564	     -0.05126076	     -0.17969449	      2.34412751	      1.16095476	      0.50132436	     -0.01560658	      0.01157743	      0.42937290	     -0.19155004	      0.27449215	      0.10934194	      0.12106140	     -0.41725044	      0.27169557	     -0.17463739	     -0.17145874	     -0.40372419	      0.02127743	     -0.04771542	     -0.19247532	      0.73860802	     -0.02650542	     -0.01369864	      0.30299454	      0.74239204	      0.00000000	      0.00000000	      0.01745329
      1.80000000	      2.33803476	     -0.05179096	     -0.18146256	      2.34470211	      1.16180688	      0.50167011	     -0.01447335	      0.01191307	      0.42954007	     -0.19137323	      0.27360221	      0.10961759	      0.12151487	     -0.41563758	      0.27046951	     -0.17484050	     -0.17081648	     -0.40230396	      0.01510746	     -0.04709735	     -0.19488583	      0.73845175	     -0.02197129	     -0.01260450	      0.30481974	      0.74231677	      0.00000000	      0.00000000	      0.01745329
      1.83333400	      2.33764607	     -0.05211534	     -0.18358374	      2.34553791	      1.16251676	      0.50222648	     -0.01499222	      0.01208482	      0.42931445	     -0.19052526	      0.27310147	      0.10994107	      0.12109665	     -0.41371997	      0.27044726	     -0.17471269	     -0.17090033	     -0.40014271	      0.01334077	     -0.04584061	     -0.19590232	      0.73812108	     -0.02078992	     -0.01121585	      0.30550548	      0.74205724	      0.00000000	      0.00000000	      0.01745329
      1.86666700	      2.33760155	     -0.05228463	     -0.18452885	      2.34612521	      1.16327495	      0.50259931	     -0.01505388	      0.01215131	      0.42913228	     -0.19034625	      0.27292796	      0.10999575	      0.12107702	     -0.41331854	      0.27031901	     -0.17470771	     -0.17090912	     -0.39972210	      0.01285011	     -0.04553650	     -0.19613455	      0.73806311	     -0.02052809	     -0.01090180	      0.30564532	      0.74201443	      0.00000000	      0.00000000	      0.01745329
      1.90000000	      2.33625263	     -0.05362222	     -0.19268353	      2.34947216	      1.16419970	      0.50449301	     -0.01681734	      0.01351385	      0.42458568	     -0.18666188	      0.27845261	      0.11114830	      0.11737930	     -0.39385218	      0.27503914	     -0.17308354	     -0.17185971	     -0.38035964	      0.00336528	     -0.03769938	     -0.20294075	      0.73463069	     -0.01760959	     -0.00306361	      0.31016789	      0.73841410	      0.00000000	      0.00000000	      0.01745329
      1.93333400	      2.33403920	     -0.05397827	     -0.19444928	      2.35044239	      1.16472667	      0.50481496	     -0.01816123	      0.01201450	      0.42693457	     -0.18483893	      0.27636647	      0.11174758	      0.11628510	     -0.39156359	      0.27433376	     -0.17307171	     -0.17206912	     -0.37737482	      0.00482648	     -0.03672512	     -0.20385649	      0.73376825	     -0.01734040	     -0.00141765	      0.31161068	      0.73744101	      0.00000000	      0.00000000	      0.01745329
      1.96666700	      2.33203130	     -0.05445073	     -0.19681862	      2.35198580	      1.16556221	      0.50540405	     -0.01953776	      0.01026325	      0.42521524	     -0.18659808	      0.27813409	      0.11212621	      0.11465794	     -0.38482606	      0.27444533	     -0.17285844	     -0.17263614	     -0.37105334	      0.00303507	     -0.03626065	     -0.20673011	      0.73334944	     -0.01511376	     -0.00139241	      0.31523788	      0.73527808	      0.00000000	      0.00000000	      0.01745329
      2.00000000	      2.32890751	     -0.05591207	     -0.20383866	      2.35448523	      1.16662699	      0.50668853	     -0.01786454	      0.00817286	      0.42691655	     -0.18538481	      0.27896845	      0.11331011	      0.11172686	     -0.36256614	      0.27342011	     -0.17311503	     -0.17239193	     -0.34804281	     -0.00029690	     -0.03074517	     -0.21844201	      0.73769786	     -0.01570313	      0.00177823	      0.32996474	      0.73106578	      0.00000000	      0.00000000	      0.01745329
      2.03333400	      2.32702665	     -0.05601200	     -0.20423528	      2.35541681	      1.16723330	      0.50706801	     -0.01873696	      0.00661345	      0.42789147	     -0.18555834	      0.27716483	      0.11364247	      0.11112259	     -0.36227781	      0.27326767	     -0.17313620	     -0.17271463	     -0.34683489	      0.00037606	     -0.03178414	     -0.21941031	      0.73801227	     -0.01441254	      0.00251115	      0.33187112	      0.73174199	      0.00000000	      0.00000000	      0.01745329
      2.06666700	      2.32700945	     -0.05597869	     -0.20426351	      2.35642128	      1.16772784	      0.50749452	     -0.01868528	      0.00660412	      0.42792214	     -0.18560397	      0.27708703	      0.11364866	      0.11114770	     -0.36225879	      0.27316974	     -0.17315384	     -0.17270647	     -0.34682250	      0.00031666	     -0.03182843	     -0.21946666	      0.73804384	     -0.01430686	      0.00247965	      0.33196273	      0.73178652	      0.00000000	      0.00000000	      0.01745329
      2.10000000	      2.32533118	     -0.05641925	     -0.20653951	      2.35762588	      1.16803170	      0.50851779	     -0.01414104	      0.00558381	      0.42636390	     -0.18528142	      0.27774411	      0.11391276	      0.11043366	     -0.35817675	      0.27393085	     -0.17323896	     -0.17178144	     -0.34245278	     -0.00989350	     -0.03095830	     -0.22460638	      0.74158604	     -0.00658111	      0.00522657	      0.33855274	      0.73794189	      0.00000000	      0.00000000	      0.01745329
      2.13333400	      2.32547842	     -0.07626170	     -0.21047379	      2.35966968	      1.16792042	      0.50630387	      0.01273769	      0.00511541	      0.43948307	     -0.20675027	      0.26235126	      0.12457786	      0.08484304	     -0.32029245	      0.26296815	     -0.17318751	     -0.19409147	     -0.30227090	      0.00809823	     -0.02704452	     -0.27663580	      0.77655729	     -0.04099079	     -0.00924404	      0.43730422	      0.84123175	      0.00000000	      0.00000000	      0.01745329
      2.16666700	      2.32562285	     -0.07574454	     -0.21141850	      2.36038612	      1.16775804	      0.50720496	      0.01662737	      0.00607126	      0.43845518	     -0.20709901	      0.26271838	      0.12444132	      0.08612099	     -0.31992665	      0.26502180	     -0.17334490	     -0.19242074	     -0.30231730	      0.00289395	     -0.02814833	     -0.27913518	      0.77558851	     -0.04045229	     -0.00635616	      0.43850417	      0.84264743	      0.00000000	      0.00000000	      0.01745329
      2.20000000	      2.32573438	     -0.07541138	     -0.21276437	      2.36126352	      1.16740886	      0.50814359	      0.02096168	      0.00677153	      0.43655746	     -0.20787190	      0.26448847	      0.12438414	      0.08678998	     -0.31887367	      0.26693234	     -0.17333408	     -0.19158638	     -0.30224630	     -0.00202693	     -0.03029398	     -0.28171314	      0.77316483	     -0.04051326	     -0.00230725	      0.43938579	      0.84560226	      0.00000000	      0.00000000	      0.01745329
      2.23333400	      2.32566791	     -0.07531409	     -0.21299754	      2.36208418	      1.16702601	      0.50869701	      0.02157658	      0.00686529	      0.43624267	     -0.20806006	      0.26464156	      0.12441008	      0.08677676	     -0.31876658	      0.26732124	     -0.17329196	     -0.19155183	     -0.30217866	     -0.00261241	     -0.03067300	     -0.28206148	      0.77262574	     -0.04055001	     -0.00172390	      0.43950523	      0.84617372	      0.00000000	      0.00000000	      0.01745329
      2.26666700	      2.32914391	     -0.08409693	     -0.22179165	      2.36734079	      1.16679143	      0.51067994	      0.02704412	      0.01433050	      0.42912649	     -0.20781035	      0.27762571	      0.12835405	      0.07412240	     -0.31473759	      0.28994805	     -0.16872803	     -0.20429715	     -0.30383807	     -0.00923816	     -0.01823688	     -0.29387978	      0.73758352	     -0.04755212	      0.01190551	      0.45218842	      0.88251558	      0.00000000	      0.00000000	      0.01745329
      2.30000000	      2.32526536	     -0.08445983	     -0.22229178	      2.36758498	      1.16646522	      0.51069354	      0.03335858	      0.01077925	      0.43074641	     -0.20917179	      0.27810684	      0.12852954	      0.07481153	     -0.31541725	      0.28897779	     -0.16935045	     -0.20359827	     -0.30716912	     -0.01156234	     -0.01920071	     -0.29533693	      0.73404471	     -0.04891959	      0.01145332	      0.45418791	      0.88484587	      0.00000000	      0.00000000	      0.01745329
      2.33333400	      2.32523479	     -0.08445157	     -0.22228179	      2.36818550	      1.16609656	      0.51064888	      0.03338914	      0.01076548	      0.43077283	     -0.20919221	      0.27809480	      0.12853596	      0.07481433	     -0.31542933	      0.28899372	     -0.16935263	     -0.20358991	     -0.30719497	     -0.01156131	     -0.01915210	     -0.29534698	      0.73400259	     -0.04889603	      0.01139400	      0.45423359	      0.88487180	      0.00000000	      0.00000000	      0.01745329
      2.36666700	      2.32126129	     -0.08596496	     -0.22387392	      2.36959105	      1.16579655	      0.51095215	      0.03553970	      0.00778105	      0.43000657	     -0.20742871	      0.28020838	      0.12942478	      0.07198889	     -0.31568609	      0.29359932	     -0.16865757	     -0.20499080	     -0.30863969	     -0.01778124	     -0.01087086	     -0.29748887	      0.73190497	     -0.04746492	      0.01030962	      0.45819327	      0.88840566	      0.00000000	      0.00000000	      0.01745329
      2.40000000	      2.32125798	     -0.08592000	     -0.22388622	      2.36996577	      1.16547659	      0.51070684	      0.03561897	      0.00777512	      0.42997181	     -0.20744696	      0.28030631	      0.12942601	      0.07199600	     -0.31565989	      0.29360320	     -0.16865800	     -0.20501375	     -0.30868126	     -0.01780905	     -0.01081470	     -0.29751292	      0.73186360	     -0.04747619	      0.01029342	      0.45822963	      0.88843538	      0.00000000	      0.00000000	      0.01745329
      2.43333400	      2.31927987	     -0.09942546	     -0.22924865	      2.37514645	      1.16500456	      0.51150346	      0.05288385	     -0.00366563	      0.42403292	     -0.20762480	      0.30253351	      0.13602944	      0.05598240	     -0.33814007	      0.32592173	     -0.16690910	     -0.22797757	     -0.34981102	     -0.02345457	      0.02695890	     -0.32662870	      0.68804180	     -0.06411658	      0.01008984	      0.48990300	      0.92320678	      0.00000000	      0.00000000	      0.01745329
      2.46666700	      2.31923931	     -0.09933155	     -0.22923441	      2.37535658	      1.16458481	      0.51116413	      0.05292969	     -0.00367434	      0.42404817	     -0.20760114	      0.30251957	      0.13603144	      0.05597924	     -0.33813801	      0.32599723	     -0.16690722	     -0.22794201	     -0.34978684	     -0.02353956	      0.02699036	     -0.32667506	      0.68806316	     -0.06403164	      0.01010680	      0.48993681	      0.92320924	      0.00000000	      0.00000000	      0.01745329
      2.50000000	      2.31814718	     -0.09871763	     -0.22932449	      2.37577630	      1.16399676	      0.51119804	      0.05360215	     -0.00450752	      0.42446782	     -0.20586896	      0.30206353	      0.13617759	      0.05551336	     -0.33847154	      0.32845269	     -0.16695120	     -0.22696152	     -0.34965746	     -0.03098386	      0.02925126	     -0.32990197	      0.68977036	     -0.05980129	      0.01125703	      0.49190035	      0.92350944	      0.00000000	      0.00000000	      0.01745329
      2.53333400	      2.31815783	     -0.09872802	     -0.22931376	      2.37588953	      1.16340080	      0.51088516	      0.05360782	     -0.00452254	      0.42441720	     -0.20590262	      0.30216951	      0.13617417	      0.05552425	     -0.33843883	      0.32847912	     -0.16695733	     -0.22694218	     -0.34967838	     -0.03106039	      0.02926497	     -0.32996618	      0.68977783	     -0.05976130	      0.01124991	      0.49193737	      0.92349268	      0.00000000	      0.00000000	      0.01745329
      2.56666700	      2.31842880	     -0.09860393	     -0.22906549	      2.37649382	      1.16277049	      0.51082190	      0.05385620	     -0.00561017	      0.42204746	     -0.20680203	      0.30600069	      0.13621673	      0.05523693	     -0.33884433	      0.33017363	     -0.16718636	     -0.22710278	     -0.35222325	     -0.03942017	      0.03025212	     -0.33569113	      0.69086076	     -0.05713952	      0.01182941	      0.49456823	      0.92311999	      0.00000000	      0.00000000	      0.01745329
      2.60000000	      2.31839763	     -0.09859356	     -0.22897480	      2.37649307	      1.16200869	      0.51068859	      0.05385216	     -0.00563292	      0.42206992	     -0.20678392	      0.30601664	      0.13621892	      0.05522991	     -0.33888216	      0.33027799	     -0.16717691	     -0.22708653	     -0.35224008	     -0.03944147	      0.03026288	     -0.33576243	      0.69086084	     -0.05716344	      0.01185779	      0.49458632	      0.92310814	      0.00000000	      0.00000000	      0.01745329
      2.63333400	      2.31818118	     -0.09836524	     -0.22726569	      2.37645681	      1.16126282	      0.51063026	      0.05418718	     -0.00585751	      0.42211109	     -0.20704966	      0.30640231	      0.13623166	      0.05521676	     -0.33970490	      0.33157532	     -0.16710808	     -0.22682078	     -0.35294580	     -0.04056971	      0.02974751	     -0.33719862	      0.69088062	     -0.05764914	      0.01213122	      0.49484762	      0.92290593	      0.00000000	      0.00000000	      0.01745329
      2.66666700	      2.32281146	     -0.08915699	     -0.22451136	      2.37798009	      1.15950547	      0.51217477	      0.04242649	     -0.01817662	      0.41031434	     -0.20677850	      0.33340103	      0.13201991	      0.06842426	     -0.40015733	      0.36599424	     -0.17425167	     -0.22491285	     -0.42593219	     -0.02880223	      0.04070429	     -0.43240970	      0.69915496	     -0.07531781	      0.02671660	      0.52114842	      0.90901843	      0.00000000	      0.00000000	      0.01745329
      2.70000000	      2.32295548	     -0.08887454	     -0.22378166	      2.37780165	      1.15862931	      0.51210170	      0.04360089	     -0.01869172	      0.41000392	     -0.20877804	      0.33470203	      0.13189545	      0.06808970	     -0.39963373	      0.36618607	     -0.17436437	     -0.22491148	     -0.42488335	     -0.03478753	      0.03810394	     -0.43743517	      0.69987978	     -0.07008085	      0.02563265	      0.52354550	      0.90916959	      0.00000000	      0.00000000	      0.01745329
      2.73333400	      2.32298168	     -0.08893715	     -0.22370576	      2.37760688	      1.15753140	      0.51220914	      0.04358450	     -0.01869849	      0.41000520	     -0.20887140	      0.33474803	      0.13189305	      0.06806894	     -0.39963498	      0.36621790	     -0.17436439	     -0.22489908	     -0.42487232	     -0.03488392	      0.03803688	     -0.43753213	      0.69989030	     -0.07005672	      0.02554249	      0.52358613	      0.90909968	      0.00000000	      0.00000000	      0.01745329
      2.76666700	      2.33178611	     -0.08276150	     -0.23731307	      2.37614818	      1.15719423	      0.51290163	      0.04234922	     -0.02849384	      0.43708361	     -0.20331746	      0.35953418	      0.12030048	      0.07617599	     -0.42543175	      0.38492511	     -0.18074761	     -0.21759487	     -0.43138263	     -0.01314620	      0.02378565	     -0.55483314	      0.72449710	     -0.05811070	      0.02763548	      0.55692302	      0.82707549	      0.00000000	      0.00000000	      0.01745329
      2.80000000	      2.33232115	     -0.08299666	     -0.23669803	      2.37566900	      1.15599099	      0.51264909	      0.04247531	     -0.02777750	      0.43596352	     -0.20732919	      0.36013890	      0.12035926	      0.07583276	     -0.42576467	      0.38512673	     -0.18052198	     -0.21797937	     -0.43238005	     -0.01474622	      0.02291038	     -0.55628692	      0.72465273	     -0.05810960	      0.02313722	      0.55795853	      0.82533978	      0.00000000	      0.00000000	      0.01745329
      2.83333400	      2.32802884	     -0.08362207	     -0.23375077	      2.37365725	      1.15477471	      0.51056842	      0.04409693	     -0.03167583	      0.44702572	     -0.21441488	      0.35778862	      0.12014785	      0.07550449	     -0.43425719	      0.38123371	     -0.18073821	     -0.21973131	     -0.44342056	     -0.01721836	      0.02031849	     -0.56326823	      0.72337977	     -0.05708580	      0.00940709	      0.56307914	      0.80900888	      0.00000000	      0.00000000	      0.01745329
      2.86666700	      2.32942319	     -0.08363950	     -0.23361642	      2.37317264	      1.15355385	      0.51069713	      0.04396533	     -0.03075581	      0.44549025	     -0.21871938	      0.35970605	      0.11981099	      0.07568142	     -0.43466426	      0.38226876	     -0.18062802	     -0.21962423	     -0.44408319	     -0.01485551	      0.01854170	     -0.56391694	      0.72143306	     -0.05796611	      0.00602883	      0.56357776	      0.80502992	      0.00000000	      0.00000000	      0.01745329
      2.90000000	      2.33534342	     -0.08191911	     -0.25412469	      2.37226568	      1.15405494	      0.51197963	      0.04476483	     -0.02995061	      0.48834134	     -0.22211859	      0.38959437	      0.11056967	      0.07893620	     -0.45641498	      0.41048223	     -0.17690078	     -0.21647588	     -0.45889791	     -0.00736420	      0.01607823	     -0.58219147	      0.67732107	     -0.03846002	      0.01568589	      0.56619467	      0.69699235	      0.00000000	      0.00000000	      0.01745329
      2.93333400	      2.33751561	     -0.08190309	     -0.25374324	      2.37148855	      1.15326519	      0.51187775	      0.04456720	     -0.02845952	      0.48818176	     -0.22714105	      0.39111143	      0.11028004	      0.07887069	     -0.45673509	      0.41034902	     -0.17693306	     -0.21632098	     -0.45987528	      0.00416126	      0.01273208	     -0.58022297	      0.67340505	     -0.04759674	      0.01259116	      0.56402510	      0.69334819	      0.00000000	      0.00000000	      0.01745329
      2.96666700	      2.34084903	     -0.08218689	     -0.25407289	      2.37048583	      1.15292462	      0.51137088	      0.04148884	     -0.02596424	      0.49240373	     -0.22986100	      0.38983539	      0.10994126	      0.07898361	     -0.45911741	      0.40949741	     -0.17699183	     -0.21680905	     -0.46154089	      0.02834824	      0.01119782	     -0.57422662	      0.66633789	     -0.06613568	      0.00849481	      0.55829455	      0.68549103	      0.00000000	      0.00000000	      0.01745329
      3.00000000	      2.34535099	     -0.07382817	     -0.28161051	      2.36850840	      1.15543221	      0.51204546	      0.02899685	     -0.02100111	      0.55498260	     -0.24481481	      0.41457992	      0.09851302	      0.08669797	     -0.45973254	      0.42949506	     -0.17376418	     -0.20409935	     -0.45256773	      0.03894711	     -0.00124171	     -0.49756783	      0.61440837	     -0.05806559	      0.00866325	      0.46708502	      0.58545223	      0.00000000	      0.00000000	      0.01745329
      3.03333400	      2.34426236	     -0.06973126	     -0.29778316	      2.36721084	      1.15704988	      0.51250816	      0.01972067	     -0.01410818	      0.60537351	     -0.30080433	      0.43465109	      0.09152767	      0.09152676	     -0.46488703	      0.43679487	     -0.16850152	     -0.19526846	     -0.44203625	      0.04858799	     -0.00785538	     -0.30371474	      0.64185086	     -0.06243317	      0.00406302	      0.27497655	      0.59767269	      0.00000000	      0.00000000	      0.01745329
      3.06666700	      2.34757592	     -0.06975617	     -0.29753787	      2.36696544	      1.15791102	      0.51235589	      0.01349172	     -0.01171149	      0.60529243	     -0.30383002	      0.43323782	      0.09160760	      0.09069881	     -0.46484774	      0.43644892	     -0.16851280	     -0.19636443	     -0.44230841	      0.09856485	     -0.00603797	     -0.29027390	      0.63618170	     -0.10550148	     -0.00566015	      0.26415233	      0.58858715	      0.00000000	      0.00000000	      0.01745329
      3.10000000	      2.35116376	     -0.06983429	     -0.29710915	      2.36658315	      1.15907149	      0.51236546	      0.00706268	     -0.00935137	      0.60440904	     -0.30859064	      0.43139665	      0.09142395	      0.09050794	     -0.46418843	      0.43496277	     -0.16892273	     -0.19666933	     -0.44178713	      0.15391587	     -0.00615042	     -0.27366307	      0.62944199	     -0.15324636	     -0.02031324	      0.25105307	      0.57605123	      0.00000000	      0.00000000	      0.01745329
      3.13333400	      2.34920209	     -0.06312513	     -0.29638834	      2.36159503	      1.16138579	      0.51118366	      0.00423949	     -0.01446107	      0.61823170	     -0.29846836	      0.41692481	      0.08735114	      0.09988586	     -0.44731602	      0.41551789	     -0.17662569	     -0.18469879	     -0.42517854	      0.20567874	     -0.02426353	     -0.21057827	      0.60541678	     -0.18323902	     -0.06841071	      0.20306074	      0.52318182	      0.00000000	      0.00000000	      0.01745329
      3.16666700	      2.35448420	     -0.05453861	     -0.27961025	      2.36315059	      1.16121301	      0.51274703	     -0.02041484	     -0.00126881	      0.52420130	     -0.18889541	      0.40263254	      0.08797929	      0.10817214	     -0.44545951	      0.39713441	     -0.18567874	     -0.17792428	     -0.41268948	      0.20415561	     -0.08606969	      0.07686671	      0.59902577	     -0.20362623	     -0.11243891	     -0.02912353	      0.46642439	      0.00000000	      0.00000000	      0.01745329
      3.20000000	      2.35391822	     -0.05600172	     -0.27854852	      2.36154926	      1.16301928	      0.51234320	     -0.01876980	     -0.00357722	      0.52687171	     -0.19515942	      0.39549990	      0.08775274	      0.10715524	     -0.43887375	      0.38601593	     -0.18676849	     -0.17772450	     -0.40181405	      0.27303259	     -0.08784009	      0.09780548	      0.60158548	     -0.25638711	     -0.14610084	     -0.04335089	      0.45253059	      0.00000000	      0.00000000	      0.01745329
      3.23333400	      2.35451624	     -0.05651650	     -0.27903366	      2.36225258	      1.16483550	      0.51316968	     -0.02205789	     -0.00429203	      0.52015466	     -0.20141807	      0.39550124	      0.08776479	      0.10584612	     -0.43537196	      0.38566572	     -0.18650571	     -0.17885315	     -0.39738877	      0.34072837	     -0.08902006	      0.11373235	      0.60312479	     -0.32255310	     -0.16047803	     -0.05516152	      0.44734158	      0.00000000	      0.00000000	      0.01745329
      3.26666700	      2.35453721	     -0.05720537	     -0.27915889	      2.36233203	      1.16682769	      0.51394006	     -0.02241481	     -0.00638408	      0.51519191	     -0.20678083	      0.39406274	      0.08764119	      0.10532324	     -0.43091871	      0.38215439	     -0.18698053	     -0.17903353	     -0.39263279	      0.40899427	     -0.09446772	      0.13046297	      0.60360191	     -0.39275581	     -0.17551679	     -0.06793707	      0.44242956	      0.00000000	      0.00000000	      0.01745329
      3.30000000	      2.36428668	     -0.05435273	     -0.28654551	      2.35997835	      1.17013361	      0.51208313	     -0.02433937	     -0.01788722	      0.51395892	     -0.16496766	      0.36678180	      0.08577567	      0.10387997	     -0.37202391	      0.35444723	     -0.19452760	     -0.17102710	     -0.32291660	      0.46489479	     -0.14734057	      0.17698943	      0.59558963	     -0.46529137	     -0.22497778	     -0.10608369	      0.42829533	      0.00000000	      0.00000000	      0.01745329
      3.33333400	      2.36145731	     -0.05510240	     -0.28492079	      2.36033807	      1.17193500	      0.51311943	     -0.02492142	     -0.02195351	      0.50362940	     -0.17149334	      0.36562100	      0.08595768	      0.10381261	     -0.37092549	      0.35161223	     -0.19500182	     -0.17182615	     -0.32258664	      0.53404069	     -0.15453219	      0.19359432	      0.59859778	     -0.53708402	     -0.23679703	     -0.11909816	      0.42702931	      0.00000000	      0.00000000	      0.01745329
      3.36666700	      2.36387438	     -0.05444132	     -0.28006876	      2.35832463	      1.17388340	      0.51124529	     -0.02563915	     -0.02658048	      0.49494225	     -0.16001262	      0.34848844	      0.08725205	      0.10314488	     -0.35987458	      0.33434982	     -0.19899471	     -0.17090107	     -0.31036982	      0.59492002	     -0.18585212	      0.21702529	      0.60334077	     -0.60874339	     -0.26898836	     -0.13954747	      0.42618724	      0.00000000	      0.00000000	      0.01745329
      3.40000000	      2.36324823	     -0.05407490	     -0.28148234	      2.35994041	      1.17553531	      0.51346037	     -0.02537046	     -0.02778588	      0.47936803	     -0.16507292	      0.35034410	      0.08694312	      0.10368809	     -0.35285550	      0.33506050	     -0.19906677	     -0.17086509	     -0.30392318	      0.66105646	     -0.18870846	      0.23204814	      0.60899111	     -0.67285970	     -0.27760575	     -0.15058092	      0.42842715	      0.00000000	      0.00000000	      0.01745329
      3.43333400	      2.36349028	     -0.05364978	     -0.28116487	      2.36029956	      1.17697239	      0.51440670	     -0.02116002	     -0.02864913	      0.46948825	     -0.16716550	      0.34598371	      0.08708412	      0.10452745	     -0.34510383	      0.33050347	     -0.20019550	     -0.16946454	     -0.29621234	      0.72606153	     -0.19852285	      0.24751610	      0.61373922	     -0.73674649	     -0.29229990	     -0.16199890	      0.43347700	      0.00000000	      0.00000000	      0.01745329
      3.46666700	      2.37377945	     -0.05751273	     -0.28636806	      2.35747339	      1.17893357	      0.51198951	     -0.00966217	     -0.03087886	      0.45055362	     -0.10125543	      0.30930336	      0.09199289	      0.09783157	     -0.27478863	      0.29954884	     -0.20725915	     -0.16939692	     -0.22323884	      0.78743691	     -0.26412002	      0.27180712	      0.62705726	     -0.78953457	     -0.36986645	     -0.18185109	      0.50221785	      0.00000000	      0.00000000	      0.01745329
      3.50000000	      2.37402404	     -0.05651908	     -0.28590349	      2.35963998	      1.17984493	      0.51387887	     -0.00785909	     -0.03032053	      0.43346095	     -0.10932409	      0.31139107	      0.09227117	      0.09701699	     -0.27265248	      0.30068719	     -0.20743184	     -0.16864509	     -0.22268140	      0.84446911	     -0.26273173	      0.28384286	      0.63295004	     -0.84773546	     -0.37618045	     -0.19299561	      0.50896477	      0.00000000	      0.00000000	      0.01745329
      3.53333400	      2.37284298	     -0.06349144	     -0.28145710	      2.35977515	      1.18023514	      0.51258899	     -0.00041047	     -0.03317707	      0.37832145	     -0.01285018	      0.28559857	      0.10257996	      0.08768089	     -0.23244261	      0.28302863	     -0.21468677	     -0.17529257	     -0.19631114	      0.89960477	     -0.29113791	      0.29551721	      0.62358523	     -0.90845772	     -0.47932587	     -0.22012139	      0.62887815	      0.00000000	      0.00000000	      0.01745329
      3.56666700	      2.37466216	     -0.06158130	     -0.27935915	      2.36114399	      1.18067477	      0.51401949	      0.00091433	     -0.03211685	      0.36523036	     -0.02207988	      0.28544066	      0.10268162	      0.08941730	     -0.23355667	      0.28235038	     -0.21515841	     -0.17546976	     -0.19679930	      0.95349076	     -0.28695065	      0.30626115	      0.62723992	     -0.96019194	     -0.48468667	     -0.23240078	      0.63176049	      0.00000000	      0.00000000	      0.01745329
      3.60000000	      2.37592965	     -0.06048246	     -0.27808526	      2.36215974	      1.18110102	      0.51474465	      0.00256077	     -0.03145146	      0.35588604	     -0.02974973	      0.28321313	      0.10301708	      0.09002468	     -0.23283020	      0.28022170	     -0.21575682	     -0.17545877	     -0.19576441	      1.00463347	     -0.28737483	      0.31728356	      0.62768410	     -1.01071383	     -0.49285018	     -0.24503358	      0.63440573	      0.00000000	      0.00000000	      0.01745329
      3.63333400	      2.37745142	     -0.06132160	     -0.27678559	      2.36138624	      1.18150773	      0.51373359	      0.00766375	     -0.03119463	      0.35680938	     -0.02101751	      0.27352606	      0.10438106	      0.08944267	     -0.22741650	      0.27245777	     -0.21771157	     -0.17375804	     -0.19017643	      1.05642135	     -0.29057025	      0.32932576	      0.61840222	     -1.06723574	     -0.50632527	     -0.26103453	      0.63994748	      0.00000000	      0.00000000	      0.01745329
      3.66666700	      2.37819870	     -0.06317425	     -0.28698626	      2.36286022	      1.18260799	      0.51373462	      0.00960675	     -0.03317152	      0.34262315	      0.02710255	      0.26594506	      0.10787132	      0.08411762	     -0.18759830	      0.26838536	     -0.22007220	     -0.17682621	     -0.15397595	      1.10641610	     -0.29610015	      0.34190182	      0.57657555	     -1.12390170	     -0.53910044	     -0.28253779	      0.65504249	      0.00000000	      0.00000000	      0.01745329
      3.70000000	      2.37867534	     -0.06211312	     -0.28369186	      2.36438222	      1.18266076	      0.51480825	      0.01143235	     -0.03295995	      0.33341489	      0.02311982	      0.26359395	      0.10835156	      0.08510454	     -0.18686256	      0.26650846	     -0.22077135	     -0.17670768	     -0.15395573	      1.15343654	     -0.28733411	      0.35053929	      0.58133886	     -1.16905431	     -0.53710185	     -0.29366964	      0.66269402	      0.00000000	      0.00000000	      0.01745329
      3.73333400	      2.37890487	     -0.06211783	     -0.28104954	      2.36481913	      1.18273841	      0.51467591	      0.01400563	     -0.03303012	      0.32958110	      0.02619154	      0.25672568	      0.10951181	      0.08383789	     -0.18345662	      0.26118698	     -0.22216957	     -0.17564823	     -0.15198263	      1.20109807	     -0.28312791	      0.35983351	      0.58162068	     -1.21772980	     -0.53918885	     -0.30726958	      0.66982316	      0.00000000	      0.00000000	      0.01745329
      3.76666700	      2.37893940	     -0.06177847	     -0.27959139	      2.36590079	      1.18281170	      0.51480509	      0.01559829	     -0.03274505	      0.32474191	      0.02881768	      0.25162006	      0.11034533	      0.08367607	     -0.17746201	      0.25772179	     -0.22293812	     -0.17653342	     -0.14751627	      1.24829581	     -0.27828990	      0.36874215	      0.58120761	     -1.26614629	     -0.53871691	     -0.32154925	      0.67738202	      0.00000000	      0.00000000	      0.01745329
      3.80000000	      2.37926909	     -0.06178255	     -0.27917348	      2.36664093	      1.18298103	      0.51461740	      0.01797786	     -0.03156481	      0.32158117	      0.03994173	      0.24465308	      0.11175810	      0.08071708	     -0.16611544	      0.25269480	     -0.22426269	     -0.17534590	     -0.13930871	      1.29537864	     -0.27376390	      0.37641158	      0.57161523	     -1.31764729	     -0.53800710	     -0.33911602	      0.68618637	      0.00000000	      0.00000000	      0.01745329
      3.83333400	      2.37894699	     -0.06069577	     -0.27778234	      2.36815155	      1.18305395	      0.51468480	      0.01752228	     -0.03124567	      0.31512595	      0.04039480	      0.24085612	      0.11236157	      0.08140358	     -0.15935851	      0.25008201	     -0.22459106	     -0.17851110	     -0.13417792	      1.33889062	     -0.27251865	      0.38314753	      0.56416900	     -1.36122364	     -0.53875178	     -0.35272092	      0.69120950	      0.00000000	      0.00000000	      0.01745329
      3.86666700	      2.37872848	     -0.05982164	     -0.27640574	      2.37047702	      1.18331442	      0.51594701	      0.01771272	     -0.03081646	      0.30535096	      0.03538287	      0.24068650	      0.11268779	      0.08044477	     -0.15336393	      0.25035604	     -0.22459902	     -0.17882284	     -0.12960708	      1.37528264	     -0.27171349	      0.38842720	      0.55812627	     -1.39801990	     -0.53874625	     -0.36283937	      0.69368954	      0.00000000	      0.00000000	      0.01745329
      3.90000000	      2.37851908	     -0.06502632	     -0.27583290	      2.37112377	      1.18377945	      0.51483142	      0.01914698	     -0.02272746	      0.29063800	      0.09650504	      0.21347058	      0.11833053	      0.07221976	     -0.09933764	      0.23359517	     -0.22831370	     -0.18136337	     -0.08939496	      1.43083569	     -0.23842228	      0.36707353	      0.42173966	     -1.46435493	     -0.50787433	     -0.36852128	      0.65140583	      0.00000000	      0.00000000	      0.01745329
      3.93333400	      2.37802918	     -0.06463026	     -0.27169972	      2.37190141	      1.18380447	      0.51583399	      0.02017972	     -0.02347818	      0.28054144	      0.08610279	      0.21156225	      0.11872796	      0.07355866	     -0.10271661	      0.23110438	     -0.22902752	     -0.18081912	     -0.09271262	      1.46358032	     -0.23963045	      0.36940872	      0.41983681	     -1.49135934	     -0.51340515	     -0.37202365	      0.64821883	      0.00000000	      0.00000000	      0.01745329
      3.96666700	      2.37629809	     -0.07317904	     -0.23300042	      2.37145207	      1.18250084	      0.51425181	      0.03483991	     -0.03137264	      0.22432622	      0.09115849	      0.17226276	      0.12864744	      0.06308281	     -0.11182999	      0.19409265	     -0.23734601	     -0.19144711	     -0.10004816	      1.51575807	     -0.18522876	      0.31796706	      0.32183090	     -1.53924475	     -0.48495244	     -0.28555100	      0.51347749	      0.00000000	      0.00000000	      0.01745329
      4.00000000	      2.37614929	     -0.07392424	     -0.23210447	      2.37311508	      1.18276010	      0.51624249	      0.03346214	     -0.03177866	      0.21668654	      0.08499269	      0.17403383	      0.12876851	      0.06238475	     -0.10910636	      0.19639663	     -0.23699303	     -0.19123414	     -0.09750448	      1.53741214	     -0.18134837	      0.31908019	      0.32529045	     -1.56212800	     -0.48029878	     -0.28730065	      0.51744459	      0.00000000	      0.00000000	      0.01745329
      4.03333400	      2.37730045	     -0.07576552	     -0.23087970	      2.37227761	      1.18241306	      0.51503476	      0.03142895	     -0.03180350	      0.22021670	      0.08673131	      0.16680999	      0.12969518	      0.06045193	     -0.10808216	      0.19087424	     -0.23767524	     -0.19543133	     -0.09680077	      1.56119948	     -0.18002553	      0.31830263	      0.32788935	     -1.59662121	     -0.47279147	     -0.28568427	      0.51820505	      0.00000000	      0.00000000	      0.01745329
      4.06666700	      2.35713524	     -0.05640731	     -0.17740491	      2.37349318	      1.18110311	      0.51413572	     -0.02625273	      0.07162170	      0.03208455	      0.30566312	      0.11699421	      0.18203127	      0.08225500	     -0.09299607	      0.13039621	     -0.27346862	     -0.17612146	     -0.08815166	      1.63269437	     -0.37383981	     -0.04473074	      0.47821133	     -1.76110201	     -0.27416201	      0.40809163	      0.38447278	      0.00000000	      0.00000000	      0.01745329
      4.10000000	      2.35894168	     -0.05859327	     -0.17734534	      2.37393718	      1.18094921	      0.51503521	     -0.02632924	      0.07145811	      0.02874008	      0.29933038	      0.11679982	      0.18234016	      0.08033535	     -0.09242410	      0.13034375	     -0.27333524	     -0.17822803	     -0.08518037	      1.64763140	     -0.37112781	     -0.04395594	      0.47701031	     -1.78129134	     -0.27290525	      0.40641981	      0.37968434	      0.00000000	      0.00000000	      0.01745329
      4.13333400	      2.36048407	     -0.06120638	     -0.17699858	      2.37421750	      1.18073077	      0.51589415	     -0.02527867	      0.07193060	      0.02582247	      0.29368931	      0.11612928	      0.18269488	      0.07791658	     -0.09176182	      0.13120921	     -0.27310288	     -0.17934291	     -0.08256512	      1.65967454	     -0.36821345	     -0.04345939	      0.47597503	     -1.80232364	     -0.26991970	      0.40485469	      0.37319776	      0.00000000	      0.00000000	      0.01745329
      4.16666700	      2.36273250	     -0.06971654	     -0.17809667	      2.37603786	      1.18086250	      0.51365369	     -0.02813806	      0.06794812	      0.03130442	      0.29461018	      0.10928252	      0.18503313	      0.06313869	     -0.08497434	      0.12945490	     -0.27260654	     -0.19263644	     -0.07202925	      1.65362341	     -0.35222076	     -0.05645605	      0.46207231	     -1.83506865	     -0.25059488	      0.41151986	      0.33261481	      0.00000000	      0.00000000	      0.01745329
      4.20000000	      2.36355200	     -0.06970505	     -0.17836648	      2.37603942	      1.18066321	      0.51458691	     -0.02728029	      0.06878097	      0.02850101	      0.28999020	      0.10944378	      0.18505403	      0.06465502	     -0.08370613	      0.13042756	     -0.27263723	     -0.19180196	     -0.07184095	      1.66736767	     -0.35062350	     -0.05554069	      0.45917743	     -1.84887331	     -0.24888811	      0.41157932	      0.32593249	      0.00000000	      0.00000000	      0.01745329
      4.23333400	      2.36437233	     -0.07005786	     -0.17826891	      2.37623787	      1.18046149	      0.51525109	     -0.02646209	      0.06953379	      0.02705517	      0.28661386	      0.10904095	      0.18519331	      0.06480003	     -0.08285368	      0.13110333	     -0.27266743	     -0.19146800	     -0.07174480	      1.67757305	     -0.34661000	     -0.05539369	      0.45669871	     -1.86272133	     -0.24364638	      0.41157096	      0.31951722	      0.00000000	      0.00000000	      0.01745329
      4.26666700	      2.36629858	     -0.07074737	     -0.18209538	      2.37761815	      1.18074021	      0.51382411	     -0.03597099	      0.06857154	      0.03911224	      0.29849993	      0.10573404	      0.18731177	      0.05819062	     -0.07129856	      0.13482277	     -0.27343097	     -0.19621750	     -0.07088507	      1.67242972	     -0.31771690	     -0.07910882	      0.41243578	     -1.88178705	     -0.19610850	      0.43177638	      0.25218747	      0.00000000	      0.00000000	      0.01745329
      4.30000000	      2.36656168	     -0.06986764	     -0.18279174	      2.37763072	      1.18049366	      0.51432704	     -0.03530965	      0.06946570	      0.03671823	      0.29551674	      0.10574639	      0.18727920	      0.06090668	     -0.07151419	      0.13662189	     -0.27333501	     -0.19513995	     -0.07057902	      1.68259502	     -0.31838538	     -0.07862651	      0.41025481	     -1.88782786	     -0.19682552	      0.43254676	      0.24895341	      0.00000000	      0.00000000	      0.01745329
      4.33333400	      2.36734695	     -0.06866696	     -0.18254944	      2.37802890	      1.18050370	      0.51488451	     -0.03613508	      0.06993265	      0.03550176	      0.29339201	      0.10704850	      0.18731405	      0.06142009	     -0.07165458	      0.13685807	     -0.27356690	     -0.19415191	     -0.07125785	      1.69028610	     -0.31471916	     -0.07889497	      0.40943781	     -1.88983902	     -0.19262750	      0.43389147	      0.24773794	      0.00000000	      0.00000000	      0.01745329
      4.36666700	      2.36801113	     -0.06778140	     -0.18257976	      2.37845878	      1.18058231	      0.51500996	     -0.03754723	      0.07062740	      0.03522051	      0.29236733	      0.10698392	      0.18738412	      0.06184010	     -0.07225719	      0.13733957	     -0.27361695	     -0.19423312	     -0.07158437	      1.69485873	     -0.31064757	     -0.07927801	      0.40955549	     -1.88997974	     -0.18834533	      0.43496847	      0.24767206	      0.00000000	      0.00000000	      0.01745329
      4.40000000	      2.36924026	     -0.06690557	     -0.18177996	      2.37823232	      1.18056391	      0.51546035	     -0.03672969	      0.07144349	      0.03762393	      0.29249135	      0.10670080	      0.18750870	      0.06420025	     -0.07382132	      0.13698662	     -0.27417971	     -0.19271486	     -0.07358289	      1.70213644	     -0.30380833	     -0.08096852	      0.40914020	     -1.88958138	     -0.17906510	      0.43785494	      0.24733776	      0.00000000	      0.00000000	      0.01745329
      4.43333400	      2.37028757	     -0.06651813	     -0.18211279	      2.37863144	      1.18082383	      0.51524158	     -0.03790893	      0.07248495	      0.03748822	      0.29240197	      0.10677748	      0.18754747	      0.06368739	     -0.07394618	      0.13707925	     -0.27417724	     -0.19297906	     -0.07361366	      1.70299295	     -0.30284494	     -0.08114273	      0.40918976	     -1.88907990	     -0.17879687	      0.43821945	      0.24714572	      0.00000000	      0.00000000	      0.01745329
      4.46666700	      2.37123201	     -0.06583573	     -0.18220847	      2.37916110	      1.18107667	      0.51525348	     -0.03892355	      0.07359666	      0.03694975	      0.29185660	      0.10700775	      0.18757592	      0.06334003	     -0.07404085	      0.13766466	     -0.27410677	     -0.19315772	     -0.07350556	      1.70457684	     -0.30087167	     -0.08129338	      0.40956345	     -1.88899710	     -0.17751404	      0.43860926	      0.24716322	      0.00000000	      0.00000000	      0.01745329
      4.50000000	      2.37245753	     -0.06461540	     -0.18109211	      2.37935244	      1.18102432	      0.51582283	     -0.03793320	      0.07472695	      0.03839174	      0.29122789	      0.10771105	      0.18760051	      0.06585953	     -0.07530085	      0.13805176	     -0.27450156	     -0.19203651	     -0.07545261	      1.71204806	     -0.29179584	     -0.08289242	      0.41116849	     -1.88980025	     -0.16766720	      0.44105813	      0.24756217	      0.00000000	      0.00000000	      0.01745329
      4.53333400	      2.37296647	     -0.06302015	     -0.18120819	      2.38016777	      1.18127739	      0.51564044	     -0.03956358	      0.07569666	      0.03724080	      0.28985908	      0.10809675	      0.18767600	      0.06475067	     -0.07570728	      0.13944331	     -0.27438002	     -0.19187396	     -0.07532205	      1.71566697	     -0.28714992	     -0.08326817	      0.41237644	     -1.89018706	     -0.16389150	      0.44179506	      0.24797646	      0.00000000	      0.00000000	      0.01745329
      4.56666700	      2.37412068	     -0.06143831	     -0.17955392	      2.37978846	      1.18131484	      0.51573287	     -0.03825521	      0.07630351	      0.04139363	      0.28946457	      0.10720665	      0.18772696	      0.06835035	     -0.07855776	      0.13819867	     -0.27516492	     -0.19075292	     -0.07873556	      1.72599569	     -0.27183515	     -0.08511574	      0.41675341	     -1.89291005	     -0.14888427	      0.44421318	      0.25055192	      0.00000000	      0.00000000	      0.01745329
      4.60000000	      2.37418614	     -0.05980226	     -0.17948567	      2.38122634	      1.18158290	      0.51599497	     -0.03961614	      0.07657672	      0.03804097	      0.28593510	      0.10970230	      0.18769272	      0.06713331	     -0.07805736	      0.14014280	     -0.27503485	     -0.18993191	     -0.07833850	      1.73172862	     -0.26318415	     -0.08540283	      0.41940666	     -1.89452628	     -0.14101052	      0.44485093	      0.25249601	      0.00000000	      0.00000000	      0.01745329
      4.63333400	      2.37515337	     -0.05743556	     -0.17771177	      2.38039481	      1.18157167	      0.51569301	     -0.03869911	      0.07613168	      0.04497810	      0.28604658	      0.10801266	      0.18773514	      0.07100949	     -0.08201818	      0.13751792	     -0.27628996	     -0.18784991	     -0.08268605	      1.74522140	     -0.24285009	     -0.08767818	      0.42552582	     -1.89469272	     -0.12249868	      0.44817391	      0.25755338	      0.00000000	      0.00000000	      0.01745329
      4.66666700	      2.37518946	     -0.05609924	     -0.17764009	      2.38174282	      1.18185574	      0.51613935	     -0.04027742	      0.07635922	      0.04158306	      0.28252537	      0.11042756	      0.18764608	      0.07063781	     -0.08143373	      0.14001176	     -0.27601983	     -0.18768986	     -0.08174909	      1.75046005	     -0.23434140	     -0.08806375	      0.42830246	     -1.89514164	     -0.11527713	      0.44900391	      0.25955115	      0.00000000	      0.00000000	      0.01745329
      4.70000000	      2.37624112	     -0.05512005	     -0.17627481	      2.38107185	      1.18185471	      0.51621544	     -0.03841743	      0.07578715	      0.04708924	      0.28223668	      0.10946069	      0.18759122	      0.07444004	     -0.08450968	      0.13828196	     -0.27701714	     -0.18562844	     -0.08483935	      1.75865754	     -0.21710817	     -0.09043984	      0.43480054	     -1.89257093	     -0.10020266	      0.45220114	      0.26398595	      0.00000000	      0.00000000	      0.01745329
      4.73333400	      2.37649851	     -0.05397031	     -0.17576714	      2.38189690	      1.18211868	      0.51676576	     -0.03927978	      0.07548356	      0.04602896	      0.27974163	      0.11157307	      0.18750883	      0.07440507	     -0.08478220	      0.14025188	     -0.27699557	     -0.18517503	     -0.08453134	      1.76100940	     -0.20676779	     -0.09230702	      0.43928364	     -1.88897142	     -0.09143345	      0.45431040	      0.26668132	      0.00000000	      0.00000000	      0.01745329
      4.76666700	      2.37707888	     -0.05292866	     -0.17536555	      2.38230785	      1.18217072	      0.51674466	     -0.04056288	      0.07510233	      0.04654521	      0.27831028	      0.11268748	      0.18749481	      0.07398183	     -0.08552621	      0.14022486	     -0.27719028	     -0.18553391	     -0.08515881	      1.76158641	     -0.19703921	     -0.09384410	      0.44420958	     -1.88493064	     -0.08298740	      0.45592092	      0.26976530	      0.00000000	      0.00000000	      0.01745329
      4.80000000	      2.37823235	     -0.05269888	     -0.17441546	      2.38135464	      1.18222968	      0.51634625	     -0.03879096	      0.07354477	      0.05457767	      0.27924456	      0.11075619	      0.18757041	      0.07610392	     -0.08958485	      0.13807592	     -0.27822809	     -0.18462774	     -0.08823808	      1.76152172	     -0.18011891	     -0.09813963	      0.45481065	     -1.87866323	     -0.06751395	      0.46006911	      0.27483731	      0.00000000	      0.00000000	      0.01745329
      4.83333400	      2.37846607	     -0.05242249	     -0.17421825	      2.38229745	      1.18217654	      0.51708577	     -0.03868628	      0.07338422	      0.05196741	      0.27628009	      0.11348457	      0.18743714	      0.07584578	     -0.08888008	      0.14069089	     -0.27800006	     -0.18411198	     -0.08717202	      1.75988840	     -0.17192039	     -0.09975993	      0.45915153	     -1.87597688	     -0.05967650	      0.46133372	      0.27748871	      0.00000000	      0.00000000	      0.01745329
      4.86666700	      2.37909901	     -0.05236955	     -0.17358637	      2.38271718	      1.18220370	      0.51765105	     -0.03793154	      0.07278762	      0.05294955	      0.27458874	      0.11445099	      0.18735977	      0.07676391	     -0.08964555	      0.14109046	     -0.27816469	     -0.18433327	     -0.08763504	      1.75587058	     -0.15896151	     -0.10205996	      0.46571099	     -1.87183177	     -0.04662075	      0.46283042	      0.28207946	      0.00000000	      0.00000000	      0.01745329
      4.90000000	      2.37970431	     -0.05246210	     -0.17267467	      2.38255446	      1.18214297	      0.51761493	     -0.03686127	      0.07178741	      0.05683671	      0.27428986	      0.11367879	      0.18743984	      0.07670921	     -0.09163644	      0.14057244	     -0.27861842	     -0.18358916	     -0.08888979	      1.75151273	     -0.14467350	     -0.10467161	      0.47241488	     -1.86929816	     -0.03167799	      0.46429730	      0.28644125	      0.00000000	      0.00000000	      0.01745329
      4.93333400	      2.38008341	     -0.05250459	     -0.17206988	      2.38260946	      1.18204313	      0.51760417	     -0.03642916	      0.07034053	      0.05949498	      0.27368421	      0.11450964	      0.18737486	      0.07755434	     -0.09238604	      0.14016935	     -0.27883814	     -0.18496177	     -0.08944352	      1.74682278	     -0.13208513	     -0.10712992	      0.47781459	     -1.86763879	     -0.01779283	      0.46547108	      0.28981062	      0.00000000	      0.00000000	      0.01745329
      4.96666700	      2.38095205	     -0.05248945	     -0.17216442	      2.38180583	      1.18192465	      0.51640441	     -0.03745983	      0.06762477	      0.07000702	      0.27665785	      0.11205708	      0.18758796	      0.07697658	     -0.09569624	      0.13861431	     -0.27958632	     -0.18611574	     -0.09108052	      1.73953160	     -0.11515896	     -0.11166343	      0.48439084	     -1.86642027	      0.00225360	      0.46800405	      0.29244829	      0.00000000	      0.00000000	      0.01745329
      5.00000000	      2.38164967	     -0.05257487	     -0.17338513	      2.38186811	      1.18184811	      0.51630699	     -0.03841441	      0.06481623	      0.07688913	      0.27771227	      0.11329404	      0.18751707	      0.07684184	     -0.09634963	      0.14043226	     -0.27996564	     -0.18590164	     -0.09080428	      1.73207335	     -0.10063991	     -0.11598043	      0.48938465	     -1.86416684	      0.02191014	      0.47091592	      0.29438317	      0.00000000	      0.00000000	      0.01745329
      5.03333400	      2.38200621	     -0.05221246	     -0.17440448	      2.38216761	      1.18186175	      0.51643440	     -0.03944790	      0.06276612	      0.08154768	      0.27775228	      0.11465606	      0.18738292	      0.07766498	     -0.09645535	      0.14287038	     -0.28005935	     -0.18620928	     -0.09016067	      1.72514467	     -0.08776755	     -0.11869007	      0.49417946	     -1.85925731	      0.03999319	      0.47316208	      0.29789061	      0.00000000	      0.00000000	      0.01745329
      5.06666700	      2.38230505	     -0.05207017	     -0.17496489	      2.38264511	      1.18176925	      0.51688144	     -0.03979792	      0.06131688	      0.08441788	      0.27701161	      0.11632688	      0.18726344	      0.07791691	     -0.09621000	      0.14507875	     -0.28012223	     -0.18566594	     -0.08960241	      1.71661188	     -0.07562985	     -0.12057218	      0.49906766	     -1.85172037	      0.05690706	      0.47481296	      0.30282562	      0.00000000	      0.00000000	      0.01745329
      5.10000000	      2.38330215	     -0.05177640	     -0.17531586	      2.38287002	      1.18193603	      0.51696620	     -0.03979620	      0.06042672	      0.08909248	      0.27709306	      0.11723128	      0.18720159	      0.07802270	     -0.09640385	      0.14603046	     -0.28040918	     -0.18486302	     -0.08980513	      1.70393514	     -0.06300592	     -0.12262443	      0.50391768	     -1.83961492	      0.07426693	      0.47664232	      0.30891946	      0.00000000	      0.00000000	      0.01745329
      5.13333400	      2.38440483	     -0.05120344	     -0.17597005	      2.38281329	      1.18226430	      0.51671146	     -0.03966726	      0.06005331	      0.09467816	      0.27769295	      0.11729819	      0.18716725	      0.07862989	     -0.09674477	      0.14674654	     -0.28070045	     -0.18422460	     -0.09007468	      1.68835098	     -0.05247068	     -0.12498974	      0.50679859	     -1.82414301	      0.08856744	      0.47884979	      0.31390268	      0.00000000	      0.00000000	      0.01745329
      5.16666700	      2.38608470	     -0.05017301	     -0.17682479	      2.38261361	      1.18261592	      0.51628844	     -0.03947999	      0.06044485	      0.10185347	      0.27870896	      0.11706490	      0.18713252	      0.07959356	     -0.09697723	      0.14736048	     -0.28106641	     -0.18337489	     -0.09042985	      1.66829223	     -0.04251947	     -0.12809849	      0.50730229	     -1.80377458	      0.10074470	      0.48194076	      0.31703820	      0.00000000	      0.00000000	      0.01745329
      5.20000000	      2.39216320	     -0.04421068	     -0.21333421	      2.38312228	      1.18396916	      0.51777740	     -0.04607199	      0.05232782	      0.17159546	      0.28404643	      0.14846474	      0.18544333	      0.08418030	     -0.07808155	      0.17865652	     -0.28264418	     -0.17408841	     -0.07651433	      1.63434228	      0.00773548	     -0.12967510	      0.41686568	     -1.76157321	      0.15313551	      0.51521316	      0.22486496	      0.00000000	      0.00000000	      0.01745329
      5.23333400	      2.39279929	     -0.04375860	     -0.20990930	      2.38347358	      1.18443167	      0.51727496	     -0.04556571	      0.05258821	      0.17415827	      0.27450807	      0.14765396	      0.18579151	      0.08361440	     -0.08403741	      0.17784918	     -0.28297465	     -0.17635104	     -0.08167185	      1.60481553	      0.01254914	     -0.13427531	      0.41890078	     -1.73435079	      0.15761470	      0.51857333	      0.22914829	      0.00000000	      0.00000000	      0.01745329
      5.26666700	      2.39319563	     -0.04326038	     -0.20790713	      2.38409105	      1.18488754	      0.51729587	     -0.04389601	      0.05309569	      0.17548391	      0.26641464	      0.14795535	      0.18592554	      0.08399864	     -0.08692194	      0.17825705	     -0.28313292	     -0.17700716	     -0.08429301	      1.57583945	      0.01788321	     -0.13861068	      0.42017804	     -1.70749895	      0.16268088	      0.52157531	      0.23339456	      0.00000000	      0.00000000	      0.01745329
      5.30000000	      2.39318380	     -0.04362653	     -0.20543034	      2.38325987	      1.18536872	      0.51653096	     -0.04070227	      0.05292049	      0.18478387	      0.25975867	      0.14491718	      0.18629857	      0.08530528	     -0.09156582	      0.17597519	     -0.28400535	     -0.17619384	     -0.08876340	      1.54280515	      0.02476517	     -0.14323381	      0.41906883	     -1.67685041	      0.16926570	      0.52531260	      0.23647402	      0.00000000	      0.00000000	      0.01745329
      5.33333400	      2.39328069	     -0.04246652	     -0.20418799	      2.38358937	      1.18589035	      0.51624638	     -0.04045691	      0.05320951	      0.18843952	      0.25263745	      0.14497104	      0.18640123	      0.08565320	     -0.09279769	      0.17616274	     -0.28423784	     -0.17615945	     -0.08998420	      1.51197458	      0.02452058	     -0.14768053	      0.41698321	     -1.64568844	      0.16872476	      0.52849667	      0.23970229	      0.00000000	      0.00000000	      0.01745329
      5.36666700	      2.39355402	     -0.04145140	     -0.20349527	      2.38501819	      1.18638463	      0.51693296	     -0.03970019	      0.05408394	      0.18615270	      0.24435460	      0.14766412	      0.18618487	      0.08708080	     -0.09179961	      0.17876128	     -0.28396817	     -0.17588174	     -0.08923100	      1.48227164	      0.02074002	     -0.15214985	      0.41569539	     -1.61572985	      0.16527221	      0.53118225	      0.24391616	      0.00000000	      0.00000000	      0.01745329
      5.40000000	      2.39385046	     -0.03892839	     -0.20256204	      2.38550368	      1.18701937	      0.51621953	     -0.04221430	      0.05473726	      0.18866172	      0.23775929	      0.14671082	      0.18629445	      0.08686969	     -0.09304496	      0.17836826	     -0.28413834	     -0.17631308	     -0.09030667	      1.45195777	      0.01207467	     -0.15676504	      0.41311235	     -1.58047559	      0.15624011	      0.53435559	      0.24837292	      0.00000000	      0.00000000	      0.01745329
      5.43333400	      2.39460498	     -0.03719375	     -0.20179439	      2.38388696	      1.18784065	      0.51511322	     -0.04119378	      0.05577588	      0.19967674	      0.23313446	      0.14292369	      0.18641398	      0.08995443	     -0.09500272	      0.17397332	     -0.28553372	     -0.17169979	     -0.09377931	      1.42205033	      0.00017722	     -0.16088400	      0.40865909	     -1.53940070	      0.14411406	      0.53770140	      0.25486397	      0.00000000	      0.00000000	      0.01745329
      5.46666700	      2.39460841	     -0.03570905	     -0.20222352	      2.38459890	      1.18843189	      0.51554901	     -0.04156053	      0.05673607	      0.19823675	      0.22315458	      0.14468039	      0.18615768	      0.09254422	     -0.09380574	      0.17589395	     -0.28547557	     -0.17047618	     -0.09283382	      1.39689995	     -0.01689967	     -0.16466637	      0.40304135	     -1.50673557	      0.12647937	      0.54076517	      0.25768049	      0.00000000	      0.00000000	      0.01745329
      5.50000000	      2.39434481	     -0.03432206	     -0.20234091	      2.38422455	      1.18896777	      0.51521676	     -0.04281352	      0.05677377	      0.20039632	      0.21455883	      0.14467384	      0.18608680	      0.09418919	     -0.09378292	      0.17517445	     -0.28587742	     -0.16883730	     -0.09324189	      1.37630176	     -0.03953544	     -0.16769754	      0.39600133	     -1.47544645	      0.10324397	      0.54369254	      0.25964398	      0.00000000	      0.00000000	      0.01745329
      5.53333400	      2.39350503	     -0.03333562	     -0.20297665	      2.38415539	      1.18937770	      0.51511579	     -0.04426544	      0.05609898	      0.20046876	      0.20537360	      0.14505017	      0.18601560	      0.09544668	     -0.09364262	      0.17504111	     -0.28607028	     -0.16798887	     -0.09311299	      1.36030641	     -0.06586720	     -0.17014200	      0.38805052	     -1.45010460	      0.07700608	      0.54621319	      0.25951992	      0.00000000	      0.00000000	      0.01745329
      5.56666700	      2.39258815	     -0.03288700	     -0.20407857	      2.38374342	      1.18957821	      0.51502375	     -0.04518656	      0.05506196	      0.20038639	      0.19644967	      0.14557205	      0.18594738	      0.09663452	     -0.09338973	      0.17472360	     -0.28631751	     -0.16661644	     -0.09282374	      1.35082962	     -0.09634169	     -0.17159442	      0.37915932	     -1.43115949	      0.04746265	      0.54797693	      0.25788683	      0.00000000	      0.00000000	      0.01745329
      5.60000000	      2.39189111	     -0.03251249	     -0.20567974	      2.38349939	      1.18960246	      0.51491399	     -0.04635048	      0.05411359	      0.19936148	      0.18795782	      0.14669878	      0.18585156	      0.09767096	     -0.09277278	      0.17497995	     -0.28643658	     -0.16548524	     -0.09191769	      1.34932575	     -0.12904493	     -0.17184458	      0.36963969	     -1.41964377	      0.01619724	      0.54882844	      0.25477746	      0.00000000	      0.00000000	      0.01745329
      5.63333400	      2.39150766	     -0.03179646	     -0.20779279	      2.38328155	      1.18931453	      0.51476018	     -0.04807173	      0.05350550	      0.19744796	      0.18005705	      0.14797067	      0.18576169	      0.09843886	     -0.09215183	      0.17557579	     -0.28644416	     -0.16493415	     -0.09078723	      1.35655515	     -0.16202775	     -0.17086114	      0.35918310	     -1.41595678	     -0.01541192	      0.54899104	      0.24961201	      0.00000000	      0.00000000	      0.01745329
      5.66666700	      2.39150775	     -0.03064767	     -0.20997415	      2.38330398	      1.18879391	      0.51464579	     -0.04954692	      0.05345476	      0.19519182	      0.17378250	      0.14959005	      0.18564129	      0.09916767	     -0.09134246	      0.17665933	     -0.28638838	     -0.16423991	     -0.08945812	      1.37322652	     -0.19083742	     -0.16852295	      0.34901566	     -1.42025901	     -0.04342458	      0.54843156	      0.24338857	      0.00000000	      0.00000000	      0.01745329
      5.70000000	      2.39814935	     -0.04007724	     -0.24491783	      2.38497714	      1.18929187	      0.51645762	     -0.03315355	      0.05713825	      0.21059938	      0.22858684	      0.18532310	      0.18658544	      0.08899797	     -0.08890255	      0.21183976	     -0.28086091	     -0.17186033	     -0.07243335	      1.42382008	     -0.24638580	     -0.15073468	      0.37108076	     -1.42576258	     -0.08897280	      0.51885901	      0.28941613	      0.00000000	      0.00000000	      0.01745329
      5.73333400	      2.39738055	     -0.03830225	     -0.24387224	      2.38548530	      1.18848296	      0.51623098	     -0.03581510	      0.05787353	      0.20540159	      0.21893482	      0.18465076	      0.18663670	      0.09055474	     -0.08991425	      0.21214930	     -0.28099418	     -0.17141137	     -0.07555292	      1.45271314	     -0.25918215	     -0.14677951	      0.36507283	     -1.44666132	     -0.10557380	      0.51657496	      0.28096527	      0.00000000	      0.00000000	      0.01745329
      5.76666700	      2.39694535	     -0.03658096	     -0.24271735	      2.38567387	      1.18766499	      0.51622798	     -0.03673261	      0.05872233	      0.20189637	      0.21224554	      0.18457593	      0.18661943	      0.09246291	     -0.09043594	      0.21201214	     -0.28123787	     -0.17023482	     -0.07819890	      1.48694930	     -0.26419217	     -0.14198653	      0.36145724	     -1.47219312	     -0.11557654	      0.51375811	      0.27329286	      0.00000000	      0.00000000	      0.01745329
      5.80000000	      2.39630270	     -0.03509567	     -0.24214650	      2.38538210	      1.18689797	      0.51655551	     -0.03571670	      0.05922639	      0.20080542	      0.20917398	      0.18470518	      0.18658527	      0.09535217	     -0.09096836	      0.21127826	     -0.28160976	     -0.16884115	     -0.08102638	      1.52401150	     -0.26119992	     -0.13671881	      0.36088294	     -1.50030847	     -0.11972119	      0.51032657	      0.26668129	      0.00000000	      0.00000000	      0.01745329
      5.83333400	      2.39544428	     -0.03436879	     -0.24161136	      2.38623032	      1.18631543	      0.51730075	     -0.03514581	      0.05912352	      0.19657953	      0.20498325	      0.18593930	      0.18660893	      0.09461866	     -0.09066174	      0.21280149	     -0.28156801	     -0.16694891	     -0.08110601	      1.55703888	     -0.25276486	     -0.13211154	      0.36253010	     -1.53057961	     -0.11486041	      0.50702991	      0.26232328	      0.00000000	      0.00000000	      0.01745329
      5.86666700	      2.39488853	     -0.03442911	     -0.24073985	      2.38591011	      1.18548040	      0.51741612	     -0.03394126	      0.05825082	      0.19783990	      0.20546862	      0.18564016	      0.18671586	      0.09613798	     -0.09150852	      0.21153362	     -0.28169809	     -0.16855983	     -0.08233722	      1.58940487	     -0.23755795	     -0.12756285	      0.36722729	     -1.56350439	     -0.10363343	      0.50320775	      0.25899098	      0.00000000	      0.00000000	      0.01745329
      5.90000000	      2.39472299	     -0.03610626	     -0.24016253	      2.38591057	      1.18490754	      0.51829605	     -0.03150209	      0.05732275	      0.19792172	      0.20653328	      0.18667656	      0.18682281	      0.09597907	     -0.09164140	      0.21171728	     -0.28167384	     -0.16890688	     -0.08247661	      1.61245892	     -0.21719980	     -0.12425447	      0.37450558	     -1.59373661	     -0.08512916	      0.49952627	      0.25794339	      0.00000000	      0.00000000	      0.01745329
      5.93333400	      2.39437592	     -0.03983707	     -0.24107398	      2.38554048	      1.18484549	      0.51736566	     -0.03068201	      0.05376158	      0.20821487	      0.21772805	      0.18561943	      0.18776998	      0.09137479	     -0.09436785	      0.21122680	     -0.28151300	     -0.17332501	     -0.08341375	      1.61710443	     -0.18536582	     -0.12409832	      0.38671681	     -1.62487343	     -0.05625872	      0.49542722	      0.25304531	      0.00000000	      0.00000000	      0.01745329
      5.96666700	      2.39502879	     -0.04212239	     -0.24131331	      2.38579418	      1.18456792	      0.51775912	     -0.03023948	      0.05241330	      0.21146110	      0.22191928	      0.18596807	      0.18825358	      0.08971896	     -0.09522940	      0.21327460	     -0.28108641	     -0.17629179	     -0.08316241	      1.61760853	     -0.15476557	     -0.12447082	      0.39732311	     -1.64754780	     -0.02634037	      0.49249594	      0.25097983	      0.00000000	      0.00000000	      0.01745329
      6.00000000	      2.39553417	     -0.04355369	     -0.24061463	      2.38615111	      1.18448391	      0.51813375	     -0.02985898	      0.05089732	      0.21543868	      0.22517023	      0.18547980	      0.18876972	      0.08792617	     -0.09631620	      0.21460277	     -0.28078626	     -0.17924675	     -0.08333572	      1.60697677	     -0.12090033	     -0.12652608	      0.40815014	     -1.66142216	      0.00894294	      0.49013422	      0.25197533	      0.00000000	      0.00000000	      0.01745329
      6.03333400	      2.39595710	     -0.04496295	     -0.23948743	      2.38645068	      1.18466411	      0.51832436	     -0.02977287	      0.04891026	      0.21983334	      0.22684833	      0.18520479	      0.18920737	      0.08652974	     -0.09695218	      0.21488144	     -0.28083507	     -0.18076312	     -0.08420593	      1.58689836	     -0.08839724	     -0.13014072	      0.41598509	     -1.66517891	      0.04551980	      0.48845352	      0.25548714	      0.00000000	      0.00000000	      0.01745329
      6.06666700	      2.39628488	     -0.04480269	     -0.23807606	      2.38679014	      1.18492585	      0.51846088	     -0.03072432	      0.04722086	      0.22429448	      0.22660614	      0.18444462	      0.18953794	      0.08613967	     -0.09747652	      0.21465796	     -0.28107092	     -0.18155720	     -0.08525943	      1.56138844	     -0.05959629	     -0.13444422	      0.42098338	     -1.65649348	      0.08048920	      0.48758857	      0.26358167	      0.00000000	      0.00000000	      0.01745329
      6.10000000	      2.39705372	     -0.04383800	     -0.23646718	      2.38706812	      1.18524040	      0.51859112	     -0.03242783	      0.04626158	      0.22868650	      0.22379060	      0.18363816	      0.18975295	      0.08653644	     -0.09764566	      0.21376046	     -0.28158589	     -0.18092343	     -0.08661746	      1.53109114	     -0.03787130	     -0.13935872	      0.42340993	     -1.63631328	      0.10954036	      0.48765145	      0.27526334	      0.00000000	      0.00000000	      0.01745329
      6.13333400	      2.39776266	     -0.04221601	     -0.23451949	      2.38740792	      1.18562860	      0.51880150	     -0.03401195	      0.04644356	      0.23210600	      0.21899043	      0.18223626	      0.18984623	      0.08821845	     -0.09810712	      0.21345402	     -0.28192881	     -0.18053564	     -0.08759046	      1.49669474	     -0.02518613	     -0.14475268	      0.42666920	     -1.60541642	      0.12750505	      0.48906104	      0.28904642	      0.00000000	      0.00000000	      0.01745329
      6.16666700	      2.39872465	     -0.03999606	     -0.23248261	      2.38752906	      1.18613711	      0.51890697	     -0.03561961	      0.04697779	      0.23562768	      0.21137058	      0.18067675	      0.18993168	      0.08950552	     -0.09837799	      0.21174734	     -0.28263946	     -0.17904031	     -0.08915544	      1.46014247	     -0.02318645	     -0.15066814	      0.42829319	     -1.56995591	      0.13469640	      0.49115914	      0.30328293	      0.00000000	      0.00000000	      0.01745329
      6.20000000	      2.39910229	     -0.03888985	     -0.23131003	      2.38895860	      1.18647388	      0.52016199	     -0.03537872	      0.04764920	      0.23100464	      0.20067331	      0.18383243	      0.18966283	      0.09037726	     -0.09668641	      0.21420346	     -0.28241580	     -0.17830374	     -0.08824642	      1.42559645	     -0.03240498	     -0.15644073	      0.42768899	     -1.53728354	      0.12782931	      0.49433385	      0.31029514	      0.00000000	      0.00000000	      0.01745329
      6.23333400	      2.39918939	     -0.03740641	     -0.22884521	      2.38767653	      1.18709420	      0.51922126	     -0.03710313	      0.04722194	      0.23771364	      0.19146215	      0.17798204	      0.19009937	      0.09041245	     -0.09948513	      0.20943246	     -0.28361997	     -0.17659852	     -0.09145853	      1.38951359	     -0.05602537	     -0.16262609	      0.42554578	     -1.50227328	      0.10880064	      0.49719659	      0.31975032	      0.00000000	      0.00000000	      0.01745329
      6.26666700	      2.39868678	     -0.03708448	     -0.22750968	      2.38789340	      1.18755608	      0.51982844	     -0.03603766	      0.04639626	      0.23449669	      0.17749812	      0.17892309	      0.18991147	      0.09271115	     -0.09875701	      0.20904521	     -0.28380946	     -0.17688478	     -0.09167461	      1.35918850	     -0.09053393	     -0.16813223	      0.41773061	     -1.47559278	      0.07908744	      0.50037435	      0.32127421	      0.00000000	      0.00000000	      0.01745329
      6.30000000	      2.40422393	     -0.02949269	     -0.23666400	      2.38748749	      1.18752315	      0.51815909	     -0.06078213	      0.05897182	      0.23491150	      0.17101499	      0.17628739	      0.19017307	      0.09547507	     -0.08209541	      0.21090822	     -0.28893456	     -0.16900753	     -0.07953098	      1.33439888	     -0.22411548	     -0.16147927	      0.50147403	     -1.49453250	      0.00675288	      0.43408468	      0.50892862	      0.00000000	      0.00000000	      0.01745329
      6.33333400	      2.40206705	     -0.02797003	     -0.23609856	      2.38716041	      1.18750434	      0.51853119	     -0.05924414	      0.05824548	      0.22940002	      0.15677441	      0.17754156	      0.18995243	      0.09863492	     -0.08372285	      0.21054492	     -0.28941256	     -0.16738554	     -0.08218222	      1.32686321	     -0.27112721	     -0.16338692	      0.48323466	     -1.47874906	     -0.04247760	      0.43833114	      0.49568534	      0.00000000	      0.00000000	      0.01745329
      6.36666700	      2.40120531	     -0.02620164	     -0.23596664	      2.38686813	      1.18716560	      0.51851447	     -0.05881660	      0.05851553	      0.22379337	      0.14316985	      0.17833351	      0.18979007	      0.10069269	     -0.08522351	      0.20993366	     -0.28985369	     -0.16627845	     -0.08424363	      1.33290789	     -0.31927162	     -0.16287532	      0.46174075	     -1.47425987	     -0.09359301	      0.44101474	      0.47963440	      0.00000000	      0.00000000	      0.01745329
      6.40000000	      2.39426256	     -0.02953220	     -0.25057937	      2.38621972	      1.18735145	      0.52172411	     -0.03971054	      0.05408775	      0.21455588	      0.18327263	      0.20048860	      0.18843065	      0.10267700	     -0.08793535	      0.22191961	     -0.29046634	     -0.16297876	     -0.08052787	      1.37677524	     -0.33694332	     -0.14849849	      0.41155857	     -1.45898709	     -0.16995948	      0.42624036	      0.45334048	      0.00000000	      0.00000000	      0.01745329
      6.43333400	      2.39448547	     -0.02973115	     -0.24902419	      2.38691091	      1.18688597	      0.52125337	     -0.04189433	      0.05431549	      0.20662002	      0.16974131	      0.19921477	      0.18866667	      0.10175902	     -0.09039510	      0.22304223	     -0.29028935	     -0.16549987	     -0.08152313	      1.39782721	     -0.36704885	     -0.14573670	      0.39449781	     -1.47905313	     -0.20641370	      0.42458565	      0.43504179	      0.00000000	      0.00000000	      0.01745329
      6.46666700	      2.39422899	     -0.02960332	     -0.24762326	      2.38741312	      1.18626544	      0.52131992	     -0.04318939	      0.05410617	      0.20007742	      0.15957407	      0.19902079	      0.18873871	      0.10121870	     -0.09169625	      0.22340468	     -0.29035805	     -0.16641204	     -0.08271289	      1.42957591	     -0.38213713	     -0.14112260	      0.38204260	     -1.50505231	     -0.23021949	      0.42182256	      0.41784113	      0.00000000	      0.00000000	      0.01745329
      6.50000000	      2.38281300	     -0.03958373	     -0.25836379	      2.38733555	      1.18674724	      0.52324051	     -0.01609605	      0.02688446	      0.19143724	      0.20938285	      0.21555573	      0.18844640	      0.09410890	     -0.09568516	      0.23482719	     -0.29105134	     -0.17439366	     -0.08319967	      1.48579895	     -0.30456586	     -0.12922108	      0.32885168	     -1.51607565	     -0.28184132	      0.42023006	      0.30608340	      0.00000000	      0.00000000	      0.01745329
      6.53333400	      2.38496679	     -0.04072424	     -0.25422629	      2.38806156	      1.18597062	      0.52352610	     -0.01703853	      0.02595065	      0.18633920	      0.20048521	      0.21357090	      0.18866026	      0.09412496	     -0.09796230	      0.23399121	     -0.29121640	     -0.17667148	     -0.08471403	      1.52216268	     -0.28986149	     -0.12469275	      0.32903591	     -1.55258391	     -0.26882681	      0.41562896	      0.30391917	      0.00000000	      0.00000000	      0.01745329
      6.56666700	      2.38617822	     -0.04127546	     -0.25058724	      2.38841709	      1.18536687	      0.52375334	     -0.01737635	      0.02476209	      0.18391541	      0.19541337	      0.21141350	      0.18889312	      0.09366764	     -0.09965897	      0.23300161	     -0.29149470	     -0.17777985	     -0.08609479	      1.55699825	     -0.26518738	     -0.12020363	      0.33486185	     -1.58577920	     -0.24576924	      0.41115765	      0.30569517	      0.00000000	      0.00000000	      0.01745329
      6.60000000	      2.38833575	     -0.04149147	     -0.24657308	      2.38762072	      1.18508505	      0.52287536	     -0.01722000	      0.02271034	      0.19028464	      0.19802821	      0.20475392	      0.18961564	      0.09092013	     -0.10342214	      0.22857576	     -0.29251405	     -0.17905248	     -0.08953634	      1.58567322	     -0.22815328	     -0.11662074	      0.34537299	     -1.61274219	     -0.21058190	      0.40718112	      0.31125241	      0.00000000	      0.00000000	      0.01745329
      6.63333400	      2.39026793	     -0.04250487	     -0.24374998	      2.38758084	      1.18485555	      0.52304985	     -0.01483545	      0.02136151	      0.19259684	      0.19914172	      0.20193445	      0.18992945	      0.09015714	     -0.10415358	      0.22734391	     -0.29294646	     -0.18052731	     -0.09048364	      1.60357729	     -0.19039890	     -0.11457439	      0.35688429	     -1.63398824	     -0.17210984	      0.40381504	      0.31872732	      0.00000000	      0.00000000	      0.01745329
      6.66666700	      2.39209789	     -0.04306205	     -0.24122475	      2.38775629	      1.18470676	      0.52323556	     -0.01361292	      0.02062586	      0.19517546	      0.20072438	      0.19949179	      0.19022633	      0.08939533	     -0.10460188	      0.22672057	     -0.29308799	     -0.18334256	     -0.09074441	      1.61185026	     -0.15117912	     -0.11375633	      0.36947231	     -1.64821126	     -0.13074533	      0.40091554	      0.32858914	      0.00000000	      0.00000000	      0.01745329
      6.70000000	      2.39470576	     -0.04533396	     -0.23814609	      2.38741201	      1.18493359	      0.52304610	     -0.01029895	      0.01970183	      0.20164845	      0.20377830	      0.19546873	      0.19079104	      0.08657735	     -0.10528041	      0.22443664	     -0.29382412	     -0.18402489	     -0.09229717	      1.60609489	     -0.10897580	     -0.11526512	      0.38211165	     -1.65693457	     -0.08341128	      0.39840103	      0.33896225	      0.00000000	      0.00000000	      0.01745329
      6.73333400	      2.39693227	     -0.04648801	     -0.23544453	      2.38746420	      1.18508734	      0.52303245	     -0.00892356	      0.01956800	      0.20659684	      0.20515260	      0.19209036	      0.19120816	      0.08513103	     -0.10530190	      0.22369351	     -0.29415012	     -0.18607507	     -0.09289279	      1.59115698	     -0.06672237	     -0.11784843	      0.39610251	     -1.65639526	     -0.03731195	      0.39650839	      0.35044687	      0.00000000	      0.00000000	      0.01745329
      6.76666700	      2.39879186	     -0.04695458	     -0.23266868	      2.38749867	      1.18545875	      0.52285735	     -0.00830479	      0.01958832	      0.21226756	      0.20541797	      0.18860231	      0.19157946	      0.08406253	     -0.10538573	      0.22225302	     -0.29467146	     -0.18747330	     -0.09403835	      1.56620149	     -0.02715203	     -0.12175237	      0.41016907	     -1.64474046	      0.00511965	      0.39565525	      0.36302805	      0.00000000	      0.00000000	      0.01745329
      6.80000000	      2.40015680	     -0.04654104	     -0.22993856	      2.38764778	      1.18593335	      0.52270901	     -0.00817200	      0.01978664	      0.21702770	      0.20307295	      0.18564619	      0.19181640	      0.08383800	     -0.10514961	      0.22085439	     -0.29528989	     -0.18773937	     -0.09518584	      1.53413011	      0.00468180	     -0.12685890	      0.42115738	     -1.62257868	      0.03953159	      0.39609209	      0.37626071	      0.00000000	      0.00000000	      0.01745329
      6.83333400	      2.40115065	     -0.04460660	     -0.22746699	      2.38818707	      1.18646508	      0.52258409	     -0.00961299	      0.02024435	      0.21971465	      0.19855964	      0.18412841	      0.19188639	      0.08423010	     -0.10479986	      0.21997723	     -0.29564011	     -0.18893836	     -0.09584943	      1.49932030	      0.02580487	     -0.13252228	      0.42818952	     -1.59176806	      0.06288113	      0.39802087	      0.38970677	      0.00000000	      0.00000000	      0.01745329
      6.86666700	      2.40232089	     -0.04316486	     -0.22542014	      2.38856402	      1.18715270	      0.52254321	     -0.00972561	      0.02124475	      0.22133105	      0.19184965	      0.18280369	      0.19190995	      0.08471315	     -0.10456413	      0.21890202	     -0.29620127	     -0.18789071	     -0.09682203	      1.46288655	      0.03527550	     -0.13874972	      0.43067185	     -1.55830793	      0.07494023	      0.40087355	      0.40108155	      0.00000000	      0.00000000	      0.01745329
      6.90000000	      2.40328608	     -0.04231528	     -0.22193379	      2.38739632	      1.18775268	      0.52179040	     -0.00956920	      0.02192467	      0.22858918	      0.18406858	      0.17666628	      0.19213357	      0.08643927	     -0.10561877	      0.21397496	     -0.29773278	     -0.18528256	     -0.09942852	      1.42415804	      0.03443332	     -0.14606116	      0.42744929	     -1.52361419	      0.07851606	      0.40350169	      0.41217853	      0.00000000	      0.00000000	      0.01745329
      6.93333400	      2.40363262	     -0.04192309	     -0.22061311	      2.38832148	      1.18825485	      0.52294035	     -0.00850812	      0.02236257	      0.22322884	      0.17190793	      0.17916985	      0.19186969	      0.08758211	     -0.10390548	      0.21584568	     -0.29759516	     -0.18466163	     -0.09849082	      1.39318064	      0.02133377	     -0.15170049	      0.42309634	     -1.49593555	      0.06741343	      0.40749693	      0.41447354	      0.00000000	      0.00000000	      0.01745329
      6.96666700	      2.40361513	     -0.04152232	     -0.21826637	      2.38714515	      1.18900178	      0.52180745	     -0.00995788	      0.02177943	      0.22665092	      0.16109825	      0.17431122	      0.19218802	      0.08735760	     -0.10599291	      0.21194836	     -0.29851528	     -0.18422010	     -0.10064519	      1.36149497	     -0.00467401	     -0.15777597	      0.41444311	     -1.46710138	      0.04425308	      0.41173281	      0.41531243	      0.00000000	      0.00000000	      0.01745329
      7.00000000	      2.40330311	     -0.04113570	     -0.21697648	      2.38697706	      1.18940896	      0.52170691	     -0.01121435	      0.02078262	      0.22476995	      0.14848683	      0.17338850	      0.19219079	      0.08791246	     -0.10609571	      0.21007697	     -0.29888507	     -0.18509422	     -0.10132342	      1.34014713	     -0.03650278	     -0.16203268	      0.40354132	     -1.44727607	      0.01503302	      0.41542522	      0.41200831	      0.00000000	      0.00000000	      0.01745329
      7.03333400	      2.40349817	     -0.04085109	     -0.21600212	      2.38630774	      1.18968025	      0.52094425	     -0.01305658	      0.02065506	      0.22315400	      0.13536452	      0.17076630	      0.19233870	      0.08775230	     -0.10698237	      0.20831186	     -0.29937152	     -0.18450004	     -0.10211515	      1.32641571	     -0.07690187	     -0.16507177	      0.38914405	     -1.43352624	     -0.02316265	      0.41856677	      0.40588641	      0.00000000	      0.00000000	      0.01745329
      7.06666700	      2.40410844	     -0.04007223	     -0.21594748	      2.38565914	      1.18960581	      0.52020387	     -0.01522196	      0.02101654	      0.22020045	      0.12241655	      0.16904135	      0.19236402	      0.08828438	     -0.10703846	      0.20671463	     -0.29979510	     -0.18428884	     -0.10245767	      1.32314603	     -0.12083628	     -0.16640969	      0.37253788	     -1.42762659	     -0.06545178	      0.42060881	      0.39797824	      0.00000000	      0.00000000	      0.01745329
      7.10000000	      2.40470812	     -0.03870476	     -0.21638682	      2.38527145	      1.18929526	      0.51948245	     -0.01824755	      0.02183508	      0.21640881	      0.11078241	      0.16768142	      0.19238688	      0.08835140	     -0.10686129	      0.20614627	     -0.30003772	     -0.18392660	     -0.10226704	      1.33084522	     -0.16246356	     -0.16601568	      0.35556924	     -1.42962315	     -0.10705362	      0.42155487	      0.38823866	      0.00000000	      0.00000000	      0.01745329
      7.13333400	      2.40571818	     -0.03793651	     -0.21764793	      2.38478202	      1.18880773	      0.51916913	     -0.01960569	      0.02335744	      0.21218324	      0.10156459	      0.16743883	      0.19225492	      0.08960905	     -0.10575052	      0.20616723	     -0.30029639	     -0.18235113	     -0.10169871	      1.34745767	     -0.19853458	     -0.16418827	      0.33952223	     -1.43941036	     -0.14494339	      0.42124868	      0.37751937	      0.00000000	      0.00000000	      0.01745329
      7.16666700	      2.40366007	     -0.03488275	     -0.23303107	      2.38325087	      1.18913312	      0.52125865	     -0.01526014	      0.02466743	      0.21422774	      0.13008249	      0.17875842	      0.19081359	      0.09635922	     -0.09138244	      0.21513341	     -0.30052657	     -0.17164483	     -0.09005586	      1.38469876	     -0.22312887	     -0.15623384	      0.31940371	     -1.44159356	     -0.19274793	      0.41542440	      0.37871810	      0.00000000	      0.00000000	      0.01745329
      7.20000000	      2.40410051	     -0.03542505	     -0.23302155	      2.38393613	      1.18833797	      0.52060285	     -0.01723871	      0.02431081	      0.20958140	      0.12538035	      0.17992049	      0.19090878	      0.09514093	     -0.09255790	      0.21535307	     -0.30036098	     -0.17393659	     -0.09021199	      1.41314261	     -0.23100537	     -0.15259097	      0.31314872	     -1.46923069	     -0.20586016	      0.41170650	      0.36997115	      0.00000000	      0.00000000	      0.01745329
      7.23333400	      2.40394661	     -0.03445085	     -0.23300489	      2.38443066	      1.18791823	      0.52009032	     -0.02011010	      0.02408664	      0.20677752	      0.12387831	      0.18050109	      0.19104751	      0.09322594	     -0.09342841	      0.21615404	     -0.30020371	     -0.17498444	     -0.09010237	      1.44273465	     -0.22667080	     -0.14875520	      0.31189059	     -1.49372298	     -0.20733612	      0.40816078	      0.36497242	      0.00000000	      0.00000000	      0.01745329
      7.26666700	      2.40393198	     -0.03495774	     -0.23295783	      2.38433972	      1.18740610	      0.52015941	     -0.01848317	      0.02411303	      0.20650424	      0.12674177	      0.18128071	      0.19098670	      0.09481216	     -0.09396006	      0.21637701	     -0.30028466	     -0.17462883	     -0.09049591	      1.47309075	     -0.20813929	     -0.14457130	      0.31669147	     -1.52074734	     -0.19586150	      0.40371160	      0.36384078	      0.00000000	      0.00000000	      0.01745329
      7.30000000	      2.39189282	     -0.03944765	     -0.24676524	      2.38400750	      1.18789517	      0.52154531	     -0.00118018	      0.00673074	      0.21672120	      0.17162746	      0.20203089	      0.19105209	      0.09499957	     -0.10133455	      0.22838616	     -0.29926891	     -0.17568575	     -0.09022633	      1.50749697	     -0.13202587	     -0.13658424	      0.34077598	     -1.53333731	     -0.21493700	      0.39921491	      0.33587343	      0.00000000	      0.00000000	      0.01745329
      7.33333400	      2.39379867	     -0.04028657	     -0.24454383	      2.38423576	      1.18759913	      0.52127807	     -0.00105158	      0.00592560	      0.21839091	      0.17501136	      0.20095436	      0.19134911	      0.09478700	     -0.10366445	      0.22768633	     -0.29920145	     -0.17853302	     -0.09120447	      1.52393865	     -0.09551410	     -0.13408868	      0.35351280	     -1.55417113	     -0.18253080	      0.39470258	      0.34647895	      0.00000000	      0.00000000	      0.01745329
      7.36666700	      2.39482244	     -0.04085684	     -0.24249627	      2.38431384	      1.18737638	      0.52094036	     -0.00083864	      0.00453960	      0.22218551	      0.17996635	      0.19944932	      0.19173805	      0.09369623	     -0.10581095	      0.22659621	     -0.29927762	     -0.18039062	     -0.09243986	      1.53116304	     -0.05403544	     -0.13273174	      0.36949555	     -1.56680034	     -0.14425895	      0.39070619	      0.36052028	      0.00000000	      0.00000000	      0.01745329
      7.40000000	      2.39530007	     -0.04152230	     -0.24078950	      2.38461396	      1.18738993	      0.52103581	     -0.00022697	      0.00303062	      0.22546124	      0.18434825	      0.19868432	      0.19208767	      0.09204097	     -0.10707501	      0.22616194	     -0.29931668	     -0.18112745	     -0.09311920	      1.53036606	     -0.01272205	     -0.13241316	      0.38528986	     -1.57312491	     -0.10350653	      0.38706511	      0.37651716	      0.00000000	      0.00000000	      0.01745329
      7.43333400	      2.39622073	     -0.04257410	     -0.23842117	      2.38408041	      1.18749035	      0.52046532	      0.00095755	      0.00171681	      0.23331301	      0.18924524	      0.19473816	      0.19267729	      0.09129340	     -0.10997889	      0.22381624	     -0.29965220	     -0.18223475	     -0.09513517	      1.51868876	      0.02811486	     -0.13370266	      0.39906909	     -1.57229340	     -0.06031518	      0.38331485	      0.39593311	      0.00000000	      0.00000000	      0.01745329
      7.46666700	      2.39806301	     -0.04331017	     -0.23531226	      2.38344998	      1.18784091	      0.51975602	      0.00148684	      0.00109287	      0.24153594	      0.19072628	      0.19097555	      0.19330078	      0.09045236	     -0.11214014	      0.22103498	     -0.30016790	     -0.18229844	     -0.09748653	      1.49828019	      0.06356818	     -0.13631188	      0.40637078	     -1.56364476	     -0.01876383	      0.37912892	      0.41843779	      0.00000000	      0.00000000	      0.01745329
      7.50000000	      2.40618530	     -0.03969204	     -0.22974147	      2.38344016	      1.18817543	      0.51868763	     -0.01179475	      0.00472039	      0.25478113	      0.16200432	      0.18118248	      0.19514134	      0.09285219	     -0.10776701	      0.21722512	     -0.30100883	     -0.18186920	     -0.09857145	      1.46510415	      0.08740813	     -0.13966978	      0.35768035	     -1.55413059	      0.02862731	      0.35543040	      0.46686888	      0.00000000	      0.00000000	      0.01745329
      7.53333400	      2.40439419	     -0.03838371	     -0.22856068	      2.38317823	      1.18844932	      0.51870826	     -0.01142126	      0.00399641	      0.26089941	      0.16093522	      0.18026613	      0.19538714	      0.09325048	     -0.10800179	      0.21540923	     -0.30160667	     -0.17916652	     -0.10000557	      1.44066777	      0.11026991	     -0.14152554	      0.36464158	     -1.52657288	      0.04654690	      0.35504749	      0.47980287	      0.00000000	      0.00000000	      0.01745329
      7.56666700	      2.40306422	     -0.03782713	     -0.22667457	      2.38299844	      1.18900383	      0.51879655	     -0.01066108	      0.00328592	      0.26449999	      0.15500089	      0.17894542	      0.19554191	      0.09493695	     -0.10880164	      0.21395295	     -0.30195947	     -0.17819067	     -0.10102284	      1.40964947	      0.11823671	     -0.14475353	      0.36709960	     -1.49340828	      0.05166063	      0.35715614	      0.48885935	      0.00000000	      0.00000000	      0.01745329
      7.60000000	      2.40160612	     -0.03775107	     -0.22505094	      2.38311764	      1.18955464	      0.51908546	     -0.01023134	      0.00216591	      0.26449870	      0.14497969	      0.17838812	      0.19564441	      0.09587617	     -0.10921135	      0.21333491	     -0.30213138	     -0.17740850	     -0.10141227	      1.37836564	      0.11399688	     -0.14844978	      0.36621520	     -1.46070356	      0.04477050	      0.36073763	      0.49252541	      0.00000000	      0.00000000	      0.01745329
      7.63333400	      2.39994004	     -0.03753847	     -0.22223745	      2.38221233	      1.19015423	      0.51849387	     -0.01064326	     -0.00024798	      0.26865974	      0.13408161	      0.17548937	      0.19603949	      0.09574867	     -0.11044514	      0.20811319	     -0.30296063	     -0.17731728	     -0.10324681	      1.34475080	      0.10158664	     -0.15216244	      0.36369888	     -1.42529478	      0.02614012	      0.36422100	      0.49235835	      0.00000000	      0.00000000	      0.01745329
      7.66666700	      2.39864142	     -0.03794410	     -0.22102311	      2.38325669	      1.19051003	      0.51971926	     -0.01088727	     -0.00178401	      0.26136464	      0.11720768	      0.17807024	      0.19586325	      0.09628969	     -0.10938022	      0.20959111	     -0.30264691	     -0.17784205	     -0.10240207	      1.31687920	      0.07772771	     -0.15609925	      0.35686639	     -1.39738859	      0.00064979	      0.36943126	      0.48755934	      0.00000000	      0.00000000	      0.01745329
      7.70000000	      2.39720872	     -0.03843208	     -0.21877615	      2.38281360	      1.19097970	      0.51953394	     -0.01092843	     -0.00368274	      0.25868388	      0.09973831	      0.17628190	      0.19605973	      0.09637069	     -0.11103150	      0.20756013	     -0.30295959	     -0.17796255	     -0.10394129	      1.28903339	      0.04132473	     -0.16014850	      0.34590687	     -1.36952129	     -0.03708414	      0.37517444	      0.47911195	      0.00000000	      0.00000000	      0.01745329
      7.73333400	      2.39542288	     -0.03808201	     -0.21723455	      2.38063300	      1.19128212	      0.51784533	     -0.01031824	     -0.00678256	      0.26333202	      0.08921698	      0.16959478	      0.19667001	      0.09614415	     -0.11166848	      0.19991773	     -0.30423987	     -0.17670068	     -0.10474804	      1.26903145	     -0.00449438	     -0.16203867	      0.33475197	     -1.34649224	     -0.09047613	      0.37683258	      0.47149758	      0.00000000	      0.00000000	      0.01745329
      7.76666700	      2.39455905	     -0.03789316	     -0.21640293	      2.38157155	      1.19132706	      0.51858309	     -0.01206770	     -0.00779749	      0.25177294	      0.06608456	      0.17131530	      0.19652106	      0.09670579	     -0.11070631	      0.20152928	     -0.30385613	     -0.17773801	     -0.10355715	      1.25948994	     -0.05452945	     -0.16378821	      0.31722934	     -1.33269697	     -0.14270488	      0.38091057	      0.45784227	      0.00000000	      0.00000000	      0.01745329
      7.80000000	      2.38881705	     -0.04481082	     -0.21969929	      2.38109024	      1.19097563	      0.51938642	      0.00679518	     -0.05131082	      0.18268633	      0.17280684	      0.17660891	      0.20093238	      0.09221245	     -0.11442989	      0.20515520	     -0.30377014	     -0.18168327	     -0.10419771	      1.26168512	     -0.09776408	     -0.13782679	      0.37954985	     -1.34082571	     -0.37869678	      0.28722982	      0.62810091	      0.00000000	      0.00000000	      0.01745329
      7.83333400	      2.38995875	     -0.04488445	     -0.21713292	      2.38159194	      1.19006299	      0.51945254	      0.00198849	     -0.05161388	      0.17190983	      0.14697149	      0.17589821	      0.20104125	      0.09132547	     -0.11474710	      0.20447933	     -0.30367962	     -0.18353509	     -0.10435790	      1.27452010	     -0.14994952	     -0.13687664	      0.35607241	     -1.34743878	     -0.43418460	      0.28835607	      0.60562650	      0.00000000	      0.00000000	      0.01745329
      7.86666700	      2.39166683	     -0.04520244	     -0.22712625	      2.37993254	      1.18976651	      0.51917447	      0.00460383	     -0.05734272	      0.17586237	      0.16503725	      0.17277170	      0.20132595	      0.09071647	     -0.09346116	      0.20325533	     -0.30389193	     -0.17918832	     -0.08752101	      1.30162147	     -0.18846796	     -0.13159902	      0.30487841	     -1.36773406	     -0.49426301	      0.27994241	      0.55146836	      0.00000000	      0.00000000	      0.01745329
      7.90000000	      2.39298284	     -0.04590436	     -0.22330916	      2.37994830	      1.18870657	      0.51922234	      0.00260516	     -0.05764555	      0.16677776	      0.14332548	      0.17090850	      0.20160042	      0.09119574	     -0.09709456	      0.20179500	     -0.30394711	     -0.18189156	     -0.09046088	      1.33294165	     -0.22611687	     -0.12848791	      0.28428167	     -1.39522045	     -0.53513233	      0.27618125	      0.52868899	      0.00000000	      0.00000000	      0.01745329
      7.93333400	      2.39481260	     -0.04700075	     -0.22025667	      2.37893431	      1.18751603	      0.51852956	      0.00294080	     -0.05707061	      0.16534124	      0.13198477	      0.16563989	      0.20230392	      0.08961027	     -0.10169926	      0.19916743	     -0.30440483	     -0.18204152	     -0.09417604	      1.37896342	     -0.24884528	     -0.12366259	      0.26380387	     -1.43942796	     -0.55981726	      0.26815557	      0.50248881	      0.00000000	      0.00000000	      0.01745329
      7.96666700	      2.39714480	     -0.05161596	     -0.24149872	      2.38117821	      1.18725598	      0.51968697	      0.00993055	     -0.05741034	      0.16653351	      0.18968623	      0.18379329	      0.20309354	      0.08202615	     -0.08931342	      0.22209176	     -0.30026075	     -0.18771830	     -0.08578132	      1.44325974	     -0.23881137	     -0.11502827	      0.19096406	     -1.50612018	     -0.54329206	      0.25236392	      0.40230455	      0.00000000	      0.00000000	      0.01745329
      8.00000000	      2.39885945	     -0.05202589	     -0.23339465	      2.38045167	      1.18579310	      0.51989988	      0.01120391	     -0.05708117	      0.16366872	      0.17400693	      0.17813895	      0.20372477	      0.08338346	     -0.09723936	      0.21718161	     -0.30129230	     -0.18804450	     -0.09388502	      1.50042233	     -0.22333697	     -0.11063898	      0.19204786	     -1.55855826	     -0.52644890	      0.24363934	      0.39974719	      0.00000000	      0.00000000	      0.01745329
      8.03333400	      2.40057744	     -0.05315407	     -0.22776668	      2.38020653	      1.18453608	      0.52004498	      0.01188330	     -0.05618765	      0.16364834	      0.16473046	      0.17344080	      0.20433747	      0.08328021	     -0.10194877	      0.21411723	     -0.30177164	     -0.18973162	     -0.09840129	      1.55426310	     -0.19221915	     -0.10617969	      0.20378271	     -1.61279913	     -0.49323108	      0.23409386	      0.40548945	      0.00000000	      0.00000000	      0.01745329
      8.06666700	      2.40221794	     -0.05468011	     -0.22347042	      2.38000398	      1.18341221	      0.52003022	      0.01277046	     -0.05492951	      0.16715676	      0.16106906	      0.16934878	      0.20495262	      0.08214198	     -0.10478663	      0.21161546	     -0.30203625	     -0.19202935	     -0.10139248	      1.60137142	     -0.14725332	     -0.10173197	      0.22721017	     -1.66467009	     -0.44707697	      0.22466051	      0.41929865	      0.00000000	      0.00000000	      0.01745329
      8.10000000	      2.40315223	     -0.05648345	     -0.22015420	      2.37993046	      1.18241111	      0.52006418	      0.01438480	     -0.05402834	      0.17308522	      0.16094117	      0.16580628	      0.20553852	      0.08067772	     -0.10640869	      0.20985814	     -0.30214034	     -0.19446241	     -0.10337148	      1.63867809	     -0.09174490	     -0.09751985	      0.26059687	     -1.71096746	     -0.39152080	      0.21601189	      0.43949795	      0.00000000	      0.00000000	      0.01745329
      8.13333400	      2.40333027	     -0.05821623	     -0.21766132	      2.38004848	      1.18162109	      0.52013279	      0.01635390	     -0.05391415	      0.18066490	      0.16282413	      0.16322815	      0.20606215	      0.07890598	     -0.10709784	      0.20863145	     -0.30217537	     -0.19679867	     -0.10471827	      1.66340267	     -0.02999963	     -0.09396162	      0.29976208	     -1.74766417	     -0.33032848	      0.20897893	      0.46342336	      0.00000000	      0.00000000	      0.01745329
      8.16666700	      2.40280741	     -0.05985204	     -0.21572029	      2.38042564	      1.18126467	      0.52032696	      0.01830826	     -0.05475163	      0.18934673	      0.16530996	      0.16177679	      0.20649673	      0.07702507	     -0.10703545	      0.20799673	     -0.30220193	     -0.19853394	     -0.10560127	      1.67405391	      0.03445104	     -0.09146384	      0.34035082	     -1.77148967	     -0.26611214	      0.20430763	      0.48876739	      0.00000000	      0.00000000	      0.01745329
      8.20000000	      2.40228957	     -0.06051191	     -0.21404004	      2.38075443	      1.18080875	      0.52030377	      0.01973218	     -0.05575458	      0.19849812	      0.16712490	      0.16020655	      0.20681906	      0.07640374	     -0.10718727	      0.20755117	     -0.30223500	     -0.20063881	     -0.10629728	      1.67248843	      0.09772285	     -0.09005437	      0.37644048	     -1.78148595	     -0.20225856	      0.20199160	      0.51272479	      0.00000000	      0.00000000	      0.01745329
      8.23333400	      2.40165653	     -0.06065184	     -0.21298632	      2.38118458	      1.18077724	      0.52041345	      0.02136696	     -0.05726898	      0.20904328	      0.16791160	      0.15960571	      0.20708178	      0.07507290	     -0.10685214	      0.20659875	     -0.30259512	     -0.20085363	     -0.10729822	      1.65610804	      0.15987895	     -0.09002376	      0.40755880	     -1.77581190	     -0.13769702	      0.20255553	      0.53480342	      0.00000000	      0.00000000	      0.01745329
      8.26666700	      2.40152924	     -0.06044044	     -0.21076099	      2.38142141	      1.18075260	      0.52035653	      0.02288304	     -0.05818686	      0.22028053	      0.16667358	      0.15789271	      0.20724796	      0.07582130	     -0.10734891	      0.20590964	     -0.30295681	     -0.20109084	     -0.10832112	      1.62767122	      0.21988731	     -0.09145684	      0.43138765	     -1.75557026	     -0.07275576	      0.20518123	      0.55650108	      0.00000000	      0.00000000	      0.01745329
      8.30000000	      2.40833785	     -0.05188788	     -0.23776692	      2.38286627	      1.18228543	      0.52084762	      0.00591613	     -0.04762707	      0.28422634	      0.16759213	      0.17532889	      0.20644848	      0.07795009	     -0.08138459	      0.22622098	     -0.30228087	     -0.19049447	     -0.09002190	      1.55690001	      0.28002059	     -0.07857196	      0.35205649	     -1.71711512	      0.05886362	      0.21663899	      0.50408264	      0.00000000	      0.00000000	      0.01745329
      8.33333400	      2.40827384	     -0.05149775	     -0.22916553	      2.38249631	      1.18245147	      0.52106152	      0.00905325	     -0.04725085	      0.29195835	      0.14793784	      0.17182506	      0.20686837	      0.08152195	     -0.09211733	      0.22157894	     -0.30354421	     -0.19077929	     -0.10039997	      1.50507831	      0.32820118	     -0.08319104	      0.36758939	     -1.66590730	      0.11279204	      0.22429528	      0.52589063	      0.00000000	      0.00000000	      0.01745329
      8.36666700	      2.40998432	     -0.04734286	     -0.23960721	      2.38305222	      1.18375242	      0.52135704	     -0.00837803	     -0.02265983	      0.34802601	      0.10735859	      0.18184579	      0.20721277	      0.08440807	     -0.08897083	      0.23037209	     -0.30432490	     -0.18632046	     -0.09386086	      1.42516278	      0.38173552	     -0.06783449	      0.21614560	     -1.59638817	      0.23880475	      0.21280423	      0.46236822	      0.00000000	      0.00000000	      0.01745329
      8.40000000	      2.40891970	     -0.04654185	     -0.23091193	      2.38270808	      1.18423351	      0.52120740	     -0.00616836	     -0.02211315	      0.35536014	      0.07885867	      0.17726481	      0.20768789	      0.08607255	     -0.09772797	      0.22428973	     -0.30576331	     -0.18622234	     -0.10371383	      1.35890635	      0.40844078	     -0.07191719	      0.22618985	     -1.53034580	      0.26387403	      0.22105821	      0.47505122	      0.00000000	      0.00000000	      0.01745329
      8.43333400	      2.40949795	     -0.04563431	     -0.22465823	      2.38241787	      1.18487284	      0.52096721	     -0.00588029	     -0.01968968	      0.36335646	      0.05192748	      0.17251041	      0.20805939	      0.08717366	     -0.10286784	      0.21968657	     -0.30685518	     -0.18563606	     -0.10883641	      1.29098175	      0.41690689	     -0.07612980	      0.22449930	     -1.46144741	      0.27644228	      0.22736657	      0.48583162	      0.00000000	      0.00000000	      0.01745329
      8.46666700	      2.41058482	     -0.04444100	     -0.21874635	      2.38222572	      1.18546349	      0.52063369	     -0.00759904	     -0.01732174	      0.36961294	      0.02491059	      0.16740132	      0.20830858	      0.08961949	     -0.10693112	      0.21570203	     -0.30745334	     -0.18790672	     -0.11220322	      1.22598397	      0.40852642	     -0.08042431	      0.21813448	     -1.39449058	      0.27445464	      0.23334379	      0.49503145	      0.00000000	      0.00000000	      0.01745329
      8.50000000	      2.41205266	     -0.04406264	     -0.21478579	      2.38155965	      1.18633831	      0.52028844	     -0.00913369	     -0.01429576	      0.37699940	      0.00015944	      0.16324284	      0.20855367	      0.08878079	     -0.10816704	      0.21071446	     -0.30863556	     -0.18532088	     -0.11413599	      1.16310315	      0.38072267	     -0.08373295	      0.20401947	     -1.32945450	      0.25386296	      0.23559593	      0.50098528	      0.00000000	      0.00000000	      0.01745329
      8.53333400	      2.40862443	     -0.04150597	     -0.22981591	      2.38194027	      1.18812648	      0.52191811	     -0.01510764	     -0.00651191	      0.38830760	      0.01640964	      0.17186425	      0.20723549	      0.09257869	     -0.08435128	      0.21641021	     -0.30812506	     -0.17927467	     -0.09142387	      1.09748804	      0.32871350	     -0.07963067	      0.17461041	     -1.25359843	      0.20033973	      0.20181150	      0.52570736	      0.00000000	      0.00000000	      0.01745329
      8.56666700	      2.40998952	     -0.04137619	     -0.22274961	      2.38115884	      1.18838523	      0.52095092	     -0.01713583	     -0.00493164	      0.38369526	     -0.01693330	      0.16662153	      0.20783693	      0.09157930	     -0.09338871	      0.21116155	     -0.30906239	     -0.18015889	     -0.09894326	      1.06573204	      0.27110876	     -0.08050691	      0.15682933	     -1.22130260	      0.13940604	      0.20199744	      0.51593989	      0.00000000	      0.00000000	      0.01745329
      8.60000000	      2.41129892	     -0.04077674	     -0.21769552	      2.38068842	      1.18890855	      0.52071483	     -0.01809323	     -0.00259528	      0.37692685	     -0.04873045	      0.16251561	      0.20806541	      0.09366045	     -0.09877754	      0.20732002	     -0.30973481	     -0.18084784	     -0.10361717	      1.04281039	      0.20724499	     -0.08077860	      0.13847034	     -1.19258662	      0.07119976	      0.20230793	      0.50519122	      0.00000000	      0.00000000	      0.01745329
      8.63333400	      2.38900855	     -0.04834967	     -0.22226208	      2.38227253	      1.18908588	      0.52408081	      0.00332315	     -0.03741298	      0.25217425	      0.13111159	      0.18880948	      0.20689515	      0.09113260	     -0.12224471	      0.21673029	     -0.31247600	     -0.18445376	     -0.11194553	      1.01563605	      0.09208929	     -0.03511091	      0.28278335	     -1.13401422	     -0.26420395	      0.00230756	      0.78150176	      0.00000000	      0.00000000	      0.01745329
      8.66666700	      2.39252058	     -0.04762360	     -0.21574763	      2.38145648	      1.18865892	      0.52303524	     -0.00044297	     -0.03737017	      0.24519148	      0.09410071	      0.18003254	      0.20723280	      0.09148599	     -0.12484160	      0.21068518	     -0.31334294	     -0.18606692	     -0.11382288	      1.02465830	      0.01897529	     -0.03217310	      0.25327552	     -1.12890290	     -0.33784842	     -0.00017129	      0.75495734	      0.00000000	      0.00000000	      0.01745329
      8.70000000	      2.39565267	     -0.04710865	     -0.21205157	      2.38034364	      1.18814534	      0.52243467	     -0.00252322	     -0.03703261	      0.23881962	      0.06343666	      0.17334172	      0.20729249	      0.09246253	     -0.12471450	      0.20606688	     -0.31408581	     -0.18618694	     -0.11383252	      1.04248210	     -0.05594789	     -0.02855029	      0.22268254	     -1.12880103	     -0.41184501	     -0.00409293	      0.72832737	      0.00000000	      0.00000000	      0.01745329
      8.73333400	      2.40489389	     -0.04923909	     -0.23477772	      2.37999075	      1.18818833	      0.52415890	      0.00567686	     -0.03693900	      0.23904548	      0.10342458	      0.18121227	      0.20580254	      0.08788867	     -0.09049133	      0.21714248	     -0.31226689	     -0.18149836	     -0.08300434	      1.08892016	     -0.14763978	     -0.01548300	      0.17576758	     -1.14092691	     -0.49128424	     -0.02342978	      0.68985435	      0.00000000	      0.00000000	      0.01745329
      8.76666700	      2.40700969	     -0.05055921	     -0.22877471	      2.37959361	      1.18753851	      0.52345179	      0.00266038	     -0.03689892	      0.22925196	      0.07594188	      0.17631148	      0.20635189	      0.08666790	     -0.09777357	      0.21451194	     -0.31250913	     -0.18525249	     -0.08935125	      1.12213112	     -0.20226020	     -0.01219855	      0.15373463	     -1.16794092	     -0.54445263	     -0.03154238	      0.66532065	      0.00000000	      0.00000000	      0.01745329
      8.80000000	      2.41321235	     -0.05706356	     -0.24866056	      2.38122613	      1.18761620	      0.52468562	      0.01161408	     -0.03360875	      0.21827927	      0.13878395	      0.19211583	      0.20648771	      0.07692441	     -0.08839844	      0.23864408	     -0.30799061	     -0.19169764	     -0.08511530	      1.19429564	     -0.26219801	     -0.00004721	      0.12055234	     -1.23018482	     -0.57852047	     -0.04764759	      0.58362983	      0.00000000	      0.00000000	      0.01745329
      8.83333400	      2.41643546	     -0.05812962	     -0.24094696	      2.38030221	      1.18669315	      0.52448285	      0.01013497	     -0.03214982	      0.20932934	      0.11493032	      0.18519177	      0.20716634	      0.07645364	     -0.09753558	      0.23351905	     -0.30891478	     -0.19364004	     -0.09409214	      1.25410645	     -0.28593238	      0.00346905	      0.11250591	     -1.28587110	     -0.59947073	     -0.05902254	      0.56783148	      0.00000000	      0.00000000	      0.01745329
      8.86666700	      2.41908128	     -0.06007457	     -0.23483705	      2.37971273	      1.18591123	      0.52440190	      0.01011741	     -0.03053605	      0.20365074	      0.09935092	      0.17965152	      0.20780007	      0.07493040	     -0.10268247	      0.23013104	     -0.30934689	     -0.19603666	     -0.09917550	      1.32211893	     -0.29344208	      0.00704360	      0.11095586	     -1.35762974	     -0.60213029	     -0.07321489	      0.55341565	      0.00000000	      0.00000000	      0.01745329
      8.90000000	      2.42023681	     -0.06649108	     -0.25124090	      2.38255588	      1.18620627	      0.52443704	      0.01047645	     -0.02540413	      0.20040112	      0.15432796	      0.19035462	      0.20858166	      0.06390222	     -0.08612839	      0.24874333	     -0.30479562	     -0.20608761	     -0.08821690	      1.40036732	     -0.29853810	      0.01287992	      0.11665800	     -1.47108034	     -0.56329515	     -0.07937289	      0.47196994	      0.00000000	      0.00000000	      0.01745329
      8.93333400	      2.42306991	     -0.06636153	     -0.24135078	      2.38099107	      1.18521491	      0.52494309	      0.01203226	     -0.02370496	      0.19573183	      0.13570710	      0.18296017	      0.20903664	      0.06704319	     -0.09572564	      0.24171797	     -0.30660459	     -0.20458530	     -0.09858895	      1.47685109	     -0.27772347	      0.01642765	      0.12947022	     -1.54218548	     -0.53317370	     -0.08802536	      0.47522881	      0.00000000	      0.00000000	      0.01745329
      8.96666700	      2.42487943	     -0.06769722	     -0.23404437	      2.38064741	      1.18447679	      0.52523065	      0.01269054	     -0.02276872	      0.19452939	      0.12562475	      0.17707061	      0.20965169	      0.06596322	     -0.10138127	      0.23708675	     -0.30753765	     -0.20558996	     -0.10420877	      1.54553700	     -0.24145516	      0.01964035	      0.15091050	     -1.61628733	     -0.48510384	     -0.09509449	      0.47834135	      0.00000000	      0.00000000	      0.01745329
      9.00000000	      2.42544735	     -0.06909852	     -0.22907395	      2.38060168	      1.18389344	      0.52521845	      0.01340815	     -0.02234997	      0.19697425	      0.12258169	      0.17234032	      0.21024187	      0.06387673	     -0.10405140	      0.23367767	     -0.30811910	     -0.20730600	     -0.10745889	      1.60587316	     -0.19306160	      0.02250106	      0.17928768	     -1.68392918	     -0.42459708	     -0.09837884	      0.47913789	      0.00000000	      0.00000000	      0.01745329
      9.03333400	      2.42106989	     -0.07194404	     -0.25253631	      2.38333255	      1.18409277	      0.52550092	      0.01533795	     -0.01781873	      0.21411803	      0.18549052	      0.19018615	      0.21085174	      0.05815481	     -0.08150308	      0.25557359	     -0.30414317	     -0.21239120	     -0.09375837	      1.66181574	     -0.14326333	      0.01796351	      0.24347410	     -1.76275670	     -0.29608844	     -0.03696288	      0.32928386	      0.00000000	      0.00000000	      0.01745329
      9.06666700	      2.42385924	     -0.07025918	     -0.24240145	      2.38305509	      1.18320617	      0.52545929	      0.01449830	     -0.01683015	      0.21522103	      0.17364610	      0.18396380	      0.21129535	      0.06113965	     -0.09322123	      0.24967973	     -0.30587270	     -0.21169948	     -0.10433665	      1.69461146	     -0.08534332	      0.01924903	      0.27036991	     -1.79150912	     -0.21973753	     -0.03374907	      0.35485478	      0.00000000	      0.00000000	      0.01745329
      9.10000000	      2.42473936	     -0.06933897	     -0.23470772	      2.38326938	      1.18272167	      0.52566750	      0.01465460	     -0.01640964	      0.21934916	      0.16581478	      0.17950077	      0.21162721	      0.06285245	     -0.10006414	      0.24582319	     -0.30701080	     -0.21172136	     -0.11099076	      1.70758729	     -0.01990166	      0.01879823	      0.30001508	     -1.80678444	     -0.13972465	     -0.02852572	      0.37855494	      0.00000000	      0.00000000	      0.01745329
      9.13333400	      2.42447035	     -0.06872315	     -0.22843553	      2.38360722	      1.18228938	      0.52557467	      0.01546288	     -0.01641041	      0.22729429	      0.15963190	      0.17532681	      0.21191234	      0.06400199	     -0.10447927	      0.24221829	     -0.30801072	     -0.21219776	     -0.11591896	      1.70002302	      0.05196261	      0.01638942	      0.33180174	     -1.80664070	     -0.05749619	     -0.02131008	      0.40155258	      0.00000000	      0.00000000	      0.01745329
      9.16666700	      2.42396791	     -0.04416032	     -0.26451563	      2.38410931	      1.18303500	      0.52772435	     -0.03243225	      0.01503332	      0.34629030	      0.09655173	      0.22340060	      0.20775004	      0.09255330	     -0.11301710	      0.27280272	     -0.31089121	     -0.18446249	     -0.11468583	      1.66195148	      0.10454551	     -0.01493660	      0.28527492	     -1.81430043	      0.19653240	      0.15998233	      0.17586276	      0.00000000	      0.00000000	      0.01745329
      9.20000000	      2.42305209	     -0.04717381	     -0.25689257	      2.38471493	      1.18299653	      0.52700722	     -0.02845167	      0.01698578	      0.35797942	      0.08248240	      0.21611234	      0.20873998	      0.08816450	     -0.11713448	      0.26832266	     -0.31123828	     -0.18945281	     -0.11967377	      1.62037956	      0.17352802	     -0.01924559	      0.32241125	     -1.78831021	      0.27522505	      0.16306348	      0.21278069	      0.00000000	      0.00000000	      0.01745329
      9.23333400	      2.42099411	     -0.04883201	     -0.25077476	      2.38508811	      1.18400750	      0.52601981	     -0.02651346	      0.02073957	      0.37489270	      0.06183369	      0.20902698	      0.20940844	      0.08481147	     -0.11571178	      0.26396467	     -0.31167425	     -0.19372523	     -0.12188876	      1.56074771	      0.23235846	     -0.02479904	      0.35043230	     -1.74069219	      0.34699058	      0.16921147	      0.24761441	      0.00000000	      0.00000000	      0.01745329
      9.26666700	      2.42010722	     -0.04936619	     -0.24469910	      2.38532872	      1.18426444	      0.52567904	     -0.02418887	      0.02321068	      0.38824806	      0.04127090	      0.20330495	      0.20981071	      0.08345246	     -0.11656180	      0.25866315	     -0.31284259	     -0.19323641	     -0.12558568	      1.50246437	      0.28537564	     -0.03029979	      0.36994653	     -1.68967733	      0.41188051	      0.17438866	      0.28053194	      0.00000000	      0.00000000	      0.01745329
      9.30000000	      2.41827732	     -0.04789214	     -0.24183529	      2.38499899	      1.18557258	      0.52494684	     -0.02513154	      0.02791910	      0.40550014	      0.01814086	      0.19772757	      0.20984323	      0.08488996	     -0.11170601	      0.25460174	     -0.31351141	     -0.19505607	     -0.12362631	      1.43363358	      0.32020105	     -0.03489636	      0.36915717	     -1.62222781	      0.45843911	      0.18118549	      0.30712341	      0.00000000	      0.00000000	      0.01745329
      9.33333400	      2.40964441	     -0.04683003	     -0.25365210	      2.38479469	      1.18701557	      0.52593313	     -0.02522262	      0.03758705	      0.43548997	      0.01570052	      0.20258235	      0.20871972	      0.08552341	     -0.08705273	      0.25511351	     -0.31459859	     -0.18668154	     -0.10392911	      1.35895811	      0.35770611	     -0.02795862	      0.31989523	     -1.53616956	      0.48877750	      0.18582648	      0.32465452	      0.00000000	      0.00000000	      0.01745329
      9.36666700	      2.40970544	     -0.04610403	     -0.24348651	      2.38532515	      1.18753406	      0.52496181	     -0.02639428	      0.03734446	      0.43772570	     -0.01803596	      0.19684357	      0.20926133	      0.08744759	     -0.09798588	      0.24999666	     -0.31528988	     -0.19144971	     -0.11232173	      1.29424659	      0.36559916	     -0.03444810	      0.32060000	     -1.47709523	      0.49468232	      0.19259136	      0.33563707	      0.00000000	      0.00000000	      0.01745329
      9.40000000	      2.40921275	     -0.04436835	     -0.23673065	      2.38491049	      1.18834261	      0.52409442	     -0.02737265	      0.03787363	      0.44183279	     -0.04766841	      0.19081202	      0.20972623	      0.08677538	     -0.10479697	      0.24312235	     -0.31701578	     -0.18884957	     -0.11915895	      1.23820280	      0.35361948	     -0.03936740	      0.31311656	     -1.41726567	      0.47605463	      0.19933646	      0.33844890	      0.00000000	      0.00000000	      0.01745329
      9.43333400	      2.40611961	     -0.04191728	     -0.23326930	      2.38439331	      1.18949681	      0.52465675	     -0.02582999	      0.03811971	      0.44469179	     -0.06380305	      0.18890412	      0.20925359	      0.09193704	     -0.10244395	      0.23830368	     -0.31847254	     -0.18475884	     -0.11705037	      1.18659949	      0.33093172	     -0.04106973	      0.30027397	     -1.35206755	      0.43351198	      0.20399005	      0.33899611	      0.00000000	      0.00000000	      0.01745329
      9.46666700	      2.40474602	     -0.04028593	     -0.22919019	      2.38391231	      1.19027199	      0.52358801	     -0.02892685	      0.03692576	      0.44312234	     -0.08684251	      0.18412679	      0.20958127	      0.09039072	     -0.10569517	      0.23144406	     -0.31979789	     -0.18400293	     -0.11922684	      1.15499571	      0.27781823	     -0.04229150	      0.28096669	     -1.31178736	      0.36973890	      0.20760483	      0.32905390	      0.00000000	      0.00000000	      0.01745329
      9.50000000	      2.39264202	     -0.03949828	     -0.24572176	      2.38331834	      1.19183644	      0.52683581	     -0.01465037	      0.03033163	      0.40459910	      0.00851208	      0.19742064	      0.20714042	      0.09635435	     -0.07712838	      0.23024673	     -0.32128121	     -0.17065798	     -0.08106923	      1.12494774	      0.19704375	     -0.02388908	      0.27996686	     -1.24053897	      0.20297925	      0.19097197	      0.38621369	      0.00000000	      0.00000000	      0.01745329
      9.53333400	      2.39382511	     -0.04017872	     -0.23480855	      2.38292638	      1.19206639	      0.52483840	     -0.01830529	      0.02881468	      0.39213586	     -0.03102057	      0.18927104	      0.20810761	      0.09474450	     -0.09050251	      0.22346754	     -0.32224864	     -0.17540871	     -0.09243655	      1.11124493	      0.12085030	     -0.02397933	      0.25599439	     -1.22955066	      0.11944713	      0.19238878	      0.36873921	      0.00000000	      0.00000000	      0.01745329
      9.56666700	      2.38284971	     -0.05524806	     -0.22260483	      2.38501574	      1.19172296	      0.52458606	      0.01325048	     -0.02665606	      0.22517990	      0.17423710	      0.18695359	      0.20939349	      0.07888987	     -0.11033228	      0.21983559	     -0.32240560	     -0.19532169	     -0.09948125	      1.08694044	     -0.00191175	      0.01811267	      0.42339523	     -1.22157301	     -0.25657580	      0.11425387	      0.66766340	      0.00000000	      0.00000000	      0.01745329
      9.60000000	      2.38578936	     -0.05218252	     -0.21438400	      2.38321606	      1.19065086	      0.52382800	      0.00632019	     -0.02784507	      0.21372241	      0.13167895	      0.17786903	      0.20932504	      0.08332746	     -0.11450868	      0.21207749	     -0.32443308	     -0.19260668	     -0.10758473	      1.11045394	     -0.08275633	      0.02388868	      0.38804741	     -1.22179679	     -0.34511252	      0.11348663	      0.64020724	      0.00000000	      0.00000000	      0.01745329
      9.63333400	      2.39263507	     -0.04614227	     -0.22192391	      2.38139195	      1.19007779	      0.52530367	      0.00321938	     -0.03559444	      0.20014502	      0.14126259	      0.17530281	      0.20788402	      0.09092340	     -0.09348479	      0.21275028	     -0.32575404	     -0.18111455	     -0.09492718	      1.14778361	     -0.16574863	      0.03901508	      0.33358755	     -1.22701008	     -0.45020183	      0.09811223	      0.62138694	      0.00000000	      0.00000000	      0.01745329
      9.66666700	      2.39493899	     -0.04749345	     -0.21529068	      2.38066908	      1.18877685	      0.52397903	     -0.00067903	     -0.03620198	      0.18996227	      0.10750789	      0.16897278	      0.20847816	      0.09044208	     -0.10077568	      0.20803913	     -0.32621062	     -0.18512213	     -0.10028875	      1.17898379	     -0.23647879	      0.04427988	      0.30264093	     -1.25372150	     -0.52283724	      0.09187788	      0.59126752	      0.00000000	      0.00000000	      0.01745329
      9.70000000	      2.40315301	     -0.05113734	     -0.23525643	      2.38165727	      1.18845707	      0.52447136	      0.00326530	     -0.03464478	      0.18137853	      0.16748190	      0.18154433	      0.20851747	      0.08294731	     -0.08660785	      0.22618673	     -0.32252008	     -0.18765810	     -0.08637062	      1.24455736	     -0.30222606	      0.05966990	      0.22052001	     -1.31511023	     -0.57097726	      0.07134249	      0.51375211	      0.00000000	      0.00000000	      0.01745329
      9.73333400	      2.40552053	     -0.05206599	     -0.22600393	      2.38021945	      1.18702896	      0.52397606	      0.00369592	     -0.03336586	      0.17371462	      0.13993387	      0.17334568	      0.20936813	      0.08274265	     -0.09677491	      0.21950473	     -0.32376015	     -0.18822877	     -0.09690394	      1.30060939	     -0.33790871	      0.06501799	      0.20225855	     -1.36713687	     -0.60437329	      0.06173327	      0.48935373	      0.00000000	      0.00000000	      0.01745329
      9.76666700	      2.40827035	     -0.05416710	     -0.21917423	      2.37940226	      1.18565504	      0.52341325	      0.00433106	     -0.03102071	      0.17032822	      0.12337224	      0.16640999	      0.21032566	      0.08048204	     -0.10263357	      0.21455408	     -0.32439029	     -0.19008207	     -0.10297991	      1.36725447	     -0.35430869	      0.07064998	      0.18807740	     -1.43518204	     -0.61205423	      0.04993669	      0.46293767	      0.00000000	      0.00000000	      0.01745329
      9.80000000	      2.41024006	     -0.05965980	     -0.23757183	      2.38145023	      1.18571459	      0.52376580	      0.00855896	     -0.01671527	      0.16707727	      0.18623348	      0.17810190	      0.21195373	      0.07270268	     -0.08456743	      0.23451021	     -0.31873969	     -0.19840745	     -0.09163548	      1.45582260	     -0.36101322	      0.07701479	      0.13603139	     -1.53101557	     -0.55620810	      0.04995270	      0.33727344	      0.00000000	      0.00000000	      0.01745329
      9.83333400	      2.41328700	     -0.05922017	     -0.22545375	      2.38034910	      1.18439883	      0.52378792	      0.00949951	     -0.01421486	      0.16313304	      0.16293041	      0.16967300	      0.21274152	      0.07499738	     -0.09558954	      0.22624915	     -0.32037430	     -0.19868343	     -0.10224738	      1.52220294	     -0.33890070	      0.08000855	      0.14788163	     -1.59164729	     -0.52809346	      0.04443014	      0.33916724	      0.00000000	      0.00000000	      0.01745329
      9.86666700	      2.41506787	     -0.05993751	     -0.21663351	      2.37984776	      1.18331897	      0.52343683	      0.01059201	     -0.01209974	      0.16265466	      0.14745048	      0.16209278	      0.21355320	      0.07540905	     -0.10227567	      0.21981776	     -0.32134520	     -0.20012178	     -0.10806360	      1.58388825	     -0.30367048	      0.08256169	      0.16661773	     -1.65358778	     -0.48425716	      0.03939763	      0.34724155	      0.00000000	      0.00000000	      0.01745329
      9.90000000	      2.41575328	     -0.06065642	     -0.20960940	      2.37947791	      1.18222253	      0.52307457	      0.01185976	     -0.01061068	      0.16539811	      0.13783868	      0.15543869	      0.21433392	      0.07492516	     -0.10626191	      0.21421287	     -0.32204569	     -0.20194655	     -0.11144807	      1.64034103	     -0.25676489	      0.08465030	      0.19142510	     -1.71226324	     -0.42569668	      0.03530771	      0.36378427	      0.00000000	      0.00000000	      0.01745329
      9.93333400	      2.41595321	     -0.06149839	     -0.20392217	      2.37943937	      1.18122373	      0.52278429	      0.01283778	     -0.00923814	      0.17070845	      0.13290068	      0.15002119	      0.21505800	      0.07383739	     -0.10829373	      0.20957463	     -0.32262650	     -0.20302524	     -0.11338519	      1.68873872	     -0.20084414	      0.08600592	      0.22014703	     -1.76154990	     -0.35561469	      0.03323800	      0.38772971	      0.00000000	      0.00000000	      0.01745329
      9.96666700	      2.41602917	     -0.06172380	     -0.19937701	      2.37957390	      1.18037424	      0.52245498	      0.01362471	     -0.00741997	      0.17844034	      0.13119407	      0.14548456	      0.21571707	      0.07297571	     -0.10910588	      0.20568306	     -0.32308658	     -0.20396192	     -0.11452902	      1.72600590	     -0.13865507	      0.08620269	      0.25056047	     -1.79742873	     -0.27906268	      0.03400960	      0.41547603	      0.00000000	      0.00000000	      0.01745329
     10.00000000	      2.41444922	     -0.06469973	     -0.24603870	      2.38386976	      1.18045052	      0.52428679	     -0.00236013	      0.06303106	      0.24957909	      0.16749127	      0.20764567	      0.22849887	      0.07059036	     -0.12844189	      0.26806711	     -0.30692134	     -0.21236933	     -0.13361662	      1.77702194	     -0.16091166	     -0.03715307	      0.29300425	     -1.84005708	     -0.03068728	      0.30063946	      0.30380422	      0.00000000	      0.00000000	      0.01745329
     10.03333400	      2.41384037	     -0.06317964	     -0.23619114	      2.38321742	      1.17979917	      0.52388528	     -0.00213338	      0.06324217	      0.26008050	      0.15428175	      0.19693721	      0.22894659	      0.07216804	     -0.12727405	      0.25651975	     -0.30935921	     -0.20900299	     -0.13544153	      1.78218468	     -0.08630307	     -0.04045386	      0.33378834	     -1.84964938	      0.04825712	      0.30058821	      0.33721763	      0.00000000	      0.00000000	      0.01745329
     10.06666700	      2.41328245	     -0.06213571	     -0.22753119	      2.38299994	      1.17903133	      0.52374384	     -0.00098636	      0.06340981	      0.27102872	      0.14134384	      0.18762785	      0.22944939	      0.07397863	     -0.12721938	      0.24800703	     -0.31082108	     -0.20874209	     -0.13594944	      1.77261897	     -0.00965819	     -0.04488218	      0.37073476	     -1.84912446	      0.13100889	      0.30055213	      0.36901583	      0.00000000	      0.00000000	      0.01745329
     10.10000000	      2.41297234	     -0.06146151	     -0.21875809	      2.38266374	      1.17902293	      0.52311840	     -0.00050972	      0.06382909	      0.28574388	      0.12662697	      0.17843978	      0.23013321	      0.07363452	     -0.12731138	      0.23884310	     -0.31244018	     -0.20832553	     -0.13670887	      1.74153458	      0.06693800	     -0.05216172	      0.40317551	     -1.82982633	      0.21357528	      0.30289722	      0.39726441	      0.00000000	      0.00000000	      0.01745329
     10.13333400	      2.40545010	     -0.04536506	     -0.22804899	      2.37874404	      1.18033342	      0.52352935	     -0.02517081	      0.07748493	      0.41111655	     -0.00692332	      0.17525817	      0.23106194	      0.09322204	     -0.09091527	      0.21403210	     -0.31761036	     -0.17887816	     -0.09035626	      1.69424203	      0.19836483	     -0.11152179	      0.25763561	     -1.78058505	      0.39781774	      0.38452717	      0.18725449	      0.00000000	      0.00000000	      0.01745329
     10.16666700	      2.40551936	     -0.04938725	     -0.21903653	      2.37968221	      1.18083521	      0.52248184	     -0.02247826	      0.07807791	      0.42238101	     -0.03126006	      0.16853557	      0.23262408	      0.08688263	     -0.10213373	      0.21208817	     -0.31721807	     -0.18709773	     -0.09900866	      1.62818424	      0.26097895	     -0.11819085	      0.28612382	     -1.73672198	      0.46083759	      0.38784046	      0.21443777	      0.00000000	      0.00000000	      0.01745329
     10.20000000	      2.40530338	     -0.05167949	     -0.21058410	      2.38014369	      1.18192220	      0.52153887	     -0.02151310	      0.07927394	      0.43495849	     -0.06255198	      0.16185628	      0.23383389	      0.08283803	     -0.10847559	      0.20768311	     -0.31754597	     -0.19188316	     -0.10692069	      1.54708975	      0.31297521	     -0.12661952	      0.30510991	     -1.66993744	      0.50792744	      0.39438401	      0.23391933	      0.00000000	      0.00000000	      0.01745329
     10.23333400	      2.38846436	     -0.05220218	     -0.22664909	      2.38067966	      1.18427986	      0.52180734	     -0.01457891	      0.07628663	      0.47328269	     -0.05736108	      0.16966129	      0.23461457	      0.08126825	     -0.07473616	      0.21296233	     -0.31612611	     -0.18930983	     -0.08898285	      1.43710889	      0.40734211	     -0.13265814	      0.26586512	     -1.54591225	      0.52407488	      0.41984794	      0.17357074	      0.00000000	      0.00000000	      0.01745329
     10.26666700	      2.39499103	     -0.05143387	     -0.21173819	      2.38028535	      1.18518725	      0.52117570	     -0.01422475	      0.07923085	      0.47527059	     -0.10560930	      0.15944826	      0.23581177	      0.08184870	     -0.09314818	      0.20509544	     -0.31762391	     -0.19144424	     -0.10178665	      1.34751023	      0.42403568	     -0.14128826	      0.26956786	     -1.46115213	      0.53472557	      0.42643618	      0.18823827	      0.00000000	      0.00000000	      0.01745329
     10.30000000	      2.39918105	     -0.05036073	     -0.19940046	      2.37967303	      1.18632559	      0.52040811	     -0.01460887	      0.08234671	      0.47766152	     -0.15195509	      0.14935011	      0.23669399	      0.08319866	     -0.10391331	      0.19663034	     -0.31914775	     -0.19300282	     -0.11084230	      1.25581545	      0.42550242	     -0.14956286	      0.27044391	     -1.37150006	      0.52023469	      0.43431840	      0.19298697	      0.00000000	      0.00000000	      0.01745329
     10.33333400	      2.38268051	     -0.04811515	     -0.21064245	      2.37876860	      1.18852504	      0.52233819	      0.00475221	      0.06770164	      0.46989483	     -0.10060229	      0.15596751	      0.23647693	      0.08753462	     -0.07366868	      0.19043026	     -0.32087432	     -0.18127001	     -0.08266223	      1.13518243	      0.44711041	     -0.14602490	      0.24236616	     -1.22313207	      0.41559743	      0.45190751	      0.12594328	      0.00000000	      0.00000000	      0.01745329
     10.36666700	      2.38762497	     -0.04939326	     -0.19558525	      2.37829164	      1.18964837	      0.52105351	      0.00353021	      0.06639986	      0.45780988	     -0.14626279	      0.14436494	      0.23801190	      0.08385166	     -0.09227488	      0.18136645	     -0.32233920	     -0.18468993	     -0.09499588	      1.05606118	      0.40278175	     -0.15127579	      0.22423422	     -1.15071374	      0.35892996	      0.45604848	      0.11854191	      0.00000000	      0.00000000	      0.01745329
     10.40000000	      2.37748835	     -0.05140745	     -0.19617747	      2.37859789	      1.19131308	      0.52177319	      0.02276198	      0.03350185	      0.39803042	     -0.05131245	      0.14414873	      0.23886048	      0.08364110	     -0.07820529	      0.17394786	     -0.32325503	     -0.18539208	     -0.07667697	      0.94450228	      0.35971809	     -0.14033184	      0.18627175	     -1.05329480	      0.18389486	      0.46028772	      0.06702266	      0.00000000	      0.00000000	      0.01745329
     10.43333400	      2.38191387	     -0.05148637	     -0.18155098	      2.37657424	      1.19201132	      0.52074656	      0.01993213	      0.03093140	      0.38150643	     -0.10633252	      0.13171365	      0.23982837	      0.08443645	     -0.09410798	      0.16279865	     -0.32551577	     -0.18591333	     -0.09134807	      0.90374116	      0.27831340	     -0.14153926	      0.15696298	     -1.00230389	      0.10075772	      0.46167226	      0.05537144	      0.00000000	      0.00000000	      0.01745329
     10.46666700	      2.38103637	     -0.05111377	     -0.18503700	      2.37572145	      1.19279556	      0.52203947	      0.03381186	     -0.01401528	      0.29724676	      0.02640142	      0.12842749	      0.23951708	      0.08495167	     -0.07294578	      0.15725923	     -0.32670243	     -0.18134217	     -0.06925563	      0.84951293	      0.16719487	     -0.12239336	      0.14131233	     -0.95389051	     -0.13731318	      0.45836844	      0.08809828	      0.00000000	      0.00000000	      0.01745329
     10.50000000	      2.38378681	     -0.05148507	     -0.16977932	      2.37431678	      1.19300583	      0.52019735	      0.02598444	     -0.01846326	      0.27847634	     -0.03496313	      0.11591441	      0.24055906	      0.08454660	     -0.09004449	      0.14676836	     -0.32863297	     -0.18501082	     -0.08501418	      0.82773248	      0.07366829	     -0.12201538	      0.11137841	     -0.91850032	     -0.22581678	      0.45917977	      0.08058084	      0.00000000	      0.00000000	      0.01745329
     10.53333400	      2.40590387	     -0.05140199	     -0.17030409	      2.37716941	      1.19131593	      0.51767463	      0.00714027	     -0.05965965	      0.13717435	      0.18044136	      0.11068665	      0.23904860	      0.07416047	     -0.09458019	      0.16315571	     -0.32569731	     -0.19821103	     -0.10008480	      0.80963589	     -0.16604479	     -0.08240428	      0.20177985	     -1.01470217	     -0.55622240	      0.39866778	      0.41398291	      0.00000000	      0.00000000	      0.01745329
     10.56666700	      2.40786555	     -0.04687439	     -0.15669805	      2.37341660	      1.19032732	      0.51873829	      0.00600835	     -0.05855694	      0.12556757	      0.12284709	      0.09918155	      0.23875142	      0.08438175	     -0.10123360	      0.14934270	     -0.32949917	     -0.18942619	     -0.11235625	      0.83102259	     -0.25846773	     -0.07770229	      0.16995722	     -0.98831237	     -0.64222804	      0.39881368	      0.39572084	      0.00000000	      0.00000000	      0.01745329
     10.60000000	      2.41060615	     -0.04438844	     -0.14943898	      2.37072432	      1.18903390	      0.51831954	      0.00245156	     -0.05412573	      0.12293483	      0.08316936	      0.08757780	      0.23863224	      0.08929927	     -0.10031968	      0.13899386	     -0.33138815	     -0.18756510	     -0.11183868	      0.86557629	     -0.35885591	     -0.07107931	      0.13554749	     -0.99933979	     -0.72608586	      0.38736827	      0.36960616	      0.00000000	      0.00000000	      0.01745329
     10.63333400	      2.41239549	     -0.04418082	     -0.16881748	      2.37072196	      1.18919730	      0.51835661	     -0.00268106	     -0.03674611	      0.13198063	      0.11141210	      0.09541789	      0.23691336	      0.08490924	     -0.07283281	      0.14764200	     -0.32927597	     -0.18279217	     -0.08643830	      0.91282095	     -0.49372204	     -0.05907398	      0.09760657	     -1.06716708	     -0.80718165	      0.34657639	      0.31550146	      0.00000000	      0.00000000	      0.01745329
     10.66666700	      2.41385716	     -0.04419149	     -0.15280872	      2.36903638	      1.18814419	      0.51807806	     -0.00497547	     -0.03302777	      0.12651814	      0.06574875	      0.08435431	      0.23765622	      0.08825838	     -0.08928064	      0.13742367	     -0.33105660	     -0.18593250	     -0.10257130	      0.97299545	     -0.55093838	     -0.05529046	      0.08464511	     -1.12238996	     -0.85035872	      0.33408631	      0.28218213	      0.00000000	      0.00000000	      0.01745329
     10.70000000	      2.41078090	     -0.04376698	     -0.17094972	      2.36913427	      1.18875787	      0.51742735	     -0.01235946	     -0.01369364	      0.14124107	      0.10311128	      0.09490784	      0.23618040	      0.08348670	     -0.07186592	      0.14843923	     -0.32908931	     -0.18363199	     -0.08990080	      1.07929125	     -0.65062756	     -0.04712397	      0.10451811	     -1.25932173	     -0.87011880	      0.29833589	      0.20617773	      0.00000000	      0.00000000	      0.01745329
     10.73333400	      2.41335677	     -0.04170562	     -0.14953487	      2.36711776	      1.18832696	      0.51771935	     -0.01223614	     -0.01047833	      0.13434117	      0.04750285	      0.08084263	      0.23693508	      0.09139831	     -0.09171720	      0.13395789	     -0.33220945	     -0.18356803	     -0.10961653	      1.18692028	     -0.66143372	     -0.04144882	      0.11243640	     -1.33668777	     -0.85626682	      0.28857029	      0.19900133	      0.00000000	      0.00000000	      0.01745329
     10.76666700	      2.41482617	     -0.04326697	     -0.16699843	      2.36703372	      1.18876734	      0.51794753	     -0.00624111	      0.00775232	      0.15175165	      0.08506838	      0.08809493	      0.23466656	      0.08645487	     -0.06807892	      0.14114602	     -0.33070984	     -0.18086966	     -0.08424122	      1.38165365	     -0.70744907	     -0.03160328	      0.14296043	     -1.49900958	     -0.80471870	      0.26984224	      0.21609223	      0.00000000	      0.00000000	      0.01745329
     10.80000000	      2.41210439	     -0.03990914	     -0.14093277	      2.36576738	      1.18814258	      0.51687892	     -0.00939439	      0.00572784	      0.14597159	      0.02535133	      0.07093606	      0.23592234	      0.09220515	     -0.09211418	      0.12342367	     -0.33458325	     -0.18170476	     -0.11044462	      1.50950668	     -0.66217498	     -0.02425621	      0.16685568	     -1.59612098	     -0.74172637	      0.25985529	      0.23658548	      0.00000000	      0.00000000	      0.01745329
     10.83333400	      2.41092721	     -0.03806816	     -0.15874131	      2.36601812	      1.18829549	      0.51789097	     -0.00719647	      0.01895100	      0.16497078	      0.07549190	      0.08147873	      0.23336438	      0.09271517	     -0.06977961	      0.13320623	     -0.33409617	     -0.17552479	     -0.09164345	      1.70554149	     -0.61041380	     -0.02452452	      0.20145956	     -1.74628633	     -0.63910657	      0.25585453	      0.30958719	      0.00000000	      0.00000000	      0.01745329
     10.86666700	      2.40950049	     -0.03748004	     -0.13196202	      2.36591539	      1.18746236	      0.51663436	     -0.01040006	      0.01767926	      0.16343608	      0.02281795	      0.06378684	      0.23515522	      0.09422154	     -0.09385147	      0.11590090	     -0.33724860	     -0.18010845	     -0.11460304	      1.81038303	     -0.51233331	     -0.01941373	      0.24144493	     -1.84372024	     -0.53485381	      0.24454731	      0.34352794	      0.00000000	      0.00000000	      0.01745329
     10.90000000	      2.40535597	     -0.03831588	     -0.15210821	      2.36651826	      1.18709339	      0.51754101	     -0.00946053	      0.03171446	      0.19130426	      0.07836018	      0.07627676	      0.23308666	      0.09237398	     -0.07014144	      0.12868192	     -0.33592625	     -0.17740840	     -0.09623453	      1.95503148	     -0.38645554	     -0.03892064	      0.26244506	     -1.95640005	     -0.38249108	      0.26133580	      0.36161409	      0.00000000	      0.00000000	      0.01745329
     10.93333400	      2.39346444	     -0.04246927	     -0.15902983	      2.36830788	      1.18650333	      0.51810391	     -0.00526291	      0.03950574	      0.20681464	      0.11747489	      0.09546135	      0.23184755	      0.09001061	     -0.08618318	      0.14305581	     -0.33449631	     -0.18495224	     -0.10990504	      2.05119933	     -0.21994870	     -0.08761215	      0.27902935	     -2.03038213	     -0.21967091	      0.31053890	      0.28937854	      0.00000000	      0.00000000	      0.01745329
     10.96666700	      2.39650373	     -0.04131040	     -0.13779270	      2.36772856	      1.18498661	      0.51729543	     -0.00582544	      0.04077930	      0.21001764	      0.07649065	      0.07934845	      0.23301383	      0.09314634	     -0.10466441	      0.12929021	     -0.33720548	     -0.18680235	     -0.12717959	      2.10933209	     -0.11119687	     -0.08608366	      0.32410351	     -2.08119186	     -0.11144316	      0.30714094	      0.31859408	      0.00000000	      0.00000000	      0.01745329
     11.00000000	      2.39561865	     -0.04042113	     -0.12552956	      2.36729426	      1.18349026	      0.51634894	     -0.00479647	      0.04076817	      0.22351137	      0.05083879	      0.06835251	      0.23359066	      0.09629572	     -0.11042060	      0.11916101	     -0.33900854	     -0.18910513	     -0.13447877	      2.15409881	      0.00877506	     -0.08134292	      0.37274223	     -2.11472070	      0.00072129	      0.30374834	      0.33809435	      0.00000000	      0.00000000	      0.01745329
     11.03333400	      2.39772246	     -0.04181400	     -0.17216376	      2.37036427	      1.18337570	      0.51840135	     -0.00259689	      0.04419524	      0.30020639	      0.09856529	      0.12073110	      0.22829084	      0.09237423	     -0.11452905	      0.17094236	     -0.33268746	     -0.18917927	     -0.13253600	      2.16723802	      0.19222040	     -0.06024225	      0.34482669	     -2.09846341	      0.22121909	      0.32169822	      0.19851832	      0.00000000	      0.00000000	      0.01745329
     11.06666700	      2.39505835	     -0.04142004	     -0.15712148	      2.36972711	      1.18186952	      0.51723872	     -0.00062330	      0.04487521	      0.31820670	      0.05430332	      0.10632643	      0.22922526	      0.09473433	     -0.12027198	      0.15899007	     -0.33477896	     -0.19124688	     -0.14391351	      2.16520475	      0.29835326	     -0.05480443	      0.39181298	     -2.09249578	      0.32987507	      0.31965285	      0.23627122	      0.00000000	      0.00000000	      0.01745329
     11.10000000	      2.39277290	     -0.04192949	     -0.14665281	      2.36911898	      1.18085363	      0.51608706	      0.00192625	      0.04566700	      0.34475420	      0.00902065	      0.09469927	      0.23019000	      0.09380631	     -0.12236263	      0.14822599	     -0.33652677	     -0.19205239	     -0.14994899	      2.13537307	      0.40666619	     -0.04959099	      0.42771195	     -2.06495496	      0.44136813	      0.31680146	      0.26942607	      0.00000000	      0.00000000	      0.01745329
     11.13333400	      2.38458683	     -0.04652162	     -0.19521175	      2.37095378	      1.18245510	      0.51616150	     -0.00522053	      0.05591159	      0.45870477	     -0.00958264	      0.11888158	      0.22851577	      0.08206861	     -0.06113829	      0.17573545	     -0.33039932	     -0.18924982	     -0.09759912	      2.01698595	      0.56504777	     -0.01821509	      0.35919520	     -1.98898754	      0.60782590	      0.29752692	      0.21720750	      0.00000000	      0.00000000	      0.01745329
     11.16666700	      2.38472245	     -0.04373457	     -0.17380549	      2.37001360	      1.18192835	      0.51543920	     -0.00254855	      0.05419443	      0.47852227	     -0.09540603	      0.10972185	      0.22999461	      0.08864299	     -0.09216302	      0.16500996	     -0.33320790	     -0.19100550	     -0.12773740	      1.93932630	      0.64701554	     -0.02233746	      0.37002599	     -1.91841218	      0.68624022	      0.29711112	      0.23747217	      0.00000000	      0.00000000	      0.01745329
     11.20000000	      2.37600909	     -0.04205246	     -0.21673771	      2.37233648	      1.18440970	      0.51626003	     -0.01680531	      0.05457458	      0.58877758	     -0.14806838	      0.14730306	      0.22784459	      0.08662587	     -0.06487197	      0.19568867	     -0.32842144	     -0.18345034	     -0.10107644	      1.74441960	      0.78597686	     -0.01090809	      0.22810904	     -1.78040574	      0.80385584	      0.26640220	      0.16194772	      0.00000000	      0.00000000	      0.01745329
     11.23333400	      2.37518586	     -0.03971899	     -0.18659078	      2.37155997	      1.18368261	      0.51620098	     -0.01287885	      0.05137237	      0.59648320	     -0.26628621	      0.13028013	      0.22986813	      0.09222896	     -0.09795162	      0.17913945	     -0.33199721	     -0.18481382	     -0.13279474	      1.64603188	      0.82982948	     -0.01922299	      0.23699246	     -1.68663299	      0.84137835	      0.26930287	      0.18507677	      0.00000000	      0.00000000	      0.01745329
     11.26666700	      2.37199079	     -0.03033208	     -0.22392012	      2.37259632	      1.18603600	      0.52004078	     -0.01625956	      0.03509302	      0.63520536	     -0.21669923	      0.17959511	      0.22834257	      0.10850826	     -0.10277943	      0.21549483	     -0.32940015	     -0.16973714	     -0.12843519	      1.33497611	      0.89324363	     -0.00908523	      0.12022240	     -1.38280390	      0.83889374	      0.22591407	      0.17733381	      0.00000000	      0.00000000	      0.01745329
     11.30000000	      2.36549552	     -0.03610791	     -0.18701510	      2.37247963	      1.18601113	      0.51861599	     -0.00746416	      0.02491035	      0.63598115	     -0.35298776	      0.15274695	      0.23176092	      0.10315596	     -0.12929586	      0.18839873	     -0.33246362	     -0.17937227	     -0.15346972	      1.20304307	      0.89462975	     -0.01623090	      0.13644492	     -1.28646935	      0.82068146	      0.22988392	      0.19497267	      0.00000000	      0.00000000	      0.01745329
     11.33333400	      2.35882789	     -0.02957029	     -0.15629379	      2.37340715	      1.18580819	      0.51874978	      0.00022812	     -0.02052453	      0.41107901	     -0.01699160	      0.12103809	      0.23898440	      0.11051101	     -0.11520959	      0.15694800	     -0.33789297	     -0.17445287	     -0.15292693	      0.77951326	      0.66488125	      0.02300273	      0.35626908	     -0.96118642	      0.49975614	      0.07819598	      0.44925791	      0.00000000	      0.00000000	      0.01745329
     11.36666700	      2.36038798	     -0.03311244	     -0.12979808	      2.37230525	      1.18634348	      0.51760384	     -0.00405664	     -0.02455506	      0.40666806	     -0.12172334	      0.09723241	      0.24117907	      0.10760290	     -0.13095757	      0.13452515	     -0.34061671	     -0.17908795	     -0.16330916	      0.69739464	      0.57095182	      0.01337043	      0.33540573	     -0.87125274	      0.43521633	      0.08855371	      0.44656300	      0.00000000	      0.00000000	      0.01745329
     11.40000000	      2.36590423	     -0.03534284	     -0.13462678	      2.37296689	      1.18727411	      0.51691173	     -0.00895228	     -0.03637944	      0.30873197	      0.02254901	      0.08816795	      0.24216333	      0.10051982	     -0.10371980	      0.12945913	     -0.34159424	     -0.18051486	     -0.13172865	      0.56825503	      0.27565754	      0.07593535	      0.51430079	     -0.73612704	      0.16218099	     -0.02084085	      0.60729578	      0.00000000	      0.00000000	      0.01745329
     11.43333400	      2.36931791	     -0.03507414	     -0.11619110	      2.37019571	      1.18638360	      0.51644369	     -0.01107627	     -0.03312442	      0.29634601	     -0.06643497	      0.06915503	      0.24328958	      0.10206925	     -0.11387831	      0.11205800	     -0.34484376	     -0.17774399	     -0.14542298	      0.53930310	      0.17000955	      0.07748965	      0.47475111	     -0.67001902	      0.05900707	     -0.01226335	      0.56702301	      0.00000000	      0.00000000	      0.01745329
     11.46666700	      2.35943659	     -0.04330340	     -0.14303406	      2.36854508	      1.18660132	      0.51730019	      0.00810317	     -0.03369951	      0.30902880	     -0.03953384	      0.07319641	      0.24167263	      0.09401860	     -0.06043461	      0.11669961	     -0.34183829	     -0.17636790	     -0.09784378	      0.52045683	      0.03371729	      0.10751200	      0.38225821	     -0.59651782	     -0.12203786	     -0.02588323	      0.42086025	      0.00000000	      0.00000000	      0.01745329
     11.50000000	      2.36646749	     -0.04448651	     -0.12588046	      2.36669862	      1.18477912	      0.51533311	      0.00276787	     -0.02859332	      0.29704549	     -0.11510457	      0.05744321	      0.24325944	      0.09364608	     -0.08153864	      0.10502370	     -0.34391793	     -0.17981845	     -0.11741010	      0.51625303	     -0.06192158	      0.11300474	      0.33939366	     -0.56818814	     -0.22620581	     -0.02609587	      0.36757392	      0.00000000	      0.00000000	      0.01745329
     11.53333400	      2.35263985	     -0.05264758	     -0.16360845	      2.36756663	      1.18482109	      0.51696453	      0.01527594	     -0.03632687	      0.31689923	     -0.05003647	      0.08794505	      0.24097492	      0.08416324	     -0.04995977	      0.13260677	     -0.33816521	     -0.18343250	     -0.09232515	      0.55161092	     -0.18080368	      0.14665253	      0.22624486	     -0.56110551	     -0.40385572	     -0.04949021	      0.17178332	      0.00000000	      0.00000000	      0.01745329
     11.56666700	      2.37662942	     -0.05334710	     -0.17056328	      2.36858061	      1.18445730	      0.51741871	      0.00900505	     -0.02236009	      0.30416226	     -0.03453690	      0.10044239	      0.24081093	      0.08238945	     -0.07766937	      0.15901264	     -0.33348485	     -0.19099108	     -0.11367691	      0.59345257	     -0.32938694	      0.17325211	      0.14043742	     -0.61565113	     -0.49797546	     -0.06889812	      0.10450113	      0.00000000	      0.00000000	      0.01745329
     11.60000000	      2.37695787	     -0.05431640	     -0.14918647	      2.36661515	      1.18374202	      0.51711101	      0.01067513	     -0.02274706	      0.29427690	     -0.10477948	      0.08413055	      0.24183132	      0.08512692	     -0.09290875	      0.14345738	     -0.33619191	     -0.19275087	     -0.13240996	      0.66064767	     -0.40160534	      0.17931996	      0.12035503	     -0.67267734	     -0.57780178	     -0.07274294	      0.07762408	      0.00000000	      0.00000000	      0.01745329
     11.63333400	      2.37810311	     -0.05912032	     -0.17333632	      2.36673755	      1.18443946	      0.51620881	      0.00905347	     -0.00467288	      0.31075638	     -0.06863490	      0.08703003	      0.24014832	      0.07358295	     -0.05163583	      0.15501728	     -0.33081021	     -0.19481277	     -0.10284848	      0.77200416	     -0.55057836	      0.19833244	      0.07657296	     -0.82114854	     -0.69258006	     -0.08498317	      0.07777835	      0.00000000	      0.00000000	      0.01745329
     11.66666700	      2.38462946	     -0.06219943	     -0.18763124	      2.36747445	      1.18467761	      0.51732256	      0.00906430	      0.01757748	      0.29581736	     -0.01214028	      0.10764241	      0.23843380	      0.07205728	     -0.06666735	      0.17820733	     -0.32443330	     -0.20042461	     -0.11262810	      0.93564512	     -0.70133899	      0.21982297	      0.07929444	     -1.01447627	     -0.76758158	     -0.10401846	      0.14143853	      0.00000000	      0.00000000	      0.01745329
     11.70000000	      2.37964436	     -0.06469122	     -0.18859127	      2.36595079	      1.18445250	      0.51851001	      0.01537160	      0.03085249	      0.28064026	      0.01334061	      0.10575587	      0.23616680	      0.07233439	     -0.05676264	      0.17754713	     -0.32148039	     -0.19809415	     -0.11516271	      1.15718933	     -0.79222215	      0.24792483	      0.12883386	     -1.20542107	     -0.79571886	     -0.12788193	      0.18610992	      0.00000000	      0.00000000	      0.01745329
     11.73333400	      2.38211711	     -0.06367383	     -0.15273142	      2.36438934	      1.18350798	      0.51635082	      0.01289738	      0.02775559	      0.26392815	     -0.07879356	      0.07938227	      0.23806364	      0.07718675	     -0.09004798	      0.15177908	     -0.32582731	     -0.20421505	     -0.14381340	      1.31437202	     -0.79638402	      0.26247573	      0.15438713	     -1.34938667	     -0.75709930	     -0.14104789	      0.21603768	      0.00000000	      0.00000000	      0.01745329
     11.76666700	      2.37737765	     -0.07324660	     -0.18330166	      2.36847866	      1.18384160	      0.51854498	      0.02392831	      0.06272440	      0.25237343	      0.05216842	      0.12133385	      0.23389355	      0.06564496	     -0.10011829	      0.19382620	     -0.31325794	     -0.21452041	     -0.15149661	      1.63227563	     -0.82907165	      0.30642181	      0.24204822	     -1.59289266	     -0.65481577	     -0.14040754	      0.25208899	      0.00000000	      0.00000000	      0.01745329
     11.80000000	      2.38075425	     -0.06279946	     -0.16430883	      2.36588108	      1.18304383	      0.51786996	      0.01948491	      0.06138495	      0.26407049	      0.00919370	      0.09076866	      0.23090941	      0.07626325	     -0.07863213	      0.16302034	     -0.31886772	     -0.19954055	     -0.13778647	      1.80411209	     -0.73248958	      0.31149551	      0.27949830	     -1.72937212	     -0.54215861	     -0.13418848	      0.29311993	      0.00000000	      0.00000000	      0.01745329
     11.83333400	      2.38072418	     -0.06192282	     -0.13054535	      2.36597644	      1.18235681	      0.51616821	      0.02106091	      0.05819088	      0.26487681	     -0.05797070	      0.06654375	      0.23280902	      0.07690933	     -0.10411245	      0.13828896	     -0.32273446	     -0.20405904	     -0.16002742	      1.89405622	     -0.60948856	      0.31149035	      0.32879361	     -1.84497382	     -0.43244905	     -0.14188032	      0.33868619	      0.00000000	      0.00000000	      0.01745329
     11.86666700	      2.37106573	     -0.05248177	     -0.16344619	      2.36672327	      1.18211731	      0.51777929	      0.01278275	      0.04474210	      0.34557512	     -0.03015016	      0.10663259	      0.22623008	      0.08982113	     -0.10379188	      0.15907374	     -0.31695567	     -0.18789069	     -0.14170830	      2.03480481	     -0.32453300	      0.16307356	      0.13998732	     -1.98504451	     -0.25810853	     -0.05450622	      0.25267464	      0.00000000	      0.00000000	      0.01745329
     11.90000000	      2.36897376	     -0.05178739	     -0.14066384	      2.36751565	      1.18207339	      0.51608375	      0.01520595	      0.04166063	      0.35644060	     -0.07897258	      0.08889777	      0.22710109	      0.09049234	     -0.11518992	      0.14252009	     -0.31907200	     -0.19170722	     -0.15692872	      2.07812297	     -0.20193064	      0.15664290	      0.19251748	     -2.04203220	     -0.14687583	     -0.05435928	      0.30241017	      0.00000000	      0.00000000	      0.01745329
     11.93333400	      2.36605843	     -0.04647643	     -0.16179187	      2.36822139	      1.18249827	      0.51537001	      0.00951774	      0.03795945	      0.42387604	     -0.09118954	      0.09319242	      0.22272274	      0.09017050	     -0.07658978	      0.14766849	     -0.31727316	     -0.18193760	     -0.12529277	      2.11520210	     -0.04645669	      0.12211626	      0.19822046	     -2.07761676	     -0.00385655	     -0.04136485	      0.32354825	      0.00000000	      0.00000000	      0.01745329
     11.96666700	      2.37164954	     -0.04470015	     -0.18738346	      2.36923653	      1.18289839	      0.51670290	      0.01266219	      0.03988279	      0.50778503	     -0.13152740	      0.12665929	      0.21771428	      0.09396725	     -0.08810733	      0.17640569	     -0.31151997	     -0.17954753	     -0.12782656	      2.13908739	      0.08675578	      0.09257762	      0.20340123	     -2.06025388	      0.16464065	     -0.03013762	      0.32084986	      0.00000000	      0.00000000	      0.01745329
     12.00000000	      2.36722695	     -0.04575396	     -0.16695149	      2.36952438	      1.18152804	      0.51523350	      0.01240341	      0.03592009	      0.52703739	     -0.19151613	      0.11375755	      0.21929510	      0.09207029	     -0.10875283	      0.16440447	     -0.31320304	     -0.18418392	     -0.15017287	      2.11823835	      0.20114798	      0.08945281	      0.26145942	     -2.03491979	      0.28213052	     -0.02786593	      0.36726320	      0.00000000	      0.00000000	      0.01745329
     12.03333400	      2.35809824	     -0.05417118	     -0.18903471	      2.37066755	      1.18332617	      0.51513073	      0.03015691	      0.02921007	      0.61347066	     -0.24284602	      0.12736230	      0.21750620	      0.08284298	     -0.08378319	      0.17697193	     -0.30773966	     -0.18999707	     -0.12819960	      2.07176001	      0.34665970	      0.10008369	      0.37509407	     -1.93825706	      0.41265571	     -0.02780615	      0.35323188	      0.00000000	      0.00000000	      0.01745329
     12.06666700	      2.35824360	     -0.05742567	     -0.16804300	      2.37053745	      1.18419217	      0.51460099	      0.03179404	      0.02458266	      0.63870416	     -0.32930523	      0.11514849	      0.21876115	      0.08249514	     -0.10666844	      0.16622425	     -0.30906884	     -0.19633021	     -0.14954648	      1.98707108	      0.45997938	      0.09517695	      0.44604455	     -1.84297601	      0.51336095	     -0.01911139	      0.38102231	      0.00000000	      0.00000000	      0.01745329
     12.10000000	      2.35300273	     -0.05739189	     -0.18841340	      2.37316030	      1.18634413	      0.51552561	      0.03721727	      0.01108399	      0.68087757	     -0.33931336	      0.12936128	      0.21653960	      0.07756063	     -0.08057876	      0.17779012	     -0.30517835	     -0.19251479	     -0.12410778	      1.82941704	      0.59514437	      0.11983386	      0.54688552	     -1.66925352	      0.59041820	     -0.01638179	      0.32745781	      0.00000000	      0.00000000	      0.01745329
     12.13333400	      2.36287476	     -0.06284023	     -0.18719435	      2.37617463	      1.18783501	      0.51550035	      0.02538783	      0.00925967	      0.65312160	     -0.28885186	      0.13140010	      0.21673232	      0.06912070	     -0.09054864	      0.18664503	     -0.29954976	     -0.20316732	     -0.12718900	      1.55170039	      0.66260501	      0.12278875	      0.52157005	     -1.47207305	      0.65718004	     -0.02093291	      0.27787189	      0.00000000	      0.00000000	      0.01745329
     12.16666700	      2.36536508	     -0.06244705	     -0.16032873	      2.37513659	      1.18821562	      0.51571612	      0.02545525	      0.00997614	      0.64169506	     -0.38984995	      0.11285974	      0.21786642	      0.07293008	     -0.11356635	      0.17065889	     -0.30280509	     -0.20400102	     -0.15375106	      1.44457314	      0.67010142	      0.09960990	      0.52415955	     -1.36641506	      0.64717861	     -0.00927826	      0.27148926	      0.00000000	      0.00000000	      0.01745329
     12.20000000	      2.35036458	     -0.06089810	     -0.16672348	      2.37757257	      1.18922287	      0.51471248	      0.01573588	      0.00364259	      0.59022448	     -0.26616113	      0.10580470	      0.21648558	      0.06907845	     -0.06743530	      0.15869620	     -0.30037018	     -0.19986257	     -0.11679606	      1.15662595	      0.65784982	      0.06446979	      0.43968516	     -1.18780679	      0.55841665	     -0.00076115	      0.18254079	      0.00000000	      0.00000000	      0.01745329
     12.23333400	      2.35620089	     -0.06057561	     -0.14491791	      2.37630884	      1.18983517	      0.51542525	      0.01455615	      0.00358222	      0.56713757	     -0.32393048	      0.09333962	      0.21750360	      0.07254647	     -0.09388359	      0.14623526	     -0.30324745	     -0.19872412	     -0.13864179	      1.08667792	      0.58918574	      0.05451403	      0.41023926	     -1.11590092	      0.49440174	      0.00334591	      0.16092607	      0.00000000	      0.00000000	      0.01745329
     12.26666700	      2.34918322	     -0.05832064	     -0.14519236	      2.37961925	      1.18969257	      0.51527696	      0.00391029	     -0.01090681	      0.45619038	     -0.12924672	      0.09673473	      0.21716035	      0.07273903	     -0.08870121	      0.14198451	     -0.30186284	     -0.19794781	     -0.12242409	      0.92591049	      0.46188453	      0.05579893	      0.31427081	     -1.04287676	      0.31397839	      0.00066391	      0.09341262	      0.00000000	      0.00000000	      0.01745329
     12.30000000	      2.35197584	     -0.05894038	     -0.13081445	      2.37824953	      1.18983559	      0.51554164	      0.00208435	     -0.01169060	      0.43460606	     -0.18353469	      0.08625955	      0.21760791	      0.07643219	     -0.10198509	      0.13187878	     -0.30420359	     -0.19671322	     -0.13643858	      0.93173139	      0.36472199	      0.05937231	      0.27510389	     -1.03338356	      0.22023435	      0.00061112	      0.06489755	      0.00000000	      0.00000000	      0.01745329
     12.33333400	      2.35741766	     -0.06016828	     -0.13018094	      2.37910441	      1.18988412	      0.51631579	     -0.00217653	     -0.01436517	      0.33721617	     -0.03525267	      0.07953403	      0.21711415	      0.07345564	     -0.08520285	      0.12745049	     -0.30430179	     -0.19767162	     -0.11637321	      0.91890570	      0.21598172	      0.08337609	      0.15468030	     -1.02009897	      0.04396665	     -0.00292143	      0.10061589	      0.00000000	      0.00000000	      0.01745329
     12.36666700	      2.35558775	     -0.06073747	     -0.11800455	      2.37863439	      1.18925814	      0.51494206	     -0.00627065	     -0.01862137	      0.31715912	     -0.08378850	      0.07114460	      0.21768362	      0.07355497	     -0.09729481	      0.11803526	     -0.30604605	     -0.19999187	     -0.12923968	      0.95994540	      0.13410364	      0.08724615	      0.12312375	     -1.04826999	     -0.04299038	     -0.00427935	      0.07798586	      0.00000000	      0.00000000	      0.01745329
     12.40000000	      2.33674743	     -0.06888048	     -0.07580253	      2.37933716	      1.18711064	      0.51534573	      0.00634988	     -0.07693710	      0.11164366	      0.13389292	      0.04368074	      0.21900904	      0.06979681	     -0.12160895	      0.09128095	     -0.31345317	     -0.21327667	     -0.16240386	      0.99949968	      0.10193959	      0.12382154	      0.07797229	     -1.09178829	     -0.40725316	     -0.02949631	      0.41699407	      0.00000000	      0.00000000	      0.01745329
     12.43333400	      2.34016074	     -0.06929609	     -0.07191100	      2.37887216	      1.18640724	      0.51405398	      0.00296941	     -0.08198542	      0.10689029	      0.10685787	      0.03733103	      0.21909344	      0.06780400	     -0.12167550	      0.08300381	     -0.31501146	     -0.21335165	     -0.15759191	      1.07575145	      0.06607882	      0.12698957	      0.06427426	     -1.15205257	     -0.45174806	     -0.04038925	      0.40565371	      0.00000000	      0.00000000	      0.01745329
     12.46666700	      2.34242109	     -0.06957759	     -0.07052917	      2.37871422	      1.18591804	      0.51371386	      0.00241829	     -0.08429044	      0.10198755	      0.09292626	      0.03501258	      0.21891121	      0.06947706	     -0.11956271	      0.08077754	     -0.31518742	     -0.21484413	     -0.15230386	      1.15829816	      0.05765783	      0.12958804	      0.06479261	     -1.22242611	     -0.47120361	     -0.05208686	      0.40587345	      0.00000000	      0.00000000	      0.01745329
     12.50000000	      2.34471378	     -0.07028725	     -0.07238163	      2.37795160	      1.18536459	      0.51277812	      0.00572486	     -0.08720544	      0.10481119	      0.09516662	      0.03171899	      0.21911244	      0.06686894	     -0.11706591	      0.07808554	     -0.31577599	     -0.21372888	     -0.14603639	      1.24277342	      0.07556321	      0.13255691	      0.07872944	     -1.30149936	     -0.46782811	     -0.06490603	      0.42227085	      0.00000000	      0.00000000	      0.01745329
     12.53333400	      2.34598375	     -0.07036436	     -0.07469370	      2.37862304	      1.18481087	      0.51317013	      0.00957219	     -0.08831433	      0.10277926	      0.10178228	      0.03471201	      0.21892847	      0.06737511	     -0.11280737	      0.08035799	     -0.31510731	     -0.21503262	     -0.14020560	      1.31535937	      0.12001270	      0.13521781	      0.10217772	     -1.37533926	     -0.43479801	     -0.07663504	      0.44687789	      0.00000000	      0.00000000	      0.01745329
     12.56666700	      2.34743250	     -0.07020563	     -0.07718284	      2.37903454	      1.18420571	      0.51298226	      0.01452866	     -0.08878597	      0.10529677	      0.11575518	      0.03683344	      0.21894966	      0.06606244	     -0.11008346	      0.08172649	     -0.31488334	     -0.21461727	     -0.13638534	      1.37129734	      0.18315187	      0.13770283	      0.13175403	     -1.43739494	     -0.38011614	     -0.08640212	      0.47960587	      0.00000000	      0.00000000	      0.01745329
     12.60000000	      2.35024503	     -0.07272889	     -0.07824636	      2.37810519	      1.18420438	      0.51154082	      0.02415012	     -0.09106640	      0.11800622	      0.13439379	      0.03382445	      0.21943350	      0.06318437	     -0.11186006	      0.07993058	     -0.31531716	     -0.21515113	     -0.13508988	      1.39651455	      0.25882227	      0.14019588	      0.16389667	     -1.47741652	     -0.31196576	     -0.09153362	      0.53100655	      0.00000000	      0.00000000	      0.01745329
     12.63333400	      2.35311888	     -0.07356633	     -0.07913065	      2.37832653	      1.18416306	      0.51115323	      0.02989977	     -0.09205595	      0.12399634	      0.14544554	      0.03432605	      0.21967967	      0.06135958	     -0.11211545	      0.08155808	     -0.31495711	     -0.21706546	     -0.13374992	      1.40128933	      0.33395840	      0.14162413	      0.19001106	     -1.49403883	     -0.23939306	     -0.09247901	      0.57965646	      0.00000000	      0.00000000	      0.01745329
     12.66666700	      2.35584487	     -0.07372247	     -0.07858361	      2.37829974	      1.18407920	      0.51075476	      0.03463905	     -0.09228420	      0.12988135	      0.15133610	      0.03333497	      0.21988135	      0.06102932	     -0.11338654	      0.08235954	     -0.31484766	     -0.21855890	     -0.13415047	      1.38527471	      0.40465831	      0.14128501	      0.20995437	     -1.48773302	     -0.16801029	     -0.08915267	      0.62154674	      0.00000000	      0.00000000	      0.01745329
     12.70000000	      2.35879671	     -0.07334280	     -0.07629155	      2.37803966	      1.18429003	      0.51020259	      0.03843967	     -0.09223616	      0.13639426	      0.15167192	      0.03102524	      0.22007785	      0.06136118	     -0.11561301	      0.08112066	     -0.31520645	     -0.21984178	     -0.13619398	      1.35213211	      0.46891069	      0.13922322	      0.22331416	     -1.46031223	     -0.09970928	     -0.08126919	      0.65823182	      0.00000000	      0.00000000	      0.01745329
     12.73333400	      2.36380172	     -0.07280476	     -0.07230885	      2.37754238	      1.18523190	      0.50957967	      0.04070744	     -0.09113358	      0.14464478	      0.14123130	      0.02657996	      0.22048430	      0.05947892	     -0.11807143	      0.07908464	     -0.31601228	     -0.21948747	     -0.13869191	      1.30328206	      0.52021979	      0.13684763	      0.21696551	     -1.41017947	     -0.03274603	     -0.06706420	      0.69319722	      0.00000000	      0.00000000	      0.01745329
     12.76666700	      2.36903963	     -0.07218674	     -0.06915585	      2.37656918	      1.18575250	      0.50879000	      0.04224956	     -0.08850603	      0.15523216	      0.12990558	      0.02096311	      0.22075197	      0.05994975	     -0.11920836	      0.07650215	     -0.31676531	     -0.21978304	     -0.14036742	      1.25692849	      0.56179922	      0.13550047	      0.20031676	     -1.35441010	      0.02900920	     -0.04975244	      0.71950340	      0.00000000	      0.00000000	      0.01745329
     12.80000000	      2.37280398	     -0.07153087	     -0.06693958	      2.37547537	      1.18566193	      0.50778789	      0.04332020	     -0.08618839	      0.16604886	      0.12193007	      0.01663711	      0.22099904	      0.06012983	     -0.11980518	      0.07298791	     -0.31762530	     -0.22005084	     -0.14227464	      1.21842184	      0.59587421	      0.13482817	      0.18486981	     -1.30441241	      0.07898542	     -0.03362023	      0.73455760	      0.00000000	      0.00000000	      0.01745329
     12.83333400	      2.38294984	     -0.07496515	     -0.08596313	      2.37595618	      1.18615726	      0.50804963	      0.04740119	     -0.06629253	      0.20685787	      0.11916315	      0.02317661	      0.22222652	      0.05346955	     -0.09471760	      0.08844409	     -0.31396978	     -0.22227674	     -0.12196487	      1.19558712	      0.63441146	      0.15128606	      0.03504985	     -1.25478077	      0.16822628	     -0.00886846	      0.66936144	      0.00000000	      0.00000000	      0.01745329
     12.86666700	      2.38296377	     -0.07439562	     -0.08325760	      2.37513946	      1.18592036	      0.50781117	      0.05014105	     -0.06606117	      0.20773653	      0.11030827	      0.02267656	      0.22235974	      0.05641063	     -0.09983168	      0.08694882	     -0.31456364	     -0.22177104	     -0.12832355	      1.17947166	      0.65599691	      0.15126086	      0.04044562	     -1.23572466	      0.18203949	     -0.00343676	      0.67046906	      0.00000000	      0.00000000	      0.01745329
     12.90000000	      2.38277211	     -0.07312741	     -0.08125161	      2.37404009	      1.18588433	      0.50710846	      0.05183452	     -0.06596388	      0.21138831	      0.10413141	      0.02194503	      0.22262852	      0.05733216	     -0.10492421	      0.08517920	     -0.31520809	     -0.22105075	     -0.13377932	      1.17239261	      0.67014761	      0.15146510	      0.04420048	     -1.22634024	      0.18478249	     -0.00138119	      0.66343491	      0.00000000	      0.00000000	      0.01745329
     12.93333400	      2.38303704	     -0.07237852	     -0.08297713	      2.37289413	      1.18576151	      0.50613706	      0.05315342	     -0.06569026	      0.21464708	      0.10564846	      0.02285346	      0.22276895	      0.05747736	     -0.10656046	      0.08432909	     -0.31557317	     -0.22021132	     -0.13547427	      1.18368666	      0.67068954	      0.15198355	      0.04563494	     -1.23826499	      0.17499440	     -0.00526125	      0.65255224	      0.00000000	      0.00000000	      0.01745329
     12.96666700	      2.38176615	     -0.07062767	     -0.08631534	      2.37262679	      1.18530671	      0.50622290	      0.05497197	     -0.06688225	      0.21613324	      0.10910771	      0.02700621	      0.22272690	      0.06005224	     -0.10741190	      0.08812876	     -0.31505727	     -0.21929806	     -0.13445896	      1.21278962	      0.67377986	      0.15314078	      0.05243554	     -1.26515048	      0.15824576	     -0.01360887	      0.63709906	      0.00000000	      0.00000000	      0.01745329
     13.00000000	      2.38270720	     -0.06985640	     -0.08879296	      2.37073413	      1.18549526	      0.50475163	      0.05564322	     -0.06687144	      0.22214810	      0.11689664	      0.02683621	      0.22290000	      0.05892527	     -0.10890068	      0.08591512	     -0.31582728	     -0.21748409	     -0.13569854	      1.24583419	      0.65592057	      0.15428868	      0.05033608	     -1.29740993	      0.13036930	     -0.02216056	      0.62357510	      0.00000000	      0.00000000	      0.01745329
     13.03333400	      2.38208950	     -0.06921631	     -0.09418469	      2.37051627	      1.18469314	      0.50528036	      0.05776087	     -0.06868457	      0.21901778	      0.12327847	      0.03336904	      0.22254307	      0.06267000	     -0.10713548	      0.09114476	     -0.31501481	     -0.21656740	     -0.13242594	      1.30261537	      0.63660771	      0.15614417	      0.05153887	     -1.35111840	      0.09187810	     -0.03509097	      0.60846861	      0.00000000	      0.00000000	      0.01745329
     13.06666700	      2.38223983	     -0.06819875	     -0.09789924	      2.36966270	      1.18364897	      0.50504209	      0.05885575	     -0.07209174	      0.21833552	      0.12281570	      0.03815102	      0.22253568	      0.06318681	     -0.10978617	      0.09256570	     -0.31520120	     -0.21502134	     -0.13337390	      1.36400866	      0.60890599	      0.15824839	      0.05059514	     -1.40550189	      0.03781559	     -0.04684670	      0.59559995	      0.00000000	      0.00000000	      0.01745329
     13.10000000	      2.38331031	     -0.06856398	     -0.10183081	      2.36829696	      1.18351182	      0.50460620	      0.05956681	     -0.07259008	      0.21580307	      0.11985106	      0.04014676	      0.22254149	      0.06355547	     -0.11083249	      0.09508835	     -0.31489777	     -0.21420040	     -0.13245391	      1.41177369	      0.56092380	      0.15969049	      0.03695887	     -1.45317007	     -0.02670070	     -0.05674391	      0.57637504	      0.00000000	      0.00000000	      0.01745329
     13.13333400	      2.38405453	     -0.06895904	     -0.10563485	      2.36694553	      1.18306394	      0.50396575	      0.05835276	     -0.07357511	      0.21260934	      0.11590694	      0.04283254	      0.22265721	      0.06153644	     -0.11135263	      0.09651216	     -0.31479282	     -0.21342756	     -0.13219204	      1.45414098	      0.50742523	      0.16052619	      0.01989814	     -1.49629502	     -0.09575215	     -0.06532432	      0.55351328	      0.00000000	      0.00000000	      0.01745329
     13.16666700	      2.38484989	     -0.06995689	     -0.10932171	      2.36575351	      1.18240381	      0.50379216	      0.05808427	     -0.07445015	      0.20766463	      0.10763778	      0.04484290	      0.22265022	      0.06239279	     -0.11233007	      0.09892903	     -0.31430345	     -0.21432024	     -0.13186379	      1.48446627	      0.45203624	      0.16077977	      0.00175844	     -1.52986979	     -0.16981379	     -0.07138361	      0.52767903	      0.00000000	      0.00000000	      0.01745329
     13.20000000	      2.38453433	     -0.07096711	     -0.11166921	      2.36458833	      1.18202591	      0.50329296	      0.05617551	     -0.07734072	      0.20370384	      0.09717635	      0.04685579	      0.22269653	      0.06199797	     -0.11362947	      0.09991716	     -0.31404397	     -0.21586882	     -0.13248186	      1.49649957	      0.39526790	      0.16070143	     -0.01708215	     -1.54320326	     -0.24527595	     -0.07297699	      0.50017741	      0.00000000	      0.00000000	      0.01745329
     13.23333400	      2.38374392	     -0.07202571	     -0.11342294	      2.36337164	      1.18183968	      0.50294104	      0.05488233	     -0.08118209	      0.20079299	      0.08626222	      0.04791717	      0.22273602	      0.06145448	     -0.11521358	      0.10034008	     -0.31403102	     -0.21634126	     -0.13344612	      1.48860585	      0.34014865	      0.16062388	     -0.03557757	     -1.53487277	     -0.31713005	     -0.07000508	      0.47473261	      0.00000000	      0.00000000	      0.01745329
     13.26666700	      2.37920063	     -0.07320674	     -0.11877565	      2.36189724	      1.18181986	      0.50287985	      0.06251381	     -0.12464759	      0.20299102	      0.07939968	      0.05690526	      0.22249207	      0.06346960	     -0.12423245	      0.10341805	     -0.31466110	     -0.21471853	     -0.13636023	      1.45163765	      0.32831562	      0.16023693	      0.00373616	     -1.51670748	     -0.46364290	     -0.03969877	      0.49470654	      0.00000000	      0.00000000	      0.01745329
     13.30000000	      2.38091170	     -0.07430896	     -0.12019001	      2.36137045	      1.18200112	      0.50269449	      0.05850410	     -0.12674306	      0.20098494	      0.07102623	      0.05737153	      0.22256017	      0.06135168	     -0.12354233	      0.10471757	     -0.31422787	     -0.21649372	     -0.13542706	      1.40579626	      0.27392190	      0.16019882	     -0.02225485	     -1.46988514	     -0.51041519	     -0.02820447	      0.48442463	      0.00000000	      0.00000000	      0.01745329
     13.33333400	      2.38288212	     -0.07565214	     -0.12109761	      2.36058281	      1.18212595	      0.50244292	      0.05587204	     -0.12828196	      0.20043519	      0.06550003	      0.05644631	      0.22262284	      0.06065438	     -0.12281164	      0.10588679	     -0.31386315	     -0.21767378	     -0.13484431	      1.34561162	      0.22565258	      0.16054492	     -0.04322709	     -1.41479976	     -0.54717445	     -0.01510613	      0.48302269	      0.00000000	      0.00000000	      0.01745329
     13.36666700	      2.38507970	     -0.07663825	     -0.12176905	      2.36012986	      1.18234617	      0.50226307	      0.05266184	     -0.12869111	      0.20086567	      0.06353803	      0.05526502	      0.22274303	      0.05924366	     -0.12181669	      0.10676666	     -0.31363350	     -0.21783244	     -0.13462733	      1.27794757	      0.18747666	      0.16129696	     -0.05646603	     -1.35643363	     -0.57167202	     -0.00208252	      0.48922529	      0.00000000	      0.00000000	      0.01745329
     13.40000000	      2.38615100	     -0.07628138	     -0.12153193	      2.35861727	      1.18248493	      0.50096695	      0.05182731	     -0.12858654	      0.20938508	      0.06953781	      0.05104449	      0.22304621	      0.05734395	     -0.12333562	      0.10375901	     -0.31428556	     -0.21750023	     -0.13682482	      1.21338272	      0.16580889	      0.16236173	     -0.06305652	     -1.30155448	     -0.58301391	      0.00909911	      0.49557659	      0.00000000	      0.00000000	      0.01745329
     13.43333400	      2.38783452	     -0.07555769	     -0.12194154	      2.35805979	      1.18259039	      0.50051645	      0.05244889	     -0.12714959	      0.21489085	      0.07806234	      0.04988181	      0.22306313	      0.05774892	     -0.12238756	      0.10324731	     -0.31427204	     -0.21804196	     -0.13691602	      1.15120184	      0.16036405	      0.16354109	     -0.06179199	     -1.25246061	     -0.57984089	      0.01871848	      0.50808461	      0.00000000	      0.00000000	      0.01745329
     13.46666700	      2.39868696	     -0.06097497	     -0.09739364	      2.35679437	      1.18168722	      0.49915650	      0.01600052	     -0.12656869	      0.18678973	      0.04545822	      0.02019590	      0.22322520	      0.07175482	     -0.11879542	      0.08280563	     -0.31866980	     -0.20556063	     -0.15137224	      1.06694282	      0.11195642	      0.16261316	      0.08547602	     -1.22008018	     -0.59141445	      0.00832062	      0.69066533	      0.00000000	      0.00000000	      0.01745329
     13.50000000	      2.39825441	     -0.06067422	     -0.10173203	      2.35710860	      1.18176721	      0.49979761	      0.02310729	     -0.12526740	      0.19320438	      0.07119287	      0.02417213	      0.22304579	      0.07215757	     -0.11320609	      0.08529727	     -0.31797618	     -0.20407353	     -0.14438176	      1.02112141	      0.14112731	      0.16173961	      0.10285671	     -1.19068764	     -0.55758996	      0.01382957	      0.70381740	      0.00000000	      0.00000000	      0.01745329
     13.53333400	      2.39709227	     -0.06037590	     -0.10495007	      2.35701210	      1.18179270	      0.49993260	      0.03147311	     -0.12523137	      0.20162735	      0.09889755	      0.02673421	      0.22302654	      0.07188109	     -0.10985465	      0.08543818	     -0.31790619	     -0.20199658	     -0.14079944	      0.98259425	      0.18274466	      0.16063639	      0.12282797	     -1.17195095	     -0.51211937	      0.01634119	      0.72320764	      0.00000000	      0.00000000	      0.01745329
     13.56666700	      2.39561313	     -0.06078109	     -0.10788568	      2.35692239	      1.18175845	      0.50025359	      0.04084908	     -0.12542916	      0.20953887	      0.12866284	      0.02908504	      0.22297542	      0.07273350	     -0.10702523	      0.08592374	     -0.31771959	     -0.20039580	     -0.13768808	      0.95129715	      0.23739909	      0.15938117	      0.14676046	     -1.16405347	     -0.45503446	      0.01583397	      0.74763535	      0.00000000	      0.00000000	      0.01745329
     13.60000000	      2.39227350	     -0.06352737	     -0.09439424	      2.35821797	      1.18085451	      0.49897194	      0.04117810	     -0.12439579	      0.20131217	      0.12726060	      0.02049705	      0.22480103	      0.06879687	     -0.11938081	      0.07780042	     -0.31706039	     -0.20885447	     -0.14256234	      0.92775218	      0.30830203	      0.16178311	      0.19300889	     -1.17266101	     -0.37429889	     -0.00109055	      0.78198037	      0.00000000	      0.00000000	      0.01745329
     13.63333400	      2.38993769	     -0.06243932	     -0.09793346	      2.35759217	      1.18104868	      0.49988860	      0.05073595	     -0.12547548	      0.20980418	      0.16069811	      0.02271106	      0.22458941	      0.07111413	     -0.11361110	      0.07842219	     -0.31721271	     -0.20489713	     -0.13863572	      0.91502985	      0.37624454	      0.16096547	      0.21990793	     -1.17605658	     -0.30321954	     -0.00481356	      0.80749664	      0.00000000	      0.00000000	      0.01745329
     13.66666700	      2.39543409	     -0.06506435	     -0.06852067	      2.35646125	      1.17998192	      0.49780685	      0.04737102	     -0.11147431	      0.20342977	      0.11674383	     -0.00773561	      0.22818325	      0.06769145	     -0.12660154	      0.05476013	     -0.31901617	     -0.21122190	     -0.15151882	      0.94197517	      0.44563695	      0.17512160	      0.24279501	     -1.19327008	     -0.15012675	     -0.03377920	      0.77881056	      0.00000000	      0.00000000	      0.01745329
     13.70000000	      2.39175584	     -0.06464460	     -0.07792700	      2.35677955	      1.17960790	      0.49884031	      0.05400161	     -0.11236645	      0.21020465	      0.15451612	     -0.00049429	      0.22775988	      0.06904852	     -0.11488284	      0.05909367	     -0.31826271	     -0.20805252	     -0.14244570	      0.95860456	      0.50767920	      0.17724230	      0.26599528	     -1.22114940	     -0.08873810	     -0.04334463	      0.79142129	      0.00000000	      0.00000000	      0.01745329
     13.73333400	      2.38909273	     -0.06436285	     -0.08561566	      2.35763222	      1.17927251	      0.49947806	      0.05799724	     -0.11197437	      0.21291001	      0.18641783	      0.00619684	      0.22762333	      0.06876778	     -0.10683605	      0.06458753	     -0.31708631	     -0.20680198	     -0.13496505	      0.98967920	      0.56339399	      0.18184426	      0.28541401	     -1.25802568	     -0.03273090	     -0.05480879	      0.79296836	      0.00000000	      0.00000000	      0.01745329
     13.76666700	      2.38762062	     -0.06394965	     -0.09096537	      2.35855618	      1.17876492	      0.50001419	      0.06065872	     -0.11035790	      0.21229814	      0.21210443	      0.01211805	      0.22769856	      0.06823722	     -0.10236137	      0.07005389	     -0.31583327	     -0.20691464	     -0.13023679	      1.03783264	      0.60919016	      0.19014378	      0.30034042	     -1.30168816	      0.01662249	     -0.06735311	      0.78096571	      0.00000000	      0.00000000	      0.01745329
     13.80000000	      2.39883526	     -0.07507632	     -0.05959243	      2.35593327	      1.17675097	      0.49965596	      0.07354143	     -0.08019610	      0.20622403	      0.14400056	     -0.01313976	      0.23299720	      0.06280320	     -0.13871138	      0.05443878	     -0.31650385	     -0.22056540	     -0.16480718	      1.18397001	      0.62779591	      0.23652589	      0.29023581	     -1.33619440	      0.17986523	     -0.07404283	      0.62052569	      0.00000000	      0.00000000	      0.01745329
     13.83333400	      2.39318597	     -0.07618426	     -0.07189555	      2.35800725	      1.17694112	      0.49884670	      0.06831505	     -0.07587074	      0.21489036	      0.17226004	     -0.00694390	      0.23330792	      0.05739043	     -0.12014686	      0.06119664	     -0.31403185	     -0.22305767	     -0.14920066	      1.22043095	      0.63578120	      0.24444231	      0.29946317	     -1.38665026	      0.19824750	     -0.08898644	      0.61394929	      0.00000000	      0.00000000	      0.01745329
     13.86666700	      2.39274149	     -0.07573939	     -0.07136950	      2.35632328	      1.17632732	      0.49950063	      0.05900945	     -0.04012006	      0.24564931	      0.11296773	     -0.01346962	      0.23626497	      0.05874727	     -0.10736879	      0.05850550	     -0.31469308	     -0.21846586	     -0.15055031	      1.32603169	      0.58332800	      0.28592832	      0.34174627	     -1.43571299	      0.28234406	     -0.10402945	      0.56407397	      0.00000000	      0.00000000	      0.01745329
     13.90000000	      2.38712897	     -0.07821797	     -0.08119310	      2.35767283	      1.17673867	      0.49842245	      0.05524647	     -0.04082650	      0.24991056	      0.13318207	     -0.00550858	      0.23669880	      0.05424774	     -0.10155061	      0.06418581	     -0.31248106	     -0.22346197	     -0.14072802	      1.36515144	      0.55705944	      0.29523616	      0.34089882	     -1.48996470	      0.25958213	     -0.11796423	      0.54648454	      0.00000000	      0.00000000	      0.01745329
     13.93333400	      2.38405131	     -0.07904104	     -0.08822929	      2.35875147	      1.17659954	      0.49891726	      0.05199233	     -0.04097848	      0.24901072	      0.14431580	      0.00243310	      0.23693703	      0.05341299	     -0.09949281	      0.07082076	     -0.31117534	     -0.22350362	     -0.13626471	      1.41775360	      0.52102676	      0.30652539	      0.33876262	     -1.54288590	      0.23017612	     -0.12890708	      0.53144545	      0.00000000	      0.00000000	      0.01745329
     13.96666700	      2.38264324	     -0.07929764	     -0.09213823	      2.35952422	      1.17646054	      0.49929949	      0.04793973	     -0.04072422	      0.24567490	      0.14428217	      0.00849527	      0.23722490	      0.05314416	     -0.10068823	      0.07535179	     -0.31036288	     -0.22444070	     -0.13594446	      1.46838751	      0.46910148	      0.31681173	      0.33148414	     -1.58952026	      0.18455329	     -0.13640509	      0.51573646	      0.00000000	      0.00000000	      0.01745329
     14.00000000	      2.38140058	     -0.08029196	     -0.09314308	      2.35999734	      1.17618952	      0.49963841	      0.04409553	     -0.04070957	      0.24112018	      0.13086808	      0.01239998	      0.23774093	      0.05226765	     -0.10530884	      0.07831521	     -0.31011891	     -0.22506831	     -0.13943007	      1.51264329	      0.40449059	      0.32481827	      0.32457491	     -1.62967524	      0.12366842	     -0.13938885	      0.50168507	      0.00000000	      0.00000000	      0.01745329
     14.03333400	      2.37782302	     -0.08144517	     -0.08256423	      2.35960456	      1.17618133	      0.49892911	      0.03985330	     -0.04078985	      0.24809571	      0.03992890	      0.01023192	      0.23984571	      0.05338325	     -0.12778855	      0.07543676	     -0.31207556	     -0.22967183	     -0.16028054	      1.55056141	      0.30970742	      0.32304345	      0.38144543	     -1.66415194	      0.01604826	     -0.10957599	      0.54510873	      0.00000000	      0.00000000	      0.01745329
     14.06666700	      2.37730027	     -0.08174273	     -0.08993559	      2.36064711	      1.17684276	      0.49946760	      0.03577739	     -0.03983465	      0.24610154	      0.03769655	      0.01584702	      0.23973891	      0.05197580	     -0.11934125	      0.08113145	     -0.31099436	     -0.22947952	     -0.15180893	      1.55122872	      0.23456342	      0.32472175	      0.35823538	     -1.66335029	     -0.06095040	     -0.10669861	      0.52011828	      0.00000000	      0.00000000	      0.01745329
     14.10000000	      2.37688774	     -0.08186382	     -0.09440118	      2.36154739	      1.17772448	      0.49997498	      0.03168292	     -0.03989611	      0.24140447	      0.02955156	      0.02056080	      0.23969430	      0.05055032	     -0.11532703	      0.08517785	     -0.31050696	     -0.22839808	     -0.14821897	      1.53761802	      0.15836773	      0.32378810	      0.33421546	     -1.64524660	     -0.14001501	     -0.10017644	      0.49712434	      0.00000000	      0.00000000	      0.01745329
     14.13333400	      2.37596789	     -0.08139412	     -0.09724900	      2.36217725	      1.17849126	      0.50036172	      0.02786073	     -0.04101807	      0.23574917	      0.01936902	      0.02397604	      0.23960732	      0.05062167	     -0.11381601	      0.08844168	     -0.31022616	     -0.22776089	     -0.14686466	      1.50919757	      0.08592251	      0.32057581	      0.31106323	     -1.60940234	     -0.21571207	     -0.09006261	      0.47780275	      0.00000000	      0.00000000	      0.01745329
     14.16666700	      2.37476909	     -0.08077550	     -0.09882093	      2.36278230	      1.17955762	      0.50083314	      0.02463223	     -0.04318828	      0.23024735	      0.01033739	      0.02703487	      0.23953620	      0.05042767	     -0.11351267	      0.09049965	     -0.31027608	     -0.22675224	     -0.14692412	      1.46526215	      0.02427172	      0.31562487	      0.28994202	     -1.55671184	     -0.27947239	     -0.07710611	      0.46278252	      0.00000000	      0.00000000	      0.01745329
     14.20000000	      2.37349430	     -0.08009832	     -0.09969345	      2.36332445	      1.18051021	      0.50136359	      0.02218902	     -0.04605806	      0.22373604	      0.00466775	      0.02957819	      0.23934937	      0.05270491	     -0.11403530	      0.09268905	     -0.31031456	     -0.22633382	     -0.14723668	      1.41012839	     -0.02323061	      0.30899270	      0.27414733	     -1.49147683	     -0.32751820	     -0.06081718	      0.45717691	      0.00000000	      0.00000000	      0.01745329
     14.23333400	      2.37262056	     -0.07930162	     -0.10018832	      2.36391665	      1.18162330	      0.50172288	      0.02107385	     -0.04849947	      0.22046985	      0.00512870	      0.03162963	      0.23931008	      0.05228973	     -0.11457208	      0.09360707	     -0.31067328	     -0.22462409	     -0.14797716	      1.34503244	     -0.04831208	      0.30182263	      0.26248150	     -1.42054229	     -0.35083436	     -0.04473516	      0.45812312	      0.00000000	      0.00000000	      0.01745329
     14.26666700	      2.37202130	     -0.07889424	     -0.10052568	      2.36397914	      1.18265993	      0.50168563	      0.02198398	     -0.04990136	      0.22253656	      0.01254995	      0.03144094	      0.23935952	      0.05151718	     -0.11563976	      0.09395035	     -0.31115545	     -0.22212569	     -0.14889045	      1.27679728	     -0.05056025	      0.29464506	      0.25720863	     -1.35186709	     -0.35087325	     -0.03036160	      0.46558357	      0.00000000	      0.00000000	      0.01745329
     14.30000000	      2.37173883	     -0.07804970	     -0.10122158	      2.36424245	      1.18356450	      0.50191829	      0.02357500	     -0.05059233	      0.22597107	      0.02600144	      0.03229817	      0.23927853	      0.05231110	     -0.11546839	      0.09478073	     -0.31110867	     -0.22224265	     -0.14867688	      1.20935776	     -0.03006283	      0.28728843	      0.26029569	     -1.28877121	     -0.32874239	     -0.01752290	      0.48160003	      0.00000000	      0.00000000	      0.01745329
     14.33333400	      2.37168340	     -0.07756588	     -0.10184657	      2.36474396	      1.18425212	      0.50260539	      0.02681755	     -0.05102491	      0.22976278	      0.04499564	      0.03443108	      0.23914959	      0.05323170	     -0.11432622	      0.09604532	     -0.31092997	     -0.22244107	     -0.14785227	      1.14548692	      0.01099806	      0.27971829	      0.27145084	     -1.23614508	     -0.28681519	     -0.00678205	      0.50617746	      0.00000000	      0.00000000	      0.01745329
     14.36666700	      2.37151297	     -0.07822801	     -0.10004090	      2.36638426	      1.18501142	      0.50401633	      0.02955757	     -0.05204783	      0.22445154	      0.06051675	      0.03658873	      0.23911039	      0.05369866	     -0.11466701	      0.09890216	     -0.31048436	     -0.22251224	     -0.14749821	      1.08157236	      0.06920322	      0.27119755	      0.28860668	     -1.19695756	     -0.22955368	      0.00197836	      0.54350054	      0.00000000	      0.00000000	      0.01745329
     14.40000000	      2.37075119	     -0.07864504	     -0.09619650	      2.36677589	      1.18504214	      0.50429405	      0.03331135	     -0.05482978	      0.22665219	      0.08345921	      0.03551668	      0.23915790	      0.05451519	     -0.11627596	      0.09673896	     -0.31104885	     -0.22298113	     -0.14953181	      1.03043539	      0.14180536	      0.26345921	      0.30915561	     -1.17741210	     -0.15570430	      0.00638019	      0.58622437	      0.00000000	      0.00000000	      0.01745329
     14.43333400	      2.37307356	     -0.07643159	     -0.07547679	      2.36761356	      1.18381705	      0.50181947	      0.02108599	     -0.06050818	      0.21484909	      0.07950780	      0.01714927	      0.23984010	      0.05366086	     -0.13181571	      0.08229000	     -0.31406056	     -0.22873406	     -0.16405205	      0.99096681	      0.23476154	      0.25754074	      0.31877693	     -1.19713233	     -0.05864624	      0.00157432	      0.64878136	      0.00000000	      0.00000000	      0.01745329
     14.46666700	      2.37126487	     -0.07475259	     -0.08105299	      2.36672068	      1.18333111	      0.50279189	      0.02846959	     -0.06301301	      0.22441734	      0.11944482	      0.02098374	      0.23933024	      0.05558146	     -0.12431737	      0.08323590	     -0.31484149	     -0.22301753	     -0.15977651	      0.97964053	      0.31835652	      0.25400904	      0.34491187	     -1.19693812	      0.02263249	      0.00128767	      0.68003082	      0.00000000	      0.00000000	      0.01745329
     14.50000000	      2.37048727	     -0.07432578	     -0.08783151	      2.36629886	      1.18270778	      0.50349821	      0.03532276	     -0.06399505	      0.23026919	      0.15754519	      0.02536246	      0.23892234	      0.05711507	     -0.11790847	      0.08586696	     -0.31490840	     -0.21923930	     -0.15504638	      0.98420565	      0.39898902	      0.25256315	      0.36869185	     -1.21561875	      0.10018023	     -0.00406909	      0.70271482	      0.00000000	      0.00000000	      0.01745329
     14.53333400	      2.38251220	     -0.07373997	     -0.05293046	      2.36553224	      1.17968513	      0.50134707	      0.03099213	     -0.06452329	      0.21575533	      0.10067609	     -0.00596074	      0.23921137	      0.05874654	     -0.14433301	      0.06683557	     -0.31990918	     -0.22963509	     -0.18354002	      1.06758542	      0.51984087	      0.27896302	      0.29910124	     -1.27846486	      0.25949649	     -0.04262987	      0.58119454	      0.00000000	      0.00000000	      0.01745329
     14.56666700	      2.38163756	     -0.07309528	     -0.07121370	      2.36545547	      1.17893779	      0.50215461	      0.03637473	     -0.05982439	      0.22626650	      0.14697476	      0.00382305	      0.23839393	      0.05809358	     -0.12219590	      0.07625702	     -0.31872491	     -0.22377901	     -0.16524018	      1.12920106	      0.55727301	      0.29050231	      0.31231649	     -1.32639810	      0.29969850	     -0.06020306	      0.57711373	      0.00000000	      0.00000000	      0.01745329
     14.60000000	      2.38100973	     -0.07214398	     -0.08413278	      2.36601086	      1.17845639	      0.50279080	      0.03811201	     -0.05642354	      0.23054457	      0.18630659	      0.01286111	      0.23791729	      0.05838815	     -0.11098985	      0.08583902	     -0.31704385	     -0.22262757	     -0.15473170	      1.20263257	      0.57877385	      0.30370439	      0.32586438	     -1.38384152	      0.32141532	     -0.07807786	      0.57054947	      0.00000000	      0.00000000	      0.01745329
     14.63333400	      2.38720476	     -0.08097105	     -0.07813260	      2.36481326	      1.17684950	      0.50333363	      0.05239522	     -0.04118937	      0.23404657	      0.15644459	      0.01189932	      0.23955931	      0.05346294	     -0.13226353	      0.09131945	     -0.31603192	     -0.23246782	     -0.17465328	      1.34405457	      0.55983833	      0.34483022	      0.35969391	     -1.45561719	      0.35163863	     -0.11293157	      0.54783178	      0.00000000	      0.00000000	      0.01745329
     14.66666700	      2.38360687	     -0.08323147	     -0.09414257	      2.36578769	      1.17620363	      0.50323829	      0.05175982	     -0.03661722	      0.24181605	      0.18802849	      0.02189817	      0.23962980	      0.04817689	     -0.11565384	      0.10158093	     -0.31346461	     -0.23371374	     -0.16157365	      1.42989382	      0.52424989	      0.36689770	      0.37601691	     -1.54070687	      0.31848560	     -0.13887255	      0.53182953	      0.00000000	      0.00000000	      0.01745329
     14.70000000	      2.38498581	     -0.09233210	     -0.09239258	      2.36448734	      1.17503998	      0.50260909	      0.06385795	     -0.02740095	      0.25572982	      0.11246620	      0.02396239	      0.24122897	      0.04186051	     -0.13557555	      0.11019863	     -0.31140513	     -0.24673314	     -0.18479650	      1.56016656	      0.41243974	      0.42554021	      0.49315398	     -1.63190297	      0.23621098	     -0.16682797	      0.55715645	      0.00000000	      0.00000000	      0.01745329
     14.73333400	      2.38956808	     -0.09890250	     -0.13016969	      2.36566121	      1.17560987	      0.50251338	      0.05921247	     -0.00944142	      0.30715274	      0.06811886	      0.04918470	      0.24222943	      0.02966163	     -0.11131658	      0.14390361	     -0.30455260	     -0.25218008	     -0.16863744	      1.61612981	      0.24229130	      0.50560394	      0.61985036	     -1.70682772	      0.13173638	     -0.18269032	      0.61639344	      0.00000000	      0.00000000	      0.01745329
     14.76666700	      2.38893112	     -0.09799027	     -0.14371746	      2.36622840	      1.17513656	      0.50332497	      0.05210810	     -0.00748821	      0.29913393	      0.08112283	      0.06261683	      0.24241318	      0.03021800	     -0.10636282	      0.15527452	     -0.30272105	     -0.24982982	     -0.16399928	      1.66417627	      0.12905025	      0.53212775	      0.59289994	     -1.75509538	      0.02486546	     -0.19287406	      0.57050603	      0.00000000	      0.00000000	      0.01745329
     14.80000000	      2.38895628	     -0.09879544	     -0.15295788	      2.36632161	      1.17549704	      0.50428189	      0.04838882	     -0.00603320	      0.28561289	      0.08203571	      0.07233982	      0.24262460	      0.03192316	     -0.10474376	      0.16542160	     -0.30079023	     -0.24910248	     -0.16127486	      1.68411248	     -0.00295659	      0.55036030	      0.55315986	     -1.77169884	     -0.09483939	     -0.19225865	      0.52187776	      0.00000000	      0.00000000	      0.01745329
     14.83333400	      2.40444533	     -0.09748497	     -0.13806325	      2.36592053	      1.17561639	      0.50452642	      0.03912154	      0.00798402	      0.25232271	      0.03369512	      0.06717775	      0.24420940	      0.03436855	     -0.13424500	      0.16516311	     -0.30042115	     -0.25262534	     -0.18853760	      1.67678522	     -0.19002817	      0.55102869	      0.50049911	     -1.74909752	     -0.18865974	     -0.14637252	      0.49723293	      0.00000000	      0.00000000	      0.01745329
     14.86666700	      2.40170171	     -0.09693567	     -0.14911569	      2.36715352	      1.17726754	      0.50490619	      0.03513367	      0.01208113	      0.24427859	      0.04230930	      0.07492395	      0.24429198	      0.03204099	     -0.12112261	      0.17346876	     -0.29813995	     -0.25129624	     -0.17842409	      1.62620811	     -0.30752188	      0.54979010	      0.44745096	     -1.69471988	     -0.29537137	     -0.13071835	      0.44938552	      0.00000000	      0.00000000	      0.01745329
     14.90000000	      2.40134156	     -0.09451476	     -0.15535782	      2.36783956	      1.17875879	      0.50523939	      0.03233823	      0.01621519	      0.23602262	      0.05063952	      0.08022944	      0.24421317	      0.03326440	     -0.11420967	      0.17833030	     -0.29711727	     -0.24874154	     -0.17380473	      1.55336193	     -0.40790876	      0.54210755	      0.39239316	     -1.61252486	     -0.38446391	     -0.10965228	      0.41260024	      0.00000000	      0.00000000	      0.01745329
     14.93333400	      2.40596922	     -0.08507703	     -0.11906363	      2.36548787	      1.17920461	      0.50521347	      0.02682509	      0.03063750	      0.19304693	      0.01322177	      0.05184833	      0.24495772	      0.04715376	     -0.13556022	      0.14704152	     -0.30323726	     -0.23896938	     -0.19449154	      1.45320066	     -0.49074595	      0.49993397	      0.31894045	     -1.48905556	     -0.43398335	     -0.04439180	      0.42471402	      0.00000000	      0.00000000	      0.01745329
     14.96666700	      2.37701416	     -0.08653046	     -0.07651837	      2.36414352	      1.17993434	      0.50205546	      0.02588232	      0.03095587	      0.14383530	     -0.00255025	      0.00420052	      0.24786556	      0.04535622	     -0.12034326	      0.08244412	     -0.30772483	     -0.23585956	     -0.17128244	      1.31585934	     -0.47970815	      0.40995158	      0.31533239	     -1.39055300	     -0.53121463	      0.06429846	      0.46615729	      0.00000000	      0.00000000	      0.01745329
     15.00000000	      2.37922185	     -0.08449155	     -0.08622961	      2.36493716	      1.18140563	      0.50295630	      0.02719429	      0.03311663	      0.14889025	      0.03815045	      0.01298544	      0.24754883	      0.04677734	     -0.11107716	      0.09005913	     -0.30638976	     -0.23247379	     -0.16152293	      1.21646866	     -0.48136298	      0.39240897	      0.30076885	     -1.29094322	     -0.54456060	      0.08961191	      0.47249078	      0.00000000	      0.00000000	      0.01745329
     15.03333400	      2.37888795	     -0.07466668	     -0.05944120	      2.36489004	      1.18171690	      0.50307472	      0.01683961	      0.01145873	      0.12023965	      0.03190179	     -0.00025440	      0.24847412	      0.05911827	     -0.13698984	      0.06875910	     -0.31078839	     -0.22441024	     -0.17938408	      1.09868977	     -0.41712471	      0.32864628	      0.36223842	     -1.20918594	     -0.55575039	      0.14325663	      0.54515185	      0.00000000	      0.00000000	      0.01745329
     15.06666700	      2.38250232	     -0.06565503	     -0.04690860	      2.36408973	      1.18200377	      0.50111949	      0.00162264	     -0.00555847	      0.11742883	      0.04131471	     -0.02511396	      0.24819028	      0.06381963	     -0.11473246	      0.04181295	     -0.31295001	     -0.21358900	     -0.15795017	      1.00781977	     -0.35836492	      0.23939429	      0.45371308	     -1.17060723	     -0.53974519	      0.17930174	      0.65240780	      0.00000000	      0.00000000	      0.01745329
     15.10000000	      2.38142216	     -0.06561911	     -0.05558579	      2.36488081	      1.18317674	      0.50259767	      0.00699295	     -0.00642217	      0.12800453	      0.09599605	     -0.01599404	      0.24775996	      0.06456126	     -0.10690562	      0.05003353	     -0.31133694	     -0.21111514	     -0.15016366	      0.95404871	     -0.27965729	      0.22114427	      0.48426950	     -1.13195800	     -0.46248951	      0.18576906	      0.68956990	      0.00000000	      0.00000000	      0.01745329
     15.13333400	      2.38614270	     -0.06090230	     -0.03851488	      2.36570348	      1.18272739	      0.50138587	     -0.00386880	     -0.01212798	      0.12481879	      0.10341081	     -0.02511085	      0.24861255	      0.06785340	     -0.12899796	      0.04104108	     -0.31209487	     -0.21215089	     -0.16924613	      0.89828863	     -0.17517707	      0.18235324	      0.55161855	     -1.11682478	     -0.34100622	      0.16827742	      0.75328199	      0.00000000	      0.00000000	      0.01745329
     15.16666700	      2.38376708	     -0.06041565	     -0.04637864	      2.36602277	      1.18220806	      0.50249473	     -0.00065031	     -0.01559322	      0.13984896	      0.16260725	     -0.01774073	      0.24785068	      0.07049724	     -0.11811779	      0.04654807	     -0.31064570	     -0.21055800	     -0.15981646	      0.86459611	     -0.06981380	      0.16933629	      0.58930424	     -1.09951903	     -0.22684421	      0.15834173	      0.78643290	      0.00000000	      0.00000000	      0.01745329
     15.20000000	      2.40277400	     -0.05127907	     -0.01737401	      2.36538340	      1.18022853	      0.50028984	     -0.02450143	     -0.01273138	      0.14502561	      0.13003689	     -0.04318950	      0.24791994	      0.07793271	     -0.14646739	      0.02981780	     -0.31136449	     -0.20921395	     -0.18991442	      0.82533909	      0.07141295	      0.16567024	      0.54339947	     -1.06773469	      0.02757388	      0.05676825	      0.64283967	      0.00000000	      0.00000000	      0.01745329
