# Supplementary material for: Simulation of Human Movement in Zero Gravity
Source: Sensors (Basel). 2024 Mar 9;24(6):1770. doi: 10.3390/s24061770 (PMC10976247; doi:10.3390/s24061770)
Supplement: Supplementary file 1 [file sensors-24-01770-s001.zip › supplementary/motion_data/4 ArmsRotatingSide/motion.trc]

PathFileType	4	(X/Y/Z)	sample.trc
DataRate	CameraRate	NumFrames	NumMarkers	Units	OrigDataRate	OrigDataStartFrame	OrigNumFrames
0.033333333333333333	0.033333333333333333	457	32	m	0.033333333333333333	1	457
Frame#	Time	PELVIS			SPINE_NAVEL			SPINE_CHEST			NECK			CLAVICLE_LEFT			SHOULDER_LEFT			ELBOW_LEFT			WRIST_LEFT			HAND_LEFT			HANDTIP_LEFT			THUMB_LEFT			CLAVICLE_RIGHT			SHOULDER_RIGHT			ELBOW_RIGHT			WRIST_RIGHT			HAND_RIGHT
		X1	Y1	Z1	X2	Y2	Z2	X3	Y3	Z3	X4	Y4	Z4	X5	Y5	Z5	X6	Y6	Z6	X7	Y7	Z7	X8	Y8	Z8	X9	Y9	Z9	X10	Y10	Z10	X11	Y11	Z11	X12	Y12	Z12	X13	Y13	Z13	X14	Y14	Z14	X15	Y15	Z15	X16	Y16	Z16
1	0	2.341089128416873	1.149211571686898	0.5012454773869148	2.327091754073708	1.328053465883994	0.5036697451578797	2.314609823078631	1.471116449355152	0.506985967155494	2.316269099359285	1.688439725561386	0.5279088348262949	2.291668836889095	1.65109374621871	0.5479352474891263	2.19007280759943	1.60667206066297	0.638761460168894	2.160452462587989	1.331290108972941	0.6700686711592506	2.098862425491062	1.136526383054708	0.5598179413224681	2.09977824911475	1.042242569943836	0.573312145617324	2.118049869116115	0.9678710463496927	0.5012700046332713	2.149318790095116	1.026918035485537	0.5238299494563025	2.341754017228404	1.653977016106231	0.5028818540198841	2.435030669699719	1.625717861557198	0.4129950598656131	2.503786223507921	1.352834184593094	0.3909242332817882	2.428079733087724	1.151631760679908	0.3008433048992296	2.430864425918048	1.057004041155009	0.2985472964632586
2	0.03333399999999997	2.340846687374193	1.148007367921399	0.5006157466103545	2.327294681155493	1.326803906588214	0.5032495098022594	2.315032332543505	1.469843843619744	0.5062374746050707	2.317205585644638	1.687318041249339	0.5269470444387151	2.292677415717509	1.649933225048476	0.5471548592509595	2.191708518047628	1.606228933136673	0.6388139464724414	2.162722314302443	1.331127151922171	0.6705454424766438	2.10110065024389	1.13533437283398	0.560936704014548	2.100587204872326	1.04107502316711	0.577086097901031	2.115770676273516	0.9663668305129701	0.5062213546857706	2.148565495016975	1.022531452887892	0.5247928901414899	2.342418815450864	1.652823681407642	0.5017468172484802	2.434651277474676	1.625022940435045	0.4112089688206138	2.49955714355235	1.350967894575516	0.3869255878412471	2.42604643602116	1.147277213434502	0.2964153420040577	2.435517404543466	1.057222361820785	0.3007299901107358
3	0.06666699999999981	2.340601805077544	1.146804224149646	0.499986638598155	2.327494956770277	1.32555470329764	0.5028300766306073	2.315454614351951	1.468570487610383	0.5054932972462605	2.318129589997496	1.686189555067886	0.5259963809487678	2.293674776378276	1.648767021639069	0.5463816280508549	2.193333380870654	1.605754752846412	0.6388582517647873	2.16505045786264	1.330944640683886	0.6710556103756415	2.103309813657987	1.13421715569777	0.5622005885424013	2.101246195690872	1.039784342425445	0.5801830392452161	2.113878014656208	0.9638135957470442	0.5080686996401433	2.147872510485177	1.018688166759647	0.5260479457542213	2.343074406065076	1.651664986912619	0.5006251324499477	2.434276628980183	1.624314500527757	0.4094476630815792	2.495837560918257	1.349298369224213	0.383120205554254	2.42429793326821	1.143558831147983	0.2925628930774902	2.439414928746852	1.05794669457253	0.3014078306933123
4	0.09999999999999964	2.340350928176906	1.145603166253522	0.4993589968653042	2.327688622121059	1.32430597021925	0.5024125642902547	2.315876071760246	1.467294891540654	0.5047588479012382	2.31902283584034	1.685043806021518	0.5250688322340724	2.294643433165859	1.647586252848506	0.5456221836461177	2.194926914221132	1.605213329223793	0.6388819100357719	2.167391031956768	1.330780686209414	0.6715777192889272	2.105488873903874	1.133230158698041	0.5637530874177054	2.102227571718384	1.03866349851838	0.5829354647629963	2.112491992673291	0.9615589295509136	0.5098168685401643	2.147037901542172	1.015655769040831	0.5274938043639382	2.343708302636839	1.650492493885655	0.4995324515770695	2.433922967074108	1.623578225661281	0.4077454401979715	2.492997045963517	1.348009373460213	0.37958275340333	2.422886424955435	1.140988261898607	0.2893980276073899	2.441635438488601	1.058988590085933	0.3010337045274765
5	0.1333339999999996	2.340090867352646	1.144404310453908	0.4987339324120441	2.327872556073502	1.323056782288495	0.5019983826293157	2.31629994085437	1.46601389939176	0.5040400756845436	2.319864644792842	1.683864536597291	0.52416993538699	2.295563142217699	1.646376969114196	0.5448774282177188	2.19645989224222	1.604560043423191	0.6388672254891312	2.1696380993276	1.330624704311283	0.6720773699137605	2.1077506024154	1.132353957957247	0.565524009817549	2.103751501043678	1.037817961643416	0.5854507317021482	2.11143881394627	0.9602347030704577	0.5131651657595051	2.145709653628147	1.012663444199675	0.5287787576705048	2.344309488597439	1.649292575232223	0.4984807913566909	2.433622859379807	1.622794057162052	0.4061400318000778	2.491005369253488	1.347082421046311	0.3763829876879375	2.421556192115326	1.139492898856446	0.2868635204863059	2.44192747689212	1.059698923230032	0.2985692351018711
6	0.1666669999999995	2.339820102699349	1.143207144126304	0.4981129341440858	2.328045274643025	1.321805714491445	0.501589257192118	2.316731822599291	1.464723654485469	0.5033435855993059	2.320635372078552	1.682633136281812	0.5233032977797329	2.296414590333193	1.645123103760382	0.544147415452037	2.197901547224297	1.603749058742712	0.638799725936979	2.171729821596019	1.330400137435721	0.6726075450940577	2.110109593219058	1.131564522969176	0.5674368290114328	2.105990090794922	1.037016061817319	0.5872083147306104	2.111304667924878	0.9591736010652875	0.51561117153099	2.144108942022963	1.009857783342855	0.529707835736143	2.344869422916794	1.648049295728213	0.4974804131626325	2.433412872126845	1.621940858004468	0.4046663785864041	2.48968382980955	1.34638361918643	0.373608957418024	2.420201709004961	1.138676573465264	0.2848945996631459	2.440782375380058	1.059763954544135	0.2967957706709628
7	0.1999999999999993	2.339538593709691	1.142011713433799	0.4974977316080387	2.328207116804621	1.320552197398077	0.5011871299728681	2.317179155771906	1.463421500739687	0.5026764229270368	2.321323445411823	1.681333822248342	0.5224781622652157	2.297186066295437	1.643810902023539	0.5434374487200638	2.199225563942789	1.602739394523789	0.6386710953935416	2.173729443775045	1.329965030863548	0.6731390116063065	2.112527258842046	1.130808203259639	0.5692683944028447	2.10835428740179	1.036144221663269	0.5878845736242952	2.111647266833103	0.9582679243477017	0.5156170683186049	2.142778498525225	1.007814962631248	0.5301941540344568	2.345385875915631	1.646749294865304	0.4965443042166013	2.433320830719661	1.621000551832583	0.4033532473703178	2.488900754340121	1.345800534546	0.3713643443507916	2.418969313402783	1.138229130666643	0.2835630963753513	2.438932190854489	1.059793925178	0.2957620722411343
8	0.2333339999999993	2.339247004343487	1.140819554283996	0.4968902501785234	2.328358477448273	1.319297566320212	0.5007941174978114	2.317645676587546	1.462107362808864	0.5020457406733787	2.32192551897599	1.679957048244998	0.5217041650585919	2.297872607879079	1.642432311666725	0.5427545780573497	2.200413807284911	1.601502834287146	0.6384787309122135	2.175605262363017	1.329170474527899	0.673469493472541	2.114775211648797	1.129862893753476	0.5707250455428028	2.11012268001185	1.035065183341997	0.5878362529200107	2.110747104593315	0.9582745256963925	0.5142290483234369	2.142240762203952	1.006509936964461	0.5299278332361104	2.345860536232051	1.645384520149336	0.4956840679170281	2.433362964571943	1.619953401414985	0.4022222187322126	2.488581625922791	1.345201102824235	0.3696805882848898	2.418026876446011	1.13795292405962	0.2826977001169885	2.437061614103828	1.060057379301074	0.2951641265384253
9	0.266667	2.338946672079379	1.139634313907543	0.4962925923649372	2.328498285456431	1.318045793123434	0.5004124814503085	2.318125157798698	1.460784759655666	0.5014588012410939	2.322433941692745	1.67850235820348	0.5209925656261613	2.298465563417566	1.640987502436055	0.5421090593505676	2.201456112587916	1.600033905016137	0.6382316616224274	2.177262816974198	1.327932713621925	0.673436382084495	2.1164513406013	1.12859223472886	0.5716434404349074	2.110813873781872	1.033702074136244	0.5875300277009543	2.108584650473435	0.9586171735078882	0.5126200530202571	2.141962015256646	1.005460426453135	0.5285285290732709	2.346286922107154	1.643954730979206	0.4949104112462068	2.43353755535581	1.618784500645403	0.4012879543615047	2.488618295216456	1.344454820512017	0.3685452599747783	2.417243493303092	1.137741830268134	0.2819987302452346	2.435354107124698	1.06036437177464	0.2945498020056504
10	0.2999999999999998	2.338639226807969	1.138461865378413	0.4957069440167723	2.328624481860119	1.316803522679728	0.5000445585826887	2.318606395147608	1.459460841412112	0.500923578774056	2.322838168023086	1.67697818451201	0.5203595201343429	2.298955631229998	1.639484685599963	0.5415171393580899	2.202354304883471	1.598348774711376	0.6379521978706552	2.178619299290283	1.326234457923556	0.6730305740283508	2.117235412478381	1.127071411651582	0.5720017221475358	2.11093752886789	1.032241092379545	0.5873398000225306	2.107735383042283	0.9577097378581967	0.5124871505656108	2.141153530249028	1.004390338542634	0.5265233289020944	2.346652884326152	1.642467561787232	0.494236353363283	2.433824401249413	1.617487158511143	0.4005586530214603	2.488784800691221	1.343445768766801	0.3679882124572285	2.41646402459045	1.137427857368679	0.2813826178676312	2.433777903213115	1.060416469299218	0.2932677038737521
11	0.3333339999999998	2.338326745880661	1.137310654274387	0.4951355866764751	2.32873745469598	1.3155805479085	0.4996927320797583	2.31908345749827	1.458147115443706	0.5004477315190625	2.323148324992865	1.675404231897094	0.5198201691964701	2.299352719191669	1.637942064100884	0.5409959138205962	2.203128961713138	1.596484312594235	0.6376671045947684	2.179639766880681	1.324087811018357	0.672230040434449	2.116821616363741	1.125271326546398	0.571831590312032	2.111071609233127	1.030604006600552	0.5872499308634962	2.108296645896824	0.9556870297819307	0.5124126842924247	2.140059624842472	1.003121761466716	0.5246577843392543	2.346962421970496	1.640940660529146	0.4936725709084697	2.434201295584784	1.616070411771012	0.4000326556925751	2.488978675545783	1.342146296157567	0.367949875745238	2.415765052722998	1.136824033272899	0.2810298707058156	2.432414965963041	1.059957042018958	0.2919248099563906
12	0.3666669999999996	2.338011243852653	1.136191778545816	0.4945808264296627	2.328838431072972	1.314389785405681	0.4993593185508671	2.319551732423476	1.456859293190371	0.500037614429106	2.323395641146113	1.673810375077252	0.5193862048687494	2.29968346371348	1.636387114574746	0.5405598466138926	2.203806876627731	1.594499492161441	0.6373988120753582	2.180347396623101	1.321602987773411	0.6710438035894031	2.115134474763618	1.123246721088876	0.5711606984233404	2.11161056634269	1.028856146082946	0.5871900928038699	2.10845270016707	0.9540306146491968	0.5121802286836907	2.139059062265674	1.002151576813858	0.5229596246817284	2.34723573220314	1.639400637559717	0.4932260094604577	2.434652021836842	1.614557618346438	0.3997012646574078	2.489252548005213	1.340603276739383	0.3682398033623808	2.415249303534639	1.135897323068595	0.2809501858913324	2.431353012096817	1.059022395260332	0.2913977333868384
13	0.3999999999999995	2.337694397779265	1.135118189815228	0.494044738033479	2.328929149565113	1.313246344499214	0.4990463899258667	2.32000919525103	1.455616095357066	0.4996983883056811	2.323632230198402	1.672233871487508	0.5190666578118429	2.299990834184805	1.634854118924594	0.5402214372246895	2.20441920565426	1.592467390616221	0.6371650832055847	2.180874821110971	1.318953532376648	0.6696551398839481	2.112634972541649	1.121158881313813	0.5701215728031211	2.112893731288616	1.027156595784823	0.5868931547583121	2.107657385443028	0.9524499303214917	0.5118621436182722	2.138240154972209	1.001598106076038	0.5212119101734844	2.347509758142749	1.637880534843187	0.4929008070459077	2.435170840982129	1.612987019067328	0.3995495323546768	2.489744923613188	1.338901447414517	0.368630444691087	2.414943833889263	1.134725597381054	0.2809607377430771	2.430531537164695	1.057733533744703	0.290865938617804
14	0.4333339999999994	2.337377098152263	1.134104316614249	0.4935291973829977	2.329010534360038	1.312166885613842	0.4987557598215995	2.320453478980298	1.454438140966261	0.499433831165275	2.323919262382542	1.670715231003295	0.5188665669874523	2.300323138004961	1.633380743439889	0.5399890556166441	2.204992792581811	1.590475575769183	0.6369780865110927	2.181301827142464	1.316460052649489	0.6682780115623207	2.110126568946257	1.119416492277864	0.5688551110831286	2.114691479096891	1.026039588592387	0.5858781827873489	2.106316914418471	0.9512259163285862	0.5109396051012298	2.13739649939963	1.001214002796708	0.5199247630819629	2.347829183189401	1.636416282981334	0.492698442762202	2.435763559928547	1.61141125468222	0.3995600566675326	2.490603865679381	1.337185509466096	0.3689885540486775	2.414963276291066	1.133562609996626	0.2809704993829934	2.430015830978447	1.056528224617804	0.2906815943630423
15	0.4666669999999993	2.337059128171245	1.133164491784766	0.4930359933144501	2.329081730927921	1.311167708503509	0.4984890469961517	2.320878640978234	1.453345182682489	0.4992466174937075	2.324287294807019	1.669289764415642	0.5187864410855324	2.300704279210531	1.632000422992966	0.5398667693969627	2.205540003922012	1.588595477265137	0.6368475984698617	2.181622685377627	1.314290589043458	0.6670465004818112	2.107855149748671	1.11816899303832	0.5674978517303145	2.116941466545739	1.025618396751663	0.584123878997271	2.104932166186064	0.9511508334682308	0.5087514781462766	2.136399412611272	1.000968113807824	0.5189438690804339	2.348215058441255	1.635039724848071	0.4926177583105756	2.436427789536305	1.609879104873165	0.3997160115406809	2.491786932065248	1.335501548672045	0.3692827870795299	2.415241803170973	1.132480282629736	0.2809513789224392	2.429724434334542	1.055358088185562	0.2906304599745313
16	0.5	2.336739668303183	1.132312722015552	0.492566725341287	2.329141334425169	1.310264645584798	0.4982476443927837	2.321275587133232	1.452356227112757	0.4991386945697933	2.324727674688025	1.66798980980978	0.5188292634852737	2.301128023931142	1.630743564643291	0.539860182460727	2.206060640310492	1.586884565321022	0.6367882313348331	2.181814626102982	1.312505412637373	0.666082175224789	2.105856491328993	1.117469764508014	0.5661284772352108	2.118777604264837	1.025766962635521	0.5821415203229445	2.104565955879637	0.951232960637463	0.5067865205794945	2.135595187140745	1.001132288978189	0.5177727668979755	2.348657866765008	1.633780876189695	0.4926596418280813	2.437142480447192	1.608441017427989	0.4000017713012	2.493067811936915	1.333899314151365	0.3695162325398199	2.415556760798488	1.131465311633424	0.2808611028036421	2.429510587518232	1.054033447731289	0.2897448485859906
17	0.533334	2.336417380706899	1.131562712151935	0.4921227920338341	2.329188366510807	1.30947311646062	0.4980326603395279	2.32163852903059	1.451489700298673	0.4991110527968226	2.325219599221834	1.666845697337043	0.5190033862618328	2.301579956892926	1.629638316153484	0.5399783157134443	2.206552206712268	1.585387419695371	0.6368162201425213	2.181839037775658	1.311119540562208	0.665420629126832	2.104223502166892	1.117230914284665	0.5648017806110668	2.119913199834388	1.02622666500229	0.5804021986455247	2.104846529385308	0.9512186348848244	0.5056192518925129	2.135301277436902	1.001614938456477	0.5164405560438472	2.349139705645984	1.632668684491121	0.4928287761771645	2.437880443784672	1.607155740383501	0.4004017023051734	2.494127671588108	1.33253806951978	0.3697329993472331	2.415792471055749	1.13061113296966	0.2807816417596133	2.429321185939366	1.052893474995402	0.2890709907044829
18	0.5666669999999998	2.336091245511297	1.130926854158868	0.4917052986995372	2.329222959928416	1.308806897789543	0.4978447933826677	2.321966148010437	1.450761710093	0.4991628501029776	2.325750122753503	1.665880953862044	0.5193117684044082	2.302053323924189	1.628707011575641	0.5402259395044826	2.207018114115927	1.584128427420536	0.6369425206538892	2.18172931252769	1.310053485516333	0.6650234173776348	2.102931880674026	1.117289651331702	0.5635083291532759	2.120565284049318	1.026826168217389	0.5790169645665093	2.104987926900321	0.9516346616056631	0.5040704295882843	2.135368630128232	1.002314373552709	0.514992367452397	2.34964870354566	1.631726064511446	0.493124791194084	2.438614215044518	1.60606192527608	0.4008953288051928	2.494891720192121	1.331460913617798	0.3699897847735248	2.415920847755046	1.129996791736453	0.2807494225899536	2.429147434788644	1.05218139203764	0.2888566672810556
19	0.5999999999999996	2.335761171704003	1.130416064191394	0.4913149722879716	2.329246873691757	1.308278079802514	0.4976842769771921	2.322261330327128	1.450186232507283	0.4992913109496459	2.326315866890919	1.665114767534531	0.5197496230753724	2.302549108941299	1.627968087953547	0.5406015134703761	2.207466138278973	1.58312357652432	0.6371722657397896	2.181588286003335	1.309241993261654	0.6648401606931146	2.101921499686903	1.117566961904516	0.5622530564001655	2.121088686740928	1.027571259861088	0.5781185850981544	2.10489186009412	0.9528203227216524	0.5029290493842278	2.135502790923091	1.003299766606588	0.5134646709504249	2.350181330251877	1.63097179304911	0.4935408960121798	2.439326460755597	1.605185036529165	0.4014604129339725	2.495404250291799	1.330630399844291	0.3703425104951103	2.415932225008107	1.129594593834886	0.2807890589416142	2.428971158733369	1.05180980526752	0.288861568314738
20	0.6333339999999996	2.335427824607867	1.130039893226915	0.4909522163087809	2.32926347009821	1.307897159671856	0.4975509285618452	2.322530789495734	1.449775226474863	0.4994917586306233	2.326920126073675	1.664562359935483	0.5203105797371017	2.303073364709304	1.627436149058457	0.5411009698345435	2.207906346004778	1.582382231141816	0.6375073748021174	2.181492175794889	1.308642849138474	0.6648022583396087	2.101106946337938	1.117940368162534	0.5611095977443581	2.12174803895685	1.028396579318429	0.5775743076394421	2.104851422990838	0.954106158347988	0.5026244011272281	2.135708969543153	1.004518657823809	0.5119797753972868	2.350740647587159	1.630421131457484	0.4940686306217734	2.440013167886764	1.604544943434183	0.4020777533980015	2.495685708555573	1.330010387428902	0.3708276182758693	2.415755811248264	1.129379347183333	0.2808345178073261	2.428653254605678	1.0516305090493	0.2887725661243432
21	0.6666669999999995	2.335092538030475	1.129806605026426	0.49061715089215	2.329277949764564	1.307673092068946	0.497444160378646	2.322787878655576	1.449538703225333	0.4997576304188328	2.327576341211001	1.664235556395712	0.5209831282572103	2.303640545818174	1.627122448049074	0.5417149103312714	2.208353335463491	1.58191112737115	0.6379444946241539	2.181501764344097	1.308284537767642	0.6648307597290846	2.100453183776794	1.118356294074558	0.5601815929242903	2.122455140352523	1.029286110868465	0.5771191847885948	2.10506532865405	0.95468111317182	0.5037173717387484	2.135978155231189	1.005662840001551	0.5109944218622348	2.351340167093448	1.630086296844636	0.4946956461856244	2.440685506176089	1.604158027451874	0.4027298850513485	2.495801964348382	1.329603696828631	0.3714615930568675	2.415420772353723	1.129328426804005	0.2809331013919087	2.428067292958122	1.051583106994593	0.2889589397220502
22	0.6999999999999993	2.334757266135816	1.129722999121186	0.490309558957848	2.329296841283077	1.307613137866211	0.4973629893502031	2.32304975671137	1.449484620096616	0.5000806130814099	2.328305413587568	1.664143062156712	0.5217540128915953	2.304271443621247	1.627034998112187	0.5424314669306097	2.208826814704331	1.581710862799934	0.6384772524472339	2.181709423301938	1.308211138628604	0.6649331036335951	2.100027095681501	1.118818222019994	0.5596246343188691	2.123014112076309	1.030181762102368	0.5762662532036686	2.105465175104471	0.9549390074874002	0.5035618320964762	2.136513343853761	1.006588508044387	0.5107907111793851	2.352000213459754	1.6299767243062	0.4954075600528845	2.441361473005012	1.604035579663562	0.4033999808845342	2.495974986804328	1.329450653705755	0.3722380134350162	2.415154723023328	1.12950678562794	0.2810580187465264	2.427459361109727	1.051754775082534	0.2897850024098448
23	0.7333339999999993	2.334422649579944	1.129794376300097	0.4900290294532811	2.329322770227661	1.307722577392504	0.4973061498100873	2.323327393741509	1.449618216215806	0.500451593651444	2.329116505034106	1.66428721253742	0.5226124281898502	2.304976251096402	1.627176185886429	0.5432394159320059	2.209339861738522	1.581769085214802	0.6390970103039505	2.182091331004105	1.308424982016138	0.6651147865915474	2.099766598936456	1.119319041606823	0.5594537913164177	2.123987838316401	1.031303426639843	0.574907026544622	2.105853607920959	0.9557937028188149	0.5024825925450277	2.137734551485158	1.007734423049621	0.5109636497404899	2.352729792593458	1.630096192734047	0.4961920963882818	2.442049200368848	1.604174435519092	0.4040756070521175	2.496337834372906	1.329550716663257	0.373166842987877	2.414861578607358	1.130024761152804	0.2811733526298357	2.426781720934312	1.052259669557895	0.2897551230948208
24	0.766667	2.334088258163007	1.13002428126561	0.4897750162416471	2.329354752412713	1.308004262460253	0.497272151145647	2.323627596128791	1.449941242494545	0.500861380147435	2.330004941236959	1.66466124144708	0.5235459424563366	2.305754508557162	1.627540710509905	0.5441259255769778	2.209902030838375	1.582057549102751	0.6397931492572044	2.18260803626239	1.308861199964927	0.6654102391575728	2.099588288522502	1.11982127555025	0.5597694821664184	2.125733035579731	1.032879496878789	0.573175531911456	2.106404180495685	0.9579248635251686	0.5012504755006584	2.139753536975326	1.009464676181836	0.5114838736454017	2.353525105040881	1.630440333552394	0.4970366748173187	2.442746901911627	1.604554769293289	0.4047479509716815	2.496955250003587	1.329861764059229	0.3742527681229039	2.414318490515237	1.131055952496157	0.2811657175644562	2.425867912858877	1.053230854695949	0.28846875372438
25	0.7999999999999998	2.333753081757535	1.130414456478259	0.4895468346938289	2.32938841598893	1.308458698349509	0.4972592752849784	2.323950425174296	1.450452229620708	0.5012997970665608	2.330949397226594	1.665250691178798	0.5245355557944176	2.306592109360266	1.628116726405092	0.5450724149253053	2.210516411409164	1.582538708829365	0.6405517945335272	2.183196932807918	1.30939407680367	0.6658274058373629	2.09936970591506	1.120203615310136	0.5606652902620521	2.127888545021465	1.034826118813246	0.5713226730087766	2.107232775132533	0.9605754277047316	0.4995377748378684	2.141903949039163	1.011575766070418	0.5120876060096626	2.354366806823807	1.630997794799958	0.4979237770208071	2.443440105631881	1.605147403090645	0.4054076709613563	2.497841294845795	1.330343358880711	0.3754292970990064	2.413343660515315	1.132738810826678	0.280898914515371	2.424639409325478	1.054627554384199	0.2872759622880425
26	0.8333339999999998	2.333416540495757	1.130965384954389	0.4893437605139691	2.329417947178691	1.309085063253138	0.4972657252724619	2.324289881680465	1.451148369922792	0.501756667556657	2.331924111243754	1.666041163924445	0.5255658469731082	2.307468364420399	1.628892122216119	0.5460620805439749	2.211175312704414	1.583184952252302	0.6413590101936315	2.183811559897284	1.309925320793996	0.6663827183126951	2.099049975753483	1.120442939809879	0.562079491096818	2.130324618557411	1.037203870137337	0.5696321065992018	2.108981783880259	0.9632173728933604	0.4975360508858664	2.143897349351223	1.014024938977548	0.5126494877597366	2.355231560595229	1.63175686436893	0.4988390373180606	2.444111510522544	1.605929934603841	0.4060478626658934	2.498932810228992	1.331000420117596	0.3766620408953321	2.411901303142243	1.135099485179069	0.2804777140268989	2.423019943886636	1.056481774096923	0.2865377685890917
27	0.8666669999999996	2.333079085813116	1.131676239274002	0.4891650680744815	2.329437503283057	1.309881216394424	0.4972896703866663	2.32463722625968	1.452025627837744	0.5022221228839999	2.332907983850168	1.667019031198167	0.5266244598354066	2.308362809671705	1.629855211455703	0.5470792101204043	2.211861230606395	1.583981611248017	0.6421986611440531	2.184427092230134	1.310384918980336	0.6670665314099424	2.09871254229092	1.120584411781162	0.5637271893399485	2.132867879024611	1.039894483720678	0.5687740374822439	2.110358787653862	0.9661199967647354	0.4977750056111641	2.145855675186975	1.016811556892084	0.5133137839834522	2.356100960906472	1.632705958987104	0.4997715396770877	2.444750499307077	1.606881906230371	0.4066656079866434	2.500103108865075	1.331806179561135	0.377897430609763	2.410318690387321	1.137795537199737	0.2801548820967217	2.421097116592755	1.058539289270519	0.286122089329336
28	0.8999999999999995	2.332741909538507	1.132545087101463	0.4890100980245883	2.329441887548774	1.310844021437632	0.4973293697240083	2.324984233358292	1.453079259677972	0.5026874631367911	2.333888532176284	1.668173286665372	0.527699260302453	2.309259942825097	1.630996364412999	0.5481083223294771	2.212550116502745	1.584929852673227	0.6430514133023738	2.185037210858575	1.310755452110067	0.6678373151168394	2.098477508434817	1.120715758175427	0.5652528044884142	2.134971693951034	1.04234238315815	0.5688230340816932	2.109679420013425	0.9690003967657864	0.4987244471138942	2.147565263055967	1.019711645930435	0.5139776338110298	2.356964924353881	1.633835129774305	0.5007118759966375	2.445352865196434	1.607983901478543	0.407260140738091	2.501279339501791	1.332699990668294	0.379020663105711	2.409028970169139	1.140300624777566	0.2801582503826641	2.419104661687789	1.060500114438711	0.28613906576541
29	0.9333339999999994	2.3324068148735	1.133568992103065	0.4888784009160381	2.32942529121455	1.311969499247881	0.497383251300904	2.325316312213739	1.45430405738475	0.5031444508931673	2.334848446983034	1.669496047485377	0.5287749636582919	2.310137663007287	1.632308471120647	0.549131288966355	2.213208319683811	1.586052815425438	0.6438967970596386	2.185585413004068	1.311157196254147	0.6685954645900997	2.098404593297728	1.120943113315106	0.566478448092562	2.136350632262487	1.04422220907129	0.5695151361979288	2.108219121812151	0.9713079853202001	0.5000673406783084	2.148343471513766	1.021772171893307	0.5143466683833994	2.357808642218791	1.635136556624251	0.5016488787871444	2.445914967384735	1.609226044815404	0.4078319592704914	2.50231444151306	1.333655064865916	0.3799777903274669	2.408358732340488	1.142237285887765	0.2805490191465583	2.417641648777569	1.062254332711565	0.2865522308397481
30	0.9666669999999993	2.33207781933893	1.13474438266872	0.4887697375705986	2.329385360692419	1.31325337909542	0.4974498636898986	2.325622457552311	1.455695279739889	0.5035845013201096	2.33577270731224	1.670986306957934	0.5298279398116008	2.310976963764138	1.633789553406695	0.5501239280224737	2.213807462375326	1.587386844327891	0.6447116887394339	2.186090489700894	1.311782307648556	0.6692352967495314	2.098521885129471	1.121383558709928	0.5674456943263693	2.137177347552146	1.045699540430406	0.5703458637088761	2.108940389556861	0.9744165195627206	0.5011330675399661	2.148333402643384	1.022885686033436	0.5145826011482003	2.358620235044738	1.636608295116828	0.5025642002502058	2.446437999832965	1.610611313120442	0.4083786825987266	2.503050061867414	1.334699907930698	0.3807747286827651	2.408206196895197	1.143664653765859	0.281199166643148	2.416700473782593	1.064062242062103	0.2871792657019488
31	1	2.331761425538589	1.136066695658839	0.4886840987032952	2.329323343727832	1.314690660310622	0.4975279409877127	2.325894901194161	1.457247939349943	0.5039992984805256	2.336644690195018	1.672646867638776	0.530831638911317	2.311759209238514	1.635440164307958	0.5510604236200457	2.214326279852138	1.588964253880817	0.6454737260439444	2.186631182936619	1.312759097808619	0.669697499690589	2.098888533786717	1.122118953555173	0.5681183226717637	2.137766116376875	1.046900172282245	0.570424590929382	2.109739358681031	0.976611567954648	0.4997262097355987	2.148385721007628	1.023413751233188	0.5148165583247665	2.359387455658311	1.638251717068567	0.5034363202118001	2.446927691200935	1.612147702015931	0.4088980140235478	2.503369706813455	1.335873420279318	0.3814393376906918	2.408327120482988	1.144813557007057	0.2818298178274127	2.416062756425715	1.065943189294193	0.2873233317277606
32	1.033334	2.331464865897707	1.137529725888726	0.4886218049643777	2.329241066808443	1.316274610181711	0.4976165630203927	2.326124974438585	1.458955127618802	0.5043828013299023	2.337440281241561	1.674477794373836	0.5317652802725097	2.312460993853114	1.63725836075845	0.551920922239945	2.214741978479382	1.5908044335608	0.6461636681012322	2.187203518036699	1.314172988080112	0.6700132663724844	2.099282205462204	1.123391874596096	0.5684304064615797	2.138231073342239	1.048411872826063	0.5697861780988513	2.108492098654284	0.9788845041551766	0.4973820434014789	2.148614772552585	1.024303204005348	0.515129053737471	2.360091193394739	1.640065540768204	0.5042484940411078	2.44738081706045	1.613835203165612	0.4093894440815899	2.503252190656107	1.337218504789089	0.3819047057548242	2.408544394269479	1.145844910142499	0.2821629753606073	2.41555703903707	1.067648647080202	0.2872461524413919
33	1.066667	2.331196351212225	1.139125086892854	0.488583568276752	2.329141806052823	1.317996059850142	0.4977152270197079	2.326304221735171	1.46080695512647	0.5047317939062792	2.338132613100948	1.676472750493038	0.5326137281035599	2.313058143506519	1.639236859935212	0.5526918892032676	2.215035224036502	1.592909322844805	0.6467676382993399	2.187728272775431	1.316078341214462	0.6702220692643309	2.09944727414207	1.125529063778342	0.5681964788798675	2.138638919882331	1.051023612319293	0.5689084761187535	2.106154260836413	0.9828406193282755	0.496635778168547	2.149164907224918	1.026580766537811	0.5154373354161854	2.360709168012811	1.642042423592233	0.5049892272465112	2.447783895288165	1.615661020136532	0.4098520676598013	2.502768828390691	1.338760103091625	0.3820997557386198	2.408732616085669	1.146924657133114	0.2820396651708897	2.415053274957814	1.069310123687135	0.2869859208167618
34	1.1	2.330965135513059	1.140842488536683	0.4885705334387752	2.329031794422085	1.319843716518671	0.4978239105800473	2.326426689375515	1.462790887768234	0.5050455412293368	2.338705007874286	1.67861886739611	0.5333687694527984	2.313536986831307	1.641362953887235	0.5533674002545622	2.215200972890496	1.595258071559309	0.6472790788355278	2.188127933282808	1.318454248033726	0.6703553229107561	2.099363566030104	1.128633850919559	0.567347353174412	2.13916131575571	1.055106278075281	0.5676392879000823	2.106984101200986	0.9862618302300395	0.4970270101112117	2.150638850597621	1.030619703504889	0.515339208836582	2.361225351273507	1.644168997562705	0.5056521487274404	2.44811793100694	1.617607216734828	0.4102824846198264	2.502031945367595	1.340562110887305	0.3819810243331286	2.408709828310436	1.148342310375643	0.28152699075192	2.41446626813834	1.071399306238536	0.286330630850956
35	1.133334	2.330780523620366	1.142669925411057	0.4885841034653512	2.328919781670357	1.321804568264318	0.4979428877427696	2.326493756745267	1.464892538455917	0.5053245362632881	2.339167565610066	1.680900146494681	0.5340240048571747	2.313906588571834	1.643621250861499	0.5539443077622647	2.215254452879396	1.597813022789526	0.6476948632756049	2.188466601308614	1.32121039046912	0.6703647713606232	2.099238432003066	1.132472435739991	0.5660128662049495	2.140013936720111	1.060245664013496	0.5655250400783829	2.112534647470518	0.9901048181971537	0.4948682993476942	2.153002421467976	1.036257022255362	0.5142588522668133	2.361645503356384	1.646428719223163	0.5062317913996854	2.448379962008371	1.619651098162557	0.410675537901881	2.501220594807222	1.342640959261326	0.3815064806989168	2.408080185754423	1.150479208978715	0.2806041556756108	2.413294743707221	1.074301878333326	0.2861837835963575
36	1.166666999999999	2.330650411141372	1.144593191396605	0.4886258269490086	2.328814186463278	1.32386324508758	0.4980726907470803	2.326509916926146	1.467094701693392	0.5055712633536733	2.339523283017197	1.683294687500772	0.5345748062173081	2.314170832454642	1.645991146476464	0.5544216822141005	2.215209299842649	1.60051854961762	0.6480150832765227	2.188748083275365	1.324158166899154	0.6701655609573031	2.098995553462506	1.136683773173488	0.5642370554052905	2.141069162641433	1.065948209391379	0.5621472567111186	2.121035210510398	0.9942772249257096	0.4890157264880404	2.154806848616757	1.043290048969594	0.5115779326947596	2.361972216335055	1.648799587762771	0.5067257380412256	2.448572403896993	1.621758450594974	0.4110297634976758	2.500401911624226	1.34486887728869	0.380715676113369	2.406373389361893	1.153508825979155	0.2791104508242523	2.411027239333945	1.078063804105376	0.2870241839160144
37	1.199999999999999	2.330582141084631	1.14659689359429	0.4886973706296671	2.328724263184497	1.326003154751308	0.4982140553697839	2.326485417708894	1.469378764539209	0.5057895579614198	2.339773891569688	1.685777570772677	0.5350216682185404	2.314333244889314	1.648449126100455	0.5548023811145056	2.215076135522945	1.603311172117538	0.6482416436987662	2.188960670960088	1.32708508228763	0.6696913772032302	2.098367327685314	1.141075039241588	0.5618498916870583	2.142294485778741	1.072037577081624	0.5576562169661399	2.131784371254909	0.9980313216182979	0.4833520399733658	2.154249839187192	1.051247147660666	0.5068674673625511	2.362210562592024	1.651257106657653	0.5071367896786245	2.448706103655973	1.623893620320617	0.4113478824336272	2.499526680621165	1.347042913984141	0.3797789140609658	2.403594657550058	1.157190065175609	0.2770395044693525	2.407965731242147	1.082410499860178	0.2875120753685446
38	1.233333999999999	2.330583329301336	1.148665401143343	0.4888004537196469	2.328660381264758	1.328207488002983	0.4983677779850511	2.326436489776137	1.471725990619963	0.5059833985371186	2.339930141066795	1.68832415556931	0.5353635326151641	2.31440631438254	1.650971687637704	0.5550882327290316	2.214868061990377	1.606137807891681	0.6483753828542383	2.189091659721877	1.32996041123148	0.6689661645740589	2.09725542383754	1.145857945576201	0.5587719319132906	2.143411354913348	1.078247434290446	0.5527321182174646	2.144600377730145	1.003152792571625	0.4803100127790631	2.151107238636011	1.060000122096738	0.500751214614673	2.36237418940963	1.653777264217464	0.507466586211696	2.448800703006813	1.626032472018764	0.4116314878008638	2.498592396671886	1.349063551872139	0.3787798643125204	2.400184348461976	1.161078758552295	0.2747516021439518	2.404667881733597	1.086902150665546	0.287383850846488
39	1.266667	2.330660676827599	1.150783101444819	0.4889367221504657	2.328632765846947	1.330459540381814	0.4985346636043267	2.326384260051113	1.474118023906368	0.5061571115227137	2.34002255693138	1.690911399201051	0.5356058126365683	2.31441938009139	1.653536511137548	0.5552862793434898	2.214608369190677	1.608949430865276	0.6484194805226736	2.189055915560209	1.332798810168824	0.6679784105904429	2.095845767890598	1.151056113953383	0.5548994615465465	2.14328928078822	1.083369222781052	0.5481204383976801	2.157502223048765	1.009354010765513	0.4777478970223193	2.148125519344847	1.067400613599343	0.4953750673496758	2.362492650851976	1.656337703082682	0.5077210775570836	2.448884905105027	1.628163972323454	0.4118817878639355	2.497621626937453	1.350935276093903	0.3775805415375075	2.39672037632317	1.164654478731213	0.2724772667796714	2.401599591902393	1.091095558425875	0.2860964921576932
40	1.3	2.330818945349123	1.152935053739036	0.489107557700197	2.328649245119573	1.332743367713928	0.498715486382634	2.326346601137486	1.476537595898874	0.5063155223143037	2.340078466916118	1.693518667889534	0.5357677147356327	2.314398643449594	1.656123006920004	0.5554135754424079	2.214319780533288	1.611692743658095	0.6483827674036706	2.188703136567662	1.335501253180546	0.6667427347174537	2.094459690522585	1.156311581713811	0.5501708750665455	2.140729901696298	1.086998111372733	0.544486332132095	2.168444539206952	1.016976072038329	0.4762710515983666	2.146536673960025	1.072242577081165	0.4911327745759744	2.362591995027908	1.658918803575478	0.5079163161384858	2.448982267034399	1.630291938628199	0.41210411858027	2.496587877592942	1.352743608395364	0.3761523656704827	2.393246688244901	1.167949723265709	0.2703680261162705	2.39862923001236	1.09498104238985	0.2836396158553383
41	1.333334	2.331059250609053	1.155107057779289	0.4893139376174551	2.328714367998089	1.335043851054049	0.4989109834786857	2.326334531008673	1.478968697083497	0.5064637907691887	2.340117848442647	1.696128860942291	0.5358773303709696	2.314363375756742	1.658713395324978	0.555494241892005	2.214019953647282	1.614323247099284	0.6482789561606006	2.188023564460757	1.337949742059024	0.66536164670624	2.093908802144379	1.1608451413506	0.5450786315970428	2.138164838377612	1.090158092578627	0.5418595629998346	2.175529125716665	1.023451236048871	0.4778900525384822	2.1468700607112	1.074874726684819	0.4872505209691026	2.362690029957404	1.661504380659036	0.5080743961137727	2.44910329506966	1.632424327978437	0.4123053437119386	2.495437469807605	1.354538163564691	0.374610155169909	2.389567887816958	1.171211119612329	0.268458564079696	2.395476894383534	1.098981848823913	0.2804626989653629
42	1.366667	2.33137885805905	1.157285765800279	0.4895563682484119	2.328828809734812	1.33734678748695	0.4991217397219258	2.326351413056706	1.481396659408522	0.5066063221399859	2.340152388579809	1.698728893207012	0.5359571323657356	2.314326068217301	1.661293375495235	0.5555491124951366	2.213723781960196	1.616818461480415	0.648123692330239	2.187106784148735	1.340157177323607	0.6639609483117351	2.094795417754482	1.16454756657551	0.5398914660897253	2.138138639064135	1.093444893672175	0.5393253056945639	2.180498569828705	1.028912406450579	0.4787085763997751	2.149565972786282	1.076072461736115	0.4833368848641441	2.362794263124429	1.664081799749173	0.5082117593105405	2.449242679079245	1.634570046668479	0.4124873392896771	2.494113183577507	1.356351580689165	0.373047872333664	2.385791468554953	1.174399056356355	0.2667918528458909	2.392355326639239	1.102947186874816	0.2795849001522649
43	1.399999999999999	2.33177244428899	1.159458985682237	0.4898348335490251	2.328989176163118	1.339639225962857	0.4993480882999202	2.326391700817843	1.483808420354967	0.5067462923066665	2.340183049557852	1.701309155498847	0.536027794370955	2.314288760310568	1.663851679114676	0.5555971225372183	2.213439320115588	1.61916800036307	0.6479340288630745	2.185968392358814	1.342136859766718	0.6625669237677667	2.097004872971521	1.167722828284584	0.5343724925484874	2.14071608189544	1.09704723824619	0.5359902694639143	2.18628601134569	1.034856411691839	0.4766957905393331	2.154383052489682	1.077502531399177	0.4791285222557024	2.362901027774036	1.666641685659972	0.5083422856838072	2.449381893048157	1.636733362489357	0.4126506273719519	2.49265258823137	1.358167832463987	0.3715268169239511	2.382082221851186	1.177305774497145	0.2655325048355587	2.389556485864795	1.106678587732706	0.2817307267642143
44	1.433333999999999	2.33223339582299	1.161614936268819	0.4901488421727112	2.329188721036136	1.341908584253228	0.4995900965647372	2.32644429678198	1.486191210957067	0.5068866179603093	2.340199931965709	1.703859765975339	0.5361092668976928	2.314244869226263	1.666376948180994	0.5556571127907035	2.213171259636423	1.621368418602698	0.6477318511493553	2.184630305867923	1.343862014341135	0.6611267628737125	2.099758583772919	1.170363058256162	0.5286524130786309	2.144190072646811	1.10052104806972	0.5320107840646707	2.193094186789532	1.040688924974077	0.4734203933179698	2.159599868379177	1.079061044741561	0.4749997216297356	2.362995694687814	1.669174492879508	0.5084786160772193	2.449493667612628	1.638911469051938	0.4127965101028098	2.491097676738141	1.35990835180041	0.3700663954226512	2.378292564602713	1.179738034622557	0.2647449628396524	2.386906711653717	1.109844998466473	0.2850070635053814
45	1.466666999999999	2.332754678160889	1.163742262549057	0.4904975103385022	2.329418806105311	1.344142816260077	0.4998475795464785	2.326497783947371	1.488532948155007	0.5070304802638916	2.340187292253766	1.70637320480386	0.5362177336713928	2.31418309121938	1.668859898541136	0.5557454151906639	2.212915766507124	1.623434438986559	0.6475373509196811	2.183276790293679	1.345411621684059	0.659723977468583	2.102476419558117	1.172620700998181	0.5232572422337269	2.146191661915865	1.103716753569242	0.5280636912525503	2.197437418984173	1.045989314954695	0.4690804077856203	2.164019083379755	1.080555118358994	0.4717613973255619	2.363059632939818	1.671672538615219	0.5086312586143129	2.449553686185656	1.641113205034501	0.4129267245387186	2.489612273181599	1.361624348132527	0.3687363444156699	2.374439050604027	1.181946863994626	0.2643217343030127	2.384366939923758	1.112417114302748	0.2883744232248602
46	1.5	2.333330578432702	1.165830008996086	0.4908796838365637	2.329671674897783	1.346330206920435	0.5001201699711212	2.326542114507303	1.490821634336463	0.5071809936542692	2.340129802871822	1.708840559162732	0.5363645162960677	2.314092177370984	1.671290497790193	0.5558742184904014	2.212665592260151	1.62538938126716	0.647366943891786	2.182195555382002	1.346934338021243	0.6585002013130238	2.1050673588882	1.174741789343927	0.5187285779525204	2.146759966138529	1.106858036224036	0.5246506755898461	2.199684558917203	1.051536748635214	0.4644955823799782	2.168175333919392	1.082279642929085	0.4695269896663365	2.363075657918177	1.674126667085453	0.508808028769731	2.449543181720558	1.643347400302697	0.413042810973692	2.488356358466597	1.363400387553083	0.367624561941705	2.370462355112135	1.184385352654129	0.2640143592567388	2.381708851696819	1.114473312487444	0.2904401208758047
47	1.533334	2.333957817157857	1.167867486840624	0.4912939293268466	2.329942787786077	1.348459019751455	0.5004072568428821	2.32657094086595	1.493044672750105	0.5073399235679541	2.340018671820331	1.711247889414037	0.5365567856028473	2.313966519476897	1.673654926883188	0.5560503945310407	2.212417304770141	1.627248159218688	0.6472303110980061	2.181546626810778	1.34856735304997	0.6573829688447206	2.107394103232474	1.176831309424331	0.5152142713565724	2.147401213983133	1.110037404585827	0.5218156960027681	2.201273708419414	1.055370676109769	0.4626986843135626	2.172875733841649	1.084684176636281	0.4678197443998029	2.363032898472067	1.676523467924635	0.5090138998254202	2.449444240957412	1.645616183892149	0.4131442094324584	2.487430936149355	1.365377287109664	0.3667819806661798	2.366582123422968	1.187321410219033	0.263860465145639	2.378990973661924	1.116413445302403	0.2921781187846386
48	1.566667	2.334634953485212	1.169843263209439	0.4917385115667054	2.330230036555776	1.35051656320499	0.5007079224572983	2.326580186993831	1.49518784888647	0.5075066916428254	2.339851150274305	1.713573937808899	0.5367977988024915	2.313804850843788	1.67593346587343	0.5562750325914756	2.212179596434303	1.628999555588754	0.6471362368485638	2.18136473418898	1.350232774970952	0.6562178446887097	2.109573124708682	1.178879125796471	0.5122333049414169	2.14859399586415	1.112917019367222	0.5192174482512657	2.203356153517674	1.057170966458223	0.4635793528812585	2.177583919244915	1.08732858582548	0.4666126058659788	2.362926314843441	1.678843184045653	0.5092500249497383	2.449246175802333	1.647906816741927	0.4132293645836611	2.486904495155516	1.36765239850057	0.3662046242692901	2.363495852963566	1.190498810850505	0.264117759672877	2.376833452000785	1.118380485793952	0.2948581792690897
49	1.6	2.335362488099584	1.171746191602103	0.4922115007637599	2.330534944612034	1.352490571783916	0.5010210414545075	2.326571679616336	1.497237378647858	0.5076788527241951	2.3396375238703	1.715797447156637	0.5370787507650613	2.313614602079362	1.67810683398869	0.556537739483339	2.211966447856238	1.630630242093438	0.6470848462535421	2.181653608828491	1.35187500167893	0.6548593146071571	2.111830087640269	1.180979264906592	0.5092488923460683	2.150782820382698	1.115213380906771	0.5163465980932977	2.206444391024283	1.058506555059437	0.4637781449457812	2.182370232387653	1.089946143025375	0.4660942198926819	2.362765022921965	1.681065623903546	0.5095089572742357	2.448964209410893	1.650196882415172	0.4132973990981734	2.486745682238845	1.370263565562269	0.3658899815275332	2.361746841891098	1.193694286005061	0.2648100183398763	2.376006730291429	1.120760008966072	0.2973786178683409
50	1.633334	2.336141749613627	1.173565318621101	0.4927107191315073	2.330860808795041	1.354369178026685	0.5013453219387533	2.326549498096062	1.499179992918636	0.5078533861903012	2.339396505770764	1.717898340526311	0.537380301278836	2.31340907975838	1.680157280286579	0.5568200663898139	2.21179033231591	1.632126790980655	0.6470676966968808	2.182340162873947	1.353461314333529	0.6532833178426741	2.113852791233703	1.183144220162754	0.5062374466983663	2.154194915265597	1.117002589906315	0.5129556441841027	2.208247558867275	1.061688625716935	0.4589026174341738	2.187450451822827	1.092430955135803	0.4671693251690787	2.362565782500036	1.683170891276463	0.5097755373777264	2.448617818106237	1.652446062168087	0.4133446412138788	2.486770423635132	1.37307923354498	0.3658247274167295	2.361071477697958	1.196779771467103	0.2658301548963363	2.37609387809187	1.123439085941457	0.2997679006561889
51	1.666666999999999	2.336974722294214	1.175290000125818	0.4932336549499875	2.331211015317555	1.356141018371291	0.5016792214630147	2.326517110022183	1.501003051869712	0.5080268923901328	2.339141580706076	1.719857955894727	0.5376752559889085	2.31319673269502	1.682068547564665	0.5570976468518675	2.211657942500781	1.633477128953455	0.6470717895739692	2.183234235852214	1.354979840466332	0.6515508285402823	2.115395283695503	1.185299335035414	0.5033423675221381	2.158427377267033	1.118350171521624	0.5095354402087551	2.208518610642982	1.06604911414544	0.4507803452313969	2.192298938451632	1.095232055860389	0.4695016101976918	2.362341561285358	1.685139933482307	0.5100288742035233	2.448226321860917	1.654604794883866	0.4133663253546277	2.48670569621155	1.375893191360237	0.3659731146598965	2.360943970682093	1.199588502398605	0.2670051667985398	2.376437750908915	1.12612524856867	0.3034854190984572
52	1.699999999999999	2.337865027582615	1.176910281848074	0.4937776295543354	2.331591256394885	1.357795519983422	0.5020210952729559	2.326482688385804	1.502694672458847	0.5081967527144702	2.338886544898808	1.72165784325785	0.5379367493422005	2.312987194114632	1.683824832761109	0.5573466659004191	2.211575000352898	1.634665003622935	0.6470830997901779	2.184112191317255	1.356362590501499	0.6497882436423636	2.116442665156856	1.187265618124076	0.5007363787379606	2.162276574752104	1.119641856800911	0.5069854540338939	2.209644909266848	1.068923448674465	0.4459760195748611	2.196457812285201	1.097921935886693	0.4718584068748477	2.362107244094615	1.686953857701736	0.5102493296374305	2.447813812894921	1.656616018701669	0.4133607060312608	2.486392295905185	1.37843317955196	0.3663140353092967	2.361114871294334	1.201899929479076	0.2681357400137623	2.376763143877981	1.128651584065399	0.3087187359158529
53	1.733333999999999	2.338817639603148	1.178416810879099	0.4943398930165288	2.332008894114002	1.359322830344834	0.5023693219773536	2.326456321003737	1.504243701525451	0.5083624245791006	2.338638193088372	1.723279913874425	0.5381457867290231	2.312785693537939	1.685410829210253	0.5575507895954466	2.211539079042228	1.635668973420116	0.6470891091310464	2.18485504832578	1.357406111529755	0.6481764666006884	2.116997800558436	1.188700663573093	0.4986400164286881	2.164340116580663	1.120706760706971	0.5055323739668065	2.210690688319493	1.069463605202287	0.4451372052335698	2.198866931046189	1.099540473740255	0.4733502221812163	2.361872585164677	1.688594136274919	0.5104244621011687	2.447397317069766	1.658415515440503	0.4133300487497125	2.485743335449666	1.380334882754253	0.366712993068498	2.361037675196561	1.203348391837454	0.2689894708603848	2.376654581328358	1.130487341619936	0.3130095566678326
54	1.766667	2.339839029857108	1.17980226714318	0.4949175824898454	2.332473209211122	1.360715474215897	0.5027222354596028	2.326452160331367	1.505642061025697	0.5085250806140362	2.338407012657048	1.724713449805838	0.5382937618230081	2.312600631180658	1.686817498199541	0.5577020954787846	2.211539692198768	1.636489211926365	0.6470766774807836	2.18545787753333	1.358050390684321	0.6468049787455312	2.117169554531771	1.189557108359609	0.4970848075225404	2.16462835473582	1.121539914171004	0.5049337076055047	2.210960097852495	1.069069436069848	0.4458247711503424	2.199627901139944	1.100386574691673	0.4738741420339902	2.361651938484549	1.69004909848598	0.5105511912418691	2.447005494035967	1.659972017683273	0.4132832527916345	2.484878782173674	1.381522303349986	0.3670495091674294	2.360553269954172	1.203897930152392	0.2697209084522062	2.376384910464369	1.131656696251391	0.3153240607313476
55	1.8	2.340936458941662	1.181061908621285	0.4955077642335275	2.332993752287054	1.361968907136484	0.5030781358078081	2.326486215884482	1.506885368544787	0.5086873871917917	2.338201622551855	1.725956191881165	0.5383802084067728	2.312439014920884	1.688043036697122	0.5577994967397819	2.211557490401394	1.637150332179171	0.6470327135813653	2.185891819026433	1.358413126218257	0.6457087094113351	2.117244337452095	1.190079094935548	0.4959618556407708	2.164263014610942	1.122391820491603	0.5048922473773859	2.210888506863484	1.069721342226707	0.4464480911668501	2.199683780078979	1.101177263054155	0.4738001093334928	2.361459292004582	1.691314990160667	0.5106340021922736	2.446676525367098	1.661288089111813	0.4132353367593709	2.483930500357	1.382158842291583	0.3672479997780207	2.359593114579852	1.203806766266756	0.2704992759024618	2.37605225562774	1.132043407348567	0.3161010436747511
56	1.833334	2.342117603994764	1.182193008525073	0.4961073976165398	2.333580487055157	1.363080931177281	0.5034352526515901	2.326575063772024	1.507972235450331	0.50885240351864	2.338016127231604	1.727012584908545	0.5384087097677547	2.31229848276754	1.68909100763174	0.5578459842422616	2.211569677180879	1.637685801570576	0.6469479022593626	2.186059349123369	1.358615895888619	0.6448719941968407	2.117568942681762	1.190425687436304	0.4950152132462728	2.163971085987058	1.123236012163225	0.5050037920511288	2.211047282517175	1.07097815817104	0.4463399118026432	2.199659609459538	1.101786784963186	0.4732474105206316	2.361297069462664	1.692394754211575	0.510680218599076	2.44642513087368	1.662386191503622	0.4131973459000475	2.483114270737536	1.38251476230187	0.3672690756194601	2.358294101507119	1.203450600525682	0.2713634383410456	2.375687486574693	1.131799459575221	0.3167679774894503
57	1.866667	2.343389047626051	1.183194586645438	0.4967132386316203	2.334243028528866	1.364051366986676	0.5037916482784791	2.326733890995715	1.508903803937845	0.5090212567997734	2.337843767137259	1.727891310901533	0.5383826194681103	2.312175930822224	1.689968458704409	0.5578431973152533	2.211557240275308	1.638132239551664	0.6468133651784838	2.18591650410661	1.358759858904513	0.6442314776076519	2.118426372132691	1.190665557124678	0.4939780284171158	2.1638555848295	1.12410404369232	0.5050882091464273	2.211493883328811	1.071979370335983	0.446079608253118	2.199744772590591	1.102143988123004	0.4726003365103195	2.36116652142429	1.693295895372693	0.510695594226439	2.446260912031304	1.663297875370342	0.4131770394397929	2.482656640000106	1.382873889654238	0.3671556767592388	2.356938768449208	1.203225128524938	0.2722651764785313	2.37529562816334	1.131250128364043	0.3181415498335421
58	1.899999999999999	2.344755410202962	1.184067119993619	0.4973219224431535	2.33498969564375	1.364881670046486	0.5041452567703983	2.326976212105911	1.50968311311023	0.5091926075887492	2.337684565836795	1.728602647358082	0.5383032777755602	2.312073253321714	1.690683892051484	0.5577898663967451	2.211508228192956	1.638526262956574	0.6466202361959068	2.185533426622744	1.358930321093807	0.6437246721577725	2.119975435558009	1.190796337113084	0.4927418414584375	2.163913529929906	1.124919441726391	0.5051164667606758	2.212325341353758	1.072365771746654	0.4465171537256484	2.200203303998153	1.102177881128108	0.4724604864470084	2.361073338279065	1.694028021256609	0.5106824741777753	2.446194780429631	1.664053492344392	0.4131786351897695	2.482788360659476	1.383479701106964	0.3670547429095619	2.356029359799308	1.203562674692599	0.2730912706961036	2.374784489852261	1.130917135992019	0.3193897509041839
59	1.933333999999999	2.34621853364258	1.184812110476566	0.4979299503285869	2.335826426059618	1.365574452748616	0.5044939068550097	2.327312657654852	1.510314490537537	0.5093631711653085	2.337545357525336	1.729157243378958	0.5381694277918957	2.311998069533591	1.69124632042511	0.5576825574741427	2.211419268912076	1.638902589826034	0.6463612138341055	2.185085986004626	1.359216537652331	0.6433537744188935	2.12215511997968	1.190899576575849	0.4914272272642898	2.164448745659846	1.125491176649307	0.5049396187106622	2.213102892093797	1.072805142455295	0.4472285761098108	2.201470892577644	1.102141038480447	0.4728826038246307	2.361026407461747	1.694601500652365	0.510639129423808	2.44623361249936	1.66467262662044	0.4132019746624069	2.483686533313568	1.384489797384605	0.3672198980793159	2.356177017221911	1.20482569880715	0.2740103278527155	2.374093052554564	1.131536050237623	0.3200247611841375
60	1.966666999999999	2.347776296927741	1.185431560732736	0.4985336730355269	2.336755293305266	1.366133025239269	0.5048353600176465	2.327748848051743	1.510803099742773	0.5095283153300574	2.337445114099971	1.729565917909054	0.5379766922607125	2.311965892809827	1.691665304604869	0.5575156352244033	2.211294275922393	1.639287572082523	0.6460278195772676	2.18468652845915	1.359655346640963	0.6432202303447646	2.125010210783433	1.191288800758621	0.4899663062757373	2.166332526555691	1.126035867812629	0.504102219879297	2.214325809430575	1.073955008596302	0.4469247113409849	2.204641754116428	1.103135016756084	0.4735203514923423	2.361042153424871	1.695026704880845	0.5105601117160991	2.446389551718267	1.665149113019224	0.4132463432536483	2.485244797054392	1.385834884575528	0.3677684376571678	2.357193816541017	1.207007670510116	0.275252842171246	2.373416738278848	1.133217007143535	0.320284255576541
61	2	2.349422382215856	1.18592779040495	0.4991294044510227	2.337773939357179	1.366561150370066	0.5051673884312023	2.328284882938116	1.511154550124158	0.5096822934823197	2.337411531761163	1.729838541404697	0.5377177268826797	2.311997414232016	1.691949967170343	0.5572815124589212	2.211144051360754	1.639695578939425	0.645611961134261	2.184392569186602	1.360206959872342	0.6435266913513584	2.128470849941522	1.192441521075223	0.4882174712994396	2.170601005736009	1.127087141688975	0.5019953922172133	2.217381332973891	1.076029613338416	0.4432559435132168	2.210869646376527	1.10684392452049	0.4735725003693936	2.361141844069337	1.69531300198753	0.5104364646801361	2.44667853103501	1.66544954270238	0.4133107723534274	2.487056143491159	1.387182830132591	0.3686475085448505	2.35815776553125	1.209607620353488	0.2768973514001486	2.373166899563598	1.135318116940582	0.3204754359500351
62	2.033334	2.35114792854458	1.186303640954149	0.4997134925648111	2.338878183617331	1.366863073928945	0.5054878431014146	2.328919412214706	1.511374736542382	0.5098191882985849	2.337465247480537	1.729983491210109	0.5373807509620052	2.312109084540751	1.692108257010833	0.5569703214168938	2.210984939877312	1.640132681423303	0.6451106174894571	2.18424614267459	1.360840388010138	0.6444326413482955	2.13227554312968	1.194710201042011	0.4862354156864933	2.176807289640344	1.129214722255741	0.4985138218664859	2.223151859572084	1.08083429768108	0.4353809826967086	2.219858552734811	1.11371272895653	0.4718688771574102	2.361340467334438	1.69546868683195	0.5102555238791293	2.44710659868846	1.665534623924108	0.413390418361603	2.488726200072465	1.388174276995105	0.3697567569750021	2.358401696787207	1.212140916525951	0.2788247891860943	2.37275846192724	1.137573915314583	0.3212308819362525
63	2.066667	2.352940733928066	1.186562495397546	0.5002823218312411	2.340060758920524	1.367043494147657	0.505794702662508	2.32964819419575	1.511469749685554	0.5099338926766124	2.337624640580269	1.730007485308521	0.5369518576631758	2.312315873169413	1.692147084023364	0.5565720697802754	2.21083144927443	1.640601023682198	0.6445206801948393	2.184256509065436	1.361587939882543	0.6458776022735949	2.135568820421077	1.198029064685735	0.4843596042219648	2.18298157736662	1.132621250818333	0.4942979279077415	2.229486861128917	1.089443636200703	0.4269974249008091	2.228476816155895	1.121454710835582	0.4673226723762743	2.361649865531502	1.695500520037338	0.5100035524369275	2.447670630095371	1.665370470253109	0.4134759312124284	2.489893150007633	1.388457232290305	0.37097155764401	2.357648650392568	1.213947280868063	0.2807944353360958	2.370999971934143	1.139436061135743	0.3239179795437266
64	2.1	2.354786063177948	1.186708927062709	0.5008326096293207	2.341311052501437	1.367108353382498	0.5060863591052366	2.330457811083817	1.511447015530086	0.5100241573291773	2.337888428558346	1.729919578935398	0.5364349004937884	2.312615511155935	1.692075265994486	0.5560915535052482	2.210687606291958	1.641093477096978	0.6438469229123621	2.184375442063014	1.362444216418415	0.6477036497554299	2.137776968473205	1.202094686274436	0.4828271693239622	2.18784008965011	1.137174976320002	0.4899001036639193	2.235491212338264	1.101262033608522	0.4199209135850161	2.234713640647521	1.128881475110745	0.4611562384942756	2.362064261390087	1.695417600741775	0.5096818509690887	2.448359464678687	1.664950232440488	0.4135657610671064	2.490356464396299	1.387870861870485	0.3722408707403431	2.356116244519914	1.214373146920473	0.2829552458065858	2.367983531310606	1.140614056807902	0.3278426613793433
65	2.133334	2.356665931250696	1.186749071574217	0.5013613138117587	2.342614774986615	1.36706531144965	0.5063615598007878	2.331327519800287	1.5113160481027	0.5100905388857636	2.338233283208357	1.729734029122453	0.5358538998674264	2.312986634707379	1.691905650378996	0.5555495321674681	2.210545824625741	1.641593316591649	0.6431009908637718	2.184552326313991	1.363325716515031	0.6496980053627781	2.13855505102961	1.20633797240031	0.4817682783206136	2.19027257459559	1.142354226591337	0.4856811746482483	2.238628439337734	1.110993398509822	0.4151683612418057	2.237407340110825	1.135614582522846	0.4558164311632332	2.362559702989694	1.695234123585646	0.509308700025964	2.44915074475089	1.664301792977873	0.4136667339475723	2.49014783001632	1.386500684554674	0.3735713427357621	2.354441719466103	1.213018904465517	0.285726626758415	2.364791797433838	1.141073476946044	0.3317880068939822
66	2.166666999999999	2.358558386144928	1.18669005821773	0.5018653753630471	2.343953223608561	1.366922939351226	0.506619090083954	2.332232567554478	1.511087200903332	0.5101336615350783	2.338625534688124	1.72946574866925	0.5352340914049666	2.313400011702385	1.69165154269772	0.554967935426363	2.21040085850764	1.642072930242227	0.6422973892708306	2.184878282232996	1.364066229263011	0.6516088696700202	2.137989303020819	1.210035373368121	0.4812147185621079	2.190280981771014	1.147305393811121	0.4819192365565169	2.238248375555616	1.119579020388019	0.4112163446597997	2.237086933954189	1.14144493283804	0.4510848559333388	2.363102274843924	1.694965266041968	0.5089027740579174	2.45000915589182	1.663472485665145	0.4137826579824949	2.4894822672961	1.384515706103807	0.374919838481107	2.353256614322378	1.209759287771325	0.2894159009071037	2.362309217721538	1.140457397279276	0.3364524000372484
67	2.199999999999999	2.360438582901793	1.186539978839791	0.5023418082081867	2.345303111057872	1.366690593780187	0.5068577241995663	2.333143295313875	1.51077145230414	0.5101534062500854	2.339026082969428	1.729129698280695	0.5345992663339832	2.313821241374554	1.69132634504749	0.5543668353926312	2.210248597602856	1.642511373215027	0.641454652313042	2.185355666252134	1.364614067932647	0.653295836551308	2.136954779567048	1.213158600930213	0.4809927221990711	2.189497588914738	1.151875596638222	0.478670343763356	2.236251194284455	1.132576411044344	0.4056483777137727	2.235987408821919	1.147677850372268	0.4447671916595501	2.363651818076815	1.694626478544246	0.5084808119140773	2.450890366210997	1.662528527420553	0.4139137404768951	2.488737617736235	1.382212168674109	0.3762345210188711	2.352845578855682	1.205512907676198	0.2937268614038493	2.36049931605761	1.139761160545923	0.3430115804134576
68	2.233333999999999	2.362279836238911	1.186307564584356	0.5027877123115257	2.346639554254883	1.3663782663044	0.507076247479703	2.334030250701693	1.510380458132436	0.5101488656367181	2.339400190560942	1.728742537781131	0.533973228564504	2.314218620456854	1.6909446936472	0.5537651048922537	2.210089171042803	1.642895870570864	0.6405944770936547	2.185807545319024	1.364987588037473	0.6545964090597113	2.136329957184682	1.215647600263775	0.4808252557537046	2.189353562229181	1.155805392617883	0.4758244592166222	2.23541374599639	1.149140218327178	0.400949829069162	2.235500733242069	1.154053593679408	0.435904064397715	2.36417194343937	1.694234801465387	0.5080587448656294	2.451750118243883	1.66155604164334	0.4140572852587945	2.488149195751535	1.380027339602171	0.377440078554891	2.353544120743928	1.201372168634586	0.2977169429790086	2.359864354752181	1.13975993620475	0.3487343627915225
69	2.266667	2.364056173297413	1.186001578758906	0.5032004525584222	2.347940736595764	1.365996088898854	0.5072735501235848	2.334873578681884	1.509926118520578	0.5101190689249371	2.339733449112445	1.728323122203398	0.533376221362829	2.314577955574814	1.69052279699432	0.5531790737796622	2.209931037835729	1.643223781661723	0.6397384464513839	2.186073690610921	1.365235411312243	0.6552949562609978	2.136427581363536	1.217261009746768	0.4803852015357153	2.190325348256468	1.158501332721819	0.473527836629887	2.237258097079549	1.158698340771954	0.3976027651067581	2.235923805438044	1.158249912460499	0.4272799473960512	2.364645215464094	1.693808860377891	0.5076491544559242	2.452557582967775	1.660643019564058	0.4142077390234854	2.487681448056938	1.378370188993481	0.3784166053372801	2.355142930688928	1.198067916954068	0.3005364879821935	2.360813871113212	1.139920105948795	0.3512824430620778
70	2.3	2.365744993378822	1.185629672497196	0.5035780187685679	2.349190273428218	1.365552825007643	0.5074488521647725	2.335662090544232	1.509418275541651	0.5100644320583023	2.340029730506436	1.727885327161475	0.5328206894156777	2.314901165222294	1.690072919066975	0.5526206009289329	2.209784083584562	1.643498933592941	0.6389036832779531	2.186107768375244	1.365466738188546	0.6553881466027202	2.136844411860604	1.21810346651611	0.4797499176186814	2.191211031430099	1.1599789728103	0.4717429182876426	2.238424290181492	1.161252167314111	0.3955150402945249	2.236077814888912	1.159987447163722	0.4212831584306187	2.365070732398348	1.693361969107728	0.5072596687732998	2.453295334652029	1.659842124783332	0.414359684659294	2.487233413936343	1.377349130252069	0.3790650739464477	2.356458171126922	1.196101573359247	0.3020699124817915	2.361918058432213	1.140116191514636	0.3514835465705472
71	2.333334	2.36732784633767	1.185197979043545	0.5039190165699381	2.350378328187996	1.365055228466093	0.5076016474485106	2.336393989149174	1.508863610625745	0.5099858973758744	2.34029989986512	1.727433572126812	0.5323088179422959	2.31519700780646	1.689599496120249	0.5520932352165576	2.209658109291222	1.643719348610238	0.6381005226528563	2.18595565013306	1.365770181719964	0.6549582931814905	2.137449438758442	1.218417242990184	0.4789938530703152	2.191574910497568	1.160717540443218	0.4701598745847655	2.238515119790221	1.161245992262146	0.3940873196990772	2.235908511812277	1.160568930994933	0.4177126916008125	2.36545715825092	1.692898597188292	0.5068919028659761	2.453968359603519	1.659169656359305	0.4145114711766411	2.486737761455377	1.376866275417606	0.3793740122008922	2.356811982083761	1.195400679917048	0.3027647146044877	2.362180222288395	1.140499896522944	0.3508947112783011
72	2.366667	2.368788803248105	1.18471136267031	0.5042225837384768	2.351498358534857	1.364508333519879	0.5077316338712538	2.337071707473982	1.50826604618488	0.5098844917004495	2.340552383145794	1.726963480422869	0.5318352168789815	2.315472791074282	1.689099642930088	0.5515938797482475	2.209561973407228	1.643872754371629	0.6373349929977706	2.185669308005995	1.366179853251796	0.6540960466142182	2.138305664186423	1.218436789969727	0.4780610859764413	2.191528863344399	1.161280569610113	0.4683581259567594	2.238103159915919	1.161815836203388	0.391303378841426	2.235672894339988	1.161332171250313	0.4152076703397075	2.365813602417222	1.692415168179478	0.5065427815519995	2.454596413111192	1.658614354779589	0.4146646798487637	2.486160192520679	1.376751060762323	0.3793647686694451	2.356050789380451	1.19560763851289	0.3031636789218032	2.361311821127485	1.141321981129594	0.3495360310647081
73	2.399999999999999	2.370113006003443	1.184173633545573	0.5044884086340734	2.352543844817582	1.363915754111191	0.5078387145618738	2.33769694580828	1.507627255021814	0.5097613676128321	2.34078821770749	1.726463364759076	0.5313913383373953	2.315729671441623	1.688564422390494	0.5511164532982845	2.209503928940501	1.643934477900068	0.6366124584442225	2.185297839020286	1.366642825743972	0.6529288832436254	2.139421262941624	1.218313366962601	0.4769005355893062	2.191364262594807	1.161988010135127	0.4662147143524609	2.23781180584667	1.163742808752686	0.3866732153327883	2.235718558682477	1.162830791871763	0.4133459900706731	2.366143679161615	1.691901434196674	0.5062071878514699	2.455205819725561	1.658144228703348	0.4148234518756853	2.485543003362471	1.376820190142589	0.379060949981446	2.3544122950276	1.196302571709734	0.3036530439799902	2.359575608680245	1.142759791528655	0.3470325215943069
74	2.433333999999999	2.371285341668495	1.183588028710223	0.5047166615816262	2.353505926780936	1.363280290946577	0.5079229744947215	2.338268064567042	1.50694756279479	0.5096181836324903	2.341001954731806	1.725916577855594	0.53097143573276	2.315962874318751	1.687980885654636	0.5506568939384854	2.209490927522427	1.643868572955561	0.635940202975814	2.184897372924639	1.367003620820533	0.6516553726248754	2.140655155894886	1.218102472584495	0.4755736546302157	2.191678088315357	1.162824761169567	0.4640731443693717	2.239203447266916	1.165604193182461	0.3839304278666105	2.236723268223776	1.164580688849931	0.4134679004091579	2.366444985997581	1.691342630733422	0.505882103013816	2.455823110669532	1.657713872390332	0.4149938891553682	2.485006298776401	1.376906583668814	0.3784848382674096	2.352473560659941	1.197042278020865	0.3043825927987316	2.35777984899791	1.144642020558707	0.344781251644801
75	2.466666999999999	2.372290571639441	1.182958168512291	0.5049079479993047	2.354374030313197	1.36260507083761	0.5079847017790903	2.338783453342	1.506227578409	0.5094582391717681	2.341195518271102	1.725306233924309	0.5305810652784976	2.31617317092742	1.687336124952733	0.5502204285159732	2.209523893463833	1.643639378233113	0.6353258720573646	2.184486948700897	1.367095212956339	0.6504773767868525	2.141979398711069	1.217805857805581	0.474155253568226	2.193637258625783	1.163877418898776	0.4619018016196845	2.244334821394487	1.167277183147989	0.3835386196339598	2.239286888139432	1.166529193995233	0.4165615837183819	2.366720519778017	1.690723697601418	0.5055733752233581	2.45646751660739	1.657275297021498	0.415182186557184	2.484570453307752	1.376903797665985	0.3776504841275055	2.350508503423097	1.197509733245826	0.3054097940733652	2.356638116760059	1.146673164018664	0.344630884883026
76	2.5	2.373113576649768	1.182288680503115	0.5050633063733655	2.355135673084137	1.361894292968517	0.5080243829409775	2.33924202935398	1.505469317218627	0.5092867888802647	2.341375977377817	1.72461906680937	0.530233920851139	2.316366540196115	1.686620575098988	0.5498204839406371	2.209600346334664	1.643221205097791	0.634778568608796	2.1840756205994	1.366812487461046	0.6495859663924562	2.14316250530136	1.217449928803317	0.4728522662903134	2.197917341508086	1.165247074658802	0.4593889561347089	2.250783766969921	1.168487183404178	0.3816213167166737	2.242225994717352	1.168852952651515	0.4222761447557733	2.366976181518824	1.690032647897353	0.5052932280283344	2.45713709806537	1.656784530764058	0.4153895136710588	2.484222488965004	1.37677360144661	0.3765758393947064	2.34855743472112	1.197559358073227	0.3068168873992134	2.3567112713992	1.148097582226932	0.3493272996292017
77	2.533334	2.373740806483203	1.181585861709247	0.5051841946798211	2.355779155845931	1.361153999275402	0.5080426977421015	2.339647462769463	1.504677264256916	0.5091108354420296	2.34156405075463	1.723848697260959	0.5299451459346998	2.316560983775259	1.685830869598343	0.5494735988716376	2.209719485731939	1.642606371754482	0.6343046718466744	2.183728207852656	1.366174882843366	0.6490610628920402	2.144134993516512	1.217073550980098	0.4718414726490708	2.204079781028378	1.16669679670021	0.4569118677080742	2.257696523497687	1.16956992301987	0.3781530716694079	2.245180777129295	1.171502939218071	0.4293339993820199	2.367229439784257	1.689263403291328	0.5050560591336609	2.457824003524255	1.656205480169269	0.4156120790869348	2.484048056423156	1.376519913087571	0.3753821910141285	2.346821599803331	1.197299424186239	0.3085317310282134	2.358143200594236	1.148478596659594	0.3570754518611577
78	2.566667	2.374161063644398	1.180857987207231	0.5052725229599844	2.356293700531637	1.360392380599238	0.5080405419908316	2.340005285559616	1.503858742350268	0.5089389619616522	2.341785871471569	1.722996328943834	0.5297308389342037	2.316779838484589	1.684970424076702	0.5491994151469798	2.209878399799582	1.641805601120446	0.6339089441296835	2.183569922257031	1.365301509720435	0.6488002768716566	2.144855408856048	1.216648269721853	0.4711649116921187	2.209469566671098	1.16737148819451	0.4555628670225536	2.264150639255404	1.170353667807969	0.3788360571467806	2.248255277012796	1.173329122127066	0.4357052919973001	2.367501930069844	1.688416566480211	0.5048777974824878	2.458507201083237	1.655508670953634	0.4158400631136558	2.484166215386964	1.376134666986366	0.3743103102913721	2.345494367702711	1.196930021944183	0.3105059450575638	2.360307838824393	1.148055695393153	0.3631029114111772
79	2.6	2.374366733105144	1.180115099437479	0.5053306347092366	2.356668548751233	1.359619421807238	0.5080188228683264	2.34031618382725	1.503023392818881	0.5087782881275107	2.342059990388913	1.722068722734891	0.5296056201972641	2.31703850485071	1.684047499925962	0.5490153440319266	2.21006833598685	1.640836336382471	0.6335958740813211	2.18352201776865	1.364329557299738	0.6487042250150699	2.145148325245496	1.216010102477657	0.4710371220406016	2.21281539334071	1.167060597881658	0.455668247573632	2.267750346971171	1.170588797001396	0.3831119211921264	2.250780890943487	1.17440213784919	0.4408868262273998	2.367808809689201	1.687498033131019	0.5047729720907659	2.459162745843084	1.654671292283897	0.416064785021047	2.484600778925135	1.375596169991461	0.3735706827471204	2.344565272861124	1.196550893672168	0.3127612109074503	2.362280153535944	1.147221857794152	0.3659809622075764
80	2.633334	2.374354523226097	1.17936922178386	0.5053612640228967	2.356894033037922	1.358847263979918	0.5079784121443968	2.340575980833697	1.502183778870383	0.508633732725246	2.342393613193926	1.721080652008963	0.5295806790001107	2.317340854340808	1.683077013484328	0.5489345802259941	2.210275597680823	1.639721136270942	0.6333702793131665	2.183428660193658	1.363372996764388	0.6486366763004118	2.145191954288883	1.215025293638067	0.4714808277868976	2.214382791665773	1.166098593188958	0.4567441869649458	2.26785008646881	1.170228311869112	0.3877744710931425	2.251766370314777	1.174473639755384	0.4450034716640769	2.368156744032408	1.686521305022243	0.5047530238257593	2.459769614164809	1.653684405450349	0.4162805852045973	2.485376064414056	1.37492404594902	0.37329691925048	2.344008991088268	1.196299307801182	0.3153805843663695	2.363606283914119	1.146281251524969	0.3666299407376047
81	2.666666999999999	2.374125356615887	1.178633995519154	0.5053675346212152	2.356961380687772	1.358089756388572	0.5079201063886121	2.340772196811629	1.501354641972713	0.5085063885659847	2.342781962211584	1.720051989343337	0.5296619906296894	2.317679296906963	1.682078007916494	0.5489646520427027	2.210489933788393	1.638475526893381	0.6332404928872998	2.183285950882488	1.362389950017856	0.6483579444789782	2.145797711633652	1.213370872439407	0.4721088441246388	2.216014278462627	1.164591367015282	0.4582322601327412	2.268806590927275	1.169452204214878	0.3909042752546641	2.254212186148974	1.17456428599793	0.4492845245787587	2.36854049311982	1.685505160820421	0.5048225541974309	2.460303503527491	1.652550378941846	0.4164805286054644	2.486429272623051	1.374135081818753	0.3734887563742864	2.343585555796805	1.196202466858959	0.3187124618608112	2.364424045077023	1.145260439473166	0.3682256024996115
82	2.699999999999999	2.373683550431045	1.177924027973428	0.5053529517501572	2.35686054796604	1.357361527829965	0.5078445906905044	2.34088251146696	1.500551544130843	0.5083935699021201	2.343202344901521	1.719003144292158	0.5298454965102066	2.318031350576674	1.681070096718053	0.5491045996285692	2.210704221745136	1.637109299136226	0.6332195854134346	2.183147722130269	1.361240877667108	0.6477249812477858	2.147469969144149	1.21058772073684	0.4727651867199884	2.218159451654782	1.16186401552714	0.4600959199654927	2.27177906827224	1.167147161899292	0.3914539327064276	2.258677051009629	1.174119549218403	0.4534267406102203	2.368936419491334	1.684469500602802	0.504975608676326	2.460730691270894	1.651274575846513	0.4166541639131734	2.487582515626964	1.373164609992149	0.3740222246356642	2.342839520895619	1.196143023166041	0.3227941841325104	2.364880761573703	1.144060300515395	0.3728452713021224
83	2.733333999999999	2.373036911896639	1.177255152717425	0.505321379731717	2.356581407237842	1.356678301692082	0.5077525426185949	2.340877942571186	1.499791338506024	0.5082905868388411	2.343618930190999	1.717956829249695	0.5301256304982334	2.318364675945328	1.680074909871794	0.5493524139455735	2.210916157415142	1.635638096751657	0.6333296449933682	2.183135075489642	1.359820136850664	0.6467832795880841	2.149838806153318	1.20638291394136	0.4737554829546963	2.219234578183393	1.157065631823033	0.4630440856196976	2.273044545698736	1.162801762009998	0.392452636409841	2.262719895911281	1.171740661828424	0.4561960600315976	2.369306540512309	1.683436926040056	0.5052031148934462	2.461006342262429	1.649868450450537	0.416791132444232	2.488535329711798	1.371867474083559	0.3747678710453274	2.341449101732153	1.195775797733044	0.3267844374363061	2.364852439008486	1.142273851431567	0.3781894759946437
84	2.766667	2.372198641098644	1.176644831056347	0.5052770334607916	2.3561174647816	1.356057371185685	0.5076446365747428	2.340729400372767	1.499092885853503	0.5081908555031994	2.343992765733091	1.716941142514887	0.5304917320849279	2.318646197765679	1.679118503059577	0.5497020793173872	2.211132935057837	1.634088880612856	0.6335950445845252	2.183314374537551	1.358146911625039	0.6456805841167915	2.152408457477469	1.200705653771218	0.4755278470152196	2.218364852062784	1.150146489506211	0.4677089099633964	2.269787590540633	1.15757697111897	0.3972856792985693	2.264866602424063	1.165678585064776	0.4560856517289273	2.36960849427304	1.682435510587068	0.505490857389589	2.461089638537037	1.64836070879935	0.4168825327328534	2.489143800305614	1.37011525460878	0.3756258236914276	2.339709542815793	1.194640780417202	0.3298633454972147	2.364523862770472	1.139419869461207	0.3812062610714599
85	2.8	2.371188925759252	1.176111508003798	0.5052243103715102	2.355468951759487	1.35551676634839	0.5075214019026812	2.340410045799706	1.498475817413212	0.5080843013106905	2.344280057184511	1.715985987390602	0.5309235754762821	2.318841565034489	1.6782280600759	0.5501382110344099	2.211371292771126	1.632488937449574	0.6340360468651298	2.183678448583143	1.356284366808278	0.6446180565856036	2.155315021532229	1.193955564250067	0.4782406207142689	2.216533513946059	1.141802113973145	0.4743050990253196	2.263344260466946	1.154030615884044	0.4077562116277814	2.266419093010732	1.156226492655325	0.4526665936014306	2.36979499899031	1.681495936726746	0.5058155692334185	2.460953053540138	1.646804875034964	0.4169216063660099	2.489541487392887	1.367896726270315	0.3765227050696391	2.338457642232043	1.192450050610844	0.33190160299218	2.364053376845591	1.135013439194677	0.3816216129345023
86	2.833334	2.370035243207778	1.175674053099642	0.5051677192547761	2.354644587985628	1.355074810567512	0.5073832316939058	2.339900379799702	1.497960217030781	0.5079575449920978	2.344436008666603	1.715123428820582	0.531400186577057	2.318917275468882	1.677431773969663	0.5506406872044405	2.211648537486546	1.630863574560146	0.6346632273612205	2.184233903292089	1.354228884055421	0.6437703517402217	2.15833533632292	1.186723891161118	0.4817063355571804	2.214813158951102	1.132816952290949	0.4823312839907283	2.256419586207132	1.151555194258971	0.4208051430868103	2.267588495122219	1.144846006064547	0.4483731611406657	2.369820725577976	1.68065190873348	0.5061524918900283	2.460590095515911	1.645281814092944	0.4169086179088316	2.489871332437278	1.365305699925995	0.3774122088997301	2.338373554611951	1.189043133347763	0.3330686912162601	2.364025294847969	1.127745676100031	0.3806329467529348
87	2.866667	2.368771030883508	1.175351371476936	0.5051117659842442	2.353660914367191	1.354750016544989	0.5072304166069992	2.339187826276413	1.49756689088246	0.5077941665306177	2.344427317931827	1.714390819999579	0.5318985389231147	2.318849141501464	1.676761546526224	0.5511840278962564	2.211984562252433	1.629246637702374	0.6354763867537402	2.185017152741557	1.351957400653076	0.6433706678518771	2.160274098110951	1.179626457110858	0.4858080524518305	2.213871151651403	1.123910479667686	0.491081594469206	2.252358359160976	1.141355180000013	0.4287716107488317	2.267587508023059	1.130953657745137	0.4472193882338023	2.369651894639477	1.679942231379702	0.5064740242844178	2.460010746839653	1.643899098425753	0.4168446562378036	2.490292419277325	1.362551017955312	0.3781500353346635	2.340033801823936	1.184327769587484	0.3331989510050651	2.364948725335202	1.116706960477105	0.377401477861097
88	2.899999999999999	2.367433187348126	1.175162219589593	0.5050607120139342	2.352538937423438	1.354560900940878	0.5070631962999547	2.338262284102771	1.497317234138681	0.5075777797083341	2.34422892146643	1.713831766021075	0.532394276506611	2.31861964371772	1.676254265458254	0.5517412085547152	2.212396934487575	1.627691404783506	0.6364664124777618	2.186057471293687	1.349553687566236	0.6436126468503803	2.160043519137836	1.172917635693876	0.4908079244361333	2.213078121822393	1.115214366007139	0.5003565686382869	2.251986616675742	1.117569979025097	0.4314362466148589	2.266413426659037	1.114340689934567	0.4512288541849309	2.369261085539308	1.679410860227998	0.5067516343603422	2.459222445605762	1.642789416280322	0.4167269181935189	2.490959753131146	1.360078134155501	0.3784670801647983	2.343708838486594	1.178881241125886	0.3319737828645035	2.367452761512793	1.104530177406875	0.3763057304184521
89	2.933333999999999	2.366058488916275	1.175124140666286	0.505018409432863	2.351300018857975	1.354524743136784	0.5068818571150241	2.337113756014569	1.497231575310708	0.5072946260694638	2.343819257630753	1.713491412620493	0.5328683943110869	2.318211336546935	1.675948287972254	0.5522884746188258	2.212889039985383	1.626271590146383	0.6376153706722717	2.187221032413383	1.347312415305023	0.6447398995599906	2.156466132745511	1.166714312081772	0.4976924179490183	2.210456803947677	1.107025192258128	0.5103405187681044	2.252839805987571	1.086510022782011	0.4354510917649542	2.261697933491974	1.100337539096305	0.4589892894517197	2.36862498434772	1.67910213262299	0.5069642373214929	2.458234398680301	1.64208820157277	0.4165583483504387	2.492069679604157	1.358524892578543	0.3779942175464471	2.350040410607547	1.173874253809057	0.327744020649022	2.373265873193434	1.095575003621875	0.3753827621075336
90	2.966666999999999	2.364681973150359	1.175250369562121	0.5049880838068481	2.349966803960414	1.354654283862596	0.5066867662193004	2.335736602205958	1.497324885868464	0.5069342443206505	2.343186727678926	1.713404815276733	0.5333088570188139	2.317611216732043	1.675873567424022	0.5528061129676766	2.213448783057899	1.625054331132388	0.6388953436379969	2.188190954818399	1.345483124351326	0.6471469036252879	2.148741140817685	1.160877814099782	0.5078859963050426	2.202318130807798	1.098524602688168	0.5220428760126018	2.247374909162455	1.061034217652725	0.4485712942825665	2.249592959154485	1.087720675777028	0.4684512495595091	2.367732306993623	1.679050010285882	0.5071001998799278	2.457069232519435	1.641894321339059	0.416350232849462	2.493996506036943	1.358374273420082	0.3763701269976321	2.360032321925738	1.170314842192	0.3189380050822608	2.383791446497713	1.091221917934845	0.3677681674430999
91	3	2.363335844450528	1.175548394585513	0.5049721808004494	2.348564521063187	1.354956182232164	0.506478343797891	2.334138653941945	1.497604846137973	0.5064908047595529	2.342338683885398	1.713592331687338	0.5337099612702307	2.316820791272842	1.676047657852877	0.5532795854256628	2.214053707367136	1.624095775758928	0.6402698880926251	2.188509164999114	1.344261484523919	0.6511675761624959	2.137520230888358	1.155260192589306	0.5223458904302288	2.187556281820659	1.089140535142583	0.5365834610386591	2.233084343555857	1.042245365620678	0.4661838352747874	2.230040847319354	1.074693882417546	0.4785545646267427	2.366593275702842	1.679273724599646	0.507157210779399	2.455761373314811	1.642255622771133	0.4161179549422802	2.497169183128982	1.359863691480016	0.3732511486247918	2.37434917142358	1.168944797318755	0.3047810919607272	2.399494979932709	1.090621415963691	0.3514727314208939
92	3.033334	2.362047943152028	1.17601914326083	0.5049722825479743	2.347118740180342	1.355429977874024	0.5062570488114979	2.332340557550048	1.498070354341849	0.5059636638103735	2.34130102122162	1.714055030349635	0.5340639857382939	2.315857375528212	1.676472280830628	0.553695168337471	2.214669431158033	1.623439614181221	0.6416913775051567	2.187821819140509	1.343859009952334	0.6571755948576369	2.124545335062782	1.149813107538384	0.5418965870970874	2.168802764426532	1.07954819790532	0.5557406359612751	2.212887906706022	1.026345277653306	0.4838226177537522	2.206888601593531	1.063194249439391	0.4914979338075921	2.365237226915967	1.67977323194879	0.5071355324819057	2.454344921785523	1.643168361681919	0.4158720902534229	2.501762574004841	1.362993240980064	0.3683890956026599	2.392606663982605	1.170109162748227	0.285809880530626	2.420380484098699	1.092338567981815	0.3270761414752696
93	3.066667	2.360840200006971	1.176656906825613	0.5049890484826278	2.345653293736672	1.356067927126706	0.5060232543720675	2.330377121769382	1.498711257334542	0.5053556491333706	2.34011436419157	1.714772726174348	0.5343592858849209	2.314750822055165	1.677131415245224	0.5540360069859859	2.215246825352025	1.623110253372855	0.6430973852664851	2.186078404184488	1.344476830351579	0.6654898038106656	2.111620154541742	1.144976453498278	0.5668006947773044	2.147792258007398	1.071638829351834	0.5812551934902851	2.186154107239631	1.015367136002198	0.5058327717946004	2.180813521573457	1.052468644690034	0.5106565963573749	2.363711068036423	1.68052808826343	0.5070361094238798	2.45285791769198	1.644599146335991	0.4156171060635483	2.50785219120908	1.367792706683256	0.3618193791872477	2.414188647611156	1.174023620626163	0.2644008234099801	2.447198493820366	1.096436514758275	0.300127272954514
94	3.1	2.359726563117153	1.177450469107394	0.5050225414317059	2.344187612672779	1.356856609008889	0.5057773914497278	2.328291975083543	1.499510836502147	0.5046723816947023	2.338828446635919	1.715712013061232	0.5345879888265385	2.313537079221936	1.677997657456399	0.554287177556555	2.215720614501301	1.623119955608618	0.6444175069816456	2.183536796733535	1.346322420846398	0.6762950795066911	2.100443597104387	1.141722143156854	0.5964611478440527	2.126358589662248	1.067346321952506	0.613394131990492	2.151099485375835	1.008096120279246	0.5357206637137797	2.153400522853835	1.042909667222387	0.5392659561962601	2.362073969319402	1.681504868928625	0.5068652558594132	2.451347739718031	1.646486932554597	0.4153592660685114	2.515334703033071	1.374307625905806	0.3535966102704733	2.438457248346366	1.180476214286331	0.242772767324444	2.478786915462537	1.103433146986229	0.2768261569191044
95	3.133334	2.358714454730137	1.17838287208142	0.5050726711547916	2.34273627566905	1.357776784735453	0.5055202272094047	2.326130538548552	1.500445649082648	0.5039232015986675	2.33747738578686	1.716826007205151	0.5347503318728747	2.312237021252507	1.679031861402708	0.554439583925454	2.216005993705465	1.623456229913568	0.6455847287490325	2.180447287012921	1.349374584111462	0.6892879275444671	2.093007544848486	1.140061147598095	0.6296004734635817	2.110269875774704	1.067024026028041	0.6510200778557377	2.124827765425797	1.00210243650296	0.5729137063939397	2.135115296553029	1.03825639667631	0.5781296008067713	2.360377486546176	1.682657001330712	0.5066386646295087	2.449875025169546	1.648736035463512	0.4151154876996122	2.523980314461328	1.382431628257521	0.3438605188648937	2.464761646975445	1.189208300008971	0.2213658713250936	2.512867497109924	1.11396936621569	0.2599416914711942
96	3.166666999999999	2.357805708869186	1.179433101245288	0.5051394954366661	2.341304790045443	1.358805291299779	0.5052530016048326	2.323924194994528	1.501488062347496	0.5031217277046526	2.336049700634136	1.718061724557521	0.5348531775639898	2.310831353522943	1.680189513991484	0.5544908558295673	2.215994014166224	1.62410126061086	0.6465442738958163	2.176399830319843	1.353625626384992	0.7039108807071098	2.088249368580016	1.140081938372476	0.6650608895911326	2.099963053969259	1.069520630832314	0.6923969431017133	2.117645774369866	0.9960302781221613	0.6188568497399339	2.126164947425204	1.034816513026052	0.6253430361635011	2.358635985246782	1.683931293241707	0.5063797303200134	2.448494390981336	1.651226008616619	0.4149160612038303	2.533599663462658	1.391952245362966	0.3331539418315975	2.492123913645781	1.200966685695058	0.1989188486592421	2.547311734193093	1.128394426783171	0.2333163570767766
97	3.199999999999999	2.356999285617852	1.180578198786812	0.5052230534914348	2.339893562693749	1.359917393499322	0.5049771771592387	2.321697248660503	1.502609389331211	0.5022842839787444	2.33450410536215	1.719368608820586	0.5348990946518746	2.309280112942623	1.6814277648234	0.5544401460303204	2.215571232742909	1.625066190257062	0.6472577396628901	2.170461191182328	1.359448194041582	0.7196665026375496	2.081434595805123	1.143588013884809	0.7015157130144791	2.087073036069347	1.075206942168905	0.7352871349157197	2.11247733530113	0.9928600454841178	0.678116927696656	2.113776051888315	1.032975459576434	0.6770886814364543	2.356836032688851	1.685275956309183	0.5061074519554316	2.447223798959928	1.653841512154487	0.4147816594642763	2.544152788163566	1.402737591353628	0.3224683937474311	2.519975343392135	1.216073422456011	0.1760927028095978	2.580855478351127	1.145600464162441	0.1956947539877106
98	3.233333999999999	2.356296548173476	1.181794614705726	0.5053227501322003	2.338509314639862	1.361088241248426	0.504693843719806	2.319485684038047	1.503781626363358	0.5014238269376217	2.332820346369497	1.720701688277224	0.534863803402776	2.307574490837095	1.682707565777648	0.5542721566917517	2.21469473616585	1.626366635515827	0.6477046923704884	2.162219980022755	1.367209036756321	0.7359455582365142	2.069207263877777	1.152142579366595	0.7375503948496943	2.063880589769518	1.085267438145897	0.7774649345582287	2.084829538019449	0.9958754902977009	0.7473492270520047	2.088465180172896	1.036544764814212	0.7288843387955617	2.35497322986535	1.686644550835493	0.5058108104918008	2.446050632258391	1.656504642416881	0.4146936872345686	2.555650035353201	1.414937021908427	0.312744852829094	2.548609947950165	1.233898477778873	0.1561565432707611	2.613967181760734	1.164657635682013	0.1668834338667319
99	3.266667	2.355705431222435	1.183058669524904	0.505437560102457	2.337172329975495	1.362293472993854	0.5044039542568202	2.317341598768499	1.504978108108592	0.5005507570369477	2.331028679510987	1.722022505768449	0.5347146982630524	2.305756639900161	1.683994509944648	0.5539697238695485	2.213407422259271	1.627999137925881	0.6478867213946361	2.152098155976991	1.376990241043297	0.7522497192221578	2.052473837780393	1.165624771053622	0.7724237972951351	2.032499983881156	1.101279133205761	0.8178686983918947	2.036238167959574	1.011336566749073	0.8138958343731867	2.054385942872779	1.048149298024653	0.7793326155871524	2.353079322680072	1.687996935952877	0.5054642321805825	2.444972793782527	1.659160273985137	0.4146110668339146	2.568019628770198	1.428849543982962	0.3044622122682596	2.578213422654772	1.254471248988109	0.1408327735263281	2.647437290534989	1.187871482159904	0.1450880280783062
100	3.299999999999999	2.355237160036176	1.184346695357401	0.5055662350189171	2.335909446635356	1.363509434111662	0.5041084998765741	2.315314639172583	1.506173584318936	0.4996738733878577	2.329184912994684	1.723298303108072	0.5344120567617868	2.303893810915119	1.685258817047701	0.5535154336022161	2.211809613282387	1.629942130275136	0.6478249382062926	2.140879422346464	1.388572073440845	0.7682100123480671	2.03410466037143	1.182570039441289	0.8060336518167485	1.999407132591164	1.122997424504017	0.8562324616333499	1.979928376337134	1.03488532411681	0.8679310391423669	2.019598029305087	1.065662642047777	0.8287570336261488	2.351198920867017	1.689297909988433	0.5050304770409128	2.443980011637848	1.661735430502059	0.4144778463964392	2.580796205593717	1.444466647893908	0.2975220247011743	2.608251091968337	1.277775681184167	0.1295624917466309	2.680935662106897	1.216926146665075	0.1213050529345583
101	3.333333999999999	2.354902536366282	1.185635963506536	0.5057074000564152	2.334749919089533	1.364714160406864	0.5038084930984238	2.313454738620151	1.507345471236166	0.4987987192493906	2.327387056549637	1.724503820944902	0.5338947392476084	2.302089426596808	1.686477426549283	0.5528789625183537	2.210042719883218	1.632187228366018	0.6475442709118994	2.129849141004654	1.401863393414571	0.7835246706207487	2.017000050944702	1.202191960568163	0.8380771551306972	1.971179566327097	1.149180985997603	0.891877958310872	1.936645171398893	1.054519645206374	0.8991426828931142	1.990768055182568	1.08734984383992	0.8744649610302747	2.349404816984666	1.690518701105292	0.5044513534309233	2.443061189906035	1.664136937599086	0.4142185402027421	2.593436386870584	1.461344085622183	0.2914044947542745	2.637182453948149	1.303277879796622	0.1203939827063301	2.713506898685906	1.252335351803361	0.0975358033481537
102	3.366667	2.354709853311018	1.186905182250893	0.5058597742219074	2.333723076581667	1.365887876920085	0.5035052129204339	2.311811054326843	1.50847431827359	0.4979290586277901	2.325754770085236	1.725620812916526	0.5331047414891752	2.300461927805928	1.68763312464606	0.5520316357321045	2.208256748502729	1.634719767353062	0.6470673950233004	2.12036067599932	1.416825043229264	0.7979535583465778	2.002606756166541	1.224512225464321	0.867504626961377	1.950842050050626	1.180057622974761	0.9256693222227523	1.91302601952417	1.076382133185361	0.9216370694709782	1.965745631659361	1.112676804149276	0.9130724574991508	2.347787793307343	1.691637506170407	0.5036707001324247	2.442209287446738	1.666262205513669	0.4137575520124468	2.605472180115799	1.478503659136962	0.2857478396290771	2.663223554067379	1.329600489601772	0.1118737295706427	2.743062600970259	1.288167700895138	0.08000325252986126
103	3.4	2.354664660472175	1.188135923798263	0.5060221545458911	2.332854329753104	1.367014307574766	0.5032002290190409	2.310418494987843	1.509545126773731	0.4970695827062488	2.324376983181947	1.726639336210561	0.5320239808302656	2.299100147914431	1.68871485419183	0.5509724302689222	2.206576035405122	1.637498250944462	0.6464231271410064	2.112936241692318	1.433319506297576	0.8112959383411003	1.990613617859169	1.249677453409316	0.893511762009036	1.936802101913534	1.216184431654826	0.9574618707246831	1.894311200618916	1.114075667487901	0.9431387305547521	1.938470110453152	1.144064183543712	0.9455277174289318	2.346414473705175	1.692642129213079	0.5026649619879684	2.441410930666589	1.668047866074158	0.4130439344936266	2.61654293454802	1.495352480071375	0.280259280037186	2.686487225169143	1.355797373213849	0.103897100991101	2.76994386435776	1.321901380943691	0.07404826815301932
104	3.433334	2.354770025729819	1.189312499691653	0.5061933076129337	2.332165961824961	1.368080644606115	0.502895319316774	2.309300678605971	1.510547414024884	0.4962255145003637	2.323327958221376	1.727557484270291	0.5306850624521214	2.298075069603991	1.68971714558984	0.5497350060539088	2.205103663810626	1.640443063579987	0.6456481845757398	2.107642997872632	1.450793052547842	0.8233617938572119	1.980154301127166	1.277400231389543	0.916021069536969	1.926985737722347	1.25589056792583	0.9866335811396446	1.871361521647852	1.173765467695895	0.969990234163034	1.910610163459444	1.182959475435919	0.9725793350750842	2.345340899859436	1.693530133233119	0.5014505007922059	2.440659234758075	1.669470989900751	0.4120565299733134	2.626343900229068	1.51150370296922	0.2746515787688835	2.707411663020106	1.381067553352021	0.09649010774080159	2.79517143185786	1.352769205176115	0.07758431666099228
105	3.466666999999999	2.355026166165009	1.190421429593632	0.5063720216238305	2.331674159949265	1.369076739431083	0.5025925231473184	2.308459400274496	1.511473757635709	0.4954028016803306	2.322627049166732	1.728376916782942	0.529168776635254	2.297406808620082	1.690636132238937	0.548385751930568	2.203901286851723	1.643433645665604	0.6447899530153901	2.104149646719117	1.468277341272466	0.8341599763255334	1.971328145514055	1.306335464256903	0.9363101540927412	1.919839363615618	1.293278150048998	1.012378005666044	1.849253057221261	1.235711489263613	1.005338038643083	1.891280950306436	1.224745184638036	0.9975920399226637	2.344578625362088	1.694305039862306	0.5000821703142748	2.439934128281787	1.670555245628979	0.4108066278603263	2.634519572162247	1.526848953619264	0.2687922493850738	2.726129100986001	1.405749563318037	0.08938744416604348	2.818055570842161	1.381026124853144	0.07486700251207781
106	3.5	2.355429718605997	1.191452535612595	0.506557161486674	2.331387609977226	1.369996027361315	0.5022938810738915	2.307889860965024	1.512321246992508	0.4946075631722492	2.322279023309195	1.729108488081834	0.5275668900975946	2.297098407420639	1.69147545463914	0.5469971054095752	2.203007525645012	1.646392699692534	0.6439032499256762	2.102007832226101	1.485204329576426	0.8438371350130837	1.964241999791946	1.335694678046032	0.9554468757151471	1.916289146643447	1.326574720039642	1.035465049736252	1.843781573654827	1.284602974426122	1.051481251997999	1.883036530685755	1.267304373416352	1.024411154035963	2.344130489787326	1.694979668640983	0.4986270639598911	2.439242835331871	1.671378615434633	0.4093299341152861	2.640875052074601	1.541517640321885	0.2625943838333389	2.742407377233197	1.430341531324863	0.08221352341689896	2.836509454686158	1.40764660598648	0.06817925308438864
107	3.533334	2.355973436793594	1.19239887905509	0.5067477239507269	2.331308906328645	1.370835304150249	0.5020013722248333	2.307589520760315	1.513091074084874	0.4938444864658059	2.322291178883907	1.729771268872498	0.5259649555162547	2.297148417068918	1.692245762439099	0.5456320987631161	2.202445988043054	1.649295718114638	0.6430393988718143	2.100649328443485	1.501288963761093	0.8523802236887466	1.959004593706511	1.364688314231174	0.9737463393954926	1.915792293227161	1.35575716486446	1.056497728820401	1.859288704285733	1.299944313572622	1.094102155600224	1.881893809329491	1.303994080608208	1.050565765353435	2.344008967377263	1.695574818735291	0.4971526464837701	2.438648508770846	1.672062856539734	0.4076874277076216	2.645509348703107	1.555646368994119	0.2561128589286605	2.756284660313676	1.454603769664515	0.07508001384020702	2.849840262625142	1.433334665372452	0.05577462050415306
108	3.566666999999999	2.356646458210875	1.193255208855742	0.5069426853383568	2.331433884503492	1.371592428286436	0.5017167266618355	2.307556167244683	1.513784817308434	0.4931154494534364	2.322656826084674	1.730379747849077	0.5244221770755323	2.297540087339977	1.692954364526494	0.5443290233658562	2.202215542588115	1.652138276659542	0.6422309761073649	2.099390143800562	1.516430372766614	0.8595504648622824	1.954903959754853	1.392756863990466	0.990461414590461	1.915517001465738	1.383417697816649	1.075003690973874	1.872618471590007	1.313953377793893	1.122375062984208	1.88071551247155	1.330243857925878	1.069829342405683	2.344221131066944	1.696107805445317	0.4957108478271429	2.438246765862012	1.67273099338345	0.4059534943840364	2.648896151469117	1.569140353153398	0.2496984612288129	2.768624053840004	1.478201104412908	0.06861844908198934	2.859783778566273	1.458540370601361	0.04320240680306786
109	3.6	2.357436145767033	1.194017551173433	0.5071412166368398	2.331753132412707	1.372265548659332	0.501441611172726	2.307788836842312	1.514403109750501	0.4924237643543654	2.323365725687665	1.730939523476828	0.5229880246775311	2.298256982639015	1.693601938881355	0.543120933685692	2.202309770590432	1.654939763020715	0.641513130890473	2.098029554469838	1.530818201123725	0.8653894061696106	1.951425985269233	1.420068789798023	1.00485697433756	1.914427290271959	1.412248322656804	1.090591165159887	1.876391917042769	1.342332520554391	1.138957550049432	1.878516692411999	1.35339937016898	1.084008396897844	2.344769296913729	1.696588270510271	0.4943481774412259	2.438131890899391	1.673515558880774	0.4042029760419056	2.651780962436191	1.582005143634829	0.2439805186806364	2.779926968065204	1.50117925626737	0.06370583514335201	2.868263590865426	1.484847568428946	0.02911853027115689
110	3.633334	2.358327689506338	1.194683288777362	0.5073425872063727	2.332248999155658	1.37285351992927	0.5011775571477363	2.30827120526561	1.514946431058151	0.4917721826243509	2.324396016409984	1.731451572009588	0.5217039631682215	2.299272246854738	1.694186001174609	0.5420367433518383	2.202714168776049	1.657741543935947	0.6409274668371909	2.096574276418643	1.544602800839218	0.8701568873718712	1.948256210974931	1.446767927670913	1.016878719572754	1.913016248150665	1.442570805273704	1.103407888162132	1.877715442674042	1.378011246116075	1.153424679377542	1.877351354736406	1.38224120627722	1.098477474324475	2.345638533721483	1.69702154768496	0.4931028243107449	2.438357066683173	1.67453447112529	0.4024966759964315	2.654647732394167	1.594296921618875	0.2392663096234909	2.789918501728844	1.523672857696752	0.06011723460955595	2.875894600028383	1.512993594736248	0.01137842008458193
111	3.666667	2.359304071152223	1.195250950233645	0.507546169684976	2.332895814370634	1.373355585635446	0.5009259631656452	2.308970706898449	1.515414563590466	0.491162300711507	2.325705120738992	1.731911015949711	0.5205965413454936	2.300540637812936	1.694699977072954	0.5410949949602047	2.20339925981834	1.66058865639984	0.6405124451374119	2.095009264513899	1.557728020203484	0.8741212972867732	1.945055643518219	1.472398853850625	1.026733359860609	1.911941531835355	1.473581330999668	1.11375948639059	1.877966855720224	1.418152752648971	1.168694098402122	1.879569817118531	1.416375905626708	1.114427602810437	2.346790579046526	1.697407372729619	0.4919998081982038	2.438934540793559	1.675885112798757	0.4008803900823426	2.657583973974726	1.606130045456458	0.2354076070333274	2.798049564463603	1.545783006222547	0.05690221234563601	2.882955013095118	1.541640373751608	-0.0003955969425376358
112	3.699999999999999	2.360347594654297	1.195721423268504	0.5077515907027784	2.33366473820825	1.373772665529464	0.5006882241763085	2.30984746951756	1.515808133368094	0.4905962851410298	2.327239845202102	1.732311921123214	0.519681768746844	2.302007665941187	1.695137410979435	0.5403071007842946	2.20432300147649	1.663519030487954	0.6402947752025816	2.093315826648185	1.570003158903063	0.8774301119815808	1.941479073368225	1.497172026715584	1.034849824301782	1.91097542480008	1.504832884074299	1.121866076442773	1.877585167159323	1.455520549848871	1.182011631505	1.885002897822436	1.453262533114448	1.130946692924169	2.348175652766638	1.697744021630133	0.4910567459005714	2.439854365639828	1.677634794355985	0.3993941223171882	2.660450053801194	1.617754915813906	0.2319879469811046	2.804574746500884	1.567976660880672	0.05335544170543923	2.890304481837306	1.568413268470832	-0.004543840091671827
113	3.733333999999999	2.361439485868718	1.19609806124849	0.5079586957806842	2.334524144273655	1.374107377762002	0.500465774456503	2.310864682569814	1.516128871945448	0.4900793983575198	2.328942368925969	1.732648378170264	0.5189657618343722	2.303617866903177	1.695493154546378	0.539679548150603	2.205432720213871	1.666566424640158	0.6402845663250875	2.091579121282375	1.581716548608875	0.8801484981734935	1.937785673813474	1.522316620579127	1.041606319940946	1.910360614225179	1.537197906337915	1.127868275361824	1.874941234252402	1.491711435560783	1.190369189824962	1.891817096493973	1.490990824983145	1.145323609604566	2.349740134318707	1.69802904041235	0.4902868340622146	2.441089050666039	1.679815685614208	0.3980729148106227	2.663055980899544	1.629515480431689	0.2285790493261133	2.810056775503152	1.590384997572192	0.04935709333103629	2.898090084742488	1.593232839514774	-0.00312936465727963
114	3.766667	2.362561169476944	1.196386958247027	0.5081674552208338	2.335442707526028	1.374364766005363	0.5002600398478438	2.31198946882692	1.5163809585245	0.489618475557102	2.330751806086265	1.732920599410543	0.5184457245993229	2.305316140472257	1.695767917039889	0.5392140201434007	2.206672999020636	1.669748125350045	0.6404762545536692	2.090015689805262	1.593442295384182	0.8822315097845284	1.934468176518891	1.548476055655445	1.04678305044937	1.910275756292013	1.56982632103861	1.131639804166249	1.866743518903512	1.5235185478325	1.192851184148014	1.89761370655027	1.527280084156682	1.155304980493581	2.351428281501196	1.69826479213335	0.4896974853458406	2.442588127798141	1.682420678422531	0.3969418015998972	2.665461752897722	1.641581117605992	0.2250350315455898	2.815148232108453	1.612386429513318	0.04529729950663963	2.905478504885127	1.61675297806963	-0.003165448213812872
115	3.799999999999999	2.363696052153645	1.196595978290385	0.5083779846766132	2.33638833129644	1.374551469292555	0.5000723079606548	2.313177229146506	1.516570088805226	0.4892199883663337	2.332588015528025	1.733132874304833	0.5181290494855928	2.307032138130869	1.695965833247207	0.5389207481858039	2.207989063575557	1.673051267332577	0.6408712859163024	2.088750133694326	1.605486359899981	0.8837441116804935	1.93203397427094	1.575024260599089	1.050669687253577	1.91053971538648	1.600842631278264	1.133936225438013	1.850949521437261	1.546220207281015	1.186239763948833	1.900723922058683	1.558554768468797	1.161551567252368	2.353163417581426	1.69845709665646	0.4893003547022779	2.44424251230754	1.685395908247525	0.3960112713259834	2.667794555945274	1.653801979923742	0.2215696976206474	2.82050595772502	1.633128253622191	0.04204350011105893	2.912161381384391	1.639232187598414	-0.003346746168803064
116	3.833333999999999	2.364829073939372	1.196733724155215	0.5085904185603407	2.337328457895419	1.374674636987244	0.4999037208782527	2.31437562215207	1.516702196715533	0.4888912086139213	2.334356884410711	1.733289600434887	0.5180384455136926	2.308686179187425	1.696091274669175	0.5388232895544977	2.209329309914379	1.676423688284395	0.6414806149251278	2.087736457180533	1.617992512879717	0.8848902875136927	1.9312262306759	1.599639864470656	1.05410782394554	1.91156648767546	1.628307422877637	1.135902611898002	1.839020299139079	1.571761094693392	1.185810871908208	1.899826399680934	1.583019061379846	1.166817025718523	2.354852664174806	1.698611619712714	0.4891159080457467	2.445887937275358	1.688634280058836	0.3952789171458578	2.670095009537811	1.665878376433783	0.2185914385009679	2.826473893101719	1.651980977164962	0.04064270671514156	2.917841793128987	1.661123157136469	-0.00272899488039833
117	3.866667	2.365945668028812	1.196808851251387	0.5088047489561178	2.338230626333722	1.37474144617984	0.4997551059514918	2.315519519916138	1.51678270509107	0.4886353713575978	2.335940933236443	1.7333934851799	0.5181821606045789	2.310178754297559	1.696147541937675	0.5389330379333407	2.210636230506413	1.679812203307073	0.6423136718155086	2.086680381031593	1.630991286924745	0.8858160870700689	1.931922635010566	1.620971007909386	1.057563333071509	1.913319819482735	1.653184652679217	1.13748171125844	1.835106398562614	1.606297654531295	1.193067570707831	1.899084360604359	1.603307997626383	1.171735903410974	2.35638020504439	1.698731943755541	0.4891493616770036	2.447350392056858	1.692020880990367	0.3947311575552088	2.6722492722073	1.677616053606064	0.216276206693948	2.83253858655669	1.668920665799477	0.04070465934947304	2.921890309645319	1.683769160109394	-0.005033991636388458
118	3.9	2.367032313766297	1.196830270848722	0.509020919609098	2.339064957483466	1.374759483547036	0.4996270046637258	2.316533148681976	1.516817052851723	0.4884511262371609	2.337202996031778	1.733447303143844	0.5185538085421222	2.311391673545406	1.696138404871243	0.5392474419445673	2.21183245675109	1.683145168750084	0.6433669044534657	2.085220968413936	1.644241688112611	0.8866414485959561	1.933072403666344	1.638508475123335	1.061127212349954	1.9142652015776	1.676615381640297	1.138572803723627	1.8351008829853	1.635954079222101	1.199143038972218	1.899323010738845	1.620366464723027	1.176845575054543	2.357613032913362	1.698821078396499	0.4893916052200448	2.448461949504964	1.695435239125649	0.3943482771327738	2.674101138203	1.688941987225916	0.2147458330301627	2.837673323642641	1.684802111720097	0.04121940548687261	2.924114184597208	1.706554874047916	-0.01000129006491495
119	3.933334	2.368076453648817	1.196807220025436	0.5092388198078757	2.339805436120972	1.374736808582317	0.4995196714613581	2.317342885397092	1.516811187627386	0.4883344037314229	2.338011382259871	1.733455031929062	0.5191404450271185	2.312209740194271	1.696069261822133	0.5397563116817764	2.212829274911966	1.686327911612184	0.6446209333016476	2.083079168948659	1.657251711697699	0.8875010949949415	1.933436270602684	1.652521431340888	1.064686722315265	1.914179284127978	1.698181289899986	1.138934063215394	1.839637419966068	1.656849283467034	1.202163584527136	1.899521201252664	1.635087450219779	1.18252161409816	2.358425149820111	1.698882454202711	0.4898274815241956	2.44907222904523	1.698745931866236	0.3941096684149844	2.675270690959567	1.699709853679783	0.2140610916875268	2.84086973971266	1.700328949610788	0.04175740409692291	2.924554932716322	1.729088275684381	-0.01451545336655622
120	3.966666999999999	2.369066869065733	1.196748903103952	0.5094582653508088	2.340431849878671	1.374681603890826	0.4994329285589385	2.31788943178909	1.516771471118358	0.4882771911538508	2.33827305519998	1.733421603499971	0.5199148584487668	2.312547222750962	1.695947116252248	0.5404345293625358	2.213547797592907	1.689248024099848	0.6460368043540178	2.080248020018826	1.669196003331009	0.8885169466971992	1.932057586447001	1.664372012844398	1.067832576361828	1.913025071317383	1.716396741597068	1.138826555219462	1.844828636731597	1.667468053207965	1.201997793117738	1.900762072939519	1.649924699094977	1.187070443254875	2.358728283849844	1.698919523964197	0.4904302906870077	2.449085870075486	1.701813842487505	0.3939947817733354	2.675382616975886	1.709450820455608	0.2142164788982008	2.841734646253842	1.715008069104407	0.04264111693267698	2.923353623930668	1.750268652643372	-0.01371583032188702
121	4	2.369995746134916	1.19666415741948	0.509678972998981	2.340935118865409	1.374601807737704	0.4993660830304168	2.31814417822079	1.516704398100127	0.4882676165022343	2.337962868097347	1.733352453348662	0.5208244043888842	2.312375857459464	1.695780310177603	0.5412348350836966	2.213945065950227	1.691826050645253	0.6475579683233503	2.076971628837654	1.679596423779413	0.8897354160452834	1.928890241433493	1.675350551465908	1.070352094175747	1.91165285067218	1.730671992322205	1.139548830906538	1.847779092879998	1.673852381931346	1.201667815943152	1.902859252738216	1.665616153178222	1.189477357724999	2.358498105160243	1.698935186281801	0.4911536287688036	2.448492117530356	1.704548712834757	0.3939780027923779	2.674308648104214	1.717927544541559	0.2150580830370112	2.840019821891881	1.728431885289419	0.04369386652639898	2.920320322662806	1.769580158589815	-0.007511885259470247
122	4.033334	2.370859816232302	1.196561660919024	0.5099005504263636	2.341320050744539	1.374505507196422	0.4993179764554243	2.318118455000306	1.516617500382142	0.4882910754634709	2.337147188488667	1.733256911074095	0.521802217335536	2.311745227036643	1.695581021818626	0.5420968293185265	2.214022397733552	1.69402443605732	0.6491143051672847	2.073454503473656	1.688476639963304	0.8910373872702786	1.925508834753109	1.686003958493364	1.072949783748666	1.910758798354996	1.743114263894747	1.141924526271624	1.850424391200731	1.678263634294962	1.201199370644452	1.905779574768665	1.680423804031599	1.191849543175988	2.357794818664405	1.698935053171381	0.4919398213777366	2.447375764459583	1.706910838734119	0.3940298759004845	2.67219897077386	1.725110163434496	0.2161697179117701	2.836576750809153	1.740183682033585	0.0446647747539567	2.915643166882652	1.786634410068429	-0.0003604206919513076
123	4.066666999999999	2.371659848549808	1.196450026953872	0.5101224213653327	2.341602893855118	1.37440090156505	0.4992870691296979	2.317859051961257	1.516519271975972	0.4883330854534802	2.335966521567651	1.733147509406543	0.5227832845710368	2.31077011226573	1.695364460064633	0.5429609905124593	2.213820452543688	1.6958407729738	0.6506324400896446	2.069911581206426	1.696082650013418	0.8922189295999956	1.92416452888895	1.696377545790759	1.076604352164372	1.91062143898501	1.756183730649553	1.146076499395594	1.849997438432775	1.685157161579872	1.196978727994698	1.909291435018069	1.695760468492489	1.19656813171357	2.356746787379263	1.698927270390985	0.4927330620914789	2.445884514796226	1.708895835295149	0.3941199949151824	2.669398612722008	1.731124741926541	0.2171080485802698	2.832745211952298	1.750368982604594	0.04551672472631087	2.909937678128975	1.800908670434616	0.003008877270671147
124	4.1	2.372399300308222	1.19633822429876	0.5103440977177282	2.34180769660311	1.374296661322803	0.4992718655645592	2.317438578639575	1.516419458692489	0.4883846568285747	2.334602955771774	1.733040970907724	0.5237296356835084	2.309606945176901	1.695149418372767	0.5437922014825831	2.213425208515608	1.697314028829232	0.6520627438070178	2.066464611250009	1.702644666970292	0.8931698692169916	1.92426671383837	1.706105909513967	1.080798385266451	1.911588005300007	1.769150178731307	1.150482952601829	1.852861530959378	1.691946207323511	1.187589892475342	1.913083133477631	1.711678131391679	1.20194499548486	2.355519118315366	1.698923750787793	0.4935001005343645	2.44418959062785	1.71053895302371	0.3942274471234817	2.666187339333779	1.736240013765017	0.2175917799618902	2.829037938557572	1.759260811888103	0.04612076058663735	2.902793821022893	1.813653627549197	0.0004486310249077303
125	4.133334	2.373083246388557	1.196233841643823	0.5105650345826446	2.341963294880655	1.374199997246708	0.4992708256829103	2.316943695523948	1.516326223086368	0.4884399709880328	2.33325461427117	1.732949967116261	0.5246124188238992	2.308428972985509	1.694951351200872	0.5445644077573676	2.212942375461059	1.698489161121207	0.6533660912093596	2.063345153131134	1.708434568998277	0.8938000369170034	1.924943574602619	1.715345988347295	1.084685204540475	1.913895860763087	1.780257953104003	1.154774856827882	1.858588711463393	1.698523869084721	1.181933928410686	1.916354199417489	1.724599817127682	1.206784248755296	2.354292322045241	1.698932656400082	0.4942166141843908	2.442481775632114	1.71188994742537	0.3943398397700979	2.66301468557163	1.740611077016596	0.2175234690373854	2.825858404829904	1.766695927210459	0.04618911422162523	2.894693633210625	1.825671703816577	-0.003502546026590138
126	4.166667	2.37371776639818	1.196142441950948	0.5107844556784706	2.342098354668721	1.374115806174564	0.4992822548843664	2.316456066111944	1.516244730253419	0.4884950244279828	2.332083072254179	1.732878755928343	0.5254071244805131	2.307382357832797	1.694778198928091	0.5452564330931885	2.212473846193652	1.699411256677212	0.6545148772253997	2.060690812375678	1.713709452988881	0.8940044927495117	1.925497482517692	1.724523812328109	1.087527040059625	1.917173990785354	1.789243788352307	1.158685880026008	1.863775690011399	1.7083541297223	1.177844767999245	1.917824245120934	1.735621428495421	1.210334556606934	2.353215385295518	1.698955069993498	0.494862306081193	2.440920533229815	1.712991071719594	0.3944473089535356	2.660252649453875	1.744396325793293	0.2169767902195563	2.823350420935494	1.773000900795024	0.04569005969886532	2.886642076781632	1.837418245048209	-0.006402079562475125
127	4.199999999999999	2.374309391540317	1.196067903916144	0.5110013734460046	2.342238413020921	1.374047097029401	0.4993042963637032	2.316044656144327	1.516177791323177	0.4885474081327792	2.331202988162161	1.732825662934742	0.5260930665660877	2.306576365180653	1.694632226323724	0.5458518656375616	2.212107957144561	1.700124134415309	0.6554926595341374	2.05875566830883	1.718516396911289	0.89374815526772	1.925778216211815	1.733547788556343	1.088774710756363	1.920722008146262	1.795983363864263	1.161821626130196	1.865221121854617	1.722630777963751	1.170205121735471	1.918372736491514	1.746873342248829	1.211675997567393	2.352394929381585	1.698987348490209	0.4954199300740562	2.439619389440423	1.713875766281016	0.3945400972041887	2.658148742418912	1.747674664177819	0.21608324518315	2.821535491019211	1.778448773509549	0.04466751220196264	2.88030609351081	1.846911560764157	-0.008579723493337733
128	4.233333999999999	2.374864097381634	1.1960134311281	0.5112147457534789	2.342401619477979	1.373996273955185	0.4993350767583011	2.315754439809357	1.516127809883838	0.4885970328439388	2.330658434308593	1.732790059644082	0.5266669958659731	2.306061038253512	1.69451527844346	0.5463488711879803	2.211899889863218	1.700670205616209	0.6563005015176161	2.057601155606169	1.722654777561658	0.8931697440219646	1.925964012705108	1.741586626827279	1.088654216212862	1.923674715417479	1.801345445258959	1.163320967560686	1.863244439023677	1.739310316040999	1.160678782856739	1.916944465972478	1.758576632095842	1.211364026299086	2.351875028482956	1.699027730855025	0.495885728808235	2.43862852930002	1.71458409147662	0.3946135839125792	2.656712409939838	1.750503141184184	0.2150453471515492	2.820072407464244	1.78310967868577	0.04322341868401448	2.875841344040128	1.85378620668686	-0.01025364409228362
129	4.266667	2.375386859780976	1.19598177835504	0.5114235563085344	2.342598909474186	1.373965536394242	0.4993727971722742	2.315603856803607	1.516097206120634	0.4886452456725458	2.330430404756935	1.732774270150399	0.5271346356610945	2.305831134709411	1.694430584892065	0.5467535382663646	2.211874886785994	1.701097323081981	0.6569536585867469	2.056998361674038	1.725890632659728	0.8924844931491768	1.925872504324946	1.747631835322279	1.087759864161824	1.926169306622572	1.805748725176728	1.163037326777595	1.860261948894734	1.754504660734303	1.153310892547438	1.914360329662373	1.767751618314137	1.210092121049113	2.351642871545707	1.699077632817134	0.4962628716536256	2.437944905330388	1.71516170504372	0.3946661994583273	2.655754713251464	1.752977075247094	0.2140281171918066	2.81869425171057	1.787141201975551	0.04165148257316308	2.872410556035922	1.859142564412184	-0.0117801365510823
130	4.299999999999999	2.375881633839509	1.195974830045974	0.5116268382450909	2.342836149108602	1.373956422566159	0.4994156831932572	2.315593745340355	1.516087754581447	0.4886933823162073	2.330472479706763	1.732780856874972	0.5275023794077316	2.305855020209237	1.694380838614398	0.5470727564486818	2.212038811291988	1.701445017223453	0.6574712084598758	2.056697784461136	1.728164121179047	0.8918797922267846	1.925292621441785	1.751432059902483	1.086627455802786	1.926213064381734	1.808298229285068	1.1619835599885	1.857258852531377	1.761152674801427	1.14967476942896	1.909314007439365	1.771078260120858	1.208567469098705	2.351658941911925	1.69913900336721	0.4965546094473832	2.437537917319661	1.715651761212073	0.3946960160740199	2.655035228413952	1.755192953020984	0.2130783664569325	2.817286813410669	1.790746295553435	0.04010717621474971	2.869275150701275	1.863948387190479	-0.01402579274562625
131	4.333333999999999	2.37635176767299	1.195993161645254	0.5118236663557696	2.34311612760377	1.373969170452492	0.4994619463364725	2.315716826550741	1.516099641646846	0.4887422581859465	2.330733057477499	1.732808842598741	0.5277752118707886	2.306093799558602	1.694365186987403	0.5473117862780099	2.212391385932178	1.701740032329003	0.6578728057682327	2.056535829636504	1.7295889128219	0.8914624930035858	1.924165895539298	1.753480067248262	1.085578978764762	1.922917221546603	1.809287066663985	1.160842964108299	1.855919769518718	1.762249139643814	1.144671984795553	1.902871858017185	1.770595489318086	1.206281085263205	2.351877557523909	1.699211008549001	0.4967630470415471	2.437368792373058	1.716085234935296	0.3947017934594362	2.65440542171853	1.757183728340168	0.2122412208346811	2.815561056655428	1.794079500513508	0.03849965940617114	2.866198563153634	1.868568466456272	-0.01575676544097183
132	4.366667	2.376800130384592	1.196036217115391	0.5120132024798127	2.343439305915843	1.374002852139996	0.4995098470474371	2.315963613729453	1.516131723286017	0.4887934747465358	2.331175558318124	1.732854965026176	0.527952427806017	2.306517913819897	1.694380850662605	0.5474723748671841	2.212931977368756	1.702011716369829	0.6581733997919093	2.056572006513935	1.730389577441878	0.8912618425465235	1.923028462993713	1.754425735302345	1.084828673702847	1.918145078224936	1.809413399444147	1.159976548194623	1.857799525057435	1.761991600758623	1.137743004245078	1.897453496951981	1.768809151079152	1.203694649775464	2.35226444664488	1.699290397131556	0.4968875303956642	2.437407194006917	1.71648330357162	0.3946828916055145	2.653774443383146	1.758899771232579	0.2114732450421856	2.813569444367102	1.79702891563103	0.03685514646868837	2.863231354019382	1.872640420205383	-0.01653549726303985
133	4.4	2.377228966165362	1.196102649995515	0.512194710401105	2.343803624501209	1.374055817502656	0.4995576999610304	2.316322438068377	1.516182191364045	0.4888493405815995	2.331773306326541	1.732915869238932	0.528027591383912	2.307103145121502	1.694424894806085	0.5475525323071487	2.213652631663654	1.702294919578609	0.6583810570519263	2.056957022800334	1.730844868100451	0.891221511822992	1.922582762591933	1.754837920822433	1.084432974415137	1.914296455610454	1.810105272978799	1.159226844698259	1.859507319853866	1.760809072777498	1.13530276466679	1.893587983434811	1.767828151110179	1.201912964824494	2.352793477656157	1.699373481229267	0.4969248700526336	2.43763122525958	1.716864048600296	0.3946397747680896	2.653047560591624	1.760300289043965	0.2106408973847264	2.811541947521721	1.799398413930679	0.03527115814890552	2.860233853785019	1.87554075618771	-0.01831838239580185
134	4.433334	2.377639954638387	1.196190678262239	0.512367542369789	2.344206019520835	1.374126284596161	0.4996038822480404	2.316781872113867	1.516249427685027	0.4889119088033035	2.332503423112967	1.732990114813069	0.528000129363427	2.30782593904843	1.694495258521567	0.5475531427456427	2.21453086443715	1.702621070785151	0.658500188475076	2.057641000884218	1.731217358164594	0.8911943601142732	1.922891242492937	1.75517853421854	1.084235634283512	1.912542876467888	1.811799363828183	1.158394157651485	1.859826929652889	1.760412842748853	1.136748518491425	1.892087551838998	1.768092066566102	1.200902161764493	2.353444163836078	1.699458790284529	0.4968773850847473	2.438028865184286	1.717250028215967	0.3945786544123642	2.652214766183314	1.761458308049716	0.2096689019144952	2.809532684105139	1.801244392089904	0.03373927606496906	2.856997696149826	1.877313385369384	-0.02135997046163851
135	4.466666999999999	2.378034081139878	1.196298047777876	0.5125311708572741	2.344643058854416	1.374212292131963	0.4996468913053399	2.317332439774834	1.516331860515068	0.4889832067608972	2.333352124504284	1.733077390939951	0.5278768872252325	2.308669478789302	1.69459017626925	0.547480221545362	2.215539722457695	1.703012621384461	0.6585357867352402	2.058461703821569	1.731724466136264	0.8909800058016352	1.923557343423107	1.755855623050923	1.083863728962945	1.912402374385947	1.814390776144829	1.157161291697404	1.859409930349946	1.760380111440326	1.139059112121995	1.89165279833035	1.769581020481779	1.200414629144891	2.354204676438155	1.699546356081326	0.4967533455303734	2.438593824048083	1.717663553883894	0.3945088189606502	2.651315641661321	1.762505160678711	0.2084979992270432	2.807430281099593	1.802735224184781	0.03205917993832928	2.853302488828668	1.878351577900577	-0.02384304866117542
136	4.5	2.378411579395351	1.196422038897304	0.5126851686825341	2.345109838739625	1.374311560920784	0.4996852897382983	2.317963609578535	1.516427669403881	0.4890648271122934	2.334308458954593	1.73317702898191	0.5276682024893272	2.309619257459338	1.694707138560733	0.5473424142690013	2.216654816277209	1.703487630521953	0.6584963537198504	2.059251642859781	1.732562035618177	0.8903651144965385	1.92408707169661	1.757240276944321	1.082809718422227	1.913336745738451	1.818019528170887	1.155074841768959	1.857096683953509	1.76145460608409	1.142255035012697	1.89010868875561	1.773312360962416	1.199595166512956	2.355064979153857	1.699636295817977	0.4965633873619696	2.439318603627867	1.718123914287083	0.3944401836576063	2.650329127222458	1.763676438553056	0.2070148029943064	2.804865110711796	1.804357945388352	0.02977669928037261	2.848600088084577	1.879599269838785	-0.0272935075132636
137	4.533334	2.378771541212588	1.196559406601602	0.5128291587557159	2.345598629201219	1.374421405333084	0.4997176725106277	2.318659916434775	1.516534645400507	0.489157668157663	2.335351542324731	1.733287427491959	0.5273877536686072	2.310652277725244	1.694842430618668	0.547150667907309	2.217847757078512	1.704057982529097	0.6583943432499674	2.059782862128206	1.733861602690603	0.8891542502417407	1.923824338685217	1.759507780366649	1.080543900744297	1.915151769036986	1.822281354110726	1.151856329530884	1.850504123628916	1.766314636959298	1.145941755546926	1.885346997203435	1.780084498733724	1.197088982662579	2.356006107303571	1.699728287422999	0.4963202855889151	2.440187095312025	1.718643524485369	0.3943829167544624	2.64921867170631	1.765228962389234	0.2051161078227429	2.801607353364693	1.806672068978403	0.02652668681695646	2.842916906424593	1.882052212370831	-0.03238359554215158
138	4.566666999999999	2.37911175309703	1.196706215047022	0.5129627891066385	2.346098342916001	1.374538543312032	0.4997426835510492	2.319399013299448	1.51664991659417	0.4892622919898446	2.336441380451829	1.733405166402126	0.5270553175523353	2.311729619653087	1.694990415983302	0.5469204902001763	2.219079763384074	1.704720283610166	0.6582471451097416	2.059778545765362	1.735601425193982	0.8872513482556104	1.922113175963619	1.76241427076293	1.07679750947462	1.917861076703868	1.825729735370207	1.147728897755153	1.839762273151829	1.777960948325	1.146440673070446	1.876194716224592	1.789478876713981	1.191821216986209	2.356992706347573	1.699820737813912	0.496041209627445	2.441166068269081	1.719221352747492	0.3943470970858408	2.648002688181747	1.767313963256573	0.2028114665781278	2.797822924501011	1.810014554812269	0.02232917994724438	2.837342664435058	1.886236288296096	-0.03527189850418633
139	4.6	2.379429413644223	1.196857677424536	0.5130857825867136	2.346596422100653	1.37465881397251	0.4997591211263235	2.320155941777577	1.516769465489202	0.4893806732075544	2.337525927295534	1.733523056663492	0.526704550300085	2.312803630535381	1.695142145607035	0.5466789877388422	2.220305037382154	1.705436614432869	0.6580799755819381	2.059181053860836	1.737518316759786	0.8848228271173728	1.9191423202324	1.765316831175886	1.072012558130805	1.921579929805034	1.827615538435372	1.143218790977215	1.828733396339259	1.795695683601937	1.144091879943093	1.864216453155767	1.800513399689042	1.184529545271947	2.357979158255991	1.699908890225587	0.495754458043217	2.442198305271104	1.719833474293923	0.3943423950019102	2.646776581560482	1.769882064773005	0.200330642593406	2.793530420261497	1.814518374619774	0.01746150286285529	2.831903166507867	1.892250795167679	-0.03785351958837822
140	4.633334	2.379721453106698	1.197008352645381	0.5131979010908079	2.347078694312101	1.374777256755916	0.4997658842534022	2.320901439141617	1.516888103369086	0.4895155594724629	2.338545236492642	1.733628929482976	0.5263853398805223	2.313820770651019	1.69528455660294	0.5464660104331622	2.221472125446329	1.706137597774957	0.657925614352775	2.058206756386253	1.73920011643337	0.8823414821737401	1.915750320253204	1.767497574103618	1.067294750635246	1.92433381170618	1.828327021551518	1.139090975700628	1.823223798933069	1.806022584370504	1.144629242746773	1.855072419480133	1.807502697776325	1.177992869372708	2.358911686681957	1.699983813800846	0.495500351792371	2.443201408278833	1.720435365758402	0.3943779978292636	2.645542511150814	1.772602244540187	0.1980217812834081	2.788811826945264	1.819632225230839	0.01268633389885149	2.826058253919055	1.898547210294348	-0.0450897570361504
141	4.666667	2.379985958182642	1.197153053928624	0.5132989498518781	2.347533602412151	1.374888977788122	0.4997619059364551	2.321613407346738	1.517000533439427	0.4896692579168125	2.339461766834903	1.733708930286211	0.5261449519440418	2.31474555140953	1.695403877021017	0.5463189212133474	2.222538805219278	1.706751709006506	0.6578111432258639	2.057070488267806	1.74036198318361	0.8801561858016169	1.912523258128423	1.768705832691683	1.063302240970553	1.923573601502678	1.82869899620848	1.135628256312395	1.819166304925469	1.807354392033781	1.144515348427584	1.849241750351019	1.810393202255122	1.173055193148927	2.359756898799816	1.700034670022746	0.4953181091653799	2.444117004164082	1.720984068358807	0.3944652474116254	2.644192900641567	1.77502522441419	0.1960414023797367	2.783962603248139	1.824135781208839	0.00857216906190676	2.82036931603174	1.903189957641643	-0.05302607627087225
142	4.699999999999999	2.380222685778528	1.197287673758113	0.5133887881250078	2.347954941244174	1.374990165762669	0.4997461135298282	2.322284041891181	1.517102773059577	0.4898424027562467	2.340269422453189	1.733752456601965	0.5260147534090287	2.315570483934496	1.695489757362592	0.5462628558801276	2.223488389987169	1.70722646001916	0.657755482618532	2.055830221148482	1.740892654636278	0.8783279488009632	1.909364631554967	1.768910309827818	1.059927169396719	1.919928036496762	1.829082908609397	1.132050515663146	1.814496341242323	1.803933266142502	1.141598143458696	1.8466662469041	1.81058403728503	1.16945891893101	2.360510099601272	1.70005300544346	0.4952347281522956	2.444924108028609	1.72144032271331	0.3946121397953511	2.642757436385365	1.776778067004731	0.1944245101254046	2.779097461607715	1.827217098689739	0.005158200196257523	2.815488420326778	1.905982169750446	-0.05708549238106485
143	4.733333999999999	2.380432771602937	1.197409530675902	0.5134673026404076	2.348340676167859	1.37507848840946	0.4997174112634682	2.322916983587833	1.517192729602518	0.4900336901986331	2.340988054970705	1.733753774146741	0.5260130750192641	2.316311376120524	1.69553653572104	0.5463126746897455	2.224324491290596	1.707529310807395	0.6577703603010008	2.05448509811077	1.740843813957203	0.8767612868015019	1.906035501065039	1.76832233794998	1.056774933618175	1.915316823663226	1.829925407047031	1.127440224423023	1.811357419388428	1.800391928077788	1.13916673989587	1.84634355738329	1.808838318829877	1.166303722396604	2.361189909578755	1.700034351548548	0.4952663759196637	2.445632800760596	1.721777477835336	0.3948240316062819	2.641225228852453	1.777758341056366	0.1930611788771664	2.773942079649208	1.828862842923858	0.002064642222042136	2.811319682637168	1.907789191985201	-0.05747706454607564
144	4.766667	2.380618743477834	1.197517569563255	0.5135344111340756	2.34869157584953	1.375153317022026	0.4996746976604072	2.323521301454693	1.517270494759749	0.4902396768653113	2.341663768301577	1.733712641035251	0.5261513005595394	2.317005179439598	1.695543807828062	0.546476978612481	2.225068400252978	1.707648919078831	0.6578629609777467	2.053069621281085	1.740381736646834	0.8753393368358272	1.902400882638637	1.767264968632628	1.053513459034536	1.909226663566892	1.832595969220176	1.120948762681516	1.809388181071534	1.797742816949146	1.137215209276728	1.844461990615346	1.807662434797316	1.161960597141602	2.361836617777327	1.699978800904883	0.4954223261905	2.446282953112133	1.721982015672411	0.3951054139184044	2.639607192193382	1.778042306465948	0.1917597838421503	2.76851991060238	1.829404005542711	-0.001074504699209391	2.807748361313863	1.909032892728432	-0.05611195969138803
145	4.799999999999999	2.380784239622988	1.19761258498783	0.5135900651381987	2.349009107426042	1.375215889134886	0.4996168601289418	2.32410312954777	1.517338419746625	0.4904543770910769	2.342348259877464	1.733634477308166	0.5264317457004206	2.317692229150494	1.69551650899044	0.546756174996776	2.22574428582165	1.707588685114454	0.6580340116316883	2.051546764361083	1.739684656611288	0.873925877215025	1.898365014544108	1.765983488150768	1.04997645112149	1.901033702392371	1.836773544550271	1.112872688547122	1.807089613908467	1.794978103619132	1.134016728976541	1.839178728238211	1.807141987242649	1.155565125923499	2.362493573664681	1.699891248222438	0.4957030148172556	2.44692224392567	1.722051646008273	0.3954564399120384	2.637931467048031	1.777821453464391	0.1903142885857967	2.763262483740858	1.829333479493026	-0.004458946819070513	2.80506922834098	1.909597444694624	-0.05583542289021015
146	4.833333999999999	2.380932876609471	1.197696767890547	0.5136342542847629	2.349293473247235	1.375268708815118	0.4995428219157266	2.324661443736274	1.517400115074063	0.4906694796083181	2.343065301678032	1.73352750384516	0.5268433390320697	2.318390139227326	1.695462284670872	0.5471391546526875	2.226363392509601	1.707360970872278	0.6582756847336748	2.049787372722795	1.738953525103942	0.8723743350980034	1.893991557802566	1.76490502831415	1.046182908189289	1.891184610064439	1.8400399352505	1.105139163298158	1.802137651150084	1.792433239580715	1.129213963887195	1.830523025792891	1.804822658351938	1.147833522805642	2.363180840987901	1.699779072168871	0.4960976152918671	2.447580185227749	1.721990600860101	0.3958712786473451	2.636160995222111	1.777250907447598	0.1885807530761921	2.758577298129311	1.828797351726956	-0.008156950159475509	2.803618753124909	1.908882690746135	-0.05685089940426813
147	4.866667	2.381067863693914	1.197773131588669	0.5136670893506843	2.349544221596751	1.37531481456668	0.4994516715247687	2.325194907692389	1.517459465173163	0.4908761963119819	2.343816569678715	1.733399571838314	0.5273687468987844	2.319100445358664	1.695388798760703	0.5476094972786566	2.226924463450083	1.706987638698846	0.6585724696133626	2.047809291626603	1.738330250146147	0.8706360155566347	1.889613876844966	1.764483562817523	1.042199105567752	1.880678611381745	1.840644916375018	1.099795969076805	1.793766057950899	1.789328682304873	1.120333841535867	1.819315251773628	1.800643026645086	1.139722869052579	2.363901730477302	1.699649414613997	0.4965908080850699	2.448270195747932	1.721809266800572	0.3963421653696935	2.63425152500993	1.776414665771952	0.1865875919682461	2.754292922847892	1.827766816867603	-0.01215838564995481	2.802407899504728	1.906952104253445	-0.05974809380938841
148	4.9	2.381191531372196	1.197845238687684	0.5136887969696232	2.349758532658627	1.375357601969829	0.4993426645669271	2.325695726533748	1.517520498348038	0.4910650976201793	2.344576738308359	1.733258528234013	0.5279843164354718	2.31980383494981	1.695303923734869	0.5481460630922892	2.22742021524078	1.706504165367161	0.6589076305569407	2.045549845932974	1.737802685168328	0.8687303945574237	1.885102584669204	1.764686485000951	1.038049509736774	1.871840554401453	1.838756432450114	1.097085453358883	1.785793049992423	1.790957305159756	1.104594357042048	1.80666213430556	1.797805173263111	1.131718547776336	2.364636092568321	1.699509390313349	0.49716158784366	2.448983510126086	1.721522083812191	0.3968576098957783	2.632229785642839	1.775304603079793	0.1845497107263392	2.750150411479954	1.826199549412441	-0.01611256417950299	2.800061029522613	1.90448014600848	-0.06376670617240864
149	4.933334	2.381305866549117	1.197917245324978	0.5136997123197716	2.34993263684817	1.37540090092576	0.4992152501228039	2.326152900081551	1.517587532261998	0.4912261782170224	2.345315131736971	1.733113450459299	0.5286510697838385	2.320476822308894	1.695217155334597	0.5487168453206666	2.227852899608791	1.70596054406152	0.6592613171410563	2.042953251940153	1.737264439949818	0.8666299325906707	1.880047401525625	1.765118823115994	1.033422040128007	1.864511697103889	1.835897118196926	1.095260088675912	1.778747728481548	1.79390842382949	1.083617068944738	1.794079436588613	1.79619915763519	1.123474835319937	2.365357731472111	1.699366561358772	0.4977768997779571	2.449714388209656	1.72114714974344	0.397402196081243	2.630244482491929	1.77393599664069	0.1827431974587686	2.745829842797476	1.824343646641492	-0.01962091903105453	2.796438141109349	1.901649778415268	-0.06707311812053515
150	4.966666999999999	2.381413337019363	1.197993691133825	0.5137002944980249	2.350065129703105	1.375448911649571	0.4990691618596952	2.326562457186049	1.517665311459083	0.4913500444131201	2.346025337371938	1.732975564341494	0.5293251243458209	2.32111653727308	1.695140172669746	0.5492872075659416	2.228242478447582	1.705407522066773	0.6596135809899959	2.040067435845695	1.736526949011321	0.8642899757146283	1.874285325026583	1.765180785221778	1.027956269512272	1.85876438386932	1.833989387410986	1.092173386461663	1.768942494742765	1.795439968398729	1.077356218052889	1.783458783341782	1.793789020335686	1.115060897888439	2.366060234000511	1.699229847790782	0.4983998114074887	2.450477598017847	1.720702154761625	0.3979588118180818	2.628358484510785	1.772395875333005	0.181286750233319	2.741271655626894	1.822608145885253	-0.022352019758345	2.791887337859082	1.898949012573537	-0.06946717162054987
151	5	2.381516647635935	1.198079429699242	0.5136911108116795	2.350157122438516	1.37550641872066	0.4989044185789951	2.326927407363981	1.517759589450133	0.4914278878194062	2.34672885188097	1.732860585709778	0.5299700907135605	2.321743197308284	1.695088151646427	0.5498287162364442	2.228629297236247	1.704889547208899	0.6599529092745969	2.037016658792683	1.735412537465433	0.8617646212786716	1.86785761117994	1.764402930130312	1.021642189095771	1.853563203249184	1.833182701898328	1.087170012858706	1.758031133191037	1.79526662319705	1.083751727647734	1.77435046250827	1.790053067669547	1.106494722141136	2.366759711104285	1.699112138847059	0.4989976821395541	2.451307863045963	1.720205743264659	0.3985109230833246	2.626523619205708	1.770691677950583	0.1800806404889388	2.736497108319502	1.821104525839611	-0.02436487195383272	2.786587975352003	1.896513197307477	-0.07200878864518961
152	5.033334	2.381618372594621	1.198179354640105	0.5136728141389285	2.350212030670603	1.375578514322172	0.4987213477201118	2.32725568198456	1.517876666538934	0.4914511573323281	2.347485729439055	1.73278636081943	0.5305662419720442	2.322407078197946	1.695077642965067	0.550325001712724	2.229070865082022	1.704442662660145	0.6602762023290422	2.03398346151164	1.733838611716332	0.8591756254801272	1.861131875757577	1.76266927064576	1.01485723267803	1.846452970739252	1.831935064729629	1.080772663232009	1.747317752141562	1.79255521597552	1.085667211261673	1.765323699220972	1.785554853377673	1.097775969477219	2.36750175166616	1.699028589234473	0.4995482500608645	2.452251281058866	1.719678281585517	0.3990424029759785	2.62460384397955	1.768679366242101	0.1788443652484096	2.731498101760911	1.819492201705978	-0.02607239820536695	2.780755298689621	1.893680123739031	-0.07489465660182662
153	5.066666999999999	2.381720985858107	1.198297882721338	0.5136461073429507	2.35023583552647	1.375669911250971	0.4985205947556641	2.327560238054587	1.518022291781908	0.4914115183323253	2.348375550419981	1.732769809736897	0.5311046532457622	2.323173268372029	1.695123725212988	0.5507664724051373	2.229624335949279	1.704092316677877	0.6605811450900779	2.031130688217668	1.731731889048617	0.856639892972471	1.85442552683426	1.75987365464217	1.008029382745319	1.836720028282606	1.828961373677309	1.073580075143185	1.736437278207327	1.788415383302616	1.082040938726619	1.755799846135345	1.781024885567758	1.089162367425109	2.368348202185432	1.698994136699583	0.5000364686047928	2.4533572513625	1.71914589635643	0.3995386021105737	2.62255048994826	1.766140762834795	0.1772742258422783	2.726461638176227	1.817041006707738	-0.02800349461462202	2.774568949282644	1.889190407556084	-0.07772186169139375
154	5.1	2.381826951521425	1.198438423073029	0.5136117300644377	2.35023652864494	1.375784167815841	0.4983030804198312	2.327856402342633	1.518200412124476	0.4913006604535844	2.349477120362598	1.732823266508681	0.5315767076231283	2.324105697884163	1.695236896387163	0.5511423405598049	2.230336428153704	1.703848502654234	0.660860280081934	2.028622391554114	1.729018531404828	0.8542165731901734	1.848363141860933	1.7557801646348	1.001740898660552	1.825160187300532	1.823228516246083	1.066296252213487	1.725310081801574	1.783411488170256	1.077227242169516	1.746000267818059	1.776492412103232	1.080367462157861	2.369360917303424	1.699020224157209	0.5004472920139397	2.454669113108843	1.718632384033373	0.3999847235826056	2.620403889139768	1.762948970692938	0.1750569072039538	2.721830689386064	1.812984762666161	-0.03091706691136913	2.768530155311426	1.881740160569007	-0.08137809982204014
155	5.133334	2.381937900659844	1.198603122610723	0.5135704995583287	2.350220183205122	1.375923100387831	0.4980700452120524	2.328151341300729	1.518412095462681	0.4911107891951982	2.350815961124641	1.732951420524389	0.5319663264900051	2.325226001932006	1.695420279709621	0.5514353046418701	2.231228391183392	1.703704928211974	0.6611020066265487	2.026533655220108	1.725693067476063	0.851917325464299	1.843795422473328	1.75018740342848	0.9967619670613805	1.812932848851479	1.813966160510171	1.059864599220338	1.714217078653612	1.778001424649432	1.072606928694568	1.73843192787352	1.771783337123317	1.072082989681877	2.370557910200138	1.699112298467692	0.500760721790757	2.456187648416736	1.718151633866724	0.4003644106866198	2.618267916516842	1.759047226760217	0.1720527616422399	2.717934731907872	1.806713120066216	-0.03539174666494002	2.762773121509976	1.871553338393443	-0.08861857555552403
156	5.166667	2.382053990231474	1.198792907622167	0.5135233632737717	2.350190268136896	1.376086919813614	0.4978232472891151	2.328441843887121	1.518655712695958	0.4908373886650367	2.35236593035349	1.733152099240325	0.5322606951409685	2.326513969542564	1.695670536983733	0.5516311256627781	2.232301464709889	1.703647783915754	0.6612992831649791	2.024883308156687	1.721764925348122	0.8498142456165511	1.840990098168096	1.742877535928085	0.9934649441799889	1.800682361662997	1.800601072500436	1.055084306824669	1.702545638593358	1.771395485989882	1.070117911813889	1.734384990895525	1.76409017634839	1.064499357148345	2.371913581392272	1.699270175626706	0.5009616612480521	2.457874035737897	1.717710781900442	0.4006665735535914	2.61635945424852	1.754279854043021	0.1684357767357717	2.714877049372153	1.797990406962328	-0.04127653006877667	2.75788505543979	1.859598642856477	-0.0998893827046532
157	5.199999999999999	2.38217381711346	1.199007269616815	0.5134713636086679	2.350147756951199	1.37627406694962	0.4975649100924159	2.328714670948908	1.518926782556441	0.4904794647547253	2.354036784862784	1.73341652696884	0.5324442814422674	2.32789638516355	1.695978130509463	0.5517134115722382	2.233527256684857	1.703654592794292	0.6614450758180236	2.023405752744094	1.717199273328526	0.8478822571468304	1.838486035776362	1.733772590746702	0.9910524990985738	1.788505909286009	1.783405464062494	1.052155112603423	1.688658907904295	1.757531617297697	1.069571454510049	1.728401843856588	1.749820828775927	1.056704163226836	2.373351937719752	1.699488001463717	0.5010372909751473	2.459662442344541	1.717321194330758	0.4008908894527273	2.614871710187502	1.748398216847824	0.1646432341145535	2.71240238414059	1.786648278569625	-0.04778194508886203	2.75428475751854	1.845979506972284	-0.1106872617322404
158	5.233333999999999	2.382294167449738	1.199243624294732	0.5134156527947349	2.350091187931505	1.376480493556317	0.4972976529886022	2.328950825712532	1.519217089446803	0.4900385753569669	2.355691338942682	1.733726519398782	0.5324832125328971	2.329262311823045	1.696325475523647	0.5516525850793625	2.234854315782075	1.703691200749077	0.6615225127784267	2.021874111651907	1.712016138910543	0.8459864794642084	1.834830113627044	1.723455369351972	0.9883278484049027	1.77882984260721	1.765482327915076	1.051141451982	1.677215737350864	1.73728861869627	1.066576293907386	1.717746636561786	1.731620098174513	1.05073743578875	2.37476003633813	1.699751206644637	0.5009646738559688	2.461473086169025	1.716991229529605	0.4010413462657438	2.613757446735768	1.741390720136697	0.161113923503752	2.710132543511708	1.773205073729252	-0.0538889606168407	2.751913540459119	1.831083185458997	-0.1173317385290612
159	5.266667	2.382410948271025	1.199497733133583	0.5133574895098659	2.350019900474031	1.376700400044045	0.4970243834976962	2.329140763559785	1.519516218152385	0.4895182681283817	2.357206184011399	1.73405910366941	0.5323235480807997	2.330514137850712	1.696691201780223	0.5514056143685192	2.236234272604253	1.703723604161039	0.6615013855673983	2.020720818960887	1.706178160185581	0.8440896562004773	1.830787061373141	1.712526803271361	0.9847584594689064	1.77460224678932	1.749589011963295	1.051158040047552	1.670389314076786	1.721887056822855	1.059943882859827	1.708302381232661	1.715008110618432	1.046646844452256	2.376037669514818	1.700040212261355	0.5007077424857241	2.46324467973389	1.716737645321002	0.4011198117311783	2.612931985406146	1.733640980136452	0.15810982811609	2.708006376857582	1.758601343593077	-0.05896198517679676	2.750845764237052	1.815220806862806	-0.1217502266157836
160	5.299999999999999	2.382520383574442	1.199763872069944	0.5132982095814388	2.349933709360713	1.376926892173082	0.4967482300312022	2.329281269282061	1.51981317012426	0.4889252780003834	2.358488940491489	1.73439138329534	0.5319256314820594	2.331577988814509	1.697053834733901	0.5509415188790907	2.237616516337066	1.703717767391329	0.6613533664997536	2.020518884233671	1.699572952779629	0.8422536552890545	1.827874859920158	1.701138104127	0.9805709986266825	1.777723623825844	1.736881498744697	1.051374812870363	1.672182913698647	1.711908245031672	1.059643976796916	1.703858647996122	1.700649750050163	1.04290469121026	2.377111149654132	1.700335124004035	0.5002421344572969	2.464932415506368	1.716572625747046	0.4011298376827962	2.612382615928082	1.725538749216118	0.1557908232061424	2.706203624018169	1.743323951270605	-0.06268784952898784	2.751332719163665	1.797892195153675	-0.1262168096855129
161	5.333333999999999	2.38261905994838	1.200034769705679	0.5132391929031437	2.349833048033233	1.377152346581279	0.4964726767869633	2.329368233574279	1.52009705541146	0.4882714202241233	2.359463983044614	1.734703214389693	0.5312806110318844	2.33239206315208	1.697393927795098	0.5502556524686382	2.238940585639154	1.703644136335697	0.6610633088600308	2.02161074456291	1.691979663783358	0.8406202026880857	1.827048373125432	1.688557308604462	0.9762468524569219	1.787969846075697	1.725612746193465	1.051675779292521	1.68430938100118	1.70002772148568	1.05796861416402	1.706187611113321	1.683331247015639	1.040366078179892	2.37791983618729	1.700618046859289	0.4995675784699609	2.466484704856295	1.716488668368598	0.4010763654256739	2.612203994055254	1.717276843508421	0.1543478079841942	2.704822911186596	1.727643820432874	-0.06465536084776179	2.752734996846787	1.77934863299597	-0.1261928014452977
162	5.366667	2.382704727945461	1.200301945022695	0.5131818809552078	2.349718973357817	1.377368918062257	0.4962014296360858	2.329394257460382	1.520358027706504	0.4875714241060773	2.360095586688418	1.734979375010442	0.5304018554521475	2.33292405024182	1.697696372839567	0.5493633188319059	2.240143921014491	1.703488542330964	0.660624848571191	2.024078232998939	1.683418576362163	0.8392735078611079	1.828584636099702	1.674282861167752	0.972103512426697	1.802026809893742	1.712595463287111	1.051963666348623	1.700690376276101	1.681550865905803	1.051522573918846	1.715002675920475	1.661389597973781	1.041036490258723	2.378431846053289	1.700874622388355	0.4986989651497734	2.467846605182173	1.716460710632684	0.4009554255192322	2.612499527248968	1.709023809162474	0.1537020038786531	2.704394058986493	1.711819889798835	-0.06524583141126233	2.754048556711368	1.76122018884229	-0.123195610495998
163	5.4	2.382777868735595	1.200555977329458	0.5131277971346428	2.349595260697995	1.377568566503679	0.4959383517577158	2.329353805007826	1.520587169760968	0.4868438778115568	2.360369712134493	1.735208522810827	0.5293343309328959	2.333158359718775	1.69794920197079	0.5483061453527532	2.241158813422095	1.703236629261194	0.6600470740631227	2.027698022186871	1.67415072999401	0.8383701683134073	1.832327463940403	1.658288818447203	0.9688775409082347	1.816554853182212	1.696127499844459	1.052477133400115	1.718863489814495	1.65692885803146	1.046562344781963	1.725320269129082	1.639285823158946	1.044090684210068	2.37863397393876	1.701093632422776	0.4976753700275944	2.46896187822635	1.71645354320968	0.4007638780847771	2.613435748491516	1.700898145910511	0.1537768535121807	2.705440130810668	1.696017398464071	-0.06502802279643234	2.754977357833698	1.745035772600535	-0.1241112922548069
164	5.433334	2.38283995119135	1.200787175497485	0.5130786728131055	2.349465587460286	1.377743238109874	0.4956875247087405	2.329241142168895	1.520776114299401	0.4861117656700221	2.360273392734173	1.735379697559772	0.528150472383962	2.333079489477139	1.698141246985023	0.5471481376616874	2.241909649990356	1.7028739207331	0.6593521820960371	2.03196486756114	1.664688255515777	0.8381125564639393	1.83749514510681	1.641369683211325	0.9672610340626213	1.828585264079368	1.676437790037401	1.05376480138232	1.734715776428888	1.632978311204408	1.046923797667803	1.734017261211153	1.621400026930821	1.048715049732336	2.378516604027563	1.701263929705467	0.4965596936287795	2.469774171008182	1.716422777818432	0.400507915067318	2.615189606406853	1.693094437497043	0.1547608107969932	2.708271957689188	1.680707181213083	-0.06377199462800144	2.757096401028973	1.729838520697619	-0.1263615862949528
165	5.466666999999999	2.382893392502218	1.200986337298346	0.5130362703979654	2.349334207001715	1.377885352967306	0.4954529302433364	2.32905570190113	1.520917369939272	0.4853988051503379	2.359806211514758	1.735481427995232	0.5269237830408812	2.332683824082437	1.698261761759192	0.5459546002969539	2.242333341675113	1.702378983131767	0.6585649710305582	2.03642534240225	1.655467763556479	0.8386548812379365	1.843392168188791	1.624393927930984	0.9676489112975678	1.835020384783851	1.653852007225101	1.056516991134342	1.740232031884251	1.60795099127597	1.052730522126752	1.740623540414198	1.605165821227781	1.054801522810144	2.378082575879569	1.701373786453978	0.4954170009642752	2.470239647413108	1.716326476687041	0.4001957455293244	2.617776060295508	1.685945164550012	0.1568883323837093	2.713250243077398	1.666492716103026	-0.06076071369045059	2.761585901821655	1.715146128196244	-0.1310738749812405
166	5.5	2.382941988452429	1.201144680936904	0.5130022250186922	2.349209953305822	1.377987519895757	0.4952381401486539	2.328813548220956	1.521003555623959	0.4847258233236737	2.358979111375958	1.735499012275154	0.525701498594721	2.331983073184492	1.698297922983849	0.5447700032128314	2.242391800289242	1.701713039874555	0.6577018505197346	2.040816791510966	1.646683069472057	0.8399689423996208	1.849741155557606	1.608135774190164	0.9698853488714636	1.836062991332931	1.632375946360353	1.060046248876619	1.739268111347887	1.582664925327209	1.059493989328095	1.74699024986947	1.588155433275616	1.061821050447543	2.377349864179774	1.701408806989374	0.494292889449657	2.470338104262332	1.716130197104312	0.3998318798378179	2.621154730008574	1.679848851203914	0.1603955890089014	2.720565909314758	1.65414470412954	-0.05485018259795545	2.769741009955722	1.701585175370435	-0.1302936684945317
167	5.533334	2.382990648114299	1.20125622179067	0.5129780184371552	2.349105496148587	1.378045744083532	0.4950461941679222	2.328546380993016	1.521032479213079	0.4841089047753733	2.357870526254023	1.735431147499478	0.5245090259832078	2.331046213578928	1.698248919309303	0.5436221023110622	2.242092351522441	1.700852929257207	0.6567744965261391	2.045197791574965	1.638462689662872	0.841990639522362	1.856706573788268	1.59344138383728	0.9737521457489632	1.834845673233011	1.61560608411962	1.063752151726939	1.736770655246428	1.561221176433455	1.067909973519179	1.755189457113084	1.573646519482852	1.069956186712981	2.376391574624519	1.701366272901865	0.4932125195791461	2.470100389584445	1.71580586688204	0.3994082171833728	2.625325866622826	1.675050595651628	0.1651459445139686	2.730167154906473	1.644185382424413	-0.04596403866716162	2.781657763286618	1.68977474941709	-0.1203510994375871
168	5.566666999999999	2.383043999452066	1.201318746578714	0.5129649940163842	2.349031767774477	1.378060411967585	0.4948796541267483	2.32828768916057	1.521008453353017	0.4835609789409162	2.35660774289931	1.735293672577942	0.5233655363906747	2.329983347814543	1.698129035125936	0.5425355587826926	2.241485901328231	1.699814067078214	0.6558036696470265	2.049688264907829	1.631225363877204	0.8447022827729187	1.864587376774468	1.581394475189742	0.9794287999487162	1.836145949740881	1.605318177402944	1.068092771467286	1.739423450795314	1.550370126611664	1.078236658257694	1.766134837298587	1.565700778635178	1.079524015160903	2.375314776717825	1.701258614788435	0.4921916469400514	2.469578641419909	1.715331324587614	0.398904990391096	2.630106975569159	1.671780227528015	0.170567041668548	2.741527908754728	1.637243572990989	-0.03519057681848654	2.79641183979115	1.680219122515131	-0.1039367634864478
169	5.6	2.383106362135633	1.201333255222138	0.512964233515678	2.348998066443325	1.378035330893447	0.4947405554039896	2.328070466691421	1.520940448022465	0.4830926405567915	2.355342813477151	1.735113232756773	0.5222907415850593	2.328924969161732	1.697962247533911	0.541535784213981	2.240654317548851	1.698649473656731	0.654820064110432	2.054269077695801	1.625526829646593	0.8479765735182814	1.873496203102225	1.57247892833569	0.9868795014742302	1.841385194267429	1.600839367836352	1.073466412228067	1.74942182217613	1.545145692902087	1.089264993741007	1.779968744648674	1.563443063452556	1.090543042470641	2.374243482637569	1.701108026606938	0.4912440776292045	2.468844834654804	1.714701901838105	0.3983042395756658	2.635247219404088	1.670264556361641	0.1759258167031116	2.754328556953743	1.633994975379037	-0.02378710949269397	2.81254144495051	1.673331295457198	-0.08770046484457762
170	5.633334	2.383181853852577	1.201303092242368	0.5129765902872387	2.349013168611783	1.377976486005916	0.4946304461601889	2.327929176213475	1.520839991555035	0.4827121148059205	2.354223720830676	1.734921285379128	0.5213076737653877	2.327998017552934	1.69777663857398	0.540648682804027	2.239690885061043	1.697430636583805	0.6538601618446319	2.058571459656651	1.621989398395406	0.8514772310647541	1.882984730793485	1.567031586975937	0.9957694913163274	1.849101529871273	1.600530077228965	1.08004393267267	1.76239494463002	1.542184499735518	1.101731810857223	1.794384434571973	1.565791419450657	1.102337052025755	2.373300684418554	1.700941590592569	0.4903859527757337	2.467985570683241	1.713942836160083	0.3975999395369917	2.640514958526557	1.67074480532953	0.1805187428339975	2.768045590323943	1.635038703368102	-0.01310086521953184	2.82893295742524	1.670457867335438	-0.07392258060628495
171	5.666667	2.383273369507811	1.201233381374014	0.513002733203851	2.349083047967849	1.377891233045616	0.4945504835795762	2.327889687378557	1.520719628812701	0.4824254364329566	2.353367449167312	1.734749475025207	0.5204471281781533	2.327302395260991	1.69760033282053	0.5399034729059365	2.238690425101155	1.696253241194571	0.6529688788938018	2.062355125536806	1.62104389739601	0.8548918290022747	1.892426232905164	1.565501201976937	1.005380192859664	1.857846845150782	1.603265625863929	1.087585860367408	1.774319323214421	1.542213254705744	1.115301488569412	1.808410379966238	1.571404045252946	1.114140862485625	2.372584500120694	1.700787293485663	0.489639393276706	2.467081305714522	1.713115530017036	0.3968024609733183	2.645696889212716	1.673384506244169	0.1838136955061117	2.781603279775785	1.640571275936467	-0.004575445055894618	2.844164251209363	1.674355986046071	-0.06254578122139212
172	5.699999999999999	2.383382010303016	1.201130276744369	0.5130433464931471	2.349208539699746	1.377787065797669	0.4945016107406328	2.327955489933188	1.520590536844682	0.4822369534422772	2.352820596307275	1.734621633976936	0.5197540330835061	2.326877045352087	1.697454709988227	0.5393366413926858	2.23772212637931	1.695214965824202	0.65219989975112	2.065527170963517	1.622727067446486	0.8581149829787171	1.901243179946997	1.568052818606033	1.015113149350908	1.866870888687691	1.609323435950726	1.095538786720937	1.784010145944348	1.547898915687083	1.129710492457418	1.820340488106899	1.578731726053147	1.125449581674389	2.372133879644085	1.70066715728346	0.4890381869961141	2.466182817245985	1.71230381949755	0.3959463001206285	2.650524857766547	1.678140577014536	0.1856841853921392	2.79374645773865	1.650345903395423	0.001110849936937244	2.856655896059927	1.685674915761213	-0.05414645437349706
173	5.733333999999999	2.383507469224631	1.20100015027692	0.5130991053747022	2.349387119824013	1.377670594446024	0.4944845441591825	2.328116098994462	1.52046111636207	0.4821498281688409	2.35257637457547	1.734550518081468	0.519277333729446	2.326715133902607	1.697351920952597	0.5389851265589634	2.236839390399611	1.694395684342743	0.6516089487871667	2.067954363800751	1.626869789853608	0.8610534768888485	1.908710906245518	1.574905356757227	1.024318443380416	1.875462500081279	1.619691371792436	1.102987665349666	1.791422842626918	1.560886553170403	1.14405941133791	1.828434053711605	1.585763823806402	1.135697191395657	2.371943854813301	1.700593769711273	0.4886211121192666	2.465329770774479	1.711591449566664	0.3950878477682139	2.654755669068905	1.684733398369689	0.1862817011026074	2.80330344085237	1.663732340263957	0.003673811711179168	2.865274444056626	1.703076804433729	-0.0542288810627066
174	5.766667	2.383648218452961	1.20084920253993	0.5131706665683968	2.349615852139271	1.377547273779554	0.4944998541354971	2.328360985673426	1.520336879791633	0.4821683804648698	2.35261383629403	1.734538482055641	0.519072321632578	2.326797002500918	1.697295852717537	0.5388895300533689	2.236098802024441	1.693858967959706	0.6512531125980378	2.069359879405173	1.633249372589627	0.8634919064466425	1.913865164711602	1.586022027007638	1.031981560249229	1.882659542774648	1.635152491969192	1.10840143839116	1.79660312859619	1.581387093374771	1.154355873001895	1.833988201322682	1.593107050813025	1.143931433051285	2.371999748884739	1.700570203524581	0.488435699092846	2.464572134265984	1.71104794063003	0.3943025395784431	2.658212751814793	1.692605548380573	0.1859340560086044	2.809732485727705	1.679433554029994	0.003458515945341279	2.869777984248001	1.72438003531682	-0.06160773795685145
175	5.799999999999999	2.383802033547936	1.200682838002304	0.5132586357583979	2.349891569922104	1.377420787564035	0.494547857598396	2.328678886167705	1.520219782417175	0.482296508001507	2.352898777837108	1.734576048890144	0.5191965342010767	2.327090471209792	1.697280700403814	0.5390898431682795	2.235541868420033	1.693627959421166	0.6511807188301645	2.069329340909539	1.6413441221114	0.8652099112053158	1.915939349690304	1.600394104561544	1.037334351232557	1.886666603716103	1.655290927197011	1.110241999100056	1.799977495900449	1.604055599562907	1.157050821924248	1.83683565222373	1.605164645095489	1.148696859989627	2.372277716534252	1.700588837465456	0.4885336224492111	2.463964346941025	1.710710884181016	0.3936771387973464	2.660750708909974	1.700974813045263	0.1851111866406878	2.813202057879696	1.69576492002788	0.001660534066987526	2.871448979143916	1.745344312257357	-0.06572153476376569
176	5.833333999999999	2.383966016720323	1.200506576872679	0.5133633412508376	2.350207385193218	1.377294239596297	0.4946282844354148	2.329048344139165	1.520110302981124	0.4825341726430734	2.353363077600012	1.734650111776979	0.5196875947652384	2.327535992005922	1.697297356016384	0.5396094545763453	2.235187553458653	1.69369699292337	0.6514242525968559	2.067594893703494	1.650439535922	0.8662093048830418	1.914629716799036	1.616526763368993	1.040285601986723	1.886436433357645	1.678442372830951	1.108361481593488	1.801771168762105	1.628977266515251	1.154306358175968	1.835407283531816	1.62480099270031	1.149434445881613	2.372722940440276	1.700638781120358	0.488949187693364	2.463526942601824	1.710593189377644	0.3932842330098302	2.661926220638049	1.709194258182774	0.1840565863986743	2.813389156968953	1.711623668267244	-0.0009959709197997985	2.870543290067821	1.763233518367417	-0.06830754944212969
177	5.866667	2.384136895356781	1.200326021972664	0.5134847613869449	2.350552313535804	1.377170194333179	0.4947400190919071	2.329441686470664	1.520007930470147	0.4828742125616236	2.353934798330713	1.734745692890273	0.5205466765388258	2.328070086448657	1.697335084766034	0.5404413384983828	2.235042882137003	1.694029122716981	0.6519894392038268	2.064142579880609	1.659736723979059	0.8666586164060235	1.909934211735886	1.633024620706435	1.041195151130381	1.881483734317301	1.700489857293751	1.104610074136294	1.797892973958572	1.649236457859583	1.149103801241155	1.82879678327258	1.647611516847416	1.146816714421223	2.373273452494074	1.70070717809224	0.4896842216972276	2.463261116928945	1.710682581369444	0.3931691182304324	2.661280836645744	1.716587391319495	0.1828019637667125	2.810204804274113	1.725719908444168	-0.003941838857149131	2.86686189646811	1.77766524376224	-0.0697265965112482
178	5.9	2.384311039264706	1.200147224395804	0.5136225162585683	2.350912265684922	1.377051311598954	0.494881020158663	2.329832828573049	1.519912434767831	0.4833011452011433	2.35456655254791	1.734850922398674	0.5217216491130213	2.328648837288653	1.697386013866608	0.5415356219547037	2.235110561703177	1.694581223881812	0.6528428495525863	2.059142902914343	1.668557740274348	0.8666484736899093	1.902128253846951	1.648755903463781	1.040429023920332	1.871907151183245	1.719130058766181	1.100101957437734	1.786956837349947	1.664570517117823	1.140310916266047	1.816602269310078	1.668039644024679	1.141278019126281	2.373883940056149	1.70078308700909	0.4906946757665322	2.463173472811812	1.710948997462177	0.3933419115170335	2.65867240253973	1.72262074753176	0.1812251083853693	2.803565838195185	1.737237791952406	-0.007367016137840424	2.860340954231622	1.789848745602868	-0.06832860696155946
179	5.933334	2.384484997753046	1.199976271317232	0.5137758315969274	2.351272075893719	1.376940029544082	0.4950482714432354	2.330203943424486	1.519823620202156	0.4837902771610142	2.355257639793514	1.734956762446582	0.5230868544907379	2.32926689247673	1.697445346903123	0.5427852762854973	2.235407788962813	1.695324983072419	0.6539050708299797	2.053164606061517	1.676447714306934	0.8660074151404134	1.892291888832256	1.662811719943354	1.037881679002107	1.859830374957902	1.733095959282133	1.095198141774863	1.776127434811803	1.677688884688925	1.127653465908665	1.801467252997356	1.682928576580557	1.133219262738718	2.374544006912119	1.700856663766867	0.4918751139424788	2.463291346349903	1.711349143056982	0.3937681724464631	2.654447481698534	1.726711281359859	0.1789288246995425	2.793985702923127	1.744845022720886	-0.01255860467776228	2.851359630154167	1.797584593294418	-0.06811693841081433
180	5.966666999999999	2.384655983123144	1.199818561970748	0.5139437197764806	2.351616147987744	1.376837796407884	0.4952382749586366	2.330540459033811	1.519740051198091	0.484314368394748	2.356010164925982	1.735051317720047	0.5244968738915438	2.329921298474372	1.697505916409689	0.5440669015195448	2.235930808053805	1.696215333744726	0.6550720536757306	2.04673692313802	1.683000304227452	0.8645483312550712	1.880990394481165	1.674654323296175	1.033262444445044	1.846021876407254	1.74127942771954	1.090522166846592	1.766383432217838	1.691389209957304	1.108092878477244	1.783910931337539	1.689139736889726	1.122407241731954	2.375246128001042	1.700915380759161	0.4931044020744966	2.463642398530673	1.711830291840845	0.394398706452316	2.649091105070092	1.728550020478983	0.1757147929507178	2.782270988774322	1.747976926737852	-0.0201506929363534	2.839698105483934	1.800053449246743	-0.07368402853449248
181	6	2.384821518339587	1.199678719879735	0.5141250148009154	2.35193009708704	1.376745214275435	0.495447310934501	2.330833625333215	1.519659201745479	0.4848464928628987	2.356811308428248	1.735119587506828	0.5258034081198493	2.330599464553527	1.697557540527445	0.5452542708392825	2.23664979668786	1.697189091337254	0.6562255658764482	2.040336877196279	1.687738611931907	0.862040975054204	1.868457852400009	1.683651227872583	1.025908159047595	1.829520891270888	1.743203537363763	1.085816465958196	1.751996617225351	1.702380008728796	1.084550177442738	1.763093601975596	1.690485656109715	1.109027403177885	2.375973349319479	1.70094457028305	0.4942606460329845	2.464245459318127	1.712343062729229	0.39518002568453	2.643086134413724	1.728141581623229	0.1716635603666348	2.769636807253892	1.746756257618164	-0.02968535195129925	2.825871585675773	1.797560690960109	-0.08800763834315226
182	6.033334	2.384978794042546	1.199560557581503	0.5143183463100501	2.352199917819985	1.376662219539154	0.4956715398872992	2.331073095581618	1.519577649975908	0.4853602527010742	2.357592409147325	1.735143785457453	0.5268644327250042	2.331247227319007	1.697586430953277	0.5462249273462415	2.237498881360165	1.69816409128613	0.6572446111197273	2.034468069291205	1.689927881148262	0.8582877119357911	1.855292462695923	1.688184421991242	1.015088688477255	1.811873469765656	1.739680468251527	1.079389962935468	1.729160337338702	1.705638378125041	1.074629112301536	1.742633599924691	1.691290855817115	1.094598059227475	2.37666606110971	1.700928764948461	0.4952278138580382	2.465072068244545	1.712851383604024	0.3960554734706534	2.636989242031141	1.725662817186615	0.1673435251555687	2.757262467238959	1.741771884557927	-0.03933939209466719	2.811486818272692	1.791126701679975	-0.1041678572560448
183	6.066666999999999	2.385125816196616	1.199466255921301	0.5145221532780272	2.352416670723326	1.37658839050885	0.4959073242983387	2.331250052399951	1.519492480614063	0.4858328906795685	2.358258529766369	1.735110789809793	0.5275817743132826	2.331791478750058	1.697580523037809	0.5468911658299325	2.238397787230479	1.69905177676169	0.6580368031841886	2.029764924148925	1.688987292451217	0.8535734129195613	1.842865018883883	1.686943978643125	1.001397758145292	1.797587864094002	1.731692206601408	1.071059701038845	1.707759018930386	1.700097866037702	1.079273453613971	1.725385542691277	1.686204989747165	1.07877312776185	2.37724570883907	1.700858350460189	0.4959225016768969	2.466049772404137	1.713330961705577	0.3969691461042236	2.631373653349844	1.721329702967871	0.1635288591904191	2.745735061320156	1.733655628851818	-0.0474323925808815	2.798266383041148	1.782334837519564	-0.1136607632016816
184	6.1	2.385261824791038	1.199396010977617	0.5147347379597259	2.35257786133183	1.376523215749147	0.4961514507108558	2.331360526440999	1.519402400064023	0.4862478821864732	2.358731602476008	1.73501820076515	0.5279051479989745	2.332172064718676	1.697535145336202	0.5472062632881587	2.239262451107283	1.699790343830672	0.6585421920234255	2.027047929594684	1.684849054034516	0.8486670058136087	1.833319886742764	1.679539421244247	0.9867881246032397	1.791526044659818	1.719283976409403	1.062042270038948	1.698906975421594	1.689796419096129	1.085813047157911	1.71385613873274	1.675296664727034	1.063344541835855	2.377649357763022	1.700733515435004	0.4962978153698799	2.467089436241691	1.713766687231822	0.3978647949357982	2.626793263072212	1.71526934916655	0.1608116422501952	2.735162706773679	1.722491689434912	-0.05349825947658948	2.786966380972382	1.770745492633871	-0.1179470911107186
185	6.133334	2.385387233620153	1.199348021677267	0.5149543338532072	2.352686602572991	1.376465996729704	0.4964013083951967	2.331406709714989	1.519307678038361	0.4865981994356362	2.358973108646138	1.734873710711439	0.5278336304659208	2.332358383314396	1.697453641599041	0.5471679269146286	2.240017766204869	1.700339713627151	0.6587366246723719	2.026873398100143	1.678107158285242	0.8443592927140159	1.828586029023657	1.667014657882948	0.973615652021379	1.795724900342599	1.702859524385042	1.054070799995643	1.704466171244144	1.671176183301944	1.083330333252098	1.711608698732015	1.661424112788201	1.052343807111184	2.377847904001058	1.70056253009112	0.4963477124235615	2.46811139171567	1.714136961583238	0.3986927003505446	2.623706402150941	1.707556969645813	0.1595386968492033	2.726238315374763	1.707964297612018	-0.05751824471668823	2.778378046527564	1.754940983833783	-0.1221500591777909
186	6.166667	2.385502872625158	1.1993184104855	0.5151790543104068	2.352747523503892	1.376415408767886	0.4966547900110672	2.331385497873458	1.519209227720574	0.4868851521079339	2.358946766397357	1.734690684071271	0.5274126611787056	2.332316971602033	1.697343742501902	0.5468137767589798	2.240565495608663	1.700663353783744	0.6586237346645839	2.028979842930624	1.669780990701908	0.8412499920768499	1.82861899136877	1.651562998651825	0.963807099626122	1.806631679549945	1.683876056021671	1.048494138240868	1.716458559761985	1.646969400812721	1.070550504035752	1.71761177167384	1.645970269369197	1.047048423640427	2.377816058743081	1.700358125222695	0.4961053502827704	2.469023896752314	1.714410176500058	0.3994120681657702	2.622505590184306	1.69853579274292	0.1600163103176515	2.72075463238289	1.69054481069784	-0.05883296299969103	2.774433833803307	1.735671121574108	-0.1272022740419566
187	6.199999999999999	2.385609719142499	1.199301346308256	0.5154069536980177	2.352764514362134	1.376368851422417	0.4969102420270053	2.331284756378088	1.519106993507865	0.487117104162891	2.358599359461443	1.734480324257492	0.5267227934144574	2.331998191379115	1.697211438950618	0.5462119509433734	2.240794405377202	1.700730331481414	0.658233410817171	2.03276097197688	1.660739085044779	0.839985947293146	1.832179858666055	1.635013891903459	0.958922776842055	1.818884482797716	1.662844143495122	1.046825098567418	1.727133855671045	1.623237460469698	1.056807434144831	1.728383060521704	1.626409931599074	1.047599558551807	2.377515183650053	1.700130828663117	0.495634358007719	2.469719121888606	1.714553322757001	0.3999953269249027	2.623366189361484	1.688847868628671	0.1626256832516723	2.719841218333318	1.671498688582836	-0.05619077860059527	2.776675772748431	1.713610593190133	-0.1298341667748814
188	6.233333999999999	2.385708317979103	1.199290614616338	0.5156360221334776	2.352742891047506	1.376323712988984	0.4971662243510749	2.331097291990185	1.519001217924915	0.4873053216015845	2.357910612100205	1.73425320522086	0.5258381600008968	2.331381078300698	1.697063338729732	0.5454295383394193	2.240628020787717	1.700535295439005	0.657604217851656	2.037749874194274	1.651614681375497	0.8408692955632681	1.837949484194035	1.618641111395297	0.9591212283789964	1.827932946608604	1.640931825193036	1.049315896204542	1.73358339870391	1.597352155340972	1.055529135984563	1.73994836327128	1.60363019177378	1.053448389693417	2.376931717528936	1.699889845808405	0.4949952863323391	2.47010960587574	1.714529591477188	0.4004145793569378	2.626379800221574	1.679205131710878	0.1675025487812265	2.724803810769149	1.652314209015269	-0.04830924060236485	2.786978824780603	1.689333755127991	-0.1222472139450322
189	6.266667	2.385799527296096	1.199281337105198	0.5158640972461499	2.352693443939194	1.376279058579919	0.4974212984089726	2.330836280728189	1.518894578829254	0.4874614655154743	2.356931868244954	1.734025071154989	0.5248064390491495	2.330509789844156	1.696911708474041	0.5445177722170594	2.240057808250787	1.700115953027888	0.6567750215897757	2.04387782959372	1.64299602220363	0.843699896808434	1.846070437054551	1.603386878167079	0.9637825455547862	1.834225229350655	1.620860458308391	1.0552490181298	1.737255822977184	1.573268782203578	1.064757092929607	1.754082753645472	1.582013730112972	1.063851046844955	2.376108428252536	1.699648271314139	0.4942281265926702	2.470160326191182	1.714318151296786	0.4006358231358194	2.631486897971297	1.670450411968168	0.1742260514504369	2.736432090922987	1.634858318702453	-0.03505326296847407	2.804988328178759	1.665524720224571	-0.1011699166389891
190	6.299999999999999	2.38588442769298	1.199271514553439	0.516088945236064	2.352630745382289	1.376237475372405	0.4976740269662321	2.33053320397484	1.518795059084881	0.4875974024893806	2.355779334007493	1.733826900356847	0.5236719188791074	2.329486464181889	1.696781854614056	0.543527930066138	2.239140203012947	1.699544631860055	0.6557985541988957	2.051124348002167	1.635608454430082	0.8480325831509774	1.857565499622824	1.590160822336139	0.9726556464796896	1.841587253016315	1.605804175518596	1.064257963655616	1.743394487230872	1.554072591512601	1.082042997580738	1.774033207869613	1.564817998501672	1.07869091952891	2.375140045707104	1.699432828801199	0.493368118104094	2.469886855368949	1.713937363454534	0.4006266621610292	2.638345775427406	1.663633471916249	0.1817647432244227	2.754185747295852	1.62149933281534	-0.01827405493815714	2.828204771544161	1.647685188665028	-0.07449803577687433
191	6.333333999999999	2.385963743632949	1.19926109753409	0.5163083697069633	2.352569944482485	1.376203474601771	0.4979230916540303	2.330225562118619	1.518713080961464	0.4877265497753974	2.354586159797193	1.733694454550297	0.5225022327723738	2.32842899904418	1.696703021211888	0.5425287365476751	2.23797431939955	1.698921170438316	0.6547525483131179	2.059016295717949	1.630467027644864	0.8532821974678435	1.872878536131939	1.580359355274966	0.9856019847282121	1.8544337778163	1.598390502411753	1.076237606663796	1.759363646678982	1.546436779656895	1.103766045547252	1.798311840054404	1.556161050838867	1.097082482119252	2.374135925759467	1.69927529912839	0.4924680783386368	2.469338593398312	1.713453230175419	0.4003800456247645	2.646321295275869	1.659697539179186	0.1890240094315651	2.775981944270421	1.613841287144493	-0.0005004478476324853	2.853458128205816	1.639152484869084	-0.0505544648249623
192	6.366667	2.3860373607395	1.199250375446093	0.5165202691436173	2.352521937773886	1.376180774054623	0.4981672630308159	2.329939920682855	1.518656826687925	0.4878634109791687	2.353440299504893	1.733651742028409	0.5213914301089703	2.327418251116922	1.696694572637097	0.5416058150566281	2.236661801375837	1.698340465825496	0.6537330172331737	2.066581525333414	1.628261288009851	0.8588888934834051	1.890845913737539	1.575062017218426	1.001845040543971	1.871520880067819	1.59948552554436	1.090251113771777	1.78417154441152	1.547229886296416	1.128205774077114	1.823317364871372	1.556524783051114	1.117859526336936	2.373168991855819	1.699198253681308	0.4916025639935108	2.468561952773635	1.712936060818494	0.3999234171904483	2.654607287014323	1.65914741125775	0.195309390140535	2.798903804144685	1.612633306829209	0.01630598168782414	2.877832560555904	1.638704221577934	-0.03245790247829933
193	6.4	2.386104257617618	1.199239852000525	0.516722684218423	2.352492546618472	1.376171864048526	0.4984053581519896	2.329690301418	1.518631383490954	0.4880221113544174	2.352396054315248	1.733708235101202	0.5204476138866311	2.326505888645952	1.696764186679378	0.5408515506272809	2.235312731583578	1.69788151574412	0.6528450909464271	2.072717682357826	1.629106998306356	0.8643537779193778	1.90885134719566	1.574910799381159	1.019630868197025	1.887859697093048	1.608678974286772	1.104279388289879	1.809768450527323	1.554262867143037	1.150847657465256	1.845074434180099	1.565788951456329	1.13929100934995	2.372283231746769	1.699212018806768	0.4908581223592013	2.467607677259876	1.712445305480232	0.3993142071646547	2.662271117127549	1.662126890718644	0.2002067918199092	2.819887804788074	1.618310399657477	0.03044965107423086	2.89901381284805	1.644655371850571	-0.0159643872361574
194	6.433334	2.386163494775011	1.19923035616641	0.5169138073736631	2.352486828797295	1.376178140196425	0.4986361246045448	2.329491836786619	1.51863896786189	0.4882143783623843	2.351502456383285	1.733861691530844	0.5197623402547025	2.325736643594964	1.6969106002502	0.540340864312942	2.234039557479423	1.697614465995939	0.6521780445735613	2.076691343929256	1.632791520615824	0.8692320322467187	1.924351923456731	1.580209477400631	1.03686096934279	1.899131107741671	1.623993768732918	1.11649015275371	1.830219578221176	1.565060963503981	1.172491019535186	1.860507606381927	1.58014650636213	1.158999127254726	2.371522180714801	1.699316207817529	0.4903115242146787	2.466554715664535	1.712032600530861	0.398628275681628	2.66846213152954	1.668389246283029	0.2034377593711525	2.836111248839758	1.630476153539515	0.04017410007074301	2.914289320524855	1.656351392633249	-0.0102190318115863
195	6.466666999999999	2.386215372215782	1.199223142718471	0.5170919903234589	2.352513318971337	1.376200172167194	0.4988581907267924	2.329372928101384	1.518679468373704	0.4884486826048424	2.350832045933882	1.734101203270457	0.5194011137261184	2.325173409634739	1.697126092408908	0.5401241179352675	2.232960071255171	1.697596680474177	0.6517948816258166	2.078217506497959	1.638824269804806	0.8730411496590001	1.934783692864743	1.590297528998221	1.050788098148464	1.904169860191087	1.642635627311488	1.124782333324402	1.841941141343476	1.582253145603791	1.192037080576798	1.869866155058316	1.598073491488046	1.173517039850101	2.370954256506607	1.699502168293839	0.4900220231438301	2.465515436818055	1.711736917479243	0.3979486768510345	2.672772285576492	1.677269005971921	0.204973963112272	2.846522389557355	1.647847377236942	0.04495344996869577	2.922714269649888	1.675326507775473	-0.01027963867942284
196	6.5	2.386260076119148	1.199219735934642	0.5172557037404627	2.352578921608595	1.376237787049656	0.4990700459296896	2.329358727151146	1.518750753078288	0.4887290574692266	2.350453750545157	1.734409372511798	0.5194057807238031	2.324874782401507	1.697397871935141	0.540230099381155	2.232172470038733	1.697854674699862	0.6517330818358071	2.077338460290857	1.646506101251497	0.8754956286465514	1.93850298628931	1.603871304254839	1.059544166815834	1.903808945824409	1.66307188097254	1.127905943907659	1.84144087937866	1.610731443075762	1.202310809264043	1.871773896991554	1.619534914966745	1.180394114844958	2.370643697402253	1.699755065332269	0.490029254144801	2.464592776802699	1.711584333189956	0.3973520427525346	2.674939876884953	1.687783501817576	0.2049238387405101	2.850477882594762	1.668487757266867	0.04476575953877868	2.923644973571219	1.700242867935282	-0.01496844166246206
197	6.533334	2.386296979859104	1.199222210892723	0.5174035573277853	2.352686634361155	1.376290836222333	0.499270038813348	2.329463832611595	1.518850182295894	0.4890544625538045	2.350419258190804	1.734769497416333	0.5197932649780757	2.324882649773197	1.697713599812734	0.5406656876996296	2.231743269750544	1.698390662055981	0.6520050512982442	2.074206371933587	1.655076185749925	0.8765319069168981	1.935220152210873	1.619217568059621	1.062723553233091	1.897926785181109	1.683790000655771	1.125932513301888	1.830732855844833	1.637096493154252	1.196744036679276	1.86551377242759	1.642829114648186	1.179877839016534	2.370637653946321	1.700060158367286	0.4903505885971588	2.46387486160319	1.711590690777911	0.3969017196296835	2.674922055053186	1.698753240927325	0.203488519517235	2.848137664512044	1.689990566643987	0.04027327229979299	2.917410611204267	1.727253864213266	-0.0225586197962746
198	6.566666999999999	2.386325485529093	1.199232580575619	0.51753429881678	2.352836354476189	1.376358651515848	0.4994562712611859	2.32969337959214	1.518974114523171	0.489416905942594	2.350770968231667	1.735165720558024	0.520536137965029	2.325228302712296	1.69806158187386	0.5414015609949928	2.231711310567774	1.699175869211653	0.6525888900055418	2.069298425054567	1.663799005689382	0.8762397482807271	1.926363044066795	1.634742425239605	1.061060650407687	1.887500689894637	1.702642684225936	1.120503931155709	1.814578591831551	1.654549926216943	1.183001533655772	1.853721901160551	1.661746980557476	1.174503078282861	2.37097229093425	1.700402411034044	0.4909650749819657	2.463446899554865	1.711757862335737	0.3966370251828181	2.673028256107886	1.708904739000008	0.2007615931446974	2.840717341934548	1.709545888307177	0.03205841247461966	2.90584195048687	1.751235715421047	-0.03400039855246049
199	6.6	2.386344549627499	1.199253225796133	0.5176468842310264	2.353021928137804	1.376440455618454	0.4996267277180247	2.330033116005402	1.519118357212887	0.4898027246566934	2.351522101323555	1.735583902761878	0.5215628789880108	2.325914508494404	1.698431862567686	0.5423731001327039	2.232077006565961	1.700164288227036	0.6534289677296857	2.063255819420073	1.67206210860865	0.8747705026348174	1.913865999981082	1.649224240819517	1.055599946364871	1.874057581097471	1.718225900744413	1.1132472967455	1.797806122638992	1.664131008895099	1.169898807443778	1.838455336741087	1.675259050033408	1.165926085281372	2.371654241548302	1.700767101216836	0.4918150598714837	2.463377068051634	1.712071735510377	0.3965743848620014	2.669696038486893	1.717204603134834	0.1967330586273689	2.830279911159364	1.725077242678303	0.02091057754416203	2.891662813146232	1.768990090441764	-0.0495957103127878
200	6.633334	2.386351739882517	1.199286211905835	0.5177406762082533	2.353228838480891	1.376534143399678	0.4997795122240148	2.330446475998411	1.519276029149316	0.4901961060230774	2.35260666316304	1.736002307059932	0.5227803192585325	2.326879034190318	1.698807973349595	0.5434979219739109	2.232792858040531	1.701283556749087	0.654451249269844	2.056528122739134	1.679339591201588	0.8723067466726504	1.899246430466738	1.662026559565058	1.047370301339128	1.859298744645318	1.730216701732601	1.105465232050882	1.780574288668006	1.671417835484791	1.15681292875066	1.818416057250805	1.682870254962602	1.15393080423197	2.372621126445881	1.701132865700998	0.4928260807809784	2.46367483691574	1.712502859743948	0.3967186706206625	2.665165948790344	1.72306637010071	0.1917436106243936	2.818073491014639	1.735785946241695	0.008511882642318284	2.876608284155139	1.781407119498743	-0.06051251828265002
201	6.666667	2.38634417883499	1.199333048516187	0.5178151903122696	2.353438164024299	1.376636485055636	0.4999125814305769	2.330888800397541	1.51943844551763	0.4905769654301997	2.353909462730976	1.736394824664627	0.5240638763834005	2.328022282866949	1.699169163283007	0.5446683941892356	2.233790981438614	1.702456693018608	0.6555641988024935	2.049484237625324	1.685145924641936	0.8688845941705177	1.883785925003594	1.672549778575279	1.036946433575972	1.844811343781493	1.737872826387892	1.097830997214298	1.764749212265624	1.679307556945804	1.140024675760177	1.795493521190326	1.68637993085417	1.13711324405355	2.373768063403324	1.701474977161336	0.4938971910002572	2.464302171462735	1.713017916893744	0.3970514537485246	2.659550992589955	1.726216102133798	0.1861528228708593	2.80425347959817	1.741509638738495	-0.004118633309509901	2.86046728782711	1.788046826174648	-0.06859940214307388
202	6.699999999999999	2.386320393744393	1.199394702817555	0.5178699591067172	2.353632534230335	1.37674401258014	0.5000238510099112	2.331318761518481	1.51959711011517	0.4909228865059075	2.355303304693226	1.736738324752988	0.5252832505056936	2.329237336875671	1.699495921966057	0.5457717977001252	2.234999087356355	1.703611162658144	0.6566739283328167	2.042498988301032	1.689086339543404	0.8645772302568981	1.868054860822358	1.680432809591035	1.024625702693196	1.83106976457251	1.74054966955566	1.090782007869304	1.749559435527203	1.686884654762581	1.11106618958702	1.770472337613493	1.686128649871877	1.11528764620849	2.374980644966147	1.701772227571319	0.4949200540484883	2.465191206353177	1.713590258324533	0.3975345729055571	2.652965336789466	1.726606405468621	0.1802364178426954	2.788151890175541	1.742439388951014	-0.01709810687884637	2.842199503801197	1.789519400362989	-0.08005249236552714
203	6.733333999999999	2.386279654737185	1.199470881756397	0.5179046279346455	2.353796591772643	1.376852404064162	0.5001114142102907	2.331703917969776	1.519743069839015	0.4912124069171991	2.356667049254051	1.737009974872971	0.5263138703007718	2.330424268307709	1.699768231133795	0.5467007679570435	2.236345421154409	1.70468405131	0.6576893788941246	2.03605200058642	1.690665846236996	0.8594644752207909	1.852679930446156	1.684452294500675	1.010504369331546	1.818641438023623	1.738070498733049	1.083140135757239	1.73542340408099	1.694815431139011	1.067675869768445	1.746156978074937	1.682752822785049	1.091512731450504	2.376151448551346	1.702004184297451	0.4957904098174348	2.46626242387206	1.714194700033077	0.3981192685477463	2.645572580527213	1.724407808527487	0.1742594793721114	2.769641843548821	1.73889228157196	-0.03029437527363281	2.821578194060028	1.786816573115902	-0.09697852370016172
204	6.766667	2.386222516361068	1.199559682920797	0.5179190424660545	2.353920778719452	1.376956608276161	0.5001737670315174	2.332027904878862	1.519867454855873	0.4914269635862258	2.357918284233196	1.737189233890359	0.5270537873356544	2.33151399373868	1.699967354589216	0.5473660769883395	2.23776301342831	1.705622714963438	0.6585274182776938	2.03094914597834	1.68945180745658	0.8537816426668724	1.839651692359928	1.68315363930437	0.9952986523555425	1.809574174501332	1.72965477470631	1.074106523949609	1.724057934265058	1.693953043187333	1.038063954279207	1.729742647079064	1.676567171962974	1.073566444768751	2.377209805972218	1.702152683399822	0.4964224302675356	2.467454948244741	1.714802421922661	0.3987549582616648	2.637984284822516	1.719909939657869	0.1686106138770826	2.750955945776767	1.730959556812489	-0.04238493051010288	2.801245016536154	1.780155883856614	-0.1112659759753105
205	6.799999999999999	2.386149298865096	1.199658406995729	0.5179133073292214	2.353998390906766	1.377052304717197	0.5002100334832145	2.332280970366758	1.519963925967707	0.4915532728872276	2.358987095373755	1.737266649262852	0.527436826307615	2.332445730784892	1.700082880087397	0.547708201379941	2.239170156844406	1.706396803698045	0.6591222715098309	2.027766066127113	1.685587598897202	0.8478651627906145	1.830003137876279	1.676660478614013	0.9796518008215507	1.804881630811318	1.716040095980386	1.063281971182565	1.712601491043278	1.680611185307302	1.02936083090584	1.720628019247078	1.66645673575736	1.059910543753328	2.378099881667103	1.70220967531552	0.4967597009872791	2.468703578718706	1.715390495124358	0.3993921324117023	2.630968599559004	1.713512478947191	0.1636594801149664	2.734714069906152	1.718846635282755	-0.05239093736813952	2.784446702551203	1.76818836010693	-0.1203360149470685
206	6.833333999999999	2.38605946144606	1.199763597240208	0.5178878793091064	2.354023955931208	1.377135981889015	0.500220284340391	2.332451348756235	1.520028603534493	0.4915877106356932	2.359804285138404	1.737242560752942	0.5274529787702386	2.333158937962876	1.700112118293767	0.5477166704416422	2.240472709534117	1.706988027270842	0.6594428079075627	2.026755601112264	1.679663443406233	0.8422849303969778	1.824680668988302	1.666260874254053	0.9652750859406106	1.805850693867586	1.698882996263345	1.052105228119777	1.708535337907742	1.658462496213047	1.032501396925689	1.717753522467486	1.652225938961815	1.048459319220374	2.378766122431882	1.702175815264025	0.496791822071432	2.469921463698812	1.715936846012585	0.3999911800125778	2.625225166459785	1.705732800939709	0.1598563357054952	2.722759830730237	1.703462046665295	-0.05961696609319365	2.77326149015892	1.751837992012526	-0.1265046619748181
207	6.866667	2.385950533500433	1.199870490907988	0.5178435266499408	2.353988679201536	1.377203975879653	0.5002054733831944	2.332511898620681	1.520058361260656	0.4915356321341937	2.360265249316214	1.737119985847201	0.5271453657955629	2.333562590834482	1.700054435269016	0.5474268536636939	2.241552627370813	1.707385454836187	0.6594937057810347	2.027575477894556	1.672380847717589	0.8377338026414308	1.823525939466722	1.652979270999227	0.9542177319697582	1.811105330168882	1.679368412214282	1.042868372488064	1.714607411886843	1.634466404580921	1.033926330954086	1.720703947658363	1.635139700419876	1.04034936873585	2.379122106877666	1.702054266003147	0.4965522243522512	2.47097969454088	1.716413743448039	0.4005256276454733	2.621285499591006	1.697153470205348	0.1578859661471367	2.715273137743135	1.686051661929093	-0.06324904833421982	2.768033772319861	1.732232920563114	-0.1314667159171976
208	6.9	2.385818607110252	1.199973424342436	0.5177812043495665	2.353883222894583	1.377252670878825	0.5001671486927804	2.33243248886818	1.520050946618797	0.4914076130626112	2.360262633270096	1.736903970532186	0.5265730898710306	2.333563362758575	1.699911466090735	0.5468905299273127	2.24229262686878	1.70758701493944	0.6592961632595357	2.029653320601873	1.664606386369637	0.8348515090931217	1.825476824080337	1.638270810776993	0.9478969986668886	1.816457717230582	1.658536239549844	1.037566465394365	1.721891273012537	1.610661284849536	1.036313746033987	1.725463750466895	1.617110289940227	1.036251458056937	2.379079468444028	1.701849559212961	0.4960893954074742	2.471737133234909	1.716784300183148	0.4009697120883703	2.619485697305826	1.68837464676507	0.1583167580455693	2.71228518414684	1.667950270597038	-0.06240828937217703	2.769205176318094	1.710184459930425	-0.1306083949890725
209	6.933334	2.385659996135926	1.200066871472785	0.5177018830709285	2.353702733128041	1.377279379363009	0.5001070422450373	2.332198295080329	1.520006087730196	0.4912142816783054	2.359748675813297	1.736603016076308	0.525780375091517	2.333118788503054	1.699688886048966	0.5461502773575959	2.24261370839173	1.707591762792075	0.6588692327789424	2.032816603391585	1.656969860478618	0.8341170165351927	1.829831402300531	1.623267194106353	0.9466727007576435	1.820747494255093	1.637365575917372	1.037113655718391	1.72692819805675	1.586999967627242	1.042021940966189	1.732719579469118	1.596597790712731	1.037348323996738	2.378599491878303	1.701568776704277	0.4954405083776238	2.472094213491457	1.716993855350847	0.4012886881808018	2.619899691027027	1.679881741823877	0.1612018086463309	2.714220418831643	1.650451115467277	-0.05679399131407862	2.777012810161207	1.68650118575965	-0.1225374523109803
210	6.966666999999999	2.385473628811006	1.200147186941034	0.517606414299663	2.353451828188395	1.377284179472767	0.5000269214596129	2.331819048727111	1.519927892627579	0.4909647621420279	2.358760147426798	1.736235884670817	0.5247901355908455	2.332260369809559	1.699402014085932	0.5452343589734656	2.242490732488648	1.707408251679353	0.6582262471783247	2.037233060003885	1.649810655392087	0.8356312340988943	1.83667589152598	1.6087363127635	0.9501580579458788	1.824728811189129	1.618252260142839	1.041243814568809	1.729310122814999	1.569071681483133	1.050286396524587	1.744735139821143	1.574871081187748	1.044379455011987	2.377713263769401	1.701227909918186	0.494624804661529	2.472013098851798	1.717002585140111	0.4014393420550237	2.622391599903973	1.672164526340036	0.1660244247173876	2.72132498096057	1.634682789588804	-0.04713523002055464	2.789664873453445	1.66418130237251	-0.1121821658616308
211	7	2.385260980216936	1.200212768902011	0.5174957191487253	2.353143788746483	1.377269793555982	0.4999287829589954	2.3313260853192	1.519824343462224	0.4906688832132852	2.357406615390737	1.735829011805941	0.5236350533416712	2.331082703570519	1.699073241013137	0.5441792450803297	2.241948400579639	1.707042116518592	0.6573910324352472	2.042973454491799	1.643395103225912	0.8391839473569884	1.84606495520706	1.595685965146167	0.957690920966604	1.829628497149702	1.603412049761697	1.049157839683317	1.731945709889978	1.553399437740371	1.060210599994203	1.759231198729075	1.558241285526108	1.056544460402738	2.376513005019822	1.700850232963194	0.4936681562423135	2.471516448352978	1.71679118672549	0.4013880837583187	2.626675007222905	1.66582739464529	0.1720188449314628	2.733024758605429	1.622144957967191	-0.03470515634290439	2.80543520689208	1.646358848329255	-0.09906429902581881
212	7.033334	2.385025888980958	1.200263875599627	0.5173709421874181	2.352798754664493	1.377241031128868	0.4998149105954212	2.330771060429407	1.519706343809371	0.4903380549979083	2.355854193952197	1.7354143780555	0.5223624758713845	2.329730796327626	1.698729994039727	0.5430334883601744	2.241065711237075	1.706509384299015	0.6564047745424997	2.049917853252224	1.638118487046704	0.8442926056437891	1.858087893226746	1.585226909944478	0.9685273481632939	1.837500955663852	1.594676002674426	1.059640874671839	1.740175361708454	1.544738405371939	1.075394097145143	1.776314223651824	1.551231950452831	1.072310860746146	2.375139508553315	1.700464433316883	0.4926075046038456	2.470687260238837	1.716371942598247	0.4011196181260352	2.632286040129306	1.661347612286153	0.1782615661556613	2.748156598474541	1.61361843867824	-0.02115308720036017	2.82276366365623	1.635233914107956	-0.08481453582127516
213	7.066666999999999	2.384773284024817	1.200302188322668	0.517233439470472	2.352437250768368	1.377203802649732	0.499687844316534	2.330208207797332	1.519585938077692	0.4899859232002642	2.354272564274822	1.73502388971328	0.5210421623540549	2.328353643711588	1.69839987813554	0.5418622493454073	2.239948460499309	1.705837752599219	0.6553288317541592	2.05734457763248	1.634439987375125	0.8501979262273835	1.872344289887263	1.578257741899223	0.9820993107249285	1.848268181338681	1.592302392137064	1.071914423902127	1.755137518129211	1.542140261708215	1.096644517935345	1.795236487512821	1.552265900399131	1.090495305080835	2.373737593380943	1.700099785921672	0.4914981814115145	2.46963692693474	1.715782358786898	0.4006467242982932	2.638599811452712	1.659124232863979	0.1839509736843971	2.765353375841601	1.609760270396577	-0.00779752614062339	2.84047250605538	1.631268724448427	-0.07035181592453733
214	7.1	2.384508370991352	1.200330740354929	0.5170846880962005	2.352077301531301	1.377164716627704	0.4995502151845218	2.329688214498859	1.519475484065404	0.4896269272549897	2.352813045405227	1.734686908285065	0.5197616610395414	2.327085080431109	1.698108353586442	0.5407418750351739	2.238717928069273	1.705082125299978	0.6542396038408849	2.06416445302036	1.632813925815758	0.8560296315970932	1.887735892876222	1.575445486747422	0.9975036922261294	1.860012050952689	1.595859529623032	1.084969584701361	1.774290763220434	1.543604817349937	1.121312076319189	1.813030812709254	1.557970856797704	1.109510472859404	2.37243798630074	1.699784209448245	0.4904102425429749	2.468485085930173	1.71508534753153	0.4000086225139748	2.644847748972134	1.659442469500069	0.1884598257201234	2.782596522853292	1.611148190833143	0.004044485444049922	2.856938230766275	1.633086342038581	-0.05834251088295534
215	7.133334	2.384236551421469	1.200353146595905	0.5169263291754824	2.351735534497092	1.37713013073027	0.4994047673154496	2.329258166125598	1.519386045804471	0.4892754142772606	2.351597488384553	1.734426488659961	0.518616142207087	2.326034495532732	1.697875368591046	0.5397514152262453	2.237499641804447	1.704309778634378	0.6532200426941285	2.069224410445875	1.633435231290427	0.860990407755955	1.902332745072474	1.576716286559163	1.013217666990682	1.869548082363715	1.604578000674473	1.097082247331649	1.790733402075136	1.550174040286385	1.145562672613522	1.826012131826321	1.566243606144933	1.127378245837565	2.371349540256193	1.699540827757019	0.4894210170618431	2.467349957795401	1.714352865364452	0.399265014445601	2.650308239553067	1.662293655546006	0.1913743576141991	2.797846462419187	1.61775934185429	0.01316084716534214	2.871208994280486	1.639645328644067	-0.04868173070455228
216	7.166667	2.383963667009442	1.200373410123406	0.5167602225110962	2.351428949528726	1.377105917405548	0.4992543746390325	2.328961935444639	1.519326823251748	0.4889440646420318	2.35073050771022	1.734258725712762	0.5176930762734946	2.325294089895709	1.697715131428425	0.5389597145169237	2.236421635313692	1.703593303698922	0.6523471088667251	2.071923253081122	1.636228227409886	0.8645033596955397	1.913722009602717	1.581932999870561	1.026825877228708	1.87444137752176	1.617374611914472	1.10583437217145	1.799967516681122	1.562271552796375	1.163313242271703	1.834811915263008	1.577116289053843	1.141693592317089	2.370569650375708	1.699386749353581	0.4886036488859751	2.466357899838937	1.713671823147003	0.3984910502940442	2.654548747362802	1.6674494305788	0.192547617550455	2.809478306845234	1.629054161086054	0.01858795199892848	2.88247842691158	1.65121143748203	-0.04090901462283308
217	7.199999999999999	2.383695225088463	1.200394950689719	0.5165884130121936	2.351169842871295	1.377096349161671	0.4991019056097961	2.328826852420552	1.519303811205591	0.4886426605019551	2.350291933292067	1.734190508731337	0.5170643325263048	2.324931681729865	1.697634307633561	0.5384211803768947	2.235601843467247	1.703011136017534	0.6516889214695214	2.072343205045408	1.640892974218837	0.8663481120533781	1.92000427975511	1.590671172190935	1.036141285136778	1.874768362274495	1.633169748608301	1.109877470519408	1.80270673841271	1.580970914766737	1.17332989552911	1.839882083524398	1.592001256989823	1.150670089660212	2.370170843166908	1.699330414982648	0.4880177346923867	2.465612720044169	1.71312839719295	0.3977607406133733	2.657250399434231	1.674304442944305	0.1919048161384697	2.816252992001751	1.643325539267007	0.01938945441720595	2.889227266445447	1.666443253718081	-0.03900641961031612
218	7.233333999999999	2.383435532953277	1.200420108302226	0.5164131379028357	2.350962909613448	1.377103466935559	0.4989503210334936	2.328851557634942	1.519318654625317	0.4883792014863791	2.350294358518295	1.734217205904065	0.5167784972502172	2.324957586759445	1.69763017684694	0.5381720515623194	2.235124338689323	1.702623120529749	0.6513017526859193	2.070836453972187	1.6468516933777	0.8665624898470012	1.920519469925773	1.601883263709726	1.040087410671782	1.872191466084199	1.649917012558073	1.109497821429505	1.80006500541719	1.601625895583997	1.176032242360605	1.841422769159345	1.608861699830053	1.153604595678358	2.370162725527368	1.699369161344181	0.4877039375614162	2.465154665821069	1.712779964705197	0.3971374764131485	2.658181803552717	1.682029325923688	0.1896109442066751	2.817332277226653	1.658564002746377	0.01538628049171946	2.889331720604166	1.683991528330752	-0.04541841194739534
219	7.266667	2.383187051391622	1.20045020792587	0.5162369029063422	2.350804972563765	1.377127313537278	0.4988027429020551	2.329009759665324	1.519369238052474	0.4881609977773207	2.350687126257147	1.734325553730864	0.5168664029609581	2.325327427571984	1.697692940968039	0.538234653168326	2.235026697827492	1.702453839129608	0.6512270805184869	2.067718554125607	1.653320729853318	0.8654239395425246	1.916006994440719	1.613830439756649	1.039076156399515	1.867213533036436	1.666250230660669	1.104932107383613	1.794634866647721	1.61974017718908	1.171687389634086	1.838208160476495	1.62666458552483	1.150789230116301	2.37049744229255	1.699491687981923	0.4876891562161758	2.464970826509412	1.712645996231938	0.3966754818206406	2.65719453939177	1.689844438559252	0.1860743889538294	2.81234717854564	1.673399013191427	0.007293981596145188	2.881994634429154	1.702960652166093	-0.05705984525139576
220	7.299999999999999	2.382950495074384	1.200485186193393	0.5160623739316625	2.350688580197453	1.377165862365286	0.4986622736157031	2.329264296959799	1.519450001411744	0.4879929068278475	2.351391322344791	1.734495752832957	0.5173286841200213	2.325970411848256	1.697807509118091	0.5386068547881976	2.235300109437383	1.702477721114216	0.651476174115646	2.063238113294831	1.659469209234124	0.8633103811508563	1.907684217003214	1.624976485635558	1.034266752542095	1.859419737111529	1.681338269026941	1.096638689716561	1.787543069477625	1.63450580772709	1.161979694926377	1.829624269255339	1.643154181417632	1.143524328048251	2.371102587429967	1.699679609032294	0.4879768062427392	2.465025805126677	1.712703724419285	0.3964125246186831	2.654281832636289	1.69694989098094	0.1817109102809728	2.801707042768187	1.686677719117593	-0.003787966681811167	2.868137824663799	1.721895959861069	-0.07142696870779613
221	7.333333999999999	2.382724869305704	1.200523875196993	0.5158923253634129	2.350603419415111	1.377215506408373	0.4985318929970198	2.329575650653421	1.51955293371943	0.4878767615790709	2.35232626228377	1.734704712984971	0.5181275776779405	2.326810538853043	1.697956536244925	0.5392555028275493	2.235908558874587	1.702656201268957	0.6520264145891521	2.057536650244803	1.664739260388722	0.8604990808218376	1.895878882048517	1.63471335249844	1.026372503222525	1.84777617297737	1.69422758353278	1.085533629224114	1.775681726332215	1.643252901978528	1.148249286009939	1.814578583504167	1.654117309811429	1.132900639357891	2.371904927093913	1.699909993226594	0.4885412123500538	2.465294641264856	1.71290629424919	0.3963707397461371	2.649728715209302	1.702590752532359	0.1769343608173774	2.78715672036404	1.697232631251356	-0.01618722455295155	2.849873141195204	1.738016043942736	-0.08615454399899995
222	7.366667	2.382508178974793	1.200564813225304	0.51572937388766	2.35053696399682	1.377271910944646	0.4984141913778614	2.329904419377253	1.51966880456833	0.4878098220119381	2.35339953915153	1.734929124351533	0.5191753769851173	2.327762262587152	1.698122769278372	0.5401078612838273	2.236791194620747	1.702949650640506	0.652816567600541	2.050916863156727	1.668768466874981	0.8571398232887424	1.880990282580257	1.642824462456301	1.015744463048563	1.832117572390738	1.704903069996032	1.072170275746792	1.757971005903406	1.649706856784895	1.129726549174584	1.793284223858721	1.659845223574762	1.119374844608328	2.372822005309007	1.700158633737983	0.4893177391936252	2.465750395366482	1.713202732390395	0.3965497220402674	2.643874879590478	1.706228407124215	0.1720435759112323	2.770832424457216	1.704152982114683	-0.02828054116081462	2.829424387928135	1.74880361860357	-0.09705155861196813
223	7.4	2.382297726615834	1.200607074643013	0.515575739937977	2.350475816244444	1.377331131157851	0.4983111333155834	2.330214900573251	1.519788882166913	0.4877830244677861	2.354503012299487	1.735150041017437	0.5203305271347358	2.328730702729579	1.698292335385251	0.5410485457945451	2.237865847961176	1.703333836224938	0.6537461687401381	2.04407912545396	1.671326324525434	0.8532254150876011	1.864574556908299	1.648931881361212	1.002606287049772	1.814566231387823	1.712375091752287	1.057617311607566	1.738296948789998	1.654649930219316	1.108708537174467	1.770045249725755	1.66218831190922	1.103577737764694	2.373758886130664	1.700404977075007	0.4901979671102847	2.466350685781489	1.713561820283022	0.396919754318832	2.636966759446251	1.707739004703361	0.1670928690547315	2.754393582012445	1.707293277293391	-0.03926118977069296	2.808046149176183	1.753900590320773	-0.106480201064371
224	7.433334	2.382091396015651	1.2006493662104	0.5154333060989372	2.350409750713515	1.377388926483941	0.4982242383747081	2.330483309572432	1.519904265885123	0.4877840487221816	2.355543430399134	1.735349446989931	0.521439502876664	2.329635898334076	1.698451458976655	0.5419511647311819	2.239042968730225	1.703780259576674	0.6546971764262268	2.037823565008236	1.672116632063271	0.8486182475289742	1.848333118409264	1.65232059174309	0.9869651240967062	1.798394039015614	1.714327495035332	1.043499866663838	1.721706803641335	1.653304792561602	1.089815357993055	1.749021973459308	1.662165024576337	1.086033045482609	2.374635122822909	1.700629791297053	0.4910623120142577	2.467058060794113	1.713958837942622	0.3974374447687575	2.629378079527105	1.707211941424008	0.162133392839163	2.738231366071162	1.706955954572586	-0.04935471155653003	2.786532885564082	1.754810211413871	-0.1186455079219566
225	7.466666999999999	2.381888366162037	1.200689956403854	0.5153037202827758	2.350332649091639	1.377441129524805	0.4981548503453316	2.33070174967812	1.52000700432109	0.4878029898798498	2.356448614263364	1.735514300538345	0.5223840471608731	2.330415730083683	1.698589308619027	0.5427154093525453	2.240223568309361	1.70424590545191	0.6555608600879063	2.032725276495385	1.670827699239537	0.843318304044349	1.83397750627981	1.652107487626501	0.9697397670974569	1.785945838959351	1.709383071390993	1.030882065212288	1.707565041052266	1.645905292916699	1.07273459960771	1.731929867424886	1.65989229247771	1.067229275479203	2.375394231542046	1.700819124573725	0.491819310863332	2.467846865217431	1.714369424946245	0.3980639632357157	2.621862936167404	1.704745638094919	0.1575671790082326	2.722883899097604	1.703353815113554	-0.05832130241751633	2.766182927075729	1.752952367121911	-0.13186791391545
226	7.5	2.38168881359732	1.200726334363381	0.5151883848854539	2.350241741962083	1.377483578063748	0.4981042269044643	2.330875221513891	1.520090299831298	0.4878342725302021	2.357159711075625	1.735637812106025	0.5230895256805805	2.33101961790837	1.698698977506589	0.5432755139297157	2.241296804624784	1.704684609990787	0.6562473258397329	2.0292474188836	1.667304087265028	0.8376474210910276	1.824079812109179	1.647451989785763	0.9534586962939613	1.778844623606409	1.697830490719799	1.020230897690652	1.696473933907973	1.63579185426931	1.055925031023485	1.720584273331284	1.653445676074415	1.04898133231223	2.375997202401801	1.700965281335881	0.4924127833915018	2.468692866767879	1.714773943566066	0.3987665742305166	2.615489520581964	1.700482350478231	0.1540984948616035	2.709893914696966	1.69648718434921	-0.06501524067343589	2.749144823872098	1.748135802933745	-0.1402544002704821
227	7.533334	2.381492568748815	1.200754908532291	0.5150884737778837	2.350132017690987	1.377512053518844	0.4980735476125035	2.330998990543593	1.520148570796586	0.4878752032728702	2.357618208719886	1.735719166789151	0.5235250555801946	2.331395722636897	1.698777397912899	0.543602444388059	2.242156088222222	1.705056153487416	0.6567018298883378	2.027421509748565	1.661738875409469	0.8320952867244277	1.819255063072417	1.638160935508388	0.940002669944048	1.775899314851334	1.681227914637353	1.011313830075339	1.689447311006848	1.624414477478751	1.042067949990912	1.715853524298192	1.641889682032	1.033577998166481	2.376401296265655	1.701066393552246	0.4928175318994337	2.469540255139929	1.715161420729087	0.3995093056279615	2.611015386380003	1.69468592343986	0.1522723552268231	2.700527781995481	1.686320573744964	-0.06874954500814706	2.737276079612953	1.738742318033597	-0.1447015822582694
228	7.566666999999999	2.381298492711475	1.200770929014383	0.5150049697230846	2.349994640442284	1.377521971041339	0.4980639837544167	2.331050547627068	1.520176608918391	0.4879261912334164	2.357753372937475	1.735758725137852	0.5237001174958161	2.331479103307025	1.698821958611689	0.5437012692271649	2.242698827028976	1.705326692493999	0.656905360063647	2.026987640922902	1.654621083648606	0.8273635151662928	1.818685389301814	1.62501979345613	0.9308151186345541	1.773945494989404	1.662577164171027	1.004207594129372	1.685952524218478	1.609521167125206	1.033987583244139	1.714342488865303	1.626099274033538	1.022315400723466	2.376548231305263	1.701121986523512	0.4930379329902028	2.470300278840993	1.715515358456446	0.4002566569650911	2.608675466371494	1.687724815680701	0.1524827348791588	2.695448690877923	1.673160334342865	-0.06890295714509834	2.732136653998123	1.723644248869222	-0.1446539794288553
229	7.6	2.381105417336198	1.200769076092173	0.5149384962162901	2.349822336319376	1.377508891554802	0.4980765084930474	2.331005167940254	1.520170013258759	0.4879884322925554	2.357510288443921	1.735757465622778	0.5236401844990985	2.331218788928365	1.698830432204517	0.5435921538142178	2.242845057703895	1.705468773282133	0.6568596633137816	2.02775885633935	1.646460281001616	0.8242019068249534	1.821287459856186	1.608977795093292	0.9268072699467882	1.772146529190617	1.643590041352635	0.9998277860951886	1.686111677054468	1.587115422749261	1.03201864614604	1.713951608602662	1.607674907705555	1.016416816896091	2.376389427296298	1.701132570200415	0.4930890945125678	2.470874572535507	1.715807325388216	0.4009660392564244	2.608414491850717	1.679988405365002	0.1548871710723435	2.694495491957255	1.657816308522574	-0.06532317536844977	2.734209998794916	1.703259265644341	-0.1419252735029257
230	7.633334	2.380912868801488	1.200743929111005	0.5148893115635261	2.34961402701767	1.377468872012062	0.4981118065971773	2.330850949661325	1.52012543116044	0.4880621211876776	2.356886500545473	1.735717316256592	0.5233531504809611	2.330611786235985	1.698802024374622	0.5432862931491987	2.242560772761932	1.705463790094544	0.6565699476624562	2.030000679512093	1.637714042209576	0.8231965016891006	1.826401837633232	1.59136452293179	0.927730414162165	1.772842001413805	1.625180607435569	0.9994103689285565	1.691344949085372	1.560357430631498	1.033840257113843	1.716869344287762	1.587004156823524	1.017113537976511	2.37591645208541	1.701099184867653	0.4929710153762585	2.471190115367289	1.71599923509664	0.4015801446052732	2.610226990841281	1.671844331558691	0.1592814251456305	2.697852754632946	1.641293405315614	-0.0584641920839745	2.743771506156241	1.678724592966808	-0.1369975560310366
231	7.666667	2.380721047783379	1.200690731461941	0.5148573782617623	2.349373618229597	1.377398839051657	0.4981702319587075	2.330588671195114	1.520040693323132	0.4881463558513878	2.355920788797971	1.735639469252207	0.5228351542672135	2.329694459044279	1.698735916877894	0.5427887132780401	2.241861637652993	1.705307494097737	0.6560479518765756	2.034148080905513	1.628954320387837	0.8244671231129187	1.834309534533042	1.573575479542229	0.9327923307158887	1.779347283680127	1.608442056030725	1.003719298202591	1.703160862089713	1.538134715448926	1.035275234422848	1.725837777657987	1.56611586622953	1.024111574454863	2.375152859822537	1.7010225135122	0.4926736056276781	2.471197427935234	1.71605955865429	0.4020368229295824	2.614209770039063	1.663646199935806	0.1653417196047225	2.706366777090844	1.62433697273492	-0.04845731882918026	2.760297406211607	1.651995889426046	-0.1251603210463786
232	7.699999999999999	2.380530836403988	1.20060634659654	0.5148423462205745	2.349107006650669	1.377297599010089	0.4982518439904316	2.330220816432205	1.519916207432193	0.4882405460456231	2.354642701535656	1.735529416006537	0.5220873207845024	2.328499890531808	1.698634748150033	0.5421101601995156	2.240779289614313	1.705015797917775	0.6553196856331375	2.04047126413691	1.620842346940055	0.827946203944662	1.845746041853196	1.556849185636596	0.9416350616709659	1.793729656850799	1.593211549675501	1.013492455343895	1.719784616240608	1.526239130749432	1.037769054613862	1.742689867943183	1.547338591714408	1.037199433084627	2.374114704563861	1.700907971427424	0.4921903707502106	2.470851170977827	1.715984300271991	0.4022834203073757	2.620253668133012	1.655976490697794	0.1727195126553777	2.720334666124513	1.608070793659963	-0.03526653587812772	2.781659314008028	1.626924914628585	-0.1066198132745907
233	7.733333999999999	2.380343881632472	1.200489518578826	0.5148436421515312	2.348821837436149	1.377166114099321	0.4983564446725902	2.329751063139594	1.519755364063868	0.4883444047985278	2.35309554827789	1.735397330389284	0.5211307784308679	2.32707182643869	1.698505168005831	0.5412762779170999	2.239360899257282	1.704621671688772	0.654427559315065	2.048893172756673	1.614214952338299	0.8333745152309332	1.861314187097143	1.542764819509126	0.954144725024189	1.814667152144076	1.579677141572517	1.028279119398648	1.741584914606177	1.517962008743964	1.046847949459291	1.768219923356719	1.531166506391318	1.055956100261383	2.372829715086796	1.700765967331385	0.4915298725162311	2.470133099515004	1.715783587339932	0.4022853628470085	2.628120796459596	1.649823223568077	0.1809563945933501	2.739187799846908	1.594920464040183	-0.01951347955452937	2.805694080725228	1.607897254502517	-0.08943818892459025
234	7.766667	2.380162470509991	1.200339911689041	0.5148606819379633	2.348527680280361	1.377006109176283	0.4984838137799562	2.329185711023335	1.519562248207142	0.4884605935331452	2.351323736533631	1.735250233305741	0.5200278240509498	2.325455467653132	1.698351103173415	0.5403435986043839	2.237665792313141	1.704147342801792	0.6534399490906145	2.058823760133649	1.609723196136132	0.840360884556149	1.881162855796695	1.532203065891153	0.9703374863130756	1.838289902790544	1.569307207615094	1.04627908870993	1.766491328603862	1.50719223744679	1.076129466990109	1.79916419773027	1.522208253304595	1.078812174207223	2.371328439227021	1.700605296863259	0.4907334371539497	2.469041185935858	1.71546512952477	0.4020371466535841	2.637264576442219	1.646016935159281	0.1896500446536873	2.761314217965595	1.586559532960067	-0.001792046809457029	2.830726733985493	1.59687639839701	-0.07491886445182763
235	7.799999999999999	2.379990223444666	1.20015825540264	0.5148929940357364	2.348237036258912	1.37681999381065	0.4986337524725953	2.328540008726574	1.519341480975452	0.488595725119265	2.349388386196859	1.735091936135855	0.5188784732803351	2.323709308293582	1.6981741123449	0.5393966571924435	2.23576634907024	1.703583508156905	0.6524442946754728	2.069239055879703	1.607737137046789	0.8485246086685393	1.904378139924411	1.525804203544705	0.9901163306039366	1.862414190245034	1.563620090779983	1.066373701966152	1.793169356448388	1.50030417725587	1.113566346806956	1.832128910833539	1.519036564899495	1.104219030473507	2.369659254306338	1.700432582407584	0.489874540299608	2.467603661830219	1.715025542993998	0.4015636029946189	2.646998749784204	1.645028605432783	0.1984385538220716	2.784746516051707	1.583758238370629	0.01728156228098057	2.855763863017909	1.594592689095864	-0.05859690622495208
236	7.833333999999999	2.379832344365661	1.199946719377152	0.5149400594282139	2.347967600364555	1.376611199570189	0.4988059307772292	2.327852372332243	1.519098718283324	0.4887601985353057	2.347407805031367	1.734925299014753	0.5177996987277784	2.321938930728714	1.697976089202973	0.5385327025212636	2.23377009888477	1.702917507406412	0.6515334950590237	2.078876908890045	1.608616272065887	0.8572793840269077	1.928809838801517	1.524790485244973	1.012505502051144	1.887563136918517	1.563948491879627	1.088158108408976	1.82125611454791	1.49906299104506	1.148490711405205	1.863832185486193	1.518331501660799	1.13099249340564	2.367923518563624	1.700253289399142	0.4890444945775214	2.465904651137285	1.714467904736775	0.4009132201548842	2.656665437796648	1.647105294629499	0.2068145753506843	2.807892366322301	1.587042828973495	0.03668732068738798	2.880376684769185	1.599958503991774	-0.03664288604332912
237	7.866667	2.379694747491867	1.199709196567107	0.5150012731448134	2.347740988272978	1.376384380672954	0.4989997862850426	2.327181589458226	1.518840730485972	0.4889659598020329	2.345554891120466	1.734753129569012	0.5169006351389989	2.320293236899658	1.697760526585114	0.5378415838189464	2.231815321754337	1.702157604860586	0.6507889088894103	2.086940088023303	1.612648496800323	0.8659459998912158	1.951503752973914	1.531102054313088	1.035190254189047	1.911483704869582	1.572923797557801	1.109487046272897	1.848538783452708	1.508922417648938	1.176160440650456	1.894839112609479	1.522880896274146	1.156876088043941	2.366273103367595	1.700071876613975	0.4883338012949359	2.46407959869052	1.713816371422364	0.4001490799458485	2.665623573549698	1.652387381730797	0.2139854568222349	2.829534501929502	1.596955158305354	0.05458130509540805	2.903835809275821	1.611754742575578	-0.0124912292076729
238	7.9	2.37958221606474	1.199450434987851	0.5150760794535161	2.347577060547437	1.376144519261402	0.4992146850323437	2.3265893092096	1.518574174612336	0.489226810107075	2.343993177978845	1.734576392129924	0.5162897070027159	2.318914420031061	1.697530086063382	0.5374126989454593	2.230043107480435	1.701337862168108	0.6502904691813077	2.092744259209152	1.619753388766158	0.8739553973931412	1.969435429069241	1.545113480116295	1.05596177329944	1.930410941480435	1.591627465381922	1.128183325734378	1.871869896018581	1.534453063818987	1.19774934459761	1.921171353683648	1.536494241342399	1.179945767078102	2.364853945717688	1.699890742155303	0.4878350731494607	2.462262216071921	1.713103401615061	0.3993439024448751	2.673317659650681	1.660700051339865	0.2191977338570066	2.848325397312467	1.61332335417612	0.0686052598789168	2.924559692454836	1.630068290536065	0.007592488465974198
239	7.933334	2.379497865084408	1.199175603382037	0.5151640876339204	2.347493291566267	1.375896258562112	0.4994499985539039	2.326133652781294	1.518304213184116	0.4895569847721629	2.342843167320806	1.73439037126615	0.5160592488697545	2.31790916904224	1.697283386856967	0.5373213984735407	2.228567820742818	1.700515351321588	0.6501005169743949	2.09574056191611	1.629581378122142	0.880746462199427	1.980164033056296	1.565825414231243	1.072850626756513	1.941884594886978	1.616666189224667	1.143744784120413	1.88931888920946	1.562230441797777	1.216302829569657	1.936037786201721	1.558930771592481	1.198449537316051	2.363780524873676	1.699706795839926	0.4876326824511615	2.460567576908548	1.712374260601021	0.3985782156507754	2.679249712163319	1.671531610540613	0.2219661527558793	2.862851866300487	1.635043428255921	0.07680050750206609	2.94064558394666	1.65567186419698	0.02175204608686912
240	7.966666999999999	2.379442145874882	1.198890217122945	0.5152651313828195	2.347500733396817	1.37564351174043	0.4997050726363902	2.325856365889623	1.518033569204066	0.4899697609633576	2.342140672237531	1.734181291829977	0.5162752321353357	2.31731485670357	1.697012131951102	0.5376205462515015	2.227454748814221	1.699770477436145	0.6502575236552136	2.095686534802276	1.64157775672399	0.8858275905563098	1.982215132386175	1.591193105391447	1.084037671240265	1.946054940229377	1.643240607674209	1.155971902523957	1.896638543198174	1.594819858110051	1.234790093694118	1.938063339025817	1.590760539232078	1.210060603239887	2.363099392656773	1.699508752232535	0.4877944727979888	2.459055263406868	1.711688005908336	0.3979357004496965	2.682799854393523	1.684320051699119	0.2223127408374433	2.870787538126549	1.660953749475617	0.07807302188681087	2.948909069195517	1.688138521971515	0.02674365861397231
241	8	2.37941396364702	1.198600384764019	0.5153791931130821	2.347604298026565	1.375390299371172	0.4999791134147416	2.325778654532996	1.517764316128318	0.4904749869389796	2.341871308276088	1.733934181228517	0.5169755219212062	2.31712490730695	1.69670759729959	0.5383396113593318	2.226731029836523	1.699162871818907	0.650777179735882	2.09280619000934	1.65475731451967	0.8889622951058124	1.975589269356129	1.618257890270038	1.088573543695251	1.944048936704099	1.668327821661179	1.163462049225414	1.891048027986211	1.639226388923152	1.248701646617953	1.930624066838361	1.630506958288969	1.213268672263952	2.362812036124134	1.699283625185267	0.4883658668986053	2.45775069765368	1.71109256065805	0.3974925004394071	2.683409772617528	1.698128635709319	0.2205676985862995	2.870093384241775	1.689108840940893	0.07248331636459904	2.946698990161713	1.724687567548748	0.01950194380789581
242	8.033334	2.379412510927468	1.198313472500332	0.5155062298618061	2.34780383477045	1.375141977167273	0.5002709187409201	2.325905427296552	1.517500467531599	0.4910770903246372	2.342026980235909	1.733643360295603	0.5181654960253933	2.317332603744417	1.696369581043463	0.5394824517482949	2.226417794568536	1.698744596877722	0.6516574394786654	2.087579850102146	1.668271575322564	0.8901578064274801	1.961897357077567	1.645060271373661	1.086836375158795	1.936567274164767	1.6919753170407	1.16496283045369	1.878525049436318	1.686540304354771	1.252195807854182	1.915317979589341	1.673254834337926	1.208347344924428	2.362917575272835	1.699025235599797	0.4893627458902115	2.456685212708807	1.710627114985475	0.3973051033336316	2.680854891249515	1.71178441865771	0.2170377639073777	2.859908363441903	1.716923509007526	0.06052763802158826	2.934385245372611	1.761357864614901	0.00534607814399492
243	8.066666999999999	2.37943751415589	1.198036901528972	0.5156461548141824	2.348094155570037	1.374903836777777	0.5005786676420542	2.326227710412087	1.517246153579335	0.4917718378140685	2.342612757183898	1.733307202478137	0.5198036147019491	2.317933245304822	1.696002019640796	0.5410129487368797	2.226515527266375	1.69853719550609	0.6528616454019656	2.080495880007958	1.68140660688112	0.8893412733928905	1.943620289432441	1.670412870380917	1.07963928771279	1.92390236199648	1.714857278108685	1.159888256383321	1.861847368535258	1.720995072843602	1.244734850477316	1.892425355118948	1.709725663645168	1.19696014784016	2.36342239923578	1.698729439991244	0.4907606119894085	2.455924642625464	1.710307351556946	0.3974101185518302	2.675436471769841	1.724114912015337	0.2120232499971303	2.841477453841785	1.741807284078392	0.04381113188587075	2.914503451284613	1.793310261098721	-0.01048036952880502
244	8.1	2.379488824481645	1.197778399105047	0.5157985870410223	2.348462541108546	1.374681421940845	0.5008996563158691	2.326722137197015	1.517006381815716	0.4925446815587177	2.343615717794325	1.73293091577128	0.521797364674642	2.318902635114486	1.695614333668058	0.5428511729430214	2.227003111775655	1.698522240073063	0.6543220619198873	2.071692594527711	1.693578766470041	0.8862136769648012	1.922322827786035	1.693668786267958	1.067418310749346	1.905776704694509	1.737091315366967	1.148190234495477	1.838732809308703	1.744787768729504	1.224159801590436	1.863782977343311	1.734971358148471	1.179748657821811	2.364315416667295	1.698397679032689	0.492490061221211	2.455544112643631	1.710117041948898	0.3978174119615342	2.667668104073258	1.734309556151437	0.20571024568796	2.817538569958101	1.76214830967557	0.02462130089138964	2.889644842084656	1.818128944853547	-0.02555456038132544
245	8.133334	2.379566833335685	1.197545541776905	0.5159627857431101	2.348889618764025	1.374480041467256	0.5012304051830647	2.32735554830962	1.516786431472283	0.4933740482117265	2.345007072975237	1.732523714755012	0.524036367653286	2.320207302911169	1.695218167961123	0.5449024331658184	2.227850596389313	1.698638105791388	0.6559620209111834	2.06148375164497	1.703952855436796	0.8806520477696308	1.899636628067457	1.713416592224668	1.050827520373469	1.883802031677983	1.75660878870026	1.131001590439548	1.811001128190206	1.763244390752137	1.192755717180302	1.831292552941099	1.750525190003603	1.156519449468108	2.365564112578594	1.698035731001415	0.4944594740637311	2.455584917643406	1.709995296216003	0.3985075846423131	2.658058875283529	1.741707117384553	0.1983615831223679	2.790938122581426	1.7768495371372	0.00536631004403726	2.860849346763971	1.835412119636878	-0.03895305388331907
246	8.166667	2.379671334011535	1.197345619837455	0.5161376813071099	2.349349390667546	1.374305071232973	0.5015668367796546	2.328084744895035	1.516592534897471	0.4942330359456678	2.346737515744145	1.732102059821706	0.5264074195694066	2.321797065605083	1.694829676572521	0.5470680773616921	2.229011047738864	1.698803967096506	0.6577036159763465	2.050513853256108	1.711650726037534	0.8729242740935539	1.876847838393544	1.728083341799344	1.030770597344848	1.859953020752467	1.769861493658291	1.110304313488982	1.779866790122636	1.782776727064686	1.157288779698588	1.797427477690676	1.758262360889309	1.127130559880172	2.367114669903985	1.697656745590068	0.4965683545240335	2.456047493380832	1.709866943478441	0.3994367919906592	2.647130092654035	1.745822771246085	0.1903544602308	2.763500381908182	1.785497994336998	-0.01258939541093938	2.82822685650325	1.845249458713418	-0.0565644311011549
247	8.199999999999999	2.379800827025369	1.197184760143957	0.5163219316413994	2.349816038010975	1.374161360184094	0.501904689605454	2.328867423833068	1.516430696783475	0.4950907127155798	2.348746053313803	1.731685472110599	0.5287971552515704	2.323612814008958	1.694465895654083	0.5492468180439352	2.230428385803406	1.698930773681982	0.6594687610180094	2.039271753974288	1.716156697373565	0.863324097796292	1.855446150543785	1.737017909263843	1.008523642087046	1.836131946034558	1.776325599239442	1.087625160653265	1.753712168312877	1.791519946728858	1.124765945715029	1.765263765997952	1.760726471308848	1.094998802509379	2.368904417210495	1.697277794025039	0.4987118785303574	2.456912191703621	1.709673061012841	0.4005466849177658	2.635312270655032	1.746539589709974	0.1820132195585603	2.736647038809088	1.788379922915007	-0.02859592408350218	2.79297802203548	1.848099155530865	-0.07728793428285742
248	8.233333999999999	2.379951357630376	1.197067752874128	0.5165140494158845	2.350264468755604	1.374053013256288	0.5022398446105565	2.329660415124509	1.516306012185864	0.495914447283302	2.350950419433091	1.731293944597393	0.5310915300429773	2.325579670125112	1.694142933968708	0.5513361004867207	2.232039069384745	1.698939727596449	0.6611810584797692	2.028218090329461	1.717181985161725	0.8522023690821607	1.835449908931434	1.739808627915096	0.9841926311467043	1.812669937246226	1.776045863263936	1.062828885016357	1.72824398477646	1.790128784431619	1.087814525866066	1.738429481337969	1.763385908158436	1.063196756098247	2.370853172178729	1.696917285661087	0.5007826380390314	2.458133650886806	1.709383525442685	0.4017698761031882	2.622962379890134	1.743916700303605	0.1736712587051621	2.71056715630339	1.785724561933927	-0.04281086602177081	2.757047280198975	1.843180038587687	-0.1016606378020832
249	8.266667	2.380117096224979	1.196997575919756	0.5167124576416585	2.350672228515621	1.373982989690746	0.502568472416582	2.330422137951111	1.516222216364185	0.496671395580715	2.353241115257659	1.730946923590147	0.5331841997575374	2.32760236246044	1.693874745394813	0.5532384025681363	2.23377549353759	1.698762011258687	0.6627741375574426	2.017976395751206	1.714517609337247	0.8401999969975804	1.816834547644608	1.736072463857946	0.9581099030246212	1.788746026980572	1.769225389551057	1.035986916600786	1.69756878525988	1.777989815404028	1.051055623778065	1.714876655922393	1.7605947532744	1.032293785471513	2.372860847235194	1.696594287148486	0.5026782670940529	2.459641231670459	1.708987579385323	0.4030353312068998	2.610220964530894	1.738145319952877	0.1655641427540215	2.68584784599669	1.777100049767343	-0.05552287000798999	2.723781448471804	1.830548062997923	-0.122330532241958
250	8.299999999999999	2.380290848015291	1.196975309349629	0.5169156242857813	2.351022295963825	1.373952918403389	0.5028874217528723	2.331121695278564	1.516181391057416	0.4973339128811783	2.355502811156308	1.730661834808584	0.5349894679126347	2.329584105179205	1.693672515178095	0.5548740858819319	2.235577095223214	1.698350237458626	0.6641977749361427	2.008957370326648	1.708092794047974	0.8278905863044835	1.799636496536548	1.725913652104127	0.9307166074544931	1.766104778352712	1.756555803843262	1.007869017324818	1.669337056449222	1.76138715593082	1.020694896448378	1.692250936442985	1.751212997772452	1.001561543086066	2.374826656764212	1.696326637226341	0.5043155171658155	2.461356220180645	1.708498033290642	0.4042799252576604	2.597117049372158	1.729521520734322	0.1579334817033846	2.662649707117243	1.762418939925618	-0.06695152529036813	2.69482940425502	1.812033265887537	-0.1374892092158468
251	8.333333999999999	2.380463914112322	1.196999934396421	0.5171221962631586	2.351303311951364	1.373962855307213	0.5031944113370765	2.331740567455681	1.516183668135609	0.4978820796519757	2.357622888588881	1.730453421642638	0.5364407381763227	2.331435319321569	1.693544584250274	0.5561832619706252	2.237391829192418	1.697688216529967	0.6654166946591044	2.00168195140505	1.698109826456587	0.8159794732517259	1.784734846297793	1.709832324427288	0.9033207528164379	1.746792730914169	1.738388799827547	0.9800084877001836	1.647335720812058	1.739387732116951	0.992910625697685	1.669963974297113	1.734286608823303	0.971274210512294	2.376654756875899	1.6961296724354	0.5056302161164624	2.463183819343049	1.707940102082605	0.4054448872441064	2.583969639553976	1.718341957543074	0.151120131437783	2.640880082368402	1.741751185402217	-0.07723657721639904	2.671034787800434	1.78872040530881	-0.1519395771021154
252	8.366667	2.380624987947292	1.197067396866307	0.5173310459428563	2.351504084895825	1.374010046218477	0.5034880215461892	2.332258508772481	1.516225478043591	0.4983037994980233	2.359461384323261	1.730327564639663	0.537483990212035	2.333047110908448	1.693491661810715	0.5571210026987692	2.239147997726374	1.696781259223584	0.6664026794009957	1.996794457270409	1.685049014091666	0.8054523689732006	1.773827921412265	1.688782627372074	0.8785867171632115	1.73315361024647	1.714981266232141	0.9553900048747306	1.636375429053829	1.70810493396516	0.9638622839260309	1.650813821103613	1.706954673226272	0.9447768701669954	2.37822746903622	1.696010371286146	0.5065728817842727	2.464985486665451	1.707325369726861	0.4064721281553022	2.571839372977446	1.704945318227771	0.145785285969923	2.621646596828945	1.716140707450688	-0.08538492675338478	2.655020931544721	1.762733824772947	-0.1606372589035537
253	8.4	2.380762885736471	1.197171224274296	0.5175412528667083	2.3516151252728	1.374089459832459	0.5037675643064192	2.33265508047937	1.516300475512703	0.4985934134744953	2.360890616701047	1.730282443841201	0.5380802392574036	2.334319584137252	1.693508322434939	0.5576574013696561	2.240765142929369	1.695653248765726	0.6671313792692077	1.994928708092739	1.669416798687908	0.7973097062962918	1.768091602127191	1.663879401217109	0.8583759743997014	1.72741416369749	1.686549599836368	0.9359472971129272	1.641454816582413	1.666581798225407	0.9342554492660514	1.639779096234344	1.669613824360293	0.923948286769339	2.379437171452273	1.695968139363563	0.5071094513551164	2.466610727812476	1.706654824444803	0.4073059032814504	2.562187010251888	1.689638166298088	0.142583079152883	2.606694643318873	1.686968059726224	-0.09031058865542271	2.647903785283206	1.733755028750287	-0.1613203050353483
254	8.433334	2.380868573415309	1.197303112388685	0.5177520527983074	2.35162837535565	1.374194490550304	0.5040329715261126	2.332901053726225	1.516400722575113	0.4987509367223116	2.36180479189567	1.730311562362539	0.5382148416581601	2.335163970214614	1.693585776967954	0.5577830542955077	2.242158367504773	1.694351343051631	0.6675904318777486	1.996381586537204	1.65182107929432	0.7923721765677001	1.76772985362415	1.636468906611266	0.844075668212885	1.728425879140091	1.653114446068555	0.9228513986206104	1.651655464994573	1.625720227115608	0.9143001126444273	1.642133959123856	1.625994704358212	0.9102471119264888	2.380193044828832	1.695997267490954	0.5072274749337944	2.467933545852251	1.705935206389837	0.4079058829534986	2.55601217300581	1.672933685415592	0.1419415933141081	2.597278376321645	1.655814235277816	-0.09134489640546958	2.64800752143268	1.700756247865896	-0.1585822696815248
255	8.466666999999999	2.3809351854669	1.197453641885155	0.5179628219200889	2.351536711268075	1.374317621909959	0.5042847308303862	2.33295996283487	1.516517611724865	0.4987827361822695	2.362118894566247	1.730405736100575	0.5378975728155454	2.335501864227752	1.693713789805075	0.5575092742410397	2.243237833623198	1.692953537834096	0.6677795865346213	2.000981400703596	1.633049357472919	0.791069485524337	1.772156860876604	1.60734762058686	0.836753990796418	1.733518841967975	1.615215722049819	0.916998121207939	1.656202826850892	1.584842993603372	0.9081793521704389	1.659177678333715	1.579880423781566	0.9060501594660089	2.380421664146082	1.696088621195828	0.5069373639364155	2.468863815093494	1.705187728778655	0.4082527266681759	2.553768919415742	1.655638645811651	0.1441749526831886	2.594466522194762	1.623844929101222	-0.08769273352893217	2.653761214381637	1.663189477599002	-0.1567621132165812
256	8.5	2.38095959163103	1.197613554520796	0.5181729604849238	2.351337946558282	1.374451861203809	0.5045237514728124	2.332799703826844	1.516643943239639	0.498700817521874	2.361795935890557	1.730559386961472	0.5371546477525171	2.335291999638655	1.693885929207457	0.5568636836285443	2.243933157722079	1.691572681412605	0.6677109806389024	2.008415707865526	1.614180743013082	0.7935296508179607	1.780871659751831	1.576816137448655	0.8374753621568717	1.741734749818544	1.575970531523049	0.919057317509351	1.656484960681436	1.541975863986546	0.9193754657937301	1.688077890545958	1.534560164035877	0.9133587258923541	2.38008856651056	1.696235272356843	0.5062645428194671	2.46934262148099	1.704438168174729	0.4083343626314809	2.555630738036877	1.638540492615626	0.1493409383936611	2.598831317247799	1.591805860309708	-0.07886669415105883	2.664294282115543	1.622061595123028	-0.1507297882381808
257	8.533334	2.380942333771445	1.197774154414192	0.5183818799484019	2.351037495658843	1.374590934492963	0.5047511598948692	2.332403574795534	1.516773907144473	0.4985200119717042	2.360871391163539	1.730769023658716	0.5360097495629113	2.334553690733272	1.694098529922197	0.5558753480607979	2.244223097924328	1.690345205984991	0.6674032839713163	2.018651190732067	1.596826946762391	0.7996133939220312	1.794532439527664	1.546216956039475	0.8473870099651329	1.754639371005021	1.539861016484459	0.929993482180005	1.667792420319548	1.502215610874537	0.9457600861323995	1.72077608346288	1.496983148393924	0.9312682235283181	2.379218131058055	1.696431265042206	0.5052333026326321	2.469350940439218	1.703706188947731	0.4081352436436086	2.561589635353374	1.622622452278213	0.1570163115238321	2.610773941364683	1.56141808187733	-0.06551059062865677	2.680483411779442	1.581240383148991	-0.1354421278988525
258	8.566666999999999	2.380886511552993	1.197927710996013	0.518588886501451	2.350646063570364	1.374729424526087	0.5049680908989521	2.331769069896524	1.516903017497452	0.4982567639604364	2.359428182925266	1.73103103919847	0.534492563184318	2.333346826304863	1.694348299510699	0.5545784709342572	2.24411345921892	1.68938744951254	0.6668788621589675	2.031697493417485	1.582500486392724	0.8088590204166134	1.813901293771685	1.517929883294781	0.8662251471971998	1.7722683039017	1.509840317225088	0.9493337519831363	1.688132974399744	1.474580189581129	0.9850581620760447	1.753829907426229	1.465552999803657	0.9581960321586215	2.37787521541554	1.696670800886115	0.5038732543165046	2.468894322377223	1.703012592211162	0.4076429761545663	2.571387206029978	1.608900710996563	0.1664686865035936	2.63000866733708	1.53500243168724	-0.04897921273167302	2.702964943919546	1.545289747732247	-0.1150636166232216
259	8.6	2.380798463519909	1.198067979065952	0.5187933464645116	2.350180400313098	1.374862954921109	0.5051757836198961	2.330909151033226	1.517027999583034	0.4979303580253315	2.357587612879798	1.7313393207276	0.5326652953788681	2.331762316637586	1.694630013088495	0.5530298596196211	2.243619563599198	1.688759458798686	0.666168168611586	2.047342519115197	1.571989641833271	0.8204155564364974	1.839006840347956	1.494306145302731	0.8915268697057034	1.794291420253283	1.487111273136439	0.974331218248496	1.714302832643107	1.45265410622812	1.026235321350284	1.78392504943132	1.438556890137388	0.9900864397117138	2.376161288911672	1.696947005811459	0.5022412938463316	2.46800695932863	1.702378011085269	0.4068649037012642	2.584615022158326	1.598083915084864	0.1769890005768846	2.656452653735556	1.5140430172463	-0.03014770928979778	2.732046086827141	1.518238717986981	-0.0953445898058143
260	8.633334	2.38068770629999	1.198190274151729	0.5189947485763965	2.349663236565531	1.374988237231171	0.5053757939052249	2.329849572805951	1.517146703162946	0.4975669906584273	2.355468627722137	1.73168668057502	0.5306456068260801	2.329892919424529	1.694937007977247	0.5513294150471023	2.242756975627157	1.688453281503843	0.6653275805133478	2.064736235590045	1.565476363891802	0.8333540787477739	1.868797325872398	1.476602819667401	0.9208602818529007	1.821646534499933	1.471902740993641	1.003094292857266	1.746861534554133	1.43343018576052	1.064722745115929	1.814517879272244	1.421449433021743	1.025455608513906	2.374181035038554	1.697253542929272	0.5004403211841411	2.4667365988403	1.701834636620254	0.4058429135118843	2.600486709974357	1.590713071167609	0.1880621820844486	2.689207709791842	1.499545479883518	-0.009204926110742122	2.76661347262863	1.501859385834166	-0.07662212469101909
261	8.666667	2.380565136437982	1.198291442218814	0.5191925887381049	2.349120198854821	1.375102932609696	0.5055698049604619	2.328625795375449	1.517257819853921	0.4971981620206555	2.353164469057771	1.73206460634217	0.5285955550332579	2.327816463607125	1.695260786210278	0.5496117597003221	2.241544506236626	1.688422098044656	0.6644392740226496	2.082295342627518	1.562842923486699	0.8467573753032167	1.900679863451972	1.465715548419317	0.9520506420642066	1.853021194911929	1.464908309767213	1.034077778165976	1.78530941623123	1.425145389640876	1.101606694738384	1.845955626312772	1.41634612420832	1.06196984182086	2.372021952988636	1.69758447596004	0.498609551776797	2.465127911609891	1.701440504719574	0.4046486972558628	2.617728780954192	1.587215415275826	0.1993026556311775	2.726116586689141	1.492102642925357	0.01393591613705006	2.804486728892095	1.495663389237456	-0.05566939764377011
262	8.699999999999999	2.380441099595939	1.198370517505415	0.519386351779803	2.348574891406489	1.375206228650559	0.5057594029495415	2.327276117499193	1.51736162754747	0.4968572832729309	2.350752251222093	1.732465183611609	0.5266976688289059	2.325604882343862	1.695593222230315	0.548028927245322	2.240022563493702	1.688616875826882	0.6636039907411643	2.098201521884042	1.56384581184152	0.8599009678314555	1.931732978289824	1.46187735338136	0.9835279808009593	1.884358700869252	1.466554787866997	1.0653541480841	1.822706334942521	1.431180636980525	1.14042548831756	1.876216483608583	1.420971325152511	1.098031052499635	2.369754306583089	1.697935509698455	0.4969025400572697	2.463210643020718	1.701256196998998	0.4033661734730138	2.634933724418596	1.587904496568315	0.2102459819695569	2.764083786831086	1.492391339174322	0.03846338097966824	2.84304585543205	1.498648408954068	-0.02881729397842835
263	8.733333999999999	2.380325181711336	1.198428367151162	0.5195753727738508	2.34805283744373	1.375298485145733	0.5059458310498171	2.325858679802959	1.517459474666601	0.4965767139711469	2.348320147260856	1.732880635005315	0.5251186321607532	2.323350086355277	1.695926658333006	0.5467227075607169	2.238282236193867	1.689017998961117	0.6629255903704423	2.111200952578534	1.568389752073235	0.8723461628415812	1.959781694341666	1.465542698886478	1.013945795026319	1.913939393300936	1.477332584731356	1.09513878082464	1.855996553909321	1.444739138171555	1.176707157743398	1.905685600438847	1.434664750423675	1.132210052527683	2.367456861935197	1.698302856064656	0.49545925721668	2.461024930760237	1.701340653375544	0.402078243077005	2.650546025166153	1.593097177393151	0.2200235996312896	2.799524869219312	1.501377729057908	0.06190816307952736	2.879264156989138	1.509909048777382	0.00310227587736364
264	8.766667	2.380227454709692	1.198466553520142	0.5197587054209066	2.347585221029428	1.375379996288387	0.5061296649954276	2.324465629353994	1.517552248721541	0.4963839956234095	2.345991084635532	1.733300174994219	0.5239817715748422	2.321180861364128	1.696251511354872	0.5458001414817136	2.236459469482234	1.689625910198812	0.6624875316838463	2.120516432766925	1.576497951770222	0.8837083424268031	1.983346912097476	1.477329771834397	1.042227430833619	1.939955652519937	1.498350821125265	1.121665400768698	1.884704016719289	1.463060348810677	1.206342877108951	1.931386147968621	1.458208451875575	1.162914387808504	2.365244697096038	1.698679785893977	0.4943860890773659	2.458652046260395	1.701741184249799	0.4008601857337586	2.663287961865962	1.602873325827173	0.2275672881992239	2.828964254938858	1.5193487879908	0.08067111540851096	2.909330480250742	1.529167006396648	0.02459746365977488
265	8.799999999999999	2.380158685198881	1.198486401092628	0.5199353616572149	2.347206345719856	1.375449949354232	0.5063109672402432	2.323206175776609	1.517638766784535	0.4963006187040553	2.3439181041535	1.733705530644229	0.5233723743006981	2.319248049762705	1.696553095528426	0.5453335667877309	2.234701247742378	1.690445449579695	0.6623434095409469	2.125819602582291	1.588092879605105	0.8936714050227987	2.000851021888429	1.497499161353189	1.067212254656714	1.959024058240245	1.529324078918752	1.14336769552052	1.905554488965833	1.487587416620835	1.227672785826762	1.95225666693345	1.490133026401386	1.188903101214787	2.363265676603783	1.699051860785356	0.4937613981761313	2.456225263804319	1.702479556250601	0.3997876043802394	2.672651731629556	1.616749552096216	0.2323313482535525	2.85105561379998	1.544979524817417	0.09311385548582538	2.931410633510882	1.557438617106596	0.03465651574446355
266	8.833333999999999	2.380128296823837	1.198489260528572	0.5201043880051083	2.3469465636577	1.375507103426583	0.5064893938025197	2.322180506062825	1.517716802694196	0.4963417996368802	2.342250696989594	1.73407583938504	0.523345763681701	2.317692462937149	1.696815657088787	0.5453676075227289	2.233142254765097	1.691489465611477	0.6625239818751548	2.12708856771967	1.602872941973559	0.9020840373188157	2.010941494270345	1.52500746583766	1.088131443900433	1.968989926285	1.566644148680251	1.160334969813014	1.915400025239174	1.523348887320374	1.241453561035091	1.964020402152921	1.529780128736552	1.208479116631715	2.361665552565866	1.699400949774533	0.4936395793778228	2.453899212849654	1.703542853126629	0.3989337348846984	2.678703268549446	1.633816067694737	0.2343237290868422	2.865974066249116	1.575966143860365	0.09917004287372956	2.945701778529684	1.594069188034232	0.03974129289789338
267	8.866667	2.380142185851106	1.198477147114083	0.5202650222867404	2.34682797080698	1.375550394422649	0.5066643421840364	2.321465476277918	1.517783340536238	0.4965157759844918	2.341096889030091	1.734388560961011	0.5239102860772418	2.316615149755878	1.697023537448898	0.545907707225636	2.231885937403415	1.692770358074193	0.6630279995556221	2.124609390236512	1.620462591957398	0.9088163583572899	2.012402158847233	1.558260791041288	1.104108382081517	1.969082271487387	1.60698218342655	1.173092687103587	1.913405315724926	1.571652440452444	1.241399704317617	1.965178093305351	1.572251509723397	1.220697769786575	2.360552540787081	1.699705741543823	0.4940379439435754	2.451819230456883	1.704877553198921	0.3983601834223278	2.681624278007489	1.653091512716711	0.2338056936277544	2.87373149166064	1.610312296275162	0.09884252225380688	2.952405980696023	1.637159812510368	0.04023589409638014
268	8.9	2.380203922122503	1.198452967817513	0.5204166615856141	2.346866317180596	1.375579248775352	0.5068348925541653	2.321117462921651	1.51783495557183	0.4968222495363975	2.340524747764262	1.73462081277509	0.525019330445233	2.316080381232596	1.697162049177479	0.5469138252355036	2.231005463911977	1.694278364762754	0.6638167706252073	2.118935428265652	1.640247854708661	0.9135853928852359	2.005674537869411	1.595145522745907	1.114421204147106	1.961396491552797	1.646778315995662	1.182627115563711	1.904794711982766	1.62169038359587	1.225696169085164	1.956624077252581	1.614495200065656	1.22658780400625	2.359999076534414	1.699943286541549	0.4949296004261469	2.450123777626431	1.706387523948322	0.3981105185795667	2.681772922264344	1.673578329574701	0.2312002855363234	2.874725631692625	1.646589157597235	0.09258476824424768	2.951984954839197	1.683734064292685	0.0359737495510076
269	8.933334	2.380314511300927	1.19842019731861	0.5205585966419243	2.347069233030711	1.375593510700268	0.5069997171019618	2.321165340801701	1.51786791022191	0.4972527059763741	2.340546882014175	1.734749074024199	0.5265912120431072	2.316103426366011	1.697216539825639	0.5483154826932474	2.230527889206589	1.695956046013936	0.6648227835917848	2.110601938181342	1.66110116016092	0.9160096553680501	1.992582416532598	1.633090013307585	1.118850107612689	1.950194381316301	1.68533292252917	1.188059384035903	1.905543523188019	1.659086948323212	1.19928613321268	1.941177127594638	1.65548544664227	1.227537689480608	2.360026868644786	1.700089729373419	0.4962570035895801	2.448911959468272	1.707964992926604	0.3982076472948051	2.679269558410114	1.694238728738435	0.2269962526759307	2.868730865221167	1.683248488857461	0.081372334932218	2.944545071623144	1.731272677750322	0.03121865720020442
270	8.966666999999999	2.380473307536807	1.198382178553147	0.5206898855594917	2.347436995175479	1.375593167584998	0.5071568798980195	2.321613435983124	1.517878471864908	0.4977877402454598	2.341163991060014	1.734751387917378	0.5285036588912758	2.316682462065948	1.697174121882865	0.5500065424683639	2.230448152996605	1.697681509251438	0.6659460242292814	2.099888431022597	1.681629405080634	0.9154941102972103	1.974458869179277	1.669700980473652	1.117024429514727	1.935384190827869	1.722601577184839	1.187127409381843	1.905735645381451	1.694023234873698	1.176275806151918	1.915635323930294	1.695214376801488	1.221392221423	2.360641520871647	1.700122036033688	0.4979252770501518	2.448264479373491	1.709476509897348	0.3986431234124722	2.674402413199494	1.713914233828038	0.2215575664794089	2.856323444544031	1.718570083751726	0.06639512881624064	2.931662211469275	1.774412652947585	0.02901678264043826
271	9	2.380677748107041	1.198342301949468	0.5208097086994773	2.347960801697878	1.375578669998903	0.5073042234525312	2.322441252141679	1.517863700516748	0.4984014756943134	2.342355149884059	1.734611262791278	0.5306074554400732	2.317795924533382	1.697026631891393	0.5518610015419437	2.230754569543612	1.699320669081588	0.6670809722224376	2.087626878822504	1.700413284535079	0.9116852981565795	1.952954364289852	1.702764387710455	1.108544181678567	1.917677405984229	1.758153614509434	1.178092001176478	1.897892916832017	1.72366510722735	1.155692723230044	1.885653693144273	1.732169608353267	1.207684883153234	2.361820901779891	1.700021490117731	0.499813165769649	2.448230694573502	1.710784500902288	0.3993815436702805	2.667365370522861	1.731439683184697	0.2149976014136121	2.83853185098342	1.750750943255399	0.0490078534662831	2.912982941959711	1.81039581252245	0.01516239353174376
272	9.033334	2.380922759438982	1.19830466755915	0.5209173794734479	2.348620019614284	1.375552028720796	0.5074394174603263	2.323601496839889	1.517823644413673	0.4990633312821279	2.344069074790287	1.73432502177993	0.5327519980065039	2.319393168635939	1.696775806220001	0.5537515994733198	2.231416746388877	1.700753416032588	0.6681298174780116	2.074640183186849	1.716192308851619	0.9044678659419791	1.929504517334814	1.730500753633869	1.093227822472165	1.898831593677973	1.789031367743144	1.161378019273101	1.875925385824288	1.75157134768756	1.129079346229441	1.854699185099631	1.764469180123209	1.186190160038954	2.363510082950774	1.699781197276334	0.5017931738438126	2.448820062838398	1.71177057192696	0.4003694366193111	2.658394494911913	1.745726728066578	0.2074424114111441	2.816781289443733	1.777879524017338	0.03079640676927976	2.887353954646439	1.840588194281236	-0.004949117902179366
273	9.066666999999999	2.381201589320548	1.198274125091794	0.5210122331381737	2.349381819796501	1.375517166967103	0.5075599999654572	2.325019788375147	1.517762393963008	0.4997405604806486	2.346218025985586	1.733905248112852	0.5348223809169539	2.321389397139958	1.696434942383547	0.5555778410538471	2.232391326340925	1.701893109527401	0.6690272737243617	2.061407044646218	1.728070521930802	0.8941430283202174	1.905275469563231	1.751738125787516	1.071885820889987	1.878992696881893	1.813435085913297	1.13776073517124	1.853774687700035	1.778943352896457	1.096076022211765	1.822624739003175	1.793108565793774	1.156526809985793	2.365616895368508	1.699410430232676	0.5037592874940851	2.449986571959766	1.712354831889299	0.4015474250009948	2.647609310975008	1.755609233287845	0.1991229517120288	2.791739730569799	1.797381494077273	0.01287907284775645	2.853727398853668	1.864381964220035	-0.02364547580180375
274	9.1	2.381506433816133	1.198256517359576	0.5210936109713964	2.350205611559939	1.375480531178738	0.507663397618863	2.32660459756705	1.517689153100229	0.5003971582586073	2.348712246050136	1.733384416948422	0.5367297071223469	2.323691686783607	1.696031888253058	0.5572574234621654	2.233627249921955	1.702696631923878	0.6697319767605426	2.048294744370907	1.735551836330218	0.8813015766499753	1.8807833205302	1.765855561709484	1.045593118368845	1.854672585041426	1.828815592210661	1.10857296565819	1.830768456192481	1.793815865270362	1.064195557482153	1.788835638214874	1.814354808604547	1.119051149633918	2.368042845045872	1.698937787198042	0.5056196479072891	2.451666969592708	1.712508730691064	0.4028502525159878	2.635379701046594	1.76018916403527	0.1903064045910643	2.76361983793487	1.807495604033015	-0.004724656053263408	2.812776517604776	1.879689320577894	-0.04591780719579684
275	9.133334	2.381827968379411	1.198257969113006	0.5211609487202746	2.351050408313969	1.375450169110272	0.507747247122824	2.328269112321794	1.517616467963659	0.5009967548377605	2.351462245225567	1.732809375016275	0.5383971863412795	2.326207794358464	1.695604535857129	0.5587174667481229	2.235073675557891	1.703169528745847	0.6702176037011229	2.035779048058234	1.738515205616794	0.8666106663840683	1.856932679632827	1.772535643130868	1.015395108657347	1.825359185388696	1.834141593479583	1.0749223754728	1.801098572605843	1.794109201087273	1.034577248587161	1.757167996885405	1.824935175377217	1.077460189643222	2.370691992979303	1.698406186854339	0.5072902837329317	2.453802410881707	1.712268727006677	0.4042133628780413	2.622051357581773	1.759395473668933	0.1811345863489732	2.732909914372052	1.807923056037428	-0.0223152910013182	2.768851434008647	1.883090570121501	-0.0715299731349579
276	9.166667	2.382155260001942	1.198283715158574	0.5212137543003552	2.351877807466388	1.375434224814293	0.5078096687945752	2.329935946182964	1.517557725943485	0.5015065248852125	2.354372666345963	1.732232765542204	0.5397721788004953	2.328843240863616	1.695193793338444	0.5599050366882012	2.236676344422117	1.703349914669577	0.6704765211708272	2.024285817256148	1.737134182567754	0.8507768555074947	1.834495834990974	1.771807737441066	0.9821777705240889	1.793183976097848	1.829119997084385	1.038266614975234	1.758185424105331	1.785523720692897	1.005354429389783	1.729605465539973	1.822019764795933	1.037156398626134	2.373467405133108	1.69786520821217	0.5087071246696867	2.456329125944751	1.711722935166686	0.4055812608364988	2.607953681922912	1.753950883494786	0.1718413511387549	2.70070185653245	1.799875392486787	-0.03952739877769922	2.726487712910566	1.874627093314901	-0.09601613469914021
277	9.199999999999999	2.382475486137734	1.198337430796077	0.5212516224949308	2.352653072730365	1.375440112368185	0.5078495654454005	2.331539481693398	1.517525929005419	0.5019018425057042	2.357341647466814	1.731710336910461	0.5408295845870128	2.331501823105441	1.694841873712152	0.5607930491122538	2.238372976596385	1.703294496135537	0.6705205341810303	2.014222843768815	1.731834868560739	0.8346792538797869	1.814043530248602	1.764377025264872	0.9470444157132391	1.762635920457448	1.814946026621724	1.001336338546194	1.701876871438016	1.775482817590112	0.9785030565224064	1.704183279108849	1.806248483344362	0.9996243493456453	2.376270884575514	1.697367664352311	0.5098317807592957	2.459163941777397	1.710987395440855	0.4069070103752683	2.593693541007777	1.744870441253742	0.1628689554017826	2.668700582871601	1.785143081076255	-0.05560994449913052	2.689676601375846	1.856696169555268	-0.1169087908715491
278	9.233333999999999	2.382774096504867	1.198420212811979	0.5212741928985355	2.353343315087191	1.375472838412552	0.5078665705560808	2.333016743895683	1.517530846343656	0.5021654633346715	2.36024213508525	1.731290367653886	0.5415604882326991	2.334069252959188	1.69458398610439	0.5613706241778659	2.240084227918263	1.703054095486869	0.6703721236028308	2.00588589183398	1.723191552675613	0.8192529489713388	1.795977950762373	1.751526442030416	0.911473901270986	1.739459180089463	1.795184650292892	0.9675214991966266	1.650031056638115	1.76362517886723	0.9555761847434184	1.680979833064915	1.780848475909612	0.9653310261858711	2.37898529477843	1.696959912662228	0.5106429382651627	2.462179911107595	1.710172339377872	0.4081463016588789	2.579980947778599	1.733166482131583	0.1547433012303175	2.639105539368044	1.765677456894049	-0.06953802600994592	2.660627951896717	1.832172800641724	-0.1324059108084195
279	9.266667	2.383035601492981	1.198530474681556	0.5212811695275189	2.3539176126916	1.375534450599125	0.5078609250359827	2.334307555005613	1.517577967699419	0.5022856935309397	2.362919555987446	1.731009355384737	0.5419541499120417	2.336411018160819	1.694445092089245	0.5616277777572459	2.241718381600524	1.702674497065275	0.6700536860298768	1.999422622998535	1.711832594549672	0.8053160893182297	1.780823857700938	1.734290721197933	0.8778132099802306	1.725668058994331	1.772170742772406	0.9392451826335747	1.623802902832607	1.744209543269347	0.9297150561752762	1.660408881009762	1.753899803605658	0.9336559010914133	2.38147349118696	1.696677779360035	0.5111226025303143	2.465228582347845	1.709377556321779	0.409258678502406	2.567636631707781	1.71954210656335	0.1479420394281665	2.6135929169884	1.74241568813802	-0.08084976478662098	2.638911016617545	1.804675624228144	-0.1424656136838659
280	9.299999999999999	2.383245446487976	1.198663218270336	0.5212724014357297	2.354350087538433	1.375622794995978	0.5078335094588409	2.335361263359126	1.51766649860001	0.5022572150239215	2.36520190672368	1.730884753409271	0.5419942077349162	2.338384508548191	1.694434180797085	0.5615539628784232	2.243182959135508	1.702185582764168	0.6695847001295442	1.995154613287811	1.698378892781235	0.7937445363148583	1.769928368281375	1.713106733836867	0.8495746165128826	1.719513753996496	1.745976854694232	0.9173575100273917	1.6192271782841	1.720998396562256	0.9080072746036741	1.642927532379975	1.72842534056616	0.9050541813209114	2.383586237227498	1.696539834911203	0.5112530204422975	2.46814071586804	1.708682227336864	0.4102054374105306	2.557699434025704	1.704590557451422	0.1429441251768045	2.593636625610491	1.715839507444764	-0.08917165798846918	2.623268951241152	1.775066236383673	-0.1499448254650594
281	9.333333999999999	2.383391007311615	1.19880991516614	0.5212479776854221	2.354620904305278	1.375731351234471	0.5077859746777859	2.336132774976974	1.517789048209788	0.502082310646064	2.366920930866642	1.730912857273653	0.5416722450266911	2.339852379585436	1.694543215318923	0.5611482181160379	2.244394608074866	1.701598297145292	0.668987866003886	1.99350284210566	1.683196270494206	0.7854184244533519	1.764075975259894	1.68780639597102	0.8291487077696863	1.717326169628742	1.716294761766345	0.9014458979187256	1.623848390608659	1.69067729393673	0.892427711143142	1.631634351702805	1.699868578867408	0.8838426921801508	2.385177994955106	1.696544868425528	0.5110272834342005	2.47075673696547	1.70813788369082	0.4109599957001487	2.550945241441888	1.688941218470793	0.1402078327370607	2.579727733157512	1.686687280998907	-0.0941789138066734	2.614087961767339	1.743104533611053	-0.1587775000505509
282	9.366667	2.383461906120169	1.198959622083201	0.5212081710950111	2.354716099818027	1.375850603533394	0.5077206321148817	2.336583132103042	1.517933806658222	0.5017707602656873	2.367920645477679	1.731075588424912	0.540987857649489	2.340687680046875	1.694753015441784	0.5604186694182938	2.245270355124287	1.70092016316704	0.6682842064187831	1.994767008690489	1.666858995931415	0.781098234004393	1.76359116668022	1.659302862846683	0.8183311822810604	1.717494124184083	1.683936778098094	0.8925452556297583	1.629414527698533	1.656362317455952	0.8843631689156151	1.63227255036664	1.662459282397316	0.8759672539012061	2.386115547357993	1.696677609565779	0.5104498139412941	2.472926834782537	1.707765962998219	0.4115028289132464	2.547989611463984	1.6732652600354	0.1401430623271998	2.572555693455583	1.65655510758682	-0.095170193584164	2.613174593794157	1.709143601066352	-0.1641423650714171
283	9.4	2.383450921496391	1.199100029522781	0.5211533828643543	2.354628552270183	1.375969347746709	0.5076402969779594	2.336679733147268	1.518086574550966	0.5013383166164846	2.368074459324319	1.731346065025023	0.5399515134816057	2.340785710284728	1.695038050400192	0.5593834407349273	2.245727594043143	1.700160610680735	0.6674912841331599	1.999000280724525	1.650283021339241	0.7812669987126126	1.768433210168852	1.629817178879874	0.8183114955315529	1.720222673487899	1.650565755490507	0.8926239200409216	1.635678600434285	1.618966067476439	0.8884744604698734	1.644409721304827	1.617135827535549	0.8840274059756593	2.386292257151193	1.69691365125333	0.5095371060429335	2.47451533048849	1.707550374329036	0.411816525360558	2.549262383588313	1.658250582793975	0.1430523727691984	2.573807645724515	1.627239355836482	-0.0912021622453547	2.622133617101861	1.674029246346608	-0.1629093525395707
284	9.433334	2.383355224683935	1.199219607865892	0.521084110627791	2.354359224102462	1.376077195837023	0.5075479992873937	2.336403539334798	1.518234648555792	0.5008034055705533	2.367331945819055	1.731699590782199	0.5385807740891522	2.340101928050859	1.695375746898681	0.5580665418096067	2.245708049247805	1.69935440577813	0.6666203909765797	2.006190904089749	1.634304584184408	0.7859142785564902	1.778579413495506	1.600513073789624	0.8286867487546287	1.725687508661387	1.617685959444377	0.9019300561363099	1.640781334726104	1.579560621415167	0.9088815733957818	1.662833279140186	1.576374767627925	0.9028562314968472	2.385664579418179	1.697229372201233	0.5083112330503137	2.475428979030998	1.707459395683021	0.4118792557249478	2.555112879120297	1.64450841456817	0.1490071542975655	2.585601296065916	1.600035205727069	-0.081605473026145	2.641558565622289	1.639520672394833	-0.151971397178035
285	9.466666999999999	2.383178054664112	1.199308524941634	0.5210008882593447	2.353919390498908	1.376165658604129	0.5074467408378027	2.335759763917268	1.5183687071416	0.500185510675208	2.365752355243844	1.732118863563326	0.5369084692411527	2.338681207273808	1.695750399262834	0.5565037052126737	2.245191909289664	1.698550693642482	0.6656800982165307	2.016376084337296	1.619612187206792	0.794730097174112	1.7942311537213	1.572055505915252	0.8483926357486492	1.735866697384783	1.587708127955949	0.9200436219507271	1.650203300135084	1.542422833400484	0.9474081925637023	1.685850947307874	1.545773774802337	0.9292228169630438	2.38427977460847	1.697607203192106	0.5068030302797679	2.475628166828123	1.707457466556313	0.4116612469299578	2.565440152587823	1.632596687803149	0.1576206126650866	2.608336663035584	1.575983412002593	-0.06698357094658067	2.670842074420571	1.607016655162631	-0.1350069355286258
286	9.5	2.382928069000549	1.199358869069638	0.5209042380311454	2.353329722548156	1.376227885519992	0.5073394143594303	2.334776761700085	1.518481800563261	0.4995054839517276	2.363469534693344	1.7325889604999	0.534985062803044	2.336631766512192	1.696148867075298	0.5547433513256984	2.244191867483136	1.697785325125477	0.6646803987641074	2.029464505854084	1.606609941460222	0.8070493118743061	1.815518447376481	1.544896774533644	0.8757770234067394	1.754200143178847	1.562907740343572	0.9461580105620145	1.672311283372236	1.513296364250781	0.9896143113521507	1.716847682628703	1.520852956119736	0.9635379798934119	2.382249190317473	1.698031847929306	0.5050556579903186	2.475117820823993	1.707509158250565	0.4111359009900872	2.579683080884697	1.622867827450596	0.1682679644304238	2.639493137744783	1.555727354002962	-0.04868761031594187	2.707799411942432	1.579247513403218	-0.112934973303603
287	9.533334	2.382617132754356	1.199364199269895	0.5207947194962321	2.352618738706341	1.37625765364842	0.5072289891922611	2.333502363352914	1.518566995211409	0.4987881585242213	2.360642718572391	1.733088268289599	0.5328773519941825	2.33408942771276	1.69655330261311	0.5528470335628677	2.242754847151033	1.697084880386119	0.6636406989799419	2.045105936846624	1.595809224813339	0.8219149796799448	1.842379398410925	1.520522876996453	0.9087986821615207	1.78186990492603	1.543489156331123	0.9788786521708545	1.699824963031556	1.489734892681957	1.020682645326416	1.754528836326665	1.497099306292583	1.004488035851764	2.379708324437375	1.698482440490255	0.5031274916664561	2.473928455772935	1.707582276928182	0.4102941505173215	2.596767183962686	1.615728853566579	0.1802740834870232	2.675255158768952	1.540347277185095	-0.02779839638792349	2.748419314280452	1.559428512856013	-0.09161887973590499
288	9.566666999999999	2.382260299170923	1.199319544940558	0.5206730434378066	2.351825707222212	1.376249405696139	0.5071185999937028	2.33201185591651	1.518617289072976	0.4980628123594816	2.357476513586666	1.733588375971594	0.5306691467014336	2.331233261243031	1.69694133451673	0.5508898441768912	2.240981049767969	1.696498159573845	0.6625922589636676	2.062602062401626	1.588332252369381	0.8380268384339222	1.874329526408172	1.502341689829534	0.9448391649875427	1.818667008012075	1.531065402718104	1.015975757219014	1.738524716471373	1.473210856878528	1.051083308020972	1.797742117026292	1.480023243610991	1.049264011903377	2.37683537461219	1.698932148362069	0.5010940738029256	2.472155815710782	1.707659898395092	0.4091575531366447	2.615426423178842	1.611883142425295	0.1928963352390571	2.714134075112581	1.531464690364682	-0.004517855218775162	2.791207274952671	1.547802586028971	-0.07014903410125373
289	9.6	2.381873657435488	1.199221991297244	0.5205400990892961	2.350993812768051	1.376199230105773	0.5070115273198792	2.330392413043375	1.51862734998375	0.4973637075372901	2.354177314132154	1.734061931068834	0.5284778040578777	2.328247373216992	1.697291781626905	0.5489733675812476	2.238994164269785	1.696080240067322	0.6615889436947332	2.080469393128097	1.585097306433881	0.8539638576417482	1.909475181655114	1.49267338215819	0.9810546695846024	1.860738284053718	1.526355243105161	1.054107547528916	1.787640110078793	1.466464574848832	1.096628755780987	1.846583370024163	1.4755498560932	1.093801665685614	2.373813921248639	1.699355500380899	0.49905971601487	2.469929887242701	1.707744064294341	0.4077820768387178	2.634328307197827	1.611808174863619	0.2054616571912495	2.754866752441689	1.530034448224738	0.02118817905802171	2.834774365680514	1.544456388074232	-0.04393986046104905
290	9.633334	2.381472799093323	1.199070972490575	0.5203970416866723	2.350165955229736	1.376105395105898	0.5069112151125781	2.328735041292392	1.518594450035792	0.4967301776317579	2.350941359146562	1.734487161863526	0.5264614538767705	2.325311528490091	1.697588020300407	0.5472330216005616	2.236942440835397	1.695871473023452	0.6607189515974732	2.096701889297548	1.586540682494735	0.8687866415211991	1.944566501111729	1.492757215505468	1.015898748076608	1.901128760751065	1.529316356284322	1.090624868740824	1.836801509809596	1.467171666127539	1.148748084005173	1.892138687096045	1.484448513125795	1.135199374322677	2.370818724960286	1.699732498911451	0.4971607289669133	2.467392265453121	1.707853471556258	0.4062541667650751	2.652055525774827	1.615730270461536	0.217274950691323	2.794816600660558	1.536645259073697	0.04825163166168596	2.876102589304437	1.549901459285471	-0.01203280059076521
291	9.666667	2.381073277601295	1.198867955588486	0.5202452494428114	2.349387802992525	1.375967868396759	0.5068210055761432	2.327143919401165	1.518517549113291	0.4962015230790837	2.347979785117321	1.734845092959303	0.5247793491488438	2.322621411913881	1.697816104990798	0.5458057193699304	2.235010184644176	1.695919047594691	0.6600810036681112	2.109749078505416	1.592680160076164	0.8820614122627433	1.976110301717415	1.502878032919263	1.048188770635673	1.935508852587641	1.541514122932999	1.123421966115517	1.879522096770568	1.47893690418611	1.196616441197455	1.928631501125867	1.501449044431324	1.171759893103215	2.368038335382377	1.700045737784209	0.4955342779422588	2.464708804387246	1.708025550529769	0.4046723801467156	2.667383443338519	1.623662761939999	0.2274198583642862	2.830667719261493	1.551294836512545	0.07375160667266997	2.911308023813597	1.5643584418772	0.01577628692909977
292	9.699999999999999	2.38068894118339	1.19861606993642	0.5200863433136456	2.348704114202673	1.37578742770257	0.5067438796768453	2.325732792667359	1.518395600215635	0.4958124655406058	2.345494557720778	1.735113166058784	0.523558339035275	2.320365838406826	1.697959846709564	0.5447996506984225	2.233382153146112	1.696255130507552	0.6597515336245972	2.118738631530911	1.603108861798424	0.8935546392264201	2.000989319865327	1.52205705112246	1.076504556802889	1.960180589411114	1.56422931986038	1.150065880658272	1.90913369224371	1.51131151041312	1.233556382855867	1.958290418968141	1.522508203331264	1.202078541080483	2.365659525996822	1.700274745951296	0.4942948138898731	2.462059962830281	1.708297704178898	0.4031390554003511	2.679491048556999	1.635276634866748	0.2350689211884849	2.859582053731516	1.573051409799676	0.0943990305884284	2.93792756380834	1.588563580474015	0.03361867159484724
293	9.733333999999999	2.380331525483025	1.198320135710352	0.5199222730770519	2.348156166912204	1.375565677632137	0.5066824490928244	2.324613073557152	1.518227327573738	0.4955912445577313	2.343647392901429	1.735265324908779	0.5228790610976708	2.318697128877451	1.698000981563472	0.5442817450273205	2.232203035928976	1.696885234921245	0.6597678350768859	2.123486010915672	1.617130333451819	0.9031097324625411	2.017497197860485	1.548365985872488	1.099752620459705	1.974482342044769	1.59565927771853	1.169889371257987	1.926975202138487	1.558112988229271	1.258553409509633	1.981981188064116	1.547708528994294	1.225757937026221	2.363842942232917	1.700395868005579	0.4935247442033633	2.459625741759253	1.708691811495767	0.4017565563336056	2.687983517198056	1.64995825660973	0.2397407868178618	2.880132960450923	1.600401180612294	0.1081476763683872	2.9559358094006	1.621342373679312	0.04633234313383429
294	9.766667	2.380010485610547	1.197986972440804	0.51975517412985	2.347779920159895	1.375305964098779	0.5066388402230075	2.323876085970365	1.518012542483909	0.4955561232808398	2.342549215021212	1.735278013140212	0.5227654763771834	2.317720620632478	1.697923963290726	0.5442706875618237	2.231563707708149	1.697791253036615	0.6601244388467409	2.124349620510907	1.633903907087446	0.9105633521419025	2.025397744727087	1.579503475428434	1.117336078549682	1.978937549157252	1.63226061025589	1.183520902078211	1.932272433054529	1.608271765029047	1.271643879375389	1.992130392426658	1.581612608630022	1.242441127659377	2.362706378303377	1.700387389250729	0.493261221596754	2.457562962438763	1.709189727630088	0.4006088441844396	2.692852048902652	1.666794003203764	0.2411776397017091	2.892162655417556	1.6315172887472	0.1135946838578538	2.966256101276934	1.659176769954518	0.05391353860067069
295	9.799999999999999	2.379731884770967	1.197625109174397	0.5195871214810749	2.347601981357903	1.375013201930167	0.50661452468228	2.323581196713311	1.517751958397316	0.4957141640711746	2.342241676548297	1.735129210388983	0.5231917142840929	2.317478765587266	1.697714875137548	0.5447416294151747	2.231477445270571	1.698915483448894	0.6607708338544455	2.122029929759191	1.652279035775621	0.9155805163399235	2.02502324969449	1.612761044453324	1.128252582667895	1.977132982631894	1.669469894716992	1.191834459602848	1.925929253165375	1.660072213046659	1.27512589611313	1.98870801071212	1.628054195894161	1.250397029315759	2.362305842812663	1.700229213175364	0.4934993427331709	2.455982027614696	1.709751393801863	0.3997575561536547	2.694275539848692	1.684708472292043	0.2395871881820161	2.89572904175213	1.664263296079765	0.1105529339301315	2.968091535560661	1.700158524262092	0.0523307330337824
296	9.833333999999999	2.379500254047652	1.197245027410599	0.5194200286978243	2.34763784403422	1.374694483887491	0.5066101478511841	2.323750176736066	1.517448831451206	0.4960608170104059	2.342704993796731	1.734805249718818	0.5240962027724569	2.317956589501393	1.697366571395203	0.5456376093961772	2.231909803731347	1.700163138163493	0.6616324225286015	2.117087613651964	1.671022917737907	0.9177401970479578	2.016969386131298	1.645998567921907	1.131587907295837	1.972490051979386	1.704938894733663	1.194937413132903	1.928191738069041	1.708600935395798	1.277424013872071	1.977865277494803	1.675144238612387	1.249995854324487	2.362638495594398	1.699909115932552	0.494200075168807	2.454949771910076	1.71033587586996	0.3992411423930914	2.692549609101754	1.702788615492934	0.2354809883116147	2.89129845986367	1.697127136645829	0.1000520442782586	2.961078390350025	1.742767478786156	0.03855452466360301
297	9.866667	2.379318897246426	1.196858224217803	0.5192556452394635	2.347889701469002	1.37435843285751	0.5066256350569502	2.324371391104045	1.51710913651232	0.496584991339085	2.343866947264782	1.734303355603743	0.5254177733433694	2.319092124107269	1.696880227305966	0.5469010145623261	2.232807067023113	1.701426652546306	0.6626445873041849	2.109591323488024	1.6892687573768	0.9168703273720922	2.000775268857224	1.678800683692188	1.12715614502461	1.963786802324555	1.737692635443891	1.193550942309884	1.922443309165883	1.744649458675648	1.282105035622118	1.960474209223503	1.71719300784173	1.241752217627311	2.363649056670399	1.699425132291593	0.4953181501465875	2.454489552415564	1.710911028179197	0.3990850042068518	2.687949753236534	1.720274137438274	0.2297031252037927	2.879591648201742	1.728974081027768	0.08477605875690641	2.946462412289914	1.784311613415283	0.02174533580930822
298	9.9	2.379190062562455	1.19647632727935	0.5190954315489795	2.348346681926871	1.374014447061173	0.5066600581482115	2.325413853773813	1.516741361927253	0.497269987401486	2.345662488107371	1.733632999607457	0.527073441261613	2.320826142450538	1.696267535944619	0.5484605285987167	2.234135265001341	1.702621565927011	0.6637487429114766	2.099916602145206	1.706011094793529	0.9129157100520633	1.977627849800689	1.709648545742092	1.115210885846933	1.94942546174576	1.765861029190277	1.18665068602085	1.903638517185415	1.765390645689215	1.278821476634105	1.933110921404688	1.755092739142403	1.225236482703024	2.365277945975373	1.698785106635462	0.4967859540854329	2.45460834970914	1.711416457492003	0.3992844092403224	2.680836433028741	1.736229925175849	0.222876247611873	2.861897082062233	1.758387690850932	0.06741434846498238	2.926062696176285	1.821235802553801	0.008523705705226901
299	9.933334	2.379115223244025	1.196112199676552	0.5189404660250255	2.348986080429244	1.373674404683323	0.5067115183074817	2.326834458374297	1.516359524425426	0.4980925029974833	2.348056957286685	1.732826222281886	0.528968943621585	2.3231190219969	1.695558531926285	0.5502369712200477	2.235878186823703	1.703708825202189	0.6648938387338214	2.088786228400931	1.720286673446684	0.9060004378106451	1.950633654740201	1.736099247219611	1.096877362279834	1.930551385518017	1.788887485698954	1.172720066769117	1.872293464043502	1.783718268932055	1.252340180543731	1.894729345700414	1.786454599765653	1.200332229624329	2.367483660252079	1.698016544514165	0.4985206196918961	2.455316420788664	1.711794492614706	0.3998069721558335	2.671740894815451	1.749832474547238	0.2152033602858996	2.840076498736552	1.783993914677125	0.04943176516146949	2.901430627481172	1.852589536457766	0.0008210000030060149
300	9.966666999999999	2.379093863001939	1.195778736134739	0.5187914822578988	2.349776251558612	1.37335128265894	0.5067773506580092	2.328578948570207	1.515980597042196	0.4990224640948014	2.351006669701814	1.731927652062439	0.5310178318859547	2.325921634384018	1.69479199686775	0.5521547651767197	2.238005382294518	1.704663156665952	0.6660386793209782	2.077173585203052	1.731574805750906	0.8965087157995505	1.923948697421029	1.756928659638634	1.074140726895924	1.910810619536595	1.808359746757748	1.151801747536646	1.84096687086273	1.811422591743959	1.207959205244841	1.854124333099753	1.808413709205016	1.168641168166276	2.370214205286108	1.697159644369981	0.5004385364245761	2.456598517867638	1.712008206989898	0.4006033015715584	2.661085426384753	1.760365003850785	0.2067101571854416	2.81526885474972	1.804145681584122	0.03107393633677771	2.872140667032226	1.878540697332897	-0.002479837196207559
301	10	2.379121441723287	1.195488081009551	0.5186488173697523	2.350677185127425	1.373058331791138	0.5068544087755467	2.330572862505844	1.515622718942639	0.5000238358101984	2.354416791650257	1.730988236139467	0.5331403665822773	2.329138824006148	1.694010195745435	0.554139374269586	2.240439074340114	1.705462901712229	0.6671448779976061	2.065588332371723	1.739679852444217	0.8847895894330671	1.899227774909623	1.772093040157366	1.048206572161235	1.888888548075294	1.824558302386085	1.124699412522093	1.811324594299912	1.834826028885112	1.167228573797534	1.818147955867448	1.823048440289127	1.131929375994168	2.373374778281957	1.696261920817636	0.5024571914131837	2.458393530703829	1.712032315544869	0.4016132505539042	2.649037636367739	1.767284642689758	0.1974186289168809	2.787401239151337	1.817789059522373	0.01179024254637308	2.837720660393092	1.897075141161843	-0.01142734080625413
302	10.033334	2.379188795991921	1.19525108201786	0.5185124554484251	2.351642921739117	1.372808284487248	0.5069393560551448	2.332726256124337	1.515303731133979	0.5010577043506159	2.358152147177312	1.730060528490843	0.5352532991204874	2.332638898999071	1.693255930131161	0.5561118004435972	2.243068205361087	1.706092208824001	0.668172562119361	2.054064783867201	1.744617366347082	0.8709528818720529	1.875779189844001	1.782128949095416	1.018931097759336	1.862357457788834	1.835884041644783	1.092110289057721	1.780012116825737	1.845475483125331	1.130617685153105	1.784269423526756	1.834078505783302	1.088608530425026	2.376836898281804	1.695372936190655	0.5044910621290576	2.460616548610821	1.711856542478655	0.4027730079265318	2.63563978524967	1.770350603042323	0.1873914275291789	2.757056795392205	1.824538828315933	-0.008226866569299666	2.799860567613084	1.904044508306507	-0.03554958781391579
303	10.066667	2.379282639767795	1.195076688797142	0.5183821137687554	2.352624517624464	1.372612525295931	0.507029018720476	2.33493614508226	1.515039786738649	0.5020862834592303	2.362039357127462	1.72919410176216	0.537282030277313	2.33625946483969	1.692568840065907	0.55800137655071	2.245758616932015	1.706525098241203	0.6690904190581339	2.04268523069599	1.746067430072825	0.855338912890134	1.853256070522424	1.786206145297433	0.9868365000393481	1.831257096095436	1.839762166829109	1.055007307149269	1.747511443198624	1.84398081654012	1.094502982157811	1.753228181305843	1.840853607934349	1.041202803337602	2.380437088886354	1.694540075087511	0.5064616384428289	2.463139979164122	1.711471946088144	0.4040168631152131	2.621051907828413	1.769350809865476	0.1770032734748798	2.725587297839693	1.823978829467692	-0.02766639480106062	2.761270168565981	1.898554085829025	-0.06705501111789168
304	10.1	2.379386346185453	1.194971015952084	0.5182572102163761	2.35357141852241	1.372480050789397	0.5071204892901942	2.337088709517871	1.514844113516955	0.5030745908182122	2.36586992756699	1.728432818332062	0.539161611275548	2.33981299539648	1.69198300979328	0.5597489293241846	2.248364798221488	1.706717127835095	0.6698816029214424	2.031943013155417	1.743397669886815	0.8389013374576813	1.833235922791039	1.782441804657808	0.9545420744169608	1.79728285840997	1.833935283228133	1.015842100015431	1.710841343994946	1.831222075050613	1.059351371200706	1.728156125555008	1.836794827193639	0.9964959578059389	2.383977237064115	1.693805802485501	0.5082972556858704	2.465779997458389	1.710859723640041	0.4052729107014683	2.60559393750026	1.763870265374458	0.1668032760699244	2.693756962680271	1.815141248017958	-0.04566794574016834	2.724139369815049	1.883963323465116	-0.09560901972678057
305	10.133334	2.379481280854067	1.194937839876845	0.5181367838238139	2.354436040890029	1.372417992647152	0.5072110741301038	2.339080087394195	1.514728025612911	0.503991569163033	2.369447719360567	1.727817821568723	0.5408388555991733	2.343123431748723	1.691529803729338	0.5613061021446917	2.250745483534113	1.706643573033748	0.6705355198440709	2.022301537915701	1.736178361882161	0.8227464347867499	1.815817157601228	1.769858251976054	0.9234407046045046	1.7634957124729	1.817455631066493	0.9759864433549111	1.671015476377634	1.809838088787675	1.0221427510409	1.708194500665412	1.82239460116715	0.9577421588332231	2.387272027069558	1.693209936913781	0.5099378805106077	2.468350174014054	1.710025586355718	0.4064738461981195	2.589788386772362	1.753819834012748	0.1573542010582346	2.662371810984147	1.797734302966999	-0.06175456164342295	2.69019363369114	1.862692833138981	-0.1194599338470512
306	10.166667	2.379546729183218	1.194978505972733	0.518019551955355	2.355174467412231	1.372431152486557	0.507298359992449	2.340820347647495	1.514700008694397	0.5048108945655283	2.372590088004327	1.727383531135035	0.5422660605293307	2.346027622424418	1.691234967857901	0.5626301788415117	2.252770267001492	1.706302573191858	0.6710427287583098	2.014307500786621	1.724459168193362	0.8080834650542593	1.801224460428847	1.748836464478128	0.8950356534409463	1.73533223393687	1.791672093047747	0.9381539466916312	1.640141138733788	1.779706992788386	0.9836572398224026	1.690966349962687	1.797654504587525	0.9217667078069935	2.390151920187498	1.692785854351875	0.5113321545079428	2.470671058236415	1.709007678953213	0.4075617811166534	2.57419094451416	1.739567843589862	0.1491823460073229	2.631944859030844	1.77248223390488	-0.07545720153066567	2.660754146119349	1.834847724608528	-0.1371867903227242
307	10.2	2.379560534660152	1.195092292369152	0.517903874404177	2.35574699173393	1.37252214849539	0.5073801644109572	2.34223465369772	1.514765762977091	0.5055101386551609	2.375126040573248	1.727156799583139	0.5433911997912828	2.348375182431914	1.69111807609068	0.5636759007813258	2.25432197031106	1.705710118094236	0.6713885162761444	2.008570059720273	1.708653938342252	0.796102104789558	1.790259735902642	1.720306624660243	0.8713896498619075	1.71573911079943	1.75795351351579	0.9056991977466392	1.621931003509074	1.735668118796062	0.9447173064816301	1.674601430634053	1.76219008197626	0.8867717189962377	2.39246161778277	1.692559765068862	0.5124295792171485	2.472580644656684	1.707870487025396	0.4084879523721583	2.559591283071554	1.721684511445864	0.1427711729527232	2.60340209361389	1.740464632718149	-0.0862439388905509	2.637112432419185	1.800146702249197	-0.1463439102001522
308	10.233334	2.379501475327835	1.195275610650614	0.5177877429576634	2.356121466268573	1.372690228513726	0.5074544826704607	2.343269025169533	1.514926383981374	0.5060705546378816	2.376927502883166	1.727149598146638	0.5441561642240034	2.350052797663455	1.691187102846444	0.5643934210202725	2.255321094087877	1.704886676400369	0.671553054259759	2.005851765904424	1.689312912433985	0.7877161313289507	1.784576364966287	1.685404043666356	0.8546682895398907	1.705746010852426	1.717177156471	0.8807173064562016	1.615824806585409	1.680263532395847	0.9096555618327438	1.663859210821826	1.717081400709375	0.8554782721884252	2.394086155212041	1.692543780813642	0.5131793127655964	2.473973106487093	1.706672405198083	0.4092163253994896	2.54702787845625	1.700673587530048	0.1385391054124512	2.577935132844661	1.702628279278384	-0.09376953116970305	2.620186154889648	1.757837421772552	-0.1516237403137061
309	10.266667	2.379350930782643	1.19552145780462	0.5176689964477363	2.356272808094241	1.372930419437036	0.5075196746964727	2.343885599216696	1.515177105879334	0.5064796403906169	2.377884164310266	1.727355362588299	0.5445109763130012	2.350962286545691	1.69143538095236	0.5647392518078476	2.255717022025374	1.703869724811824	0.6715196284353592	2.006820200223586	1.667142509462078	0.7834983330073095	1.785866017508596	1.645116509408031	0.8466163764757888	1.705896126790839	1.669542641357067	0.8645983295183375	1.619091148766291	1.624029725333567	0.884419353347023	1.66609134989653	1.666871530602777	0.8349556015703037	2.39493304726886	1.692732493127745	0.5135433107469034	2.474802280409518	1.705459856975186	0.4097363396754475	2.537545443816893	1.677192436098511	0.1370614756781258	2.55724417172373	1.660284993845531	-0.09715773797477495	2.611055596584384	1.707347110425246	-0.1530083910725586
310	10.3	2.379093513337696	1.195819722781917	0.5175452957153934	2.356181084181974	1.373233816899207	0.5075743891540547	2.344053987934513	1.515507745284806	0.5067300905371921	2.377866834342278	1.727750814987673	0.5444100245979221	2.350991282489374	1.691842631034513	0.5646730033095972	2.255461924792769	1.702706555500456	0.6712715732171242	2.011686145954098	1.643015466275495	0.7835975890187943	1.794838376605129	1.600724913654819	0.8479594419811284	1.71549169832008	1.616007449148514	0.8588875817494476	1.628291073061426	1.573023322044999	0.870174660638505	1.681566259763381	1.614486595677789	0.8299921798032447	2.394902322226674	1.69310495711025	0.5134923545900271	2.475043349963652	1.704268901640952	0.4100545287976576	2.532068991483849	1.652336266296946	0.1390250963009723	2.544141044364816	1.615957928120487	-0.09483598457348885	2.610638206008926	1.651481336966555	-0.1498121427824584
311	10.333334	2.378719212960595	1.196158865195591	0.517414235359985	2.355835629417424	1.373589999314763	0.5076175132259035	2.343758187957158	1.515906680904385	0.506817890917714	2.376787368840181	1.72830885941216	0.5438190656163818	2.350060637532086	1.692385492710068	0.5641629935452751	2.254535676110418	1.701463334171278	0.6707982173141235	2.020268264483778	1.618160644519391	0.7876666353131972	1.81096838870611	1.554274464674396	0.8576210626488118	1.732136105822795	1.559719799752686	0.8646271563522598	1.644999172508468	1.517442730203185	0.8719221972244273	1.703244880100163	1.559010168767796	0.8401681321447918	2.393932866524574	1.693636260760781	0.5130069205542006	2.474708384091737	1.703162898210312	0.4101842120026965	2.5313197785843	1.627190535262187	0.1449930921095254	2.542160937212969	1.570395438808374	-0.08524897304945418	2.619435685438715	1.593451900413367	-0.1369710611321361
312	10.366667	2.378224111170038	1.196527959517828	0.5172737975074583	2.35523881075172	1.373989507243677	0.5076484385821288	2.343006384854819	1.516364396987877	0.5067422707620507	2.374667979555097	1.729008727154831	0.5427148122493046	2.348185307273178	1.69304643254283	0.5631899303996374	2.25299157055241	1.700227870893143	0.670101966536612	2.032743625044755	1.594060987475733	0.7953241492717606	1.834675430252761	1.508379428940878	0.8751040457043912	1.756030529104493	1.505076051587568	0.8822485976707521	1.672544836416517	1.458834504644885	0.8905418219570066	1.731460376584164	1.501112872854071	0.8640432779389199	2.392050935133155	1.694306369541378	0.512072789821112	2.473865253623353	1.702218889587148	0.4101326450899707	2.535813922961615	1.603108055817439	0.155083692655508	2.553411041687617	1.525459141846569	-0.06822244558872735	2.637947898517513	1.5370932785357	-0.1183658393892575
313	10.4	2.377609771128128	1.196916573778688	0.5171225501465397	2.354405653509168	1.37442306977754	0.5076672765764593	2.341834387103719	1.516871636796589	0.5065079343694674	2.371627345623008	1.72982809284436	0.5410927668238846	2.345467140319911	1.693807307455862	0.5617539710740133	2.250940600184734	1.699063583488895	0.6691953860150575	2.049379243369922	1.57203030245637	0.8059211894374703	1.866289298954614	1.466183342950149	0.8990468257270634	1.787666421772884	1.455946079919183	0.9107418326731401	1.705081459749943	1.408214045539439	0.9290970643280324	1.767512455450412	1.445139830840632	0.8993637506279548	2.38935922378342	1.69509355827262	0.510688954677313	2.472604307681209	1.701487916005534	0.4098999374098193	2.545752767519091	1.58116112247656	0.1691006199991575	2.576970489366354	1.483694593203717	-0.04422455689206252	2.66546040825451	1.484558146456708	-0.09780094855203342
314	10.433334	2.376883059941823	1.197314514347162	0.5169597149017757	2.353362787020159	1.374881203204432	0.507674952765463	2.340302208926108	1.51741870863937	0.5061271061760767	2.367861096484298	1.730741552153222	0.5389807138339092	2.342078192074198	1.69464784375702	0.5598854680337433	2.248539380359679	1.698039049199513	0.6681075723562194	2.070190805793868	1.553518630200682	0.8184271111415509	1.905557863289047	1.430736255598738	0.9266465325203991	1.827819531757862	1.416553047756805	0.9467537590603035	1.747044461185587	1.37219623443159	0.9857611286281206	1.811062681221247	1.399816694102585	0.9409790535171115	2.386022079878003	1.695973160990218	0.5088795962924055	2.471027090251544	1.701008567860924	0.4094865770280571	2.560692752678238	1.562363570887837	0.1865263932109061	2.610191507521402	1.447431424187832	-0.01402045856681646	2.701238349749311	1.43867885382878	-0.06360319570888512
315	10.466667	2.37605505707734	1.197712104519025	0.5167854873373109	2.352144665358345	1.375354700737123	0.5076736218748241	2.338483327290371	1.517996337907523	0.5056253756828899	2.363593542783991	1.731726176136309	0.5364786271405551	2.338216273402396	1.695549575679293	0.5576758141365827	2.245937811822188	1.697247650050977	0.6668973655380375	2.094274550711958	1.540223281645314	0.8318014349447853	1.950750495975324	1.404627252522536	0.9551104527566846	1.875430934040971	1.390123163680282	0.9864657944762502	1.799718523117791	1.345461293390486	1.043820243704897	1.860088997420055	1.373172893979909	0.9858894234566511	2.382230728686667	1.696922507023425	0.506729416709778	2.469231053710415	1.700829166063375	0.4089164138904265	2.579675520357152	1.54790140443062	0.2068229500937775	2.650726561608961	1.419262504532797	0.02230095065241824	2.743460372994035	1.40349611274448	-0.01083357818048777
316	10.5	2.375142565553092	1.198102238118141	0.5166011830577258	2.350800222164882	1.375837342406748	0.5076668033086481	2.336473887858646	1.518599508380891	0.5050403973562928	2.35910660002584	1.732775015993624	0.5337667119571078	2.334129619560345	1.696506244522227	0.555283235388502	2.243293833195989	1.696760446803847	0.6656600185898431	2.120235000335116	1.533319301062378	0.8453939336026175	1.999655816981066	1.389565633740958	0.9831498025151402	1.93035158539473	1.377450723929708	1.028301209664492	1.863777982756304	1.326033518872296	1.095209242672551	1.915588079288114	1.362861108547192	1.0342356677413	2.378226769378737	1.697933533963266	0.5043869124021881	2.467312258478146	1.700986152095877	0.4082320435751619	2.601427720873221	1.538686003093025	0.2291648044487866	2.696467775123416	1.40133138911285	0.06396409224418673	2.787798402373424	1.381135602282197	0.04326531442306278
317	10.533334	2.374168998204099	1.198479763136078	0.516408911249542	2.349394394390569	1.376324648554179	0.5076589343733425	2.334402927958866	1.519225244475535	0.5044193986740606	2.35472584504455	1.733890193911656	0.5310738006511104	2.33011014899282	1.697518005183635	0.552907874530164	2.240779582894369	1.696607724848418	0.6645135094167293	2.146617084089541	1.533152929497999	0.8590105685946121	2.049967110329113	1.386745563792451	1.010832315025184	1.992380327606703	1.378457287521333	1.071538121019681	1.937795248675009	1.319468147975733	1.145896304242271	1.97969381626668	1.362507733400974	1.086638489475436	2.37429443726084	1.699006743195793	0.5020412431997631	2.465387628100871	1.701516669863173	0.4074905794468134	2.624353024412586	1.53516371907948	0.2523480343624254	2.744475769757756	1.394393081777087	0.1092851263692741	2.830024653681611	1.372297545070456	0.08337982467344396
318	10.566667	2.373162149367176	1.198840686187559	0.5162113136457317	2.348001102767179	1.376812463158425	0.507655000686155	2.332409147004786	1.51986990305375	0.5038142134761151	2.350761757339256	1.73507332411787	0.5286398613548818	2.326442603595229	1.698583938228757	0.5507606360482195	2.238564501259631	1.696823063442887	0.6635838321236499	2.172109003631066	1.539435963131717	0.8727903597562798	2.099760062734167	1.396767123090295	1.038809511160667	2.059839214564833	1.392911928965858	1.114137990920625	2.019484568660666	1.331240921799958	1.19506818249355	2.053371843330195	1.369311556059351	1.139489933727179	2.370707937069856	1.700142445395623	0.4998927770899345	2.463583437803151	1.702471086123878	0.4067610229980154	2.646924700205032	1.537607683518452	0.2749065006015214	2.791632141743297	1.398891929744074	0.1554219235257691	2.868300819686348	1.377145306838608	0.111960531494057
319	10.6	2.372152048307381	1.199181416518722	0.5160112308961953	2.346696197534071	1.377295742640481	0.50765995985681	2.330620781026294	1.520526997148587	0.5032732847004648	2.347458342421347	1.736317611536462	0.5266753065569514	2.323359168570601	1.699695458850747	0.5490272481690571	2.236807352609226	1.697453876270607	0.6629899729814673	2.195041555167591	1.551079351773667	0.8867525552102006	2.146522126008089	1.418390361677579	1.067342874072694	2.126413549996789	1.419801457933039	1.153467254545979	2.100898835938199	1.359765474985195	1.237785856006522	2.128717751318473	1.388621875699588	1.185581366201164	2.36768657684736	1.701333998367753	0.4981187768475956	2.462007315454802	1.70392218870332	0.4061120729272448	2.667728640805651	1.546233748121194	0.2952555874420956	2.834940592687145	1.414816034603256	0.1989814176808553	2.903497576258871	1.39685745164739	0.1382797058624224
320	10.633334	2.371171743092067	1.199496947576581	0.5158114884334256	2.34555892623315	1.377766625245225	0.5076782989613703	2.329161476127087	1.521184709008018	0.5028366515532077	2.34502070834146	1.737600437771806	0.5253366963837048	2.32105902236354	1.700830361772078	0.5478464181484493	2.235664619085728	1.698555125107871	0.6628252104619622	2.213033184143873	1.566370773267453	0.900489722674646	2.185764523229158	1.448654087271738	1.0959475123879	2.181118310015222	1.457864258729017	1.187631193958717	2.162616613441716	1.404424528003698	1.27384584460692	2.189336820661306	1.425723757995479	1.223545785560013	2.365419570914554	1.702560779136673	0.4968531091051145	2.460785435258371	1.705938844685713	0.4056097398187968	2.686115893835412	1.561015724249276	0.3120932593945996	2.872114679641115	1.441091620115629	0.2360859413638762	2.938798977656766	1.432448055935925	0.1834761964387985
321	10.666667	2.370254127170977	1.199780205726705	0.5156149004575038	2.344663408041827	1.378213680969014	0.5077139301737726	2.328134862906749	1.521824871825146	0.5025351610535944	2.34360319974984	1.738879490597491	0.524715013753436	2.319689046330139	1.701950767458902	0.5472983428394649	2.235218567099554	1.700195198367497	0.6631178783107556	2.224591008775834	1.584529948664742	0.9133833870152417	2.21341775074803	1.484704573084386	1.12277353612654	2.217909379350997	1.50526329391463	1.214899690993119	2.194566033938014	1.469512988665097	1.299143932747692	2.227605626671398	1.479038272716442	1.253195133183014	2.364056992062008	1.70378363876472	0.4961806883294252	2.460043447053455	1.708529183318567	0.4053125166272978	2.701633416852958	1.581525085610591	0.3239055677644631	2.901406553831129	1.475947571561361	0.2611900521910014	2.970864267672804	1.479532909121857	0.2301525192464161
322	10.7	2.369430897948994	1.200022389199423	0.5154241996335094	2.344075317051536	1.378622333510727	0.5077700951180788	2.327620010954823	1.522423611106135	0.5023902392120844	2.343302758653531	1.740094142331685	0.5248339996568786	2.319337800824131	1.703004604344599	0.5474035750997375	2.235471827120874	1.702423975411337	0.6638315397598941	2.229117514810175	1.605684503230244	0.9245707656465204	2.226784833682797	1.524509477324539	1.145238193835788	2.235128973009707	1.558366680068459	1.233565035526626	2.201411377341301	1.546049857510566	1.30952302145729	2.245652073580918	1.542340528958906	1.273049438426449	2.363703115101463	1.704945977595243	0.4961364637661622	2.45988943192705	1.711631206693696	0.4052670886968761	2.714102794727226	1.607249674339752	0.3294809896217645	2.923250756864711	1.518640787347861	0.2706997748827314	2.994290338073138	1.529507650587348	0.2532366930405685
323	10.733334	2.368731697346344	1.200215528114116	0.5152418314601503	2.343843629291881	1.378977924120607	0.5078491382022405	2.327653060147471	1.522956041914779	0.5024146920506729	2.3441207319612	1.741179955106082	0.5256792703372438	2.320009221435654	1.703936721615473	0.548147819476951	2.236371748662955	1.705213170985058	0.6649028929920554	2.22605055379973	1.630024129372884	0.9333334704254569	2.222599327093207	1.56726891942041	1.161668841639128	2.231413159119097	1.61128418262022	1.243656010596004	2.196520223956525	1.618516740365948	1.324209486945137	2.243434051746869	1.605817615705343	1.283813014361306	2.36437442018572	1.705987898983029	0.4967227951733965	2.460352964894494	1.715159971104813	0.4055039057029871	2.723528107313854	1.638351706277112	0.329104941730731	2.940434064635443	1.571460578162328	0.268509286921328	3.010736738510043	1.589557986235083	0.2715239372998111
324	10.766667	2.368178429601985	1.200351211802269	0.5150695849078004	2.343986221900568	1.379264732486259	0.5079518656152748	2.328216901750149	1.523395859448812	0.5026088839208626	2.345976028549443	1.742067568699732	0.5271803070127035	2.321636352152952	1.704688307495065	0.5494717948185437	2.237845485942011	1.708412448735262	0.6662492883006536	2.215415828428249	1.657379217042611	0.9390908887973568	2.199040915542749	1.613118360960771	1.171097216341294	2.205920282048608	1.659209345678731	1.246457633124389	2.171629381717074	1.678876794328484	1.338252023818677	2.220916186948713	1.664054042571694	1.284976899079572	2.365998964852165	1.706844746468823	0.4978882505702813	2.461363485169047	1.71894692339254	0.4060090271295566	2.729499434475894	1.674057126876435	0.3236840682897537	2.953039813787855	1.633367989507372	0.2583488316300481	3.021147203818914	1.664217005571383	0.2973242338806312
325	10.8	2.367780874935529	1.200419551192495	0.5149087405602774	2.344485374998357	1.379465346812031	0.5080777982328635	2.329248120472532	1.523714842779081	0.5029640267498575	2.34873534522265	1.742680175722122	0.529223011381189	2.324104488655795	1.705195726055579	0.5512828574510641	2.239806694112084	1.711775875716199	0.6677753571407182	2.198809326011384	1.687161678166024	0.9412946934195568	2.160012291067921	1.662368982660032	1.172427489160497	2.165541653714345	1.70122370934782	1.241950636290981	2.13819057315464	1.722268583911323	1.342924686432034	2.186354027399116	1.714247217770823	1.275042701660955	2.3684430817625	1.707444092269524	0.4995399281326585	2.462780848552887	1.722726527487242	0.4067322932431298	2.730906451134374	1.712011132837	0.3133955520041405	2.956407267313223	1.698464452864091	0.2370809732001358	3.021647698594997	1.736977180494498	0.2818004559067088
326	10.833334	2.367541388420724	1.200412213329861	0.5147604436504922	2.345299490101444	1.37956428044726	0.5082256894253614	2.330661358104395	1.523887901874745	0.5034685406356659	2.352202088977545	1.742947731870979	0.5316963402422396	2.327243203442597	1.705401444539716	0.5534875925188735	2.242122465942827	1.715009372553634	0.6693826617470542	2.178302307594211	1.718446966272501	0.9396259100735599	2.111897875005099	1.715442244204874	1.165081393479235	2.117134474315733	1.742613538380408	1.229642567654205	2.101176161937559	1.754344699992604	1.333509032348231	2.145074706696012	1.76038589418296	1.255093766528652	2.371520080774893	1.707720087875266	0.5015877280601145	2.464430700391965	1.726215508183911	0.4076270637388036	2.726814684817928	1.750091760919269	0.2991041258248014	2.947120637522058	1.763943510898526	0.2052609775531657	3.009641329864319	1.803831381474311	0.2293858464724605
327	10.866667	2.367456250048061	1.200323971784229	0.5146259603042203	2.34636872451236	1.379549749626481	0.5083937406392253	2.332364618620043	1.523895444190592	0.5041095860061019	2.356134958582117	1.742813139831469	0.5344889641457986	2.330843183937429	1.705259534208402	0.5559895555892554	2.24462488977437	1.71781389244052	0.6709693803031418	2.155967663655291	1.749329686104159	0.9339532600565997	2.062065535853228	1.770084391833118	1.149277961748418	2.065865752311339	1.789733994569816	1.209830942012551	2.06535784180185	1.78743937601014	1.308116046688122	2.09733608131569	1.807603843319975	1.227073567848183	2.375011739934634	1.707619076425607	0.5039452433596406	2.466131172170873	1.72913768406059	0.408655544102136	2.716783056062134	1.786347002878858	0.2825995639536572	2.923785421353877	1.828876828614873	0.1684187095113341	2.984173396699286	1.875862584079701	0.1788982287604705
328	10.9	2.367515977907736	1.200152152877289	0.5145065391473987	2.347627665987279	1.37941374845828	0.5085796136286177	2.334287756123909	1.52372371410583	0.5048695344065106	2.360334478500404	1.742233107552852	0.5374674882321224	2.33472764756489	1.704736607848467	0.5586717378363151	2.247168044769163	1.719907140328357	0.6724247435920883	2.133677957416774	1.777348762671481	0.9242135202551637	2.016628328149138	1.822284045657147	1.125726556134134	2.01568440291617	1.843439842513854	1.184252267740371	2.033571053696673	1.834562612560205	1.276316028305807	2.045886047501031	1.860773287180686	1.193238297070851	2.378744605493999	1.707100138494141	0.5065111876636764	2.467776439973086	1.731233560618143	0.4097839315484491	2.701279143074458	1.818332198882599	0.2656333451917672	2.886751523889569	1.889745958035942	0.1317901843692233	2.946387800574669	1.952649561038139	0.1475972783589547
329	10.933334	2.367706026053281	1.199897552966138	0.5144032790566281	2.349013993095892	1.379154164561671	0.5087805183666998	2.336382019906806	1.523368211154572	0.5057215788810296	2.364660869505545	1.741190068708629	0.540480307610797	2.338761904951289	1.703820726502405	0.561395478041547	2.249629179166302	1.721054528232504	0.6736320499918224	2.113004955497375	1.800039174744356	0.910417034509751	1.978462461926536	1.867009096968235	1.095045212338114	1.970721683643953	1.898845009210105	1.1526073361295	1.994621491986271	1.906436590430126	1.241287825175369	1.990779013793377	1.917542878185537	1.156673340441551	2.38260701767741	1.706146456833155	0.5091682921867726	2.469358067566144	1.732295856315947	0.4109798674710247	2.681538192165022	1.843575521836589	0.2492173937044359	2.837997710086861	1.941200052727233	0.09803890125888753	2.89893080929862	2.017297548516026	0.1129430916116554
330	10.966667	2.368008420274885	1.199567415346242	0.5143168741312547	2.350469149877095	1.378779036784997	0.5089933534214717	2.338608726370422	1.52284051212096	0.5066332890135238	2.368995371559827	1.739715817564996	0.5434024070856578	2.342827637640349	1.70253902976149	0.5640389592168397	2.251913686769257	1.721145091223057	0.6745102464813982	2.094050373661801	1.815947392053978	0.8927401283491452	1.946118705394367	1.900906780656646	1.057631208866583	1.930826234444455	1.948997827456468	1.113026394779836	1.937763395702782	1.995088880021481	1.192391944330828	1.927743386164045	1.97175747927283	1.114179188149402	2.386510834190327	1.704788095198325	0.5118127588826221	2.470915258489134	1.732240814103698	0.4122186773365095	2.659073477929718	1.860600670264402	0.2338641853709316	2.781547851859436	1.979521558718976	0.06929284198853818	2.844172657263798	2.061782697855127	0.0765692977321437
331	11	2.368402212547016	1.199176530563983	0.5142474959161206	2.351935681178861	1.378307862390857	0.5092148839709487	2.340921509472131	1.522170063818361	0.5075685883007393	2.373243032978648	1.737896907789653	0.5461365042200658	2.346820286975356	1.700963148421375	0.5665005623481496	2.253963610282774	1.720214600153275	0.6750209474124234	2.076069527303988	1.824785844719662	0.8715947192490789	1.916136146085067	1.922488241427015	1.014056215621811	1.893906422742722	1.984239372881851	1.06517103834398	1.873326031639482	2.048213290852452	1.122052168213356	1.866177456976287	2.009223930308164	1.061078457569816	2.390386128315599	1.703105812501803	0.5143552206394491	2.472521397618983	1.731128608346474	0.4134809275656874	2.635325067744024	1.869245091325313	0.2195903575755576	2.722505562006387	2.003250148917865	0.04587047233159168	2.786646615832877	2.085442122858035	0.05031273354206803
332	11.033334	2.368863949068754	1.198742389975353	0.5141946057589926	2.353357847065069	1.377765118943356	0.5094418693399726	2.343258573776382	1.52139413021003	0.5084902067593119	2.377314503545313	1.735840349101449	0.548600455332525	2.350638183370604	1.699181799588327	0.5686927635941493	2.255748276150807	1.718350947900515	0.6751580885079018	2.058763511343704	1.826765355050046	0.8476272340242971	1.886627952278869	1.931797076248724	0.96516590499133	1.857878287681525	2.001436861597047	1.01154501640316	1.809408043306101	2.065283135848563	1.048568990502182	1.817101181811663	2.027272994616665	1.000415954390198	2.394159826728834	1.70119976428787	0.5167125905304789	2.474233211244837	1.729077896887502	0.4147421980605271	2.6109536509793	1.870040988400822	0.2060418992056931	2.664657927026558	2.01191696107678	0.02598816292394073	2.728484398521247	2.092464114291369	0.02402614456386191
333	11.066667	2.369367820878283	1.198282354224269	0.5141571581734034	2.354685824264581	1.37717638001039	0.5096716297906591	2.345549278671214	1.520551781124217	0.5093666308434893	2.381136375591729	1.733653896971269	0.5507419059095883	2.354195233304837	1.697285216039111	0.5705581374800389	2.257239726797613	1.715656334483265	0.6749382282835635	2.042336422470653	1.821885362746393	0.8217782363452415	1.857552563754892	1.928858765013836	0.9125108103961991	1.822126553530557	2.000703383172401	0.9551971876884292	1.746432951247169	2.059382914472539	0.9757951090599111	1.778025321450097	2.028081397333645	0.9363654382558061	2.397762519117483	1.699171092354598	0.5188234882143206	2.476072903125396	1.726229838779034	0.4159794694220902	2.586161613075704	1.863509051138379	0.192939826758471	2.610275841153095	2.005891600749389	0.007754690086022458	2.672325568893894	2.084666459619289	-0.006271780905430627
334	11.1	2.369885541609325	1.197813984028045	0.5141337728335813	2.35587618415625	1.376568347515423	0.509902385288348	2.347714072006865	1.519683752562876	0.5101755163104889	2.384629588525077	1.731448422363218	0.5525324189115961	2.357405265471995	1.695367175489548	0.5720676695544733	2.258399764367587	1.71225835321666	0.6743966383886065	2.02753744306117	1.810315057093922	0.7953841822072319	1.830970502764675	1.913997151135619	0.8594272041295921	1.789637942880291	1.984003880831343	0.8995931992271228	1.698229863519825	2.03773870405073	0.9062851485503383	1.742929702976742	2.012621917421019	0.8737859816414364	2.401111889390857	1.69712315174392	0.5206466343689319	2.478013931579715	1.722752288633245	0.417170494438358	2.561024194902897	1.850078313552593	0.1801597156749914	2.56038950175528	1.985972397160862	-0.0107652112901761	2.620832777969565	2.062714946879749	-0.03741034917277405
335	11.133334	2.370386297979655	1.19735605173	0.5141227914718414	2.356888535863126	1.375969377189513	0.5101331817002017	2.349659449969546	1.518832747887337	0.5109040622797314	2.387667678163253	1.729339428617	0.5539602010068015	2.360147583148299	1.693526066750845	0.5732135969695776	2.259160999634235	1.708293527359577	0.6735835470712523	2.015048264104775	1.792304879707545	0.7698261006013363	1.808756680625752	1.88793304026709	0.8089945017764671	1.763524903855728	1.954092063100148	0.8481481923807495	1.666367860907792	1.998626205897122	0.8402169036680452	1.711914246769274	1.982093116836245	0.8165524435721853	2.404081646746151	1.695162914703161	0.5221578382704078	2.479969504329023	1.718822571215016	0.4182957602762675	2.536032541990032	1.830022950211279	0.1679847706117436	2.515658510140659	1.952994084233469	-0.030519390892231	2.575299198345854	2.028129476811715	-0.06108530887484533
336	11.166667	2.370838392365371	1.196927745676971	0.5141222268159551	2.357684490965715	1.375407925606527	0.5103636960810148	2.35128179439689	1.518040902911051	0.511549784142686	2.390075441741656	1.72743800960461	0.5550420089160808	2.362264094044238	1.691857326003136	0.5740155808837187	2.259418007303255	1.703903673411373	0.6725592370221645	2.005097589331672	1.768137751858917	0.7463660008230876	1.791428978894732	1.851530100280875	0.7630506079627976	1.742488450469758	1.912843745339555	0.8028032533020676	1.643736071371428	1.947339365803854	0.7840463201668482	1.68959498499814	1.937880855371479	0.7672000588551667	2.406504592182876	1.693393139005682	0.5233613243085203	2.481801608565407	1.714618782067813	0.4193491680385649	2.512595713512443	1.803561400152728	0.1573704636760106	2.476737468721284	1.907949324054284	-0.05026105471445035	2.53463420516173	1.983186375021775	-0.07780936510798381
337	11.2	2.371212015185713	1.19654733029131	0.5141298772602383	2.358230890870928	1.374910714579539	0.5105941295728311	2.352481470119787	1.517347207141156	0.5121194775743084	2.391657942461491	1.725844397700915	0.5558158599233463	2.363583455177958	1.690447944656018	0.5745138320543534	2.259052738102344	1.699229626211707	0.6713918708156889	1.997508919292882	1.738176495848704	0.7260667097725149	1.777990626925358	1.804665346936371	0.7231666906792065	1.724525183878759	1.861481927000496	0.764604979042251	1.624983545665735	1.884409549674577	0.7431357024879944	1.678586092329654	1.883372716348539	0.7274182028397068	2.408200713104309	1.691906163231644	0.5242844078744417	2.48336947513531	1.710328138049707	0.4203431752585295	2.492847092084894	1.771244363556438	0.1497733741674896	2.444823356498955	1.852094975323884	-0.06733948298313103	2.497928351778476	1.929305716195275	-0.09271322879979368
338	11.233334	2.371480988606475	1.196231454682491	0.5141433448005119	2.358501459146614	1.374501750648832	0.510824802590844	2.353177675080692	1.516786190419614	0.5126252156121577	2.392246541558338	1.724644912663521	0.5563194412617936	2.363959689508307	1.689373960890335	0.5747509855685538	2.257979770930826	1.69443221214232	0.6701521053738932	1.992159882015494	1.703365571139746	0.7098508941253082	1.767305164348597	1.748176498501765	0.690236073812638	1.708684199900601	1.802013144001595	0.7350091486552306	1.608904829612397	1.80970048328164	0.7101562048143131	1.674985162400126	1.82281634836367	0.699085159742723	2.409016616142321	1.690780759434626	0.5249588251691002	2.484572599177509	1.706135363878754	0.4212996470007124	2.479250669369184	1.733967736675918	0.1468186525587543	2.421771791851975	1.786920310662743	-0.07830131731127636	2.466602064225799	1.865384852347831	-0.1081915488937515
339	11.266667	2.371625785031003	1.19599263476359	0.5141601160958238	2.358483368077684	1.374199023974214	0.5110559290052918	2.353325925831466	1.516383036135011	0.5130807572143274	2.391749589515171	1.723897041388315	0.5565572018742377	2.363324897541867	1.688688090990011	0.5747507087119517	2.256236643290432	1.689697794692732	0.6689219023750547	1.990054727689339	1.665054378979303	0.6989569082830804	1.76078188390021	1.682956484598196	0.6659572870965763	1.697004194041078	1.734538009423827	0.7153047857489432	1.600888761038839	1.730593430092697	0.6839251560229901	1.68115132552568	1.759002443362635	0.6835636882650979	2.408859839901898	1.690068538035712	0.5253903350437442	2.48534675285286	1.702189094526962	0.4222265617772235	2.473881285947443	1.693026482418654	0.1498496822109515	2.409857475013689	1.714117908137489	-0.07993510028816866	2.443845513588392	1.788836813423468	-0.1228090415271269
340	11.3	2.371635639295556	1.195836975521202	0.514177734302511	2.358180852308183	1.374011490164921	0.5112875630951295	2.352922413763419	1.516149117785611	0.5134984994891365	2.390160195936667	1.723614853787972	0.5564929032843194	2.361697502499306	1.688407354139947	0.5745101982546696	2.25396348652785	1.68517159554299	0.6677764992809591	1.992996047667209	1.624467631414445	0.6947638230584255	1.762417841245381	1.611095396931906	0.6524595073813898	1.691904143557002	1.656478940877141	0.70491229942348	1.596650257884622	1.658969726133586	0.6687837196710743	1.694809875195466	1.69202790893314	0.678200445990907	2.407705076351723	1.689781279029004	0.5255511952902389	2.485622369020005	1.69854770158633	0.4231018391481421	2.477780878373071	1.649967137023066	0.1595102610747571	2.411445497350717	1.636445548294742	-0.06987021458026793	2.432987614646607	1.700176467463779	-0.1285754260347005
341	11.333334	2.371507781369371	1.195765330849886	0.5141939790442426	2.35761207717988	1.373940807746674	0.511519553092171	2.351999545440404	1.516085097747981	0.5138888605604389	2.387566781472762	1.723779431151166	0.5560820936171507	2.359181168494286	1.688521274294193	0.5740200512637502	2.251349322710997	1.680951529236057	0.6667703150879608	2.002579096386387	1.583046831592317	0.6981114127993447	1.776288371222439	1.536015889792374	0.6521695608009521	1.69879537158794	1.568326926231937	0.7045697333441372	1.59863854996656	1.598358483130158	0.6649887411268435	1.715279664182317	1.626944577836786	0.6855177828777081	2.405607544827452	1.689900580870303	0.5254056098980041	2.485330010524179	1.695183260404323	0.4238833231980989	2.490170375516664	1.606549787085511	0.1755478318040385	2.428110271964163	1.557701840806268	-0.04744623214740268	2.437666817902016	1.60556464375178	-0.1087970645345277
342	11.366667	2.371247617773438	1.195775636276802	0.514206771822989	2.356806805770945	1.373984310167771	0.5117512440535493	2.350624086103692	1.516185588412438	0.514258656998721	2.384134139733798	1.724354876348606	0.5552985743787162	2.355944579849421	1.689003702447673	0.5732794065082877	2.248599970728733	1.677108308550015	0.6659403663696885	2.019426869831762	1.542995782552803	0.7085885934279637	1.804584748307695	1.461709812813909	0.668101027405867	1.724658558510374	1.473742933055242	0.7188362225148947	1.624593113839721	1.511794156558769	0.6777740853133923	1.738654792138577	1.561516208409374	0.7105389975271724	2.402693795538621	1.690393524257967	0.5249297238831111	2.484425307185166	1.692067212255415	0.4245226108085157	2.508136675689608	1.565223366477036	0.1966204869984415	2.459176348897909	1.481918069331215	-0.01460137515231321	2.461529589032287	1.512670467753508	-0.06472833185260889
343	11.4	2.370867986536105	1.195863859470284	0.5142141537899488	2.355804085563905	1.374136489544888	0.5119816266766574	2.348886351259545	1.516441643121248	0.5146130845497917	2.38006852175045	1.725298631165993	0.5541662053874277	2.352185526601017	1.689820582403151	0.5723171937908379	2.245899063090976	1.67369877240081	0.6653173868414072	2.042700427287434	1.506691435849613	0.7244959198198441	1.847019174424535	1.391274309739035	0.7011052761764452	1.770972909366523	1.375967467990874	0.7508569231199208	1.680165621671215	1.365662678077916	0.7195891747724588	1.761971622020564	1.468174967494175	0.7541155294256111	2.399138219882259	1.691222184231264	0.5241388442126251	2.482929482321943	1.689219730704381	0.4249915377031734	2.52832883189617	1.528770035975999	0.2205302542358348	2.500686812426025	1.413185704178494	0.02543399414364377	2.503991579826673	1.427988041633545	-0.02142730713125984
344	11.433334	2.370388103117445	1.196025281120024	0.5142140524867598	2.354656890624114	1.37439069097302	0.5122092510104782	2.346917386467938	1.516843128933758	0.5149550217538484	2.375673995337209	1.726570526952736	0.5527415434336012	2.348174949447682	1.690938148876569	0.5711784335377001	2.243442863854028	1.670824151312443	0.6649214157572583	2.071229992668863	1.476541595432111	0.7440360102849302	1.90360301432194	1.32876718772305	0.7486337563730262	1.836353777999891	1.289376572322174	0.7990046156345961	1.764207260374664	1.217221337738701	0.7917358925305215	1.805127188940404	1.345981485170721	0.8067955153264481	2.395213228675109	1.692350690804842	0.5230763261230018	2.481017157407827	1.686739327142385	0.4252918042851366	2.549548136871529	1.499700255335362	0.2451844771681106	2.54989260225647	1.3551925903411	0.07011223105693257	2.562767820653447	1.354610663407878	0.01871454554020804
345	11.466667	2.369831732514209	1.196254007150312	0.5142044289180253	2.3534286328362	1.374738654279462	0.5124325906590091	2.344872054248686	1.517378036301038	0.5152876157159242	2.371326430356062	1.728131281068201	0.5511228573276306	2.344234480591922	1.692321882129983	0.5699342987039934	2.24142590715571	1.668634593163181	0.6647736238300852	2.103437896062969	1.455111778519849	0.7660879629032791	1.971712782130026	1.281024549932782	0.8057478104893565	1.914407986362919	1.227887197337044	0.8598396365094254	1.850026170986206	1.135161984438199	0.8790734496883137	1.882224056954403	1.232362060867214	0.8645081031400067	2.391261167434124	1.693743574447624	0.5218204763995902	2.478954175749677	1.684728031387154	0.4254484300724282	2.572016473615942	1.479441367389814	0.2692140970139829	2.603789637268165	1.312245986121121	0.1163923171241097	2.633258191241494	1.298216937728027	0.06070868935762933
346	11.5	2.369224184631599	1.196542023934133	0.5141833186003152	2.352182584517132	1.375169098739459	0.5126503743843891	2.342891268348752	1.51802993837721	0.5156170022327866	2.367356734262172	1.729934326701784	0.5494523982206351	2.340646516500049	1.69392911500251	0.5686894570942055	2.239995111927687	1.66728189300207	0.6649116603432756	2.136958485588715	1.444792044146047	0.7904722151255827	2.043565913412533	1.255980529097735	0.8672511818077578	1.999064697116309	1.199487167336968	0.9290518411472577	1.938554128207995	1.111891528755069	0.9518824155488974	1.977420661541955	1.168366969753678	0.9341977757714337	2.387585793341231	1.69535932955869	0.5204842548067735	2.476966639434062	1.683267075491178	0.425500367239847	2.595732742779642	1.468946181691054	0.2918795075280901	2.659313766193949	1.288080103641934	0.1612369658956378	2.708893209878164	1.265725841595067	0.09872873973944089
347	11.533334	2.368589410106272	1.196877111600175	0.5141489001797511	2.350972261883682	1.375665045288397	0.5128616267585151	2.341069218060157	1.5187737560123	0.5159509917619204	2.36396059240956	1.731912595291559	0.5478791169685349	2.337580233384156	1.695698653471938	0.5675558827677882	2.239189650803579	1.666857075946148	0.6653652393480374	2.168698497171599	1.446409350102337	0.8167392249921905	2.109649618009266	1.256115497758867	0.9287502168309634	2.080408513297187	1.203941464808605	1.000916299479535	2.027702580576009	1.131169086060423	1.016864180305588	2.069081816600697	1.159961380013306	1.01158234124494	2.384370264903696	1.697138002489613	0.5191867021666166	2.475165483634084	1.682394927415154	0.4254823052472823	2.620950275238031	1.468581774353217	0.3133344360642103	2.71681044458738	1.284097354727622	0.2051690262070212	2.785703707601306	1.263427365195005	0.1486561831770044
348	11.566667	2.367952626351478	1.197242582072034	0.5141000525472662	2.349852220016743	1.376203430881763	0.5130660590317935	2.339496765601103	1.519575150069072	0.5163039215499186	2.361284525619692	1.733976660326651	0.5465508111577787	2.335171073764017	1.697550129818592	0.5666517872641424	2.238989888985884	1.667408447802756	0.6661529956361298	2.195606584852129	1.459661354994084	0.844000816539343	2.162629678470033	1.279946761473888	0.9876161386265533	2.149283610384478	1.236253955158704	1.069442119938284	2.112299253721267	1.173453613147551	1.084068258983364	2.146966260755685	1.196217122180462	1.087811743951892	2.38175420406615	1.698998723723819	0.5180508692144906	2.473596089098216	1.682113912746081	0.4254187385400831	2.64721534321784	1.478381730196342	0.3330411317540815	2.775979569536839	1.30057703312102	0.2471296845468444	2.859376269019533	1.291475283316681	0.2061527643238249
349	11.6	2.367340397049271	1.197618683049801	0.514036678447007	2.348880226938912	1.37675686106188	0.5132642625289379	2.338272195584526	1.520393042190716	0.5166963618905402	2.359440805235638	1.736021083133089	0.5456133803565825	2.333531509895478	1.699389461708662	0.5660979011561951	2.239336765799215	1.668899480002401	0.6672733415610071	2.215461939532986	1.482792626403659	0.870814172402956	2.19951843374387	1.322432409054265	1.041909683693335	2.199033107260743	1.29035664888261	1.129895369246563	2.181491089720999	1.22639182696552	1.152302616419249	2.203377603034467	1.262778147496183	1.155625814001127	2.379852383566777	1.700845780877628	0.5172053367666003	2.472293609471376	1.682416872540826	0.425339952854898	2.672998729216527	1.498117798808273	0.3497830947161505	2.833273969144473	1.336893678274187	0.2837788806705585	2.925059521091832	1.342416550647845	0.2559813791740182
350	11.633334	2.366779763890052	1.197983848304478	0.5139595525676871	2.348113675420083	1.377295361566832	0.5134572530081061	2.337489936741939	1.521182311712582	0.5171473937292335	2.358508273005462	1.737930599560645	0.5451904138804434	2.332743236360103	1.701114172680804	0.5659944026549469	2.24015976374357	1.671227094833267	0.6687071663538782	2.22705169326155	1.513553155737843	0.8957639852582123	2.219449472814222	1.377118673673658	1.089513841002893	2.226553138573957	1.360614716996557	1.178789123616272	2.227742500361846	1.295587702278989	1.211986841395873	2.236041436143906	1.344453584216907	1.208647071630587	2.37875644999415	1.702574629347235	0.5167651714412536	2.471332142366906	1.683297961399346	0.425292035018882	2.696201910616758	1.52706544141935	0.362191307085735	2.884560497433942	1.391827178948471	0.3115606171728057	2.978978164620531	1.40378338035199	0.280450105126791
351	11.666667	2.366300011514205	1.198316638127094	0.5138698917413932	2.347611772356613	1.377788812025203	0.5136457896666168	2.337250024606896	1.521897443077098	0.5176677949495453	2.358542836710849	1.739589597604346	0.5453624965529789	2.332861304940238	1.702621015803411	0.5663964336419162	2.24138998621174	1.674262852001895	0.6704048645043735	2.22967821384192	1.549859381173387	0.917353988303935	2.222167937270089	1.439656743831125	1.128585907256076	2.231372374227935	1.443660145791488	1.213928781261224	2.250686546514741	1.387384231547653	1.259121533406163	2.245710758207139	1.437980822773118	1.243042633481359	2.378553450211706	1.704081295753335	0.5168157563562539	2.470871216998324	1.684799559581643	0.4253424095143548	2.715074084124944	1.564152969060152	0.3695359291332206	2.926591905750911	1.46316810704966	0.3292861454665272	3.019085967820551	1.474661719019405	0.2880621449597824
352	11.7	2.365936383723317	1.198599462215661	0.5137694308806423	2.347441741391546	1.378211582792974	0.5138304183955148	2.337668986083439	1.522499383866356	0.5182598709920674	2.359624514000702	1.740902809717433	0.546164743088582	2.333954395768225	1.70382352689956	0.5673138928648442	2.242999672283231	1.6778834516935	0.6722918603423829	2.223157339107477	1.589751041342767	0.9339647113517539	2.207534938592818	1.507475201332859	1.157094249032835	2.213202078552808	1.534506236405648	1.234048802332292	2.235789488904725	1.487989238360597	1.283635875004829	2.229743586183273	1.538466777165742	1.256323098196891	2.379363529955125	1.705280863471577	0.5174088948174977	2.471170438308147	1.687035436672618	0.4255728454109444	2.728400358116833	1.607743234677215	0.3716248265309217	2.955473129621595	1.54566695970655	0.3365589859870537	3.042645593118267	1.554926605312446	0.295241042100667
353	11.733334	2.36572266506366	1.198818380666004	0.5136601436740243	2.347658918790146	1.378542684765565	0.5140111455809679	2.33882785683987	1.522956116275006	0.5189138671875171	2.36181038272816	1.741795602141838	0.5475482374276852	2.336067985470197	1.70465390971757	0.5686908963010714	2.24502402024064	1.681931286863658	0.6742821770925816	2.208658582974917	1.631608540780266	0.9444270348371588	2.17746678674004	1.580190469702251	1.1737850096526	2.176021470773795	1.629262819547932	1.241036940612909	2.18256439369463	1.594689985929433	1.28898897256822	2.191401401946704	1.645088732322799	1.25297011512267	2.381273074594444	1.706106297704896	0.5185229736769962	2.472450843387841	1.690024551434441	0.4260379424212384	2.735783685153876	1.65549881417466	0.3683723497961975	2.969555466691632	1.633381281995586	0.333096504311289	3.048545370589267	1.652399747466615	0.3260050950327022
354	11.766667	2.365682511955721	1.198964481399942	0.5135443832929945	2.348289333873811	1.37876807526523	0.514187414081402	2.340748475435242	1.52324674887518	0.5196083716234176	2.365159763628853	1.742227325336315	0.5493668508621201	2.339240121437379	1.705075867286944	0.5704026456303483	2.247558859738422	1.686270951755457	0.6762875438495606	2.189137193264657	1.674362820291548	0.9481631976596621	2.135364745396718	1.655876963487753	1.176874225819907	2.12954267160974	1.719984772382385	1.236159933974981	2.114266681313428	1.693985652554777	1.282831735029388	2.139963555686321	1.743303894007005	1.239477690482432	2.38434067239126	1.70651831450357	0.5200484160158365	2.474853670352787	1.693647050144595	0.4267375919301663	2.73791166372497	1.704221489372493	0.3590309333058028	2.970465648968126	1.719242967683584	0.3150193085813744	3.039997140693749	1.760547432303676	0.3576448940165792
355	11.8	2.365824911530098	1.199032128030576	0.5134247514437196	2.349317573063495	1.378878480239258	0.5143583200151876	2.343356600640234	1.523358069431942	0.5203139525092869	2.369618474331162	1.742175963826796	0.5514349639091188	2.343405871145517	1.705070734942349	0.572296486712873	2.250648879392136	1.690695137700876	0.6782188619331314	2.168479343341746	1.716294282446826	0.9451593885921475	2.088833333654394	1.73084436321289	1.16563332321709	2.08624896257063	1.801101923412376	1.220695496385756	2.060266299938593	1.783694557595331	1.267681512923988	2.089529049465737	1.826530663700817	1.21873442390147	2.388496769313392	1.706493999628356	0.5218332135594372	2.478316102042994	1.69761960042575	0.4276272858585751	2.735391973355295	1.749661328610558	0.3428254708058623	2.959708799045288	1.793909755787658	0.2771057130172634	3.021079532062906	1.850964352466475	0.3138282444502776
356	11.833334	2.366149255493039	1.199022211329823	0.5133042739506221	2.350691929734829	1.378872944163642	0.5145231981606394	2.346473934187598	1.523289220266615	0.5210034213178348	2.374890496541413	1.741650329710808	0.5536270598544539	2.348290202342044	1.704645156130547	0.5742611165539515	2.254159609572449	1.694909519378097	0.679997788663052	2.148744091799018	1.754416449590407	0.9359372599862521	2.043603181955358	1.800215629549422	1.141220457199489	2.047668563097055	1.8713036477188	1.195077944149165	2.017787315511853	1.877403403303429	1.240601684630864	2.039652122780432	1.900266867035011	1.189607858390772	2.393455722691501	1.706041183120008	0.5237707285860956	2.482559967516595	1.701596629411633	0.4286810806839201	2.728642170785471	1.789613899899788	0.3220402950473974	2.938517567038769	1.857227737470806	0.227855335152221	2.992841987525194	1.924186431957829	0.2335942600994017
357	11.866667	2.366644288636075	1.198941058231849	0.5131861390702429	2.352328575427943	1.378757869253789	0.5146813447691471	2.349848117779296	1.523050571748679	0.5216513478315821	2.380504091904946	1.740687667197264	0.5558586897259494	2.353464364209384	1.703829415846349	0.5762136477431451	2.257800036137455	1.698538610303095	0.6815454020722673	2.130033880904799	1.784951033613574	0.921109079553327	2.002893164297339	1.858428598378627	1.105713960194422	2.008607730438143	1.930650600948354	1.158686124790727	1.978659776177904	1.978037630129414	1.196717851373322	1.985857415844069	1.969463520639704	1.148942223946201	2.398777426637988	1.705195514818648	0.5257854608091077	2.487154931267361	1.705176906782746	0.4298782071840648	2.717977430607738	1.822112691163102	0.2997974764793808	2.908062453599453	1.910740391951573	0.1789451480667998	2.955812105934616	1.989776648585575	0.1670924290086669
358	11.9	2.367288850519373	1.198797634062624	0.5130731643495698	2.3541256641181	1.378544405716983	0.514831705979552	2.353213109985739	1.522660334068415	0.5222353161724744	2.385958185162665	1.739346637576743	0.5580622134193417	2.358476288092797	1.702671989150969	0.5780880835282284	2.261222397755541	1.701225084628514	0.6827985648239443	2.111459459442896	1.805200658931024	0.9012685507686338	1.965939498260358	1.900232028652276	1.060901243332913	1.962500155989463	1.973451372129946	1.111924575430682	1.937240169871656	2.053648659095155	1.139142492955145	1.92990052094223	2.015381316249924	1.098412260694629	2.403994318668266	1.704012552979687	0.527812756151691	2.491644330716895	1.707966889908804	0.4311847015570442	2.703890535433308	1.844524543595236	0.2781069060057648	2.869889754431814	1.951048019391794	0.1362439310042583	2.913726836626221	2.038909641580225	0.1202887820505824
359	11.933334	2.368056276455082	1.198602833163616	0.5129673053720993	2.355978376276116	1.378247908329518	0.5149727210089904	2.356327859069973	1.522143848781469	0.5227373387305222	2.390813637113098	1.737707070532722	0.5601867273413743	2.362932180908184	1.701239340600216	0.5798390816048747	2.26410888877207	1.702723422244206	0.6837300495650839	2.092158737214268	1.813804409701784	0.877261614973586	1.930317755197763	1.92162166623457	1.009123934010467	1.908611386386244	1.994240833291704	1.056385556044408	1.880722139488191	2.090540443806216	1.08071358197108	1.874741104451307	2.030997895872959	1.039269589563038	2.408690946837423	1.702566811801648	0.5297971737595769	2.495642507755129	1.709697132050759	0.4325600694214512	2.68683458846652	1.855443088323106	0.2579948668506475	2.824648587058764	1.976187093106369	0.101100937760752	2.868737029960694	2.067537665619221	0.08624327052109293
360	11.966667	2.368916986988301	1.19836964904091	0.5128694371607599	2.357791377173417	1.37788781717869	0.5151022598991958	2.358994464344519	1.521533076974715	0.5231393582508821	2.394736523309009	1.735868363732569	0.5621602101002533	2.366531933481076	1.69961535980998	0.5814105362406727	2.26624774569244	1.702959640957599	0.6843429807229671	2.071970034600235	1.810919904266906	0.8499565143018084	1.894465558087102	1.922113351615655	0.9522825540876387	1.853757440804362	1.991452282395437	0.9950754000123376	1.814419998694335	2.083667447343444	1.015636865912356	1.822986571859466	2.021741210510696	0.9746868644392974	2.412544518546413	1.700949345597581	0.5316633264702901	2.49889759384001	1.710289881018266	0.4339590079456606	2.667199900069913	1.854997745168921	0.2397276212710374	2.773006445772439	1.984854065268863	0.0718944950597806	2.82084482015749	2.074494356081915	0.05225420332682901
361	12	2.369841727499151	1.198112233713045	0.5127792662610292	2.359486158981072	1.37748624962262	0.5152178096929949	2.36106421899042	1.520864420269714	0.5234253555711657	2.397494214980545	1.733943269967424	0.5639071071515609	2.369068478895677	1.697895710570251	0.582749059506934	2.26754122966172	1.702003811440417	0.6846782192224395	2.05176877136853	1.797575918256525	0.820906668981505	1.859280342499599	1.903162249640005	0.8935432626381804	1.80452452682801	1.968741095670568	0.9313159959956155	1.760480995571934	2.05118159393043	0.951732314202229	1.780321715944419	1.99571626609841	0.9105675891820112	2.415323532301344	1.699262333941479	0.5333303336734863	2.501261016445169	1.709827622474581	0.4353305248010539	2.645198738097458	1.84402170005984	0.2232256839250424	2.715517958124473	1.975091200551352	0.04569127332958467	2.76712052972274	2.058666335151256	0.01574549194307496
362	12.033334	2.370803160877039	1.197846400929269	0.5126955242456743	2.361003272764572	1.377068000371695	0.5153165589312979	2.362445136663402	1.520178114871143	0.5235831107299027	2.398970217684461	1.732055237987915	0.5653589889163214	2.37043824918831	1.696185891103994	0.58381035448882	2.267969694408272	1.700050241496054	0.6847891019376785	2.033101485240488	1.77529985204618	0.7924085035026783	1.827293336441438	1.867228306930643	0.837031537856741	1.765862866778003	1.930129255304586	0.8688277266816338	1.723775002862446	2.001583698009506	0.8932839797008395	1.75069715672708	1.960291894838552	0.8522394841756169	2.416903691585394	1.69761648005941	0.5347234194329435	2.502665066437725	1.708529020214712	0.4366159927593516	2.621040823365317	1.823528158485013	0.2082441388142207	2.652557086741587	1.946461841859405	0.02027853823669272	2.706012625314905	2.020439763639199	-0.02488406520672098
363	12.066667	2.371777306577159	1.197589412026659	0.5126160452071133	2.36230455691385	1.376660024112816	0.5153954097411142	2.363112518137417	1.519517263749402	0.5236057944116813	2.399191907712684	1.730335320198691	0.566474762704416	2.370660196428648	1.694598611708981	0.5845716284073397	2.267567560236637	1.697384200629978	0.6847258434078125	2.017431396978665	1.745987727828077	0.7672247324559444	1.801071955096454	1.817382242384031	0.7879632439155632	1.73826709398166	1.87807020115894	0.8110561885337734	1.692657009296962	1.93610497553472	0.846069419378591	1.729998689153614	1.914414818330177	0.8028041617036153	2.417296289705661	1.696128131963718	0.5357925738370902	2.503133759805959	1.706707489813481	0.4377565399354535	2.595690569069632	1.794859687323093	0.1946969482806045	2.588128240376569	1.900666958635506	-0.005075447864857927	2.641372528201705	1.963825483858032	-0.06522154219747806
364	12.1	2.372744742580345	1.197358316154121	0.5125378769845533	2.363374898798515	1.376288713306029	0.5154511905224004	2.36311666951297	1.518923211211643	0.5234955665145011	2.398341764806165	1.728906770985911	0.5672564029292443	2.369884276424381	1.693241329905654	0.5850427832720351	2.266421808485781	1.694349418625267	0.6845306849350236	2.005630633194518	1.711812523783545	0.7478926589366177	1.781687607306046	1.756871719421949	0.7510600218166353	1.719167931650118	1.814543063710722	0.7608439992973198	1.6567435938606	1.851005805513992	0.8012173428791882	1.711542854427795	1.852835719673694	0.7585108506636944	2.416660771380484	1.694905217935246	0.5365298428080457	2.502798870796524	1.704707475199162	0.4387095955553079	2.57170161311565	1.76035395405616	0.1832847428293401	2.533334338994886	1.84215202991242	-0.02825055615576076	2.586059489961607	1.896114554738039	-0.09393272949105691
365	12.133334	2.373688664864009	1.197166580843028	0.5124574230598423	2.364213708073555	1.37597470566296	0.5154806830923058	2.362557503324231	1.51842709184967	0.5232626653298109	2.396667766230581	1.727857002227903	0.5677123456068852	2.368325868709093	1.692193077174738	0.5852422239251359	2.264681343145033	1.691282083707873	0.6842432375212029	1.998517157078504	1.675558730964441	0.7364606928656285	1.770287151267462	1.690348756754844	0.730578572571561	1.708111182382803	1.74305231876562	0.7239227950709132	1.622656502845884	1.756387611578703	0.7577069221064007	1.6995839052797	1.774084350240502	0.7171182149837415	2.415220424928166	1.694022345486774	0.5369411313994764	2.50182390875921	1.702793474201124	0.4394377720171603	2.552209955611027	1.723452489478053	0.1752233095028875	2.496645841136758	1.776298286256436	-0.04674181076622324	2.549446536399731	1.824265756321476	-0.110533467950344
366	12.166667	2.374593890469565	1.197021670409721	0.5123706526981024	2.364827412580095	1.375729430230325	0.5154804339988504	2.361547491615458	1.518044817147472	0.5229172024290389	2.39437416341592	1.727219780698684	0.5678214157624919	2.366175900357314	1.69148865473082	0.5851647339046758	2.26254389235033	1.688449782093796	0.6839018205358879	1.996947126718293	1.640306183029165	0.7340334033864329	1.768527901698239	1.62351056187254	0.7292353155040017	1.707882197197988	1.667144229523628	0.7081294636047732	1.60748220873587	1.658919333273158	0.7226972122734819	1.702845264521301	1.685435024388215	0.6893570944254256	2.413165622406199	1.6935064754129	0.5370142052837331	2.500368580093329	1.701147211018766	0.4399153481382923	2.540501916032159	1.68739176308751	0.1715821049109661	2.482013317914848	1.708305645787148	-0.05796052476632207	2.535667862858955	1.750457930651062	-0.1227043135787424
367	12.2	2.375446189595408	1.196925873221698	0.5122733122285827	2.365225107163897	1.375556373979012	0.5154468735019528	2.360186909586903	1.517779526651083	0.5224652306910451	2.391586992878149	1.72698365210096	0.567535725051272	2.363562117594575	1.691125053340715	0.5847785367770679	2.260192089323978	1.686046257476789	0.6835292918133324	2.001177192243042	1.608342847693779	0.74048634471303	1.777149888236891	1.560931699781168	0.7463708585855459	1.719569532703923	1.590483633519962	0.7169341989383173	1.62460634413382	1.567049674729371	0.7117514513019549	1.720433015152261	1.592076348391532	0.691983801518757	2.410624718103236	1.693344889782531	0.5367195891220249	2.498597797712398	1.699895446048483	0.4401379915891899	2.538683058569578	1.65439765334513	0.1729419270777761	2.489767319593017	1.643237900478345	-0.05948491415514402	2.545291938720438	1.67495591805429	-0.1300055253361023
368	12.233334	2.376233128279597	1.196876605993534	0.5121610367491529	2.365419314249192	1.375451946262977	0.5153764053829728	2.358564727166343	1.517623466099788	0.5219083827678496	2.388376184230892	1.727100045145954	0.5667915393167594	2.36056565714632	1.691067478871237	0.5840341580463896	2.257767200425255	1.684186188409659	0.6831232724701054	2.010681683504868	1.581286158867663	0.7545845551276211	1.795444242745122	1.506900580526044	0.7790573311251602	1.739868992604655	1.517971393877875	0.7510322881130339	1.665682825431557	1.487309092876886	0.7405981902305429	1.746170233678554	1.503594768772331	0.730894716732255	2.407681307420947	1.693492657017297	0.5360166750997799	2.496651936858602	1.699111073688938	0.4401050115054884	2.546480887265362	1.626025308246087	0.179022762947021	2.517883307327851	1.58505712050861	-0.05098514524536601	2.575183120653115	1.600491386905078	-0.1284502952269692
369	12.266667	2.376945923344917	1.196867987642815	0.5120295393472721	2.365429925328234	1.375407864280421	0.5152656481222688	2.356769727395446	1.517561904696989	0.5212458197155865	2.384829412560108	1.727495700076886	0.5655447817309173	2.357281545060831	1.691259285418019	0.5828937329486453	2.255386425542749	1.682919795030123	0.6826639937901637	2.024395942697353	1.560416873791641	0.7741905679810701	1.821658212134015	1.464383165207473	0.8228370351565786	1.765845670541383	1.455212347751943	0.8065744596056207	1.719020563091485	1.416771471154639	0.8335095902423213	1.773481567594009	1.429374378164727	0.7963654053598007	2.404431027705643	1.693884268624867	0.5348773423311811	2.494642754370846	1.698824679830237	0.4398109111339541	2.561130202288561	1.603963830655088	0.1886450493467327	2.561225459380206	1.536835612740915	-0.03438533615980693	2.620444525876478	1.530918624146681	-0.1179155750160636
370	12.3	2.377578149753655	1.196891935303391	0.5118751228474279	2.365282102830347	1.375412748871103	0.515112029238061	2.354881340619595	1.517575493083703	0.5204770284356943	2.381060276892847	1.728081894479517	0.5637838144761256	2.353819640899706	1.691630225140002	0.5813422283634472	2.253131422575953	1.682226424293256	0.6821165496524504	2.040795715626969	1.546168300903763	0.7966200723132052	1.852773108153474	1.434239952442346	0.8709406878538263	1.794837006182358	1.409643989051174	0.8742961476581045	1.768687662819861	1.361393453686445	0.9221524756991085	1.797847470756176	1.373330607760669	0.8751566488901847	2.400986860094149	1.694440946739603	0.5332977440643636	2.492651047181109	1.698984349544795	0.4392482431371561	2.580643677835956	1.589297973464541	0.2004276675787144	2.61476627614187	1.501716429639826	-0.01139745535333606	2.676628846423658	1.478389589370394	-0.09613104019095334
371	12.333334	2.378127248809021	1.196941563119182	0.5116949712166353	2.365010623261019	1.37545643876962	0.5149143718964754	2.352980075739116	1.517646739921525	0.5196096128973031	2.377231571397596	1.728777015459233	0.5615773668907093	2.35032729262069	1.692114628996335	0.5794289637450679	2.251071869258228	1.682067859844153	0.6814668896297423	2.058139594611414	1.538848964652156	0.8195521563484811	1.885426444113179	1.417329222088519	0.9180178627212694	1.824596837070789	1.386447817872192	0.9429618320709137	1.80555592834066	1.326805280740117	0.9916899576002806	1.817171514499929	1.3399022085196	0.9549097046637645	2.397498427648197	1.695091177205019	0.5313367317484505	2.490734273540586	1.699499520941074	0.4384269549684972	2.60332857949132	1.582642238842976	0.2129603243651546	2.673535317054475	1.482702128533448	0.01553416784674969	2.738914196586587	1.449575854308964	-0.06535131299274652
372	12.366667	2.3785936224209	1.197012568834996	0.5114871886127331	2.364658120022086	1.375532067635558	0.514672955917196	2.351150690636949	1.517763456546292	0.5186604130750412	2.373562696173014	1.729519759902803	0.5590814749323444	2.34699306699543	1.692662253517002	0.5772726230817524	2.249260047811116	1.682413608357699	0.6807250605994515	2.074089853427949	1.538888918692904	0.8407502002186297	1.915120159297992	1.414844928663533	0.959884819678316	1.851780520246221	1.389684790804685	1.003026805777067	1.822601354941984	1.325605845479843	1.044662159647584	1.833753233209175	1.340150083164533	1.019436703668408	2.394161307437269	1.695782243623046	0.5291220246003624	2.488947557967281	1.70027229207414	0.4373801335602989	2.626795489638676	1.584141931658152	0.2246270744081464	2.730709097460867	1.481546429630009	0.04203722063448086	2.801306760850498	1.445593845315478	-0.02482906465139354
373	12.4	2.378979317959386	1.197102275118411	0.5112507382359351	2.364265574155718	1.375635218080907	0.5143892255704071	2.349457736955847	1.517917878244823	0.5176524343628011	2.370265161097782	1.730269496193499	0.5565051573054804	2.343997525089437	1.693238261336605	0.5750383529978985	2.247739809410699	1.683204376567049	0.6799361733831709	2.086397060552804	1.546090068622037	0.8587721310117479	1.938009175610766	1.426571385065882	0.9950192944708232	1.873881417777591	1.415684340769661	1.050257695557013	1.831153008284726	1.353018552348994	1.077222912647708	1.848314088889982	1.372002978504064	1.067828316021369	2.391154185945186	1.696480241418851	0.5268192710994348	2.487301586220321	1.701227634090418	0.4361474522032769	2.648060275628394	1.59324070163488	0.2336111891479687	2.778368432919045	1.497476078124626	0.06233441031854162	2.853818005898534	1.465398338530983	0.005225677153355281
374	12.433334	2.379287972408926	1.197207564548499	0.5109853405993977	2.363869641447364	1.375761205578573	0.5140653812163274	2.347954879605407	1.518102660006563	0.5166124236561186	2.367533074416882	1.730994447873828	0.5540613071501956	2.341505724525718	1.693814391946019	0.5728983700028757	2.246549640173235	1.684346858058198	0.6791589195322177	2.093137085798666	1.55935034480635	0.8724778482415675	1.950333860645187	1.450476297833088	1.021820435298769	1.887870351829896	1.457241359353029	1.082725580313619	1.837740277698363	1.39768877503294	1.104990050220531	1.858095169320739	1.422035702798099	1.103813381571454	2.388637879794197	1.697158413679203	0.52459832094823	2.485819250542665	1.702307048663098	0.4347811219589852	2.664505591961135	1.608414793635757	0.2384233202862267	2.811453524122089	1.52694043335442	0.07241253429718897	2.889473336060507	1.503253115887325	0.01603656305023079
375	12.466667	2.379524265665763	1.19732418542868	0.5106913996334098	2.363502916871576	1.37590394317244	0.5137042221923513	2.346697731349222	1.518308917555215	0.5155703417704273	2.365544077853555	1.731665198092306	0.5519396663117316	2.33967232357927	1.694364224014507	0.5710117765557805	2.245745369209782	1.685727383753638	0.6784601537157546	2.093547027097587	1.576796302271264	0.8811555431636979	1.95030347257013	1.48301594231461	1.03865711578362	1.889492959604858	1.50694769000718	1.099496203029001	1.827209990070216	1.455849015351492	1.128354314127776	1.859390601816455	1.475957151211216	1.12762228141168	2.386759670892095	1.697790931882577	0.5226141669257593	2.484556504915547	1.703465465943364	0.4333460140160754	2.674460626476854	1.627457485309227	0.2382594029065186	2.828555318702593	1.564565920084408	0.07138137471492226	2.905988351696121	1.551723896443189	0.01282442502503853
376	12.5	2.379691553394451	1.197446612870653	0.5103698497173074	2.363188746614576	1.376055812906126	0.5133088514683533	2.345730927015254	1.518525882552459	0.5145544024434826	2.364422473272515	1.732253677386935	0.5502753158520417	2.33860702223367	1.694862660886216	0.5694968422929322	2.245389721244584	1.68721795191158	0.6779019971905699	2.088392041996361	1.596146566655109	0.8847942898360414	1.93851190825228	1.520096086941822	1.044602918558058	1.877606692539879	1.557794043183022	1.102649386965044	1.802648821065112	1.518013341042435	1.1353669730198	1.846183195621327	1.526961524945876	1.137543566141695	2.385623976344618	1.698351735664907	0.5209820294463746	2.483576750511002	1.704627811801024	0.4319052711910716	2.677373946371726	1.647716790705577	0.2329509682503277	2.830459387814692	1.604360903023984	0.05963422940798413	2.904212162753976	1.603059631130448	-0.005156742053440468
377	12.533334	2.379789616201614	1.197568368604086	0.5100221168175952	2.362934134843794	1.376207810220555	0.5128825109804473	2.345063464185615	1.518740650279413	0.5135870822969888	2.364157741531324	1.732730741070792	0.5491310062954046	2.338303791888511	1.695283750856469	0.5684124441243946	2.245480656134171	1.688697503098816	0.6775167124732449	2.079106679783041	1.615072984638328	0.8837631246603722	1.917583581789614	1.557573220784003	1.039739001810204	1.855278949291176	1.604114743330186	1.0948993610927	1.770184396429845	1.574053937859802	1.131273630535441	1.818982930380481	1.575133296574514	1.131352777107987	2.385225610975926	1.698813083337088	0.5197643366324312	2.482894760786271	1.705688812759068	0.4305160389272415	2.673731360379419	1.666610701917575	0.2233711679788344	2.819417517526674	1.641152574088833	0.03963957344358068	2.886912022017723	1.651152502698943	-0.03388001562029209
378	12.566667	2.379814473402848	1.197683924556318	0.5096499923319288	2.362730222562615	1.376351654298457	0.5124284183532897	2.344671848423322	1.518941007028872	0.5126841692758125	2.364616504589613	1.733072489144722	0.5484988533445239	2.338650270406152	1.695606155626639	0.5677573486460648	2.245942686599833	1.690070560256124	0.677296536826806	2.067333208465089	1.631678564310555	0.8785596322431862	1.891190964582058	1.591789100046534	1.024719913027698	1.827727854715368	1.642754042877748	1.077914767940394	1.73518505229363	1.618490225328837	1.115804898354669	1.785213846473491	1.619682146237171	1.109717602422559	2.385460190573198	1.699151757957375	0.5189722976960028	2.482481965092756	1.706550516957447	0.4292303023484768	2.664651894414187	1.682074866670609	0.2112406625719693	2.797838969470465	1.671211953863726	0.01516264054142111	2.857427872246127	1.693210254010463	-0.07067790879704762
379	12.6	2.379759743535383	1.197788878618725	0.5092555672682526	2.362557596279717	1.376480406389579	0.5119496999645774	2.344510038410511	1.519116587162282	0.5118540357862346	2.36559666469232	1.733263384108307	0.5483207917421372	2.339473649750594	1.695815562581706	0.5674867554810593	2.246663938707406	1.691253106836068	0.6772081647082918	2.054509260654241	1.644532421727353	0.8697867847796011	1.862830752853841	1.619810718066554	1.001071798449414	1.79978052109198	1.673908029192682	1.052829714395047	1.702908937495588	1.657897699906459	1.086343545922097	1.750397519484749	1.657908542267715	1.075654352813097	2.386165624449028	1.69935208559177	0.5185770511128065	2.48228360105585	1.707129195966194	0.4280886542824244	2.651617859747727	1.692773916080554	0.1985904406396798	2.768968803116898	1.692078246376106	-0.009108740853662447	2.820917496626017	1.725290382532798	-0.100187658840025
380	12.633334	2.379618843529713	1.197880336762382	0.5088409841016514	2.362393215416052	1.376589547271127	0.5114492193730813	2.34452102633635	1.519260966256377	0.5110957838679064	2.36689003742122	1.733303714480156	0.5484944546245175	2.340595417952827	1.695910612039667	0.5675195686451626	2.247540609207551	1.692196140876603	0.6772047558415137	2.041912572301128	1.652776169725521	0.8581430139183559	1.836377548527984	1.639102349374752	0.9716097782238678	1.77422038559495	1.696178144096838	1.021256789620276	1.671983282123971	1.694217594076792	1.041980027049452	1.717671657957654	1.684684398594	1.03319446460389	2.38716870406135	1.699412510806693	0.5185076685571969	2.482240814406593	1.707375957995152	0.427106064141077	2.635971956005679	1.698323403358959	0.1869089267805886	2.735937915747039	1.70300248787818	-0.03002643141335063	2.781660869785664	1.744470653379746	-0.1193434302989524
381	12.666667	2.379386638287069	1.197956979240003	0.5084082265344095	2.362215568159428	1.37667749104964	0.5109294461224356	2.344648127218959	1.519372863450414	0.5103986037681432	2.368343787345561	1.73321254562048	0.548890278878846	2.341879319702043	1.695905333549188	0.567750566722146	2.248495674882331	1.692890265542401	0.6772296770199868	2.030667708439	1.656222138185639	0.8443352780532989	1.815235437320555	1.648145457539335	0.9393005040314184	1.753055894608572	1.707755361812806	0.9854746056175279	1.647975575773071	1.706828106586595	0.9927060060814775	1.6908491586154	1.696637367029263	0.9878234318096448	2.388336180030153	1.699348285062406	0.5186621976573397	2.482324227884295	1.707288251890469	0.426270782516843	2.61897980362917	1.699083506407331	0.176941564872213	2.701677953970109	1.704486446791249	-0.04651265794428452	2.742491674562775	1.75001957049282	-0.1332005123181634
382	12.7	2.379059963297243	1.198017880327978	0.5079590500173053	2.362004749304123	1.376744382538734	0.5103924751976526	2.344836282862949	1.519454715259984	0.509745075364836	2.369841093621389	1.733023146690881	0.5493847016351819	2.343215899035706	1.695824543774631	0.5680756223488309	2.249456049748398	1.693349786037428	0.6772290033361369	2.021116788294249	1.655170808381451	0.8290021904419825	1.799251363384534	1.647127750530562	0.9050285069505906	1.736216581796886	1.707009981836116	0.9478392249358326	1.631681816793638	1.699433695057268	0.9503867199754371	1.670181720536664	1.693213664819412	0.9435640774223347	2.3895632200267	1.699188070601456	0.51893514010235	2.482513550651271	1.706902172715472	0.4255536013815595	2.601839067097816	1.695883517374952	0.1689429554105826	2.668953507963643	1.697991565503141	-0.05853925225873764	2.705470120010064	1.742812405614849	-0.1437982267284091
383	12.733334	2.378636469001795	1.198062023041725	0.5074951869486075	2.361740169314291	1.376791120441772	0.5098403208387604	2.345026435407305	1.519510823637679	0.5091145387107628	2.371286203195154	1.73277543756362	0.5498687195010368	2.344512582929367	1.695698009383434	0.568401373557255	2.25035610216329	1.693604204583416	0.6771604281707001	2.013457780130624	1.650376827035993	0.8132671040287168	1.787392230104144	1.637559859320538	0.8698051657195282	1.723768723397971	1.694297363166559	0.9114218037857243	1.622053194491808	1.67616709839821	0.9090946672182544	1.65668942922354	1.676361343675545	0.9048543605613111	2.390757666191244	1.698967022448383	0.5192256739616486	2.48277017423004	1.706277210249519	0.4249095492153329	2.585534892395645	1.690013531802754	0.1627960661488178	2.639540364868323	1.686301645643717	-0.06684668348735474	2.671653365509884	1.725984210337597	-0.1533585341959201
384	12.766667	2.378115758172622	1.198087999676146	0.5070183430686047	2.361403265770355	1.376818581139715	0.5092749859753669	2.345164136796949	1.519545876152621	0.5084853678557695	2.37260498349387	1.732510390318817	0.5502456274896786	2.345695267799569	1.695556098993222	0.5686438868443948	2.251137840429035	1.69369634360656	0.6769892152640677	2.007925038036306	1.643201953969555	0.7987683326729147	1.779443960739809	1.623088829058668	0.8369882154565542	1.715791353591158	1.672857531271645	0.8810859600348987	1.617050588436244	1.648128182683934	0.8737981069207765	1.652261556696187	1.648771031456241	0.8777955117778571	2.391845046374049	1.698721558988265	0.5194398740089434	2.483047281563445	1.705503291845667	0.4242847633437308	2.571152653888286	1.683168478965853	0.1582584427643281	2.615136393633006	1.673338292619842	-0.07221588400384868	2.642494002164726	1.705610088408058	-0.1626823540088531
385	12.8	2.377499192219063	1.198093568402478	0.5065300689785145	2.360977540612531	1.376826679147796	0.5086983894666347	2.345202074414762	1.519563193145191	0.50783686173719	2.373728152591736	1.732263260300533	0.5504285978649789	2.346695251784626	1.695424358137458	0.5687267792076367	2.251749606389124	1.693677411928894	0.6766874222726652	2.004335894225083	1.635522013375902	0.7869485462058733	1.774898961468966	1.608544972878726	0.8108437695602393	1.710364264440044	1.648576456684787	0.8598346653251121	1.614112973478562	1.620454156670471	0.8470650521663721	1.65555817987791	1.616442877803825	0.8634527295046414	2.3927583823842	1.698483280828489	0.519492656412855	2.483295666852726	1.704689379286205	0.423625818796212	2.559296536425224	1.676788210286329	0.154905871230069	2.595387319142217	1.661757194707203	-0.07589309638173794	2.619487313162899	1.686890283190272	-0.1702219707416361
386	12.833334	2.376789935958255	1.198075732267228	0.5060318436297244	2.36044844936674	1.376813988848236	0.5081125486338944	2.345100602973035	1.519563703569852	0.5071524916646503	2.374599901331415	1.732057883547108	0.5503499880443948	2.347458268578784	1.695319271514348	0.5685907794278647	2.252171795667895	1.69360429455709	0.6762464413410858	2.002243037477798	1.629023050390511	0.7784787479308399	1.772682182702684	1.597235884374778	0.793419144084948	1.70657479291389	1.628142713486251	0.8475691807976504	1.609973648942492	1.598826109961452	0.8279265018969129	1.664993316195751	1.588524118717913	0.8605085269625944	2.39344184341723	1.698273873170491	0.5193163261162957	2.483477251801348	1.70392324581027	0.4228906088662812	2.550237661979398	1.671796125509217	0.1523218088349643	2.579444695385578	1.652967143420667	-0.07896438745117675	2.603253294744209	1.674008532072729	-0.1761934814754763
387	12.866667	2.375992611384184	1.198031428519844	0.5055252089532839	2.359803099428495	1.37677829989807	0.5075198131867613	2.344823513133436	1.519546397570319	0.5064220669460514	2.375163807889205	1.731907069350282	0.5499711559488337	2.347932133922661	1.695248667144013	0.568201523232291	2.252405915849951	1.693535440033347	0.675679868043257	2.001107073125422	1.624939696522369	0.7734613228005954	1.771467840726234	1.590748046683916	0.7846563333752313	1.703973553648144	1.616400859152409	0.8425984035484074	1.603204933700729	1.589054481218009	0.8203618407035572	1.67260203241971	1.574094762225297	0.8625973490542248	2.393839011896832	1.698105544029611	0.5188697671675701	2.483555577679563	1.703265126803474	0.4220551560102783	2.544273850967403	1.668668006168433	0.1503432122504753	2.567400382405209	1.647627725522394	-0.08156057055714673	2.592459080064567	1.669620517176349	-0.1784665992578489
388	12.9	2.375112733742883	1.197957855967144	0.5050118140735365	2.359032783949971	1.376717011490673	0.5069228674878641	2.344343085320777	1.519508782014694	0.5056411836466002	2.375387096596059	1.73181342616918	0.5492755083088536	2.348085799419073	1.695212793382263	0.5675443045332964	2.252471962074619	1.693527696000158	0.6750116539416396	2.000819575518382	1.623942572508939	0.7719531775904862	1.77090874170685	1.589887007560032	0.7834104101280871	1.703472686734656	1.615281167763133	0.8428655092485904	1.600657214673692	1.591014787872842	0.8234809172457356	1.676465534667479	1.574756248257156	0.8649340124047685	2.393912750707099	1.6979813934857	0.5181328761406635	2.483497304859027	1.702746840202522	0.421105389843505	2.541604429314436	1.667766347356072	0.1488566799253628	2.559913752832904	1.646542423065779	-0.08370247927827297	2.586454210641406	1.674153248995816	-0.1769398344085527
389	12.933334	2.374155918298336	1.19785260982703	0.5044935187960106	2.358131754111918	1.37662738587612	0.5063248712112554	2.343636647938084	1.519447363938817	0.5048120875044174	2.375244077696948	1.731771534172498	0.5482749541852913	2.347896324074055	1.695205718950097	0.5666296266416618	2.252390590136533	1.693624417819247	0.674276195383497	2.00143284503588	1.626262576614627	0.7739176741753387	1.771124708872443	1.594655556677274	0.7889525855319646	1.704807152574128	1.624370207335815	0.8476794790065569	1.602463331279239	1.603213449562629	0.8349238386158463	1.674978912979282	1.589350109796068	0.8653779887748997	2.393631242161268	1.697897547359207	0.5171110594609026	2.483246066835721	1.702374721095417	0.4200344667856709	2.542126859846646	1.66926822275511	0.1477627626473655	2.55760832869409	1.650466040083426	-0.08550979479670687	2.585518003359737	1.685534489074305	-0.1747041581115008
390	12.966667	2.373128671865144	1.197713802501207	0.5039724049753534	2.357098920465297	1.376506673124732	0.5057294299160146	2.342690782795414	1.519357863088519	0.5039426899740539	2.374706244061878	1.731768983313077	0.5470043475600899	2.347341898431049	1.695215798147862	0.5654876784198182	2.252172879612779	1.69384296468882	0.6735115621190799	2.002999958633144	1.631729803866722	0.7791144081195845	1.772383260328059	1.604475748278942	0.8009939390195839	1.70766164927031	1.64108311963014	0.8578588443304075	1.60561012783849	1.623304096705074	0.8518673065569941	1.665200553610417	1.615214511763519	0.8637401647325659	2.392963102223772	1.697844389671737	0.5158310734781404	2.482730588455043	1.702154346439619	0.4188454597925968	2.545623177316187	1.673175856149399	0.1470776786302907	2.561603001853325	1.659772163076298	-0.08676612989105363	2.591061700290561	1.702027422859182	-0.1750415980062484
391	13	2.372039000475459	1.197539844191384	0.5034507062199537	2.355940129935449	1.376351980841254	0.5051404394060793	2.341511242624034	1.519235217304336	0.5030464878490165	2.373749866690883	1.731788005081186	0.5455120751844441	2.346408952585173	1.69522704854156	0.5641609173089713	2.251824918139076	1.694173820048066	0.6727541420864074	2.005706812761048	1.639680231481953	0.7871899301577593	1.775427622152351	1.618104902915753	0.8193076521117713	1.712222122553866	1.661774870972179	0.8742020439721097	1.607518076629016	1.649111379116293	0.8729719130740546	1.651474301591622	1.644920158128429	0.8636421001251527	2.391888346204515	1.697807558271452	0.5143353981114703	2.481901119734677	1.702104200924654	0.4175583345254474	2.551833951491143	1.679067871021656	0.1470637387501613	2.572397346580383	1.673304396614432	-0.08649253588682219	2.604014341102355	1.721405758770944	-0.1741358979287158
392	13.033334	2.370896422993415	1.197329643412918	0.5029309130495562	2.354668408729997	1.376160910151196	0.5045620209852884	2.340123503884148	1.519074883688341	0.5021396952404753	2.372377016111147	1.731810587053028	0.5438460896067319	2.34510868852433	1.695223467697482	0.5626933798304121	2.251356334478638	1.694587961359254	0.6720316923453333	2.009956462915462	1.649023079926841	0.7978208790221644	1.781598045821317	1.633553644677381	0.8433826259177142	1.719849347666802	1.682588727151143	0.8963980008188859	1.613280962009787	1.675417762386785	0.895508984171562	1.648366601697838	1.669001051367412	0.8716658212380408	2.390413485057838	1.697772159638807	0.5126684477260381	2.480725359230097	1.702248446158973	0.4161933059303413	2.560328136098812	1.686014679624013	0.1477987951652887	2.589304796401958	1.687871585751239	-0.08440213677407911	2.623724216203279	1.740222140554754	-0.1669931752643939
393	13.066667	2.369711659534785	1.197083309427152	0.5024157878335557	2.353302083803932	1.375932459645907	0.503998560152459	2.338562972109913	1.518874121520645	0.5012410545001251	2.370617197741309	1.73182123552375	0.5420574995147729	2.343472381444361	1.695192051973199	0.5611315497956765	2.25076808504137	1.69503596631084	0.671359970012957	2.015903535961005	1.658475024060819	0.8104687548206592	1.791677293097809	1.648632136474913	0.8723902549410965	1.730670393860624	1.70063360665942	0.9231928213552344	1.626105870076734	1.698685890887929	0.9206313631798918	1.659951499328161	1.683545567110078	0.8893073266214113	2.388572029340319	1.697724847169225	0.5108806481852056	2.479204836817703	1.702575538934832	0.4147785131396816	2.57051749285456	1.693122906990891	0.1491763078659065	2.611283213386139	1.701035314063508	-0.08101971226242703	2.648663261428182	1.755680804053963	-0.1586268416067109
394	13.1	2.368496365288126	1.196802426764472	0.5019081641584342	2.351862774798201	1.375667031948794	0.5034545300604789	2.336865756290633	1.518631601946403	0.5003715783105478	2.368502978118857	1.731803361602376	0.5402093241731385	2.341529716028433	1.695119973864228	0.5595289287524755	2.250040763520747	1.695454958797375	0.6707467220378618	2.023147412028369	1.666833932860188	0.8243435223181796	1.805164482374885	1.661577938916487	0.9049574824841302	1.743016869210021	1.714456341587948	0.9528004703422378	1.642790396725948	1.718771349926629	0.9548751289343247	1.678545596697191	1.693114888743916	0.9157541031834693	2.386404192678775	1.6976511778505	0.5090361407352951	2.477377461773911	1.703047465174994	0.4133642036434755	2.581814374065905	1.699651061109601	0.1512771871198531	2.63695809878611	1.71152697107934	-0.07643514729607316	2.67713018575288	1.766149911697587	-0.1513274852608326
395	13.133334	2.367263342211197	1.196489190005448	0.5014109600860949	2.350377807161086	1.375365207596326	0.5029344209040816	2.335079668093992	1.518345435609875	0.4995533869712162	2.366089295194469	1.731732765532012	0.5383576502857379	2.339328794010449	1.694989637419921	0.5579325987902179	2.24916437392943	1.695781051111116	0.6701881771835173	2.03125169450237	1.673052493076684	0.8385132558556392	1.821598885276948	1.670885879731153	0.9394800882384906	1.75630147705652	1.722480106772606	0.9844306219697561	1.659682054184405	1.732655193260616	1.00756098859734	1.697009186109103	1.699924881797082	0.9503941128076342	2.383973329783165	1.697529474338203	0.5071983471402675	2.475332803196922	1.703596715767386	0.4120162470822438	2.59360644727879	1.704744184505732	0.1543052302893586	2.664058844286838	1.718270197794229	-0.07044695363548018	2.706229635139483	1.770060959050683	-0.1491412082142792
396	13.166667	2.36602697993504	1.196146268170396	0.500927291307152	2.348881194370969	1.375027740811251	0.5024427465148295	2.333276129708161	1.518013495765734	0.4988106903353461	2.363496557128195	1.731578794835462	0.5365632107335164	2.336973584402845	1.694779719000716	0.5563934305285477	2.248172190300163	1.695954069781734	0.6696797810363607	2.040015976370664	1.676152736833936	0.8518857954269076	1.840637314305217	1.674442080133463	0.9731410762867131	1.773371001339196	1.72352660268223	1.016872472681206	1.67993220733122	1.729167522667737	1.060026560816172	1.715453106433624	1.702071130225978	0.9875901915949585	2.381400607701247	1.697331836568775	0.5054379658188902	2.47321566276206	1.704118698618378	0.4108085102434401	2.605494565163367	1.707338385400704	0.1585357879267655	2.691450892545806	1.719946479287007	-0.06243391724240623	2.735952313424128	1.766430456942144	-0.14735843001583
397	13.2	2.364802977178617	1.19577718389419	0.5004602232369096	2.347409354205234	1.37465637258683	0.5019837525329175	2.331532867446456	1.517634956445067	0.4981675034297209	2.360863062462927	1.731311392155781	0.53489584750257	2.334585763426062	1.694469837410903	0.5549697267165782	2.247118667710325	1.695917147591647	0.6692244436754421	2.04930884552606	1.675264486168395	0.8635333801880076	1.861524228971999	1.670038279394281	1.002918212488045	1.796578384313643	1.7168187939029	1.048086710031561	1.708063407995088	1.713377994375248	1.095992922826589	1.737699633734617	1.694810177694539	1.025324006027605	2.37882167504154	1.697031279559805	0.5038320418488312	2.471169161279771	1.704494955902542	0.4098107221021441	2.617070284849255	1.706533657775245	0.1642261052612137	2.71799155228905	1.715650808003322	-0.05169904743512196	2.766718500909862	1.755416781028017	-0.1392766967560795
398	13.233334	2.36360819980098	1.195386186641411	0.5000126567984761	2.345998866104118	1.374254449834762	0.5015611899178225	2.329922429707119	1.517211907050336	0.497643298111904	2.358313865190608	1.730910247652549	0.5334272600008988	2.332277539990072	1.694046811564177	0.5537202322351921	2.246056185609302	1.695613766245374	0.6688321099187521	2.05883642319408	1.6698877471518	0.8728838389022664	1.882407204384575	1.656738229763657	1.026255173613538	1.825629005333162	1.701823108038159	1.076087892165818	1.745488906243839	1.690935187466401	1.117394838349932	1.765280084885049	1.677281524996616	1.063971436737809	2.376360430950232	1.696610344073941	0.5024536160157738	2.469310126420497	1.704618598380434	0.4090762662603907	2.6279137759286	1.701793999582722	0.1714169703117404	2.742801107499955	1.704658730004616	-0.03806036113585147	2.798227095523283	1.736207271495387	-0.1243896194441119
399	13.266667	2.362461545812984	1.194978736056841	0.4995872857565165	2.344686200491767	1.37382768273376	0.5011782520138368	2.328514100882335	1.516750781889579	0.4972539802405407	2.355978853680407	1.730370813735561	0.532246307188632	2.330166210948504	1.693509332939565	0.5527168704947112	2.245048956634331	1.694997526198846	0.6685323508618143	2.068168923149834	1.660195641806552	0.8798144230533086	1.901411116418117	1.635423602132362	1.042246986296088	1.856340042363791	1.678527896777236	1.099333825606209	1.779466655513429	1.667874044894158	1.127945303665423	1.796918152322262	1.649388877138259	1.100838855844777	2.374142519924388	1.696066532565038	0.5013821122778723	2.467728556365143	1.704403117385083	0.4086417475167032	2.637586179344086	1.692808630857557	0.1799673248572452	2.764890965942382	1.686288782342705	-0.02178118927636787	2.828526829622607	1.707526378710092	-0.1030504674213709
400	13.3	2.361383199206983	1.194561677525092	0.4991863882592878	2.343506060998684	1.373384400961294	0.500837390529515	2.327368939970638	1.516262775510366	0.4970109869181036	2.354013299386089	1.729705720859266	0.5314551860449784	2.328388210870276	1.692869613191569	0.5520419995124191	2.244183864189071	1.694047186093047	0.6683737412545698	2.076969398896177	1.647053709471191	0.8846447456455266	1.9175357387818	1.608709241702473	1.051844749346854	1.882020436065372	1.647521106859561	1.117573978470122	1.795099958216654	1.642199162018754	1.134870597769621	1.829909956306527	1.612529381162131	1.131473565242822	2.37230793412771	1.695413158251195	0.5006992152067915	2.466500911302571	1.703791949657642	0.4085256092264342	2.645505920996372	1.679583924283848	0.1894098280095925	2.782686067602064	1.660508988606807	-0.004082986891417747	2.854792960115178	1.669641206807666	-0.07571944497677947
401	13.333334	2.360391310043275	1.194143103791459	0.4988118470732971	2.342487059138852	1.372934928965673	0.5005403184683437	2.326529091926973	1.515762246503929	0.4969188520145117	2.352557886017817	1.728940518854506	0.5311122447293712	2.327067490565813	1.692151055434553	0.5517460671516894	2.243545575560839	1.692802084950614	0.6683905938138166	2.085213878234522	1.631682100941554	0.887678547645892	1.931123867954804	1.579026739732206	1.056283053243733	1.900934775199833	1.609904889903263	1.130471646206917	1.809738652072912	1.599667737442679	1.151128750234159	1.860608126222004	1.572630042203575	1.153927846070544	2.370975850796297	1.694674178360916	0.5004472856697558	2.465682356852731	1.702787376559245	0.4087182197253731	2.650952693730007	1.662999979506173	0.1988327139920251	2.794198823510392	1.629625856167931	0.01278646690447964	2.872660695256253	1.627662424020237	-0.05283945781448026
402	13.366667	2.359501852020423	1.193731412387939	0.4984653190400403	2.341653381179924	1.372490251956644	0.500288163519883	2.32603006513546	1.515264709146659	0.4969772167806059	2.351742399225829	1.728107838233242	0.5312419310266415	2.326317422012095	1.691383242927053	0.551853091013336	2.243207517981624	1.691352544845029	0.6686005023094451	2.09247487167994	1.615684557319076	0.8888334723238499	1.941498180268618	1.5495463217266	1.055725486340992	1.911263869967737	1.569160240922408	1.136632320446899	1.825494041774502	1.549333221112752	1.178626579521644	1.884871617248541	1.532018220990069	1.165631362356128	2.370255864257745	1.693879090405035	0.5006410873539557	2.465331598275911	1.701455617449221	0.4091982817531638	2.653447204764988	1.644663214354646	0.2072469273913343	2.798104882800348	1.596968557302288	0.02681431351321317	2.879971914352789	1.585384187635023	-0.03538837706086844
403	13.4	2.358728449053021	1.193334623026777	0.4981481400894512	2.341024186107674	1.37206136777851	0.5000813939617862	2.325898855135345	1.514786162513472	0.4971807593861778	2.351693396516074	1.727246134583504	0.5318494181617521	2.326246871704655	1.690600272230909	0.5523716738702082	2.243242920815834	1.689812978647922	0.6690160235644318	2.098120304963097	1.600642871901884	0.8878823282965662	1.94809468329994	1.523035601657376	1.050212351821199	1.91393195871068	1.531306469697854	1.134993948928999	1.840017198398359	1.507528918612552	1.204910450451094	1.899876430915203	1.49407336128396	1.16430029610549	2.370251283671174	1.693062260279782	0.5012764761060787	2.465504764706117	1.699899248868235	0.409931894845838	2.65278097667366	1.626437982665257	0.2135105364054093	2.794247527703807	1.565751551926696	0.0359957794701416	2.877443307202978	1.54659791070885	-0.01926601014901455
404	13.433334	2.358079490413635	1.192959253716486	0.4978613950010556	2.340604740327004	1.371657754848274	0.4999198683914567	2.326126139863914	1.514340613276711	0.4975181305667531	2.352464284660989	1.726391529943223	0.5329215357035216	2.326898562235557	1.689833632365476	0.5532934225170287	2.243678939694737	1.688262202888212	0.6696401466226857	2.101308900578915	1.587567790706108	0.8846656679776028	1.950056261667229	1.501045531013318	1.039930669887417	1.910986988297169	1.500260415266047	1.125654696060819	1.846383881993001	1.477494247564478	1.210543459612339	1.906456507602299	1.462322037912156	1.152659451808421	2.370997726574161	1.692256062479391	0.5023309314367527	2.46620088206606	1.698212452856761	0.4108728478153835	2.648814468597328	1.609755574994273	0.2166265499255163	2.782776029753922	1.538004631623722	0.03867512904755945	2.865419255710427	1.515582681109185	-0.01195588435309301
405	13.466667	2.357557006384094	1.192610350981061	0.4976059926673288	2.340383036195965	1.371287146592087	0.4998028636381761	2.326658907450454	1.513939544784678	0.497971967615812	2.354004339850024	1.725576352108986	0.5344225663271275	2.328223896742331	1.689110789033995	0.5545891287580054	2.244480403608578	1.686741124988706	0.6704620567591849	2.101053765117934	1.577027916508729	0.8791366764885005	1.945920996099883	1.484603836877918	1.025106683536546	1.901865650491294	1.478741663612828	1.109400636349609	1.84105347646332	1.454287073592745	1.196136649324223	1.902191796256422	1.441104507725162	1.134769455176938	2.372436798208134	1.691489742390775	0.5037610286190735	2.467338763592969	1.696471781011729	0.4119630823039199	2.641520865337311	1.595593926964589	0.2159513973632906	2.764711790202981	1.514735891594068	0.03430456249871031	2.845025604547163	1.494849963777491	-0.02148517707833702
406	13.5	2.357157058436666	1.192291659477421	0.49738272801399	2.340332358704731	1.370955186755078	0.4997293042185438	2.327408529163046	1.513590908416863	0.4985229125437327	2.35615022818082	1.724824880370728	0.5363089519715252	2.330077007721012	1.688451809143738	0.5562195706988855	2.245539361892603	1.685288617986468	0.671459127507238	2.0966006530771	1.569397929660788	0.8714424303786927	1.934211666068111	1.474509040782952	1.005808862395278	1.883902492355305	1.468396733769504	1.08695520202568	1.820565611357175	1.442409512712209	1.169923617870457	1.884869869555733	1.432997296058698	1.112099387940457	2.374414417017372	1.690785779107517	0.5055186246637547	2.46876565518073	1.694759328562561	0.4131515674357693	2.631120664508798	1.584813836556442	0.2117357900376591	2.74124893903108	1.497075807718374	0.02426771414730908	2.817588753364523	1.483320299729856	-0.04018139200486456
407	13.533334	2.356872310157172	1.192005875216421	0.4971921612150179	2.340420179923441	1.370665681675371	0.4996977263550092	2.328268034701697	1.513299376410999	0.4991482154153569	2.358686989343318	1.724153278632886	0.5385167254981752	2.332262621544915	1.68786995754402	0.5581242645403685	2.246702066213064	1.683959822907867	0.6725869793734571	2.087982002808215	1.565088256250908	0.8618955746927474	1.91506374598225	1.471476322235424	0.9822006859329172	1.858118539568031	1.468936197529332	1.05954386395932	1.789129256642474	1.442898547382308	1.138261978088734	1.858069957240096	1.437803363663944	1.085148487298555	2.376734265226951	1.690159281459515	0.5075417610582097	2.470311703427456	1.69315573682956	0.4143939520916354	2.618255385366285	1.57818493913138	0.2048296346495566	2.713106682481749	1.48679206105432	0.01006071198150028	2.784617992223096	1.479968454515227	-0.06434857433022129
408	13.566667	2.356693489711873	1.191754709067946	0.4970343964255989	2.340612794893782	1.370420612128334	0.4997060679133433	2.329131330250888	1.513066484342962	0.4998217907379921	2.361389741783391	1.723570195679574	0.5409499790131327	2.334576508120505	1.687372194807705	0.5602154054711859	2.247812125289422	1.682828350076281	0.67378244891174	2.075858856555141	1.564599205727816	0.850869440074471	1.890534870573089	1.476251320138505	0.9550986212577256	1.828250280262888	1.478357298879672	1.028813693643231	1.751999977251252	1.450166364096216	1.100964445228447	1.827388687385375	1.452175014955212	1.054513643152584	2.379192037955066	1.689618441393647	0.5097442639450556	2.471814087661816	1.691741641482295	0.4156445430530236	2.603748671563355	1.576184938240581	0.1962994427113536	2.680602155252545	1.485684547260085	-0.007036788659290897	2.748275923133182	1.485090429985329	-0.08924478362892536
409	13.6	2.356610852342143	1.191539048695907	0.4969088926861094	2.340879671083871	1.370220626936811	0.4997515482217884	2.329919986261596	1.512891907814112	0.5005170583673635	2.364073255366007	1.723082678741472	0.5434948638632991	2.336849752759071	1.686963611473684	0.5623904489180102	2.248741875331307	1.681963067767086	0.6749750623959115	2.061169452598298	1.568233578067062	0.8388057059829001	1.862737487862737	1.489038923418966	0.9255476289237242	1.797789229850326	1.495251298930394	0.9965012494602989	1.716293844401757	1.465338767022763	1.060398989167041	1.79518835886915	1.471909287494001	1.021453614387596	2.381622915948039	1.689169749268149	0.5120273082226119	2.473168566748396	1.690593693707025	0.4168642552888145	2.588627639412346	1.578974617703009	0.1871716192928996	2.645860208668479	1.494363118919675	-0.0249749868278973	2.712189960063948	1.499928657605889	-0.1053233033124483
410	13.633334	2.356615105139088	1.191359106000477	0.4968146023558392	2.34119558536376	1.37006537588887	0.4998307699076937	2.330589512527128	1.512774135786006	0.5012075562181681	2.366617723650982	1.722698785225738	0.5460163554109098	2.338973136349233	1.686649694006078	0.5645326494651329	2.249421802397431	1.681418454161913	0.6760936515507574	2.045121012174157	1.57602608991753	0.8262254100332251	1.834060913011073	1.509329311955182	0.8954047287256193	1.768794592128452	1.519373439685048	0.9644524914039337	1.681752580640827	1.490185589075024	1.012431477426054	1.762134171872653	1.495406638267115	0.9879250854703189	2.383919860541307	1.688819979458826	0.5142752684141301	2.47433977419932	1.68977237740105	0.4180138296195923	2.574079055433982	1.586351511308063	0.1781669382842913	2.612793979502673	1.512111506259259	-0.0417751974558755	2.678630898221364	1.52456920266115	-0.113609020680459
411	13.666667	2.356696951078463	1.191213909020786	0.4967501307429315	2.341540545650168	1.369952876884486	0.4999399797646163	2.331127418059761	1.512709454347569	0.5018691814084485	2.368961743143351	1.722423527772827	0.548367328310412	2.340894699409973	1.686432978109413	0.5665206799392452	2.24985331590077	1.681221043674791	0.6770780335794934	2.029307164457089	1.587576656434472	0.8138283355149196	1.807712299618219	1.535558476863767	0.8676274469643828	1.742772883237339	1.550029367466997	0.9349914240056407	1.649300819422821	1.52331577030986	0.9641866787057671	1.728080978775577	1.525443537468706	0.955424544784799	2.386024826393944	1.688572665664868	0.516362695997801	2.475341563046833	1.689303600563652	0.4190527722738338	2.561220729009622	1.597579980736277	0.1696580215201522	2.584480996289552	1.53697301745793	-0.05655267846092714	2.647562336814672	1.558286214150745	-0.1252828524673357
412	13.7	2.356845778339764	1.191100835579228	0.4967140468341428	2.341896021839814	1.369878611241717	0.5000755780614788	2.33153279663831	1.512690124335005	0.5024837771309609	2.371041691443629	1.7222502940269	0.5504110054719807	2.342568841405881	1.686306152507152	0.5682461415521927	2.250086741052225	1.681374753368469	0.6778935970807216	2.015578823072961	1.602021262843961	0.8025265225960614	1.787015513489066	1.565624032200569	0.8447720728997897	1.721046163043925	1.585662579529647	0.9096984052571254	1.621318038822263	1.562961522815604	0.9273421280660658	1.695276703581486	1.561724968138845	0.9246378294609078	2.387876788320441	1.688420863853037	0.5181745933786821	2.476180424944803	1.689175683566261	0.4199486282915689	2.550882188485254	1.611746418347751	0.1618685266450945	2.56185523399291	1.567557226111739	-0.06931987781937066	2.620156799845229	1.600248315702528	-0.1397376114445988
413	13.733334	2.357049891294852	1.191016015115138	0.496705077594322	2.342243231078488	1.369836308804057	0.5002344368459412	2.331800455375196	1.512705773370812	0.5030414963486751	2.372746871549599	1.722164979592125	0.5520544909680825	2.343912794970837	1.686254994022726	0.5696367419711266	2.25015592452127	1.681842409392273	0.6785342037170682	2.00489818916553	1.618119929057641	0.7931661369182154	1.772956972397233	1.597095504091679	0.8283017152822978	1.706492269797659	1.622881706120044	0.8910918904509121	1.604178108309222	1.606856746584067	0.9006936382142129	1.666271614049932	1.603446856012064	0.8969811069184784	2.389378913501145	1.688351330733115	0.519634721845231	2.476839031428373	1.689345103894399	0.4206944771403954	2.543571718549131	1.62776567718677	0.1551535315074536	2.545150544137444	1.602165573547016	-0.07982249586140507	2.599795846797042	1.64460074883931	-0.1506911537029239
414	13.766667	2.357299098129011	1.190956040229302	0.4967219104815742	2.342567327824196	1.369820266393559	0.5004137899252253	2.331929542737058	1.512747073943739	0.5035413278017136	2.37395118921689	1.722157046224973	0.5532606156673532	2.344831043992675	1.68626756750155	0.570664768261697	2.250072442106583	1.68256867264782	0.6790186000209916	1.997314669427083	1.634547443427516	0.7864055046801925	1.764471951001616	1.627503641401097	0.8181555108189573	1.698932900445446	1.658076520522734	0.8800839931042064	1.596851076109946	1.651862004539219	0.8817797680086389	1.642087378226072	1.646395108744295	0.8738420496846417	2.390427698998887	1.688354465731848	0.5207152206023273	2.477287584805824	1.68977005733134	0.4213067940543395	2.539824654671064	1.644188709728274	0.1501228304783565	2.53499997040312	1.637379961315245	-0.08694973837202533	2.588376500735435	1.686994145475602	-0.1535397627187102
415	13.8	2.357586709002229	1.190919133117807	0.4967629796170674	2.342862985134541	1.369827064772696	0.5006109776277794	2.331934492954736	1.512808515556747	0.5039868976775846	2.374571422912927	1.722226585029362	0.5540282450737845	2.345263161687609	1.686340508084695	0.5713313374946556	2.249852198580355	1.683511171816681	0.6793777938283322	1.992646203992136	1.650075744536934	0.7827515163776808	1.76028931841746	1.654949357799935	0.8136487772763007	1.697681845615331	1.689577635336842	0.8762737555015073	1.59741148768633	1.693036215501832	0.8742416848616158	1.630875146384239	1.686477084677429	0.8605188722692205	2.390959662987188	1.688430551343741	0.5214181170175589	2.477513660889116	1.690434761778835	0.4218098133436063	2.539907749166529	1.659848417917764	0.1471863043143825	2.531620428022268	1.669931374076207	-0.09026005940244505	2.585017225147605	1.724649194048471	-0.1518015679972766
416	13.833334	2.357908249979431	1.190905249001701	0.4968265831247846	2.343130894425253	1.369855646032778	0.5008234341404183	2.331839057300641	1.512888456968017	0.5043847760014607	2.374570128157822	1.722383262608478	0.5543746169219965	2.345185506026019	1.686478959051892	0.571653510095875	2.249512989783256	1.684653788071298	0.6796431215490393	1.99067905229577	1.663991462467342	0.782631105334714	1.759464602178006	1.679044058965735	0.8143182607778244	1.701982415066652	1.716583265424594	0.8789536884445828	1.605631966311838	1.727859669703421	0.8851268354282272	1.633873057511994	1.719728478599095	0.8601607780102676	2.390950843219207	1.688588190553018	0.5217612669747471	2.477522724073495	1.691358720384839	0.4222287198097021	2.543596302578783	1.674469792453267	0.1464386074275995	2.534917632727675	1.698397308605592	-0.09019643616680631	2.587930989850405	1.756741795574989	-0.1501381100888899
417	13.866667	2.358260637344692	1.190914847575892	0.4969109735252268	2.343376658742613	1.369905806620666	0.5010487741438743	2.331672751907913	1.512986846352185	0.5047439922224668	2.373948593905396	1.722637750002241	0.5543348928937075	2.344606694626388	1.686689652296169	0.5716641942801951	2.249075513241736	1.685974276727983	0.679846023604514	1.991095453610975	1.676126812210984	0.7862125859940754	1.761326549171586	1.700021158277171	0.8205599994548396	1.709043665730726	1.739363232465845	0.8873401658489217	1.617007749115067	1.757388026521418	0.9091819458903585	1.644575032204689	1.746173403685441	0.8703882154980539	2.390409449132674	1.688836721848426	0.5217774468129578	2.47732754956917	1.692557845664756	0.4225887963928184	2.550515786573376	1.688136357591456	0.1478473590623788	2.545484941345609	1.722973849374585	-0.08731340828809421	2.598069442675896	1.784858118674613	-0.1454039600658412
418	13.9	2.358641847658475	1.190948075532455	0.497014389640335	2.343610914908402	1.369977245045909	0.5012848264520926	2.331471661911622	1.51310380620562	0.5050746437462739	2.37276183354031	1.722995585049654	0.5539601132261969	2.343579217490598	1.686976155891587	0.5714095859572283	2.248565608591457	1.687422914824981	0.6800116553203326	1.993597799928621	1.686422471729473	0.7933705517400849	1.765575350696561	1.717476898817967	0.8334105215807196	1.715986573520571	1.758574806031985	0.9011900270926531	1.625127224045753	1.780553067581248	0.9323282780346894	1.65576765247617	1.766695029133639	0.8884283918883458	2.389387526407195	1.689180758195885	0.5215118834122889	2.476953406237111	1.694022540050715	0.4229123974724467	2.560182298078243	1.700679151128536	0.1512821767851809	2.56346642453946	1.743807362677982	-0.08210065567396986	2.616934356451806	1.809516561161042	-0.1361966865841586
419	13.933334	2.359050373504183	1.191004549118766	0.4971350293432177	2.343847093659723	1.370069170987325	0.5015294183320449	2.331280165375245	1.513238937890348	0.505385453302681	2.371112363944859	1.723454619281629	0.5533053447122543	2.342194691833091	1.687336695232722	0.5709380501109459	2.248014097253783	1.688933331969677	0.6801519056824182	1.998030014210893	1.694701007436786	0.8036707621157583	1.772237114606792	1.730869458776655	0.8528728548880402	1.721989159501525	1.774160899320266	0.9200013825710577	1.628419742833747	1.796432723000826	0.9525909533353419	1.66611594722072	1.781867958446898	0.9127652499254403	2.387978059001618	1.689618081020673	0.5210129313827967	2.47644161091161	1.695721849640632	0.4232151035513068	2.572060773211905	1.711609766244154	0.156492894669577	2.58785247573659	1.760329298693195	-0.07505215732721657	2.644225450706647	1.828853402842575	-0.124139102292804
420	13.966667	2.359485067506273	1.191082954424387	0.4972709735749684	2.344101355368667	1.370179710917709	0.5017803317085525	2.331151371028118	1.513390293535021	0.5056832945054117	2.369144634648671	1.72400083901484	0.5524359896138914	2.340578711382336	1.687760539166342	0.5703028909334185	2.247460053140633	1.690413507908012	0.6802700469578457	2.004387069604319	1.70046956398082	0.816389255925297	1.781687598596516	1.739030463076886	0.8778878931701866	1.729107360552496	1.783630541170007	0.9435891174744738	1.63586126016789	1.803159145300595	0.9812363399622085	1.678426602665723	1.790252773449954	0.9407762457610545	2.386312233501999	1.690136353648838	0.5203373884417097	2.475863603876508	1.697598087981937	0.4235143800774761	2.585630950650772	1.720217229508383	0.163267273722808	2.616176197189025	1.771556240942542	-0.06617941018993176	2.676912264190839	1.839980121073116	-0.1106470912043605
421	14	2.359944347966207	1.191180902353767	0.4974203140739224	2.344389357389623	1.370305942466681	0.5020355046189914	2.331133883621738	1.513554564904009	0.5059739554646762	2.367014768995349	1.724611875564394	0.5514232650197645	2.338864161605284	1.688230835366977	0.5695602955897155	2.24693486614521	1.691771938892217	0.6803628961419539	2.012568628870868	1.703245888561378	0.8306324033847345	1.794081200803463	1.740868697865568	0.9069656909447912	1.73961471686283	1.785012215142953	0.9716265070785273	1.649780725375142	1.798895416931573	1.021676675078507	1.693082671023227	1.790489316066382	0.9699422749688884	2.384532187006996	1.690715600517582	0.5195473825636603	2.475296518439008	1.699580041911362	0.4238262870128515	2.600354809594646	1.726026407981071	0.1713357912511124	2.646496089943951	1.777100189747736	-0.05545735766258385	2.712558151159918	1.842687928632691	-0.09410140085279795
422	14.033334	2.36042499715885	1.191295078407231	0.4975811674046163	2.344722725007508	1.370444058241272	0.5022930502734863	2.331261783778141	1.513727235228474	0.5062623045457593	2.36488604449773	1.725258308983826	0.5503366965892305	2.337185522424125	1.688726159897051	0.5687648665892369	2.246467011533142	1.692942889952954	0.6804223253241445	2.022597033838266	1.702600572135986	0.8456350586261613	1.81002029750216	1.735901142060026	0.9386270528725311	1.755555157609068	1.778056506758817	1.003432406761246	1.665378548532423	1.787102141688423	1.058572435819884	1.709213440780031	1.780301471344667	0.9992810588967501	2.382782605554744	1.691328739055519	0.5187044075150579	2.474811824871993	1.701580274838433	0.4241609277353692	2.615619736492041	1.728748949958082	0.1802487162253545	2.677930585571498	1.776809413091541	-0.04323773886804173	2.749722928674997	1.837146557468317	-0.07915629444116407
423	14.066667	2.360920762160855	1.191421215479359	0.4977516276025605	2.345105148692829	1.370589208585306	0.5025512012243423	2.331542395908595	1.51390213819275	0.5065509266357574	2.362881735022962	1.725903339894936	0.5492360686630374	2.33563648379725	1.689220015294786	0.5679603563463295	2.246049472757067	1.69387308093157	0.6804276754611872	2.033807043822399	1.698130213405249	0.8602107881966133	1.828719862533196	1.72376588140067	0.970479894969039	1.776945625098648	1.763016569513666	1.037431824856593	1.685374417253906	1.772099615591171	1.090616431430914	1.729559272112911	1.754807861426347	1.031612801422422	2.381174314802768	1.691941384849498	0.5178647659553988	2.474467781722227	1.703495751429141	0.4245293632289788	2.63069451281613	1.728135030273859	0.1895120239135158	2.710203982200796	1.770155052887694	-0.02984647165287903	2.787135717490806	1.823162241679001	-0.07145914410490035
424	14.1	2.361423581857677	1.191554207277525	0.4979298531452897	2.345533677955312	1.370735445190396	0.5028084199881673	2.331963921893183	1.514071301494991	0.5068427008684877	2.36110093315247	1.72650228904135	0.5481928240727353	2.334286857534547	1.689679964315954	0.567197906979495	2.245678441924465	1.69451582007183	0.6803696943817563	2.045141622199484	1.689575684383912	0.8729432560162875	1.848646555525161	1.704056715630585	0.9993538930126518	1.800385596263695	1.739250928327888	1.070079701488132	1.712294135241291	1.747183630298402	1.12484043181651	1.753746237164801	1.720483277304292	1.062066645876226	2.379794953256478	1.692512061530493	0.5170946901128469	2.474312498045043	1.705207603869765	0.4249514797337299	2.644801544011391	1.723925689514011	0.1988193248024445	2.742362874154952	1.756692596211072	-0.01505692626983616	2.823592973496859	1.800866846997679	-0.06500552824438773
425	14.133334	2.361925593464028	1.191688795824678	0.4981140925273347	2.34600244864183	1.370876692954882	0.5030633889435895	2.332511952145104	1.514226651098977	0.5071438499922402	2.359642151650209	1.727011002987821	0.5473055949205003	2.33320819604575	1.69007367131855	0.5665515464803802	2.245371360502372	1.694843351421693	0.6802637073462721	2.055496807743936	1.677354364591089	0.8825792790561894	1.868525463128762	1.6769859674961	1.022817947351194	1.822942650282135	1.706794789047239	1.098251681056085	1.748522007424274	1.717640099789035	1.16817756690714	1.778131814795494	1.682989894254685	1.085013470735209	2.37872855895161	1.693000089915749	0.5164809406556409	2.474390069170762	1.706588244575562	0.4254564485913822	2.657196174777598	1.716052271317019	0.2080660427698534	2.7719396135674	1.736550653293034	0.001501153556012564	2.856882803478165	1.769688015667759	-0.0494713842206598
426	14.166667	2.362419800968193	1.191821266399644	0.4983024921605138	2.346503919486613	1.371009371188468	0.5033147146706947	2.333170931725423	1.514364453479273	0.507460481095185	2.358617275948255	1.727403767625105	0.5466880404933461	2.332485457046431	1.690382746822385	0.5661093933506595	2.245163808247174	1.694858724325012	0.6801463450274933	2.063999834119071	1.662511512076485	0.8884690006260756	1.886463898976919	1.644472357370917	1.039068191989223	1.842334617439389	1.667148993654026	1.119139434476685	1.786962412686702	1.679833517713685	1.210345850409462	1.801252543483168	1.638087904339205	1.099434466675127	2.378064424982931	1.693381805641334	0.5161157560632248	2.474727204027181	1.707540957577578	0.4260616513571389	2.667026858399026	1.704817299775363	0.2167986177552641	2.796265065705577	1.710783296290491	0.01897328249057862	2.883630352901056	1.731493502067928	-0.02718144151133096
427	14.2	2.362901416101364	1.191948798789161	0.498492959942889	2.347032197940072	1.371131733710111	0.5035606668091879	2.333922666966225	1.51448436359163	0.5077925516970737	2.358151381005927	1.727671976741929	0.5464197122254786	2.332215226649305	1.690601879323355	0.5659343193914723	2.245105880028799	1.69456869120065	0.6800493056932045	2.070306907687034	1.646131452089957	0.8903841743665597	1.900396591635797	1.609489926621882	1.046370826550441	1.858218731815236	1.623689572752557	1.130309837353168	1.816760244577263	1.629444807048777	1.233151106485559	1.820555369800353	1.59069140959772	1.106907912200738	2.377896097034431	1.693648743601435	0.5160563902167313	2.475350546548371	1.70799496524275	0.4267569106461334	2.673453813609138	1.690715868685069	0.223868778342321	2.813217394258807	1.680589827417051	0.03425076581144693	2.900768716936447	1.689867194965193	-0.00894132832692141
428	14.233334	2.363365970456741	1.192068796427054	0.4986833679698456	2.347578530782761	1.37124245443012	0.5037994255585905	2.334736695692145	1.514586709882714	0.5081370720967461	2.358317993131444	1.727814349009679	0.5465510400001027	2.332452827545767	1.690730884264723	0.5660671373822627	2.245226473522162	1.693964697729594	0.6799978012773769	2.074148416543188	1.629274434256718	0.8883491013578718	1.908887793676733	1.57488667644658	1.044017155124436	1.870451396488182	1.580537849993035	1.130722790054712	1.835440022610572	1.577234425211904	1.23455543097685	1.83631102160644	1.549958106289624	1.108911444718629	2.378270717880858	1.693799185842759	0.516333750131564	2.476255521632352	1.707903786894778	0.4275206148673046	2.675784873595237	1.674504740877737	0.228240081053207	2.820953726865296	1.647884850696607	0.04422262062450333	2.906313367455937	1.647593586871573	-0.007451064338760091
429	14.266667	2.36380917289947	1.192178722422751	0.4988718144351947	2.348129892394259	1.371340227839584	0.5040293421978214	2.335572290252307	1.514671809218523	0.5084923457101244	2.359122364268524	1.72783462869608	0.547130022310589	2.333200194375652	1.690772420827997	0.5665476835890333	2.245527987586017	1.693034022571015	0.680024483267227	2.075265219460107	1.613021600353445	0.8828321782130346	1.910581307605149	1.543262922808891	1.032488473044121	1.875219056239184	1.541207196038183	1.120215299937747	1.836029497834757	1.532377735941085	1.218767979911184	1.846571384700658	1.515688582040145	1.105504371321281	2.379176643375609	1.693836616535996	0.5169750856344724	2.477389304422458	1.707265722936009	0.4283338097777449	2.673417987116499	1.657345309210412	0.2294301767113063	2.817435931610653	1.614977501727205	0.04689307272031467	2.899456478206794	1.607227986769674	-0.01380524898371032
430	14.3	2.364227217517171	1.192276549580964	0.499056495639197	2.348670806093405	1.371424231509712	0.5042486836051434	2.336387932239303	1.51474059063368	0.5088545922141028	2.360523711420328	1.727743299786548	0.5481756206729628	2.334420630971734	1.690733794115212	0.5673906764810281	2.245983206045843	1.691781547013814	0.6801461985471523	2.073288380837666	1.598710606278338	0.8743241236792908	1.904645898970714	1.517762951584718	1.012923207858981	1.868253061641879	1.509762665151374	1.099396275297262	1.824019198880472	1.496850508495322	1.19402096846654	1.846663753589849	1.48745632576235	1.094699699832187	2.38056684906004	1.693770916176661	0.5179848158249675	2.478680987325765	1.706123962835013	0.4291751912115015	2.666007312594586	1.64069761041256	0.2273615675819133	2.80207114110559	1.5842875907376	0.04205969280611083	2.880210115538001	1.57214974208823	-0.02477476977356565
431	14.333334	2.364615740530062	1.19236059271678	0.4992355947166794	2.349183652779568	1.371493903071761	0.5044555871134996	2.337149813616496	1.514794265604054	0.5092187630745997	2.362447359698322	1.727558009293467	0.5496546099919838	2.336048746346248	1.69062802026685	0.568569493034789	2.246540484119413	1.690265490591842	0.680351658614309	2.067798913034296	1.587596541079183	0.8629869680404716	1.891539068054058	1.500433018801048	0.9863172360587595	1.848875052803793	1.489464473943939	1.069506246221549	1.797776777973234	1.47207241315023	1.160456211774853	1.833183303981937	1.466494828902203	1.074069558507748	2.382372187809934	1.69361753410456	0.5193299016753105	2.480058536319639	1.704561726853461	0.4300157195741607	2.653740621344355	1.626150200129884	0.2223520645729443	2.776222866725462	1.558279927141516	0.03127409721641124	2.849359246157166	1.544625412101178	-0.04133824304641895
432	14.366667	2.364969276861834	1.192428865602762	0.4994072673376461	2.349647672972204	1.371548212891086	0.5046480765838935	2.33782657100079	1.51483328163783	0.5095783360956826	2.364780862173598	1.727300104014423	0.5514811403014497	2.337987703741247	1.690470965938327	0.5700169414835196	2.247129716539594	1.688582366782485	0.6806068521593968	2.058376945569315	1.580906533032624	0.8488840333088081	1.872122398415005	1.493049424507215	0.9536849068712999	1.820453291460103	1.482807129323841	1.032834242405527	1.753828235474164	1.464961916508494	1.116341237312588	1.804240461652713	1.456188787597967	1.042221778875346	2.384494732827067	1.693394287306049	0.5209381571981203	2.481441426550347	1.702682842972195	0.4308154080315245	2.637478246227922	1.615394555800203	0.2150865865662521	2.742730509506107	1.540255174528799	0.01711214319928489	2.808749974730736	1.527830682097002	-0.06214032358767928
433	14.4	2.365282651662841	1.192479563035426	0.4995697312031381	2.350043376870051	1.371586589745171	0.5048241453665603	2.33838635331419	1.514858842648825	0.5099224555887335	2.36740203194862	1.726999287669094	0.5535164806746635	2.340133569954466	1.690284885099573	0.5716264425592822	2.24770149294037	1.686859310167719	0.6808690430682344	2.045317995784472	1.579755165217873	0.8324923480397155	1.847160421917292	1.497354322672371	0.9158862927412553	1.787891755998893	1.491215962055464	0.9912124652466657	1.70644086542028	1.473526877174345	1.062812939498528	1.769934841081294	1.460081017399119	1.003125820569058	2.386823242756396	1.693125717757354	0.5226919737172711	2.482747624378981	1.700611167721817	0.4315128639672	2.618736115565221	1.609861016066536	0.2062657424333459	2.704510894817446	1.53291618500685	0.001307156034212022	2.761910114166277	1.525167377215913	-0.08244536299045037
434	14.433334	2.365550263652571	1.192510517957488	0.4997213412199742	2.350351418988807	1.371607981710596	0.504981829941584	2.338791892166249	1.514871174462117	0.5102360070670551	2.370165348486311	1.726685250851618	0.555574763198329	2.342365669122489	1.690091573892021	0.5732564630588309	2.24822950107131	1.685232124621986	0.6810924085751556	2.030155240865465	1.584473115178213	0.8149766213651921	1.819269604882194	1.513687647176139	0.8753878534566023	1.755063711359619	1.51422358959719	0.9471588513310772	1.662007142065693	1.493937534087137	1.001346534572152	1.738238536942935	1.479789364152271	0.9599190227995821	2.389220029133448	1.692836127376902	0.5244328329958557	2.483882082964096	1.698472264723823	0.4320291653730485	2.599247611215536	1.610349107719289	0.1963481716801765	2.664201898023367	1.538228783046686	-0.0158716052135741	2.714064528884543	1.539819921917256	-0.09849754722228195
435	14.466667	2.365765843684241	1.192518686473523	0.499860633731437	2.350551488098168	1.371609890833083	0.5051192581914792	2.339003958744033	1.514867846479004	0.510501648122649	2.372882253919702	1.726379204639044	0.5574476498882963	2.344531932456742	1.689904946278921	0.5747476178728198	2.24870261809832	1.683828343360603	0.6812387507863614	2.014868527080472	1.594480321735618	0.7978251936223502	1.792597262856399	1.539784698852167	0.8369672411505304	1.726978702764125	1.548874751484212	0.9059086699807507	1.630222961438644	1.524050285172173	0.9484918139978866	1.711590707178291	1.515516011422728	0.9201667950630218	2.391509865782929	1.692543150881581	0.525983262699231	2.484734746970592	1.696386161805623	0.4322855868868067	2.580779775460222	1.616814075666114	0.1856829679469322	2.624701541412058	1.55626662144367	-0.03459697192627045	2.670880944858387	1.571974606210256	-0.1130780887606369
436	14.5	2.365923704506305	1.192500698153447	0.4999865337107738	2.350625885868971	1.371588483799415	0.50523497888739	2.339000084829951	1.514843472617865	0.5107063428566273	2.375339850113637	1.726089332649344	0.5589465047859686	2.346467251657463	1.689727439351105	0.5759552245820976	2.249129416252743	1.682765027708945	0.6812919135584901	2.00156165305203	1.608859044654167	0.7828226019826975	1.771039627216258	1.5732498519618	0.8058555709864044	1.706623493614624	1.591415271193595	0.8725675096569753	1.611571770710758	1.563856719682803	0.9052202628094556	1.689764991300418	1.561492592616561	0.8892014244630372	2.393503428468697	1.692254366654911	0.5271857112844398	2.485202644266279	1.694481151901692	0.4322295034553498	2.565401739024379	1.628535489137084	0.1749753535210044	2.590537370380069	1.585545725219792	-0.05371352434271948	2.636652407836971	1.616872111706983	-0.1305404512000886
437	14.533334	2.366019172935102	1.192453740145626	0.5000985387009971	2.350559917095143	1.371539683111476	0.505328360103808	2.338774143711369	1.514791339516035	0.5108478478503004	2.377292237264952	1.725814875146484	0.5599520979064634	2.347983093717956	1.689553453698562	0.5767872714421126	2.249498127671782	1.682136829740961	0.6812682737193002	1.991672168701101	1.626285079139151	0.7717044954738413	1.756468868650838	1.61094754763167	0.7855177815659076	1.694016559324259	1.637472197948172	0.8502648844401622	1.598518552714691	1.61688300543373	0.8755520379399767	1.669206757300171	1.611949932979639	0.8683522454245355	2.394996364140328	1.691971037120984	0.5279464930452228	2.485212664408502	1.692899289499501	0.4318667569193657	2.555056170858723	1.644287003698539	0.1656475923974141	2.566303816094619	1.623423746427867	-0.07001910277971324	2.615911651773146	1.66657552475866	-0.1414298252114164
438	14.566667	2.366050530744044	1.192376838287033	0.5001963866839999	2.350347493692875	1.371461195110328	0.5053993027211292	2.338337499767089	1.514706762989138	0.5109299864269496	2.378505238413729	1.725555729810496	0.5603968666969568	2.348900859700271	1.689377937341277	0.5771895730766469	2.249776076543066	1.682017463676544	0.6811947499417464	1.986174517981981	1.645084992836848	0.765994218463959	1.749696016516092	1.649322301554343	0.7771527922709851	1.688703171913641	1.682985216632018	0.8398282540764579	1.593054719711645	1.677098524885449	0.8621809408621537	1.652718267982019	1.661587855486806	0.8563729921302428	2.395804825486104	1.691696131801727	0.5282189292122395	2.484738161087528	1.691786513216857	0.4312421389149553	2.550843518871448	1.662477024990382	0.1592125900421054	2.554379868834287	1.665381537748932	-0.08017057697452401	2.6089702368532	1.715971507846414	-0.142384307271293
439	14.6	2.366020496070776	1.19227119477781	0.5002801079370798	2.349994332102062	1.37135374978099	0.5054483510722602	2.337713542212196	1.514589674727951	0.5109616281263811	2.37880163654942	1.725321513060059	0.5602669865072443	2.349086832740779	1.689204399438787	0.5771508431402489	2.249924351301622	1.682435646319437	0.681105968020266	1.985501227961944	1.663795824608401	0.7668857301549599	1.7506228353736	1.685528912490725	0.7810422021742173	1.690698386182728	1.724447603798503	0.8418815775633098	1.598454618025374	1.731072935328791	0.8666826443325242	1.646416295710016	1.706994049962645	0.8534421592175438	2.39579596786859	1.691441462461436	0.5280001933146999	2.48376464527095	1.691242787056539	0.4304104465511975	2.553193597960245	1.681524801299817	0.1566741266663735	2.555004869545025	1.707531799594044	-0.08265823236148667	2.614808942018503	1.762504571762983	-0.1374248554623573
440	14.633334	2.365935369860731	1.192140343315694	0.5003498365481051	2.349516657466997	1.371221377811479	0.5054764736706996	2.336933242921905	1.514445076634146	0.5109537845510402	2.378069433677439	1.725131711353299	0.5595878752038541	2.348456689898057	1.68904569066696	0.5766903376892247	2.249886118429283	1.683387836381886	0.6810271977677483	1.989404924231864	1.681496896684483	0.7748181475764583	1.758290999765748	1.718335819794852	0.7971693874165012	1.699414012856458	1.759420025096117	0.8575788982814198	1.611201869026411	1.773401793462226	0.8914071292378783	1.654900216411165	1.743366614852717	0.8649440829143986	2.394894498927975	1.691227384030163	0.5273191686796154	2.48228570160198	1.691323953121256	0.4294263211648318	2.561758661121136	1.70016087660641	0.158476516255926	2.567094641839814	1.747805664971594	-0.07732043598484704	2.631811633442027	1.805027389629514	-0.1267556399436205
441	14.666667	2.36580519090402	1.191989668959369	0.5004058218282387	2.348941013144522	1.371070739507485	0.505484929219656	2.336036366786464	1.514282012286934	0.5109166560397764	2.376293109765689	1.725009574614362	0.5584110914220011	2.346999942507737	1.688919809260699	0.5758464604204547	2.249604818794996	1.684828459297229	0.6809639392551046	1.997186454746606	1.697408534441015	0.7892521975646623	1.771457977062217	1.746872511435029	0.8248550629981001	1.713693360311361	1.787833417770729	0.8863183509186363	1.628109905482531	1.803304501345799	0.9358308141166001	1.675882229178435	1.77267596209509	0.8958251356902887	2.39310655346722	1.691077119580635	0.52622480981711	2.480326228686927	1.692035205981651	0.4283389959549542	2.575438487738739	1.717429117186034	0.1645028588846693	2.589246053488788	1.784937813315173	-0.06492461224139748	2.659131411102036	1.841077990402004	-0.1101944303889615
442	14.7	2.365643522811703	1.191826073122637	0.500448542978622	2.348306819503699	1.37091057021387	0.5054753343713905	2.335086467662233	1.514112666670356	0.5108602742231885	2.373602790010046	1.724977857628654	0.5568170501957916	2.344821518413337	1.688846965052931	0.5746788876167255	2.249066765337538	1.686672516308026	0.6809094574484986	2.00812553587567	1.710482326449313	0.8088433629865358	1.789316668526456	1.768925086129595	0.8626005264084107	1.733984387186849	1.808590952263189	0.9265646705762337	1.652183187899821	1.824425085826609	0.9900862115348141	1.704513558567518	1.796647125365785	0.9427836873351368	2.390561597347395	1.69101272519758	0.5247888575466166	2.477992708608698	1.693332016164316	0.4271990962873593	2.592757803526067	1.732478160879395	0.174228394560007	2.620653609373732	1.816691845941926	-0.04678691210576547	2.696588464129786	1.86850105192145	-0.08715210800535449
443	14.733334	2.365467005351337	1.191657569636902	0.5004786838612785	2.347666768691635	1.370750769689154	0.5054496165418005	2.334177365121709	1.513950627679878	0.5107945308914503	2.370263909490313	1.72505412333926	0.5549047719768656	2.34213609035456	1.68884552123556	0.5732601140686254	2.248317961702519	1.688794073465385	0.6808486906006963	2.021569455819376	1.719663557785895	0.8315494948123722	1.811588684369448	1.781890586884272	0.9079352322874141	1.761983876305561	1.819736292396733	0.9761184436221819	1.688949298512195	1.835849494406644	1.051817387624988	1.734315476517717	1.813191288955063	0.9953615899081117	2.387507195447002	1.691050954761044	0.5230998089330593	2.475495168901999	1.695120935875882	0.4260662322796833	2.612049048551177	1.744437173663047	0.1868527404895482	2.660566254002039	1.839358988284303	-0.02454659935669953	2.742538264986103	1.886632438808161	-0.06085276887939828
444	14.766667	2.365292049789482	1.191492783379395	0.5004971123231281	2.347076124712395	1.370601411498431	0.505409947997904	2.333413621957815	1.513809122351295	0.5107301176770571	2.366598622114284	1.725247139445435	0.5527942739881564	2.339204776707827	1.688928050404228	0.5716774148961123	2.247442169074896	1.691025004537887	0.6807699998628913	2.036572219611568	1.723935034106154	0.8548785694100085	1.83739789125983	1.783549717808945	0.9569618583599773	1.796237219339385	1.819305703085292	1.030764271054945	1.734335529694478	1.839054039967168	1.113996334439001	1.762198254699836	1.817529901403616	1.047076536857416	2.384242250826688	1.691200674123213	0.5212653060028479	2.473098097556899	1.697263477279775	0.425014905416914	2.631795734321388	1.752292816389636	0.2015966744978988	2.707026840407654	1.849371728539633	0.001086122018808117	2.793525794025321	1.894066101518424	-0.03579367262650499
[truncated: 13 more rows]
[truncated: 48 more columns]
