# Supplementary material for: Simulation of Human Movement in Zero Gravity
Source: Sensors (Basel). 2024 Mar 9;24(6):1770. doi: 10.3390/s24061770 (PMC10976247; doi:10.3390/s24061770)
Supplement: Supplementary file 1 [file sensors-24-01770-s001.zip › supplementary/motion_data/4 ArmsRotatingSide/motion1_raw.trc]

PathFileType	4	(X/Y/Z)	sample.trc
DataRate	CameraRate	NumFrames	NumMarkers	Units	OrigDataRate	OrigDataStartFrame	OrigNumFrames
0.033333333333333333	0.033333333333333333	457	32	m	0.033333333333333333	1	457
Frame#	Time	PELVIS			SPINE_NAVEL			SPINE_CHEST			NECK			CLAVICLE_LEFT			SHOULDER_LEFT			ELBOW_LEFT			WRIST_LEFT			HAND_LEFT			HANDTIP_LEFT			THUMB_LEFT			CLAVICLE_RIGHT			SHOULDER_RIGHT			ELBOW_RIGHT			WRIST_RIGHT			HAND_RIGHT
		X1	Y1	Z1	X2	Y2	Z2	X3	Y3	Z3	X4	Y4	Z4	X5	Y5	Z5	X6	Y6	Z6	X7	Y7	Z7	X8	Y8	Z8	X9	Y9	Z9	X10	Y10	Z10	X11	Y11	Z11	X12	Y12	Z12	X13	Y13	Z13	X14	Y14	Z14	X15	Y15	Z15	X16	Y16	Z16
1	0	2.3415107421875	1.148567687988281	0.5009912719726562	2.32443798828125	1.326731018066406	0.5085307922363281	2.309905517578125	1.469112030029297	0.5136508789062501	2.311699951171875	1.6864013671875	0.5311054077148437	2.288697998046875	1.64897265625	0.5532914428710938	2.1947822265625	1.601272155761719	0.6508006591796875	2.165444091796875	1.326336853027344	0.6741088256835938	2.09578515625	1.135091934204101	0.5609268188476563	2.107632080078125	1.039407402038574	0.568188720703125	2.14933935546875	0.9570217285156251	0.5112245178222656	2.171637939453125	1.039999164581299	0.5098354797363281	2.33555078125	1.651888732910156	0.50468701171875	2.421781005859375	1.625819091796875	0.4081362609863281	2.5117529296875	1.358123992919922	0.39477099609375	2.409111328125	1.164882949829102	0.3067843933105469	2.44719580078125	1.068343154907227	0.2985542907714844
2	0.03333399999999997	2.342153564453125	1.146971282958984	0.4989505615234375	2.324726806640625	1.325702667236328	0.5074200134277344	2.309117431640625	1.468487548828125	0.5124667358398437	2.31206982421875	1.686588256835937	0.52938525390625	2.28901708984375	1.649190368652344	0.5519584350585938	2.1965341796875	1.602775817871094	0.6521767578125	2.1666337890625	1.326696441650391	0.6729376220703125	2.099944091796875	1.132011734008789	0.5621406860351562	2.112595947265625	1.036288166046142	0.5717583618164063	2.147311767578125	0.9517331809997559	0.5125856323242187	2.16880810546875	1.03178246307373	0.5094037170410156	2.33560693359375	1.651773559570312	0.5027495727539063	2.421574951171875	1.625558715820313	0.4053612976074219	2.489091064453125	1.351137145996094	0.3800417175292969	2.401894287109375	1.15144775390625	0.2876391906738281	2.456965576171875	1.065159004211426	0.3085468444824219
3	0.06666699999999981	2.345602783203125	1.143563522338867	0.4970050048828125	2.3271171875	1.322889495849609	0.5057154235839844	2.310341064453125	1.466113342285156	0.5107331848144532	2.313957763671875	1.685021484375	0.5282489624023438	2.290993408203125	1.64746533203125	0.5510747680664062	2.1987841796875	1.602137084960938	0.6528472900390625	2.169530517578125	1.325077301025391	0.6760638427734375	2.1060537109375	1.131584732055664	0.559495849609375	2.10714111328125	1.034836799621582	0.5708336181640625	2.143490966796875	0.9499416427612305	0.5123426513671875	2.170567138671875	1.025141410827637	0.5093203735351562	2.337209716796875	1.650090515136719	0.50115234375	2.42202001953125	1.622970336914062	0.4022962646484375	2.480896484375	1.345303161621094	0.3782834167480469	2.39674169921875	1.143049987792969	0.2862449951171875	2.472607177734375	1.073158699035645	0.3052581176757813
4	0.09999999999999964	2.3464755859375	1.142598937988281	0.4969028930664062	2.32747265625	1.32241162109375	0.5054745788574219	2.31067626953125	1.466050323486328	0.5107715148925781	2.315094970703125	1.685639709472656	0.527671875	2.29244873046875	1.648081787109375	0.5511207885742188	2.201671142578125	1.602604553222656	0.6547030639648438	2.172338623046875	1.324573852539062	0.6760464477539062	2.1086865234375	1.129262573242187	0.5612300415039062	2.110857421875	1.032890125274658	0.5771483764648437	2.142121337890625	0.9481820831298828	0.5149617919921875	2.17039599609375	1.022852830886841	0.5089502258300781	2.33779833984375	1.650486083984375	0.5001302490234375	2.418367919921875	1.621842895507812	0.397694091796875	2.48293505859375	1.344724853515625	0.3720718383789062	2.399247314453125	1.139027435302734	0.2856031188964844	2.47932373046875	1.07380729675293	0.3056229858398438
5	0.1333339999999996	2.34504052734375	1.144493011474609	0.4966737670898437	2.32667529296875	1.323692749023437	0.5046830749511719	2.310221923828125	1.466825744628906	0.5094398193359375	2.315654296875	1.685414306640625	0.5278563232421875	2.29290380859375	1.647941955566406	0.550930908203125	2.20194140625	1.602689453125	0.6536611328125	2.17462744140625	1.325718811035156	0.6771273803710938	2.1145390625	1.130090393066406	0.56279541015625	2.113318359375	1.034384086608887	0.5804247436523438	2.13575732421875	0.9462739067077637	0.5199246215820312	2.165951904296875	1.017703615188599	0.51216748046875	2.338119384765625	1.650488403320312	0.5001821594238282	2.41696630859375	1.621249694824219	0.3972467651367187	2.475885986328125	1.344170288085937	0.36996142578125	2.39604931640625	1.138378219604492	0.2826193542480469	2.47892431640625	1.076004577636719	0.2975331420898438
6	0.1666669999999995	2.34333251953125	1.145515411376953	0.4959866027832031	2.3264541015625	1.325060180664063	0.5045191650390625	2.3097822265625	1.468372344970703	0.5084231567382812	2.31872998046875	1.687112182617188	0.526889404296875	2.29570947265625	1.649921630859375	0.5502806396484375	2.2053291015625	1.603806579589844	0.6533905639648437	2.173337646484375	1.327045379638672	0.67750048828125	2.11838916015625	1.129454727172852	0.563365478515625	2.11491162109375	1.034001888275146	0.58265185546875	2.134490478515625	0.9466833839416504	0.5198133544921875	2.161965576171875	1.012794129371643	0.5109861450195312	2.340322509765625	1.651830810546875	0.4988631591796875	2.41665380859375	1.618826354980469	0.3949635009765625	2.477128173828125	1.342033203125	0.364683837890625	2.396510986328125	1.134679702758789	0.2810350341796875	2.47654736328125	1.069584663391113	0.300140625
7	0.1999999999999993	2.344233154296875	1.144351287841797	0.4948948974609375	2.326207763671875	1.323761932373047	0.5036295776367188	2.309121337890625	1.466998168945312	0.5081086120605469	2.317418701171875	1.685849975585938	0.5253252563476563	2.2946875	1.6487099609375	0.5490696411132813	2.20623681640625	1.604304626464844	0.6545614013671875	2.178408935546875	1.327137237548828	0.6789396362304687	2.121984130859375	1.129721664428711	0.5652569580078125	2.114653564453125	1.034626140594482	0.5851834106445313	2.13153759765625	0.9462402534484863	0.523072998046875	2.157327880859375	1.010034420013428	0.509984619140625	2.338947265625	1.650494384765625	0.4973495178222656	2.41608984375	1.618814025878906	0.3936490478515625	2.474917724609375	1.341593444824219	0.3642387084960937	2.392681396484375	1.135028228759766	0.2802640686035156	2.473273193359375	1.070458778381348	0.2987654724121094
8	0.2333339999999993	2.34229833984375	1.143935882568359	0.495448974609375	2.324915283203125	1.322664520263672	0.5036124572753906	2.308986328125	1.465410766601563	0.5082579956054688	2.316884521484375	1.68335595703125	0.525263671875	2.29433349609375	1.646348937988281	0.5489478759765625	2.206331298828125	1.603569885253906	0.65464453125	2.182108154296875	1.327351165771484	0.6800042114257813	2.1296640625	1.12943537902832	0.567346435546875	2.121289306640625	1.034664520263672	0.5863651733398437	2.132141845703125	0.9464658927917481	0.5234638671875	2.158345947265625	1.009547039985657	0.5098641052246093	2.338359619140625	1.648171203613281	0.4974105529785156	2.41490771484375	1.617803771972656	0.3936017150878906	2.471012451171875	1.341369354248047	0.3632028503417969	2.3920390625	1.134146041870117	0.280583740234375	2.474302001953125	1.072178260803223	0.2980747680664063
9	0.266667	2.34203515625	1.142889099121094	0.4930989379882812	2.326621826171875	1.322101684570312	0.5022182922363281	2.311907470703125	1.465244476318359	0.5072586059570312	2.32017431640625	1.68357373046875	0.5246071166992188	2.297520751953125	1.646497985839844	0.548285400390625	2.207542724609375	1.604457275390625	0.6529902954101563	2.181452392578125	1.327962219238281	0.6793851318359375	2.12868994140625	1.129147201538086	0.5675235595703125	2.115533203125	1.034686275482178	0.5863343505859375	2.128592041015625	0.9449723815917969	0.5256702270507813	2.15867333984375	1.009457334518433	0.5098027038574219	2.341632568359375	1.648325927734375	0.4966490478515625	2.416991455078125	1.616854858398437	0.3919749145507813	2.479927490234375	1.341811676025391	0.35748095703125	2.39390234375	1.134898513793945	0.2799716796875	2.476400146484375	1.071868698120117	0.293266357421875
10	0.2999999999999998	2.342247314453125	1.14232600402832	0.4922740173339843	2.326351806640625	1.321279754638672	0.5009471740722656	2.3114267578125	1.464215454101562	0.5058169250488281	2.32055615234375	1.682161926269531	0.5238792114257812	2.297792724609375	1.6451455078125	0.5474078979492187	2.207691162109375	1.6027587890625	0.6516035766601562	2.182291259765625	1.326708557128906	0.6794017333984375	2.128369384765625	1.128626846313477	0.5674384765625	2.115979248046875	1.034174793243408	0.5861517333984375	2.1287734375	0.9443291358947754	0.52588623046875	2.155824462890625	1.009517110824585	0.5059495544433594	2.34183740234375	1.646970581054688	0.4958318786621094	2.417584716796875	1.617044799804688	0.3912068176269531	2.477089111328125	1.341575561523437	0.3571142578125	2.391037841796875	1.134999008178711	0.2796924743652344	2.47303173828125	1.071635803222656	0.2934274291992188
11	0.3333339999999998	2.342313232421875	1.1396748046875	0.4889079895019531	2.32705029296875	1.318724548339844	0.4995957641601563	2.31243603515625	1.46175830078125	0.5058541870117188	2.321439453125	1.679946166992187	0.5232537841796875	2.298474853515625	1.642980041503906	0.5467521362304687	2.20740869140625	1.600286560058594	0.6501461791992188	2.1835888671875	1.324097198486328	0.6801868286132813	2.1320615234375	1.125309318542481	0.5679428100585937	2.1189765625	1.030929744720459	0.586964111328125	2.126409912109375	0.9408140029907226	0.52604248046875	2.15280810546875	1.005407929420471	0.504630859375	2.342953369140625	1.644629577636719	0.4954693908691406	2.420047607421875	1.615345275878906	0.3915093078613281	2.4752177734375	1.338600524902344	0.3585142822265625	2.38941943359375	1.133636779785156	0.2760866394042969	2.4711435546875	1.069864959716797	0.2901927185058594
12	0.3666669999999996	2.34131494140625	1.138991424560547	0.4890198364257812	2.3263974609375	1.317797637939453	0.4996929016113281	2.311856201171875	1.460628997802734	0.5057419433593749	2.32092431640625	1.678494873046875	0.52297607421875	2.29780859375	1.641626098632813	0.54632177734375	2.20619775390625	1.599105285644531	0.648999267578125	2.1819375	1.323355072021484	0.6788112182617188	2.131050537109375	1.124542098999023	0.5670575561523438	2.11728564453125	1.030504770278931	0.5865388793945312	2.126170654296875	0.9405489196777344	0.5258704833984374	2.1520205078125	1.003679804563522	0.5055344848632812	2.342555419921875	1.6431875	0.495406982421875	2.420557373046875	1.613947387695313	0.3923714904785156	2.475566162109375	1.337558532714844	0.3598216247558594	2.389698974609375	1.133475936889648	0.2763155212402344	2.47101220703125	1.069555870056152	0.290944580078125
13	0.3999999999999995	2.340969482421875	1.13414875793457	0.4888377380371094	2.327674072265625	1.312676147460937	0.4996271362304687	2.313897216796875	1.455278472900391	0.5053086853027344	2.317716552734375	1.672806701660156	0.5226315307617188	2.295565185546875	1.635460388183594	0.5459215698242188	2.20777197265625	1.589641479492188	0.6500584716796876	2.18486328125	1.313743072509766	0.6730361328125	2.118912109375	1.118594291687012	0.5638076782226562	2.126652587890625	1.025936349868774	0.5907330322265625	2.123669189453125	0.940357967376709	0.5238999023437499	2.14973095703125	1.005347751140594	0.5036080932617187	2.340120361328125	1.638124450683594	0.4950841064453125	2.419376220703125	1.608717712402344	0.3934393005371093	2.472938720703125	1.332793395996094	0.3600154418945313	2.3872470703125	1.129547012329102	0.275775390625	2.46835595703125	1.065651435852051	0.2899895935058594
14	0.4333339999999994	2.340978271484375	1.134153366088867	0.4888202209472656	2.327707763671875	1.312683868408203	0.4996007080078125	2.313947509765625	1.455288818359375	0.5052717895507812	2.317793701171875	1.672819519042969	0.5225682983398438	2.295625732421875	1.635479553222656	0.545853515625	2.20777734375	1.589691955566406	0.649958251953125	2.1847890625	1.313803497314453	0.6729893798828125	2.118862060546875	1.118618919372559	0.5638084106445312	2.126569580078125	1.025987543106079	0.5908358154296875	2.123660400390625	0.9402833862304687	0.5241600952148437	2.149630859375	1.005181945800781	0.5038369750976562	2.3402041015625	1.638130065917969	0.4950351257324219	2.41952880859375	1.608709045410156	0.3934475708007812	2.473172119140625	1.332788177490234	0.3601155700683594	2.387622802734375	1.129481033325195	0.2758751831054688	2.468753662109375	1.065629295349121	0.2901643371582031
15	0.4666669999999993	2.338423095703125	1.13325439453125	0.4892219848632812	2.327280517578125	1.312064727783203	0.4990413818359375	2.315531494140625	1.454926544189453	0.5043508911132812	2.32025341796875	1.672401000976563	0.523270751953125	2.2979970703125	1.634955444335938	0.5463466186523438	2.2104833984375	1.58748974609375	0.6500682373046875	2.18488427734375	1.311297943115235	0.6675006713867188	2.1143408203125	1.115555107116699	0.5620492553710937	2.141312744140625	1.026268630981445	0.5881093139648438	2.12169580078125	0.9406753387451172	0.524088623046875	2.14505517578125	1.0024767370224	0.5045368041992188	2.34246728515625	1.637818969726562	0.4954058227539063	2.422112060546875	1.608804138183594	0.3938761596679687	2.4750693359375	1.332667724609375	0.3601782836914063	2.388585205078125	1.129600006103516	0.2760241088867187	2.469180419921875	1.065137184143066	0.2909205932617188
16	0.5	2.340744140625	1.130150772094727	0.4846719055175781	2.32884619140625	1.308684661865234	0.4958200073242188	2.316975830078125	1.451358062744141	0.5025228881835937	2.32201708984375	1.668614013671875	0.521773681640625	2.299888671875	1.631180297851563	0.5449042358398437	2.212374267578125	1.581432800292969	0.6473829956054687	2.185468017578125	1.305716430664063	0.6665984497070313	2.107041015625	1.113117889404297	0.5613546142578125	2.141822265625	1.026267282485962	0.5860594482421875	2.12255224609375	0.940044418334961	0.5229378662109375	2.143479736328125	1.002612933635712	0.5034791870117188	2.344005126953125	1.634088500976563	0.4937336730957032	2.4221630859375	1.603455627441406	0.3916684875488281	2.483088623046875	1.329103332519531	0.3588517456054687	2.389598876953125	1.128690399169922	0.2763927001953125	2.468669189453125	1.062166282653809	0.2897101440429687
17	0.533334	2.340775634765625	1.130094253540039	0.4846842651367188	2.328868896484375	1.308637908935547	0.4958407287597656	2.317002197265625	1.451319488525391	0.5025606079101562	2.322050048828125	1.668585327148437	0.5218469848632813	2.299915283203125	1.631146667480469	0.5449700927734376	2.212392578125	1.581366333007812	0.6474379272460937	2.185607421875	1.305618713378906	0.6666153564453124	2.107272216796875	1.112957954406738	0.5613863525390625	2.14230712890625	1.026194639205933	0.5860624389648438	2.123263671875	0.9398983116149903	0.522961181640625	2.14415771484375	1.002660609722138	0.5034969482421875	2.3440419921875	1.634061157226562	0.4938030395507813	2.422221923828125	1.603426391601563	0.3917449340820313	2.483101318359375	1.329043365478516	0.3589526672363281	2.38960498046875	1.12862419128418	0.2764753723144531	2.468728271484375	1.062133491516113	0.2896925659179688
18	0.5666669999999998	2.3405947265625	1.128982208251953	0.4843620910644531	2.328890869140625	1.307347381591797	0.495677490234375	2.31733447265625	1.449896270751953	0.5026607666015624	2.3229169921875	1.666861877441406	0.5226731567382813	2.300636474609375	1.629444580078125	0.5455838623046875	2.2125478515625	1.579725219726563	0.6473906860351563	2.183455322265625	1.304410827636719	0.6653297729492188	2.104478515625	1.11254712677002	0.559646240234375	2.14372509765625	1.027329444885254	0.5829479370117188	2.123580810546875	0.9414024658203125	0.5198732299804687	2.144619384765625	1.003365948677063	0.5023323364257812	2.3448720703125	1.63240673828125	0.4946039123535156	2.42347607421875	1.60236083984375	0.3928699340820312	2.483614013671875	1.328160308837891	0.3596517333984375	2.38940185546875	1.128923828125	0.2758171081542969	2.4677626953125	1.061841995239258	0.2897403869628906
19	0.5999999999999996	2.3404794921875	1.128840209960938	0.4843890380859375	2.328986083984375	1.307218017578125	0.4956676330566406	2.31760302734375	1.449779449462891	0.5026244506835937	2.3234833984375	1.666742492675781	0.5225345458984375	2.30113916015625	1.629368591308594	0.5454519653320312	2.213037353515625	1.579831359863281	0.6473324584960938	2.183721923828125	1.304559631347656	0.6654821166992188	2.104466796875	1.112772270202637	0.5598782348632813	2.1445927734375	1.027691617965698	0.582152587890625	2.12327099609375	0.9432468566894532	0.5174866943359375	2.145268798828125	1.004412203788757	0.5015879821777344	2.34540283203125	1.632243286132812	0.4944932556152344	2.424046630859375	1.602011169433594	0.3928484191894531	2.48370263671875	1.327670623779297	0.3599639892578125	2.3892041015625	1.128536483764648	0.2762212219238281	2.4675615234375	1.061444828033447	0.2901024169921875
20	0.6333339999999996	2.340199462890625	1.128192565917969	0.4840661926269531	2.32869384765625	1.306630676269531	0.4953797912597656	2.31771875	1.449253540039062	0.5027584533691406	2.324508056640625	1.666206176757812	0.5233219604492187	2.302086181640625	1.628835388183594	0.5462061157226562	2.21465625	1.579246826171875	0.6487097167968749	2.184689697265625	1.3038935546875	0.6660332641601563	2.103669189453125	1.113077697753906	0.559830078125	2.14515185546875	1.027948579788208	0.5794202880859375	2.123107666015625	0.9441956443786621	0.5140368041992187	2.144776123046875	1.006528683185577	0.498818603515625	2.34620849609375	1.631696960449219	0.4950928955078125	2.4250419921875	1.601892700195312	0.3934082336425781	2.48580419921875	1.327716156005859	0.3603264465332031	2.3921552734375	1.128286392211914	0.2761002807617188	2.470900390625	1.061560943603516	0.2898270568847656
21	0.6666669999999995	2.3383662109375	1.127803642272949	0.4845805969238281	2.326479736328125	1.30631005859375	0.4964572143554687	2.315641845703125	1.448999877929688	0.5047006530761718	2.323451171875	1.665934509277344	0.52671044921875	2.300851806640625	1.628490356445313	0.5493749999999999	2.213170654296875	1.578964660644531	0.651839599609375	2.182737548828125	1.303329223632812	0.66692822265625	2.100650634765625	1.113339485168457	0.5596990356445313	2.145936279296875	1.029779672622681	0.5779202880859375	2.122365234375	0.9451470451354981	0.514090576171875	2.14624951171875	1.011103589057922	0.4976347045898438	2.344993896484375	1.631487854003906	0.4982220764160156	2.42321337890625	1.60173681640625	0.3959259033203125	2.479971435546875	1.326766906738281	0.3606446533203125	2.384570556640625	1.12831640625	0.2755985717773438	2.462925537109375	1.060848892211914	0.288474853515625
22	0.6999999999999993	2.338261962890625	1.127144828796387	0.4837689514160156	2.327149658203125	1.305430816650391	0.4968051452636719	2.3164267578125	1.447953491210938	0.5054617614746094	2.324213623046875	1.664705505371094	0.5270012817382812	2.301579833984375	1.627352966308594	0.5496707153320313	2.2138896484375	1.578832214355469	0.6523960571289062	2.18464306640625	1.303363128662109	0.6674989013671875	2.10048876953125	1.114302947998047	0.5607626342773437	2.14679248046875	1.030719369888306	0.5754290771484375	2.124265869140625	0.9451708564758301	0.512645751953125	2.14636279296875	1.012232489585877	0.4979502258300781	2.345792236328125	1.630230651855469	0.4986657409667969	2.424556396484375	1.602177734375	0.3964871215820313	2.480521240234375	1.327289031982422	0.3616932983398438	2.38711962890625	1.128889587402344	0.2750130310058594	2.464240478515625	1.06095804977417	0.2915052490234375
23	0.7333339999999993	2.338261962890625	1.127144828796387	0.4837689514160156	2.327149658203125	1.305430816650391	0.4968051452636719	2.3164267578125	1.447953491210938	0.5054617614746094	2.324213623046875	1.664705505371094	0.5270012817382812	2.301579833984375	1.627352966308594	0.5496707153320313	2.2138896484375	1.578832214355469	0.6523960571289062	2.18464306640625	1.303363128662109	0.6674989013671875	2.10048876953125	1.114302947998047	0.5607626342773437	2.14679248046875	1.030719369888306	0.5754290771484375	2.124265869140625	0.9451708564758301	0.512645751953125	2.14636279296875	1.012232489585877	0.4979502258300781	2.345792236328125	1.630230651855469	0.4986657409667969	2.424556396484375	1.602177734375	0.3964871215820313	2.480521240234375	1.327289031982422	0.3616932983398438	2.38711962890625	1.128889587402344	0.2750130310058594	2.464240478515625	1.06095804977417	0.2915052490234375
24	0.766667	2.33875146484375	1.127985610961914	0.4844415893554688	2.32800927734375	1.307719696044922	0.4983581848144531	2.317203857421875	1.451411560058594	0.5072950134277344	2.327912841796875	1.669818542480469	0.529218994140625	2.304434326171875	1.632458190917969	0.5519053955078125	2.21342724609375	1.584051635742187	0.6534622192382813	2.186494873046875	1.306010131835937	0.66814697265625	2.10039208984375	1.11639794921875	0.5597286987304687	2.155607177734375	1.036383911132813	0.5668010864257812	2.126893798828125	0.946509033203125	0.5114685363769531	2.152667236328125	1.017297666549683	0.4971647338867187	2.349371337890625	1.634780883789062	0.5007609252929688	2.42817919921875	1.606641235351562	0.3972284545898437	2.481794189453125	1.328603759765625	0.3647113952636719	2.384930908203125	1.13056428527832	0.2756988220214844	2.463320556640625	1.061909301757813	0.2881985168457031
25	0.7999999999999998	2.33903759765625	1.127944152832031	0.4845414733886719	2.328395751953125	1.307653533935547	0.4985082702636719	2.317818603515625	1.451329284667969	0.5076304016113281	2.329081298828125	1.669648681640625	0.529821533203125	2.30546044921875	1.632332580566406	0.5524166870117188	2.214260986328125	1.584216857910156	0.6539088745117188	2.186613037109375	1.306306457519531	0.6689544677734375	2.10013330078125	1.116820274353027	0.5606912231445312	2.15612646484375	1.037334442138672	0.5673931274414062	2.1279296875	0.9476483383178711	0.5115230712890625	2.15559619140625	1.020501890182495	0.4980653381347656	2.35049560546875	1.634590087890625	0.5013688659667969	2.42949169921875	1.606334838867188	0.3980370178222656	2.482066162109375	1.328157012939453	0.365390625	2.38435546875	1.130843994140625	0.2757867431640625	2.462523193359375	1.061941848754883	0.2881863708496094
26	0.8333339999999998	2.337755859375	1.128890396118164	0.4838766174316406	2.328114013671875	1.308897064208984	0.4982586975097656	2.31851806640625	1.452827972412109	0.5078786010742188	2.330394287109375	1.671363220214844	0.5308944091796876	2.306812255859375	1.633949096679687	0.5535322265625	2.215886962890625	1.584700073242188	0.6550382080078125	2.187694091796875	1.306335083007812	0.6684248046875	2.097619873046875	1.117421417236328	0.5613300170898438	2.16058251953125	1.042896427154541	0.5642530517578125	2.12636767578125	0.9531114768981933	0.5116772155761719	2.15715380859375	1.02503556060791	0.4969187622070312	2.35157861328125	1.636321960449219	0.5021176452636719	2.429270263671875	1.606774353027344	0.3979031982421875	2.484164794921875	1.328400970458984	0.3670350952148437	2.382322021484375	1.132829772949219	0.2772618408203125	2.46035791015625	1.06304700088501	0.2865068054199219
27	0.8666669999999996	2.334918701171875	1.128487548828125	0.4877814636230469	2.325681640625	1.3084990234375	0.5011410217285156	2.315154541015625	1.452412200927734	0.5086907043457031	2.32897216796875	1.67076806640625	0.5312172241210937	2.305252197265625	1.633608032226562	0.5540716552734375	2.214665283203125	1.587427917480469	0.6572010498046875	2.1863046875	1.309204895019531	0.6701044311523437	2.09741552734375	1.116560386657715	0.5691097412109375	2.169238525390625	1.05105351638794	0.5609164428710938	2.13154345703125	0.9598490753173828	0.5135405883789063	2.15988427734375	1.028377811431885	0.4987671203613281	2.349659912109375	1.635522155761719	0.5023748168945312	2.428121337890625	1.608540222167969	0.3981305541992187	2.483529296875	1.330059844970703	0.3707223510742187	2.384056640625	1.135550765991211	0.2764292297363281	2.461900390625	1.065724151611328	0.2863139953613281
28	0.8999999999999995	2.338405029296875	1.130229629516601	0.4870224914550781	2.329140625	1.311120269775391	0.5000603332519531	2.319083984375	1.455732482910156	0.5079767150878907	2.33102099609375	1.675144958496094	0.5314583740234375	2.30756640625	1.637504821777344	0.5543114013671875	2.21730029296875	1.585409057617188	0.6558541870117187	2.189215576171875	1.305986633300781	0.6718339233398437	2.0944228515625	1.116064384460449	0.5684908447265625	2.17281591796875	1.057410850524902	0.5638804931640625	2.1315458984375	0.9685999011993408	0.5138154907226562	2.1664072265625	1.037702404022217	0.4974140930175781	2.352076904296875	1.640037048339844	0.5023050842285156	2.43089111328125	1.608277404785156	0.3988699340820313	2.48808447265625	1.32873095703125	0.3719300231933594	2.3758857421875	1.141136367797852	0.2751022644042969	2.4490146484375	1.065728164672852	0.2852693481445313
29	0.9333339999999994	2.33849169921875	1.130022155761719	0.4873699035644531	2.329208984375	1.310876251220703	0.5005183715820313	2.3193291015625	1.455463714599609	0.5087020263671875	2.331572021484375	1.674756652832031	0.532819091796875	2.30800390625	1.637097961425781	0.5555076904296875	2.21739697265625	1.584982666015625	0.6567047119140625	2.18855615234375	1.30564892578125	0.6721282958984375	2.0936376953125	1.116077751159668	0.5683386840820313	2.17182080078125	1.057117481231689	0.5644495849609374	2.129974365234375	0.968852352142334	0.5139365234375	2.166864501953125	1.037510364532471	0.4986197204589844	2.352636474609375	1.6397001953125	0.5036230163574219	2.43181103515625	1.608204528808594	0.4004089050292969	2.489403076171875	1.328843841552734	0.3728601379394531	2.37832275390625	1.141006530761719	0.2753052062988281	2.45184423828125	1.066018829345703	0.2855851135253906
30	0.9666669999999993	2.335148193359375	1.130439559936523	0.4879671020507813	2.327174072265625	1.310919586181641	0.5027914733886719	2.31820947265625	1.455257293701172	0.5120386352539062	2.33144775390625	1.67421337890625	0.5352703857421875	2.307712890625	1.636820007324219	0.5580394897460937	2.216595703125	1.587123413085938	0.6596426391601562	2.188669677734375	1.308089294433594	0.6734662475585937	2.093679443359375	1.117159187316894	0.5731956787109375	2.17270263671875	1.059943035125732	0.5658892211914063	2.131147705078125	0.9726979293823242	0.5137906494140625	2.164474609375	1.042457607269287	0.4979960327148438	2.352344482421875	1.639001708984375	0.5062868041992188	2.430611572265625	1.607623352050781	0.4026377258300781	2.4878505859375	1.329048706054687	0.3716243286132813	2.37947021484375	1.139200286865234	0.2759285583496094	2.45347607421875	1.065143516540527	0.2875666198730469
31	1	2.334657470703125	1.131106155395508	0.4890196838378906	2.32663623046875	1.311574157714844	0.5031288757324218	2.318677734375	1.455888275146484	0.51281640625	2.332638916015625	1.674719604492187	0.5360272827148438	2.308798095703125	1.637419006347656	0.5587976684570313	2.21722802734375	1.5896005859375	0.6608173217773438	2.18751318359375	1.310724670410156	0.6716832885742188	2.09469189453125	1.117902877807617	0.573221923828125	2.17419921875	1.061354442596436	0.5664735717773437	2.133749755859375	0.9735995750427247	0.5144464721679688	2.166176513671875	1.042391044616699	0.4988962707519531	2.353401611328125	1.639451416015625	0.5070481872558594	2.432293212890625	1.609980834960937	0.4033759765625	2.4855634765625	1.33102001953125	0.3698392333984375	2.376735595703125	1.140637832641602	0.2759482421875	2.4522275390625	1.06770703125	0.2843529052734375
32	1.033334	2.333884033203125	1.132903366088867	0.4894502868652344	2.326166015625	1.313432525634766	0.5030064697265625	2.317635986328125	1.457792785644531	0.5115134582519532	2.334265625	1.676066345214844	0.5380439453125	2.3100908203125	1.63869580078125	0.5603457641601562	2.218049560546875	1.590560302734375	0.6617969970703125	2.188083740234375	1.311664276123047	0.6716266479492188	2.095475830078125	1.118461730957031	0.5736951904296875	2.176038330078125	1.064118293762207	0.5626616821289062	2.13372314453125	0.9754526538848877	0.5137491455078125	2.1683359375	1.042196170806885	0.4992697143554687	2.354484375	1.641011962890625	0.5084251098632813	2.432131591796875	1.613027221679687	0.4034053344726563	2.4844287109375	1.33375390625	0.3708791198730469	2.3769501953125	1.143052993774414	0.276066650390625	2.452597900390625	1.070340538024902	0.2849877624511719
33	1.066667	2.33242431640625	1.135617309570313	0.4877245483398437	2.326170654296875	1.316581298828125	0.502187255859375	2.319772705078125	1.461305328369141	0.5123199462890625	2.33722509765625	1.680169311523438	0.5379685058593749	2.312847412109375	1.642892211914063	0.5604793090820313	2.219681884765625	1.594058898925781	0.6610805053710938	2.1920576171875	1.314328582763672	0.6735082397460938	2.096126708984375	1.121382606506348	0.576879150390625	2.176083740234375	1.066081001281738	0.56418603515625	2.13387060546875	0.977848424911499	0.5138158569335938	2.166267578125	1.046802661895752	0.4988432922363281	2.357377197265625	1.644826293945313	0.5084376220703125	2.43562548828125	1.614068664550781	0.4042230224609375	2.486220947265625	1.333866607666016	0.3707966918945312	2.375245361328125	1.145048614501953	0.2747701110839844	2.44895458984375	1.070205879211426	0.2852354125976562
34	1.1	2.32969921875	1.135955337524414	0.4875638427734375	2.323759033203125	1.316466766357422	0.5023878784179687	2.3180390625	1.460821716308594	0.5132203979492187	2.33284375	1.67946484375	0.5378706665039062	2.308861328125	1.642102600097656	0.560402099609375	2.216587890625	1.594711669921875	0.662009521484375	2.19051123046875	1.3154697265625	0.6735958251953125	2.09385107421875	1.123490509033203	0.5771397705078125	2.174458740234375	1.071475830078125	0.5580701293945313	2.135365234375	0.9795911693572998	0.5125130004882813	2.16813818359375	1.051645286560059	0.499460205078125	2.353468994140625	1.644304931640625	0.5086529846191407	2.432123291015625	1.614588562011719	0.4048516845703125	2.482521728515625	1.335153381347656	0.3705633239746094	2.3759326171875	1.144531234741211	0.2745475769042969	2.452104736328125	1.072300025939941	0.2830035705566406
35	1.133334	2.33123046875	1.13891845703125	0.4890107421875	2.325719482421875	1.319916320800781	0.5030527038574218	2.32026953125	1.464659515380859	0.5131975708007812	2.334479248046875	1.6836318359375	0.5396646728515625	2.310522216796875	1.645940795898437	0.561922119140625	2.2183154296875	1.597035217285156	0.6633407592773437	2.192944580078125	1.317089965820313	0.6748822631835938	2.095952392578125	1.12600301361084	0.5757257690429688	2.1766875	1.074347419738769	0.55514501953125	2.137427734375	0.9828686199188232	0.5083338623046875	2.172887939453125	1.056366165161133	0.4979838256835937	2.355278564453125	1.648683959960938	0.5101233825683594	2.4335576171875	1.619520874023437	0.4054963684082031	2.480041748046875	1.338814361572266	0.3706781311035156	2.3791025390625	1.145101806640625	0.2734109802246094	2.458128662109375	1.075385871887207	0.2793851928710938
36	1.166666999999999	2.333116455078125	1.144062576293945	0.4887651062011719	2.32536572265625	1.324660888671875	0.5012892456054687	2.319184326171875	1.469040100097656	0.5113160705566406	2.335317626953125	1.687278076171875	0.5383997802734375	2.311337646484375	1.649778259277344	0.5606926879882812	2.219562744140625	1.600328979492188	0.6617481079101563	2.19219482421875	1.321285919189453	0.674401611328125	2.096755615234375	1.129503265380859	0.576410400390625	2.17742138671875	1.078099235534668	0.5560269775390625	2.147729736328125	0.9900290517807007	0.4976650390625	2.175051025390625	1.062956981658935	0.4967151489257812	2.355511962890625	1.652364929199219	0.5086000671386719	2.433217041015625	1.623269226074219	0.4039293518066406	2.482648193359375	1.343627258300781	0.3701675109863281	2.374456787109375	1.1540517578125	0.2739327697753906	2.449661865234375	1.080778099060059	0.2819287719726563
37	1.199999999999999	2.328178955078125	1.146319641113281	0.4898857727050781	2.323531982421875	1.326733703613281	0.5026103210449219	2.319494384765625	1.470979949951172	0.5124568481445313	2.336656982421875	1.688706298828125	0.5402838745117188	2.31238818359375	1.651325805664063	0.562293701171875	2.220855712890625	1.600845153808594	0.6627398071289062	2.19178076171875	1.322355163574219	0.674244140625	2.097430908203125	1.130743667602539	0.5757260131835937	2.178371826171875	1.082819946289062	0.5495040893554688	2.165122802734375	0.9930127115249634	0.4881319274902344	2.18001220703125	1.069679641723633	0.4951659240722656	2.35678857421875	1.653830078125	0.5105266723632812	2.434273193359375	1.624628540039063	0.4059813842773438	2.481236083984375	1.345224243164063	0.370460205078125	2.369892822265625	1.158567199707031	0.2730228576660156	2.445842041015625	1.08587378692627	0.2745746765136719
38	1.233333999999999	2.329322998046875	1.150549026489258	0.4885620422363281	2.32350634765625	1.330656707763672	0.5031234741210937	2.3179970703125	1.474683288574219	0.5138697509765625	2.335427734375	1.692174438476562	0.5420867309570313	2.311296875	1.654780639648437	0.56414306640625	2.22047900390625	1.601102966308594	0.663419677734375	2.19439794921875	1.322496490478516	0.6742455444335937	2.095937255859375	1.132400573730469	0.5772381591796875	2.174159423828125	1.094055519104004	0.5332763061523438	2.180041748046875	0.9949799480438233	0.4870247497558594	2.149657470703125	1.086714279174805	0.4761728210449219	2.35534033203125	1.657385375976562	0.5121426391601562	2.431828369140625	1.628016296386719	0.4070368957519531	2.478576904296875	1.34894985961914	0.37028515625	2.36783154296875	1.162135177612305	0.2728966369628906	2.441381103515625	1.087114868164063	0.2739761352539062
39	1.266667	2.32570751953125	1.152584655761719	0.4869858093261719	2.32259619140625	1.333000122070312	0.5029839782714843	2.31776611328125	1.477384613037109	0.5131238403320313	2.33539306640625	1.695193542480469	0.5421848144531251	2.311021240234375	1.657693969726562	0.5640194702148438	2.22018701171875	1.603655700683594	0.6635076293945312	2.199634765625	1.324053192138672	0.6750230102539062	2.103220947265625	1.131793029785156	0.5790923461914063	2.180046875	1.099750625610352	0.5278004760742188	2.196758544921875	1.001793943405151	0.481293212890625	2.151080810546875	1.097155586242676	0.4736226806640625	2.355475341796875	1.660397644042969	0.5121950073242187	2.431940185546875	1.628896484375	0.4073521423339844	2.4776162109375	1.349105560302734	0.3703317565917969	2.364060302734375	1.164959838867188	0.2699784851074219	2.44066748046875	1.092836738586426	0.2664336547851562
40	1.3	2.32565771484375	1.155675628662109	0.4884759216308594	2.322163330078125	1.335706665039063	0.5030576477050781	2.31810400390625	1.479709625244141	0.5133078002929687	2.336072509765625	1.697194458007813	0.5399137573242188	2.311725830078125	1.660076782226563	0.5621160278320313	2.221368408203125	1.610057434082031	0.6635426025390625	2.19824169921875	1.331450958251953	0.6756200561523438	2.095769287109375	1.150261444091797	0.566859130859375	2.155258056640625	1.085586677551269	0.5246000366210938	2.226987548828125	1.020009189605713	0.4743369140625	2.14707080078125	1.095725357055664	0.47138525390625	2.35601318359375	1.662137817382813	0.5103655395507812	2.432901123046875	1.630003479003906	0.4064936218261719	2.476033203125	1.351315246582031	0.3644749145507812	2.364191162109375	1.164980545043945	0.2678561096191406	2.44120556640625	1.093672950744629	0.2653341064453125
41	1.333334	2.325791748046875	1.156520797729492	0.4885733642578125	2.321510986328125	1.336926849365234	0.5030935974121094	2.316799072265625	1.481225677490234	0.5132532348632812	2.33549609375	1.69897021484375	0.5410868530273437	2.31071875	1.661781005859375	0.5629266357421875	2.218885009765625	1.612287963867188	0.6637251586914062	2.196694580078125	1.332946807861328	0.6743601684570313	2.094710205078125	1.152212921142578	0.563322509765625	2.147524169921875	1.085218803405762	0.5156710815429687	2.229421875	1.028502780914307	0.4698543090820312	2.1472548828125	1.102227661132813	0.4651571655273438	2.355614990234375	1.663885314941406	0.5115119323730469	2.43250634765625	1.630323791503906	0.4077291870117187	2.478947509765625	1.351576690673828	0.3654935607910156	2.359347412109375	1.170324401855469	0.2672606201171875	2.4366435546875	1.100743667602539	0.2513450927734375
42	1.366667	2.327394775390625	1.15776921081543	0.4898827514648437	2.322740478515625	1.338262268066406	0.5039866027832032	2.31791796875	1.482613983154297	0.5140596313476562	2.336395751953125	1.700516784667969	0.5414038696289063	2.311818603515625	1.663307373046875	0.5634740600585938	2.2197724609375	1.612655029296875	0.663572998046875	2.196322265625	1.333346801757813	0.6749173583984375	2.095106689453125	1.151935638427734	0.5641072998046875	2.150917724609375	1.086948432922363	0.5170263671874999	2.234439208984375	1.035549278259277	0.46789599609375	2.150257568359375	1.095951057434082	0.4690123291015625	2.35639697265625	1.665405029296875	0.5117517089843751	2.43283251953125	1.630981994628906	0.4078547058105469	2.475804931640625	1.351583099365234	0.3655816955566406	2.35231494140625	1.17399382019043	0.2652918090820313	2.428103515625	1.102864936828613	0.2487407989501953
43	1.399999999999999	2.327825927734375	1.161883422851562	0.4924631652832031	2.322680908203125	1.342766448974609	0.5052043151855469	2.318591064453125	1.487372528076172	0.5154157104492187	2.33614794921875	1.705741821289062	0.5426006469726562	2.31164892578125	1.668392211914063	0.5647074584960937	2.219782470703125	1.615651977539063	0.6642420043945313	2.19544970703125	1.335879455566406	0.673668212890625	2.09903076171875	1.155130218505859	0.5568302612304687	2.156585693359375	1.092744987487793	0.5080231323242187	2.242013427734375	1.043757804870606	0.45930078125	2.163100341796875	1.095678169250488	0.4648969116210938	2.356376953125	1.670623474121094	0.5129696044921875	2.433232666015625	1.639607360839844	0.4080293273925781	2.47666796875	1.35973876953125	0.3661222229003906	2.353091552734375	1.183156860351563	0.2632499389648438	2.42801708984375	1.109956748962402	0.251336898803711
44	1.433333999999999	2.330706298828125	1.161971069335938	0.4933442687988281	2.323884765625	1.343001251220703	0.5059394226074219	2.318260009765625	1.487732421875	0.5158214721679687	2.33613134765625	1.70635986328125	0.5426204223632812	2.31142431640625	1.669069885253906	0.564715087890625	2.22048388671875	1.615350158691406	0.664799072265625	2.192616455078125	1.335521057128906	0.6711017456054688	2.104527099609375	1.156637481689453	0.5447032470703125	2.172631591796875	1.098991088867187	0.5041373291015625	2.26681884765625	1.057461708068848	0.4653931274414063	2.171832763671875	1.096108245849609	0.4542837219238281	2.3564580078125	1.6710966796875	0.513138916015625	2.434187744140625	1.639789978027344	0.4087499084472656	2.473134033203125	1.359171966552734	0.3653977661132812	2.347609130859375	1.183150955200195	0.2633399658203125	2.422125	1.109548957824707	0.2503916931152343
45	1.466666999999999	2.33097900390625	1.16470979309082	0.4950717163085938	2.324489013671875	1.345459625244141	0.5060557861328125	2.3188359375	1.489972106933594	0.5143419799804687	2.33652880859375	1.707904602050781	0.5428883056640625	2.311891357421875	1.67050048828125	0.5646190795898437	2.22142236328125	1.616128112792969	0.6643159790039063	2.186530029296875	1.337673187255859	0.6688921508789063	2.102911865234375	1.160854232788086	0.537607666015625	2.1722802734375	1.103458557128906	0.4994140319824219	2.267742431640625	1.061695503234863	0.4649593200683594	2.175140380859375	1.100271507263184	0.4506098022460938	2.35684130859375	1.672974731445313	0.5131879272460937	2.43343359375	1.644677490234375	0.407481689453125	2.4743291015625	1.36527197265625	0.3622648010253906	2.3514375	1.185240249633789	0.2653490295410156	2.42721630859375	1.113135604858398	0.253205322265625
46	1.5	2.330965576171875	1.164745208740234	0.4950748291015625	2.324447998046875	1.345494750976562	0.5060563659667969	2.318776123046875	1.490006866455078	0.514343994140625	2.336490966796875	1.707935607910156	0.5429105224609375	2.311852294921875	1.670531311035156	0.5646400756835938	2.22133984375	1.616163879394531	0.6643008422851563	2.186208740234375	1.337734649658203	0.6686531372070312	2.102421630859375	1.161220306396484	0.5370654296875	2.171627685546875	1.103916091918945	0.4984418640136719	2.266959716796875	1.062136772155762	0.4636467590332031	2.174384521484375	1.101414199829102	0.44948974609375	2.35679736328125	1.6730068359375	0.5132044067382813	2.433322021484375	1.644684265136719	0.4074553527832031	2.47392236328125	1.365241790771484	0.3621956787109375	2.350702880859375	1.185426834106445	0.2652919006347656	2.426318359375	1.113134979248047	0.2532404632568359
47	1.533334	2.33226025390625	1.168419662475586	0.4954591674804688	2.32586572265625	1.349141021728516	0.5057313537597656	2.321115966796875	1.493608581542969	0.5143343505859375	2.336223388671875	1.711962463378906	0.5403427734375	2.311692138671875	1.674596923828125	0.5622136230468751	2.221178955078125	1.621137878417969	0.662277587890625	2.188777587890625	1.342468078613281	0.6645065307617187	2.104759033203125	1.165749542236328	0.5335143432617188	2.1734619140625	1.110715599060059	0.49098876953125	2.2686513671875	1.065385848999024	0.4606792297363281	2.186974609375	1.105879379272461	0.4484766845703125	2.357266845703125	1.676888793945313	0.5113638610839844	2.4371943359375	1.647283325195313	0.4085943298339844	2.470064697265625	1.366648101806641	0.3652182312011719	2.346554931640625	1.189753463745117	0.2636609802246094	2.42117138671875	1.116155662536621	0.2538782653808594
48	1.566667	2.331786376953125	1.17027783203125	0.4955806579589844	2.325976318359375	1.351263763427734	0.5076773071289062	2.320860107421875	1.495970642089844	0.5168360595703125	2.336937744140625	1.714808166503906	0.54186181640625	2.312610107421875	1.677509887695313	0.5642908325195313	2.22046484375	1.621600341796875	0.6619114379882812	2.187239501953125	1.342475036621094	0.6645834350585937	2.102236328125	1.166218780517578	0.532771484375	2.1735087890625	1.118049995422363	0.4859213256835938	2.268287109375	1.069366050720215	0.4589226989746094	2.1949892578125	1.109131759643555	0.4500859069824219	2.357482421875	1.679508361816406	0.5126298217773437	2.431855224609375	1.646890075683594	0.4063213806152344	2.47049560546875	1.366337005615234	0.3634588317871094	2.336158447265625	1.19477978515625	0.2654483032226562	2.40465380859375	1.114654716491699	0.2619767150878906
49	1.6	2.33163330078125	1.173141418457031	0.4951858825683594	2.324444580078125	1.354155517578125	0.5066023559570313	2.31888232421875	1.498862030029297	0.5159275512695313	2.334211181640625	1.717538024902344	0.5431016235351562	2.30973828125	1.679977783203125	0.5649479370117187	2.2183115234375	1.623522583007813	0.6629693603515625	2.1861015625	1.344215240478516	0.6619652709960937	2.11030908203125	1.167814926147461	0.5247607421875	2.18297265625	1.114043220520019	0.4869841003417969	2.2799814453125	1.066418006896973	0.4667953186035156	2.2008798828125	1.114432968139649	0.4430943908691406	2.355135009765625	1.682543640136719	0.5137554931640625	2.432550537109375	1.651862670898438	0.4090231628417969	2.468774169921875	1.371106231689453	0.3650443115234375	2.337134765625	1.198699798583984	0.2647817077636719	2.40690625	1.119686614990234	0.2607052917480469
50	1.633334	2.33379736328125	1.174985305786133	0.4964695739746094	2.3263564453125	1.355671539306641	0.5075438537597656	2.32062353515625	1.500115692138672	0.51662890625	2.335029296875	1.718385925292969	0.5442256469726563	2.310900390625	1.68072412109375	0.5660681762695312	2.220087158203125	1.623091064453125	0.663571044921875	2.188190185546875	1.344325775146484	0.6581456909179687	2.112417236328125	1.170599685668945	0.5182988891601562	2.18706201171875	1.121375007629394	0.4787032470703125	2.282692626953125	1.072371597290039	0.4564566650390625	2.21316796875	1.113333793640137	0.4483309631347656	2.355920654296875	1.683631225585938	0.5147318725585938	2.432241455078125	1.654444763183594	0.4090910034179687	2.472328857421875	1.374752685546875	0.3651541137695313	2.3390419921875	1.203726791381836	0.2657677001953125	2.40864208984375	1.124831069946289	0.2615673522949219
51	1.666666999999999	2.3338642578125	1.175595230102539	0.4965193786621094	2.326136474609375	1.356390563964844	0.5075778808593751	2.320097412109375	1.500924346923828	0.5165674438476563	2.334036376953125	1.719382568359375	0.5440826416015625	2.3099658203125	1.681654602050781	0.5659505004882812	2.2190107421875	1.623710815429688	0.6632802734375	2.1877919921875	1.344690704345703	0.65741845703125	2.112755859375	1.170560104370117	0.5174148559570313	2.187964111328125	1.121680618286133	0.4783006591796875	2.28436572265625	1.073226333618164	0.4578969421386719	2.213513916015625	1.113309410095215	0.4465145568847656	2.355024658203125	1.6846357421875	0.5145921020507812	2.431108154296875	1.655285095214844	0.4087141723632812	2.46974560546875	1.375134033203125	0.3651727905273437	2.334121826171875	1.205639923095703	0.2659447326660156	2.401947998046875	1.125044212341308	0.2637105102539062
52	1.699999999999999	2.334813232421875	1.180853866577148	0.4977860107421875	2.325640625	1.361989776611328	0.5066901550292969	2.31894921875	1.506795593261719	0.514480712890625	2.334155517578125	1.725175842285156	0.5446339111328125	2.30973095703125	1.687286743164063	0.5660057373046875	2.219544921875	1.628751281738281	0.66403955078125	2.1878779296875	1.349409057617188	0.6552398681640625	2.1177421875	1.177121780395508	0.509885498046875	2.19701513671875	1.127222373962402	0.4810447998046875	2.291197998046875	1.075492881774902	0.4576053161621094	2.2260029296875	1.118910499572754	0.4499197998046875	2.355073974609375	1.690588806152344	0.514772216796875	2.432222900390625	1.665877075195312	0.4082142944335937	2.47776123046875	1.385847442626953	0.3676720581054688	2.343077392578125	1.21320246887207	0.271736572265625	2.40971826171875	1.131431396484375	0.2747164306640625
53	1.733333999999999	2.3343837890625	1.182762084960937	0.4975711975097656	2.325145751953125	1.363739349365234	0.5069745788574219	2.31859326171875	1.508413848876953	0.5153670043945312	2.33384619140625	1.726738586425781	0.5447316284179687	2.309342529296875	1.688973815917969	0.5661500244140625	2.219279296875	1.62972314453125	0.6637114868164062	2.18660791015625	1.350724670410156	0.6541337280273437	2.12051416015625	1.179116821289063	0.506375244140625	2.200297607421875	1.128609710693359	0.4803794860839844	2.294067138671875	1.076167167663574	0.4572377319335937	2.23018115234375	1.119464698791504	0.4504730529785156	2.354822021484375	1.692050231933594	0.5150890502929687	2.43372216796875	1.665972961425781	0.4102733459472656	2.4700615234375	1.384813079833984	0.3697111511230469	2.33772705078125	1.213117141723633	0.2693313293457031	2.399159423828125	1.128536071777344	0.2832091979980469
54	1.766667	2.336408935546875	1.183414306640625	0.4995625610351562	2.32582470703125	1.364469116210937	0.5079415588378906	2.318029541015625	1.509216918945313	0.5153411865234375	2.331726806640625	1.727802673339844	0.5444509887695312	2.307783935546875	1.689817260742188	0.5661751098632812	2.219390869140625	1.630132568359375	0.6651104736328125	2.186685546875	1.351040863037109	0.6539212646484375	2.1199140625	1.179180740356445	0.5065522155761719	2.19922900390625	1.12880549621582	0.4787259826660156	2.293874267578125	1.076434730529785	0.4589400329589844	2.229114013671875	1.119411155700684	0.4503413696289063	2.35267626953125	1.693262573242188	0.5145704956054687	2.427135986328125	1.666143188476563	0.4067197570800781	2.471185302734375	1.385637268066406	0.3681989440917969	2.3365439453125	1.213554992675781	0.2712926025390625	2.398501708984375	1.129071441650391	0.2838059692382813
55	1.8	2.33413916015625	1.184382278442383	0.5000352783203125	2.325304443359375	1.365414367675781	0.5087023315429687	2.316466796875	1.510123504638672	0.5136802368164063	2.333986083984375	1.728094787597656	0.5443577880859375	2.3092197265625	1.690433654785156	0.5656546630859375	2.2210029296875	1.63075390625	0.6646290283203125	2.19011865234375	1.351637115478516	0.6529025878906251	2.118900634765625	1.180983627319336	0.5064295654296875	2.19839453125	1.13107292175293	0.4784727172851562	2.292580810546875	1.079386276245117	0.4553276977539062	2.228845458984375	1.123626808166504	0.4508976135253907	2.35447998046875	1.693395568847656	0.5143934326171875	2.432661376953125	1.664160949707031	0.4098743286132813	2.46717822265625	1.382899322509766	0.36845751953125	2.33459765625	1.210163116455078	0.2702159729003906	2.3982978515625	1.126790550231934	0.2807760620117187
56	1.833334	2.334488037109375	1.184752899169922	0.5000980529785156	2.3256455078125	1.365779388427734	0.5086963195800781	2.316787109375	1.510482849121094	0.5136040649414062	2.33435791015625	1.728463439941406	0.5441118164062499	2.309594482421875	1.690824401855469	0.5654452514648437	2.221239990234375	1.631196472167969	0.6643182373046875	2.190220947265625	1.352111175537109	0.65251220703125	2.11909716796875	1.181414611816406	0.5060613098144531	2.19867529296875	1.131440658569336	0.4784754028320313	2.2931875	1.079693283081055	0.4568695373535156	2.228954345703125	1.123494148254395	0.4504313049316406	2.354832763671875	1.693739685058594	0.5141665649414062	2.432697021484375	1.664295471191406	0.4094779968261719	2.466401123046875	1.382897796630859	0.36840966796875	2.333150146484375	1.210374221801758	0.2707305297851563	2.396837890625	1.126928749084473	0.2807258605957031
57	1.866667	2.33580224609375	1.185812118530273	0.50086669921875	2.326588134765625	1.366673156738281	0.5094301147460938	2.3172822265625	1.511235961914063	0.5141500854492187	2.334110595703125	1.729183227539063	0.5440017089843751	2.3095869140625	1.691536743164062	0.5655033569335938	2.221554931640625	1.631619873046875	0.6643146362304687	2.190832275390625	1.352737945556641	0.6523935546875	2.120171630859375	1.181561004638672	0.5065910949707031	2.19955078125	1.131601867675781	0.4786910400390625	2.29403759765625	1.07990682220459	0.45730712890625	2.22925634765625	1.123341339111328	0.4494554443359375	2.354595703125	1.694488159179687	0.514099365234375	2.431547119140625	1.66457470703125	0.4090090026855469	2.46574755859375	1.383190063476563	0.3699410095214844	2.331626953125	1.210286254882813	0.2746301879882813	2.396020751953125	1.127260772705078	0.2824556884765625
58	1.899999999999999	2.335983154296875	1.185891494750976	0.500969482421875	2.326798583984375	1.36679052734375	0.5095229187011718	2.317551025390625	1.511384918212891	0.5142721557617187	2.33446923828125	1.729346740722656	0.5442893676757813	2.309872802734375	1.691696899414063	0.5657243041992187	2.2214375	1.631748229980469	0.664197998046875	2.190364501953125	1.352871978759766	0.6517508544921875	2.11992724609375	1.181991424560547	0.5054180603027344	2.199423583984375	1.132202041625977	0.4774795532226562	2.294155517578125	1.080649673461914	0.45673388671875	2.2285400390625	1.123247596740723	0.4467793884277343	2.3549951171875	1.694648254394531	0.514402099609375	2.43221630859375	1.664740295410156	0.4094747009277344	2.466298583984375	1.383280212402344	0.3704314270019531	2.331970947265625	1.210754241943359	0.2746104125976562	2.395648193359375	1.127278327941895	0.2836869812011719
59	1.933333999999999	2.33607373046875	1.185936630249024	0.5009907531738281	2.326835205078125	1.366822540283203	0.5095424804687499	2.31752978515625	1.511405395507813	0.5142745971679688	2.334314208984375	1.729368469238281	0.5442651977539062	2.309735595703125	1.691709289550781	0.5656983032226562	2.221302490234375	1.631717407226563	0.6641353759765625	2.190436767578125	1.352834381103516	0.6516900634765626	2.1201767578125	1.181888427734375	0.5053702087402344	2.199740234375	1.132214447021484	0.4774374084472656	2.294552734375	1.080788093566895	0.45678125	2.228838134765625	1.12324674987793	0.4466637573242188	2.354865478515625	1.694679870605469	0.514388916015625	2.43215087890625	1.664807861328125	0.4095081787109375	2.466490478515625	1.383381469726563	0.3705683288574219	2.332390869140625	1.210696258544922	0.2747488708496094	2.396109130859375	1.127277938842773	0.2839957580566406
60	1.966666999999999	2.340206298828125	1.188709701538086	0.5031076049804688	2.330318603515625	1.369309417724609	0.5114098815917969	2.319724853515625	1.513623107910156	0.5151032104492187	2.3341328125	1.7317138671875	0.5429747924804688	2.30982373046875	1.694081604003906	0.5645938720703125	2.219923583984375	1.634392150878906	0.6615641479492187	2.188822509765625	1.355919738769531	0.6497044067382812	2.121841552734375	1.183544006347656	0.5040758361816406	2.201324462890625	1.133308517456055	0.4774444885253906	2.295540771484375	1.08118327331543	0.4566575012207031	2.229681884765625	1.122567916870117	0.4450114440917969	2.355191650390625	1.696986328125	0.5136235961914063	2.432239990234375	1.66705859375	0.4088310546875	2.4679892578125	1.386135345458984	0.3705795288085937	2.333918212890625	1.213291275024414	0.275874267578125	2.394305908203125	1.128789840698242	0.2927503356933594
61	2	2.340208251953125	1.188710540771484	0.5031145935058594	2.3303203125	1.369307647705078	0.5114194030761718	2.31972998046875	1.513619506835937	0.515118896484375	2.334144287109375	1.73170458984375	0.5430079956054688	2.309834228515625	1.694071899414062	0.564623291015625	2.21992919921875	1.634376159667969	0.661582275390625	2.188819580078125	1.355910125732422	0.6496840820312501	2.12183642578125	1.183564224243164	0.5040263061523438	2.201314208984375	1.133333129882812	0.4773763732910156	2.2955244140625	1.081210868835449	0.4565617370605469	2.229662841796875	1.122597244262695	0.4449258117675781	2.3552021484375	1.696979309082031	0.5136547241210937	2.432249267578125	1.667055541992188	0.4088624572753906	2.4679765625	1.386135406494141	0.3705965881347656	2.33388525390625	1.213319610595703	0.2758766479492187	2.394224365234375	1.128799133300781	0.2928219604492188
62	2.033334	2.343984375	1.189807250976562	0.5064722290039062	2.330466796875	1.370304229736328	0.5143995971679688	2.31646240234375	1.514439208984375	0.517229248046875	2.332235595703125	1.732634521484375	0.5446495361328125	2.307781494140625	1.695158508300781	0.5664485473632812	2.2181318359375	1.634764282226562	0.6633527221679687	2.188104736328125	1.356122833251953	0.6487801513671875	2.136960205078125	1.183831466674805	0.4965366516113282	2.217422607421875	1.13509455871582	0.4698340454101563	2.31070947265625	1.084713562011719	0.441541015625	2.249694091796875	1.127949417114258	0.4472466430664063	2.3529931640625	1.697710144042969	0.5152630004882812	2.432239501953125	1.670057983398437	0.4113800659179688	2.4707724609375	1.389447509765625	0.3721875	2.335053466796875	1.214085342407227	0.2843238220214844	2.4023173828125	1.133165481567383	0.2880172424316406
63	2.066667	2.345209716796875	1.191142211914062	0.5065973510742188	2.3325400390625	1.371711029052734	0.5145362548828125	2.319282470703125	1.515922241210938	0.5175174560546875	2.332574951171875	1.734366088867187	0.5443740234375	2.30832763671875	1.696704406738281	0.5660909423828125	2.21712158203125	1.634878967285156	0.6606241455078125	2.18964404296875	1.355756561279297	0.6506189575195312	2.14126806640625	1.187075393676758	0.4934847412109375	2.220838623046875	1.139251571655273	0.4627427673339844	2.313437744140625	1.089698616027832	0.4309230346679688	2.25449365234375	1.13349723815918	0.4481025390625	2.353936279296875	1.699565551757813	0.5152694702148437	2.432090576171875	1.670998901367188	0.4107981262207031	2.474765380859375	1.3908984375	0.3721264953613281	2.333762451171875	1.219624069213867	0.2844814758300781	2.395861328125	1.135078155517578	0.293597900390625
64	2.1	2.3465244140625	1.190221298217773	0.5017385559082032	2.333426513671875	1.370247192382813	0.5092967224121093	2.321435546875	1.514109497070312	0.5137177734375	2.334386474609375	1.731774963378906	0.5417775268554688	2.310238037109375	1.694066528320312	0.563189697265625	2.219515380859375	1.633905456542969	0.6586103515625	2.193265380859375	1.355433410644531	0.65016455078125	2.14924267578125	1.19061442565918	0.4887357788085938	2.22828173828125	1.143374404907227	0.4566529846191406	2.32003271484375	1.094484657287598	0.4225319519042969	2.262512451171875	1.142317977905273	0.4409350891113281	2.3557568359375	1.697272521972656	0.5125755615234375	2.43355712890625	1.668929565429687	0.4082749938964844	2.47460546875	1.389139770507813	0.3717958679199219	2.33277587890625	1.21990119934082	0.2834180603027344	2.3904951171875	1.133897033691406	0.3005877075195312
65	2.133334	2.34923876953125	1.190055694580078	0.4998300476074219	2.334279296875	1.369929626464844	0.5077891845703125	2.32212109375	1.513722534179688	0.5139436645507812	2.33412109375	1.731540222167969	0.5413370361328125	2.30998388671875	1.693814636230469	0.5627386474609375	2.2175615234375	1.63833349609375	0.6593690185546875	2.186941162109375	1.360164215087891	0.6587699584960938	2.1577265625	1.20400715637207	0.485765869140625	2.235660400390625	1.155920867919922	0.4522510681152344	2.32669873046875	1.105245704650879	0.4188131103515625	2.2695400390625	1.152253829956055	0.4353191223144531	2.355786376953125	1.697015075683594	0.5123754272460938	2.433462646484375	1.668734008789063	0.407955810546875	2.472649169921875	1.388288818359375	0.3744545288085938	2.326847900390625	1.2260185546875	0.2796661987304688	2.379198486328125	1.137396514892578	0.3003986206054687
66	2.166666999999999	2.351716064453125	1.190489761352539	0.49932080078125	2.3372763671875	1.370915954589844	0.5080623168945313	2.323755126953125	1.515070495605469	0.5130105590820313	2.334943603515625	1.733625183105469	0.5401949462890625	2.31103662109375	1.695696899414063	0.5618419799804687	2.218839599609375	1.639527160644531	0.6589424438476562	2.186630615234375	1.360690216064453	0.6580784301757813	2.1461904296875	1.202061889648437	0.4886584777832031	2.22314794921875	1.160448059082031	0.444927734375	2.319586669921875	1.113205711364746	0.4222582702636719	2.256996337890625	1.156613571166992	0.4340154724121094	2.356661865234375	1.699066772460938	0.5110529174804688	2.433538818359375	1.669807434082031	0.4058028564453125	2.461379638671875	1.387093719482422	0.372706298828125	2.33032568359375	1.208084564208984	0.2849789123535156	2.393939697265625	1.126245948791504	0.3035911254882813
67	2.199999999999999	2.359444091796875	1.190411697387695	0.5025809936523438	2.341901123046875	1.371445465087891	0.5087219543457031	2.327576416015625	1.516153381347656	0.5133406982421875	2.33613134765625	1.736012145996094	0.5385225219726563	2.312631103515625	1.697837890625	0.5606652221679688	2.21813623046875	1.642171936035156	0.6567677612304688	2.19046240234375	1.361651947021485	0.6585238037109375	2.139254150390625	1.208025573730469	0.4860371398925781	2.219209716796875	1.168451766967773	0.4449377746582031	2.3111484375	1.128649627685547	0.3989804382324219	2.253349853515625	1.165704681396484	0.4335049438476563	2.358324951171875	1.701300842285156	0.5095528869628906	2.435808837890625	1.667460388183594	0.4054034423828125	2.45510888671875	1.382930297851563	0.3712633972167969	2.32238818359375	1.197759613037109	0.2971139526367187	2.388787841796875	1.118181282043457	0.3181795043945312
68	2.233333999999999	2.363112060546875	1.191824600219727	0.50677685546875	2.34396484375	1.372554626464844	0.5117589721679687	2.326579833984375	1.516844055175781	0.5138516235351562	2.337668701171875	1.736490417480469	0.5379976196289062	2.314061767578125	1.698685913085938	0.5605487670898438	2.219990478515625	1.645193237304687	0.6580771484375	2.192376953125	1.364940002441406	0.6596904907226563	2.133474609375	1.211767913818359	0.4895853271484375	2.205731201171875	1.176123916625976	0.4335672607421875	2.299914306640625	1.139128540039062	0.3901343383789063	2.23659716796875	1.160848205566406	0.4202823486328125	2.35914453125	1.70147021484375	0.5089434509277344	2.43571044921875	1.663324279785156	0.4057745056152344	2.45970166015625	1.379259887695313	0.3730947875976562	2.323091064453125	1.192413848876953	0.3121327514648438	2.388220703125	1.112312065124512	0.3346181335449219
69	2.266667	2.36608251953125	1.19155876159668	0.5068155517578125	2.345839599609375	1.371700286865234	0.5104028625488282	2.3275693359375	1.515489990234375	0.5113961791992188	2.33553857421875	1.734554321289063	0.5364874877929687	2.31231689453125	1.696449768066406	0.558626220703125	2.220305419921875	1.644256225585937	0.6582056884765625	2.19228857421875	1.364816009521484	0.6574390869140625	2.14077685546875	1.212830383300781	0.4847901611328125	2.21772509765625	1.18037109375	0.4337789306640625	2.3110537109375	1.146302200317383	0.387001220703125	2.240657958984375	1.155396759033203	0.4061566467285156	2.357647705078125	1.700040954589844	0.5075406494140625	2.4377578125	1.664840576171875	0.4065150756835937	2.45694482421875	1.381238159179687	0.3735536193847656	2.3418427734375	1.180761734008789	0.3140811462402344	2.41521435546875	1.108586402893066	0.33666259765625
70	2.3	2.366014892578125	1.191613861083984	0.5067865295410157	2.3457099609375	1.371717620849609	0.5103818054199218	2.327408935546875	1.515478759765625	0.5113992004394531	2.335493896484375	1.734495971679687	0.5365390625000001	2.312302734375	1.696398620605469	0.5587039184570313	2.220342529296875	1.644329528808594	0.6583602294921875	2.191061767578125	1.365068023681641	0.6571236572265625	2.138928955078125	1.213897750854492	0.4839998474121094	2.215052978515625	1.181647445678711	0.4316683654785156	2.306944580078125	1.148075973510742	0.3818289184570313	2.236251708984375	1.155965057373047	0.4016188049316406	2.357535888671875	1.699990051269531	0.5075470886230469	2.43726904296875	1.664798828125	0.4062501831054687	2.455983154296875	1.381256958007812	0.3729149780273437	2.34047607421875	1.181000869750977	0.3136457214355469	2.41400830078125	1.108838417053223	0.3356561584472657
71	2.333334	2.3660185546875	1.19161637878418	0.50678466796875	2.34571142578125	1.37172055053711	0.510379150390625	2.327408203125	1.515481872558594	0.5113953247070312	2.33548876953125	1.734499938964844	0.5365359497070312	2.31229736328125	1.696402099609375	0.5586997680664062	2.220325927734375	1.644330078125	0.658344970703125	2.191035400390625	1.365068786621094	0.657076904296875	2.138910888671875	1.213928604125976	0.4839233093261719	2.215021240234375	1.181707321166992	0.431552734375	2.306877685546875	1.148176361083984	0.3816207580566406	2.23618212890625	1.156025024414062	0.4014383850097656	2.35753271484375	1.699994262695312	0.5075447692871093	2.4372724609375	1.664805419921875	0.4062517700195313	2.45600146484375	1.381263427734375	0.37291748046875	2.340511962890625	1.180997772216797	0.3136434326171875	2.414053955078125	1.108843955993652	0.3356520385742188
72	2.366667	2.36602294921875	1.19161637878418	0.5067844848632812	2.345714111328125	1.371719787597656	0.51037890625	2.327408935546875	1.51548046875	0.5113948669433593	2.33548583984375	1.734497924804687	0.5365363159179688	2.312294921875	1.696399658203125	0.5586996459960938	2.22031982421875	1.644324890136719	0.6583391723632812	2.191027587890625	1.365064636230469	0.6570487670898437	2.138904541015625	1.213946716308594	0.483876220703125	2.215000732421875	1.181747497558594	0.4314723815917968	2.30682568359375	1.148248397827148	0.3814620971679688	2.23613232421875	1.156064682006836	0.4013091125488281	2.357530517578125	1.699992797851563	0.5075453491210937	2.4372734375	1.664805969238281	0.4062545776367187	2.456015625	1.381265380859375	0.3729228515625	2.34054345703125	1.180990386962891	0.3136491088867188	2.41409423828125	1.108845611572266	0.3356565856933594
73	2.399999999999999	2.3699755859375	1.19342350769043	0.5076813049316407	2.34907861328125	1.373502410888672	0.5120210571289062	2.33034326171875	1.517248168945312	0.5137565307617188	2.3388623046875	1.736348510742188	0.5386556396484375	2.31558203125	1.698310729980469	0.5608651123046875	2.21853076171875	1.647269409179688	0.6562001953125	2.188658935546875	1.367997436523438	0.6527482299804688	2.144268798828125	1.213763046264648	0.4800650939941406	2.21506689453125	1.185929962158203	0.4184801025390625	2.30478271484375	1.155837661743164	0.362726806640625	2.23412744140625	1.155501190185547	0.3898943786621094	2.3608505859375	1.701754089355469	0.5096996459960937	2.4371748046875	1.665989501953125	0.4059501953125	2.44856640625	1.382053955078125	0.3718710021972656	2.329130615234375	1.182762115478516	0.3169887390136719	2.405409423828125	1.111165550231934	0.3296996459960937
74	2.433333999999999	2.37160205078125	1.193549057006836	0.5076889343261719	2.35000390625	1.373537536621094	0.5122825317382812	2.331113037109375	1.517254272460937	0.5145553588867188	2.3378740234375	1.736644165039062	0.5373410034179688	2.3151533203125	1.698607543945313	0.5601242675781249	2.219868408203125	1.648086242675781	0.657494873046875	2.1893212890625	1.368925384521484	0.6518389282226562	2.141990234375	1.213485473632812	0.4810303344726563	2.2097109375	1.185692993164063	0.4160603942871094	2.297096923828125	1.155366455078125	0.3568434143066406	2.228705078125	1.156610015869141	0.3877917785644531	2.35989892578125	1.701980407714844	0.5084968872070312	2.433801513671875	1.665599487304688	0.4032207641601562	2.450525634765625	1.38170556640625	0.3710661315917969	2.327609375	1.183325119018555	0.3207653198242187	2.404176025390625	1.111353218078613	0.3287347106933594
75	2.466666999999999	2.3746044921875	1.193532531738281	0.5088734741210937	2.35110986328125	1.373572204589844	0.5127971801757812	2.330741455078125	1.51731298828125	0.5145408325195312	2.337830078125	1.737032165527344	0.5372464599609375	2.31496826171875	1.698989624023437	0.5600414428710937	2.22011474609375	1.648470947265625	0.6581554565429687	2.19190380859375	1.368723052978515	0.649386962890625	2.148224853515625	1.214046600341797	0.4764397583007812	2.220798583984375	1.188057968139648	0.4158929138183594	2.31055322265625	1.161150497436523	0.3582838745117187	2.238789306640625	1.15995133972168	0.3827280578613281	2.359886962890625	1.702263610839844	0.5084224853515625	2.436572265625	1.665563903808594	0.405010498046875	2.448627197265625	1.381292419433594	0.3703905639648438	2.324402587890625	1.183241729736328	0.3203130798339844	2.401792236328125	1.111628356933594	0.3249418029785156
76	2.5	2.374604248046875	1.193533401489258	0.5089500427246094	2.351105224609375	1.373568664550781	0.512876953125	2.330729736328125	1.517305419921875	0.5146197509765625	2.33779736328125	1.737026794433594	0.5372655639648437	2.314925537109375	1.698990783691406	0.5600587158203125	2.220000732421875	1.648581298828125	0.65815576171875	2.191243896484375	1.368888824462891	0.649584228515625	2.14764453125	1.214165817260742	0.4766651916503906	2.220255859375	1.188130615234375	0.4161872253417969	2.31025390625	1.161083877563477	0.3590289001464844	2.237860107421875	1.160009414672852	0.3824454650878906	2.35987060546875	1.702251525878906	0.5084640502929687	2.436756591796875	1.665507446289062	0.4052203979492188	2.449255126953125	1.381194732666016	0.3711502380371094	2.325429931640625	1.182883163452148	0.3211398010253906	2.40277197265625	1.111275238037109	0.3265402221679687
77	2.533334	2.374789306640625	1.193055450439453	0.5089083251953125	2.35100439453125	1.373001068115234	0.5128688964843749	2.3303466796875	1.516656616210938	0.514594970703125	2.3374326171875	1.736340942382812	0.5369886474609376	2.3145029296875	1.698350219726563	0.5597686767578125	2.218761962890625	1.64890771484375	0.6575032348632812	2.188888671875	1.369409027099609	0.6490159301757813	2.148919921875	1.212531677246094	0.4772548828125	2.21769482421875	1.188121810913086	0.4118589477539062	2.309580810546875	1.160778366088867	0.35800048828125	2.237285400390625	1.16011979675293	0.3823658752441406	2.3595537109375	1.701533996582031	0.5082870178222656	2.437030517578125	1.665694274902344	0.4052157897949219	2.450159912109375	1.381453399658203	0.3714613952636719	2.332108154296875	1.179644180297851	0.32180224609375	2.4087548828125	1.10860376739502	0.3363269348144531
78	2.566667	2.375690673828125	1.193478393554688	0.509907958984375	2.351948974609375	1.373460693359375	0.51378173828125	2.33072216796875	1.517062744140625	0.5148817749023438	2.3366689453125	1.736878356933594	0.5366561889648438	2.31380615234375	1.698841369628906	0.5594437866210937	2.21836083984375	1.648644287109375	0.657117431640625	2.190800048828125	1.368883087158203	0.64799755859375	2.15318798828125	1.21195198059082	0.4757026977539062	2.226269775390625	1.18896240234375	0.4145795288085937	2.323758056640625	1.163234329223633	0.3706547546386719	2.243614501953125	1.158044311523438	0.3807890319824219	2.359093994140625	1.702085632324219	0.5081596984863281	2.437293212890625	1.666065368652344	0.4056713562011719	2.450980224609375	1.381832916259766	0.3716820068359375	2.33476611328125	1.179149642944336	0.3210745544433594	2.41146630859375	1.108487205505371	0.337194091796875
79	2.6	2.375115966796875	1.192478332519531	0.509564697265625	2.35231884765625	1.372626892089844	0.5134458618164063	2.329052734375	1.515947204589844	0.5122125854492188	2.33691259765625	1.735417724609375	0.5371719970703125	2.313861572265625	1.697226928710938	0.5595352172851562	2.220019287109375	1.644274108886719	0.657359375	2.19307470703125	1.364603393554688	0.643015869140625	2.156372802734375	1.209305999755859	0.4689749450683594	2.237656982421875	1.186665924072266	0.4190704956054688	2.3387109375	1.166050201416016	0.3808048706054687	2.2679697265625	1.170779693603516	0.3988095092773438	2.358900390625	1.700858825683594	0.5080360717773438	2.4368564453125	1.664939392089844	0.4052850036621094	2.44793115234375	1.380713043212891	0.3697427673339844	2.3316181640625	1.176211227416992	0.3270185852050781	2.409791259765625	1.106253234863281	0.3386880798339844
80	2.633334	2.37453857421875	1.190284301757812	0.5097185363769531	2.3514208984375	1.369595123291016	0.5126267700195313	2.330114990234375	1.512571716308594	0.5124584350585938	2.336702392578125	1.731351379394531	0.5350460205078125	2.31394970703125	1.693435668945312	0.5576865844726563	2.21985009765625	1.643897277832031	0.6560890502929687	2.18942724609375	1.365553924560547	0.6494675903320313	2.149303955078125	1.208920364379883	0.4788353271484375	2.225873046875	1.182261978149414	0.4245092163085937	2.326996337890625	1.164017807006836	0.3866289367675781	2.24592919921875	1.161867248535156	0.38988427734375	2.358805908203125	1.696770324707031	0.5064132690429688	2.43818798828125	1.662264221191406	0.4050538940429688	2.4519189453125	1.379378936767578	0.3700108642578125	2.33282958984375	1.177711715698242	0.3274054565429688	2.409961181640625	1.107039314270019	0.3373280334472656
81	2.666666999999999	2.37298681640625	1.189524658203125	0.5088059997558594	2.35163916015625	1.369243194580078	0.5135505981445313	2.330799560546875	1.512469848632813	0.514150146484375	2.33726025390625	1.73147607421875	0.5372520141601562	2.31460107421875	1.693437438964844	0.55991650390625	2.219835205078125	1.643281372070313	0.657630859375	2.189406005859375	1.364636138916016	0.6491806030273437	2.147421142578125	1.208402557373047	0.4782250061035156	2.227605224609375	1.181784942626953	0.4291267700195313	2.331201904296875	1.165069641113281	0.3973141479492188	2.254873779296875	1.168169876098633	0.403261962890625	2.3593193359375	1.696941040039063	0.5084209899902343	2.43706494140625	1.661829650878906	0.4057896423339844	2.45156103515625	1.378565246582031	0.3712153930664063	2.333037841796875	1.176728775024414	0.3262357482910156	2.409895263671875	1.105869880676269	0.3381498107910156
82	2.699999999999999	2.37441845703125	1.190092849731445	0.5095050964355469	2.35203955078125	1.369742584228516	0.5134487304687499	2.330254638671875	1.512859436035156	0.5132316284179688	2.337578857421875	1.731826416015625	0.5368717651367187	2.314742919921875	1.693817138671875	0.5594302368164062	2.2209423828125	1.6428759765625	0.6577125854492187	2.187530517578125	1.364652282714844	0.6455506591796875	2.15779638671875	1.205162689208984	0.4749661865234375	2.238644287109375	1.179825164794922	0.4262410888671875	2.342512939453125	1.161639221191406	0.3960882873535156	2.271537353515625	1.166356979370117	0.4129468383789062	2.359527587890625	1.697265258789062	0.5079701538085938	2.43903076171875	1.662265502929688	0.4066197509765625	2.4564462890625	1.379319213867187	0.3703467102050781	2.337188232421875	1.176116577148437	0.3340392150878906	2.41526171875	1.105829132080078	0.3402601623535156
83	2.733333999999999	2.37535791015625	1.188236389160156	0.5081793212890625	2.352080322265625	1.367979278564453	0.5131278686523437	2.329000244140625	1.511079681396484	0.5132025756835937	2.33679052734375	1.730173217773437	0.5381005859375	2.313975830078125	1.69202099609375	0.560578369140625	2.220505126953125	1.639979797363281	0.6588709106445313	2.188907470703125	1.361367279052734	0.6430748901367187	2.16756689453125	1.201060424804687	0.4715888977050781	2.249680419921875	1.173753356933594	0.4258890686035156	2.351148681640625	1.152010406494141	0.3899631652832031	2.28504736328125	1.166883056640625	0.4205061645507813	2.3585732421875	1.695702087402344	0.5088571166992187	2.438740966796875	1.66182373046875	0.407425537109375	2.45809814453125	1.37866748046875	0.3709111328125	2.335354736328125	1.178187210083008	0.3294566040039063	2.4116083984375	1.106006301879883	0.3382866516113281
84	2.766667	2.37464794921875	1.184989974975586	0.5079596557617188	2.35271826171875	1.364738098144531	0.5131333618164062	2.33198388671875	1.508064575195312	0.5144476318359374	2.33633203125	1.727078857421875	0.539193359375	2.31376171875	1.688661926269531	0.5613699951171875	2.218920166015625	1.636746948242187	0.6582201538085938	2.189478515625	1.358007080078125	0.6450315551757813	2.1631025390625	1.192507919311523	0.4795639343261719	2.243404296875	1.165265289306641	0.4308836669921875	2.345368408203125	1.145291122436523	0.3956309814453125	2.279222412109375	1.166071807861328	0.4274615478515625	2.358988037109375	1.692921752929688	0.5103218078613281	2.43926220703125	1.660592163085937	0.4086213989257813	2.460529296875	1.377808898925781	0.3722153930664063	2.331908935546875	1.18186555480957	0.3281552734375	2.4062021484375	1.107655891418457	0.3357002868652344
85	2.8	2.371908447265625	1.182616790771484	0.5072953186035156	2.352209716796875	1.362906646728516	0.5132374877929687	2.332236083984375	1.506590972900391	0.5140982055664063	2.338202392578125	1.725967895507813	0.5386060180664063	2.31529443359375	1.687683715820313	0.5608541870117187	2.219486572265625	1.633467102050781	0.6558408813476563	2.190912109375	1.353959259033203	0.6480213623046875	2.159053955078125	1.187864471435547	0.4835528869628906	2.239152099609375	1.157177627563477	0.4362756042480469	2.339972900390625	1.132931732177734	0.3998574829101563	2.273987548828125	1.157590667724609	0.429113037109375	2.360661865234375	1.691548461914063	0.5097453002929687	2.4395673828125	1.657977172851563	0.4070848083496094	2.464722412109375	1.374694458007812	0.3733515625	2.329232666015625	1.183506454467773	0.3268771362304688	2.401591552734375	1.106969863891602	0.3320933227539062
86	2.833334	2.366755126953125	1.181039794921875	0.5046141052246094	2.348444580078125	1.36117578125	0.5118045654296876	2.33039208984375	1.504890808105469	0.5143161010742188	2.338281494140625	1.723905639648438	0.5387448120117188	2.314966064453125	1.68589599609375	0.5608839721679687	2.21790234375	1.632665710449219	0.6548379516601562	2.191972900390625	1.353197509765625	0.6521535034179687	2.163927490234375	1.184865631103516	0.4897498474121094	2.2396376953125	1.150944564819336	0.4379507751464844	2.341139404296875	1.128628387451172	0.4026705932617187	2.273656982421875	1.150629928588867	0.4276221618652344	2.360503173828125	1.689318176269531	0.5100232238769531	2.438943359375	1.656439392089844	0.4070256652832031	2.46532080078125	1.373764526367188	0.3725252685546875	2.327252685546875	1.185228485107422	0.3245421447753906	2.398649169921875	1.107927917480469	0.3286684875488281
87	2.866667	2.35984912109375	1.179138107299805	0.5038916931152344	2.34609912109375	1.359180206298828	0.5133757934570312	2.331644775390625	1.5029521484375	0.5174105834960937	2.339015625	1.721782104492187	0.5392203979492187	2.315391845703125	1.684115783691406	0.5613778686523437	2.217276123046875	1.631545593261719	0.6541185302734375	2.190958984375	1.35273843383789	0.6501472778320313	2.166449462890625	1.177449752807617	0.4954519348144531	2.241680419921875	1.143718795776367	0.4432308044433594	2.341563232421875	1.117896415710449	0.4064898681640625	2.265687255859375	1.143637329101562	0.4131837768554688	2.361688232421875	1.686932067871094	0.5113709106445312	2.4404306640625	1.651299987792969	0.4099050903320313	2.46988232421875	1.369870666503906	0.3729176330566406	2.3299794921875	1.183054718017578	0.3260952758789062	2.39901904296875	1.104310600280762	0.3347489318847656
88	2.899999999999999	2.35943115234375	1.17301171875	0.5047210998535157	2.345950927734375	1.354285888671875	0.514976318359375	2.32886083984375	1.498824005126953	0.5163168334960937	2.3394580078125	1.718890808105469	0.5396774291992188	2.315054443359375	1.681180236816406	0.561685791015625	2.217981689453125	1.624881103515625	0.6549020385742188	2.19300146484375	1.344068908691406	0.64788330078125	2.168845947265625	1.164185104370117	0.4959573669433594	2.246885986328125	1.117614242553711	0.4585758972167969	2.33004150390625	1.073036888122559	0.4015012817382813	2.2762763671875	1.099851997375488	0.4412918701171875	2.361846923828125	1.683643432617187	0.5114777221679687	2.441867919921875	1.644670166015625	0.4110323791503906	2.4713232421875	1.361257598876953	0.3739365539550781	2.331526123046875	1.172076705932617	0.3279163208007813	2.398527587890625	1.092265235900879	0.3462445068359375
89	2.933333999999999	2.35534521484375	1.170583526611328	0.5031813354492187	2.34475927734375	1.351355377197266	0.5146471557617187	2.329849609375	1.495627166748047	0.5167780151367187	2.337952392578125	1.715098754882812	0.5395919189453126	2.314051513671875	1.67729345703125	0.5616032714843751	2.2184755859375	1.618464538574219	0.6540248413085937	2.19455908203125	1.338516296386719	0.6472886962890625	2.1829912109375	1.158696258544922	0.4950603942871094	2.26625048828125	1.114965423583984	0.4677409973144531	2.3356474609375	1.050412342071533	0.4121187438964844	2.295992919921875	1.101622848510742	0.4490774230957031	2.360660400390625	1.680163391113281	0.5115652770996094	2.43966650390625	1.642087707519531	0.4105830688476563	2.47578759765625	1.360517303466797	0.3729164428710938	2.336561279296875	1.17309196472168	0.3224394836425781	2.397247314453125	1.093146026611328	0.3547627563476562
90	2.966666999999999	2.35606884765625	1.168258087158203	0.5019115295410156	2.344993896484375	1.3490810546875	0.51508642578125	2.329336669921875	1.493417022705078	0.5180297241210937	2.337966064453125	1.713276489257813	0.5391640625	2.314071533203125	1.675644104003906	0.5615964965820313	2.219202392578125	1.616266357421875	0.6546409301757813	2.194574462890625	1.336065185546875	0.6483182983398438	2.16673974609375	1.148351058959961	0.5077782897949219	2.2505849609375	1.101926521301269	0.4871302490234375	2.327808837890625	1.038583389282226	0.4410102844238281	2.28130517578125	1.089682983398438	0.4694663391113281	2.36050146484375	1.678048706054688	0.5112676696777344	2.43808642578125	1.64119873046875	0.4085522155761719	2.47486865234375	1.359267242431641	0.3718860168457031	2.34357568359375	1.169469635009766	0.3092558288574219	2.4107646484375	1.091016624450684	0.3310213317871094
91	3	2.35280859375	1.168187423706055	0.5018048400878906	2.342646728515625	1.348425170898437	0.5129886474609375	2.329130615234375	1.492360168457031	0.515863525390625	2.337197509765625	1.710844421386719	0.541268798828125	2.313386474609375	1.672891418457031	0.5627606811523438	2.22061962890625	1.612016845703125	0.6559939575195313	2.198990966796875	1.332715911865234	0.652457275390625	2.13650830078125	1.144535018920898	0.5260657958984375	2.2109287109375	1.087302040100098	0.4993034362792969	2.299343994140625	1.028267164230347	0.4728807983398438	2.23375732421875	1.059316066741943	0.47695751953125	2.3598232421875	1.676365417480469	0.5128970947265625	2.43790625	1.648052551269531	0.4086017150878906	2.4856826171875	1.368602630615234	0.375249267578125	2.37594482421875	1.17384162902832	0.2932407836914063	2.4517255859375	1.10221940612793	0.3065155029296875
92	3.033334	2.352666259765625	1.17077490234375	0.5060982666015625	2.34106591796875	1.351355682373047	0.5149051513671875	2.32570849609375	1.495370666503906	0.5158091430664062	2.33569189453125	1.714100158691406	0.5415551147460937	2.31180126953125	1.676222106933594	0.563278076171875	2.220346435546875	1.615527404785156	0.6582784423828125	2.195557373046875	1.336014556884766	0.6606227416992188	2.1271865234375	1.143693130493164	0.5431040649414063	2.19239990234375	1.076041107177734	0.5160484619140625	2.268481201171875	1.00385582447052	0.48378515625	2.21680712890625	1.057107479095459	0.4890724487304687	2.357781494140625	1.679451110839844	0.5128251953125	2.437248046875	1.647094909667969	0.4104889526367188	2.494352294921875	1.37037548828125	0.366663818359375	2.38794873046875	1.176970413208008	0.2763376770019531	2.448993896484375	1.09136890411377	0.2818926086425781
93	3.066667	2.353281982421875	1.170225494384766	0.5080112915039062	2.340463623046875	1.35100830078125	0.5163043212890625	2.3233681640625	1.495038757324219	0.516257080078125	2.333132568359375	1.714085327148438	0.5420936279296875	2.3091611328125	1.676134826660156	0.5637647094726562	2.218455322265625	1.612176208496094	0.6576527709960938	2.190224853515625	1.332577056884766	0.6572030639648437	2.130406982421875	1.124943092346191	0.5626434936523438	2.196272216796875	1.058785892486572	0.53308056640625	2.269786865234375	0.9883730630874634	0.4917030639648438	2.224491455078125	1.059214107513428	0.4968489074707031	2.355372314453125	1.679404357910156	0.5133929443359375	2.43865283203125	1.647177368164062	0.4138368835449219	2.50499462890625	1.373107391357422	0.3641011352539062	2.407435791015625	1.179396072387695	0.2640654602050782	2.46917626953125	1.094171318054199	0.2705161437988281
94	3.1	2.35353125	1.17384423828125	0.5112542419433593	2.337632568359375	1.354822631835938	0.5143590087890625	2.31881787109375	1.498835144042969	0.5116360168457031	2.330362060546875	1.717521423339844	0.54222314453125	2.306416015625	1.679187194824219	0.5634158325195312	2.220039794921875	1.611712524414063	0.6592481689453125	2.175559326171875	1.333964385986328	0.6687575073242188	2.0830029296875	1.129187164306641	0.5959540405273438	2.15250830078125	1.060209350585938	0.5905494384765625	2.16925634765625	0.9655033874511719	0.5370569458007812	2.146380615234375	1.018478229522705	0.539924560546875	2.352010009765625	1.683300231933594	0.5124061279296875	2.437311767578125	1.651061950683594	0.4143027038574219	2.52228564453125	1.382672973632812	0.3596640319824219	2.438413330078125	1.200266616821289	0.2296033325195312	2.50330517578125	1.117099754333496	0.2343853302001953
95	3.133334	2.3537265625	1.175663467407227	0.5112659301757813	2.336933349609375	1.356301422119141	0.5125604248046876	2.31955810546875	1.500276458740234	0.5102751770019531	2.329144775390625	1.718478637695313	0.5424874877929687	2.305686279296875	1.679813598632812	0.5634420776367187	2.219270751953125	1.614627868652344	0.6604745483398438	2.165390869140625	1.340418792724609	0.690055419921875	2.0574482421875	1.138802047729492	0.63236962890625	2.116166015625	1.061004325866699	0.6229805908203125	2.1619677734375	0.9745027122497558	0.57304541015625	2.138261962890625	1.044158840179443	0.5803853149414062	2.350958251953125	1.68475146484375	0.5123607177734375	2.435498291015625	1.661639099121094	0.4113483276367187	2.535235595703125	1.399167999267578	0.3552563171386719	2.47169580078125	1.212643829345703	0.2202846832275391	2.537115478515625	1.129972213745117	0.2216395111083984
96	3.166666999999999	2.352337646484375	1.179907180786133	0.5077783508300782	2.33667431640625	1.361367523193359	0.5107718811035157	2.316131103515625	1.505469635009766	0.5062978210449218	2.330979248046875	1.723669616699219	0.5424567260742188	2.306499755859375	1.685059875488281	0.5628202514648437	2.222651123046875	1.613892456054687	0.6587842407226563	2.166673583984375	1.339713012695313	0.6949055786132813	2.0794677734375	1.123358222961426	0.6540646362304687	2.1469072265625	1.052539005279541	0.6642232055664062	2.17171728515625	0.9713564586639404	0.5937523803710938	2.1785751953125	1.044090972900391	0.6183895263671875	2.352073974609375	1.689824584960937	0.5116173095703125	2.4373466796875	1.66234619140625	0.4115972595214843	2.544842529296875	1.404249420166016	0.3446332092285156	2.496414306640625	1.219689224243164	0.1993634185791016	2.56759326171875	1.141881561279297	0.1900721282958984
97	3.199999999999999	2.35543505859375	1.183017639160156	0.5059508666992187	2.335550537109375	1.364295623779297	0.5089715270996094	2.311999267578125	1.508135681152344	0.5048990173339843	2.32958837890625	1.726171997070312	0.5425085449218749	2.304834716796875	1.687639221191406	0.562842041015625	2.2226748046875	1.616465576171875	0.66052783203125	2.16437646484375	1.343712188720703	0.7054857177734375	2.0938828125	1.117595565795898	0.6942488403320313	2.174254150390625	1.06576700592041	0.7176022338867187	2.206925537109375	0.9792389488220214	0.6571986694335937	2.20536083984375	1.041451663970947	0.6771007690429688	2.350062255859375	1.692276428222656	0.5112055053710938	2.4373974609375	1.666021362304687	0.4124156188964844	2.54864208984375	1.4129951171875	0.3320089721679688	2.528123779296875	1.222540084838867	0.1872240600585937	2.616360107421875	1.168467178344727	0.1642963256835938
98	3.233333999999999	2.3540263671875	1.184391479492187	0.5047024536132813	2.33368408203125	1.364993560791016	0.5073483581542969	2.309622314453125	1.508223876953125	0.5027236328125	2.326019775390625	1.725618957519531	0.540087646484375	2.301696533203125	1.68707080078125	0.5604876098632813	2.221724609375	1.615450439453125	0.6589093627929687	2.15024169921875	1.350851104736328	0.7232828369140625	2.056818115234375	1.133820220947266	0.7261256103515625	2.106483642578125	1.052250915527344	0.748584228515625	2.16037451171875	0.9568158683776855	0.7589425659179687	2.13674853515625	1.028481311798096	0.7333235473632812	2.3464619140625	1.691961608886719	0.5087860107421875	2.43505517578125	1.666614379882812	0.41151904296875	2.557841552734375	1.422257904052734	0.32487255859375	2.55320458984375	1.241473892211914	0.1681666412353515	2.632403564453125	1.174602005004883	0.1478259124755859
99	3.266667	2.35402685546875	1.188772125244141	0.5032188415527343	2.334332763671875	1.369468872070313	0.5040596618652343	2.311362548828125	1.512849182128906	0.4984918518066406	2.33048974609375	1.729760803222656	0.5373755493164063	2.305818359375	1.691347290039062	0.5576145629882813	2.223384033203125	1.623101379394531	0.6564083251953124	2.147028076171875	1.366380859375	0.7432161865234375	2.030411010742188	1.161567077636719	0.7603502197265625	2.049820556640625	1.067947731018067	0.7823472900390624	2.088618896484375	0.9756550483703613	0.8281385498046875	2.08625927734375	1.049118942260742	0.7689806518554687	2.350380615234375	1.696099853515625	0.5057222290039063	2.436449951171875	1.66780615234375	0.4070068359375	2.573892578125	1.434216217041016	0.3129625244140625	2.583959228515625	1.255440567016602	0.1542098846435547	2.675624267578125	1.205007293701172	0.139623306274414
100	3.299999999999999	2.35461865234375	1.188899429321289	0.5028824768066407	2.334462646484375	1.369446105957031	0.5033616943359375	2.31085986328125	1.512622009277344	0.4972865295410156	2.3288037109375	1.729634399414063	0.5354750366210937	2.304342041015625	1.691174865722656	0.5558128662109375	2.2238310546875	1.624243896484375	0.6569465942382813	2.146368896484375	1.372691284179687	0.7564711303710937	2.02568505859375	1.171625305175781	0.784548583984375	1.99803857421875	1.099965156555176	0.8455003662109375	1.9917841796875	1.028004489898682	0.9285022583007813	2.025039184570312	1.057165065765381	0.824087890625	2.348877197265625	1.695999145507812	0.5039537048339844	2.43630126953125	1.669560668945313	0.4060173034667969	2.583323974609375	1.443306091308594	0.309053955078125	2.603020751953125	1.26834326171875	0.1471846618652344	2.69468359375	1.217130386352539	0.1361549224853516
101	3.333333999999999	2.35517041015625	1.192732116699219	0.5031144714355469	2.331727783203125	1.37298583984375	0.5054286193847656	2.303116943359375	1.515322570800781	0.4989229736328125	2.32203271484375	1.73228369140625	0.5377567749023437	2.29769677734375	1.693779357910156	0.5582398071289062	2.21880712890625	1.62665966796875	0.6606536865234375	2.118762451171875	1.391839538574219	0.779553955078125	2.0105380859375	1.191360092163086	0.8423884277343749	1.97452197265625	1.101429496765137	0.8579576416015625	1.911455932617188	1.018652580261231	0.8939174194335937	2.018294555664062	1.087224662780762	0.9024052734375	2.34167529296875	1.698700744628906	0.5058586730957031	2.430827880859375	1.674537658691406	0.4087780456542969	2.59692236328125	1.473195068359375	0.2896609191894531	2.65590283203125	1.296143951416016	0.1398281097412109	2.75631103515625	1.293263702392578	0.1071044082641602
102	3.366667	2.35407470703125	1.194213256835937	0.5009775085449218	2.33183740234375	1.374434783935547	0.502759033203125	2.304728271484375	1.516909423828125	0.4962239685058594	2.325576416015625	1.733090576171875	0.5370541381835937	2.3008232421875	1.694679504394531	0.5570803833007812	2.22004150390625	1.627982604980469	0.6580698852539062	2.117641845703125	1.403716979980469	0.793498046875	1.9928037109375	1.218225326538086	0.8692908935546875	1.954857421875	1.135217315673828	0.9050227661132813	1.922177490234375	1.032881103515625	0.9286131591796875	2.0131513671875	1.108876701354981	0.9126270751953125	2.34498681640625	1.699644653320312	0.5049534301757812	2.434346435546875	1.67653857421875	0.4079984436035156	2.605998046875	1.482163024902344	0.2859432373046875	2.6681474609375	1.318901306152344	0.1227275009155273	2.767810791015625	1.316949096679688	0.08807072448730469
103	3.4	2.35695703125	1.195386322021484	0.5017894592285156	2.33046044921875	1.37537109375	0.503115966796875	2.29903369140625	1.517174133300781	0.4954896545410156	2.318350341796875	1.733372192382812	0.5390822143554688	2.29391796875	1.694444885253906	0.55872998046875	2.215788818359375	1.628471618652344	0.6626241455078125	2.10299267578125	1.415845275878906	0.8091799926757812	1.993634521484375	1.233601974487305	0.9129525756835938	1.93360302734375	1.161182907104492	0.9411292724609375	1.890912963867188	1.059607624053955	0.9398843994140625	1.981386840820313	1.11779541015625	0.9544978637695313	2.337956787109375	1.700430419921875	0.5064395751953125	2.42926220703125	1.682928527832031	0.4097857360839844	2.616294189453125	1.503322174072266	0.2864761352539062	2.687455810546875	1.348168670654297	0.1184606552124023	2.778005126953125	1.347453277587891	0.06388188934326172
104	3.433334	2.355811767578125	1.196988510131836	0.5015048522949219	2.328489990234375	1.375023773193359	0.5012431030273438	2.304142578125	1.516928405761719	0.4989217529296875	2.3221279296875	1.732756958007812	0.5326751708984375	2.29812646484375	1.69497998046875	0.5537860717773437	2.216685302734375	1.644178771972656	0.6615661010742188	2.1022734375	1.450075317382812	0.8261055908203125	1.968259521484375	1.279770629882812	0.914817138671875	1.94146533203125	1.258814788818359	1.005890014648438	1.8811044921875	1.173565322875977	0.9744216308593751	1.890549438476562	1.177441955566406	0.96882861328125	2.341729248046875	1.698860717773437	0.5018244323730469	2.433563232421875	1.682189025878906	0.40739208984375	2.627	1.517256469726562	0.280144287109375	2.706816650390625	1.364589752197266	0.1171953353881836	2.80051513671875	1.373656524658203	0.07141776275634766
105	3.466666999999999	2.3579462890625	1.197093414306641	0.5018725891113281	2.330431884765625	1.375100616455078	0.5007114868164062	2.304966064453125	1.516779296875	0.4968486328125	2.322091552734375	1.732707824707031	0.5304500732421875	2.29809912109375	1.694877502441406	0.5514790649414063	2.21840576171875	1.643958435058594	0.6605081787109375	2.105240966796875	1.456841583251953	0.83378515625	1.973402954101563	1.293409454345703	0.9374429931640625	1.921274047851562	1.281442993164063	1.018629577636719	1.823359252929688	1.236243225097656	1.002151733398438	1.881735595703125	1.212556228637695	0.9805368041992187	2.341961669921875	1.69883837890625	0.4997399597167969	2.435552001953125	1.682142150878906	0.4070468444824219	2.633569580078125	1.528973876953125	0.2723409118652343	2.723084716796875	1.390045928955078	0.1022837448120117	2.821756591796875	1.390417358398437	0.06733287811279297
106	3.5	2.358489501953125	1.197198104858398	0.5016982421875	2.328851318359375	1.37456298828125	0.4983515319824219	2.3015595703125	1.515620971679688	0.4926838684082031	2.31995849609375	1.731221374511719	0.5255733032226563	2.295939453125	1.693623779296875	0.546814208984375	2.2144375	1.644650146484375	0.655109375	2.09990771484375	1.473743225097656	0.8429521484375	1.951701171875	1.335281005859375	0.9592937622070312	1.914019775390625	1.327422332763672	1.04841162109375	1.810403198242188	1.307334747314453	1.021460998535156	1.870066284179688	1.260297698974609	1.0127255859375	2.339438720703125	1.697223876953125	0.4948759155273437	2.430956298828125	1.673862426757812	0.4018384094238281	2.6394423828125	1.536884643554687	0.2663905639648437	2.74712255859375	1.417590454101562	0.09249655914306641	2.846806884765625	1.403032501220703	0.06463716888427734
107	3.533334	2.360048828125	1.197319869995117	0.5015754699707031	2.329496826171875	1.374552062988281	0.4976727600097656	2.30188916015625	1.515573425292969	0.4919512939453125	2.320181640625	1.731188232421875	0.5250745849609375	2.296632080078125	1.693457580566406	0.5466240234375001	2.2123232421875	1.646399963378906	0.6536478881835938	2.096560302734375	1.492169067382813	0.85477392578125	1.939959228515625	1.372466857910156	0.98063134765625	1.914835693359375	1.338976348876953	1.068234497070313	1.893222045898437	1.275215789794922	1.153897216796875	1.880713745117188	1.319544738769531	1.077351684570313	2.3392529296875	1.6973203125	0.49396484375	2.427783935546875	1.678251403808594	0.3971023864746094	2.644531982421875	1.556264526367187	0.2601904907226563	2.764765380859375	1.4492763671875	0.08645656585693359	2.856622314453125	1.434474548339844	0.03878801345825195
108	3.566666999999999	2.360430419921875	1.198546447753906	0.501866455078125	2.3288505859375	1.3760087890625	0.4984087524414063	2.299646240234375	1.517015747070313	0.4923276672363281	2.318821044921875	1.733155578613281	0.52470068359375	2.294737548828125	1.69558447265625	0.5461881713867187	2.20964404296875	1.650722351074219	0.6539580078125	2.0959169921875	1.507020904541016	0.864664306640625	1.932411010742187	1.402529235839844	0.9961185302734376	1.910619384765625	1.359978912353516	1.080871948242188	1.909372680664063	1.2950283203125	1.168636962890625	1.86768798828125	1.323712280273438	1.058463012695313	2.3381181640625	1.698951782226563	0.4939246826171875	2.423273193359375	1.672712036132812	0.3953291015625	2.647058349609375	1.569495971679687	0.2531099243164063	2.779877685546875	1.471895751953125	0.08233032989501952	2.858319580078125	1.448610870361328	0.01689472770690918
109	3.6	2.36058056640625	1.198528350830078	0.5019491882324219	2.328499755859375	1.375605682373047	0.49813818359375	2.30023974609375	1.516608581542969	0.4929256896972656	2.31977001953125	1.732770446777344	0.5224827880859375	2.295796142578125	1.695552124023437	0.5445203857421875	2.209771728515625	1.655164184570312	0.6530142822265625	2.0980830078125	1.52247802734375	0.8713175659179687	1.932740112304687	1.418591613769531	1.000274169921875	1.900942993164062	1.387863708496094	1.086781616210938	1.890060668945313	1.336994812011719	1.182590454101563	1.86317919921875	1.34559292602539	1.063519165039063	2.3388447265625	1.698222778320313	0.4920813903808594	2.422873046875	1.672986267089844	0.3925429992675781	2.64705712890625	1.581334594726562	0.24406103515625	2.793677490234375	1.493966613769531	0.0796684799194336	2.87218017578125	1.476444702148437	0.01278795337677002
110	3.633334	2.3613974609375	1.198980316162109	0.5030570068359375	2.328251953125	1.376552886962891	0.5001009216308594	2.297348388671875	1.517513122558594	0.4941197814941406	2.31849267578125	1.734595336914063	0.5217530517578125	2.294422607421875	1.697570983886719	0.5444133911132812	2.207728271484375	1.659848999023438	0.6540360107421875	2.1022255859375	1.534129943847656	0.8806949462890625	1.925680419921875	1.458302734375	1.015776306152344	1.9035126953125	1.429051025390625	1.106117065429687	1.904940063476563	1.375046356201172	1.201272827148437	1.862506469726563	1.391546905517578	1.09412939453125	2.33714697265625	1.699551086425781	0.4913578491210938	2.42061572265625	1.668650329589844	0.3922937622070313	2.646357177734375	1.590330810546875	0.2367036590576172	2.80120166015625	1.520714660644531	0.07012859344482422	2.885328857421875	1.489765411376953	0.01546377277374268
111	3.666667	2.36136328125	1.19799560546875	0.5033518676757812	2.327763916015625	1.374968994140625	0.4988624877929688	2.29985400390625	1.516223022460938	0.4944148864746093	2.320871337890625	1.733050476074219	0.5194483642578125	2.296922607421875	1.696372741699219	0.5425132446289063	2.20920556640625	1.665320434570313	0.6529116821289063	2.098810791015625	1.557149719238281	0.885318359375	1.922851684570313	1.484370300292969	1.021765563964844	1.905733764648438	1.469007507324219	1.116262939453125	1.909424438476562	1.432907379150391	1.219188598632813	1.862598876953125	1.428149627685547	1.108369995117187	2.339444580078125	1.697761413574219	0.489505126953125	2.42306884765625	1.670310607910156	0.3900252990722656	2.650550048828125	1.606533142089844	0.2317189788818359	2.80721533203125	1.545896911621094	0.06422657012939453	2.890002197265625	1.523390441894531	0.004179529666900635
112	3.699999999999999	2.363098388671875	1.198800659179688	0.50337744140625	2.32940185546875	1.37636328125	0.4986642761230469	2.30145458984375	1.518096374511719	0.4940691528320312	2.322212158203125	1.735732360839844	0.5187332763671875	2.2981748046875	1.69895556640625	0.5419036254882813	2.2097470703125	1.668825500488281	0.6526226806640625	2.098565185546875	1.565993530273437	0.8881790161132812	1.922802124023437	1.493703826904297	1.026473999023438	1.906964599609375	1.492290466308594	1.122751342773437	1.914260009765625	1.474493621826172	1.230549194335937	1.865047119140625	1.443767944335937	1.117461181640625	2.34096240234375	1.700279479980469	0.4888157958984375	2.425415771484375	1.673542541503906	0.3892479553222656	2.6557685546875	1.617450439453125	0.2304738006591797	2.81693017578125	1.561397521972656	0.06453244018554688	2.893497314453125	1.553066284179688	-0.006933413505554199
113	3.733333999999999	2.365334228515625	1.198469924926758	0.5033993225097656	2.328093505859375	1.375964752197266	0.4977061462402343	2.296625244140625	1.517445373535156	0.4917684936523438	2.32097265625	1.735322021484375	0.5181016235351562	2.296686767578125	1.698550964355469	0.5414087524414063	2.207455810546875	1.670476623535156	0.6527109375	2.10088671875	1.569947387695313	0.89256396484375	1.920008056640625	1.524505310058594	1.03700537109375	1.912425537109375	1.524668701171875	1.134646728515625	1.91599169921875	1.508293579101562	1.243258911132813	1.870963256835938	1.481405609130859	1.134056884765625	2.338807861328125	1.69974755859375	0.4874730834960938	2.416647216796875	1.671218627929687	0.3825101623535156	2.657367919921875	1.615523681640625	0.2377297668457031	2.820991943359375	1.579914978027344	0.06737022399902344	2.905287841796875	1.578520568847656	0.004031382560729981
114	3.766667	2.3660908203125	1.198904144287109	0.5041106262207031	2.329205810546875	1.376870330810547	0.498288818359375	2.299344970703125	1.519057495117187	0.4933297424316406	2.32548828125	1.737074645996094	0.52076611328125	2.300745361328125	1.700331604003906	0.5438661499023437	2.2091591796875	1.673677734375	0.6540098876953125	2.097002685546875	1.588074340820313	0.8977881469726563	1.917779052734375	1.539671203613281	1.044152587890625	1.91533935546875	1.552441528320312	1.14143505859375	1.921069458007812	1.556758117675781	1.25133642578125	1.868364501953125	1.505916961669922	1.1470166015625	2.3431826171875	1.701405578613281	0.4899879455566406	2.421583984375	1.67367724609375	0.3848597412109375	2.657479736328125	1.631785522460937	0.2268621673583984	2.825484130859375	1.601112915039062	0.05909989929199218	2.914536865234375	1.601560974121094	0.002204622983932495
115	3.799999999999999	2.367408203125	1.199345947265625	0.5049193420410156	2.331250732421875	1.378039672851562	0.496907958984375	2.302173583984375	1.520855529785156	0.4903621826171875	2.330593017578125	1.7393466796875	0.5181488037109375	2.304987060546875	1.702787048339844	0.5409846801757813	2.210931640625	1.674295715332031	0.6492615356445313	2.098080322265625	1.593983947753906	0.8956702270507813	1.909663208007812	1.602586547851562	1.039585083007813	1.92509619140625	1.605087280273438	1.136834350585938	1.840300659179688	1.554384582519531	1.18638818359375	1.895343627929688	1.528575500488281	1.143231201171875	2.34837841796875	1.703318420410156	0.4875475769042969	2.4356875	1.677326293945312	0.3885643310546875	2.663476806640625	1.650599670410156	0.2143452758789063	2.8248359375	1.634476318359375	0.03707769393920898	2.910552490234375	1.645431457519531	-0.02440647125244141
116	3.833333999999999	2.3689794921875	1.199584976196289	0.5053188171386719	2.33278515625	1.378436584472656	0.4969990539550782	2.3026572265625	1.521123413085937	0.4893530883789062	2.331661376953125	1.739512878417969	0.5189828491210937	2.30586669921875	1.702811462402344	0.541482421875	2.209650390625	1.674834655761719	0.648173095703125	2.094107177734375	1.605297241210938	0.8969115600585937	1.91387890625	1.621237426757812	1.05072509765625	1.911969970703125	1.623398559570313	1.149275634765625	1.832189575195313	1.561294616699219	1.194201293945313	1.880106201171875	1.553365539550781	1.16211328125	2.349439208984375	1.703643737792969	0.488111083984375	2.435580078125	1.679861572265625	0.3873879089355469	2.6643828125	1.662964538574219	0.2128080444335937	2.831785400390625	1.65498095703125	0.04034256744384766	2.9205029296875	1.65402783203125	-0.01794631385803223
117	3.866667	2.36881787109375	1.201009368896484	0.5055135498046875	2.333341064453125	1.380488464355469	0.4969490966796875	2.304520751953125	1.523862976074219	0.4897164611816406	2.334678955078125	1.742529968261719	0.5205591430664063	2.308454345703125	1.705786682128906	0.5427898559570312	2.20929541015625	1.676238647460937	0.6468651123046875	2.093317138671875	1.617777160644531	0.899082763671875	1.91366162109375	1.64010107421875	1.05374560546875	1.937947998046875	1.638001342773437	1.149547607421875	1.843525756835938	1.628969604492188	1.207064086914063	1.8890634765625	1.581869323730469	1.16579150390625	2.352497314453125	1.7065947265625	0.4895677795410156	2.4371826171875	1.680815490722656	0.3876299438476563	2.662910888671875	1.675662658691406	0.2071396026611328	2.836955078125	1.675634338378906	0.04026214599609375	2.9245712890625	1.680611877441406	-0.01996945571899414
118	3.9	2.371553955078125	1.201693969726563	0.5059453125	2.3354541015625	1.381537536621094	0.4953627014160156	2.306398681640625	1.5252646484375	0.4867391357421875	2.33895166015625	1.744037048339844	0.5194833374023438	2.31208642578125	1.707317565917969	0.5413492431640625	2.213188720703125	1.679261535644531	0.6467381591796875	2.09432421875	1.627349487304687	0.9000615844726563	1.918153076171875	1.665889343261719	1.056699584960938	1.918435791015625	1.665706787109375	1.155868896484375	1.82582666015625	1.629973266601562	1.206173095703125	1.899019897460938	1.599807983398438	1.163356323242188	2.3566103515625	1.708013427734375	0.4882394714355469	2.44334375	1.685188842773437	0.386749267578125	2.66849560546875	1.686156433105469	0.2040042724609375	2.845860107421875	1.690530334472656	0.039585693359375	2.938225830078125	1.697419494628906	-0.0135433931350708
119	3.933334	2.37158984375	1.196456939697266	0.5058381652832031	2.33665185546875	1.375867950439453	0.4950952453613282	2.310757080078125	1.51976904296875	0.488157958984375	2.3428115234375	1.738365539550781	0.51703857421875	2.3163330078125	1.702049194335937	0.5396325073242187	2.219920654296875	1.698050048828125	0.6501440429687499	2.0886396484375	1.665041931152344	0.8993619384765625	1.916405883789063	1.669240844726563	1.063613403320312	1.912668823242188	1.707823852539063	1.154518432617188	1.851829345703125	1.641807250976563	1.219619750976562	1.879017211914062	1.621977661132812	1.186822631835937	2.360256103515625	1.702026000976562	0.4863323669433594	2.450142333984375	1.703899353027344	0.3856673278808594	2.673646484375	1.708600524902344	0.2025558013916016	2.838816162109375	1.716104858398438	0.02715074920654297	2.930210693359375	1.728669555664063	-0.02587352561950684
120	3.966666999999999	2.37345458984375	1.196583267211914	0.506510009765625	2.337757568359375	1.375878997802734	0.4944312744140625	2.313578125	1.520213073730469	0.4883863220214844	2.345767333984375	1.739030883789062	0.5165265502929688	2.31928857421875	1.702775268554688	0.5392878417968749	2.221438232421875	1.703155700683594	0.648726318359375	2.081358154296875	1.684080932617187	0.8947955322265625	1.922085205078125	1.675721496582031	1.071699829101562	1.907017944335937	1.721183166503906	1.1582158203125	1.853569091796875	1.648534545898438	1.222860229492188	1.885812255859375	1.638616821289062	1.19941357421875	2.363170654296875	1.702561462402344	0.4858977966308594	2.453409912109375	1.707064514160156	0.3855171203613281	2.6720302734375	1.71789599609375	0.1965719299316406	2.84999658203125	1.727092468261719	0.03402415084838867	2.938044677734375	1.74876025390625	-0.02178655052185059
121	4	2.374125732421875	1.195640121459961	0.5066771545410156	2.338331787109375	1.374019226074219	0.495120361328125	2.313780517578125	1.517557983398437	0.4892564392089844	2.3439658203125	1.735517150878906	0.5175126953125	2.317958740234375	1.699185485839844	0.5401442260742187	2.220555419921875	1.701697448730469	0.6489738159179688	2.082026123046875	1.687479431152344	0.8946246337890625	1.921178344726562	1.683861938476563	1.068649291992188	1.919990234375	1.72747314453125	1.15684423828125	1.837339233398438	1.688797241210938	1.219007446289063	1.900525634765625	1.65022509765625	1.18875244140625	2.361556884765625	1.6994208984375	0.4869657897949219	2.4503154296875	1.706486633300781	0.3863150024414063	2.6682646484375	1.72730029296875	0.1996404266357422	2.84459912109375	1.745059387207031	0.03780232238769531	2.936253173828125	1.763104187011719	-0.0121797513961792
122	4.033334	2.37336962890625	1.194375457763672	0.5076910705566406	2.33724560546875	1.372109191894531	0.4975871887207031	2.31220751953125	1.515070068359375	0.4926905517578125	2.33760205078125	1.732959289550781	0.5199558715820313	2.312716552734375	1.696249328613281	0.5428402709960938	2.217634765625	1.70147216796875	0.6529189453125001	2.077451171875	1.697547973632813	0.8968451538085938	1.922200439453125	1.698620422363281	1.074789672851562	1.916414306640625	1.7458740234375	1.160499267578125	1.838436157226562	1.694416381835937	1.218599487304687	1.900022094726562	1.666124694824219	1.195958251953125	2.355670654296875	1.697305480957031	0.4894657592773438	2.442322021484375	1.70878271484375	0.3880293273925781	2.66545703125	1.735222473144531	0.2099778289794922	2.82827001953125	1.75851318359375	0.03637325668334961	2.921118408203125	1.795145874023437	0.002003621339797974
123	4.066666999999999	2.373476318359375	1.194435806274414	0.5077357788085938	2.33735205078125	1.372191131591797	0.4976230163574219	2.312333984375	1.515173400878906	0.4927352294921875	2.33779296875	1.733082763671875	0.5199921264648437	2.312906494140625	1.6963740234375	0.5428906860351562	2.21793115234375	1.701674865722656	0.6530801391601563	2.0782255859375	1.698273193359375	0.897326904296875	1.923598022460937	1.6995498046875	1.075848999023437	1.91828466796875	1.747578979492188	1.161170654296875	1.841323974609375	1.696687438964844	1.22112158203125	1.9031142578125	1.669153869628906	1.198040283203125	2.35584130859375	1.697420837402344	0.4894900512695313	2.44245068359375	1.70893212890625	0.3880007019042969	2.665488037109375	1.735733825683594	0.2098258819580078	2.8281875	1.759236328125	0.03610435104370117	2.920566650390625	1.796676025390625	0.001304049015045166
124	4.1	2.374885009765625	1.191513275146484	0.5083799438476563	2.337427734375	1.368060638427735	0.4982225341796875	2.310051513671875	1.509827728271484	0.4922155456542969	2.332160400390625	1.727052185058594	0.5189197387695312	2.30830810546875	1.690136779785156	0.542043212890625	2.217284912109375	1.702293334960937	0.6540518798828125	2.076858154296875	1.709491088867187	0.8961775512695312	1.926393310546875	1.715769958496094	1.076583618164062	1.913921752929687	1.771526794433594	1.155669555664063	1.837411865234375	1.711341613769531	1.2057724609375	1.9030625	1.695274963378906	1.199183349609375	2.3502978515625	1.691851745605469	0.48834765625	2.43334716796875	1.707062072753906	0.3852626647949219	2.659518310546875	1.744653686523438	0.2154855041503906	2.819337158203125	1.779591491699219	0.04265679550170898	2.90309912109375	1.8165146484375	-0.008881870269775391
125	4.133334	2.37513671875	1.191664566040039	0.5084067077636719	2.337670166015625	1.368294006347656	0.4982384643554688	2.310323486328125	1.510135040283203	0.4922525329589844	2.33255224609375	1.727448425292969	0.51896337890625	2.30868896484375	1.690525207519531	0.5421116943359375	2.2178310546875	1.702871459960937	0.6543195190429687	2.078337646484375	1.711424499511719	0.8970879516601562	1.929277465820312	1.7182998046875	1.078773681640625	1.91769189453125	1.776003051757812	1.156643920898438	1.843307006835937	1.717690490722656	1.211995483398437	1.908919189453125	1.700896362304688	1.202490478515625	2.350662841796875	1.692225402832031	0.4883638000488281	2.433680419921875	1.7075146484375	0.385186279296875	2.65976708984375	1.745827514648437	0.2152386474609375	2.819548828125	1.781194641113281	0.04231305313110351	2.902660888671875	1.819120056152344	-0.009645771026611329
126	4.166667	2.376646240234375	1.192493011474609	0.509608154296875	2.33710986328125	1.368941314697266	0.49831591796875	2.3087744140625	1.510846984863281	0.4920822448730469	2.329943603515625	1.728445861816406	0.5205833129882812	2.30624072265625	1.6911474609375	0.543488525390625	2.218684326171875	1.7040146484375	0.6585676879882812	2.071493408203125	1.719825500488281	0.896978515625	1.934773681640625	1.732716918945313	1.0883408203125	1.91228564453125	1.793028686523437	1.161956665039062	1.84934228515625	1.724543701171875	1.220172119140625	1.89148095703125	1.714052124023437	1.212759399414062	2.34824951171875	1.693500366210937	0.4896340942382812	2.430536376953125	1.710916076660156	0.3858948669433594	2.656049072265625	1.750057800292969	0.2145036773681641	2.819435546875	1.786438598632813	0.04458385848999023	2.8690625	1.856400695800781	-0.01647795677185059
127	4.199999999999999	2.37759619140625	1.192198257446289	0.5107206726074218	2.33899365234375	1.368636566162109	0.4996521301269531	2.309397216796875	1.510024719238281	0.4918839111328125	2.330406494140625	1.727385070800781	0.5202064208984375	2.306726806640625	1.690139038085937	0.5430865478515625	2.2196943359375	1.702868347167969	0.6583511962890625	2.069705078125	1.723366760253906	0.8942376098632813	1.93518115234375	1.740415710449219	1.08646923828125	1.924442749023437	1.803221984863281	1.160488403320312	1.846764038085938	1.751647094726563	1.218084350585938	1.893314086914063	1.727934143066406	1.20963037109375	2.34873876953125	1.692468078613281	0.4893414306640625	2.4308251953125	1.712026184082031	0.3860397033691406	2.653268310546875	1.753159606933594	0.2117205505371094	2.821691162109375	1.790609497070312	0.04746003341674804	2.86382080078125	1.861706481933594	-0.01756963157653809
128	4.233333999999999	2.37769482421875	1.192398147583008	0.5106917114257813	2.339135498046875	1.368877136230469	0.4995536804199219	2.309552001953125	1.510292297363281	0.4917117919921875	2.33053515625	1.727724365234375	0.5198306274414063	2.306838134765625	1.690493408203125	0.5427379150390625	2.219619384765625	1.703613098144531	0.6578526611328125	2.06906884765625	1.726071838378906	0.8932666625976563	1.933633178710938	1.744526672363281	1.084782104492187	1.92124853515625	1.811124328613281	1.155165161132812	1.844149536132812	1.761935424804687	1.215597412109375	1.890975463867187	1.7389423828125	1.208432495117187	2.348892822265625	1.692770141601562	0.4890075073242188	2.43104736328125	1.712324584960938	0.3857259826660156	2.653531005859375	1.754080810546875	0.2115169982910156	2.821910400390625	1.791921142578125	0.04723508834838867	2.862658935546875	1.862962036132813	-0.01876132583618164
129	4.266667	2.3780341796875	1.191938705444336	0.5108970336914063	2.339946533203125	1.367987976074219	0.4997155151367187	2.311727783203125	1.509303863525391	0.4927055053710938	2.332393798828125	1.725831604003906	0.5230345458984375	2.308846435546875	1.688432006835938	0.5455100708007813	2.221634521484375	1.70362255859375	0.6598522338867188	2.06832373046875	1.727191772460937	0.8924072875976562	1.934254028320312	1.746723999023438	1.083953247070313	1.939023071289063	1.82534619140625	1.141258056640625	1.845197875976563	1.798106628417969	1.190270629882813	1.8946640625	1.761676818847656	1.201673950195312	2.3507041015625	1.691333435058594	0.4919031066894531	2.430636474609375	1.71160302734375	0.3875127868652344	2.653335693359375	1.756251831054688	0.2156472930908203	2.814498779296875	1.797378295898437	0.04598981094360351	2.86344482421875	1.86449609375	-0.0180351390838623
130	4.299999999999999	2.378039794921875	1.192055725097656	0.5108907165527343	2.3399453125	1.368133270263672	0.4997076416015625	2.31172607421875	1.509472900390625	0.4927003784179688	2.33240869140625	1.726034057617188	0.5230364990234375	2.308863037109375	1.688628112792969	0.5455206298828125	2.22171142578125	1.703856750488281	0.6599332275390625	2.06864208984375	1.727564025878906	0.8926876220703125	1.9350166015625	1.747234436035156	1.084575927734375	1.94103857421875	1.825412353515625	1.14239501953125	1.847195922851562	1.799799377441406	1.192282470703125	1.893785766601563	1.761626953125	1.202233154296875	2.350713134765625	1.691530883789063	0.4918938598632813	2.4306171875	1.711856689453125	0.3874656372070313	2.65323974609375	1.75686865234375	0.2155192718505859	2.814322998046875	1.79824755859375	0.04579405593872071	2.863406982421875	1.865597839355469	-0.01790837287902832
131	4.333333999999999	2.378065673828125	1.192445755004883	0.5108312377929688	2.339907470703125	1.368637390136719	0.49964453125	2.311604736328125	1.510060852050781	0.49260595703125	2.332014892578125	1.726807922363281	0.5229005737304687	2.30851416015625	1.689349060058594	0.5454197387695312	2.22120947265625	1.704531616210938	0.6598485107421875	2.067568359375	1.728491638183594	0.892432861328125	1.932603759765625	1.748231567382812	1.083574096679687	1.932479614257812	1.827983459472656	1.139644287109375	1.8386806640625	1.797391784667969	1.186906127929688	1.8806201171875	1.760851013183594	1.198046508789063	2.3503662109375	1.692298461914063	0.4917369689941406	2.430050048828125	1.712991027832031	0.3870953979492188	2.651736328125	1.760524841308594	0.2142928009033203	2.811191162109375	1.803582580566406	0.04322230911254882	2.857872314453125	1.871565185546875	-0.02172209358215332
132	4.366667	2.37848291015625	1.193029754638672	0.5108810729980469	2.340352783203125	1.369296539306641	0.4997535400390625	2.3121796875	1.510804718017578	0.4928534545898438	2.33292431640625	1.727542114257812	0.5235501098632812	2.309399658203125	1.690056945800781	0.5460387573242188	2.222205810546875	1.705159240722656	0.6606270141601562	2.068670166015625	1.729004638671875	0.8934114990234375	1.933498413085937	1.748639099121094	1.084518920898438	1.927926391601563	1.8270234375	1.142275268554688	1.8330791015625	1.791975402832031	1.18413037109375	1.867716674804687	1.75486865234375	1.193602661132813	2.351191162109375	1.693057373046875	0.4922815856933594	2.43042333984375	1.7142080078125	0.3873290405273437	2.650375	1.764485656738281	0.2129281005859375	2.80686962890625	1.8094755859375	0.03952051544189453	2.853156982421875	1.878191345214844	-0.02499242782592773
133	4.4	2.378482177734375	1.193032028198242	0.5108800659179688	2.3403515625	1.369298767089844	0.4997523193359375	2.312177490234375	1.510806671142578	0.4928514404296875	2.332918701171875	1.727545043945312	0.523543701171875	2.30939501953125	1.690059814453125	0.5460336303710938	2.222204833984375	1.705163879394531	0.6606244506835938	2.0686806640625	1.729016723632812	0.8934156494140625	1.933525390625	1.748657592773438	1.084534057617188	1.92798291015625	1.827038513183594	1.1422978515625	1.83313232421875	1.792030639648437	1.184179077148438	1.867734741210938	1.754888549804687	1.193616455078125	2.351185546875	1.69306005859375	0.4922754211425781	2.43041162109375	1.7142119140625	0.3873186645507812	2.6503447265625	1.76450732421875	0.2128993072509766	2.80680908203125	1.809506958007812	0.03946730422973633	2.8530576171875	1.878220275878906	-0.02507631874084473
134	4.433334	2.37894482421875	1.193284225463867	0.5109303588867188	2.340778076171875	1.369580505371094	0.4997976379394531	2.312539794921875	1.511103881835937	0.4928607788085937	2.33302099609375	1.7279453125	0.5233194580078125	2.309570556640625	1.690442443847656	0.5458784790039063	2.222472900390625	1.705639770507812	0.660564453125	2.06919775390625	1.730016357421875	0.893533935546875	1.934662841796875	1.750103149414063	1.08510205078125	1.931207641601562	1.828128662109375	1.143539428710938	1.836625366210938	1.796522766113281	1.188665405273438	1.863908935546875	1.754838500976562	1.192201782226562	2.35130322265625	1.693447448730469	0.4920579528808594	2.43015283203125	1.714808471679687	0.3868260498046875	2.64870166015625	1.766731750488281	0.2110540313720703	2.802976806640625	1.812720947265625	0.035862548828125	2.848921875	1.881100158691406	-0.02928461074829102
135	4.466666999999999	2.37894482421875	1.193288940429688	0.5109261779785156	2.340778076171875	1.36958544921875	0.499792236328125	2.312537841796875	1.511108642578125	0.4928528442382812	2.333012939453125	1.727952331542969	0.5233029174804688	2.30956396484375	1.690449523925781	0.5458637084960938	2.2224658203125	1.705650329589844	0.6605491943359375	2.06918896484375	1.730043151855469	0.8935167236328125	1.934652465820313	1.750141235351562	1.0850830078125	1.931158325195313	1.828190979003906	1.143485961914062	1.836597534179687	1.796548889160156	1.188632202148437	1.863918823242187	1.754882873535156	1.192192626953125	2.351295654296875	1.693453674316406	0.49204248046875	2.430139404296875	1.714814758300781	0.3868057250976563	2.648666015625	1.766755126953125	0.2110101776123047	2.802904541015625	1.812752197265625	0.03578812026977539	2.848805419921875	1.881125183105469	-0.02939677238464355
136	4.5	2.378953125	1.193309295654297	0.5109212341308593	2.340784423828125	1.369606048583984	0.499783935546875	2.312540283203125	1.51112890625	0.4928396911621094	2.333011474609375	1.727977844238281	0.5232623291015625	2.30956689453125	1.6904765625	0.5458309936523438	2.22249169921875	1.705699523925781	0.6605319213867188	2.069286376953125	1.730184387207031	0.8935384521484375	1.934853759765625	1.750355651855469	1.085171752929688	1.931503662109375	1.828426574707031	1.143555419921875	1.836986694335937	1.796972290039062	1.188925415039062	1.864336303710938	1.755228393554688	1.192419311523438	2.351291015625	1.693476318359375	0.4920028991699218	2.430093505859375	1.714834045410156	0.3867337646484375	2.64848876953125	1.766825866699219	0.2107878875732422	2.802505126953125	1.812844360351562	0.03537411880493164	2.848169189453125	1.881182250976563	-0.03001461601257324
137	4.533334	2.3792353515625	1.193599670410156	0.5110282287597656	2.34109619140625	1.369842834472656	0.49991796875	2.312901611328125	1.511328338623047	0.4930154724121094	2.333474365234375	1.728104248046875	0.5233591918945313	2.310058349609375	1.690626708984375	0.5459602661132813	2.22317041015625	1.70615673828125	0.6607009887695312	2.07046630859375	1.732272644042969	0.8937469482421875	1.937208618164062	1.753724609375	1.085964721679687	1.934114379882812	1.832828796386719	1.1428994140625	1.841621826171875	1.802262573242188	1.192740478515625	1.869369873046875	1.760437438964844	1.195155639648438	2.351693115234375	1.693602905273437	0.4920907592773437	2.430005859375	1.715134521484375	0.386548095703125	2.6467138671875	1.768552124023437	0.2091041564941406	2.798239990234375	1.8154892578125	0.03188197326660156	2.844521484375	1.88447607421875	-0.03232398223876953
138	4.566666999999999	2.379222900390625	1.193658660888672	0.5109962158203125	2.3410830078125	1.369907196044922	0.4998695373535156	2.31286669921875	1.511392120361328	0.4929357299804688	2.333370361328125	1.728195922851563	0.5231840209960937	2.309964111328125	1.690719848632813	0.5458014526367188	2.222990234375	1.706322509765625	0.6604738159179687	2.0699189453125	1.732790466308594	0.8932510375976562	1.936024169921875	1.754476135253906	1.085009399414063	1.931896728515625	1.834255432128906	1.140933471679688	1.839201171875	1.803598999023437	1.1903486328125	1.8667177734375	1.763270812988281	1.19362060546875	2.351602294921875	1.693684997558594	0.4919310607910156	2.4298720703125	1.7152109375	0.3863494567871094	2.64637890625	1.768795776367188	0.2086940612792969	2.797514892578125	1.815798278808594	0.03114520072937012	2.843250244140625	1.884768249511719	-0.0334752426147461
139	4.6	2.382865966796875	1.194512908935547	0.5111514282226562	2.344673583984375	1.370507232666016	0.5003191223144531	2.31551318359375	1.511562408447266	0.492798583984375	2.33818701171875	1.72771923828125	0.5238651123046875	2.31417626953125	1.690499755859375	0.5461160888671875	2.226593994140625	1.707859191894531	0.6598112182617187	2.06228271484375	1.73789453125	0.8838551635742188	1.924518798828125	1.763103210449219	1.072002807617187	1.92820458984375	1.841529418945313	1.129606811523437	1.824035400390625	1.8301591796875	1.160588989257813	1.837427612304688	1.816092346191406	1.16424560546875	2.35628759765625	1.693143615722656	0.4927200317382813	2.4395341796875	1.7211640625	0.3928608703613281	2.63910205078125	1.774556640625	0.1968996429443359	2.787154541015625	1.820847229003906	0.01702970314025879	2.846888427734375	1.897437133789063	-0.0224559211730957
140	4.633334	2.38250048828125	1.19500407409668	0.512274169921875	2.34566796875	1.37171142578125	0.5014465942382812	2.31732666015625	1.513258544921875	0.4936951599121094	2.339529052734375	1.730309753417969	0.522330810546875	2.315661865234375	1.693185180664063	0.5451412963867187	2.228850341796875	1.711025451660156	0.6597709350585937	2.061340576171875	1.739016906738281	0.8825068359375	1.920765747070313	1.762510009765625	1.069464233398437	1.942152099609375	1.841517822265625	1.122627807617187	1.83639794921875	1.827644592285156	1.147503173828125	1.843026000976562	1.818259155273438	1.164359741210937	2.357651611328125	1.695362670898438	0.4914304504394531	2.442103515625	1.721385925292969	0.3916364440917969	2.64501904296875	1.776589721679688	0.198688720703125	2.78548974609375	1.827170654296875	0.01325979804992676	2.823084228515625	1.911901062011719	-0.03624948120117188
141	4.666667	2.38320166015625	1.195150955200195	0.5122974853515625	2.346426025390625	1.371701568603516	0.5011190185546875	2.3190078125	1.513338500976563	0.4938397827148437	2.341128662109375	1.730152648925781	0.5229896850585938	2.317077392578125	1.693036987304688	0.545533935546875	2.22794580078125	1.710381164550781	0.6582988891601562	2.060138671875	1.740670349121094	0.880229736328125	1.919797729492188	1.766092712402344	1.0668759765625	1.935590087890625	1.840007141113281	1.128505126953125	1.830692993164063	1.832498962402344	1.158777221679687	1.829909545898438	1.822394409179688	1.155979370117187	2.3594501953125	1.695271911621094	0.4921961669921875	2.444573486328125	1.724911437988281	0.394137451171875	2.639462890625	1.785663757324219	0.1950168304443359	2.7794794921875	1.838081787109375	0.009997338294982909	2.81174951171875	1.915540649414063	-0.053129638671875
142	4.699999999999999	2.383611083984375	1.195583190917969	0.5122799682617187	2.3460302734375	1.372235412597656	0.5006840209960938	2.317910888671875	1.513951416015625	0.4930073852539062	2.3428603515625	1.730643310546875	0.5234286499023437	2.318314453125	1.693649597167969	0.5458157958984375	2.22971875	1.712527404785156	0.6590552978515625	2.059282958984375	1.740901550292969	0.8798021240234375	1.916779174804687	1.764710205078125	1.065496459960938	1.919166748046875	1.844568237304688	1.121697387695312	1.8165771484375	1.82634130859375	1.155725952148438	1.825061645507813	1.829080627441406	1.152511840820313	2.3607412109375	1.69565234375	0.4923711547851563	2.446841796875	1.725323303222656	0.3948851318359375	2.640627197265625	1.785671630859375	0.1939141540527344	2.77972265625	1.838323486328125	0.007776707649230957	2.810728271484375	1.915120910644531	-0.05705087280273437
143	4.733333999999999	2.384173095703125	1.196006652832031	0.5125376586914062	2.345783447265625	1.37251400756836	0.5012296447753907	2.31722998046875	1.514171081542969	0.4939231567382812	2.343556396484375	1.730663818359375	0.5246900024414063	2.31897265625	1.693744506835937	0.547164306640625	2.22990380859375	1.711033264160156	0.6602968139648437	2.057165771484375	1.739704772949219	0.8792282104492187	1.91274658203125	1.763749633789062	1.063423095703125	1.924065673828125	1.840681640625	1.122550048828125	1.819179809570312	1.819755249023438	1.146573974609375	1.824312133789062	1.82816845703125	1.152306518554687	2.36102783203125	1.695652465820312	0.493418701171875	2.445443603515625	1.725355407714844	0.3944696350097656	2.639380615234375	1.786988525390625	0.1940125732421875	2.772085693359375	1.84184619140625	0.003872111320495605	2.806692138671875	1.918101501464844	-0.05977188873291016
144	4.766667	2.383823974609375	1.194889724731445	0.5126207275390625	2.347035888671875	1.371290069580078	0.501975830078125	2.318885009765625	1.512630493164063	0.4945316162109375	2.341247314453125	1.729149047851563	0.5240719604492188	2.317230224609375	1.692044067382813	0.546563232421875	2.229968994140625	1.71044384765625	0.6604365844726563	2.054843994140625	1.740537414550781	0.876312744140625	1.908313354492188	1.76579931640625	1.05786572265625	1.917839233398438	1.843679931640625	1.115625366210937	1.81591943359375	1.820111999511719	1.147400268554688	1.818213500976563	1.825837524414063	1.147964233398437	2.3594560546875	1.694351196289062	0.4931971740722656	2.44365087890625	1.724930114746094	0.3948027038574219	2.6373359375	1.784232849121094	0.194472412109375	2.76261279296875	1.836770324707031	-0.0005135089159011841	2.803796142578125	1.919995849609375	-0.0493206901550293
145	4.799999999999999	2.383845458984375	1.195008560180664	0.512496826171875	2.34696435546875	1.371474761962891	0.5018204956054687	2.3186611328125	1.512849548339844	0.4942852478027344	2.3406318359375	1.72954345703125	0.5236044311523438	2.316667236328125	1.69240185546875	0.5461431884765625	2.229216064453125	1.710730773925781	0.6599690551757813	2.0535263671875	1.740584838867187	0.875590576171875	1.906369018554688	1.765644958496094	1.056807495117188	1.915102783203125	1.843448425292969	1.114873168945312	1.813204467773438	1.8195224609375	1.146627685546875	1.813299926757812	1.824404724121094	1.144999877929687	2.358918212890625	1.694728637695313	0.492756591796875	2.44307275390625	1.725383239746094	0.3942662353515625	2.636640625	1.7852724609375	0.1938057098388672	2.761893310546875	1.837251098632813	-0.001482024788856506	2.800242919921875	1.920252258300781	-0.05301068878173828
146	4.833333999999999	2.383789794921875	1.194967651367187	0.51233056640625	2.3469453125	1.371460266113281	0.5016089172363282	2.318618408203125	1.512843017578125	0.493992431640625	2.3404677734375	1.729608154296875	0.5230660400390625	2.31651513671875	1.692475708007813	0.5456450805664063	2.22878125	1.710870544433594	0.659263916015625	2.051941162109375	1.740672241210937	0.87399267578125	1.9029853515625	1.765669860839844	1.053778686523438	1.906702392578125	1.845216796875	1.110009887695312	1.80508544921875	1.816216979980469	1.13829150390625	1.802713256835937	1.822754577636719	1.135423095703125	2.358782470703125	1.694762878417969	0.4922599487304687	2.442831787109375	1.725269897460938	0.3936129150390625	2.63583447265625	1.784476806640625	0.1923593597412109	2.759955078125	1.836354431152344	-0.003710135936737061	2.7989140625	1.918820983886719	-0.05566331481933594
147	4.866667	2.384528076171875	1.194920303344727	0.5126940307617187	2.34711962890625	1.371211669921875	0.501439453125	2.318870849609375	1.512570373535156	0.4938152770996094	2.3422392578125	1.729090148925781	0.5230924682617187	2.31813037109375	1.692094787597656	0.5457013549804688	2.231725341796875	1.709357360839844	0.6604614868164063	2.04874658203125	1.738457336425781	0.8699828491210938	1.896073974609375	1.762863403320313	1.046623046875	1.89002734375	1.843752197265625	1.100649536132813	1.788998779296875	1.806646545410156	1.120062133789063	1.793378540039062	1.823350341796875	1.1240029296875	2.36021044921875	1.694176818847656	0.4921828308105469	2.446596435546875	1.724868774414062	0.3956830444335938	2.634858642578125	1.784734680175781	0.1902844543457031	2.750318115234375	1.8402939453125	-0.009946927070617676	2.812210693359375	1.911196228027344	-0.05635760879516601
148	4.9	2.384521728515625	1.195057861328125	0.512432861328125	2.34839794921875	1.371710754394531	0.5020414123535156	2.321378173828125	1.513383605957031	0.4952327575683594	2.34495556640625	1.729820861816406	0.525307373046875	2.320852294921875	1.692747985839844	0.5478191528320312	2.231451904296875	1.70701904296875	0.66072119140625	2.0464990234375	1.7376298828125	0.8683682250976562	1.891969604492187	1.763275817871094	1.043278564453125	1.893496337890625	1.841436279296875	1.101512939453125	1.791566528320313	1.807871398925781	1.122713134765625	1.787365356445312	1.820252502441406	1.120587646484375	2.362854248046875	1.695005737304688	0.4942275390625	2.44728564453125	1.724461242675781	0.395595458984375	2.6319326171875	1.783582397460937	0.1866424102783203	2.74865380859375	1.838920471191406	-0.01298019313812256	2.80295556640625	1.915742370605469	-0.0595244026184082
149	4.933334	2.384094482421875	1.195031845092773	0.5122021484375	2.347209228515625	1.371584716796875	0.5009599914550781	2.3200595703125	1.51330810546875	0.493908935546875	2.34339697265625	1.730001220703125	0.5232714233398438	2.319300048828125	1.692958984375	0.54590478515625	2.23116552734375	1.707675720214844	0.6598499145507812	2.041813842773438	1.737464721679687	0.8638431396484375	1.883265625	1.762436218261719	1.035409423828125	1.881206665039062	1.839518188476562	1.095142333984375	1.778475463867188	1.806892272949219	1.114162963867187	1.78236279296875	1.82234814453125	1.116290771484375	2.361368896484375	1.695077209472656	0.4923088073730469	2.446926025390625	1.724237731933594	0.3944557189941406	2.631842529296875	1.779745849609375	0.1845220336914062	2.74051513671875	1.836235046386719	-0.01944260215759277	2.806566162109375	1.909646789550781	-0.05518699264526367
150	4.966666999999999	2.383962646484375	1.194889114379883	0.5123736572265625	2.34777197265625	1.371509246826172	0.5019835205078125	2.32043896484375	1.513097717285156	0.4949883728027344	2.34569970703125	1.728999755859375	0.52729345703125	2.32135009765625	1.691880187988281	0.5494488525390625	2.23117578125	1.707092895507813	0.6615907592773438	2.038302856445312	1.735639221191406	0.8621668701171875	1.877009521484375	1.759545227050781	1.031081787109375	1.871346435546875	1.840794799804688	1.084627197265625	1.769362060546875	1.806308776855469	1.103944702148437	1.778123413085938	1.824537292480469	1.1098076171875	2.36328759765625	1.694381896972656	0.4958265380859375	2.44576806640625	1.724301574707031	0.3957131652832031	2.63218505859375	1.776654174804687	0.1865667266845703	2.73250048828125	1.834622009277344	-0.02103900909423828	2.80224365234375	1.904417297363281	-0.05680064773559571
151	5	2.383700927734375	1.195178176879883	0.5124032592773438	2.347689697265625	1.371627532958984	0.5016527099609375	2.320511474609375	1.513083312988281	0.4943742370605469	2.345658447265625	1.728543762207031	0.5281776123046875	2.321246826171875	1.691318725585937	0.5499730834960938	2.2301982421875	1.706173645019531	0.6612651977539062	2.036556274414063	1.735052185058594	0.8606567993164063	1.874653686523438	1.759225341796875	1.028619873046875	1.870620239257812	1.838815979003906	1.08457177734375	1.768050903320312	1.805537963867188	1.102215454101563	1.76337939453125	1.817268310546875	1.095776977539062	2.36333935546875	1.694168273925781	0.4965773315429687	2.445857666015625	1.724652282714844	0.3968441772460938	2.631251220703125	1.776109191894531	0.1869580383300781	2.72744091796875	1.834029541015625	-0.02233283233642578	2.797107421875	1.902655090332031	-0.06013929748535157
152	5.033334	2.3845478515625	1.194563873291016	0.5125343017578124	2.348293212890625	1.370741180419922	0.5016251831054688	2.32124609375	1.512060546875	0.4944978332519531	2.347691162109375	1.727190490722656	0.5277704467773437	2.323054443359375	1.690214965820312	0.5496080322265625	2.23159619140625	1.705229614257812	0.6603253784179688	2.03515673828125	1.73363623046875	0.8565728149414062	1.871217529296875	1.757380554199219	1.022228820800781	1.859902954101563	1.834344665527344	1.08060888671875	1.75679150390625	1.799990051269531	1.090583984375	1.751636962890625	1.810567932128906	1.07897119140625	2.365162109375	1.692668579101563	0.4963042297363282	2.448646240234375	1.722175964355469	0.3972877807617187	2.626942138671875	1.777359130859375	0.1826958770751953	2.719675537109375	1.836519348144531	-0.0274959659576416	2.79459521484375	1.899271240234375	-0.06512753295898438
153	5.066666999999999	2.384084716796875	1.193930282592774	0.5126231689453125	2.346048095703125	1.368968658447266	0.5005530090332031	2.31956884765625	1.509884429931641	0.4941431274414063	2.341744140625	1.724814758300781	0.5264489135742187	2.3178193359375	1.687613647460938	0.548278076171875	2.230597412109375	1.704134643554688	0.6614729614257813	2.03087255859375	1.732971435546875	0.8528070678710937	1.863715209960938	1.757138854980469	1.013893615722656	1.846534057617188	1.831915100097656	1.073078491210937	1.743492431640625	1.798608764648438	1.082900512695312	1.749393676757812	1.810349609375	1.079530029296875	2.359910888671875	1.690621520996094	0.4953128051757812	2.444116455078125	1.71942578125	0.3973670043945313	2.626200927734375	1.772136413574219	0.1867705230712891	2.710530029296875	1.832690307617188	-0.02555988693237305	2.77835791015625	1.899348937988281	-0.06847303771972656
154	5.1	2.38324951171875	1.195438812255859	0.5125047607421875	2.345970703125	1.371224975585938	0.5013642883300782	2.31885693359375	1.512425170898438	0.4947124328613281	2.344572021484375	1.727287963867187	0.5289941406250001	2.3201611328125	1.690140075683594	0.5506929321289062	2.231244384765625	1.704986083984375	0.6633208618164063	2.027086547851563	1.731304382324219	0.8514644165039063	1.85626318359375	1.753334228515625	1.009954345703125	1.834009765625	1.818981994628906	1.07805859375	1.7282890625	1.792315002441406	1.0797041015625	1.737004272460938	1.804056640625	1.07167578125	2.362063232421875	1.693025939941406	0.4973252258300781	2.443125244140625	1.717619873046875	0.3951610107421875	2.6324072265625	1.761722045898438	0.1878714752197266	2.706568359375	1.831476318359375	-0.02617345809936523	2.784877197265625	1.887791076660156	-0.06671896362304687
155	5.133334	2.3834306640625	1.195350128173828	0.5126609497070312	2.34581201171875	1.371219329833984	0.5019462585449219	2.318323486328125	1.512459411621094	0.4955044860839844	2.342955322265625	1.727584838867188	0.5299133911132813	2.31863232421875	1.690295776367188	0.55154736328125	2.231884521484375	1.703157348632812	0.666221435546875	2.021440307617187	1.726682250976562	0.8479898071289063	1.8368349609375	1.747576232910156	0.9906290893554688	1.821846313476563	1.80652880859375	1.066498657226562	1.714947143554687	1.78655126953125	1.07548828125	1.718896362304688	1.795623168945312	1.057518676757812	2.36071533203125	1.693384033203125	0.4982730407714844	2.444120849609375	1.717644775390625	0.3978090209960938	2.629367431640625	1.761187805175781	0.1865217437744141	2.702312255859375	1.829668334960938	-0.02853372764587402	2.784159912109375	1.865183349609375	-0.08332904052734375
156	5.166667	2.38221728515625	1.194912673950195	0.5141607666015625	2.344523193359375	1.370645477294922	0.50179052734375	2.31866796875	1.512184814453125	0.4953562927246093	2.346888671875	1.7268837890625	0.529584716796875	2.3220703125	1.689996215820313	0.5513369750976562	2.23344970703125	1.703078979492187	0.6645331420898437	2.020596923828125	1.723864135742188	0.843786865234375	1.842110473632812	1.741282653808594	0.9944319458007812	1.812966186523437	1.799391174316406	1.066744384765625	1.704548828125	1.787081237792969	1.066738525390625	1.736340209960938	1.799046508789063	1.071377563476563	2.363957763671875	1.692397583007812	0.497878662109375	2.448292724609375	1.715404663085938	0.3979080505371094	2.620338623046875	1.763317932128906	0.1766638946533203	2.701255126953125	1.826978271484375	-0.03699998474121094	2.775673828125	1.854440002441406	-0.105331657409668
157	5.199999999999999	2.38122314453125	1.196655563354492	0.5134770507812501	2.346037841796875	1.373262298583984	0.5012366027832031	2.323048583984375	1.515603271484375	0.4956038818359375	2.353287353515625	1.730738159179688	0.5279570922851563	2.328074462890625	1.694211181640625	0.5500725708007812	2.234785400390625	1.706310302734375	0.6599230346679688	2.028032592773438	1.712646301269531	0.8480074462890625	1.855943603515625	1.717815795898437	1.007442260742188	1.794615600585937	1.787765686035156	1.0363642578125	1.695330810546875	1.756810668945312	1.070052490234375	1.744050903320312	1.792154663085938	1.050504150390625	2.37008203125	1.695744445800781	0.4965147705078125	2.4553720703125	1.717338439941406	0.3967078857421875	2.62052880859375	1.760354370117188	0.1686268157958984	2.699709228515625	1.811511596679688	-0.04949478912353516	2.776934326171875	1.842072448730469	-0.1135649566650391
158	5.233333999999999	2.3825185546875	1.197256118774414	0.514867919921875	2.343227294921875	1.373891723632813	0.5018316650390625	2.319564453125	1.516927001953125	0.4977118530273438	2.357123779296875	1.73156884765625	0.5332086791992188	2.3306181640625	1.695398742675781	0.5549700317382813	2.235846435546875	1.707535278320313	0.6645292358398438	2.02001025390625	1.710803161621094	0.8444541625976563	1.840245239257813	1.713356506347656	0.9971199340820313	1.78476025390625	1.779794128417969	1.0429013671875	1.698690063476562	1.717712280273437	1.071390380859375	1.710005859375	1.750794677734375	1.053003173828125	2.372787109375	1.696307800292969	0.5010792541503907	2.456724853515625	1.714941955566406	0.3986491394042969	2.620164794921875	1.751120178222656	0.1663481292724609	2.69788818359375	1.799058837890625	-0.05434875106811524	2.7754482421875	1.829433349609375	-0.1189862060546875
159	5.266667	2.380781494140625	1.196423477172851	0.5145836181640625	2.344199462890625	1.373108520507813	0.5034490356445313	2.319304931640625	1.515368347167969	0.4980801696777344	2.35435400390625	1.729922912597656	0.5317431640625	2.328525634765625	1.69371435546875	0.5538463134765625	2.2373427734375	1.708387023925781	0.6654364013671875	2.018060668945313	1.704496948242187	0.8395274658203125	1.83524755859375	1.701094909667969	0.9871792602539062	1.781553588867187	1.755696655273438	1.0476435546875	1.68409814453125	1.707440246582031	1.060361694335938	1.709634765625	1.719704895019531	1.0534814453125	2.3701787109375	1.694759216308594	0.4998660583496094	2.454506103515625	1.712078125	0.3981482849121094	2.621874755859375	1.740313049316406	0.1688170318603516	2.690973876953125	1.7899423828125	-0.05345025634765625	2.769529052734375	1.816923095703125	-0.117779670715332
160	5.299999999999999	2.380502197265625	1.198131866455078	0.5173280639648438	2.342847412109375	1.375521301269531	0.5040563964843749	2.318449951171875	1.518694396972656	0.49803271484375	2.359692138671875	1.733669128417969	0.5303563232421875	2.3329365234375	1.698078552246094	0.5530048828125	2.24044482421875	1.710539489746094	0.6648828125	2.016107299804688	1.702638549804687	0.8349778442382813	1.828563354492188	1.695897216796875	0.9787116088867187	1.787184448242187	1.745188110351563	1.05280322265625	1.685779296875	1.702334594726562	1.055705200195312	1.702142456054687	1.710924682617188	1.0469716796875	2.374404541015625	1.697711303710937	0.4983744201660156	2.45950634765625	1.713621398925781	0.3960552368164063	2.617553955078125	1.734800598144531	0.15746728515625	2.697361572265625	1.768842163085937	-0.06563166046142578	2.776776123046875	1.793990234375	-0.1306453399658203
161	5.333333999999999	2.38143017578125	1.197986968994141	0.5170662231445312	2.342657958984375	1.3749755859375	0.5037225952148437	2.3185205078125	1.518100952148437	0.498471923828125	2.3588818359375	1.732877258300781	0.5319508056640625	2.3322802734375	1.697089904785156	0.5543777465820312	2.241417236328125	1.708991516113281	0.6674874267578125	2.014460815429687	1.695215759277344	0.8332940063476563	1.824373168945312	1.683606689453125	0.9729971313476562	1.8167431640625	1.745129150390625	1.048972045898438	1.723004638671875	1.688185913085937	1.040121459960937	1.70668505859375	1.690237670898437	1.04574462890625	2.37373193359375	1.697181091308594	0.4998054504394531	2.458193359375	1.711474792480469	0.3968641052246094	2.61960498046875	1.725203857421875	0.1602774047851563	2.69183056640625	1.756312866210938	-0.06560313415527344	2.77173486328125	1.780305053710938	-0.1303105926513672
162	5.366667	2.380935791015625	1.197686996459961	0.5166337890625	2.341852783203125	1.374494354248047	0.5025615844726562	2.31794287109375	1.517609008789063	0.4971928405761719	2.357730224609375	1.732203735351562	0.53205419921875	2.33100244140625	1.696281677246094	0.554078857421875	2.242462646484375	1.708913024902344	0.668882568359375	2.014662719726562	1.690781982421875	0.8329598388671875	1.823482788085937	1.675563049316406	0.9706912841796875	1.825670654296875	1.731992004394531	1.05081982421875	1.726605590820312	1.684821533203125	1.042976440429688	1.709643798828125	1.687916137695312	1.048330322265625	2.372884765625	1.696697937011719	0.499864013671875	2.459932373046875	1.712498413085938	0.3993794250488281	2.6192158203125	1.72095166015625	0.1612132720947266	2.68912841796875	1.744731872558594	-0.06620365142822265	2.780980224609375	1.744072692871094	-0.1181991958618164
163	5.4	2.380263671875	1.200164291381836	0.5159417724609375	2.34107568359375	1.377205780029297	0.5000068054199219	2.31885302734375	1.520913879394531	0.4944942321777344	2.362333740234375	1.73523486328125	0.5297476196289063	2.33509326171875	1.699607971191406	0.5518751831054688	2.248732421875	1.710763793945313	0.6688812255859375	2.0196240234375	1.680671081542969	0.8304341430664063	1.827671997070313	1.6553671875	0.9664999389648438	1.82831201171875	1.685511474609375	1.060005737304687	1.722894775390625	1.656663818359375	1.045535522460938	1.721451293945313	1.635246337890625	1.045005859375	2.376783203125	1.699494689941406	0.4973184204101562	2.46522705078125	1.713008850097656	0.3973235168457031	2.617192138671875	1.712530822753906	0.1535237121582031	2.698510498046875	1.724347534179687	-0.07158553314208985	2.775908203125	1.741716064453125	-0.1415727233886719
164	5.433334	2.379840576171875	1.199766311645508	0.5155546264648437	2.343591064453125	1.376367858886719	0.4982590637207031	2.321416748046875	1.519201782226562	0.4898438720703125	2.361488525390625	1.733049133300781	0.5250382080078125	2.334936767578125	1.697182312011719	0.5470486450195312	2.250423583984375	1.706796875	0.6646283569335938	2.02503466796875	1.664782409667969	0.8262865600585938	1.8365908203125	1.629451538085938	0.9629581298828125	1.85213037109375	1.679555603027344	1.045443237304688	1.748076416015625	1.645189208984375	1.040515625	1.735510131835938	1.621667785644531	1.042959350585938	2.376376708984375	1.697731018066406	0.4927374877929688	2.465156494140625	1.713379516601563	0.3942653198242188	2.62232568359375	1.704432678222656	0.1556807403564453	2.69758203125	1.711356750488281	-0.07045970916748047	2.78277880859375	1.726384399414063	-0.1304084930419922
165	5.466666999999999	2.380868408203125	1.202030197143555	0.5157162475585938	2.343571533203125	1.379558227539063	0.4982752380371094	2.3222734375	1.52350732421875	0.4911161804199219	2.366328857421875	1.73816796875	0.52521142578125	2.339197265625	1.70261767578125	0.5477257080078125	2.25242626953125	1.709037170410156	0.6649983520507813	2.028093139648437	1.6601494140625	0.8292163696289062	1.840677124023437	1.619018127441406	0.96819580078125	1.85718994140625	1.660547668457031	1.055818969726563	1.754716430664063	1.61992041015625	1.050193725585937	1.732050903320312	1.613814025878906	1.0478154296875	2.38049169921875	1.702241760253906	0.4927691040039063	2.468939697265625	1.710565124511719	0.3920015563964844	2.6291943359375	1.691485046386719	0.1539239349365234	2.7122333984375	1.692833190917969	-0.07116410064697265	2.783599365234375	1.708531372070313	-0.147826675415039
166	5.5	2.380086669921875	1.202112640380859	0.516557861328125	2.341191650390625	1.379162353515625	0.4995207214355469	2.318767333984375	1.522816833496094	0.4926466064453125	2.362580322265625	1.737656433105469	0.5245132446289062	2.3355908203125	1.702320068359375	0.547427978515625	2.25248583984375	1.711750427246094	0.666961181640625	2.03004150390625	1.65513232421875	0.8308140258789063	1.843716918945312	1.607595031738281	0.9688384399414063	1.8593779296875	1.631481689453125	1.062866821289062	1.753247802734375	1.601761291503906	1.059197143554687	1.738368530273438	1.599042175292969	1.056680053710938	2.376684326171875	1.701472778320313	0.4924060668945313	2.466412353515625	1.710247436523437	0.3929839172363281	2.628361083984375	1.688083251953125	0.1566493682861328	2.714970947265625	1.679762023925781	-0.06669856262207031	2.787380859375	1.699139709472656	-0.1413789367675781
167	5.533334	2.381710693359375	1.201997772216797	0.5127797241210937	2.3433046875	1.378514678955078	0.4977045288085937	2.319555419921875	1.521327514648438	0.4911950378417969	2.36117333984375	1.735573303222656	0.5232819213867187	2.33436767578125	1.700182556152344	0.5458499755859375	2.253734130859375	1.712409912109375	0.6660441284179688	2.0368056640625	1.644468688964844	0.8308682861328125	1.855229858398437	1.587418762207031	0.9698439331054688	1.82739599609375	1.611622680664063	1.060466186523437	1.727287353515625	1.569499206542969	1.076532836914063	1.757700317382813	1.568512145996094	1.069423217773438	2.37580322265625	1.6996552734375	0.4914579772949219	2.4667314453125	1.710690979003906	0.3941645812988281	2.63301123046875	1.678850952148438	0.1635358276367188	2.7302685546875	1.662276916503906	-0.05376583480834961	2.799111083984375	1.688007873535156	-0.1292429504394531
168	5.566666999999999	2.38133447265625	1.200423324584961	0.5130172119140625	2.34252587890625	1.376338653564453	0.4967049560546875	2.319470458984375	1.5189423828125	0.4900954284667969	2.35611279296875	1.733749267578125	0.5212039794921876	2.329886474609375	1.698010070800781	0.5436654663085938	2.25095947265625	1.71154443359375	0.66447119140625	2.040141845703125	1.64172216796875	0.8352950439453125	1.863269165039062	1.583118774414062	0.9787529296875001	1.8361767578125	1.602954223632812	1.070426879882812	1.735572387695312	1.562135131835938	1.085079833984375	1.76205126953125	1.566294250488281	1.07667626953125	2.371800537109375	1.698037231445312	0.4898262329101563	2.463304443359375	1.712464599609375	0.3939234008789063	2.635113037109375	1.677977783203125	0.1685552520751953	2.732408447265625	1.656252624511719	-0.04770605087280273	2.81396533203125	1.672693969726562	-0.111958251953125
169	5.6	2.38086376953125	1.199420059204102	0.5124121704101563	2.34249072265625	1.375131011962891	0.4966515197753906	2.3195146484375	1.517480712890625	0.4902474365234375	2.354021240234375	1.732105346679687	0.5221149291992188	2.328385498046875	1.69604541015625	0.544538330078125	2.25306591796875	1.713455383300781	0.6668143920898437	2.046613159179687	1.640431030273438	0.840737548828125	1.873227416992187	1.579139038085938	0.9865831298828125	1.84813525390625	1.605134216308594	1.077083374023438	1.7507880859375	1.558106628417969	1.093482177734375	1.77634326171875	1.5599931640625	1.086845825195313	2.369836181640625	1.696785217285156	0.4905085144042969	2.460288330078125	1.714419128417969	0.3944927673339844	2.6402978515625	1.676917236328125	0.1768194122314453	2.742728271484375	1.652142639160156	-0.03622540664672851	2.831342529296875	1.671755737304688	-0.08886964416503906
170	5.633334	2.379489501953125	1.200802047729492	0.5140150146484375	2.3400029296875	1.376248596191406	0.4991710510253906	2.31296142578125	1.517707214355469	0.4908840942382813	2.34703759765625	1.732283325195312	0.5227467651367188	2.32145166015625	1.696200622558594	0.5451329345703125	2.245019287109375	1.710214660644531	0.6670645751953125	2.048419189453125	1.630661987304687	0.8491145629882813	1.883680908203125	1.563894470214844	1.002202270507812	1.860417846679687	1.603982299804688	1.087861328125	1.7689326171875	1.549435729980469	1.112346923828125	1.785103759765625	1.553310424804688	1.103276245117188	2.362942626953125	1.697005249023438	0.4911802978515625	2.45353759765625	1.711096130371094	0.3948112182617188	2.6414130859375	1.675635009765625	0.1837384033203125	2.76213232421875	1.654269714355469	-0.01974353218078613	2.850060546875	1.651871398925781	-0.07683930969238281
171	5.666667	2.380995849609375	1.200328521728516	0.5128871459960938	2.341439453125	1.375899383544922	0.498077880859375	2.31534033203125	1.517685180664063	0.4905380249023438	2.34920166015625	1.732657836914063	0.5210459594726562	2.323673828125	1.696654846191406	0.5437061767578125	2.246370849609375	1.710423828125	0.6652430419921875	2.053046142578125	1.631544189453125	0.8513651123046875	1.890467651367187	1.565331420898437	1.007242797851563	1.867790771484375	1.603748718261719	1.093900634765625	1.776849487304687	1.55034375	1.122877563476562	1.802343139648438	1.549997497558594	1.11485888671875	2.365123291015625	1.697179077148438	0.4896549072265625	2.455598876953125	1.71002734375	0.3928653259277344	2.645395263671875	1.679591430664062	0.1824440002441406	2.77178857421875	1.659164001464844	-0.01786924934387207	2.86352587890625	1.657914672851562	-0.06881995391845704
172	5.699999999999999	2.379921142578125	1.201070175170898	0.5127273559570312	2.3417607421875	1.377593811035156	0.4982419738769531	2.316538330078125	1.520032043457031	0.4907958984375	2.3527763671875	1.735455505371094	0.5206666259765625	2.3270009765625	1.699624267578125	0.5436787719726562	2.249905517578125	1.711191162109375	0.66614794921875	2.05765283203125	1.631945678710938	0.8546121215820313	1.89736279296875	1.565494384765625	1.013900512695312	1.873971557617188	1.609555541992187	1.0980107421875	1.787431030273438	1.552489318847656	1.134011596679688	1.814257934570312	1.556875915527344	1.127079833984375	2.368171142578125	1.699642456054687	0.4891273498535156	2.45802001953125	1.7079208984375	0.3906590881347656	2.645643798828125	1.683536499023437	0.176251205444336	2.785613037109375	1.665477600097656	-0.01604397583007813	2.88414599609375	1.67321875	-0.05234914398193359
173	5.733333999999999	2.3812431640625	1.19923112487793	0.5124117431640625	2.34149560546875	1.376026306152344	0.4963338928222656	2.315767578125	1.51893896484375	0.4882252197265625	2.353015380859375	1.734990173339844	0.5189571533203124	2.327075927734375	1.699014526367188	0.5419994506835938	2.244297119140625	1.705327697753906	0.6618169555664063	2.0598212890625	1.631459594726563	0.8616058959960937	1.905109375	1.56947119140625	1.02940478515625	1.87412890625	1.612659973144531	1.111964965820313	1.793622802734375	1.552978637695313	1.157760009765625	1.81710205078125	1.566851684570313	1.142647216796875	2.36825	1.699101196289063	0.4871020202636719	2.455935546875	1.703449462890625	0.3857343139648438	2.654406005859375	1.688069396972656	0.1788307189941406	2.80379638671875	1.676773864746094	-0.008024513244628906	2.90118310546875	1.684068054199219	-0.04852046966552735
174	5.766667	2.382121826171875	1.199263031005859	0.51268896484375	2.342726318359375	1.37691455078125	0.4954778747558594	2.316990478515625	1.520456604003906	0.4862397766113281	2.354489501953125	1.737472534179688	0.5174156494140625	2.32829736328125	1.701336486816406	0.5404342041015625	2.242597412109375	1.705965209960937	0.6591090087890625	2.06032373046875	1.63971044921875	0.8653658447265625	1.907776245117188	1.58413671875	1.038874755859375	1.881577514648437	1.630518249511719	1.121910278320313	1.790272827148438	1.586545593261719	1.16646484375	1.817670654296875	1.576323059082031	1.147436401367188	2.369895263671875	1.701420593261719	0.4854503173828125	2.457260986328125	1.704472839355469	0.3829257507324219	2.65660400390625	1.700460083007812	0.1744476928710937	2.813868408203125	1.697539306640625	-0.007657885551452637	2.891379150390625	1.720692321777344	-0.07649998474121093
175	5.799999999999999	2.3821103515625	1.200389465332031	0.5130548706054687	2.341953857421875	1.378487701416016	0.4930879821777344	2.318435546875	1.523128051757813	0.4839329528808594	2.35855419921875	1.740574279785156	0.5164661254882813	2.331890380859375	1.704416381835937	0.5394368896484375	2.243514404296875	1.701565673828125	0.6570713500976563	2.060978271484375	1.643255554199219	0.86732861328125	1.907012939453125	1.594280883789063	1.043126098632813	1.882715087890625	1.637559326171875	1.128933471679687	1.788708984375	1.591776977539062	1.166882934570312	1.823696655273437	1.579614135742188	1.154390991210938	2.37357080078125	1.704374084472656	0.4841001586914063	2.460232421875	1.7039189453125	0.3800911254882812	2.662425537109375	1.704196838378906	0.1723975372314453	2.82429443359375	1.705061401367188	-0.007209718227386475	2.89544921875	1.743359985351562	-0.07693846893310546
176	5.833333999999999	2.381490478515625	1.199502944946289	0.5129861450195312	2.34224853515625	1.377697296142578	0.4934462890625	2.320137451171875	1.522489440917969	0.4851528930664062	2.358816162109375	1.740102722167969	0.5170497436523438	2.33240380859375	1.703868591308594	0.5400999755859375	2.240158203125	1.702925964355469	0.654601806640625	2.057193603515625	1.654629699707031	0.8667020874023438	1.903359008789062	1.614088012695313	1.044484375	1.88670947265625	1.688842407226562	1.1072919921875	1.801873168945312	1.638732666015625	1.15872021484375	1.815852416992187	1.606575866699219	1.148995727539063	2.37405908203125	1.703938171386719	0.484815185546875	2.459761474609375	1.705750732421875	0.3801724853515625	2.6630078125	1.721329467773438	0.1744315948486328	2.811913818359375	1.736997985839844	-0.01516464328765869	2.89119384765625	1.766899963378906	-0.07992428588867187
177	5.866667	2.3841640625	1.200078002929688	0.5118016662597656	2.345090087890625	1.379745300292969	0.4915572204589844	2.323299072265625	1.52575244140625	0.4828448791503906	2.365282958984375	1.744453674316406	0.5156885986328125	2.33820849609375	1.708209533691406	0.538841796875	2.24503173828125	1.708756530761719	0.6541094360351563	2.05739892578125	1.666451293945312	0.8664761352539062	1.898194702148438	1.631002685546875	1.043192260742188	1.882061889648438	1.705745910644531	1.107389404296875	1.796700439453125	1.650721801757812	1.154693237304687	1.809277954101562	1.636650390625	1.151890258789062	2.380104248046875	1.707909301757812	0.4830446472167969	2.465497802734375	1.710092224121094	0.3767620544433594	2.667110595703125	1.730456787109375	0.1665988464355469	2.82505322265625	1.748979797363281	-0.01783440971374512	2.90031689453125	1.761506408691406	-0.09356250000000001
178	5.9	2.383430908203125	1.195837524414062	0.514607666015625	2.344125244140625	1.37486328125	0.4962422790527344	2.31936279296875	1.519726867675781	0.486843994140625	2.358115234375	1.737816345214844	0.5212749633789062	2.3313359375	1.701262023925781	0.5438124389648438	2.236126220703125	1.70198291015625	0.6565986938476562	2.0497373046875	1.678606262207031	0.8713671264648437	1.89439599609375	1.658956604003906	1.05256689453125	1.864871459960938	1.726411315917969	1.11937548828125	1.784079833984375	1.653988403320312	1.1453583984375	1.786491455078125	1.646837280273437	1.143048828125	2.373692626953125	1.701798217773438	0.4887320861816406	2.459603759765625	1.708317749023438	0.3837800903320313	2.65846142578125	1.736759155273437	0.1736155548095703	2.8018662109375	1.765160217285156	-0.01987843132019043	2.88173779296875	1.79230419921875	-0.08578726959228515
179	5.933334	2.38297412109375	1.196287460327148	0.5140060424804688	2.345258056640625	1.375846252441406	0.4973507080078125	2.320528076171875	1.520763244628906	0.4883995971679688	2.358478271484375	1.739146362304687	0.5220435180664063	2.331870361328125	1.702559326171875	0.5447445678710937	2.23601904296875	1.704045349121094	0.6570040283203125	2.047174682617188	1.682065124511719	0.8698153076171875	1.889010009765625	1.663598205566406	1.0487236328125	1.850860473632812	1.738741271972656	1.10150537109375	1.778806396484375	1.663616271972656	1.141695190429687	1.775502685546875	1.683727661132812	1.138747192382813	2.374154052734375	1.703074645996094	0.4895967712402344	2.46111376953125	1.711273132324219	0.3856073913574219	2.65340869140625	1.742125854492187	0.1697020874023437	2.795176025390625	1.772044860839844	-0.02480679702758789	2.877348388671875	1.793490966796875	-0.09000621795654297
180	5.966666999999999	2.384628173828125	1.195119964599609	0.5141367797851563	2.3475126953125	1.374432922363281	0.4985789489746094	2.32126806640625	1.518661376953125	0.4888687744140625	2.355473876953125	1.736458679199219	0.5263931274414062	2.329374267578125	1.699166320800781	0.548240478515625	2.236221435546875	1.703078369140625	0.6622180786132813	2.040002319335938	1.686067810058594	0.86773779296875	1.875997924804687	1.671788024902344	1.040882446289062	1.85148291015625	1.758943786621094	1.08139892578125	1.770486083984375	1.695953247070312	1.124534057617188	1.768599243164062	1.681369750976562	1.127602661132812	2.371873291015625	1.701288940429687	0.4935158996582031	2.456385498046875	1.713291198730469	0.3883253479003906	2.65189208984375	1.741728088378906	0.1759739379882813	2.773431884765625	1.777037841796875	-0.03022034454345703	2.861709716796875	1.797076782226563	-0.08689223480224609
181	6	2.3842802734375	1.195102386474609	0.5142037353515625	2.347078857421875	1.37439501953125	0.4986265258789063	2.32061865234375	1.518574279785156	0.4887822570800781	2.354244140625	1.736554565429687	0.5257584838867188	2.3282685546875	1.699241394042969	0.5477169799804688	2.235017333984375	1.703240417480469	0.661610107421875	2.038065673828125	1.686680786132813	0.866463134765625	1.872935668945312	1.672780334472656	1.038564208984375	1.845242309570313	1.759970825195313	1.076898071289063	1.764761352539062	1.695410461425781	1.118654541015625	1.761065673828125	1.681054809570313	1.120300537109375	2.37071435546875	1.701352905273438	0.4929510803222656	2.4547294921875	1.713179931640625	0.3873441772460938	2.648088134765625	1.741526184082031	0.1730248107910156	2.7655595703125	1.774986083984375	-0.03581752014160156	2.851238037109375	1.794516296386719	-0.09651296997070312
182	6.033334	2.384848388671875	1.194897720336914	0.5153584594726562	2.34780029296875	1.375123687744141	0.4998256530761719	2.3224912109375	1.520277282714844	0.4908306274414063	2.35841845703125	1.738834899902344	0.5286868286132812	2.33191064453125	1.70154248046875	0.5505995483398437	2.236641357421875	1.706250061035156	0.6637025146484375	2.031592407226563	1.694007202148438	0.8627208251953125	1.860709228515625	1.683620239257813	1.030995971679687	1.816305541992187	1.764473022460938	1.068728881835938	1.740195556640625	1.68712646484375	1.0957841796875	1.73793115234375	1.702222595214844	1.102966186523437	2.374660400390625	1.703399230957031	0.4956418151855469	2.458232177734375	1.714680541992188	0.388800048828125	2.644039794921875	1.738773803710937	0.1655897979736328	2.75249951171875	1.769239318847656	-0.04982137680053711	2.83091845703125	1.778248229980469	-0.1225157775878906
183	6.066666999999999	2.383202392578125	1.195593292236328	0.5160232543945312	2.345112060546875	1.374784576416016	0.5018162841796875	2.320929443359375	1.519528381347656	0.4952875671386719	2.36178515625	1.736650939941406	0.5297374877929687	2.334706787109375	1.700449462890625	0.5522016601562501	2.241626708984375	1.703944396972656	0.6662225341796875	2.024435791015625	1.697767211914063	0.8500548706054688	1.838212768554687	1.693915405273438	0.9996171264648438	1.805332275390625	1.755771179199219	1.069819580078125	1.73406591796875	1.672805297851562	1.090382446289063	1.726388549804688	1.68568701171875	1.091566528320312	2.376957763671875	1.700583923339844	0.4972578430175781	2.46143603515625	1.710460876464844	0.3918464050292969	2.630586181640625	1.734775146484375	0.1575484924316406	2.742754638671875	1.762576293945312	-0.05496463012695312	2.823089111328125	1.77692431640625	-0.1238359832763672
184	6.1	2.38298876953125	1.195145858764648	0.5164177856445312	2.344727783203125	1.374160552978516	0.5023727416992188	2.320241455078125	1.518732543945313	0.4958499450683594	2.360179443359375	1.735800476074219	0.5305419311523437	2.333182373046875	1.699517028808594	0.5528790283203125	2.23887890625	1.70219287109375	0.6657569580078125	2.018218505859375	1.692511352539062	0.8448886108398438	1.826478515625	1.686538513183594	0.9869102172851563	1.788495361328125	1.743788269042969	1.058320556640625	1.71227978515625	1.663539672851563	1.069105346679688	1.701935668945312	1.676198974609375	1.062158203125	2.3755703125	1.699838623046875	0.4981130676269531	2.46006884765625	1.709829162597656	0.3928699951171875	2.62831884765625	1.733101013183594	0.1581097564697266	2.736965087890625	1.759357421875	-0.05619871520996094	2.815384765625	1.774471130371094	-0.1269527359008789
185	6.133334	2.384155029296875	1.194996795654297	0.5170460815429687	2.344911376953125	1.372798309326172	0.5026828002929687	2.320430419921875	1.516621276855469	0.4966322631835938	2.357142333984375	1.733192077636719	0.5305657348632813	2.3306064453125	1.696836730957031	0.5527504272460938	2.241937255859375	1.706790283203125	0.6687553710937501	2.021143676757812	1.682820129394531	0.8440108032226562	1.822621215820313	1.663920654296875	0.9729063720703125	1.814250122070312	1.707105712890625	1.061129638671875	1.727978393554688	1.637946899414062	1.06454638671875	1.707129272460937	1.652523071289063	1.058812622070312	2.37312744140625	1.697494873046875	0.4985451049804687	2.46118017578125	1.711744262695313	0.3976954345703125	2.62632080078125	1.723406921386719	0.1617114868164063	2.711370849609375	1.740161254882812	-0.06257557678222657	2.792579345703125	1.744352966308594	-0.1307988739013672
186	6.166667	2.384391357421875	1.198627243041992	0.5176113891601563	2.34574072265625	1.376483093261719	0.5020024719238281	2.321888427734375	1.520389770507812	0.4949621276855469	2.364329833984375	1.736217590332031	0.52712890625	2.337388671875	1.70058740234375	0.5500089721679687	2.251103759765625	1.706184509277344	0.6681138916015625	2.021664428710937	1.6754814453125	0.8308363647460938	1.823219116210937	1.650940307617188	0.9589661254882812	1.814547119140625	1.68780029296875	1.050002197265625	1.720434204101563	1.62962939453125	1.049582397460938	1.713057373046875	1.637289916992188	1.049222534179687	2.378841552734375	1.700009704589844	0.494968017578125	2.4651845703125	1.708083312988281	0.3919515991210937	2.6270234375	1.707926879882812	0.1533513488769531	2.722332275390625	1.716424560546875	-0.06728644561767579	2.796697265625	1.726070983886719	-0.1424334259033203
187	6.199999999999999	2.384494873046875	1.198943786621094	0.5178416748046875	2.346795654296875	1.376812347412109	0.5018286743164062	2.323094482421875	1.520578735351563	0.493969482421875	2.366072265625	1.736420776367188	0.52398388671875	2.338990478515625	1.701139038085937	0.5471450195312501	2.2524013671875	1.708115966796875	0.6648026123046875	2.02391748046875	1.664509643554688	0.8255031127929687	1.832427124023438	1.627883361816406	0.960767822265625	1.845260131835937	1.675069458007812	1.046290283203125	1.74304052734375	1.634267395019531	1.035931396484375	1.727513427734375	1.619265930175781	1.041795166015625	2.380541259765625	1.699869201660156	0.4922611694335938	2.47069482421875	1.710031555175781	0.3929046936035156	2.627736328125	1.700770324707031	0.1515827789306641	2.720377197265625	1.70055908203125	-0.07013505554199219	2.791343994140625	1.712463439941406	-0.1480686340332031
188	6.233333999999999	2.383933349609375	1.200711822509766	0.5186218872070313	2.346052734375	1.378756774902344	0.5015989074707031	2.3229892578125	1.522863708496094	0.4936136474609375	2.364298095703125	1.738869262695312	0.52728173828125	2.337212646484375	1.703004760742187	0.5497105712890625	2.252033203125	1.708049987792969	0.6687869262695313	2.025238037109375	1.657679138183594	0.8307169799804688	1.833130004882813	1.615600891113281	0.9641941528320312	1.855310302734375	1.647065673828125	1.055052856445313	1.752358154296875	1.606651245117187	1.049688110351563	1.728703735351562	1.59947998046875	1.04739111328125	2.37931689453125	1.7028359375	0.495092529296875	2.46937744140625	1.714300109863281	0.3954936218261719	2.633226806640625	1.69020751953125	0.1592084350585938	2.723246337890625	1.678902099609375	-0.06372705078125	2.795712890625	1.692398864746094	-0.1402459869384766
189	6.266667	2.384584716796875	1.199355575561524	0.517999267578125	2.346906982421875	1.376512878417969	0.5027535705566406	2.322031494140625	1.519448425292969	0.494679931640625	2.357814453125	1.735379943847656	0.5265699462890625	2.33139794921875	1.699340087890625	0.5488623046875	2.251363037109375	1.7121982421875	0.66985888671875	2.029943969726562	1.653376953125	0.833497314453125	1.838589111328125	1.604911499023438	0.963385498046875	1.860165649414063	1.617818969726562	1.05821240234375	1.752473022460938	1.595409057617188	1.06257666015625	1.742997436523438	1.582674682617188	1.056130004882812	2.37397412109375	1.699598327636719	0.4951225891113281	2.466632568359375	1.720398742675781	0.4006066589355469	2.63354345703125	1.673954162597656	0.1719694061279297	2.72648193359375	1.641577392578125	-0.04614369583129883	2.814233154296875	1.651617919921875	-0.1040801010131836
190	6.299999999999999	2.3850322265625	1.197607757568359	0.517120849609375	2.34490234375	1.373712493896484	0.502586181640625	2.317155517578125	1.515653442382813	0.4943285522460937	2.351279541015625	1.731167785644531	0.5261637573242187	2.325231201171875	1.695037963867188	0.5484012451171875	2.245766357421875	1.710233764648438	0.668965087890625	2.039604614257812	1.64051318359375	0.8462079467773438	1.84875537109375	1.58552490234375	0.9728870239257813	1.840203247070312	1.595357666015625	1.069817749023438	1.739822998046875	1.554466064453125	1.087035278320313	1.76262744140625	1.552253173828125	1.078848266601562	2.367619140625	1.695626403808594	0.494783203125	2.4593076171875	1.710067749023438	0.3987297058105469	2.640311279296875	1.6629453125	0.1823855895996094	2.751367431640625	1.631547729492187	-0.02639509773254394	2.8447119140625	1.626536987304688	-0.07488291931152344
191	6.333333999999999	2.3838408203125	1.197353958129883	0.516575439453125	2.3437724609375	1.373365417480469	0.5009871826171876	2.316405517578125	1.515328125	0.4920937805175781	2.35171630859375	1.730927368164062	0.521852783203125	2.3257744140625	1.69508056640625	0.5446554565429688	2.24868603515625	1.710647155761719	0.6666900634765625	2.04983056640625	1.639628295898437	0.8515604858398438	1.863025390625	1.583697265625	0.9836971435546875	1.86078173828125	1.593939880371094	1.080927124023437	1.761425659179688	1.553939208984375	1.10481982421875	1.795490478515625	1.548823791503906	1.100087036132813	2.367570068359375	1.695079406738281	0.4905793762207031	2.45940185546875	1.709156799316406	0.394625732421875	2.64438427734375	1.662600158691406	0.1815845489501953	2.772897705078125	1.629271545410156	-0.01658648300170898	2.8759501953125	1.631002990722656	-0.0381400260925293
192	6.366667	2.3855673828125	1.199064422607422	0.5173045654296875	2.345709716796875	1.375947174072266	0.5001851196289062	2.318640380859375	1.518665344238281	0.4902877807617188	2.354159912109375	1.735384155273437	0.5201435546875	2.3276806640625	1.699466674804687	0.5427806396484375	2.244427734375	1.710130615234375	0.66215966796875	2.0584111328125	1.634373474121094	0.860251220703125	1.88259619140625	1.572440979003906	1.006243835449219	1.879197875976562	1.592220703125	1.102473266601562	1.786344604492188	1.555460693359375	1.149318969726562	1.817453979492188	1.537216552734375	1.122080810546875	2.370469482421875	1.69923486328125	0.4890346374511719	2.46301025390625	1.708632385253906	0.3922287292480469	2.65712255859375	1.660551025390625	0.1857586517333984	2.7983662109375	1.62080078125	-0.003869444131851196	2.893432373046875	1.630494445800781	-0.04937687683105469
193	6.4	2.386092041015625	1.199792266845703	0.5176975708007813	2.346888671875	1.377069366455078	0.4998741149902344	2.32012158203125	1.520041137695312	0.4892122192382812	2.356750732421875	1.737269775390625	0.5167190551757812	2.3303349609375	1.701598876953125	0.5399987182617187	2.24486181640625	1.7098369140625	0.6582986450195313	2.06517724609375	1.635096435546875	0.8631859741210938	1.8964052734375	1.574136840820312	1.018268371582031	1.89306201171875	1.597376098632812	1.113894653320312	1.805794921875	1.557766418457031	1.168888793945313	1.857848388671875	1.550250122070313	1.1470361328125	2.3726455078125	1.700712097167969	0.4857343444824219	2.46159521484375	1.702601806640625	0.3848930358886719	2.667350830078125	1.660128112792969	0.1880117950439453	2.834802978515625	1.625505004882812	0.01935607147216797	2.93775537109375	1.647936096191406	0.007605161666870117
194	6.433334	2.385349365234375	1.200178314208984	0.5179061279296875	2.3457783203125	1.378118072509766	0.5001006774902343	2.318721435546875	1.521624206542969	0.4894427490234375	2.354927490234375	1.739737182617187	0.5176033325195313	2.328390869140625	1.703826782226562	0.5408045043945312	2.23644775390625	1.70582080078125	0.6551732177734375	2.070816650390625	1.637070983886719	0.875000732421875	1.914646606445312	1.579614074707031	1.045311767578125	1.890118530273438	1.619669494628906	1.132296875	1.824677978515625	1.555179870605469	1.19445947265625	1.848031616210938	1.56472314453125	1.171448120117188	2.3710849609375	1.703125854492187	0.4864919128417969	2.458902099609375	1.70499267578125	0.3839609985351563	2.6729130859375	1.672561767578125	0.1923729553222656	2.84319580078125	1.644958679199219	0.02390144729614258	2.943181396484375	1.643402099609375	-0.01256685924530029
195	6.466666999999999	2.38645361328125	1.202231430053711	0.5187395629882813	2.345122802734375	1.380802642822266	0.5006926574707031	2.317319580078125	1.525030212402344	0.4904236450195312	2.354071044921875	1.744414428710938	0.5178844604492188	2.32740087890625	1.70841796875	0.5414088745117187	2.236695556640625	1.707246276855469	0.6578148803710937	2.069158935546875	1.641798645019531	0.8792532348632812	1.928538208007812	1.586867004394531	1.065103515625	1.893845092773438	1.63655419921875	1.14390478515625	1.839733154296875	1.559317260742187	1.203485717773437	1.8433779296875	1.583453308105469	1.185503173828125	2.370193359375	1.707469543457031	0.4866863403320312	2.46051708984375	1.708162231445312	0.3853283081054688	2.676878173828125	1.68540380859375	0.1925451812744141	2.856576904296875	1.666328369140625	0.03087493705749512	2.956184326171875	1.670739807128906	-0.008053527832031251
196	6.5	2.38701806640625	1.198929626464844	0.51907080078125	2.345243896484375	1.377846405029297	0.4983743896484375	2.318107421875	1.522683410644531	0.4867972412109375	2.354281982421875	1.742948608398438	0.5150527954101562	2.327517578125	1.70668017578125	0.5384744873046875	2.2363232421875	1.707309204101563	0.655227783203125	2.069919921875	1.649785949707031	0.8811012573242187	1.930378173828125	1.601519775390625	1.0707724609375	1.901141479492187	1.656589294433594	1.148690673828125	1.83912646484375	1.616385925292969	1.232820678710937	1.853195068359375	1.595829223632812	1.194359619140625	2.37069091796875	1.705983703613281	0.4837053527832031	2.46200732421875	1.710203918457031	0.3826175842285156	2.68153173828125	1.697699584960938	0.1907758331298828	2.865256103515625	1.687335876464844	0.0314441032409668	2.957307373046875	1.694497619628906	-0.02351642990112305
197	6.533334	2.3857001953125	1.199582763671875	0.52014990234375	2.343793212890625	1.377934417724609	0.4998748168945312	2.316623046875	1.522332946777344	0.4886478881835937	2.353359375	1.741918823242187	0.5160001220703125	2.326619140625	1.705916198730469	0.5395238647460937	2.233844482421875	1.706599609375	0.6544451904296875	2.06908642578125	1.653769165039062	0.8815626831054687	1.926203002929687	1.609042846679688	1.068669311523438	1.896522216796875	1.6816884765625	1.12982275390625	1.8245	1.646345581054688	1.207458984375	1.844688598632813	1.661074951171875	1.178623779296875	2.36955517578125	1.704914184570312	0.4848432922363281	2.4597392578125	1.706945861816406	0.3832316284179688	2.67877587890625	1.708999755859375	0.1917867279052734	2.85927197265625	1.710558227539063	0.02959315490722656	2.950722900390625	1.725541625976562	-0.0241406364440918
198	6.566666999999999	2.384956298828125	1.195797073364258	0.5212383422851562	2.34458251953125	1.373538146972656	0.5024649353027344	2.31621435546875	1.516756408691406	0.4905532836914063	2.34757763671875	1.735671264648437	0.5190593872070313	2.32178466796875	1.699140808105469	0.5421785888671875	2.232825439453125	1.706465393066406	0.6587498779296875	2.060355224609375	1.667634582519531	0.8807855834960937	1.915786376953125	1.635062927246094	1.067290649414063	1.884838623046875	1.700944274902344	1.134244262695312	1.805216430664063	1.662897277832031	1.201541259765625	1.825568237304688	1.665517395019531	1.17679052734375	2.3645986328125	1.699448120117188	0.4879187622070312	2.453717041015625	1.707957702636719	0.3867794799804687	2.668736572265625	1.718861450195313	0.193703857421875	2.838874755859375	1.727891357421875	0.0229341983795166	2.9181181640625	1.761986267089844	-0.03949413299560547
199	6.6	2.387447998046875	1.196893585205078	0.5203589477539062	2.34798291015625	1.375864776611328	0.5011379699707031	2.32072607421875	1.520145629882812	0.4891723022460938	2.3548525390625	1.739950500488281	0.5176116333007813	2.3284794921875	1.70354443359375	0.5408978271484375	2.237668212890625	1.711885925292969	0.6570272827148438	2.05661328125	1.676289306640625	0.8748004150390625	1.906166748046875	1.646486755371094	1.058840209960938	1.8673564453125	1.710130981445313	1.124686279296875	1.784515869140625	1.660266418457031	1.18043310546875	1.815294311523437	1.6658369140625	1.167974975585937	2.37154443359375	1.7032890625	0.4863345642089844	2.460377685546875	1.7118935546875	0.3839310913085938	2.670625732421875	1.726786987304687	0.1835336608886719	2.837692626953125	1.739633544921875	0.008094951629638672	2.907219970703125	1.747924926757813	-0.07293559265136719
200	6.633334	2.387529296875	1.197375732421875	0.5206760864257812	2.34806884765625	1.377043334960937	0.5017710266113281	2.321070556640625	1.521934692382813	0.4902654724121094	2.356017822265625	1.742179870605469	0.5204279174804688	2.329394775390625	1.705571044921875	0.5434949340820312	2.237490234375	1.714412231445313	0.6593832397460937	2.049601318359375	1.683930725097656	0.8734190673828125	1.891161254882813	1.658369384765625	1.052409057617187	1.854992553710938	1.720023315429688	1.122067626953125	1.772557861328125	1.659652221679687	1.167933227539063	1.800657348632813	1.667700439453125	1.163108032226563	2.37269091796875	1.705558776855469	0.4888048706054687	2.4611904296875	1.715675964355469	0.3856239624023438	2.66684130859375	1.735861511230469	0.1795254669189453	2.82439697265625	1.75358203125	-0.005214005470275879	2.90737060546875	1.776912414550781	-0.06940065002441406
201	6.666667	2.38656591796875	1.195655410766602	0.52026416015625	2.3475859375	1.375450653076172	0.5017880249023438	2.321787841796875	1.520618896484375	0.4912804870605469	2.3578427734375	1.740293090820312	0.524002685546875	2.33088427734375	1.703599243164063	0.54652587890625	2.23638720703125	1.712030395507813	0.6603192138671875	2.040856323242187	1.68610986328125	0.8679718627929688	1.880579467773438	1.664306457519531	1.045782958984375	1.838690551757812	1.738803649902344	1.09730859375	1.761471435546875	1.677832458496094	1.150793823242187	1.7793115234375	1.683611755371094	1.146173095703125	2.374474365234375	1.703921203613281	0.4920811157226562	2.4625595703125	1.71476318359375	0.3886400451660156	2.660564453125	1.741115356445313	0.1759044342041016	2.8093994140625	1.764400207519531	-0.01529934978485108	2.895283203125	1.781222961425781	-0.07764655303955079
202	6.699999999999999	2.386565185546875	1.195655502319336	0.5202639770507812	2.3475849609375	1.37545068359375	0.5017877807617187	2.3217861328125	1.520618774414062	0.49127978515625	2.3578388671875	1.740293579101563	0.5240004272460937	2.330880859375	1.703599548339844	0.5465238647460937	2.236383544921875	1.71203076171875	0.6603168334960937	2.040849731445312	1.686110778808594	0.8679669799804688	1.880568725585938	1.664307861328125	1.0457744140625	1.838671508789063	1.738805297851562	1.097293090820312	1.761452514648437	1.677831665039062	1.150775634765625	1.779285766601562	1.683612060546875	1.146151733398437	2.374470947265625	1.703921691894531	0.4920790710449219	2.462554931640625	1.714763916015625	0.3886370544433594	2.6605546875	1.741118408203125	0.1758967895507813	2.80938037109375	1.764403747558594	-0.01531428146362305	2.8952568359375	1.781231018066406	-0.07767037200927734
203	6.733333999999999	2.386728759765625	1.196684280395508	0.5219498291015625	2.348106689453125	1.376939758300781	0.5044617004394532	2.32306201171875	1.522543090820312	0.4950989074707031	2.360600341796875	1.742076416015625	0.5293781127929688	2.333459716796875	1.705322265625	0.551755126953125	2.239172119140625	1.712786743164063	0.6660775756835937	2.027591430664062	1.697604248046875	0.8591387939453125	1.839227661132812	1.686672668457031	1.008649719238281	1.825182006835937	1.752463500976563	1.082565307617188	1.725153686523438	1.702815002441406	1.092951904296875	1.705988891601562	1.677830688476563	1.037435668945313	2.37692822265625	1.705790649414062	0.4970811767578125	2.463943359375	1.716218994140625	0.3924301147460937	2.646418212890625	1.740268737792969	0.1654136657714844	2.76917626953125	1.765411804199219	-0.04370060729980469	2.853354248046875	1.774430419921875	-0.1101350173950195
204	6.766667	2.3860087890625	1.196887573242188	0.5218834228515625	2.3482724609375	1.376883850097656	0.5074913024902343	2.322177001953125	1.52179052734375	0.4991056823730469	2.36094921875	1.740676452636719	0.5304126586914063	2.333927001953125	1.704456176757812	0.5533580322265625	2.23882666015625	1.709321044921875	0.6664110717773437	2.019508544921875	1.695575317382813	0.8490501708984375	1.835542724609375	1.684023010253906	1.00247119140625	1.828313720703125	1.73756396484375	1.086105590820313	1.72452880859375	1.697188659667969	1.077063110351562	1.723733154296875	1.681737060546875	1.082287719726563	2.376755126953125	1.704080810546875	0.4985160522460937	2.464609375	1.714419067382813	0.3952403564453125	2.64049755859375	1.732504577636719	0.1639368286132812	2.748497802734375	1.758902465820313	-0.05197851181030273	2.82126806640625	1.782701843261719	-0.1270194931030273
205	6.799999999999999	2.386705322265625	1.195831619262695	0.5215724487304687	2.348318359375	1.375063781738281	0.5073111572265625	2.3216826171875	1.519377197265625	0.4991110534667969	2.358442626953125	1.73758837890625	0.5321013793945313	2.331427001953125	1.701184204101562	0.5543778076171875	2.238787109375	1.7097958984375	0.6685948486328125	2.011543212890625	1.687890441894531	0.8388243408203125	1.820080932617187	1.669517822265625	0.9807150268554687	1.805062377929687	1.715361633300781	1.067431518554687	1.699726684570313	1.679934387207031	1.06045751953125	1.707001098632813	1.6685517578125	1.062814453125	2.374884521484375	1.701403503417969	0.5003324890136719	2.464558349609375	1.715435119628906	0.3996917114257812	2.63866162109375	1.725708435058594	0.1677912902832031	2.7267568359375	1.742834594726562	-0.05699711990356445	2.79776025390625	1.756086975097656	-0.1357291717529297
206	6.833333999999999	2.386963134765625	1.196987075805664	0.5218333129882813	2.348734619140625	1.37653857421875	0.5070909118652344	2.322839599609375	1.521247924804688	0.4989619445800781	2.36235205078125	1.7394833984375	0.531213623046875	2.3351572265625	1.703342529296875	0.5538945922851563	2.243521728515625	1.711085754394531	0.6693048706054687	2.013525024414062	1.684740051269531	0.835991455078125	1.810681640625	1.663323608398438	0.9613750610351562	1.804487182617188	1.693354675292969	1.055930053710938	1.695387084960938	1.67077392578125	1.050517333984375	1.699067138671875	1.658112365722656	1.04540478515625	2.378076904296875	1.703011840820313	0.4992696533203125	2.46571337890625	1.714531677246094	0.3962300109863282	2.631026123046875	1.718053283691406	0.1571808471679688	2.72484765625	1.729681213378906	-0.06608563995361329	2.79586279296875	1.738507507324219	-0.1456727600097656
207	6.866667	2.385117919921875	1.197740570068359	0.5208368530273437	2.347610595703125	1.376543884277344	0.5039971923828125	2.32390185546875	1.521030883789062	0.4953426818847656	2.36582861328125	1.738200805664063	0.525801025390625	2.338580078125	1.702615356445313	0.54886572265625	2.249629638671875	1.71004931640625	0.6656751098632813	2.020363037109375	1.673757080078125	0.8296301879882813	1.816427856445312	1.646960876464844	0.9503943481445313	1.838145874023438	1.6807919921875	1.040892578125	1.7332919921875	1.644719909667969	1.033653198242187	1.724132080078125	1.618863586425781	1.03824072265625	2.38081103515625	1.701519470214844	0.4940485534667969	2.47021728515625	1.710070556640625	0.3929343566894531	2.6304111328125	1.7071025390625	0.1517387237548828	2.7231953125	1.71548876953125	-0.07111056518554687	2.793547607421875	1.722814819335937	-0.1508940887451172
208	6.9	2.38746337890625	1.202237533569336	0.5215783081054688	2.348989013671875	1.381281402587891	0.50556640625	2.325348388671875	1.526139831542969	0.4981327209472656	2.370231201171875	1.743402099609375	0.5268895874023437	2.34271923828125	1.708221130371094	0.5504727783203125	2.25255419921875	1.713080139160156	0.6668492431640625	2.017442993164063	1.666176330566406	0.8204781494140625	1.818880249023437	1.627000732421875	0.94757421875	1.8367978515625	1.667614074707031	1.03631103515625	1.734011352539063	1.627261474609375	1.022060180664063	1.717709106445312	1.607560485839844	1.029410888671875	2.384509765625	1.706274353027344	0.495172119140625	2.472824951171875	1.712372924804688	0.3925765686035156	2.627886962890625	1.697834838867188	0.1477901306152344	2.7197880859375	1.692690856933594	-0.07603609466552734	2.78311181640625	1.705826721191406	-0.1610700836181641
209	6.933334	2.386003662109375	1.201639389038086	0.5210241088867188	2.348072998046875	1.380079711914062	0.5060286560058593	2.323935546875	1.524231079101563	0.4988679809570313	2.36613037109375	1.740747619628906	0.5298001098632813	2.33881005859375	1.705255737304687	0.5526669311523438	2.250945068359375	1.711045104980469	0.6699601440429688	2.0154814453125	1.661534362792969	0.8199326782226563	1.819669311523437	1.619837707519531	0.9485646362304687	1.845975341796875	1.634317504882812	1.042686401367187	1.744037963867187	1.591070617675781	1.037299560546875	1.71083837890625	1.595707580566406	1.025737426757813	2.381087890625	1.704183776855469	0.4980890808105469	2.471261474609375	1.714255920410156	0.3982244873046875	2.626288330078125	1.693202270507812	0.1553665161132813	2.709682861328125	1.681408447265625	-0.07041251373291016	2.7960283203125	1.676052062988281	-0.1323112945556641
210	6.966666999999999	2.38546533203125	1.201033187866211	0.5206100463867187	2.347666015625	1.378718383789062	0.5052741088867188	2.324620361328125	1.522467346191406	0.4984198608398437	2.363670166015625	1.7390478515625	0.5264718627929688	2.33696240234375	1.703616149902344	0.5497096557617187	2.25427978515625	1.713736328125	0.6697103271484375	2.022833374023437	1.658160583496094	0.821650146484375	1.82893115234375	1.611478454589844	0.9496968383789063	1.856826782226562	1.617620544433594	1.043858642578125	1.748649047851563	1.597252807617187	1.052504638671875	1.745954833984375	1.562914978027344	1.033423828125	2.37905517578125	1.702443908691406	0.49534130859375	2.47125146484375	1.719476135253906	0.3990628967285156	2.62420947265625	1.677355529785156	0.1590267333984375	2.71620556640625	1.645199829101562	-0.06030668258666992	2.79949951171875	1.654523864746094	-0.1251153182983399
211	7	2.385369140625	1.200996887207031	0.5191834716796875	2.347742919921875	1.377893218994141	0.505564208984375	2.3227138671875	1.520542114257812	0.4986488342285156	2.358511474609375	1.736487976074219	0.526890869140625	2.332213134765625	1.700891418457031	0.5497848510742187	2.25234619140625	1.713751098632812	0.6705118408203125	2.028011840820313	1.651216918945313	0.8276221313476563	1.83981201171875	1.598728149414062	0.9596078491210938	1.834255004882813	1.588940979003906	1.056849243164063	1.730164916992188	1.55390380859375	1.058862182617188	1.75633935546875	1.541633972167969	1.053359008789063	2.374548095703125	1.700281372070312	0.4960472717285156	2.46690625	1.715662109375	0.4006163024902344	2.632825927734375	1.672135681152344	0.1714641571044922	2.733926513671875	1.639011169433594	-0.04229335403442383	2.821019287109375	1.638236694335938	-0.1016533126831055
212	7.033334	2.3849189453125	1.201508361816406	0.5189840087890625	2.346482177734375	1.378237335205078	0.5047082824707031	2.320884765625	1.520805541992188	0.4972689514160156	2.356387939453125	1.737166625976562	0.5231514282226563	2.330233154296875	1.701749084472656	0.5465167236328125	2.252501953125	1.71699462890625	0.6684097290039063	2.038233276367187	1.650339660644531	0.8375726928710937	1.84955859375	1.594665100097656	0.9676947631835937	1.840756469726563	1.586150695800781	1.064847290039062	1.740412353515625	1.545356262207031	1.083310913085938	1.770591552734375	1.541478881835938	1.069824951171875	2.372385009765625	1.700660949707031	0.4926153869628906	2.4644931640625	1.713090942382812	0.39645654296875	2.63855126953125	1.664791442871094	0.1742915191650391	2.745039794921875	1.628471069335938	-0.03639288330078125	2.836239501953125	1.625375244140625	-0.0892070541381836
213	7.066666999999999	2.384575927734375	1.201247665405274	0.5192327270507813	2.344783935546875	1.377824829101562	0.5035686645507812	2.316798583984375	1.520026306152344	0.4939832763671875	2.35298876953125	1.736443420410156	0.5211049194335937	2.32659814453125	1.700947509765625	0.5442369995117188	2.248311767578125	1.717204467773437	0.6658912353515625	2.049185546875	1.641206420898437	0.8496533813476562	1.862258911132812	1.5799228515625	0.980386474609375	1.852215454101563	1.58339453125	1.0778701171875	1.752560791015625	1.5442109375	1.103209350585937	1.791722412109375	1.535348510742188	1.090443603515625	2.368990478515625	1.699984802246094	0.490397705078125	2.461310791015625	1.710311401367187	0.393928466796875	2.644230224609375	1.657317993164062	0.1795629577636719	2.769134033203125	1.614589477539063	-0.01989379501342773	2.86049072265625	1.630487915039063	-0.07038385772705077
214	7.1	2.38411279296875	1.201335052490234	0.5192489624023438	2.3448056640625	1.378006774902344	0.5032465515136719	2.316741943359375	1.520162719726562	0.4930415954589843	2.35289013671875	1.736835388183594	0.518269775390625	2.326503173828125	1.70153515625	0.5417127075195313	2.24963623046875	1.718269287109375	0.6642194213867187	2.05828466796875	1.641717468261719	0.8558797607421875	1.876033325195313	1.57912451171875	0.992498291015625	1.868986450195312	1.585614074707031	1.090098999023438	1.7731435546875	1.548810119628906	1.129724731445312	1.82038525390625	1.539243041992187	1.111118408203125	2.368902099609375	1.700109130859375	0.4878815002441406	2.46263916015625	1.708936950683594	0.3926207275390625	2.6525810546875	1.661564636230469	0.1830672760009766	2.784577392578125	1.624045654296875	-0.01286385917663574	2.876623779296875	1.631393676757813	-0.06408330535888672
215	7.133334	2.385823974609375	1.201587921142578	0.517848388671875	2.344059814453125	1.378500244140625	0.5009905700683593	2.316234619140625	1.521478393554688	0.4918982238769531	2.354385009765625	1.738732421875	0.5183192749023438	2.32772314453125	1.703334838867188	0.5418074951171875	2.2446611328125	1.715848876953125	0.6615619506835938	2.060201904296875	1.639729675292969	0.8619102172851563	1.891798583984375	1.57669287109375	1.016806335449219	1.866890014648438	1.598060607910156	1.109713256835938	1.790336303710937	1.54827392578125	1.172050903320313	1.811015380859375	1.547586791992188	1.1318603515625	2.370021728515625	1.701888793945312	0.4874869689941406	2.4609619140625	1.707580871582031	0.3884596252441406	2.657155029296875	1.665284973144531	0.1817421264648438	2.8084794921875	1.630227478027344	-0.001651003956794739	2.903569091796875	1.628439392089844	-0.04866500473022461
216	7.166667	2.38495263671875	1.200748474121094	0.5180654296875	2.343516357421875	1.377332794189453	0.502219970703125	2.314422119140625	1.519634094238281	0.4926899108886719	2.3495771484375	1.7371083984375	0.5163684692382813	2.32371826171875	1.701681518554687	0.5404196166992188	2.241751708984375	1.713245971679688	0.6605511474609375	2.06079248046875	1.640514404296875	0.8642654418945312	1.910133544921875	1.579645874023437	1.036384399414062	1.867713134765625	1.608408508300781	1.120232543945312	1.795048583984375	1.545527282714844	1.174328125	1.825238403320312	1.553269714355469	1.1475947265625	2.365416015625	1.70026025390625	0.4858656005859375	2.455163818359375	1.702844421386719	0.3861070861816406	2.66117138671875	1.672969848632813	0.1880113983154297	2.816261962890625	1.648334655761719	0.006916090965270996	2.91377978515625	1.649339172363281	-0.03413558197021484
217	7.199999999999999	2.383807861328125	1.201756958007812	0.5181693115234375	2.342064208984375	1.378731781005859	0.5015727844238281	2.31538671875	1.522022033691406	0.4936138000488281	2.350507568359375	1.740017395019531	0.5184049072265625	2.324353271484375	1.704418518066406	0.5421761474609375	2.237883056640625	1.712758544921875	0.659895751953125	2.0627666015625	1.6422060546875	0.8704741821289063	1.916318237304687	1.583060607910156	1.047676025390625	1.867779907226562	1.629335754394531	1.119889038085937	1.7945068359375	1.570245422363281	1.177930908203125	1.823056030273438	1.582615539550781	1.156447509765625	2.366645263671875	1.703162658691406	0.4878307495117187	2.4566396484375	1.707155822753906	0.3878293762207031	2.66293115234375	1.684192443847656	0.1879333648681641	2.82551220703125	1.664626281738281	0.01196184730529785	2.922637939453125	1.663791870117187	-0.03076229667663574
218	7.233333999999999	2.38411328125	1.200770034790039	0.5178571166992187	2.34429638671875	1.379217987060547	0.500236083984375	2.31744873046875	1.523232055664062	0.4900943603515625	2.35286328125	1.742394470214844	0.5161376953125	2.32630224609375	1.706530700683594	0.5396967163085937	2.234298095703125	1.706119873046875	0.654576416015625	2.060439208984375	1.643572082519531	0.8709347534179688	1.913491821289063	1.590973266601563	1.051667236328125	1.865638671875	1.643808288574219	1.12056982421875	1.785699829101562	1.605880676269531	1.188008911132812	1.821433227539063	1.597408874511719	1.160759521484375	2.369307373046875	1.705409118652344	0.4853821716308594	2.460228759765625	1.705099182128906	0.3850497131347656	2.666258544921875	1.68897412109375	0.1817430877685547	2.831573486328125	1.67520654296875	0.005792319774627686	2.923751953125	1.676428466796875	-0.04802850723266602
219	7.266667	2.38277099609375	1.200739730834961	0.517326904296875	2.34368701171875	1.379371398925781	0.4998553771972656	2.3190244140625	1.523873352050781	0.4911222229003906	2.355874755859375	1.742977172851563	0.515697509765625	2.329163330078125	1.707424255371094	0.5395594482421875	2.239277099609375	1.713914428710937	0.6559307250976563	2.05529541015625	1.659012268066406	0.8659129638671875	1.901110229492188	1.612952575683594	1.042361328125	1.857193725585937	1.663827392578125	1.115250732421875	1.785046875	1.606441040039063	1.177534912109375	1.81330419921875	1.617691711425781	1.15627197265625	2.37199658203125	1.705699096679687	0.4851220703125	2.464656494140625	1.708985534667969	0.3864403991699219	2.66532861328125	1.697242797851563	0.1775359039306641	2.827313232421875	1.687472229003906	-0.001760154962539673	2.917940185546875	1.691920043945312	-0.05799993896484375
220	7.299999999999999	2.385006103515625	1.200505783081055	0.5148251953125	2.3450322265625	1.379428497314453	0.4981702575683594	2.320778564453125	1.524402404785156	0.4908680419921875	2.356814697265625	1.744048706054687	0.5162109375	2.330291748046875	1.708207336425781	0.5400831298828125	2.2389697265625	1.711170715332031	0.6558826904296875	2.051109375	1.662765014648437	0.8648636474609375	1.894144165039062	1.622185302734375	1.040907836914063	1.848655639648437	1.687804138183594	1.100046752929688	1.784181274414063	1.634964111328125	1.174090087890625	1.796809448242187	1.637465454101563	1.149213989257813	2.37302783203125	1.706880859375	0.4853672180175782	2.464647216796875	1.710069274902344	0.3853167419433594	2.663075927734375	1.708999328613281	0.1730945587158203	2.813201416015625	1.708679809570313	-0.0171625919342041	2.900865966796875	1.71901123046875	-0.07760745239257813
221	7.333333999999999	2.38480126953125	1.199677764892578	0.5146251220703125	2.3472890625	1.379212615966797	0.4972960205078125	2.3254873046875	1.524683532714844	0.4898893127441406	2.36156982421875	1.744192749023437	0.5177377319335937	2.335000732421875	1.708064208984375	0.5412037353515625	2.243037841796875	1.714265258789063	0.6565100708007813	2.046655395507813	1.671427795410156	0.8590695190429688	1.882442993164062	1.635495300292969	1.02967626953125	1.835718505859375	1.696259094238281	1.093017211914062	1.76647412109375	1.637531433105469	1.157875854492187	1.782720092773437	1.6442568359375	1.13602099609375	2.37781396484375	1.707341003417969	0.4864698791503906	2.4677060546875	1.711607727050781	0.38476611328125	2.661388427734375	1.716688781738281	0.1679641418457031	2.79591259765625	1.724339172363281	-0.03370332717895508	2.873332763671875	1.744895446777344	-0.1047412338256836
222	7.366667	2.383608642578125	1.198954391479492	0.515255859375	2.347335693359375	1.378558685302735	0.4995221862792969	2.324217529296875	1.523529235839844	0.491469482421875	2.361468505859375	1.74230615234375	0.5203521118164063	2.334921142578125	1.70622802734375	0.543728515625	2.24328173828125	1.710109924316406	0.6590618286132812	2.038385375976563	1.671595764160156	0.853173828125	1.8689521484375	1.63922705078125	1.018723266601562	1.822724487304688	1.69840576171875	1.0836357421875	1.753977661132812	1.633724060058594	1.142769165039063	1.771235107421875	1.643684753417969	1.12597021484375	2.37730810546875	1.705630798339844	0.4888168029785157	2.46654296875	1.711995178222656	0.3869625854492187	2.65171435546875	1.717241882324219	0.1635150909423828	2.780879150390625	1.725411865234375	-0.04110154342651367	2.856896728515625	1.74961572265625	-0.1122218399047852
223	7.4	2.38200634765625	1.197649826049805	0.5160697631835938	2.34600390625	1.37684423828125	0.5008873901367188	2.32379638671875	1.521607849121094	0.4939116516113281	2.36034375	1.739593078613281	0.5248944702148437	2.333687255859375	1.70338525390625	0.5476412353515625	2.240363525390625	1.708693176269531	0.6610396118164062	2.035237060546875	1.676831665039062	0.8549793090820312	1.863937622070313	1.650053771972656	1.018658874511719	1.804071655273437	1.718318359375	1.058095703125	1.725561401367188	1.662315124511719	1.113223022460937	1.755181762695313	1.646252563476562	1.107673828125	2.376507568359375	1.703300964355469	0.4933031005859375	2.466474609375	1.710297180175781	0.3926311340332031	2.642333251953125	1.717608276367188	0.1628322601318359	2.754263671875	1.729900390625	-0.05075727462768555	2.8372158203125	1.752941162109375	-0.1135951461791992
224	7.433334	2.3817421875	1.197628341674805	0.5159021606445312	2.34567236328125	1.376796173095703	0.5006750793457031	2.3232177734375	1.52150537109375	0.4935114135742187	2.359038818359375	1.739685607910156	0.52388525390625	2.332509521484375	1.703453186035156	0.5467357788085937	2.238825439453125	1.708697692871094	0.6598302001953125	2.032046264648438	1.676755432128906	0.8519731445312499	1.858581176757812	1.649941650390625	1.013332580566406	1.795426635742188	1.717334838867187	1.04894091796875	1.717118530273438	1.660132629394531	1.103105346679687	1.744693725585938	1.645324584960937	1.096942749023438	2.3753173828125	1.70336279296875	0.4923922729492187	2.46486376953125	1.710241516113281	0.3913468322753906	2.638657958984375	1.716561584472656	0.15997119140625	2.746284423828125	1.727862731933594	-0.05586014556884766	2.82589208984375	1.749924682617187	-0.123204948425293
225	7.466666999999999	2.38321484375	1.198547637939453	0.5173856201171875	2.345665771484375	1.378569946289062	0.5015927429199218	2.321972412109375	1.524009704589844	0.4939024047851562	2.3621962890625	1.742368347167969	0.5278384399414062	2.335019775390625	1.706004760742188	0.5504346923828125	2.245353271484375	1.709783386230469	0.667986572265625	2.0184423828125	1.679721008300781	0.8392882690429687	1.81289892578125	1.657656616210938	0.9611220703125	1.777903442382812	1.707760131835937	1.03979541015625	1.701634399414063	1.633990478515625	1.074981811523438	1.718759887695313	1.645531555175781	1.07023095703125	2.377678955078125	1.706062866210937	0.4954111022949219	2.46604443359375	1.713398681640625	0.3922159729003906	2.630401123046875	1.715427673339844	0.1517137145996094	2.729215576171875	1.726585754394531	-0.06999916076660156	2.800561279296875	1.746449340820313	-0.1475945434570312
226	7.5	2.3824951171875	1.19732551574707	0.5167011108398437	2.34416259765625	1.376181610107422	0.5021377868652344	2.319555908203125	1.52063427734375	0.49522314453125	2.36021240234375	1.737698120117187	0.5282899169921875	2.33307763671875	1.701701416015625	0.5508613891601563	2.2474189453125	1.710522766113281	0.6700380249023438	2.016408447265625	1.679010559082031	0.8326005859375	1.809884643554688	1.657164916992187	0.9499851684570313	1.76954541015625	1.704714721679688	1.02693212890625	1.691657348632813	1.633939147949219	1.062651245117187	1.70338232421875	1.638743347167969	1.046659912109375	2.375499267578125	1.7014560546875	0.4961683044433594	2.4673544921875	1.712466369628906	0.3974894409179687	2.622489990234375	1.709147705078125	0.1529631805419922	2.70925439453125	1.719921081542969	-0.07223488616943359	2.776967041015625	1.746000366210938	-0.1503808441162109
227	7.533334	2.380880126953125	1.197805618286133	0.5165260009765625	2.344410400390625	1.376440277099609	0.5013114929199218	2.321124267578125	1.520638122558594	0.4937367858886719	2.363431884765625	1.737103942871094	0.5240816650390625	2.3362841796875	1.701652893066406	0.5471625366210937	2.251963134765625	1.71542333984375	0.6662876586914063	2.0214765625	1.670943481445312	0.8250493774414063	1.809195922851563	1.642361999511719	0.9284515380859375	1.786295043945312	1.663625305175781	1.022123840332031	1.68754931640625	1.616867126464844	1.04060400390625	1.71361865234375	1.619951599121094	1.032284057617187	2.378187744140625	1.700518676757813	0.4923403625488281	2.469193603515625	1.7100556640625	0.393270263671875	2.623035888671875	1.700019226074219	0.1491246948242188	2.69845556640625	1.710964904785156	-0.07936018371582031	2.756955810546875	1.739311767578125	-0.1634958648681641
228	7.566666999999999	2.38217333984375	1.200167037963867	0.5163477783203125	2.346410888671875	1.378954925537109	0.5011475830078125	2.32412451171875	1.523331665039062	0.4938436584472656	2.3675771484375	1.7397216796875	0.523173095703125	2.3404267578125	1.704466369628906	0.5465541381835938	2.254634521484375	1.71318798828125	0.6651128540039063	2.024328735351562	1.659047485351563	0.8211371459960938	1.811781494140625	1.623377075195312	0.921778564453125	1.78157177734375	1.6523017578125	1.011236450195313	1.68073388671875	1.609534912109375	1.028043090820312	1.70674609375	1.612187866210937	1.018644226074219	2.381963623046875	1.70296337890625	0.4914584045410156	2.472000732421875	1.710684204101562	0.3913415222167969	2.622401123046875	1.694943725585937	0.1453432006835937	2.695571533203125	1.699677001953125	-0.08409648895263672	2.763738037109375	1.718815734863281	-0.1634231567382813
229	7.6	2.379849853515625	1.200303970336914	0.516864013671875	2.344106689453125	1.377440643310547	0.5018641967773437	2.322501220703125	1.520632141113281	0.4952511901855469	2.363500732421875	1.735509948730469	0.5242032470703125	2.337060791015625	1.700287414550781	0.5474866333007813	2.25797314453125	1.714190551757813	0.6685745849609375	2.022579711914063	1.65095654296875	0.808141845703125	1.82545751953125	1.59786376953125	0.9260213623046875	1.776810180664063	1.646780212402344	0.9954419555664062	1.68444287109375	1.597794006347656	1.029058349609375	1.70594287109375	1.602242736816406	1.006824279785156	2.377985107421875	1.699238891601563	0.4926912536621094	2.467559326171875	1.708618835449219	0.393925048828125	2.617267822265625	1.686049743652344	0.1510695953369141	2.689541748046875	1.681653747558594	-0.07640458679199219	2.75244140625	1.699683776855469	-0.1590079345703125
230	7.633334	2.380359619140625	1.201683166503906	0.5163651733398438	2.3440859375	1.379136566162109	0.5024864196777343	2.321369384765625	1.522442687988281	0.4963913269042969	2.3588525390625	1.738343688964844	0.5255186157226562	2.332202392578125	1.702812805175781	0.5482794189453125	2.251685546875	1.716685668945312	0.6687405395507813	2.023059326171875	1.640782897949219	0.8141361694335938	1.83184912109375	1.577031311035156	0.93720361328125	1.767038940429688	1.621719482421875	0.995647216796875	1.68630029296875	1.558944641113281	1.036210205078125	1.709237915039062	1.586736999511719	1.014061218261719	2.37468115234375	1.702068481445313	0.4945185546875	2.467353271484375	1.712734436035156	0.3984528198242188	2.617488525390625	1.679465393066406	0.1564864654541016	2.688913818359375	1.664831604003906	-0.07127755737304688	2.750129150390625	1.684202758789062	-0.1550755310058594
231	7.666667	2.379757080078125	1.200793075561523	0.5166956787109375	2.343759521484375	1.378259063720703	0.5025054931640625	2.32222705078125	1.52174462890625	0.4966945190429687	2.361696044921875	1.737400573730469	0.5248248901367187	2.334773681640625	1.702211242675781	0.54778466796875	2.25404345703125	1.717114379882812	0.6679613037109375	2.027727783203125	1.636181762695312	0.814201416015625	1.838284057617187	1.568246215820313	0.9377151489257812	1.768948974609375	1.613742736816406	0.9900009765625	1.708849975585937	1.533989562988281	1.036151000976562	1.71871435546875	1.563334106445312	1.019322631835937	2.37713818359375	1.700856750488281	0.4939542541503906	2.4699140625	1.712081665039062	0.3980715637207031	2.62416259765625	1.678682861328125	0.1587597808837891	2.69861181640625	1.659524719238281	-0.06767066955566406	2.773098388671875	1.649189086914062	-0.1417467346191406
232	7.699999999999999	2.379285888671875	1.199816162109375	0.51711962890625	2.34316796875	1.376575897216797	0.5035574951171875	2.32256396484375	1.519671142578125	0.4991705017089844	2.35617138671875	1.735471618652344	0.5269888916015625	2.330152099609375	1.699779296875	0.5497866821289062	2.25230224609375	1.716908996582031	0.6708720092773437	2.031602416992187	1.625820678710937	0.817596923828125	1.847003173828125	1.54943505859375	0.9417361450195313	1.785567749023437	1.592901794433594	1.003961303710937	1.720210693359375	1.5189072265625	1.051506713867187	1.734143798828125	1.550540344238281	1.031760986328125	2.37264599609375	1.699427673339844	0.4963865661621094	2.465395263671875	1.713581420898437	0.4016057739257812	2.624201904296875	1.662317077636719	0.1699041748046875	2.712934814453125	1.621405639648438	-0.04731556701660156	2.8001357421875	1.611079772949219	-0.105145263671875
233	7.733333999999999	2.3792939453125	1.201312042236328	0.5181511840820312	2.342646484375	1.378343200683594	0.5038520202636719	2.318720947265625	1.521146667480469	0.4965103149414062	2.35628955078125	1.736892028808594	0.52381201171875	2.329563720703125	1.701653259277344	0.5467540893554688	2.250913330078125	1.716795593261719	0.6679981079101562	2.0411455078125	1.620400207519531	0.8280331420898438	1.859043701171875	1.539595031738281	0.9541034545898438	1.806268676757812	1.587040710449219	1.021516540527344	1.739969482421875	1.512767517089844	1.067907348632813	1.767258422851562	1.515603088378906	1.05738671875	2.37215771484375	1.700387329101563	0.4932410888671875	2.46533154296875	1.71172998046875	0.3980548400878906	2.63352880859375	1.653203063964844	0.1739924468994141	2.737897216796875	1.607253112792969	-0.0357605209350586	2.827233154296875	1.598391357421875	-0.09096784973144531
234	7.766667	2.37974560546875	1.201048446655273	0.5179190673828125	2.342944091796875	1.378391143798828	0.5039215698242188	2.3210703125	1.521866455078125	0.4986434631347657	2.35824853515625	1.738393981933594	0.5232210693359375	2.331606689453125	1.703321166992187	0.5466956176757812	2.25327099609375	1.72086376953125	0.6681194458007812	2.05156005859375	1.618246215820312	0.8353306884765626	1.874082397460938	1.532199340820313	0.9652274169921875	1.839780395507812	1.574111450195312	1.0469619140625	1.764495239257813	1.508921752929687	1.093739501953125	1.794362915039063	1.509863189697266	1.078501342773438	2.37416796875	1.701485229492187	0.4930225219726562	2.467524169921875	1.711132202148438	0.397505859375	2.642500244140625	1.649586608886719	0.17888037109375	2.765458251953125	1.601817687988281	-0.02060903549194336	2.850381103515625	1.587588562011719	-0.08169214630126953
235	7.799999999999999	2.379104736328125	1.201673492431641	0.5174995727539062	2.34264404296875	1.379181793212891	0.5028743286132813	2.321784912109375	1.522923706054688	0.4976041259765625	2.357803466796875	1.740058898925781	0.5200123901367187	2.331452392578125	1.705022827148437	0.5439484252929687	2.2538876953125	1.724699768066406	0.6656764526367187	2.065628173828125	1.617270935058594	0.8454513549804688	1.89569970703125	1.526817443847656	0.9825847778320312	1.846509643554687	1.570974853515625	1.055106079101563	1.788422485351562	1.506571655273437	1.122950073242188	1.828297729492188	1.519663696289062	1.103765625	2.3738251953125	1.702934692382812	0.4900674133300781	2.466588134765625	1.712327331542969	0.3938026123046875	2.648940673828125	1.647613830566406	0.1819295501708984	2.79125830078125	1.595013549804687	-0.003179118156433105	2.868863037109375	1.589503112792969	-0.07466425323486328
236	7.833333999999999	2.376860595703125	1.1999873046875	0.5173314208984375	2.3388681640625	1.377556671142578	0.5027713317871094	2.315855712890625	1.521241394042969	0.4968337097167969	2.3484638671875	1.739316772460938	0.5197496337890625	2.322506591796875	1.703768127441406	0.5435711669921875	2.24413720703125	1.721511840820312	0.6654338989257812	2.07341064453125	1.612505249023438	0.8618839111328125	1.920136840820313	1.519365966796875	1.016549560546875	1.877679321289063	1.557460327148438	1.09663720703125	1.820716552734375	1.493751434326172	1.16642431640625	1.842369384765625	1.51214990234375	1.137028198242187	2.365221923828125	1.702416076660156	0.489760498046875	2.458600341796875	1.710477783203125	0.3935925903320313	2.660952880859375	1.6468271484375	0.1995155944824219	2.809788330078125	1.591892578125	0.01965867042541504	2.888906982421875	1.592600646972656	-0.05068268585205078
237	7.866667	2.3777646484375	1.199335845947266	0.5176934814453125	2.3392685546875	1.376899078369141	0.5032537536621093	2.315278076171875	1.520481750488281	0.4969608459472656	2.3454248046875	1.739147705078125	0.51864892578125	2.319925537109375	1.703410949707031	0.5427339477539063	2.24235986328125	1.721018859863281	0.6652155151367187	2.081386962890625	1.613561584472656	0.8707445678710938	1.94139013671875	1.522221496582031	1.038681274414063	1.906540405273438	1.559487121582031	1.122789672851563	1.851269653320313	1.493166290283203	1.191583129882813	1.87378173828125	1.52003955078125	1.164908935546875	2.362546875	1.702265625	0.48880078125	2.456060302734375	1.710880493164062	0.3927193298339844	2.667315673828125	1.651546020507813	0.20671826171875	2.83324658203125	1.5998349609375	0.04128479766845703	2.920367919921875	1.601235595703125	-0.01894114875793457
238	7.9	2.378398193359375	1.200096206665039	0.516864990234375	2.338396484375	1.377045501708984	0.5022980651855469	2.311513916015625	1.519832763671875	0.4946161499023438	2.339294921875	1.73839794921875	0.517190673828125	2.314323974609375	1.702320922851563	0.5411718139648437	2.23603271484375	1.7170615234375	0.6633187866210938	2.091026611328125	1.619432922363281	0.8844827270507812	1.956591552734375	1.533816467285156	1.059354125976562	1.93661279296875	1.581944519042969	1.142625122070313	1.854258666992187	1.559590759277344	1.212401977539062	1.905672729492188	1.532090942382812	1.1837685546875	2.356677734375	1.701900817871094	0.4871435241699218	2.44877783203125	1.7086328125	0.3898255310058594	2.67530517578125	1.664751403808594	0.2187496948242187	2.846530029296875	1.622742797851563	0.05649505615234375	2.938314208984375	1.61961669921875	0.004027586460113525
239	7.933334	2.377781005859375	1.201466018676758	0.5166031494140625	2.336227783203125	1.379226043701172	0.5005508117675781	2.3068134765625	1.522408935546875	0.4906987609863281	2.340970947265625	1.741689575195313	0.5126524047851563	2.315068603515625	1.706112976074219	0.5371116943359375	2.235459716796875	1.713197998046875	0.6602943725585938	2.099038330078125	1.626742553710937	0.893722900390625	1.971597900390625	1.553470581054687	1.081205688476562	1.943964233398437	1.612134765625	1.155893676757813	1.880341552734375	1.558990661621094	1.229698486328125	1.925638671875	1.542281494140625	1.20886962890625	2.357191650390625	1.704412719726562	0.4823281555175781	2.448744873046875	1.701546081542969	0.3830402526855469	2.68046435546875	1.668739318847656	0.2130941009521484	2.87261083984375	1.641239135742187	0.06981391906738281	2.967326904296875	1.641357727050781	0.02112092781066895
240	7.966666999999999	2.378876953125	1.20231086730957	0.51492431640625	2.337048095703125	1.380678192138672	0.4989634399414062	2.309903076171875	1.524948913574219	0.4909757690429687	2.34718115234375	1.744508972167969	0.513031982421875	2.32064453125	1.7091767578125	0.537530517578125	2.236268798828125	1.71523046875	0.6581854248046874	2.095479248046875	1.645070678710937	0.8956666259765625	1.977503784179687	1.586221984863281	1.0951103515625	1.9489033203125	1.639100219726563	1.174092407226563	1.893608154296875	1.580328735351562	1.2508671875	1.902150512695312	1.605118896484375	1.220165405273437	2.363001708984375	1.706871887207031	0.4826428833007813	2.455267333984375	1.707409729003906	0.3833277282714844	2.68727587890625	1.690900756835938	0.2097184600830078	2.8810654296875	1.677214050292969	0.06524103546142578	2.977048828125	1.680803283691406	0.01837649154663086
241	8	2.3788828125	1.199465621948242	0.5154022827148438	2.3378779296875	1.377658477783203	0.4978154296875	2.311021484375	1.521728576660156	0.4883969421386719	2.34575439453125	1.741388610839844	0.511055419921875	2.31939501953125	1.70578662109375	0.5352354736328125	2.23212158203125	1.707478088378906	0.6537481079101563	2.0906259765625	1.655319458007813	0.8950316162109375	1.973150268554688	1.611708984375	1.098325561523438	1.949315551757812	1.6676787109375	1.176616577148438	1.88291796875	1.626576293945313	1.25586376953125	1.9086494140625	1.607094787597656	1.224582641601563	2.362228759765625	1.704003601074219	0.4807984924316406	2.455404052734375	1.707396545410156	0.3826029663085938	2.68678564453125	1.704871154785156	0.2079385681152344	2.8800771484375	1.702793823242188	0.06261820983886719	2.974591064453125	1.716056945800781	0.01478987884521484
242	8.033334	2.377179443359375	1.197938079833984	0.5146809692382812	2.338217041015625	1.375813598632813	0.4977172546386719	2.3126123046875	1.519463134765625	0.488496826171875	2.34360693359375	1.738904968261719	0.5088397827148438	2.317982421875	1.703273254394531	0.5332996215820313	2.232267333984375	1.705919311523437	0.6521249389648438	2.090583740234375	1.671423645019531	0.8949837036132813	1.957094848632813	1.640142517089844	1.089224853515625	1.944905639648437	1.699646362304688	1.167032836914063	1.857588500976562	1.685590576171875	1.233718994140625	1.901618896484375	1.664434936523437	1.213147094726563	2.36058251953125	1.701663635253906	0.4790635681152344	2.454693115234375	1.70365087890625	0.3825602722167969	2.678339599609375	1.722984619140625	0.2011272583007812	2.864448974609375	1.738983154296875	0.04922282791137695	2.9534765625	1.759396057128906	-0.00511994218826294
243	8.066666999999999	2.377197021484375	1.196597854614258	0.5149277954101562	2.339284423828125	1.374264007568359	0.4989457702636719	2.314498779296875	1.517688720703125	0.4905213012695313	2.343989013671875	1.736197082519531	0.5157400512695313	2.31968212890625	1.699740051269531	0.540038330078125	2.230449951171875	1.703488220214844	0.6556962280273437	2.08894873046875	1.677119201660156	0.89875341796875	1.941654174804688	1.656871337890625	1.083428466796875	1.940738037109375	1.714791870117188	1.163009399414062	1.867642700195312	1.692762084960937	1.242833374023437	1.883135131835938	1.705234069824219	1.208232055664062	2.360193359375	1.700069458007813	0.48444189453125	2.448220947265625	1.702052062988281	0.3828598327636719	2.670907958984375	1.7321357421875	0.2030043640136719	2.843421875	1.758257568359375	0.03808234786987304	2.92888232421875	1.793490051269531	-0.01376020526885986
244	8.1	2.377010986328125	1.196230087280273	0.5155604248046874	2.341045654296875	1.374670745849609	0.501841064453125	2.316322265625	1.51829150390625	0.4941478576660156	2.34428857421875	1.736986389160156	0.5213114013671875	2.31906494140625	1.700358947753906	0.5444940795898437	2.228988525390625	1.706347839355469	0.65958154296875	2.08292578125	1.694854187011719	0.9014156494140625	1.909291137695313	1.694227355957031	1.063189086914063	1.922867431640625	1.739925415039063	1.149415405273438	1.827779418945312	1.739270080566406	1.205822143554687	1.85807861328125	1.713881225585937	1.190266357421875	2.361859375	1.700966125488281	0.4905523986816406	2.448915283203125	1.7062890625	0.3880835266113281	2.667511962890625	1.744749633789062	0.2043987121582031	2.809064208984375	1.785257141113281	0.01445928192138672	2.89221533203125	1.823318359375	-0.03931357955932617
245	8.133334	2.37676220703125	1.194769561767578	0.5156036987304687	2.343597412109375	1.373214477539062	0.5037262573242187	2.318909423828125	1.51628857421875	0.4956787109375	2.3452841796875	1.734208740234375	0.5241099243164062	2.320291015625	1.697421997070312	0.5468974609375	2.22982421875	1.704406799316406	0.6609505615234375	2.058621337890625	1.708517333984375	0.88466650390625	1.90451220703125	1.713238708496094	1.063953125	1.901795532226563	1.791182373046875	1.123579711914062	1.829140380859375	1.720470764160156	1.166675170898438	1.8202783203125	1.737457946777344	1.176420288085938	2.36314111328125	1.698607116699219	0.4933262634277344	2.450609619140625	1.711633544921875	0.3925469665527344	2.65206494140625	1.756013793945312	0.1929121398925781	2.78849365234375	1.797857055664063	0.0006190836429595947	2.877836181640625	1.830449340820313	-0.04552365875244141
246	8.166667	2.3776220703125	1.193831161499023	0.516258544921875	2.34474462890625	1.37188232421875	0.5054811706542969	2.32107568359375	1.514793273925781	0.498929931640625	2.34425830078125	1.732306457519531	0.5284400024414062	2.31994287109375	1.695131896972656	0.5510252075195312	2.23165185546875	1.703914367675781	0.666135498046875	2.047904296875	1.714589477539063	0.8784014892578125	1.862033081054687	1.725924865722656	1.0230654296875	1.88041650390625	1.782155212402344	1.101068237304687	1.772083862304688	1.796187683105469	1.112715209960937	1.797165161132813	1.762514770507813	1.132735229492188	2.36249755859375	1.697243591308594	0.4974917602539062	2.448016845703125	1.711155517578125	0.395659912109375	2.64280810546875	1.753736755371094	0.1902527618408203	2.7559462890625	1.797639465332031	-0.01540027523040772	2.836784912109375	1.834353942871094	-0.07221977233886719
247	8.199999999999999	2.37762451171875	1.193600051879883	0.5168514404296874	2.34456787109375	1.371465393066406	0.5062533569335937	2.320798583984375	1.514237487792969	0.4998766174316406	2.343855224609375	1.731525268554687	0.5296854858398438	2.3196396484375	1.694325561523438	0.5522394409179687	2.231268310546875	1.703298095703125	0.6671111450195313	2.046494262695313	1.715508972167969	0.8780706176757812	1.860627075195312	1.728570983886719	1.02225341796875	1.8631435546875	1.790696716308594	1.097760620117187	1.753515258789063	1.788618469238281	1.09281005859375	1.758733032226562	1.733688781738281	1.093273803710938	2.362037841796875	1.696561096191406	0.4986644287109375	2.44646533203125	1.710955078125	0.3961459350585937	2.6361220703125	1.755898864746094	0.1868269805908203	2.7386953125	1.799690368652344	-0.02407842826843262	2.8140068359375	1.839295166015625	-0.08613701629638672
248	8.233333999999999	2.37955224609375	1.193317962646484	0.5176403198242188	2.346452392578125	1.371577301025391	0.5102710571289063	2.3218583984375	1.514474304199219	0.5058557434082032	2.350529296875	1.731226379394531	0.5367875366210938	2.32550634765625	1.694460510253906	0.5593141479492187	2.2360322265625	1.703222045898438	0.673584716796875	2.017941528320312	1.722661865234375	0.8498154907226563	1.83653466796875	1.738687316894531	0.9997640991210938	1.850828857421875	1.794558532714844	1.07892333984375	1.747957275390625	1.793891479492188	1.0402529296875	1.728029541015625	1.775026123046875	1.056552490234375	2.367665283203125	1.695957641601562	0.5054122314453126	2.451447265625	1.711074645996094	0.4022447814941406	2.62253466796875	1.751126220703125	0.176100830078125	2.699445068359375	1.8065859375	-0.04316308975219726	2.775177001953125	1.837985168457031	-0.1094892120361328
249	8.266667	2.380240966796875	1.193473281860352	0.5178855590820313	2.347129150390625	1.371690734863281	0.5107426147460937	2.322784912109375	1.51460302734375	0.5067128601074219	2.35277734375	1.730985717773438	0.5385479736328125	2.327529296875	1.694290893554688	0.560909423828125	2.235988037109375	1.703088256835938	0.6734785766601562	2.008269775390625	1.719049560546875	0.8373280029296875	1.815560913085938	1.732675903320313	0.9725982055664063	1.815833129882813	1.789576232910156	1.05228076171875	1.71473486328125	1.781464660644531	1.010026916503906	1.703670288085938	1.758814880371094	1.031860595703125	2.3696982421875	1.695752563476562	0.5070376281738281	2.45165966796875	1.70961083984375	0.4022890319824219	2.612639404296875	1.743686950683594	0.1679877166748047	2.669328369140625	1.793117492675781	-0.05868481063842773	2.743295654296875	1.816032958984375	-0.1302264709472656
250	8.299999999999999	2.379013427734375	1.192502349853516	0.5205324096679688	2.345526123046875	1.370435516357422	0.5137427978515625	2.32195556640625	1.513322937011719	0.510820556640625	2.355966064453125	1.728705993652344	0.5434960327148437	2.330174560546875	1.692416564941406	0.565761474609375	2.23756689453125	1.703368713378906	0.6770302734375	1.998954833984375	1.713113098144531	0.824446533203125	1.794548828125	1.721902404785156	0.941169189453125	1.788775268554688	1.774693237304688	1.0232861328125	1.688992797851562	1.767084106445313	0.978255126953125	1.67949365234375	1.744898315429688	0.9980322265625	2.372098388671875	1.69336328125	0.5117938537597656	2.45237744140625	1.705235412597656	0.4057174377441407	2.6027060546875	1.733463134765625	0.1641078796386719	2.643189697265625	1.782899230957031	-0.06570491027832032	2.718271728515625	1.801919921875	-0.1370352172851562
251	8.333333999999999	2.3821728515625	1.194000564575195	0.52078759765625	2.344597900390625	1.371748291015625	0.5110937805175781	2.321235595703125	1.515285705566406	0.5085942077636719	2.361122802734375	1.730502319335937	0.5418880615234375	2.33415283203125	1.694747131347656	0.5640833129882813	2.241447509765625	1.704804931640625	0.6761383056640625	1.994230712890625	1.699159423828125	0.8112967529296875	1.773791748046875	1.703825927734375	0.8969033203125	1.7733720703125	1.751354553222656	0.9828312377929688	1.666742553710937	1.727208740234375	0.9690726928710938	1.65202783203125	1.737628112792969	0.9590142211914062	2.376479736328125	1.694633239746094	0.51006298828125	2.460158447265625	1.707629272460938	0.4060682678222656	2.584295166015625	1.725333129882813	0.1477549743652344	2.61848193359375	1.764498107910156	-0.08605326843261719	2.686177978515625	1.775932434082031	-0.1664620666503906
252	8.366667	2.382688232421875	1.195179229736328	0.5213629150390625	2.342899169921875	1.372622619628906	0.5108406066894531	2.319168212890625	1.516282775878906	0.508670166015625	2.362591796875	1.730717407226563	0.5442825317382812	2.334933349609375	1.695153442382813	0.5660697631835937	2.241970458984375	1.704322814941406	0.678216796875	1.988460327148438	1.68723681640625	0.800887939453125	1.762545288085938	1.68607470703125	0.8718790893554688	1.744609375	1.722671264648437	0.9613499755859375	1.636861450195312	1.701332946777344	0.9510269165039062	1.641209228515625	1.711171752929687	0.9455219116210938	2.37745751953125	1.694875244140625	0.51210009765625	2.46383447265625	1.709045959472656	0.4102787170410157	2.57003173828125	1.716877197265625	0.1432410430908203	2.598541259765625	1.746961975097656	-0.09295713806152343	2.65945654296875	1.755807800292969	-0.1790802154541015
253	8.4	2.382879150390625	1.196187805175781	0.52132080078125	2.343173828125	1.373739837646484	0.5109470520019531	2.318926025390625	1.517373718261719	0.5085214233398437	2.36456884765625	1.731432556152344	0.544218505859375	2.336366455078125	1.696188720703125	0.56587841796875	2.243009521484375	1.704175231933594	0.6778707275390625	1.984907348632813	1.6765859375	0.7887708129882812	1.759193969726562	1.659034118652344	0.8585764770507812	1.745343872070312	1.69456201171875	0.9492427978515625	1.643556762695312	1.657564208984375	0.9279680786132812	1.633818725585938	1.6695615234375	0.9260809326171875	2.3792314453125	1.695377868652344	0.5121459350585937	2.46753271484375	1.708753112792969	0.4118014526367187	2.56035888671875	1.699539245605469	0.1397381744384766	2.592253173828125	1.7007431640625	-0.09804056549072265	2.654951416015625	1.720493408203125	-0.1810748748779297
254	8.433334	2.38444287109375	1.198691925048828	0.5211937866210937	2.344661376953125	1.376789459228516	0.511519775390625	2.320782958984375	1.520908813476562	0.5098325500488281	2.367513671875	1.735601440429687	0.5441474609375	2.339350830078125	1.700443725585937	0.56631689453125	2.245732666015625	1.705070129394531	0.6788123779296875	1.988271728515625	1.659280700683594	0.787164794921875	1.758725219726563	1.6327939453125	0.8423789672851563	1.7587509765625	1.665650756835938	0.9353792114257813	1.6569091796875	1.626559204101563	0.9166599731445313	1.639793334960937	1.623323059082031	0.9107664184570312	2.38179345703125	1.699251770019531	0.5120130615234375	2.4693095703125	1.705201904296875	0.4097799072265625	2.561737060546875	1.680739685058594	0.1376730804443359	2.578538330078125	1.682253784179688	-0.1023169326782227	2.65404150390625	1.697079406738281	-0.1755161437988281
255	8.466666999999999	2.3844423828125	1.19904655456543	0.5211463623046875	2.34641650390625	1.376521240234375	0.5108369140625	2.3227666015625	1.519887634277344	0.507763671875	2.368490234375	1.733857849121094	0.5404562377929687	2.3407744140625	1.698874938964844	0.5628759765625	2.251552978515625	1.704505249023438	0.6778851928710937	1.997885009765625	1.645307800292969	0.7848550415039063	1.770112915039062	1.614646545410156	0.8399712524414062	1.766713256835938	1.626663513183594	0.9372955932617187	1.669566772460938	1.587585998535156	0.9032496337890625	1.64881396484375	1.588214782714844	0.8982020263671875	2.382658935546875	1.697589538574219	0.5085936889648438	2.47186669921875	1.705747436523438	0.4089249877929688	2.558762451171875	1.65899560546875	0.1395063171386719	2.584284423828125	1.638098083496094	-0.09754456329345704	2.659375244140625	1.652130676269531	-0.1705271911621094
256	8.5	2.382432373046875	1.199545822143555	0.5204097290039063	2.34561328125	1.377285949707031	0.5111731872558594	2.32466064453125	1.521063842773438	0.510322998046875	2.368699951171875	1.735247741699219	0.5435401000976563	2.341305908203125	1.699989929199219	0.56589599609375	2.249850830078125	1.696716979980469	0.679181396484375	2.0053505859375	1.6144423828125	0.7918946533203125	1.773508056640625	1.582192687988281	0.8241185302734375	1.74567431640625	1.574737670898438	0.9178883666992188	1.639478393554687	1.546120544433594	0.9224567260742188	1.699374755859375	1.52185498046875	0.9159596557617188	2.383109619140625	1.699192626953125	0.5115640869140625	2.4685224609375	1.701340026855469	0.4083690490722656	2.564559814453125	1.63558056640625	0.1461985778808594	2.589156494140625	1.602453796386719	-0.08949060821533203	2.645634033203125	1.624566772460938	-0.1759636688232422
257	8.533334	2.38413525390625	1.200817230224609	0.5222645263671875	2.345589111328125	1.378103149414063	0.512405517578125	2.321663818359375	1.521352600097656	0.5098163452148438	2.365904541015625	1.73524365234375	0.5442030029296875	2.338268798828125	1.699970336914062	0.5662015991210938	2.24799853515625	1.694658996582031	0.680302734375	2.011509887695313	1.591944641113281	0.793132080078125	1.781203979492187	1.549973022460938	0.8246664428710937	1.763822387695313	1.547762023925781	0.9211570434570312	1.670615478515625	1.491733764648437	0.9379981079101563	1.724171875	1.480095031738281	0.9230988159179687	2.380477294921875	1.699292236328125	0.512207275390625	2.46774267578125	1.7002109375	0.4106068115234375	2.5662880859375	1.616192321777344	0.1547503204345703	2.605456298828125	1.561545532226563	-0.07481011962890625	2.681528076171875	1.568597717285156	-0.1477014465332031
258	8.566666999999999	2.38343896484375	1.200366424560547	0.52237548828125	2.344625	1.377025482177734	0.5144186401367188	2.31925732421875	1.519510009765625	0.5124346313476562	2.357876708984375	1.7342080078125	0.5433272705078125	2.331211669921875	1.69872705078125	0.5657820434570312	2.24296240234375	1.690026489257813	0.6805927734375	2.018284301757812	1.5808447265625	0.8080394897460937	1.798858764648438	1.51711962890625	0.8645299072265625	1.788505126953125	1.517173095703125	0.9616987915039062	1.698074340820312	1.455153717041016	0.96173486328125	1.807995239257812	1.465417907714844	0.9736627807617187	2.37334228515625	1.698260803222656	0.512034912109375	2.4647177734375	1.701584655761719	0.4148213195800781	2.575350830078125	1.610797119140625	0.1675048828125	2.61954833984375	1.547571411132812	-0.05801715087890625	2.71236865234375	1.531607421875	-0.1049206008911133
259	8.6	2.3822138671875	1.200883697509766	0.5220158081054688	2.34502490234375	1.376743194580078	0.5138277587890625	2.321537841796875	1.518652404785156	0.5121622924804687	2.354481689453125	1.733403869628906	0.5394161376953125	2.328922119140625	1.697832946777344	0.5623343505859375	2.246512939453125	1.697082885742188	0.6806366577148437	2.0429384765625	1.569643920898438	0.822046630859375	1.829961669921875	1.494357604980469	0.8828222045898437	1.804460571289062	1.492561492919922	0.976515625	1.71006494140625	1.439717163085938	0.989696533203125	1.809703002929687	1.429584320068359	0.9828663330078125	2.370720947265625	1.697593505859375	0.5088590393066407	2.461719482421875	1.706264099121094	0.4127503356933594	2.587413818359375	1.598446655273438	0.1820484619140625	2.651763916015625	1.519042175292969	-0.03165459632873535	2.74322705078125	1.514305114746094	-0.08212080383300781
260	8.633334	2.38121435546875	1.201853775024414	0.5229200439453126	2.343286865234375	1.377686737060547	0.5116415710449219	2.32014404296875	1.51985400390625	0.5079749755859375	2.357017822265625	1.734349609375	0.5350975952148438	2.33126220703125	1.699079345703125	0.5584323120117187	2.249329345703125	1.700122192382812	0.6773500366210937	2.063096923828125	1.561327697753906	0.8322327270507812	1.870501586914062	1.458817474365234	0.917667724609375	1.8077001953125	1.481202056884766	0.9885045776367187	1.738217041015625	1.421867248535156	1.048231079101563	1.825457763671875	1.415926544189453	1.027907348632813	2.37217431640625	1.698294616699219	0.5041410827636719	2.46062890625	1.70120166015625	0.4050559997558594	2.607751220703125	1.5907255859375	0.1881185150146484	2.6862978515625	1.506779602050781	-0.01944516563415527	2.77715478515625	1.498870056152344	-0.07095384979248047
261	8.666667	2.380015380859375	1.201618377685547	0.5213211059570313	2.344385009765625	1.378139343261719	0.5095959167480468	2.322295166015625	1.520638732910156	0.5051161193847656	2.35823291015625	1.735784057617187	0.5305851440429687	2.33278662109375	1.700489990234375	0.5543544921875	2.256759765625	1.703468017578125	0.6773191528320313	2.080302734375	1.564761840820313	0.8439309692382813	1.898408569335938	1.458177154541016	0.9468688354492187	1.858026000976563	1.478245819091797	1.03320458984375	1.786501708984375	1.408545135498047	1.077618408203125	1.86059912109375	1.410699920654297	1.060066284179688	2.373402587890625	1.69955517578125	0.4997348327636719	2.462748291015625	1.698803649902344	0.4011809692382812	2.619744873046875	1.590703125	0.1895521545410156	2.73362890625	1.503103546142578	0.0003405213356018066	2.81309375	1.483951599121094	-0.06536701202392578
262	8.699999999999999	2.381848388671875	1.199484680175781	0.521002685546875	2.3457724609375	1.376589080810547	0.5058507995605469	2.324026611328125	1.519790344238281	0.4990869750976563	2.358096435546875	1.736546020507812	0.52302734375	2.332494140625	1.701102355957031	0.5469310302734375	2.254361328125	1.696107421875	0.6693716430664063	2.094899658203125	1.5657919921875	0.860469482421875	1.927026733398437	1.459327331542969	0.98729345703125	1.867234741210938	1.481802673339844	1.06147802734375	1.821273193359375	1.414717651367188	1.135334716796875	1.865169189453125	1.413705871582031	1.103379760742188	2.374032470703125	1.69995849609375	0.4925793762207031	2.463739990234375	1.688771728515625	0.3940754089355469	2.64664013671875	1.583330810546875	0.2007543640136719	2.773623779296875	1.494484954833984	0.01909947395324707	2.8517197265625	1.490719146728516	-0.0515924186706543
263	8.733333999999999	2.382018798828125	1.199445251464844	0.5206614379882812	2.34166259765625	1.376409484863281	0.505324951171875	2.316084716796875	1.519590515136719	0.4981734619140625	2.35153564453125	1.737044189453125	0.5225319213867188	2.3259091796875	1.701490295410156	0.5466915893554688	2.248908203125	1.697378234863281	0.6706152954101563	2.108860107421875	1.566118041992187	0.8774125366210938	1.949525146484375	1.459877807617187	1.016711853027344	1.90426171875	1.481396453857422	1.101294555664063	1.845186157226562	1.423379608154297	1.174203125	1.92000439453125	1.424783782958984	1.138473388671875	2.367058837890625	1.700323120117187	0.4916779479980469	2.456423095703125	1.690943725585937	0.3919009399414062	2.662224365234375	1.587812561035156	0.2196850738525391	2.814397705078125	1.500324615478516	0.05629366683959961	2.909754638671875	1.500336639404297	0.0103247013092041
264	8.766667	2.380994384765625	1.202439651489258	0.5193668212890625	2.339265869140625	1.380111541748047	0.5048313598632812	2.310440185546875	1.523379089355469	0.4966589660644531	2.348105224609375	1.741416198730469	0.5227439575195313	2.3221796875	1.705702819824219	0.5468798217773437	2.24507177734375	1.697869323730469	0.6714360961914062	2.118586669921875	1.5704794921875	0.8909724731445312	1.9747578125	1.466645263671875	1.04966943359375	1.934714477539063	1.500388214111328	1.133472534179687	1.876311889648437	1.436268798828125	1.202566772460937	1.928856201171875	1.444070861816406	1.176432983398437	2.3632080078125	1.704634338378906	0.4913370666503906	2.451781005859375	1.692330261230469	0.3902556457519532	2.673488525390625	1.600607543945312	0.2292359619140625	2.843025146484375	1.522408874511719	0.07679344940185547	2.94114794921875	1.520220886230469	0.03570868301391601
265	8.799999999999999	2.38072998046875	1.201435455322266	0.5202411499023437	2.338921630859375	1.378078857421875	0.5062770385742188	2.30881494140625	1.520216369628906	0.4976309814453125	2.34164892578125	1.738076843261719	0.5209561767578125	2.316788330078125	1.702278015136719	0.545497802734375	2.2417177734375	1.697783508300781	0.6704990844726563	2.127365234375	1.5849912109375	0.9022896728515625	1.980199584960938	1.491300140380859	1.062243041992188	1.963895629882813	1.533846008300781	1.149306762695312	1.892050537109375	1.493762603759766	1.22272705078125	1.961473999023438	1.480256591796875	1.1904423828125	2.357291015625	1.70149169921875	0.4900433044433594	2.44543359375	1.692560180664063	0.3892372131347656	2.675976318359375	1.621768676757813	0.2330269927978516	2.856458251953125	1.559585876464844	0.08808659362792969	2.9521865234375	1.558239135742188	0.04304426193237305
266	8.833333999999999	2.382669921875	1.20230354309082	0.5197951049804688	2.34066015625	1.379857849121094	0.5055275573730469	2.310172119140625	1.522669738769531	0.4964749145507812	2.34350537109375	1.74163818359375	0.5197675170898437	2.318387451171875	1.705723205566406	0.5444125976562501	2.24211328125	1.705024841308594	0.6696578979492187	2.132158447265625	1.603714965820312	0.9105040893554688	1.99990869140625	1.516395935058594	1.087971069335937	1.96484521484375	1.564859191894531	1.166579711914062	1.912142822265625	1.506096130371094	1.244400024414062	1.959580932617188	1.529212890625	1.218734252929687	2.359244140625	1.704799560546875	0.4887737121582031	2.448104248046875	1.69733837890625	0.3875406188964844	2.68424462890625	1.638120910644531	0.2321025695800781	2.8769697265625	1.587208129882812	0.09676447296142578	2.97455859375	1.584172912597656	0.05458249282836914
267	8.866667	2.38102880859375	1.200876388549805	0.5191192626953125	2.338841064453125	1.378062042236328	0.5056146850585937	2.307222412109375	1.520311889648438	0.4964265441894531	2.339838623046875	1.738838928222656	0.5205121459960937	2.31461279296875	1.702889038085937	0.5447832641601562	2.234911376953125	1.703587219238281	0.6675181884765625	2.128388671875	1.620858276367187	0.9161963500976562	1.997417114257813	1.557817993164063	1.1039462890625	1.975380004882813	1.614140869140625	1.181790283203125	1.904591064453125	1.5672158203125	1.252665893554687	1.97475439453125	1.543724182128906	1.229323120117187	2.3559072265625	1.702181823730469	0.4896417846679688	2.444233154296875	1.70378271484375	0.3880473022460937	2.68271923828125	1.658621337890625	0.2325684204101562	2.88187451171875	1.6210107421875	0.103198127746582	2.96674169921875	1.641473205566406	0.04282721328735352
268	8.9	2.382410888671875	1.200348831176758	0.5191495361328125	2.338968505859375	1.378616882324219	0.5042662658691406	2.3091806640625	1.522506958007813	0.4960765380859375	2.347126220703125	1.741926818847656	0.5205693359375	2.321100830078125	1.706205932617187	0.5451587524414062	2.239033935546875	1.704748168945312	0.667717529296875	2.11634326171875	1.646545227050781	0.9184487915039062	1.995278930664063	1.598280700683594	1.119171630859375	1.939113403320313	1.648858703613281	1.1836669921875	1.843477783203125	1.595245971679688	1.203934814453125	1.950269775390625	1.605629455566406	1.231273681640625	2.362247802734375	1.704703063964844	0.4892427062988281	2.4475927734375	1.701473266601563	0.3837914123535156	2.689504150390625	1.680622802734375	0.2242406921386719	2.89168798828125	1.663340026855469	0.09173451232910156	2.987435302734375	1.673904357910156	0.045192626953125
269	8.933334	2.381409423828125	1.198669082641602	0.5194934692382812	2.338778564453125	1.376532318115234	0.5053443908691406	2.308601806640625	1.519807006835938	0.496973388671875	2.34178466796875	1.739322265625	0.5203884887695313	2.316715087890625	1.703272644042969	0.5451290283203125	2.23653515625	1.707147277832031	0.6682666015625	2.117969482421875	1.661379577636719	0.9224116821289062	1.973529052734375	1.628825622558594	1.109374755859375	1.942861694335938	1.694633972167969	1.176699096679688	1.901109619140625	1.650124206542969	1.26954638671875	1.974572998046875	1.636262268066406	1.236781616210938	2.357532958984375	1.702437866210937	0.4892575988769531	2.443026123046875	1.706309387207031	0.3845567321777344	2.682701904296875	1.700224670410156	0.2222465057373047	2.883532958984375	1.695368408203125	0.08819292449951172	2.953941650390625	1.746307189941406	0.02643798637390137
270	8.966666999999999	2.38203515625	1.199503265380859	0.5194358520507812	2.339673583984375	1.378019348144531	0.50528662109375	2.310336669921875	1.521962524414063	0.4974044494628906	2.345806396484375	1.741559509277344	0.5232120971679688	2.3201435546875	1.70542724609375	0.5475404663085938	2.236656005859375	1.713695983886719	0.6687958374023437	2.1035888671875	1.691303771972656	0.9198680419921875	1.96235546875	1.677392333984375	1.112461181640625	1.924363403320313	1.725346374511719	1.190703857421875	1.838413696289062	1.680447814941406	1.245646728515625	1.921426879882812	1.686781494140625	1.236294189453125	2.361385498046875	1.704699035644531	0.4917119140625	2.446263671875	1.711670043945313	0.3861304626464844	2.6803447265625	1.722391662597656	0.2145503082275391	2.874963134765625	1.73118115234375	0.07054621124267578	2.95967626953125	1.771918395996094	0.01954824447631836
271	9	2.381100341796875	1.196632659912109	0.5189994506835938	2.34125341796875	1.37417041015625	0.5066932373046875	2.315761474609375	1.517634765625	0.5017272338867188	2.343929443359375	1.736108703613281	0.5287180786132812	2.319466796875	1.699389587402344	0.55246044921875	2.238581298828125	1.714451416015625	0.6732263793945312	2.08233203125	1.711450988769531	0.9085430908203125	1.950779907226563	1.708888366699219	1.1057724609375	1.929397827148438	1.792819152832031	1.152542602539063	1.87145556640625	1.719272644042969	1.211143310546875	1.907981323242188	1.718633666992187	1.22849365234375	2.3607099609375	1.700253356933594	0.4974095153808594	2.44377001953125	1.7163984375	0.3929462585449219	2.66783984375	1.741118469238281	0.2139873657226563	2.847829345703125	1.761349426269531	0.05638486099243164	2.927609375	1.806205993652344	0.00294579553604126
272	9.033334	2.38286328125	1.198028030395508	0.5192044067382813	2.34478515625	1.377092529296875	0.5061786804199219	2.3188427734375	1.521337280273438	0.499216064453125	2.35334326171875	1.739885681152344	0.5296828002929688	2.327495361328125	1.703332763671875	0.5528831787109375	2.241084228515625	1.713706298828125	0.6714242553710937	2.071294677734375	1.727412353515625	0.8990197143554688	1.929246459960938	1.738909912109375	1.090383422851563	1.875214721679688	1.799011352539063	1.147664672851562	1.795714233398437	1.734936767578125	1.191600952148437	1.869918579101562	1.7438876953125	1.204601440429687	2.369405029296875	1.703770751953125	0.4977817993164063	2.4536982421875	1.717175476074219	0.3928151245117187	2.66373681640625	1.761245788574219	0.1982786560058594	2.83030810546875	1.799026977539063	0.02737806701660156	2.90472021484375	1.843473266601563	-0.03477975845336914
273	9.066666999999999	2.38220361328125	1.197535186767578	0.5189376831054687	2.34660595703125	1.376385864257812	0.5070873413085938	2.321527099609375	1.520147338867187	0.5002097473144531	2.350353759765625	1.738611083984375	0.5301637573242187	2.32556201171875	1.701611633300781	0.5533396606445312	2.24021435546875	1.713431579589844	0.6717342529296875	2.05972314453125	1.735380798339844	0.8886787109374999	1.9085791015625	1.753795959472656	1.07104833984375	1.910740356445312	1.835318176269531	1.126529663085938	1.804548217773438	1.805125305175781	1.134407470703125	1.837671630859375	1.784404235839844	1.17328466796875	2.367239013671875	1.703015930175781	0.4984505920410156	2.4509541015625	1.7184130859375	0.3940430297851563	2.649142333984375	1.773140075683594	0.1917794189453125	2.7993818359375	1.821420288085938	0.01018258953094482	2.895206787109375	1.851663146972656	-0.02419308853149414
274	9.1	2.383482177734375	1.194271133422852	0.5182188720703125	2.349918701171875	1.37242025756836	0.5110171508789062	2.323603759765625	1.51495458984375	0.5056746520996094	2.351064697265625	1.731837829589844	0.5365263671875	2.326564697265625	1.694875427246094	0.559287109375	2.239208251953125	1.708890319824219	0.6746372680664062	2.045464477539062	1.739827819824219	0.8758314208984375	1.883137939453125	1.765775512695313	1.044971435546875	1.883943603515625	1.846986328125	1.099680786132812	1.783320190429688	1.803128295898437	1.104766235351563	1.78398876953125	1.824690551757812	1.125168701171875	2.368095458984375	1.696732177734375	0.5049247741699219	2.449489990234375	1.715375610351562	0.4004597473144531	2.636794921875	1.774751403808594	0.1921795043945312	2.75662158203125	1.833006530761719	-0.00605490779876709	2.835711669921875	1.900602844238281	-0.02314912986755371
275	9.133334	2.383833251953125	1.195161758422852	0.5172325439453125	2.349561279296875	1.372639465332031	0.5122289428710938	2.32450439453125	1.514995971679687	0.5100446472167969	2.350699951171875	1.731495849609375	0.539433837890625	2.326498779296875	1.694663391113281	0.5623630981445312	2.237699951171875	1.705068176269531	0.6763809204101563	2.03293017578125	1.740389343261719	0.8641909790039063	1.861612182617187	1.769982482910156	1.022426025390625	1.861050903320312	1.848321655273438	1.080634643554687	1.76419384765625	1.797838317871094	1.0886845703125	1.744992553710937	1.858933410644531	1.044095703125	2.36784814453125	1.696405517578125	0.5081438903808594	2.446357421875	1.714823852539062	0.402009765625	2.629198486328125	1.764970153808594	0.1886978912353516	2.7225732421875	1.824052612304687	-0.02216297340393067	2.78961376953125	1.895512329101563	-0.06014152526855469
276	9.166667	2.38513818359375	1.193807556152344	0.5179970703125	2.35006298828125	1.370264221191406	0.51281103515625	2.32454833984375	1.511855712890625	0.5106543884277344	2.352462646484375	1.727141357421875	0.5397244262695312	2.32806982421875	1.690705078125	0.562583740234375	2.238498046875	1.704292907714844	0.6747921752929688	2.021763793945313	1.734844055175781	0.8474620971679687	1.840597534179687	1.760420532226562	0.9933217163085938	1.829005004882813	1.840335754394531	1.047324096679688	1.73053076171875	1.794187133789062	1.054829833984375	1.721955200195312	1.849041687011719	1.003335144042969	2.369223876953125	1.69204541015625	0.5086034545898438	2.446072509765625	1.710738159179688	0.4020804138183594	2.615854248046875	1.755174865722656	0.1787192230224609	2.685938720703125	1.813635681152344	-0.03994905853271485	2.747053955078125	1.885125732421875	-0.08571763610839844
277	9.199999999999999	2.3855087890625	1.194326507568359	0.5187256469726562	2.35051318359375	1.369926147460937	0.512144287109375	2.32619580078125	1.511067504882813	0.5097601318359375	2.35681005859375	1.724867370605469	0.5396567993164062	2.3319248046875	1.688847717285156	0.562162353515625	2.24166650390625	1.704039184570312	0.672771484375	2.0134404296875	1.725387268066406	0.82923583984375	1.822482543945313	1.743219360351563	0.9614322509765625	1.762035522460937	1.816143798828125	0.9809390258789062	1.658822265625	1.805257263183594	1.012641174316406	1.713205810546875	1.834242736816406	0.9649263305664062	2.373153076171875	1.689820556640625	0.5086160278320313	2.45248974609375	1.710024841308594	0.4049739685058594	2.606739990234375	1.742757385253906	0.1702368621826172	2.651890625	1.79521435546875	-0.05526450347900391	2.693741943359375	1.869167053222656	-0.1154463882446289
278	9.233333999999999	2.38692529296875	1.194467742919922	0.5195711059570313	2.35205419921875	1.370248260498047	0.51309326171875	2.3281884765625	1.511593353271484	0.511070068359375	2.36009912109375	1.725256591796875	0.5418982543945312	2.334935546875	1.689271423339844	0.5642384033203125	2.242283935546875	1.704373962402344	0.67302099609375	2.006447509765625	1.723632995605469	0.8184953613281249	1.80872705078125	1.739768127441406	0.9409509887695312	1.731448852539063	1.797557006835937	0.9484654541015625	1.631136352539063	1.779160705566406	0.9858162841796875	1.67084423828125	1.782281677246094	0.9435591430664062	2.37628857421875	1.690204833984375	0.5107169189453125	2.45418994140625	1.709880859375	0.4057524108886719	2.59643359375	1.736054138183594	0.16248095703125	2.618905029296875	1.780604797363281	-0.06826597595214844	2.6845107421875	1.824223876953125	-0.1364844665527344
279	9.266667	2.387009033203125	1.193650985717774	0.521558349609375	2.351077392578125	1.369440795898437	0.5158829956054688	2.327202880859375	1.510951873779297	0.5151243896484375	2.36374853515625	1.724228576660156	0.545119384765625	2.337583984375	1.688903137207031	0.567478759765625	2.247666748046875	1.708017211914063	0.6781118774414062	1.9976689453125	1.707192016601562	0.7998388671875	1.773545532226563	1.714780334472656	0.8644622802734375	1.726666870117187	1.772961181640625	0.9261493530273438	1.621968139648438	1.748037475585937	0.94158544921875	1.655961791992187	1.750195007324219	0.9342965698242187	2.379388916015625	1.688616271972656	0.514209716796875	2.462742431640625	1.707986450195313	0.4132761840820313	2.573982177734375	1.725092895507812	0.1532699432373047	2.595669677734375	1.762753051757812	-0.07903189849853516	2.6598642578125	1.791975646972656	-0.1559005737304688
280	9.299999999999999	2.387091064453125	1.195682846069336	0.522439208984375	2.350634521484375	1.372635589599609	0.516010986328125	2.325123046875	1.514874755859375	0.5136805419921875	2.367314453125	1.728475769042969	0.54520849609375	2.340089111328125	1.693432495117188	0.5675171508789062	2.245235107421875	1.706546203613281	0.6762119750976563	1.9899072265625	1.701945007324219	0.791106689453125	1.7658349609375	1.706192016601562	0.861899658203125	1.72979150390625	1.758847290039062	0.935719970703125	1.628659301757813	1.730045227050781	0.9051951904296875	1.63072998046875	1.7350771484375	0.894938232421875	2.38214892578125	1.692423278808594	0.5138487548828125	2.465711181640625	1.705565002441406	0.4108741760253906	2.5651533203125	1.70914306640625	0.1434647369384766	2.5719287109375	1.745529174804688	-0.09164286804199219	2.637873291015625	1.760138305664062	-0.1721163635253906
281	9.333333999999999	2.38719775390625	1.198165664672852	0.5223245239257812	2.35023828125	1.375627197265625	0.514994873046875	2.323950439453125	1.518221252441406	0.5116978759765625	2.36948583984375	1.731552551269531	0.5456956787109375	2.341307373046875	1.696664672851563	0.5674458618164062	2.244936279296875	1.706751098632812	0.675806640625	1.983476440429687	1.684641845703125	0.7763809204101563	1.754033203125	1.676643859863281	0.8303999023437501	1.732805908203125	1.722278869628906	0.914393310546875	1.6303857421875	1.68773388671875	0.8946437988281249	1.6221533203125	1.704411926269531	0.8799509887695313	2.3841484375	1.695394226074219	0.514097412109375	2.4695615234375	1.705182556152344	0.4116636962890625	2.55464697265625	1.694515014648438	0.1384824523925781	2.5675888671875	1.705643005371094	-0.09974451446533203	2.6241376953125	1.726330078125	-0.1862890777587891
282	9.366667	2.3886298828125	1.199984588623047	0.523809814453125	2.3500498046875	1.377179870605469	0.5140143432617188	2.326308837890625	1.520394958496094	0.5116317138671875	2.374173095703125	1.733876525878906	0.542907958984375	2.3460107421875	1.699399719238281	0.5654419555664062	2.25210498046875	1.711634399414062	0.6759332275390625	1.991090087890625	1.667754699707031	0.771219970703125	1.76002880859375	1.6411533203125	0.811815673828125	1.731607177734375	1.681579345703125	0.8964705200195312	1.625252685546875	1.65689794921875	0.8831055908203125	1.626025634765625	1.677954833984375	0.8561675415039063	2.38806787109375	1.697257263183594	0.5114085083007812	2.473716796875	1.706587707519531	0.4089425659179687	2.551921142578125	1.681612915039063	0.1343216552734375	2.56412939453125	1.679208435058594	-0.1044467086791992	2.6239755859375	1.705697631835938	-0.1872486267089844
283	9.4	2.388791748046875	1.202561569213867	0.5251058349609375	2.3491279296875	1.380165100097656	0.5128012084960938	2.32766455078125	1.524378784179687	0.5108423767089844	2.377996337890625	1.737858154296875	0.5448869018554687	2.349144287109375	1.703329345703125	0.5669412231445312	2.250341796875	1.711082397460937	0.6743532104492187	1.992600341796875	1.654736328125	0.7754082641601563	1.759982055664062	1.625820434570312	0.8111766357421875	1.7449091796875	1.65470947265625	0.9040732421875	1.640951904296875	1.620127685546875	0.8899091186523438	1.649152954101563	1.607235412597656	0.891572998046875	2.39175537109375	1.701256530761719	0.512963623046875	2.47707958984375	1.708987365722656	0.4093443298339844	2.552941162109375	1.668351928710937	0.1346440582275391	2.56752978515625	1.651490173339844	-0.1044419403076172	2.62741357421875	1.664489196777344	-0.1909326782226562
284	9.433334	2.3888857421875	1.201664352416992	0.5245393676757812	2.35067626953125	1.379001251220703	0.5128796997070313	2.32801318359375	1.522514526367188	0.5097681274414062	2.374323486328125	1.736092041015625	0.5440466918945313	2.345971435546875	1.701204895019531	0.5658018188476562	2.249943115234375	1.704943603515625	0.67525732421875	1.9981650390625	1.631450805664063	0.7776707153320312	1.768641723632812	1.593269104003906	0.8190282592773438	1.746437866210937	1.625144470214844	0.9091250610351562	1.645868408203125	1.581602111816406	0.8985639038085937	1.67200439453125	1.566704772949219	0.9113201293945312	2.388904052734375	1.69984423828125	0.512353271484375	2.4770791015625	1.707037292480469	0.4117103881835937	2.55782958984375	1.644879821777344	0.1435203857421875	2.581903564453125	1.607799499511719	-0.09167666625976563	2.64527099609375	1.635579467773438	-0.1715081787109375
285	9.466666999999999	2.386611083984375	1.201101516723633	0.5241219482421875	2.352106201171875	1.377678680419922	0.5162059326171875	2.32821142578125	1.519614440917969	0.51277587890625	2.370335205078125	1.732782592773437	0.5413118896484375	2.343175537109375	1.698195129394531	0.5639864501953125	2.253964111328125	1.707358947753906	0.6770379028320312	2.011935180664063	1.625677551269531	0.7891301879882813	1.792610473632813	1.56823046875	0.8475438232421875	1.730884521484375	1.578699951171875	0.9218984985351563	1.633238525390625	1.536413391113281	0.9458668823242188	1.675978637695313	1.544917724609375	0.9232224121093749	2.38511865234375	1.696437072753906	0.5105779113769531	2.474365966796875	1.70200048828125	0.4124592590332031	2.57077001953125	1.635549865722656	0.15346630859375	2.597292236328125	1.59515673828125	-0.07864828491210937	2.671177734375	1.601481079101562	-0.1525038452148438
286	9.5	2.385558837890625	1.201083221435547	0.5233740844726562	2.35275244140625	1.377761657714844	0.5146616821289063	2.330575927734375	1.519820983886719	0.5109068298339844	2.371392333984375	1.733228210449219	0.5378147583007813	2.344477294921875	1.698682678222656	0.5607346801757812	2.259890869140625	1.713205017089844	0.6765603637695312	2.024561889648437	1.625059509277344	0.7970115966796875	1.815370971679688	1.554258361816406	0.8740283813476563	1.75430908203125	1.586012573242187	0.9425296630859376	1.694728881835937	1.509823608398438	0.9927177734375	1.713857543945313	1.522607666015625	0.9692138061523438	2.386365478515625	1.696781677246094	0.5073748779296875	2.478388427734375	1.706526245117188	0.4123768615722656	2.578675048828125	1.634631958007812	0.156646728515625	2.652944580078125	1.5750478515625	-0.0602237434387207	2.7440673828125	1.554373840332031	-0.1071371612548828
287	9.533334	2.3848515625	1.202833358764648	0.5236768798828125	2.350735107421875	1.378760437011719	0.5150150756835937	2.326996337890625	1.520153503417969	0.5108494873046875	2.363017578125	1.733846130371094	0.5374344482421874	2.336457763671875	1.698967956542969	0.5599683227539063	2.251875244140625	1.711041259765625	0.675583984375	2.043219116210937	1.596103942871094	0.818701171875	1.848447143554687	1.504302734375	0.9083704833984375	1.776491577148438	1.535755737304688	0.9650319213867188	1.694626708984375	1.487702301025391	1.017919311523438	1.733083618164063	1.504357330322266	0.989005126953125	2.379199951171875	1.697675598144531	0.507512939453125	2.472087646484375	1.7061865234375	0.4137555236816406	2.6049619140625	1.615143249511719	0.1808695373535156	2.67066650390625	1.548555541992187	-0.03601576232910157	2.76189306640625	1.555469116210938	-0.08602992248535156
288	9.566666999999999	2.383166015625	1.20312077331543	0.5242709350585938	2.348570556640625	1.379313781738281	0.5150167846679687	2.3235712890625	1.520761108398438	0.5097015991210937	2.3556689453125	1.735537292480469	0.53640185546875	2.3297578125	1.700076477050781	0.5590111083984375	2.24684619140625	1.699638488769531	0.676826904296875	2.056930908203125	1.581053771972656	0.8424454956054688	1.871542602539062	1.486783020019531	0.9491234741210938	1.807611450195312	1.537720703125	1.001425842285156	1.736114379882812	1.480580535888672	1.0604306640625	1.7764033203125	1.478815887451172	1.048618041992188	2.37251318359375	1.699618530273437	0.5063667907714844	2.465135498046875	1.702698425292969	0.4116187438964844	2.62498193359375	1.609963012695312	0.1962786865234375	2.709173095703125	1.54012109375	-0.01363076305389404	2.801719482421875	1.54276318359375	-0.06206630325317383
289	9.6	2.384354736328125	1.203323959350586	0.5226990966796875	2.347283203125	1.3797666015625	0.5101131896972656	2.321406982421875	1.521737121582031	0.502931640625	2.356076171875	1.737226989746094	0.5300440673828125	2.329763427734375	1.701811645507812	0.5528248901367188	2.24923095703125	1.705559814453125	0.6731273803710938	2.08015185546875	1.581502624511719	0.8585817260742188	1.9016728515625	1.483716613769531	0.9760162963867187	1.879075805664062	1.537270202636719	1.054357177734375	1.794916625976563	1.477916534423828	1.091463256835937	1.86106591796875	1.462228302001953	1.094140502929688	2.372482421875	1.701005615234375	0.4997002258300781	2.465192626953125	1.704487976074219	0.4040860595703125	2.64427197265625	1.6110537109375	0.2026779174804688	2.765752197265625	1.535037475585938	0.01273468112945557	2.858088134765625	1.536756652832031	-0.03729681015014649
290	9.633334	2.3832470703125	1.201710006713867	0.521578857421875	2.345980224609375	1.377999816894531	0.5076494750976562	2.32083447265625	1.520074951171875	0.5001199340820313	2.352930908203125	1.736251220703125	0.5247159423828125	2.327287841796875	1.700737365722656	0.5480930786132813	2.248005126953125	1.70415771484375	0.66922265625	2.098609619140625	1.582909606933594	0.8725501098632813	1.936382568359375	1.483950256347656	1.010719421386719	1.886370971679687	1.536636840820313	1.075817749023438	1.83266943359375	1.477396209716797	1.150569091796875	1.907807739257813	1.485639862060547	1.134394165039063	2.369535400390625	1.699936157226563	0.4945975036621094	2.461294677734375	1.700595581054688	0.3980206298828125	2.6634541015625	1.608614074707031	0.2190618743896484	2.80857470703125	1.532483947753906	0.04657431030273437	2.89876904296875	1.546893371582031	-0.005272544860839844
291	9.666667	2.381986328125	1.202747528076172	0.5215825805664063	2.342517822265625	1.378869659423828	0.5063763122558593	2.315173095703125	1.520794128417969	0.4975433959960938	2.345974853515625	1.737742492675781	0.5214130249023438	2.3203447265625	1.702106689453125	0.5448560180664063	2.2398408203125	1.702635803222656	0.6656163940429688	2.115870361328125	1.584321044921875	0.8877603149414063	1.972230590820313	1.488797088623047	1.048049560546875	1.940984130859375	1.528117553710937	1.131925659179688	1.885393188476562	1.469333618164062	1.206014282226562	1.923735595703125	1.514521728515625	1.17513623046875	2.3629921875	1.701308410644531	0.491482421875	2.455342041015625	1.699799621582031	0.3950644836425781	2.676283203125	1.619461730957031	0.2324225921630859	2.847845458984375	1.550379821777344	0.08190123748779297	2.942169677734375	1.552573120117188	0.03522570037841797
292	9.699999999999999	2.382616943359375	1.203012237548828	0.5205748291015625	2.34177001953125	1.380343505859375	0.5046675109863281	2.31180322265625	1.522874450683594	0.4940324401855469	2.3448720703125	1.741288513183594	0.5188522338867188	2.319029541015625	1.705429016113281	0.5426203002929687	2.238574951171875	1.704266052246094	0.6648880615234375	2.12593798828125	1.598731811523437	0.9020245971679688	1.99864453125	1.510792907714844	1.082189331054688	1.960258666992188	1.561428161621094	1.157577392578125	1.895707153320312	1.515515686035156	1.234814453125	1.929674926757813	1.519039978027344	1.205521728515625	2.36137939453125	1.704570861816406	0.4882731628417969	2.4530380859375	1.699868225097656	0.389743896484375	2.686993408203125	1.63643701171875	0.2336747436523438	2.873258544921875	1.581452026367188	0.09184751129150391	2.96831884765625	1.580621337890625	0.0445991096496582
293	9.733333999999999	2.3808232421875	1.201024917602539	0.5190761108398437	2.340383056640625	1.377996734619141	0.5043816528320313	2.30986474609375	1.519991088867187	0.4940780029296875	2.34124365234375	1.73777783203125	0.5206486816406251	2.31572021484375	1.701644775390625	0.5440301513671875	2.232213134765625	1.701780700683594	0.66371044921875	2.138286865234375	1.610854187011719	0.91369970703125	2.010155639648437	1.53465234375	1.09765087890625	1.971980590820313	1.597464538574219	1.162923461914062	1.907983154296875	1.571435302734375	1.248916381835937	1.991532348632812	1.55418359375	1.22107958984375	2.357988037109375	1.701542236328125	0.489871337890625	2.448903564453125	1.704463684082031	0.3911294555664063	2.692179443359375	1.653290649414062	0.2468300170898438	2.8846552734375	1.608093200683594	0.1111800842285156	2.9745791015625	1.618320617675781	0.05629927062988281
294	9.766667	2.382186767578125	1.201272247314453	0.5183919677734375	2.3395966796875	1.378438873291016	0.5034013366699219	2.309605224609375	1.521218444824219	0.4945585632324219	2.3438955078125	1.73981689453125	0.5177980346679687	2.318205810546875	1.704156127929688	0.5421176147460938	2.239595458984375	1.710290893554688	0.6655848388671874	2.131115478515625	1.635449890136719	0.9162442016601563	2.022888916015625	1.571877136230469	1.118088134765625	1.97780322265625	1.64226416015625	1.170536254882812	1.950443237304688	1.584207275390625	1.260773681640625	1.989468139648437	1.573476196289063	1.249088745117187	2.359864501953125	1.702840209960938	0.4871717834472656	2.451287109375	1.705375915527344	0.3881827392578125	2.69694970703125	1.673342895507812	0.2402429046630859	2.901091796875	1.646351196289062	0.1156144027709961	2.996163330078125	1.654161682128906	0.06881931304931641
295	9.799999999999999	2.3814501953125	1.200948944091797	0.5192672729492187	2.338951416015625	1.377768432617188	0.5052506408691406	2.31088427734375	1.520701354980469	0.4985743103027344	2.3420732421875	1.739339111328125	0.520725341796875	2.317119384765625	1.703488525390625	0.5452842407226562	2.24084814453125	1.713560913085937	0.6695445556640625	2.123218505859375	1.660874816894531	0.92095166015625	2.025372802734375	1.616761962890625	1.132392456054687	1.974932739257812	1.675420715332031	1.193273681640625	1.889418701171875	1.640427001953125	1.253825073242187	1.970560546875	1.628834899902344	1.24816455078125	2.358342529296875	1.702568664550781	0.4902074279785156	2.44860546875	1.7106962890625	0.3908921203613281	2.694093505859375	1.694565856933594	0.2414191284179688	2.900203125	1.681577514648438	0.11890576171875	2.992128662109375	1.695990173339844	0.06813474273681641
296	9.833333999999999	2.380081298828125	1.199906509399414	0.5187967529296875	2.338664794921875	1.377588104248047	0.5028349304199219	2.313926513671875	1.521762634277344	0.4966348876953125	2.349618896484375	1.740898681640625	0.5160210571289062	2.3238388671875	1.705735473632813	0.5411338500976562	2.245776611328125	1.718525329589844	0.6647357177734375	2.1213994140625	1.672824279785156	0.9155643920898437	2.016600341796875	1.63435986328125	1.12586474609375	1.971352172851562	1.712503723144531	1.166080200195313	1.96232568359375	1.663255859375	1.265060180664062	1.968935546875	1.668244506835938	1.255623657226562	2.36522412109375	1.703260192871094	0.485874267578125	2.45465478515625	1.705037231445313	0.3847583923339844	2.698862548828125	1.706490539550781	0.2301380462646484	2.90297705078125	1.707886840820313	0.1018094711303711	2.988342041015625	1.745227111816406	0.05036555480957031
297	9.866667	2.38045166015625	1.19973112487793	0.5190482177734375	2.33979345703125	1.378674224853516	0.5029647827148438	2.316630126953125	1.523998901367188	0.4973813171386719	2.354612548828125	1.743775024414063	0.5198762817382813	2.328154541015625	1.708360900878906	0.5445153198242187	2.246456787109375	1.722740173339844	0.666600830078125	2.111816650390625	1.697874877929687	0.9169334106445313	1.995099731445312	1.676097534179688	1.124907470703125	1.967631713867187	1.752486022949219	1.18231396484375	1.9012255859375	1.719524108886719	1.26568798828125	1.96992626953125	1.694151794433594	1.250904663085938	2.370135009765625	1.706139953613281	0.4891898498535156	2.459308349609375	1.708179626464844	0.3868075256347656	2.698219970703125	1.72784521484375	0.2223180999755859	2.898206787109375	1.744534362792969	0.08616268920898437	2.9667685546875	1.796201416015625	0.02220965194702149
298	9.9	2.378157958984375	1.193504638671875	0.5184275512695312	2.34218017578125	1.372487823486328	0.5054647216796875	2.31795654296875	1.516620056152344	0.4985322570800781	2.348177490234375	1.735563659667969	0.5260352783203125	2.323023681640625	1.698950561523437	0.5495982666015625	2.2392119140625	1.709789184570313	0.6694522094726563	2.10032421875	1.713510192871094	0.9165662231445313	1.974911254882812	1.716432495117187	1.118749633789063	1.958575927734375	1.789759399414062	1.182896362304688	1.90673681640625	1.748987060546875	1.271993286132812	1.980176025390625	1.768180786132812	1.237413940429688	2.364958740234375	1.699428405761719	0.4947573547363281	2.4515	1.711292236328125	0.3919387512207032	2.683244384765625	1.745298095703125	0.2228917388916016	2.86833203125	1.7738515625	0.0712842788696289	2.939340087890625	1.831396118164062	0.01688104057312012
299	9.933334	2.37925927734375	1.192332000732422	0.5165430297851562	2.345417236328125	1.371094635009766	0.5065149536132812	2.320369873046875	1.514452392578125	0.5000890502929688	2.348479248046875	1.732657104492187	0.527748779296875	2.32359716796875	1.695987915039062	0.5510381469726563	2.2386806640625	1.7101357421875	0.6689624633789063	2.09000048828125	1.723274841308594	0.9085072021484375	1.9409189453125	1.737505737304688	1.0920498046875	1.916249389648438	1.796390502929687	1.166859008789062	1.8430634765625	1.758978881835938	1.240505126953125	1.899295776367188	1.812348693847656	1.200559936523437	2.365674560546875	1.696836547851563	0.4966961975097656	2.451154296875	1.710544372558594	0.393999755859375	2.668451904296875	1.760715454101562	0.2124306030273438	2.838857177734375	1.804327270507812	0.04931870269775391	2.918585693359375	1.85066650390625	-0.00273434066772461
300	9.966666999999999	2.377717529296875	1.191271667480469	0.5158111572265625	2.34611865234375	1.369723968505859	0.5073471069335938	2.322502685546875	1.512724548339844	0.50186474609375	2.35157666015625	1.729902770996094	0.5289271850585937	2.32696630859375	1.693490539550781	0.55244287109375	2.244777587890625	1.710499755859375	0.671139404296875	2.074177001953125	1.740466186523438	0.8924310302734375	1.920096435546875	1.766587585449219	1.06908935546875	1.93341162109375	1.812857299804687	1.154358032226563	1.826121337890625	1.823171142578125	1.132984741210938	1.835010620117187	1.81022802734375	1.165715087890625	2.368189697265625	1.694161437988281	0.497820068359375	2.452236572265625	1.713035400390625	0.3955193481445313	2.659484130859375	1.77071826171875	0.20654833984375	2.817399169921875	1.822135620117188	0.0348865966796875	2.908747314453125	1.869886779785156	0.0127036943435669
301	10	2.377005859375	1.190887130737305	0.5152747192382813	2.34517578125	1.369096466064453	0.5074954528808594	2.32154052734375	1.511932373046875	0.5026876220703125	2.35294287109375	1.728178894042969	0.5322225341796875	2.327946533203125	1.69181884765625	0.5552733154296875	2.24316357421875	1.709895263671875	0.67174169921875	2.0626455078125	1.74327783203125	0.884043212890625	1.904552490234375	1.771733276367188	1.056344604492188	1.927760375976562	1.835472534179687	1.126796142578125	1.818068481445313	1.833238952636719	1.124219360351562	1.824244140625	1.821235961914062	1.151180297851562	2.369166015625	1.692660705566406	0.5007581176757813	2.4509892578125	1.711785217285156	0.3969334411621094	2.649150390625	1.775132934570312	0.2007164001464844	2.794499755859375	1.831479125976562	0.02015243530273438	2.856646484375	1.916129821777344	0.02793873023986817
302	10.033334	2.3773076171875	1.190994750976563	0.51584130859375	2.3455966796875	1.368979339599609	0.5082256164550781	2.32223876953125	1.511667846679687	0.5036891174316406	2.35419140625	1.727472106933594	0.5336055908203124	2.32914501953125	1.691182006835938	0.5565646362304687	2.243331298828125	1.710123901367187	0.6718864135742187	2.0577890625	1.747664306640625	0.8785786743164062	1.891605834960937	1.779963623046875	1.041913818359375	1.898932495117188	1.849788696289063	1.109805053710937	1.791530517578125	1.834434692382813	1.09431591796875	1.781885375976562	1.810387451171875	1.103951049804687	2.37027978515625	1.692023620605469	0.5021032714843749	2.45019775390625	1.711184753417969	0.3970444030761719	2.637981689453125	1.775883056640625	0.1918404083251953	2.7604921875	1.831841796875	-0.004649296283721924	2.80762890625	1.923275512695312	-0.02647043418884277
303	10.066667	2.377985595703125	1.191389450073242	0.5158168334960938	2.3493203125	1.369362609863281	0.5106950378417969	2.331855712890625	1.512473693847656	0.5107644653320312	2.365496337890625	1.727511413574219	0.5388573608398437	2.3401748046875	1.691752075195312	0.5619856567382813	2.251566162109375	1.714776611328125	0.6737855834960937	2.044683715820312	1.747158508300781	0.8586658935546875	1.84340185546875	1.784481567382812	0.9729453125	1.87283251953125	1.8467265625	1.041748291015625	1.766007934570313	1.82458642578125	1.047092163085938	1.738130737304687	1.870370910644531	1.011444091796875	2.381290283203125	1.691784362792969	0.5077908020019531	2.461310791015625	1.718321838378906	0.4050072326660156	2.620306884765625	1.783704650878906	0.1781692657470703	2.708364990234375	1.8455732421875	-0.03345702743530273	2.794081787109375	1.902744079589844	-0.05264320755004883
304	10.1	2.378311279296875	1.190441772460938	0.5156043701171875	2.35032177734375	1.367906555175781	0.5102890624999999	2.332670654296875	1.51050830078125	0.5097401733398438	2.368357666015625	1.724055725097656	0.5408008422851562	2.342536865234375	1.688406616210937	0.563181640625	2.254940673828125	1.711988403320313	0.6750402221679688	2.032028198242188	1.750311828613281	0.8373682861328124	1.841149536132813	1.784628356933594	0.9677071533203125	1.838616333007812	1.856980529785156	1.032282592773438	1.73921826171875	1.812804626464844	1.027905029296875	1.721388671875	1.845923583984375	0.9392009887695313	2.383953125	1.688677062988281	0.5095036010742188	2.463812255859375	1.718842041015625	0.4081789855957031	2.607429931640625	1.776833862304688	0.1705225982666016	2.665187744140625	1.838182189941406	-0.05059268951416016	2.75435205078125	1.88184326171875	-0.08305989837646484
305	10.133334	2.379298583984375	1.191858703613281	0.5163690185546875	2.351914306640625	1.368602447509766	0.510510498046875	2.33622119140625	1.510799774169922	0.5105756530761719	2.372686279296875	1.723411254882813	0.5403848876953125	2.347179443359375	1.688052673339844	0.563106689453125	2.260136962890625	1.711009094238281	0.6747155151367188	2.0243828125	1.736107177734375	0.818314453125	1.827425170898437	1.756979797363281	0.9403570556640625	1.769796875	1.825755798339844	0.9761014404296875	1.662692749023438	1.812087341308594	0.9855252685546875	1.708246704101563	1.842176452636719	0.9407158203125	2.387719970703125	1.688053466796875	0.5091353759765626	2.468967529296875	1.716637145996094	0.4092243347167969	2.595955078125	1.761660461425781	0.1610064544677734	2.64025341796875	1.815311096191406	-0.06407262420654297	2.716978271484375	1.868783203125	-0.1095608978271484
306	10.166667	2.3805693359375	1.190424652099609	0.5162264404296875	2.353151611328125	1.367100006103516	0.5105887756347657	2.338042724609375	1.50930224609375	0.5114117126464843	2.378509521484375	1.720894592285156	0.542656005859375	2.3522353515625	1.685917724609375	0.5650502319335937	2.263736572265625	1.709732055664062	0.6752536010742187	2.018703979492188	1.724117797851562	0.8037951049804688	1.813910522460938	1.735954345703125	0.9133392333984375	1.73732177734375	1.794126159667969	0.9218121337890625	1.641566040039063	1.778312438964844	0.9699634399414062	1.706235229492187	1.816789672851562	0.9017950439453125	2.39297314453125	1.685453430175781	0.5112627868652344	2.473938232421875	1.710568298339844	0.4102637634277344	2.579016357421875	1.744812072753906	0.1504772338867187	2.60820654296875	1.789469848632812	-0.07889544677734375	2.672931640625	1.830249633789062	-0.1492832336425781
307	10.2	2.3825361328125	1.188777282714844	0.5172644653320313	2.35276220703125	1.364745697021484	0.5123601684570313	2.33847607421875	1.506715240478516	0.5159462890625	2.376848388671875	1.718631042480469	0.5446397094726563	2.350548828125	1.683852172851563	0.5671063842773437	2.26112353515625	1.71276025390625	0.6749624633789062	2.010377197265625	1.709595642089844	0.7915545654296875	1.801197509765625	1.7066630859375	0.89209814453125	1.723877319335938	1.763935302734375	0.8973357543945313	1.622122680664063	1.735495300292969	0.9203591918945313	1.686380615234375	1.781401916503906	0.8868132934570313	2.39201025390625	1.682916809082031	0.51404443359375	2.475781494140625	1.707628356933594	0.4155954895019531	2.557345458984375	1.730699035644531	0.1468695068359375	2.58183154296875	1.759671081542969	-0.08509462738037109	2.65191943359375	1.7824326171875	-0.1581363372802734
308	10.233334	2.382604248046875	1.188680389404297	0.51719189453125	2.35265673828125	1.36488916015625	0.5122349853515625	2.337895751953125	1.507032562255859	0.5155100708007813	2.374836181640625	1.71970556640625	0.5429169921875	2.348802978515625	1.684815734863281	0.565680908203125	2.2577470703125	1.711895263671875	0.6729298706054687	2.004716674804687	1.698317138671875	0.7847235717773438	1.792902221679687	1.686809692382813	0.8797888793945312	1.706682739257813	1.730137512207031	0.8781497802734375	1.614782470703125	1.67954248046875	0.9050283813476563	1.655158569335937	1.715170837402344	0.8502854003906249	2.390212890625	1.683870727539063	0.5124508666992188	2.472417236328125	1.707322143554687	0.4121271057128906	2.546784423828125	1.719177124023437	0.1401611022949219	2.56081787109375	1.738645812988281	-0.09400959014892578	2.624358642578125	1.750048461914063	-0.1754362487792969
309	10.266667	2.384893798828125	1.192067901611328	0.5174732055664063	2.353716064453125	1.369151550292969	0.5119070434570312	2.338465576171875	1.512119262695312	0.5151820068359375	2.380071044921875	1.724760864257812	0.5464334716796875	2.35277197265625	1.689937133789063	0.5684508056640625	2.25878955078125	1.714164306640625	0.6750245971679687	2.003392944335937	1.674562866210938	0.7791796875	1.78989306640625	1.6411435546875	0.8686026000976562	1.702205200195313	1.682408630371094	0.8626322631835938	1.622319580078125	1.613220764160156	0.8891392211914062	1.65310302734375	1.662022399902344	0.8234940795898438	2.395152099609375	1.688812438964844	0.51546630859375	2.478736572265625	1.714657348632812	0.4158152465820312	2.539956298828125	1.688223571777344	0.1398385467529297	2.5465654296875	1.66688916015625	-0.09593717956542969	2.606160888671875	1.691950927734375	-0.1780956573486328
310	10.3	2.383965576171875	1.197107055664063	0.5206902465820312	2.35450390625	1.374619720458985	0.51448486328125	2.340976806640625	1.517892211914063	0.5174144287109375	2.385212646484375	1.730745666503906	0.5446729125976563	2.358132568359375	1.696449157714844	0.5678528442382812	2.262013916015625	1.714049621582031	0.6739883422851562	2.01732421875	1.660983703613281	0.7968228759765625	1.8126005859375	1.616245788574219	0.9011119384765625	1.732028564453125	1.618908447265625	0.84684521484375	1.631455810546875	1.581195495605469	0.8656740112304687	1.696781616210937	1.616938720703125	0.8303636474609375	2.399235595703125	1.694204833984375	0.5138333740234375	2.484667236328125	1.71130126953125	0.4137135009765625	2.53122802734375	1.663170959472656	0.1375546112060547	2.53378564453125	1.631941467285156	-0.09739972686767578	2.595133056640625	1.636257690429687	-0.1820539093017578
311	10.333334	2.383157470703125	1.195753524780274	0.5226544189453125	2.354111328125	1.372472290039062	0.5174129028320312	2.34241796875	1.515154052734375	0.5220435180664063	2.38064208984375	1.728178894042969	0.5484428100585937	2.354385009765625	1.693474182128906	0.5714457397460937	2.254332763671875	1.702070861816406	0.6740406494140625	2.017882080078125	1.621019775390625	0.79462109375	1.820309936523437	1.552791137695313	0.89740478515625	1.734998779296875	1.554790649414063	0.8519119873046875	1.634380126953125	1.521159240722656	0.8747229003906249	1.7012177734375	1.561814453125	0.8402323608398438	2.395821044921875	1.692039733886719	0.5180740356445312	2.479281005859375	1.705782775878906	0.4166421203613281	2.527113037109375	1.625058776855469	0.1498925018310547	2.542404296875	1.561360229492188	-0.07670262145996094	2.612463623046875	1.581631774902344	-0.1510145568847656
312	10.366667	2.383130859375	1.195727523803711	0.522481201171875	2.354594482421875	1.372500823974609	0.5178976440429688	2.3412197265625	1.515022277832031	0.521697998046875	2.37817919921875	1.728209167480469	0.5481263427734375	2.352055908203125	1.693376037597656	0.5710604248046875	2.25463671875	1.707813171386719	0.6754661254882812	2.034451782226562	1.592611206054688	0.7988568725585937	1.850731689453125	1.495803009033203	0.9042210693359375	1.771424682617188	1.508846282958984	0.850489990234375	1.684327392578125	1.457174682617187	0.8893948974609375	1.749734008789062	1.517369262695313	0.8218881225585938	2.393640380859375	1.692153991699219	0.517821044921875	2.479707763671875	1.706953247070313	0.4187896118164062	2.527980712890625	1.603102478027344	0.1603265075683594	2.540003173828125	1.52113720703125	-0.06045664978027344	2.63025390625	1.525694519042969	-0.1121287612915039
313	10.4	2.383275390625	1.199173980712891	0.52303955078125	2.353232666015625	1.376447631835938	0.5205037841796875	2.3366455078125	1.519192565917969	0.524342041015625	2.3717568359375	1.733513366699219	0.5511442260742188	2.345650634765625	1.698325988769531	0.5739698486328125	2.24691259765625	1.704876403808594	0.6787000732421875	2.046294677734375	1.571117065429688	0.8181305541992188	1.878429565429687	1.458827331542969	0.9358704833984375	1.793075073242187	1.449335784912109	0.89065576171875	1.699410278320312	1.401205261230469	0.9184382934570312	1.773440185546875	1.456703186035156	0.8597163696289063	2.387810546875	1.697449096679688	0.5208410034179688	2.476328369140625	1.713583618164062	0.4235043640136719	2.536475830078125	1.580122009277344	0.1803717498779297	2.559197998046875	1.473045104980469	-0.02953535270690918	2.649107177734375	1.476747833251953	-0.08267000579833984
314	10.433334	2.38341796875	1.20054606628418	0.5215662841796875	2.353800537109375	1.378623840332031	0.5186553955078125	2.336116943359375	1.521854736328125	0.5210869750976562	2.370863037109375	1.737052062988281	0.5485820922851562	2.34503173828125	1.701522399902344	0.5716231689453125	2.24631982421875	1.700364440917969	0.6773756713867187	2.07679736328125	1.553417907714844	0.84434423828125	1.93556103515625	1.430196044921875	0.9856330566406249	1.846132934570313	1.40804086303711	0.9538836059570313	1.740830688476563	1.38117431640625	0.9417426147460938	1.835708251953125	1.386059448242188	0.9110455932617187	2.38678515625	1.701038330078125	0.5178211059570312	2.47428759765625	1.711835327148437	0.4181240539550781	2.553666748046875	1.563326110839844	0.1882528533935547	2.599774658203125	1.441534271240234	-0.01058971881866455	2.69852392578125	1.452065399169922	-0.04445640182495117
315	10.466667	2.383858154296875	1.199906509399414	0.5199170532226562	2.354035888671875	1.377701934814453	0.5166585693359375	2.334559814453125	1.520525817871094	0.5174662475585937	2.365952880859375	1.736052856445312	0.54407666015625	2.3409375	1.700214111328125	0.567396240234375	2.245749755859375	1.695771789550781	0.67599267578125	2.099621826171875	1.534955383300781	0.8514564208984375	1.979177124023437	1.400398254394531	1.000907775878906	1.885177734375	1.385071441650391	0.980898193359375	1.796427856445312	1.347047760009766	1.03192578125	1.861185791015625	1.380584686279297	0.9480687866210937	2.382183837890625	1.700269348144531	0.5133156127929688	2.46777783203125	1.709671936035156	0.4120674133300781	2.574916259765625	1.546709167480469	0.2048316650390625	2.63990673828125	1.41103076171875	0.021212890625	2.739554931640625	1.411692626953125	-0.01119072341918945
316	10.5	2.38251611328125	1.200107269287109	0.51842822265625	2.350986083984375	1.377652160644531	0.514587890625	2.329783203125	1.520276794433594	0.5145773315429687	2.359752685546875	1.736281860351562	0.5394495849609375	2.335268310546875	1.700390563964844	0.5632785034179687	2.24421630859375	1.694222290039062	0.6753403930664063	2.127099365234375	1.522860290527344	0.862341064453125	2.031175659179687	1.379599700927734	1.021265258789062	1.934262573242187	1.379869079589844	1.012058166503906	1.85835888671875	1.327810760498047	1.07089697265625	1.903086059570313	1.388205871582031	0.9924212036132812	2.37594091796875	1.700414306640625	0.5087392272949218	2.461740966796875	1.708382568359375	0.4074891052246093	2.60153662109375	1.538368103027344	0.2269786224365234	2.6977177734375	1.396244598388672	0.06286646270751953	2.799883056640625	1.383849914550781	0.04297959899902343
317	10.533334	2.38249658203125	1.19905224609375	0.516931640625	2.349429443359375	1.375706207275391	0.5113787536621094	2.32686767578125	1.517666076660156	0.5100482177734375	2.351226806640625	1.733748779296875	0.5344093017578125	2.32766845703125	1.697417114257812	0.5581873168945313	2.246343505859375	1.695499572753906	0.6771011962890625	2.145583984375	1.516662475585937	0.8653433227539062	2.063081787109375	1.367071960449219	1.024904052734375	1.976584716796875	1.384364776611328	1.065374877929687	1.922929443359375	1.316595550537109	1.131620361328125	1.938684326171875	1.405212097167969	1.0473310546875	2.368343505859375	1.698340759277344	0.5039196166992187	2.454445556640625	1.707146240234375	0.4035359191894531	2.622039306640625	1.535563781738281	0.2518622283935547	2.749454345703125	1.389886047363281	0.1155567321777344	2.8339873046875	1.380610504150391	0.05483226394653321
318	10.566667	2.380927490234375	1.195735473632813	0.5164371948242188	2.348537841796875	1.373684387207031	0.5092790832519531	2.32701171875	1.516767883300781	0.5069728393554688	2.35311962890625	1.734608703613281	0.5266409912109375	2.329316650390625	1.698717651367188	0.55151025390625	2.25452734375	1.698999267578125	0.6757833862304687	2.161521240234375	1.522950500488281	0.8731947021484375	2.07940869140625	1.374268524169922	1.036076049804687	2.037191162109375	1.4034677734375	1.119205688476562	2.005964721679688	1.330508575439453	1.1948466796875	2.0114853515625	1.380761901855469	1.160529174804688	2.369920166015625	1.698195190429687	0.4966166381835938	2.45894091796875	1.700033935546875	0.3972365417480469	2.653318115234375	1.532691955566406	0.2714134521484375	2.81208740234375	1.391628570556641	0.1633229217529297	2.89123876953125	1.388164581298828	0.09411769866943359
319	10.6	2.378285400390625	1.198281112670899	0.5158475952148438	2.343986083984375	1.376674896240234	0.5054013671875	2.324259033203125	1.520781066894531	0.5030448913574219	2.353562744140625	1.739590270996094	0.5202492065429688	2.328726806640625	1.704222412109375	0.545378173828125	2.250678955078125	1.697391967773437	0.6683413696289062	2.19	1.547398315429688	0.89912109375	2.117004638671875	1.417909393310547	1.08314404296875	2.12754833984375	1.425279724121094	1.180509887695312	2.07574365234375	1.351357818603516	1.243736450195313	2.109074951171875	1.359751251220703	1.207864990234375	2.37032421875	1.70232568359375	0.4908144226074219	2.460279052734375	1.688777770996094	0.3922456359863281	2.685917724609375	1.544359619140625	0.2887850952148437	2.868942138671875	1.421337188720703	0.1952251129150391	2.85532177734375	1.385600158691406	0.09663626861572265
320	10.633334	2.37732470703125	1.198787963867187	0.5159222412109375	2.34303564453125	1.3776728515625	0.5055651550292969	2.3232314453125	1.522151306152344	0.5032033996582032	2.350371337890625	1.7420107421875	0.5178148803710938	2.32589208984375	1.706593383789063	0.5434780273437499	2.249432861328125	1.700006530761719	0.6678953857421875	2.210444091796875	1.561195434570313	0.9109293823242187	2.167583740234375	1.441718963623047	1.111280883789062	2.17455615234375	1.461423156738281	1.207505126953125	2.13149365234375	1.384787811279297	1.27445166015625	2.1845888671875	1.4152626953125	1.242058471679687	2.36750146484375	1.704480712890625	0.4887064514160157	2.458869873046875	1.689063842773437	0.391241943359375	2.704669921875	1.560484069824219	0.3140809020996094	2.910866455078125	1.454318206787109	0.2516517333984375	2.90765673828125	1.400625335693359	0.1602866363525391
321	10.666667	2.372350341796875	1.204197052001953	0.5123814086914062	2.334389404296875	1.381850372314453	0.5042136840820313	2.312948974609375	1.525638732910156	0.504188720703125	2.3391572265625	1.744701110839844	0.52138232421875	2.316390869140625	1.708741394042969	0.5475477294921876	2.246101318359375	1.7086728515625	0.6751834106445312	2.2283388671875	1.590669006347656	0.9303294067382812	2.19736328125	1.484768249511719	1.139412231445313	2.224846435546875	1.507616394042969	1.230824340820313	2.190414306640625	1.451050384521484	1.318831665039063	2.217156982421875	1.468055084228516	1.276324340820312	2.35494970703125	1.707965942382812	0.4908215637207031	2.440413330078125	1.705187622070313	0.3875889892578125	2.7002822265625	1.589926696777344	0.3481785888671875	2.917930419921875	1.495141967773437	0.3172079467773438	3.009572998046875	1.509917663574219	0.2666932067871094
322	10.7	2.372611572265625	1.205138916015625	0.5119444580078125	2.33499658203125	1.383409484863281	0.5029574584960937	2.318200927734375	1.528248779296875	0.5055928955078125	2.34680859375	1.747920288085937	0.5198834838867188	2.323300537109375	1.712497741699219	0.5464226684570312	2.251683349609375	1.712028503417969	0.673841064453125	2.236371337890625	1.618170471191406	0.9399126586914063	2.21717919921875	1.535900146484375	1.16150732421875	2.229311279296875	1.576648193359375	1.250312744140625	2.12885546875	1.531806457519531	1.240086059570312	2.221591796875	1.520478576660156	1.284529296875	2.362538330078125	1.710445922851562	0.4899339904785156	2.44943115234375	1.704130249023438	0.3875071716308593	2.708839111328125	1.58951123046875	0.3379356689453125	2.8757646484375	1.452583984375	0.2327659759521484	2.966367919921875	1.489572479248047	0.273526123046875
323	10.733334	2.368700439453125	1.206129653930664	0.511306396484375	2.33493994140625	1.385719940185547	0.5030445556640625	2.3247197265625	1.531489990234375	0.5087137145996093	2.352986083984375	1.751929138183594	0.5213321533203125	2.329225830078125	1.716613586425781	0.548051513671875	2.256529296875	1.725293579101562	0.675028564453125	2.234078857421875	1.647622619628906	0.9465873413085938	2.211704345703125	1.580345336914063	1.173581176757813	2.2480986328125	1.6328349609375	1.248867797851563	2.188446044921875	1.58885791015625	1.331220947265625	2.22039794921875	1.580214965820312	1.311275512695312	2.369073974609375	1.714107421875	0.4917760314941406	2.457562255859375	1.713997802734375	0.3900328979492187	2.713669677734375	1.614078186035156	0.3018721618652344	2.873453369140625	1.493385070800781	0.1680951690673828	2.949019287109375	1.471878326416016	0.2397062835693359
324	10.766667	2.367595458984375	1.206003128051758	0.5128114624023438	2.33374853515625	1.3855390625	0.5049406433105469	2.32319189453125	1.531236145019531	0.5107389831542969	2.349951904296875	1.751872680664063	0.5219402465820312	2.326323974609375	1.716596923828125	0.54880078125	2.252427001953125	1.729628051757813	0.6746574096679687	2.2238837890625	1.674195251464844	0.9509642333984375	2.19769775390625	1.626279418945312	1.182346069335938	2.2261591796875	1.692071838378906	1.250193481445312	2.16694775390625	1.667367309570313	1.3404755859375	2.194670166015625	1.650929016113281	1.318553955078125	2.3664013671875	1.713966125488281	0.4927195129394532	2.454848876953125	1.7185849609375	0.3910989074707031	2.731003173828125	1.672859558105469	0.3207752990722657	2.966158447265625	1.646680847167969	0.2763238220214844	3.00660009765625	1.681792663574219	0.3681156616210938
325	10.8	2.366444091796875	1.204962814331055	0.512218505859375	2.332982177734375	1.384131256103516	0.5046796264648438	2.32333056640625	1.529504211425781	0.5111748657226562	2.352457275390625	1.749213562011719	0.5238381958007813	2.328436767578125	1.714116455078125	0.5503536987304688	2.253422607421875	1.730800415039063	0.6746935424804688	2.210729248046875	1.695347045898437	0.9517543334960937	2.173517822265625	1.664741455078125	1.183966918945313	2.186673583984375	1.737853942871094	1.248588989257813	2.133756103515625	1.734732666015625	1.345529174804688	2.144614013671875	1.726846008300781	1.3108837890625	2.3685068359375	1.711408264160156	0.494477783203125	2.45537158203125	1.719580505371094	0.3921535034179687	2.73109716796875	1.711075744628906	0.3097216186523438	2.961780029296875	1.705810546875	0.2431282958984375	3.005200439453125	1.7591025390625	0.3238361511230469
326	10.833334	2.365013427734375	1.20064582824707	0.5094227905273437	2.337664794921875	1.3811396484375	0.50356298828125	2.3252158203125	1.526612487792969	0.5055600280761718	2.360072509765625	1.745080322265625	0.5270022583007813	2.334581787109375	1.709662109375	0.5517781982421875	2.25925927734375	1.726106811523437	0.6761763305664062	2.18503369140625	1.726455749511719	0.9491791381835938	2.122998779296875	1.726814025878906	1.178383911132812	2.11303662109375	1.797942443847656	1.245912109375	2.092916748046875	1.799253967285156	1.354682861328125	2.10743212890625	1.808796875	1.29081103515625	2.375666748046875	1.707910766601562	0.4964992980957031	2.465851806640625	1.725761413574219	0.3981359558105469	2.729394775390625	1.750233276367188	0.2839275817871094	2.933948974609375	1.760142883300781	0.1579147033691406	3.0036884765625	1.736779174804687	0.234448974609375
327	10.866667	2.368411865234375	1.199704528808594	0.5068568725585938	2.345371826171875	1.382097351074219	0.5032326049804687	2.32938525390625	1.528222595214844	0.5020961914062499	2.365612548828125	1.747284851074219	0.5298438720703125	2.33942919921875	1.71116064453125	0.5535418090820312	2.26010693359375	1.727438659667969	0.6766323852539062	2.16562451171875	1.750739135742188	0.9443111572265624	2.06877099609375	1.770035827636719	1.162008911132812	2.066488525390625	1.853373657226562	1.215855590820313	2.024187622070313	1.862679809570313	1.318456909179688	2.04487255859375	1.858966003417969	1.272293579101563	2.381438232421875	1.71057568359375	0.4983526916503906	2.473080810546875	1.736798645019531	0.401987548828125	2.71776025390625	1.799725708007812	0.259185791015625	2.904179931640625	1.849471374511719	0.1129861450195312	2.98015087890625	1.790266662597656	0.1592725219726563
328	10.9	2.36751123046875	1.199282821655273	0.5059698181152343	2.34691796875	1.381042663574219	0.5029009094238281	2.332830810546875	1.526619262695312	0.5021761779785157	2.36682373046875	1.744280456542969	0.534327880859375	2.341314208984375	1.707559204101563	0.5572886352539063	2.25828515625	1.723512573242187	0.67704248046875	2.142686279296875	1.776067565917969	0.9303773803710937	2.022243041992188	1.824304443359375	1.129715209960938	2.010439208984375	1.908009521484375	1.180751220703125	2.029240844726563	1.949447937011719	1.2817822265625	1.99904052734375	1.94353515625	1.183721435546875	2.3827197265625	1.708620422363281	0.5020902709960937	2.4694951171875	1.739230712890625	0.4034999084472656	2.6987705078125	1.835484130859375	0.25673876953125	2.8910732421875	1.915484069824219	0.1357846527099609	2.925747314453125	1.984984252929687	0.2083896484375
329	10.933334	2.366867919921875	1.201577377319336	0.5067075500488282	2.347945556640625	1.383799072265625	0.5063359680175781	2.335656494140625	1.529732849121094	0.5081133117675781	2.374143798828125	1.746524780273437	0.5430859375	2.34810546875	1.709918273925781	0.565787353515625	2.264467041015625	1.727355346679687	0.6851586303710937	2.112027099609375	1.805486938476562	0.9113970947265625	1.986067260742187	1.870830627441406	1.102682739257812	1.959399536132812	1.945627990722656	1.161604370117187	2.006036987304688	1.995940795898437	1.248814208984375	1.983517333984375	1.987326110839844	1.146509765625	2.389088623046875	1.710986511230469	0.5101559143066406	2.47392724609375	1.744041381835937	0.4104201354980469	2.67778173828125	1.862350646972656	0.2429440307617187	2.841031005859375	1.963195922851563	0.09682405090332032	2.920866943359375	2.0224609375	0.1348936309814453
330	10.966667	2.366525634765625	1.200612442016602	0.5071090393066406	2.34752294921875	1.382621337890625	0.507037109375	2.335255126953125	1.528389404296875	0.5091201782226562	2.37476171875	1.744587036132812	0.5450426635742187	2.34851708984375	1.708062683105469	0.5675135498046875	2.261147705078125	1.729262756347656	0.6833504028320313	2.091331787109375	1.822588500976563	0.890232421875	1.948148681640625	1.900939208984375	1.063320922851563	1.91796044921875	1.976635864257812	1.11912890625	1.954597900390625	2.033415283203125	1.206983276367187	1.940528076171875	2.018167602539062	1.105081787109375	2.3895693359375	1.709149597167969	0.5120288696289063	2.471494384765625	1.744705017089844	0.4109301452636719	2.657376708984375	1.876759704589844	0.2336577301025391	2.778333984375	1.992956604003906	0.06071419906616211	2.833060546875	2.084093627929688	0.0576668701171875
331	11	2.366706298828125	1.198173004150391	0.5080116271972657	2.347816650390625	1.37833740234375	0.5134075317382812	2.331646728515625	1.522275817871094	0.5169207153320312	2.37794873046875	1.735291809082031	0.5503931274414062	2.351294677734375	1.700061096191406	0.5733616333007813	2.257107666015625	1.726872497558594	0.6805903930664062	2.072727294921875	1.827711059570313	0.866707275390625	1.919015014648437	1.912020324707031	1.024115112304687	1.876193115234375	1.999072326660156	1.036633544921875	1.907612426757813	2.059064208984375	1.12301904296875	1.8505859375	2.023178100585938	1.023160949707031	2.390912841796875	1.699575927734375	0.5176513061523438	2.46773779296875	1.738354553222656	0.4154676208496094	2.632237060546875	1.878085815429688	0.2277728576660156	2.71595751953125	2.013751159667969	0.05025437545776367	2.801525146484375	2.073295776367187	0.06527589416503907
332	11.033334	2.36792578125	1.197980239868164	0.5097109069824218	2.3500419921875	1.378002288818359	0.5163406372070313	2.333499267578125	1.521733459472656	0.5199198608398438	2.3765927734375	1.73537841796875	0.55201513671875	2.350004150390625	1.700089599609375	0.5748493041992188	2.25281103515625	1.726410095214844	0.67926025390625	2.060015380859375	1.838778564453125	0.8490575561523438	1.899368286132812	1.932814331054687	0.9930656738281251	1.843263061523438	2.012793518066406	0.9914483032226562	1.8576513671875	2.081748291015625	1.075471801757812	1.822681884765625	2.035410766601562	0.9723070068359375	2.390533935546875	1.699545715332031	0.51989404296875	2.46812744140625	1.737585693359375	0.4182098083496094	2.606962890625	1.882427368164063	0.2147970886230469	2.654493408203125	2.017036193847656	0.02395409393310547	2.735357177734375	2.084334350585937	0.02436532783508301
333	11.066667	2.3690439453125	1.199632522583008	0.5106827697753906	2.352647705078125	1.378507446289063	0.5173220825195313	2.33718505859375	1.521329895019531	0.5208118286132812	2.3785146484375	1.733530456542969	0.554115478515625	2.352142822265625	1.69822314453125	0.5764014892578125	2.254651611328125	1.716428894042969	0.6808425292968751	2.03699658203125	1.830175170898438	0.8120150146484375	1.85438818359375	1.925613586425781	0.9222532958984375	1.81212548828125	2.010379333496094	0.9432520141601562	1.72782470703125	2.058005004882812	0.9930237426757812	1.807673095703125	2.04765771484375	0.9021321411132812	2.3928037109375	1.698199401855469	0.5221434326171875	2.47023486328125	1.734395080566406	0.4208990478515625	2.5816611328125	1.876600830078125	0.2021739654541016	2.60302001953125	2.008781555175781	0.007058396816253663	2.6826201171875	2.0740732421875	-0.01062696647644043
334	11.1	2.36812060546875	1.197034744262695	0.5109748229980469	2.3524619140625	1.37465005493164	0.5175027465820312	2.339735107421875	1.516632141113281	0.5225614624023438	2.381645751953125	1.727159240722656	0.5552116088867187	2.355090087890625	1.692336608886719	0.5772375488281249	2.25532763671875	1.71357861328125	0.6774161987304688	2.023093017578125	1.815624694824219	0.7871165771484375	1.823257080078125	1.903575439453125	0.8654474487304687	1.775780883789063	1.985900451660156	0.881029052734375	1.699740600585937	2.052092163085938	0.9199473876953125	1.765550415039062	2.020497314453125	0.8437590942382812	2.395900634765625	1.691896423339844	0.523720703125	2.47280712890625	1.728488464355469	0.4234963073730469	2.562311279296875	1.866879272460938	0.1951655731201172	2.55112060546875	1.994381591796875	-0.00179678201675415	2.618469970703125	2.058782592773437	-0.04727656936645508
335	11.133334	2.371973876953125	1.196241256713867	0.512101318359375	2.35526318359375	1.373972045898437	0.5153348388671875	2.346149658203125	1.516295166015625	0.5212498779296875	2.38796630859375	1.726618408203125	0.5562251586914062	2.360847900390625	1.691698852539063	0.5774711303710938	2.258886962890625	1.71021044921875	0.6761036987304687	2.009957275390625	1.793712219238281	0.7629653930664062	1.798821655273438	1.8668203125	0.8258533325195313	1.773770629882812	1.959788391113281	0.82986328125	1.67046240234375	1.988441101074219	0.8440159912109375	1.717475219726563	1.98435888671875	0.799774658203125	2.402787353515625	1.691506286621094	0.5247750854492188	2.4839267578125	1.726888305664062	0.4273772277832031	2.532857421875	1.847717712402344	0.1775555419921875	2.510567138671875	1.960402404785156	-0.02751988220214844	2.588005859375	2.015642883300782	-0.06896982574462891
336	11.166667	2.373481689453125	1.196196319580078	0.5124691162109375	2.3575166015625	1.374239990234375	0.514447021484375	2.353144775390625	1.516849243164063	0.5227418823242187	2.39567626953125	1.726730773925781	0.561052001953125	2.367779296875	1.691740661621094	0.5812930908203126	2.263114990234375	1.70811962890625	0.6777078247070313	2.00145263671875	1.772322448730469	0.7416395263671876	1.782899658203125	1.845982055664062	0.7703214111328125	1.746078247070312	1.930640869140625	0.7983786010742188	1.6451533203125	1.950808044433594	0.76475146484375	1.674334716796875	1.938546447753906	0.7532515258789062	2.41100537109375	1.691808532714844	0.5295360717773437	2.493445556640625	1.725899841308594	0.4325469665527344	2.49758984375	1.825729187011719	0.1686871032714844	2.477613037109375	1.92038720703125	-0.04586078262329102	2.55585791015625	1.970198425292969	-0.09265901184082032
337	11.2	2.37532421875	1.192758377075195	0.513962646484375	2.35876953125	1.369758636474609	0.5129085693359375	2.355991455078125	1.511651336669922	0.5205070190429687	2.39989111328125	1.720145446777344	0.5579969482421875	2.37276513671875	1.685316955566406	0.5788941040039063	2.281507568359375	1.710624206542969	0.6853034057617188	2.010507568359375	1.734016235351562	0.72818408203125	1.782812255859375	1.770884338378906	0.7427081909179688	1.739734008789062	1.856265502929688	0.7505375366210938	1.636573852539063	1.885826721191406	0.7417293090820313	1.724337890625	1.893852233886719	0.7062207641601562	2.4140322265625	1.685515258789062	0.52603662109375	2.4986806640625	1.721982238769531	0.4328812866210938	2.47360546875	1.799031860351562	0.1642594909667969	2.44893408203125	1.865293151855469	-0.05884826278686523	2.51466357421875	1.923937194824219	-0.1128330612182617
338	11.233334	2.380020263671875	1.188664199829102	0.515393310546875	2.362697509765625	1.364726318359375	0.5116755981445312	2.359260009765625	1.506030212402344	0.5174580078125	2.40084814453125	1.713310729980469	0.5583790893554688	2.373504638671875	1.678257568359375	0.5780527954101562	2.271265625	1.689066040039062	0.6756948852539062	1.999500366210937	1.688879760742187	0.7113131713867188	1.774774658203125	1.737280151367187	0.7025489501953125	1.705496948242188	1.802838806152344	0.7074892578125	1.598807495117188	1.811182922363281	0.7133119506835938	1.661908447265625	1.817789184570312	0.684957763671875	2.41593212890625	1.679300659179688	0.5265346069335938	2.496415283203125	1.713491088867187	0.4297480773925781	2.45955859375	1.760669616699219	0.1569655609130859	2.429001708984375	1.799923400878906	-0.07061913299560547	2.48781103515625	1.858109436035156	-0.1317008972167969
339	11.266667	2.379073486328125	1.189120422363281	0.5168536376953125	2.3598173828125	1.365819000244141	0.51107568359375	2.354839111328125	1.507835510253906	0.515523681640625	2.3958876953125	1.715031799316406	0.5626428833007813	2.366259521484375	1.680028930664062	0.5795007934570312	2.248326171875	1.68576611328125	0.6592783813476563	1.974303344726563	1.665479736328125	0.6787827758789062	1.743548095703125	1.67420068359375	0.6674227294921875	1.704080810546875	1.744214660644531	0.7198997192382812	1.60498388671875	1.730893676757812	0.6798499145507813	1.735815551757812	1.796555358886719	0.7130567016601562	2.413307373046875	1.680959045410156	0.531691650390625	2.49957177734375	1.709368774414063	0.4371582946777344	2.44835009765625	1.719652221679687	0.1613879852294922	2.409589599609375	1.726211364746094	-0.06941398620605468	2.46337060546875	1.786860717773437	-0.1335286254882813
340	11.3	2.380344482421875	1.188596450805664	0.517685546875	2.36102490234375	1.365314117431641	0.5119238586425782	2.355399658203125	1.507341613769531	0.5158683471679687	2.393349609375	1.715742004394531	0.5603423461914062	2.36421923828125	1.68052197265625	0.5776299438476562	2.245667724609375	1.681507934570313	0.6567250366210937	1.975002197265625	1.6327255859375	0.6729249877929687	1.744912841796875	1.611753051757812	0.6635748291015625	1.698418823242188	1.668222106933594	0.7257492065429687	1.6105654296875	1.637438598632813	0.6715357666015624	1.740049560546875	1.7395576171875	0.6891476440429688	2.411303466796875	1.681527465820313	0.5298447265625	2.497075439453125	1.705736083984375	0.4336822204589844	2.4440341796875	1.688285888671875	0.1585764923095703	2.4022314453125	1.672398071289062	-0.07127277374267578	2.458262451171875	1.702801940917969	-0.152639892578125
341	11.333334	2.38195361328125	1.190794494628906	0.5201122436523438	2.358006103515625	1.368649291992188	0.5210286254882812	2.346388916015625	1.511460296630859	0.528382080078125	2.383844482421875	1.721883178710938	0.5732584838867187	2.355044677734375	1.686063293457031	0.5911055908203126	2.23511474609375	1.676398193359375	0.6698557739257812	1.975553344726563	1.5784150390625	0.6871574707031251	1.753986083984375	1.522603271484375	0.6399714965820312	1.6824130859375	1.553344116210937	0.697545654296875	1.58474853515625	1.59279345703125	0.6707163696289062	1.770272705078125	1.635068786621094	0.6986484375000001	2.401674072265625	1.68760107421875	0.5420548095703125	2.48334814453125	1.694212585449219	0.43819873046875	2.4565302734375	1.629183654785156	0.1638345947265625	2.396577880859375	1.586522399902344	-0.06067848205566406	2.440609619140625	1.58930712890625	-0.1551813812255859
342	11.366667	2.380812744140625	1.192182861328125	0.5211055908203125	2.359818359375	1.370730407714844	0.524391357421875	2.349361572265625	1.513870483398438	0.5324479370117188	2.38492333984375	1.725003051757813	0.5775786743164063	2.3563662109375	1.688846252441406	0.5953983154296875	2.237826171875	1.672976928710938	0.6757366943359375	2.015505493164063	1.524944641113281	0.7546674194335937	1.80264794921875	1.45974462890625	0.68336572265625	1.724966796875	1.516494750976562	0.6961594848632813	1.62997998046875	1.563158264160156	0.670468994140625	1.777924194335937	1.594610900878906	0.6836182861328125	2.403141845703125	1.690834289550781	0.5463231201171875	2.495539794921875	1.698911376953125	0.4516383056640625	2.47109130859375	1.588006591796875	0.1915706329345703	2.4336240234375	1.499688323974609	-0.02483542251586914	2.498339111328125	1.493644744873047	-0.1066565551757813
343	11.4	2.381149169921875	1.191009841918945	0.5225538330078126	2.35996826171875	1.368999053955078	0.5261939697265625	2.349054443359375	1.511681549072266	0.534274169921875	2.38149365234375	1.723000061035156	0.577760986328125	2.353442626953125	1.686705261230469	0.5957042236328125	2.23765478515625	1.665607971191406	0.6780735473632813	2.036623901367188	1.497156494140625	0.7693311157226562	1.830647094726563	1.409669464111328	0.7041860961914063	1.755539672851562	1.366685302734375	0.7474860229492187	1.652100463867187	1.3708330078125	0.7147161254882812	1.754123901367187	1.505558837890625	0.7658247070312501	2.4002353515625	1.688940002441406	0.5469302978515626	2.493768310546875	1.694926635742187	0.4537578735351562	2.480112060546875	1.561611572265625	0.2045525665283203	2.4551279296875	1.453581146240234	-0.003806784629821777	2.531265869140625	1.422715240478515	-0.06788349151611328
344	11.433334	2.381443115234375	1.189869094848633	0.5233546142578125	2.360310302734375	1.367627990722656	0.5270114135742188	2.348726806640625	1.510101959228516	0.5345005493164062	2.3768173828125	1.722561645507813	0.5738258056640625	2.34951171875	1.686115417480469	0.5924229125976562	2.236321533203125	1.6611748046875	0.67697314453125	2.057825927734375	1.477269561767578	0.7829647216796874	1.862139526367188	1.356853179931641	0.7456917114257813	1.84712353515625	1.265721496582031	0.774130126953125	1.794485595703125	1.170945434570313	0.7767222900390625	1.761248168945313	1.351571319580078	0.8392593994140625	2.396257568359375	1.688334045410156	0.5437258911132813	2.491390869140625	1.69162841796875	0.4523005981445313	2.49271142578125	1.534768432617188	0.2172538299560547	2.484819091796875	1.405706237792969	0.02016584587097168	2.566618896484375	1.364624969482422	-0.02931480979919434
345	11.466667	2.3758896484375	1.190461059570312	0.5220844116210938	2.351925048828125	1.367994659423828	0.5240916137695313	2.3353916015625	1.510210510253906	0.5279501953125	2.36489990234375	1.723331420898437	0.5631659545898438	2.33852783203125	1.687080261230469	0.5834898071289063	2.233505615234375	1.646570251464844	0.6725777587890625	2.09783154296875	1.426088439941406	0.772518310546875	1.96269482421875	1.244226058959961	0.826476806640625	1.882536865234375	1.192811996459961	0.8432593383789062	1.816435302734375	1.111192291259766	0.8705142211914062	1.843898559570313	1.199896713256836	0.7882933959960937	2.383006103515625	1.688711547851562	0.5326372680664062	2.475135009765625	1.692698486328125	0.4381019287109375	2.54358642578125	1.494433715820312	0.2484847259521484	2.5564140625	1.330614868164063	0.07928579711914062	2.652779052734375	1.309075347900391	0.04627096939086914
346	11.5	2.37576416015625	1.190656127929687	0.519499267578125	2.352900634765625	1.368399932861328	0.5186937255859375	2.339443115234375	1.510995147705078	0.522114990234375	2.370234130859375	1.724968200683594	0.5508920288085938	2.34491455078125	1.689177001953125	0.57329931640625	2.248942626953125	1.661070861816406	0.6763504638671874	2.145676025390625	1.429736968994141	0.7898223266601563	2.069622314453125	1.237762557983398	0.8977220458984375	2.004411254882812	1.168650299072266	0.91580908203125	1.923666625976562	1.096855888366699	0.9261598510742187	1.973432006835937	1.152486801147461	0.9112888793945313	2.386931884765625	1.689641235351563	0.5203457641601562	2.474537841796875	1.691596496582031	0.4214888305664062	2.586270751953125	1.48151821899414	0.2685795288085938	2.620685302734375	1.298908721923828	0.1232073287963867	2.712710693359375	1.261035522460938	0.09248686981201172
347	11.533334	2.37246484375	1.191243392944336	0.5176845703125	2.349710205078125	1.369073303222656	0.5169022216796875	2.337105224609375	1.511786804199219	0.52097216796875	2.3663037109375	1.726611022949219	0.545398681640625	2.341688232421875	1.690982360839844	0.5688674926757813	2.252462890625	1.665251403808594	0.6784727783203125	2.1769638671875	1.435117492675781	0.8143219604492188	2.113276611328125	1.241865112304688	0.9279946899414062	2.076755126953125	1.18758528137207	0.9992930297851562	2.013093505859375	1.124096092224121	1.060178100585937	2.06982763671875	1.137878646850586	1.003225341796875	2.38285009765625	1.690879577636719	0.5152103881835938	2.47144287109375	1.6906845703125	0.417146484375	2.6205458984375	1.479365234375	0.3023654479980469	2.6970703125	1.287351776123047	0.1884228363037109	2.796044677734375	1.272284301757812	0.1595694732666016
348	11.566667	2.36970751953125	1.195207397460937	0.5149281005859375	2.345529541015625	1.373862426757813	0.513182373046875	2.332967041015625	1.517388854980469	0.51732568359375	2.36613232421875	1.732736633300781	0.5430574951171875	2.34090185546875	1.697185180664063	0.5665748901367188	2.259204345703125	1.677608764648437	0.684099853515625	2.20545947265625	1.456182830810547	0.8455635986328125	2.153551025390625	1.267803314208984	0.97501171875	2.150772705078125	1.226142837524414	1.062910034179688	2.1208408203125	1.170633285522461	1.152054565429687	2.144277099609375	1.181509887695313	1.076641479492187	2.38199267578125	1.696717468261719	0.5123858032226563	2.470956298828125	1.6905126953125	0.4138483581542969	2.6370517578125	1.475568511962891	0.3291221008300781	2.7770751953125	1.297032104492188	0.2594370727539063	2.861889892578125	1.295425842285156	0.1979384155273438
349	11.6	2.368596435546875	1.197412994384766	0.5118693237304688	2.343661376953125	1.376035095214844	0.5093207397460937	2.33393798828125	1.519756774902344	0.515863037109375	2.36398388671875	1.735933898925781	0.5391904296875	2.3392744140625	1.700266235351563	0.5631275024414063	2.262312255859375	1.690181396484375	0.6850433349609375	2.226594970703125	1.487991088867187	0.874519287109375	2.195201416015625	1.317659271240234	1.0325966796875	2.203331787109375	1.283681060791016	1.123466064453125	2.184826904296875	1.235007293701172	1.21950244140625	2.188471435546875	1.262148010253906	1.14979150390625	2.380361328125	1.699794799804688	0.5088976745605469	2.469768310546875	1.696201843261719	0.4105520324707031	2.670706298828125	1.503718078613281	0.3504427185058594	2.83908544921875	1.343715362548828	0.3010918884277344	2.92764794921875	1.388716156005859	0.2676332702636719
350	11.633334	2.367885498046875	1.198022247314453	0.5087457275390626	2.3408212890625	1.378141479492188	0.5065380859375	2.33129638671875	1.523253295898437	0.5141614379882813	2.365759521484375	1.740935180664062	0.537896484375	2.340625732421875	1.705257080078125	0.5623883666992188	2.26513818359375	1.69017724609375	0.6863943481445313	2.2358232421875	1.523590454101563	0.912220947265625	2.211394287109375	1.383867431640625	1.101851684570313	2.22536767578125	1.357160858154297	1.195433837890625	2.213638916015625	1.315304779052734	1.296834594726562	2.21143798828125	1.343041625976563	1.225842529296875	2.381134765625	1.704273559570312	0.5068976745605469	2.469739501953125	1.697886901855469	0.4062103576660156	2.702778076171875	1.536323913574219	0.3588889770507813	2.897542236328125	1.401955352783203	0.319903076171875	2.99210009765625	1.401245483398438	0.2723165283203125
351	11.666667	2.365715087890625	1.201662475585938	0.5088438415527343	2.33716162109375	1.382579559326172	0.5091054382324218	2.32071044921875	1.527988891601562	0.514178466796875	2.361291015625	1.746447631835938	0.53171533203125	2.33701318359375	1.711535705566406	0.5586203002929687	2.268927490234375	1.683844177246094	0.6856471557617188	2.241351806640625	1.562106994628906	0.9404139404296875	2.211516845703125	1.453777374267578	1.15034814453125	2.233198974609375	1.445075866699219	1.246405151367187	2.2512900390625	1.436159973144531	1.355488037109375	2.22483837890625	1.428621002197266	1.278980346679687	2.373875732421875	1.70874853515625	0.5002536315917969	2.447580078125	1.657358093261719	0.399481201171875	2.716518798828125	1.556790100097656	0.3660342102050781	2.94116552734375	1.473664459228516	0.3383498229980469	3.035727783203125	1.485362670898438	0.2909059753417969
352	11.7	2.361238525390625	1.204645416259766	0.5072301025390625	2.33572705078125	1.386566284179688	0.5071913452148438	2.3232861328125	1.532778747558594	0.5131085815429688	2.36795654296875	1.751095520019531	0.5309014282226563	2.34198583984375	1.716755126953125	0.5572351684570312	2.265539306640625	1.691550537109375	0.6804713134765625	2.232131591796875	1.60340576171875	0.948948486328125	2.204767822265625	1.530252685546875	1.17463671875	2.215203369140625	1.548943054199219	1.271449340820312	2.220218017578125	1.570189331054687	1.380548217773437	2.202057373046875	1.54468359375	1.305505249023438	2.38083544921875	1.712842224121094	0.4999895324707031	2.458907470703125	1.665286743164063	0.4000887145996094	2.739140380859375	1.601725219726562	0.3615201110839844	2.973956298828125	1.552864685058594	0.3304951782226562	3.0562431640625	1.500270355224609	0.2873678283691406
353	11.733334	2.360295166015625	1.206231567382813	0.5046731262207031	2.33408740234375	1.387010162353516	0.5070736389160156	2.3197783203125	1.532198852539063	0.5138010864257813	2.3604345703125	1.749651062011719	0.5358049926757813	2.3370927734375	1.714079467773437	0.5624302978515625	2.2568330078125	1.685687927246094	0.6815084228515625	2.223810546875	1.638099792480469	0.9584862060546875	2.196773193359375	1.59932470703125	1.191233276367188	2.188347412109375	1.641983947753906	1.2797294921875	2.156520263671875	1.6696572265625	1.382021728515625	2.163900390625	1.656131042480469	1.302668334960938	2.372090576171875	1.712916931152344	0.5030799560546875	2.43577734375	1.672974304199219	0.391352294921875	2.7178876953125	1.635111267089844	0.3454136047363282	2.953534912109375	1.605367309570312	0.3076192016601563	3.033320556640625	1.539241577148438	0.2845312805175781
354	11.766667	2.3599990234375	1.20469319152832	0.5060189819335937	2.3340703125	1.385179718017578	0.5087164001464843	2.31989453125	1.530111511230469	0.5156321411132813	2.359639892578125	1.747343078613281	0.5374895629882812	2.33605615234375	1.71185888671875	0.5638489990234375	2.252906982421875	1.687175964355469	0.681442138671875	2.2051171875	1.668162902832031	0.9591865234375	2.167067138671875	1.656197082519531	1.192883666992187	2.145882080078125	1.718463562011719	1.26610888671875	2.09880517578125	1.76947509765625	1.35201904296875	2.114927490234375	1.751192626953125	1.255242065429687	2.371820556640625	1.710603088378906	0.5051025085449219	2.4442431640625	1.678227416992188	0.3965814208984375	2.725318603515625	1.740122497558594	0.3959747314453125	2.957814697265625	1.799974304199219	0.396771484375	2.9884111328125	1.849544067382813	0.4853044128417969
355	11.8	2.358371337890625	1.202750595092773	0.5033597412109375	2.336646240234375	1.383976531982422	0.5078414611816406	2.33036328125	1.529359497070312	0.5192164306640625	2.371306396484375	1.746400939941406	0.543341552734375	2.3467119140625	1.710931030273438	0.5688983154296875	2.259080810546875	1.686600280761719	0.6834902954101563	2.1710068359375	1.719892700195313	0.9501618041992187	2.0971982421875	1.748060974121094	1.173990356445312	2.088654052734375	1.813640625	1.247048217773437	2.056901123046875	1.868656494140625	1.337565185546875	2.053897705078125	1.850573425292969	1.225736450195313	2.384068115234375	1.709688598632813	0.5110526123046875	2.457266845703125	1.680713745117187	0.4018927001953125	2.72690478515625	1.746896423339844	0.3247624816894531	2.951595458984375	1.803539001464844	0.2608757019042969	3.007866943359375	1.855252136230469	0.3344806823730469
356	11.833334	2.35875634765625	1.200240188598633	0.5034277954101563	2.340549560546875	1.382140747070312	0.5096404418945313	2.33609423828125	1.527800231933594	0.5217719116210937	2.3802275390625	1.744433288574219	0.5476541137695312	2.35478369140625	1.709135986328125	0.5727970581054688	2.2602646484375	1.693065856933594	0.6836543579101563	2.148737548828125	1.765084716796875	0.9339526977539062	2.044968872070312	1.813337646484375	1.142404174804688	2.033872802734375	1.881057250976562	1.21338232421875	2.056141357421875	1.974300231933594	1.268909912109375	2.009576782226563	1.912025390625	1.215630737304688	2.39276708984375	1.707648742675781	0.5152146606445313	2.4725888671875	1.697028503417969	0.4070662841796875	2.723172607421875	1.782328674316406	0.2918620910644531	2.9277509765625	1.810140319824219	0.1679136505126953	3.0136005859375	1.832393798828125	0.2265186767578125
357	11.866667	2.363392578125	1.201899856567383	0.502448974609375	2.34794775390625	1.386075988769531	0.5088367004394532	2.3494765625	1.5331435546875	0.5239002685546875	2.397119384765625	1.751378479003906	0.5512953491210938	2.369987060546875	1.716182922363281	0.57592431640625	2.27042431640625	1.710743408203125	0.685540771484375	2.1259326171875	1.800791198730469	0.9159075317382812	1.99903173828125	1.8703056640625	1.107914794921875	1.991751708984375	1.941092651367188	1.17791064453125	1.991289672851563	2.02724658203125	1.249485961914063	1.980494750976562	1.987757568359375	1.13320703125	2.410156982421875	1.713929138183594	0.5189367065429688	2.496641357421875	1.715151184082031	0.4135675964355469	2.72145166015625	1.842434448242187	0.2777417907714844	2.910876220703125	1.933446533203125	0.1548159790039063	2.97276953125	2.009877197265625	0.1981544799804688
358	11.9	2.363517822265625	1.199881591796875	0.5003517150878907	2.3523408203125	1.383706207275391	0.5082423095703125	2.3609248046875	1.529580993652344	0.5273052368164063	2.404337646484375	1.748229309082031	0.5523441772460937	2.376583984375	1.713287902832031	0.5762938232421875	2.282874267578125	1.72146826171875	0.69016845703125	2.10796728515625	1.830302307128906	0.8878712768554687	1.961505615234375	1.921927978515625	1.0539501953125	1.947759399414063	2.005553100585938	1.106070922851563	1.974160400390625	2.100751586914062	1.15807763671875	1.943779052734375	2.044191284179687	1.08373583984375	2.419330078125	1.710439697265625	0.5215267944335937	2.507965576171875	1.725665344238281	0.419667724609375	2.704548583984375	1.868108154296875	0.2593470153808594	2.877266357421875	1.954252258300781	0.1122435913085938	2.947619384765625	2.0325732421875	0.1320444793701172
359	11.933334	2.364890869140625	1.199625213623047	0.5012335815429687	2.353641357421875	1.383211120605469	0.5092941589355469	2.36188671875	1.528932006835938	0.5282860107421875	2.403263671875	1.747774658203125	0.552599365234375	2.375948974609375	1.712678527832031	0.5766957397460938	2.280923583984375	1.720727905273438	0.6892466430664063	2.096364013671875	1.828332214355469	0.8781453857421875	1.942147705078125	1.91929443359375	1.036987426757813	1.895589965820313	2.002180480957031	1.0659130859375	1.917487426757813	2.10482666015625	1.103571166992187	1.892757202148438	2.034880126953125	1.031124267578125	2.41849658203125	1.710094543457031	0.5218695068359375	2.503761962890625	1.726561279296875	0.4175781860351562	2.679915771484375	1.874669189453125	0.2401977233886719	2.835193115234375	1.968836975097656	0.07967206573486328	2.881974609375	2.06265625	0.1010515365600586
360	11.966667	2.368330322265625	1.197949432373047	0.5021005859375	2.357835205078125	1.379979888916016	0.5112952575683594	2.366576904296875	1.524276977539063	0.5313886108398438	2.405554443359375	1.741069641113281	0.5603618774414062	2.377872314453125	1.705747192382812	0.582762451171875	2.275678466796875	1.716002319335937	0.6869281005859375	2.069939453125	1.825456970214844	0.8471092529296875	1.899356079101562	1.919673522949219	0.9825949096679687	1.835973999023438	1.994191162109375	0.9944039306640625	1.819046752929687	2.100685668945312	1.01887451171875	1.83140625	2.021886352539062	0.9577754516601562	2.421889404296875	1.704282653808594	0.5298212890625	2.505626708984375	1.727135498046875	0.4269791870117188	2.65758056640625	1.875065979003906	0.2319208221435547	2.785156005859375	1.995475158691406	0.06762498474121094	2.83978759765625	2.079603515625	0.03306376647949219
361	12	2.369650390625	1.19638330078125	0.5031623229980469	2.3591162109375	1.377834625244141	0.5128536376953124	2.367817138671875	1.521627197265625	0.5333910522460937	2.40631005859375	1.737646484375	0.5636419677734374	2.37846875	1.702330505371094	0.58551220703125	2.272574462890625	1.713281311035156	0.6851972045898438	2.046237670898437	1.812421813964844	0.8209511108398437	1.857791748046875	1.897928283691406	0.9357118530273437	1.781899658203125	1.960311767578125	0.9356846923828125	1.776642578125	2.068270385742188	0.9573704223632813	1.77665087890625	1.984098815917969	0.896188232421875	2.422943359375	1.701104064941406	0.53322021484375	2.504887939453125	1.724383361816406	0.4295620727539062	2.63744970703125	1.868533203125	0.2193942565917969	2.7490458984375	1.984338745117188	0.04175643539428711	2.7973935546875	2.064051879882812	-0.008216854095458984
362	12.033334	2.37062060546875	1.194920867919922	0.5055186767578125	2.35992578125	1.375267852783203	0.5157344360351562	2.368708251953125	1.518104309082031	0.5368983154296875	2.40842626953125	1.732129638671875	0.5701493530273437	2.380181884765625	1.696991821289062	0.5911044921875001	2.2692099609375	1.70852392578125	0.68370703125	2.01645654296875	1.784844360351562	0.7777911987304688	1.805792358398437	1.852131591796875	0.8580056762695313	1.737599609375	1.921960205078125	0.8615639038085937	1.7656865234375	2.014968627929687	0.9122789916992188	1.763353515625	1.957041625976562	0.8193930053710937	2.425027099609375	1.696039794921875	0.5396552124023437	2.503567626953125	1.718802307128906	0.4342723388671875	2.623897705078125	1.858852600097656	0.2164004211425781	2.725554443359375	1.968060852050781	0.03068339920043945	2.7674912109375	2.031494384765625	-0.04195442962646485
363	12.066667	2.371853759765625	1.187569351196289	0.5075225830078125	2.3596796875	1.364882995605469	0.5187447509765625	2.365638916015625	1.505543640136719	0.539919677734375	2.4019892578125	1.716949829101563	0.570765869140625	2.37489990234375	1.682120910644531	0.5919072265625001	2.269861328125	1.696391845703125	0.6874330444335938	2.007283935546875	1.758402465820312	0.7448675537109375	1.7872265625	1.811180725097656	0.7937609252929687	1.73082080078125	1.8874912109375	0.8090614624023438	1.750009521484375	1.970892028808594	0.8747113647460938	1.787323852539062	1.926350952148438	0.7815842895507813	2.418545166015625	1.681455871582031	0.5408463134765625	2.49419384765625	1.698349304199219	0.434899169921875	2.57769677734375	1.84470751953125	0.2099465789794922	2.562333251953125	1.91410986328125	-0.01346842956542969	2.6137138671875	1.968507995605469	-0.08496625518798828
364	12.1	2.374301513671875	1.18267024230957	0.5102185668945313	2.3583125	1.356728881835938	0.5141091918945313	2.3525517578125	1.496079742431641	0.52329248046875	2.384476318359375	1.703204956054687	0.5599895629882813	2.35828076171875	1.667977783203125	0.5794853515625	2.27393701171875	1.683991516113281	0.6901887817382812	2.007838500976562	1.721341003417969	0.7238829345703125	1.784601196289062	1.752588195800781	0.7530609741210937	1.725673828125	1.825069946289062	0.7396885986328126	1.6944697265625	1.871720153808594	0.8294833374023437	1.750166259765625	1.869597045898437	0.7720017700195313	2.401569580078125	1.669515563964844	0.529755615234375	2.494690185546875	1.70072265625	0.4463034362792969	2.57192333984375	1.775734924316406	0.192240234375	2.524279296875	1.852479125976563	-0.01946532821655273	2.56175732421875	1.891072082519531	-0.1056605453491211
365	12.133334	2.376209228515625	1.187150512695313	0.5123086547851563	2.360168212890625	1.362131591796875	0.5170326538085938	2.3532470703125	1.502197082519531	0.5260537109375	2.384586669921875	1.709929931640625	0.5663217163085937	2.357291259765625	1.674444946289062	0.5844322509765625	2.25772607421875	1.679570251464844	0.6839229736328125	1.986702270507813	1.674757263183594	0.7095244140625	1.759049560546875	1.671446228027344	0.729146484375	1.704503051757813	1.742664672851562	0.69826220703125	1.622953857421875	1.758622497558594	0.7648165893554687	1.717497924804688	1.782920043945313	0.7245524291992187	2.402918212890625	1.676275146484375	0.536356689453125	2.49970166015625	1.699869812011719	0.4534978942871093	2.545361083984375	1.730812622070312	0.1816123962402344	2.493064453125	1.796928039550781	-0.03390105056762695	2.533015380859375	1.821517639160156	-0.1246459197998047
366	12.166667	2.37764453125	1.187145568847656	0.5124713134765625	2.360470947265625	1.362782440185547	0.5173480834960937	2.3518671875	1.503400146484375	0.5258439331054687	2.382980224609375	1.711556640625	0.5689467163085937	2.355388916015625	1.675720092773437	0.5864682006835937	2.249508056640625	1.676371643066406	0.680273681640625	1.980952270507812	1.642837707519531	0.7194017944335938	1.755535888671875	1.614721984863281	0.7521629638671875	1.6960146484375	1.671585205078125	0.704169189453125	1.59029150390625	1.659117492675781	0.714180908203125	1.698591796875	1.692804565429687	0.6676474609375	2.401673828125	1.678094482421875	0.5386477661132812	2.4956806640625	1.696936950683594	0.4506521911621094	2.526850830078125	1.695426818847656	0.1737765960693359	2.4842548828125	1.728899291992188	-0.05224026870727539	2.524827392578125	1.751134582519531	-0.1438135070800781
367	12.2	2.38056787109375	1.191388229370117	0.5131915893554687	2.36266552734375	1.368487823486328	0.5194094848632812	2.35475341796875	1.510250793457031	0.5301716918945313	2.3903876953125	1.719023071289063	0.5762507934570312	2.3619248046875	1.683185974121094	0.5935736083984375	2.24906982421875	1.676733032226562	0.6806940307617187	1.9860654296875	1.613551330566406	0.7350028686523438	1.765499877929688	1.560306335449219	0.7811832885742187	1.723761840820313	1.589396118164062	0.6996148071289062	1.627875	1.5596923828125	0.7391191406249999	1.720140014648438	1.591561157226562	0.6601041259765625	2.40846728515625	1.685307189941406	0.5451673583984376	2.500194091796875	1.693668518066406	0.4516038513183594	2.51493505859375	1.663711364746094	0.1724888153076172	2.4901201171875	1.651946166992188	-0.06038163757324218	2.535823974609375	1.670791015625	-0.1513220520019531
368	12.233334	2.3796728515625	1.195243698120117	0.5168281860351562	2.3597294921875	1.372816864013672	0.52433447265625	2.349682373046875	1.514996032714844	0.5356165161132812	2.383708251953125	1.725071044921875	0.5812120361328125	2.355103271484375	1.689020202636719	0.59843017578125	2.241455810546875	1.67594091796875	0.6847425537109375	1.994226684570312	1.576365661621094	0.7602808227539063	1.781185668945312	1.497400024414063	0.8096671752929687	1.738929077148438	1.527071411132813	0.7281057739257812	1.65977734375	1.495185302734375	0.66138330078125	1.823019653320312	1.51333251953125	0.6868680419921875	2.40245068359375	1.691151733398438	0.550420166015625	2.497843505859375	1.695807189941406	0.4595398864746094	2.527485107421875	1.626236267089844	0.1875914001464844	2.51839697265625	1.578711364746094	-0.04283699417114258	2.5655595703125	1.591786743164063	-0.1345301666259766
369	12.266667	2.37899658203125	1.19666520690918	0.5165037231445313	2.358447509765625	1.374374603271484	0.5241231079101563	2.347043701171875	1.516672485351563	0.5347122802734375	2.379057373046875	1.728237609863281	0.5758717651367188	2.3507568359375	1.692247131347656	0.5938651733398438	2.238201904296875	1.682529235839844	0.6823043823242188	2.0093271484375	1.565690002441406	0.78664794921875	1.819783813476562	1.467320556640625	0.879298095703125	1.768300170898438	1.444139495849609	0.8008628540039062	1.801405883789063	1.412172332763672	0.8990621337890625	1.82926416015625	1.440625335693359	0.7505321655273437	2.39816650390625	1.693810302734375	0.5457841796875	2.49554541015625	1.697080932617188	0.456745361328125	2.5451416015625	1.602930480957031	0.1949504089355469	2.55527734375	1.531523559570312	-0.02947364807128906	2.617459228515625	1.515781799316406	-0.1114109497070312
370	12.3	2.380488525390625	1.196432174682617	0.5167521362304688	2.360171630859375	1.374405670166016	0.524318603515625	2.348952880859375	1.516909362792969	0.5348629150390625	2.379845458984375	1.729340209960938	0.5738688354492187	2.35175634765625	1.693321472167969	0.59230712890625	2.240978271484375	1.68298388671875	0.6831898193359375	2.021886840820312	1.559550415039062	0.8010308837890625	1.8408583984375	1.455994659423828	0.9051153564453125	1.784117553710937	1.412615692138672	0.8398226928710938	1.820462158203125	1.383843292236328	0.93802099609375	1.852114013671875	1.40460107421875	0.7844251098632813	2.399120849609375	1.694677917480469	0.544052001953125	2.4982890625	1.696803466796875	0.4567143249511719	2.5640869140625	1.588953430175781	0.2035185699462891	2.5998466796875	1.502406311035156	-0.01314635562896728	2.674195556640625	1.473393981933594	-0.08013058471679688
371	12.333334	2.379477294921875	1.19710905456543	0.514755859375	2.355437255859375	1.376142456054688	0.5187507934570312	2.340668701171875	1.519665588378906	0.5257022094726562	2.375048095703125	1.733393005371094	0.5642388916015625	2.34759228515625	1.697151550292969	0.5841629028320312	2.246701904296875	1.679354797363281	0.6864620971679688	2.04952099609375	1.540084594726562	0.8280661010742187	1.88628564453125	1.423025939941406	0.9498405151367187	1.823043823242188	1.349373687744141	0.94053955078125	1.873420043945313	1.319637268066406	1.03302685546875	1.8045791015625	1.319595611572266	0.9858807373046875	2.392626953125	1.698506530761719	0.5330226440429687	2.485619140625	1.708899658203125	0.4382383117675781	2.607935302734375	1.578536499023437	0.2160576019287109	2.679984619140625	1.467877563476562	0.01820215606689453	2.72297998046875	1.448666931152344	-0.07565068054199219
372	12.366667	2.380559814453125	1.196723602294922	0.5140615844726563	2.357053466796875	1.375963928222656	0.5175480346679687	2.342517578125	1.519637878417969	0.5239168701171875	2.375869384765625	1.734380493164063	0.5583593139648437	2.348865478515625	1.698286010742188	0.5792301025390625	2.251214599609375	1.681248901367188	0.68488818359375	2.0631845703125	1.540163635253906	0.8371242065429687	1.905197143554688	1.421751495361328	0.9646862182617187	1.836838012695313	1.359398803710937	0.9957176513671875	1.849119873046875	1.316811340332031	1.09585693359375	1.817578369140625	1.324875518798828	1.010681274414063	2.3933564453125	1.699046508789062	0.5275421752929688	2.4878154296875	1.7076787109375	0.4339097290039062	2.629221923828125	1.577919982910156	0.2227251434326172	2.75344775390625	1.470714447021484	0.05028347778320313	2.824203369140625	1.424750030517578	-0.01234336948394775
373	12.4	2.38027392578125	1.196494705200195	0.5137047729492188	2.358108642578125	1.375163330078125	0.5167526245117188	2.34487939453125	1.518371520996094	0.5229736328125	2.37264013671875	1.733900573730469	0.5511091918945312	2.346593017578125	1.697910888671875	0.5728720092773437	2.254533447265625	1.683278076171875	0.682999267578125	2.0886806640625	1.542145324707031	0.8572570190429688	1.946295532226562	1.423249420166016	1.000048645019531	1.865150146484375	1.401719909667969	1.04901220703125	1.814084350585937	1.354308654785156	1.132906616210938	1.82679638671875	1.360695617675781	1.038931884765625	2.3910185546875	1.698283203125	0.5214944458007813	2.487464599609375	1.708503784179688	0.4308760070800781	2.657290283203125	1.589497924804688	0.2365578765869141	2.792969970703125	1.48844140625	0.07050356292724609	2.8793671875	1.459593536376953	0.01898901557922363
374	12.433334	2.377779541015625	1.194855667114258	0.5137532958984375	2.354322021484375	1.372737915039063	0.5131991577148437	2.34252099609375	1.5155888671875	0.5186207275390625	2.36738134765625	1.73098095703125	0.5443512573242187	2.3409140625	1.695230590820312	0.5655958862304687	2.25501953125	1.6856015625	0.6804807739257812	2.10384521484375	1.556328918457031	0.8745773925781249	1.957724243164062	1.446701599121094	1.019630676269531	1.8961376953125	1.453280120849609	1.094076782226562	1.85512109375	1.387726196289063	1.1704287109375	1.828583129882813	1.441010467529297	1.079381103515625	2.387080322265625	1.695205627441406	0.5161055297851562	2.48608837890625	1.701574645996094	0.4286428833007813	2.6785732421875	1.606967346191406	0.2437433013916016	2.82529443359375	1.526091674804688	0.07722576141357422	2.9036591796875	1.497760223388672	0.01454477024078369
375	12.466667	2.37753564453125	1.197206253051758	0.5136455078125	2.351669921875	1.374509765625	0.513351318359375	2.333576171875	1.516595336914063	0.5152848510742187	2.355909912109375	1.731527648925781	0.544445068359375	2.330753662109375	1.694997436523437	0.5658012084960937	2.2462177734375	1.694851989746094	0.6818484497070313	2.100876220703125	1.574313171386719	0.885259765625	1.979567016601562	1.473277740478516	1.056545288085937	1.889921875	1.501328338623047	1.079566162109375	1.833367309570312	1.454919921875	1.1597236328125	1.850269165039063	1.496739227294922	1.09899462890625	2.37518505859375	1.696678771972656	0.5148966674804687	2.47068359375	1.706465881347656	0.424178466796875	2.686852294921875	1.635812561035156	0.2560971984863281	2.825373291015625	1.576147033691406	0.07472116088867188	2.912770263671875	1.544699829101563	0.02764618110656738
376	12.5	2.37587255859375	1.200973495483398	0.5125208740234375	2.351027587890625	1.379764739990234	0.5125940551757813	2.330488037109375	1.522603088378906	0.5120963134765625	2.361023193359375	1.7379189453125	0.5430709228515626	2.334646484375	1.701845397949219	0.5645747680664063	2.249050537109375	1.700171203613281	0.6811538696289062	2.08454150390625	1.601973510742188	0.884797119140625	1.946860717773438	1.519597351074219	1.056053466796875	1.862969360351562	1.563819946289063	1.078389404296875	1.803564453125	1.5156298828125	1.15650146484375	1.83379248046875	1.521395751953125	1.140364135742187	2.378823486328125	1.702417602539062	0.5127642822265625	2.4740927734375	1.706516845703125	0.4199620361328125	2.692801513671875	1.654165771484375	0.2450666809082031	2.8322294921875	1.616762512207031	0.05629557418823242	2.913211181640625	1.6117587890625	-0.01019935703277588
377	12.533334	2.3775546875	1.200381561279297	0.5117449035644531	2.352203125	1.380128479003906	0.5119812622070312	2.331208740234375	1.523722534179687	0.5115735473632812	2.3627080078125	1.739769775390625	0.545178466796875	2.3361806640625	1.703311950683594	0.566494384765625	2.249519287109375	1.701982543945312	0.6833041381835937	2.070437744140625	1.622257629394531	0.8848814086914063	1.912489868164063	1.555384216308594	1.046971557617187	1.840786987304688	1.611332275390625	1.08341357421875	1.77461083984375	1.582499938964844	1.16634228515625	1.804050048828125	1.569508483886719	1.14026025390625	2.3803544921875	1.704386840820312	0.5141860351562501	2.47497998046875	1.7113466796875	0.4198309631347656	2.680892333984375	1.675276306152344	0.2239265747070313	2.815352783203125	1.646814880371094	0.02842192268371582	2.908743896484375	1.64595703125	-0.02063231658935547
378	12.566667	2.37875048828125	1.198469268798828	0.5104298706054687	2.353956298828125	1.378553283691406	0.5099208374023437	2.332674072265625	1.5223046875	0.5083175354003906	2.36658740234375	1.738300109863281	0.5419679565429687	2.339724853515625	1.702055908203125	0.5633937377929688	2.251330078125	1.701942321777344	0.679164794921875	2.058891357421875	1.637931945800781	0.87449560546875	1.893083618164062	1.584840759277344	1.03430810546875	1.817020263671875	1.637530334472656	1.066941528320313	1.734521118164063	1.62678125	1.139055419921875	1.779142700195312	1.618529663085937	1.11155126953125	2.38377392578125	1.702703369140625	0.5108466186523437	2.477216552734375	1.711488952636719	0.4152042846679688	2.67102392578125	1.692243103027344	0.2045367584228516	2.799814208984375	1.683809509277344	0.003003105640411377	2.863373291015625	1.703654724121094	-0.07901514434814454
379	12.6	2.38013330078125	1.19832453918457	0.5099250183105469	2.35586962890625	1.379633605957031	0.508674560546875	2.334923095703125	1.524351379394531	0.5064066772460938	2.374940185546875	1.740110534667969	0.54385107421875	2.347013427734375	1.704005310058594	0.5648837890625	2.254574951171875	1.7020830078125	0.6786220092773437	2.046959838867187	1.648911315917969	0.8639755249023438	1.860193725585938	1.608067749023438	1.005423767089844	1.805279907226562	1.668691528320313	1.060720947265625	1.70022998046875	1.669702880859375	1.095919189453125	1.755359375	1.651711242675781	1.086068359375	2.391175048828125	1.704384582519531	0.5118643188476563	2.482961669921875	1.712026184082031	0.4133753051757812	2.663823486328125	1.70806201171875	0.1883706970214844	2.771083984375	1.720958618164063	-0.02686679458618164	2.8307578125	1.736820190429687	-0.1134067916870117
380	12.633334	2.378322998046875	1.196769561767578	0.5117893676757812	2.35492333984375	1.377852020263672	0.5118249206542969	2.33500634765625	1.522453857421875	0.510851806640625	2.373061767578125	1.738101745605469	0.5485125732421875	2.345610595703125	1.70176025390625	0.5695400390624999	2.25199365234375	1.700645141601563	0.6819650268554688	2.030731689453125	1.653771484375	0.8517694091796875	1.812935180664063	1.642890869140625	0.94553857421875	1.78031005859375	1.699786071777344	1.019096130371094	1.67048583984375	1.695448364257813	1.031319946289063	1.713195922851563	1.680734924316406	1.035758911132812	2.389477294921875	1.702661376953125	0.5164498901367187	2.480620361328125	1.710557678222656	0.4177279663085938	2.645876953125	1.708651123046875	0.1816572418212891	2.72794482421875	1.731937316894531	-0.04307493591308593	2.786763916015625	1.756170654296875	-0.1280022277832031
381	12.666667	2.377586669921875	1.195631912231445	0.5112288513183594	2.354378662109375	1.375579711914062	0.5111557922363281	2.334922607421875	1.519317687988281	0.5103494567871094	2.372885009765625	1.733633178710937	0.547476318359375	2.345641357421875	1.6975498046875	0.5684669799804688	2.252011474609375	1.69703759765625	0.6796840209960937	2.027427856445312	1.660093688964844	0.8445496826171875	1.814826416015625	1.652867980957031	0.9464678344726563	1.758200927734375	1.720676940917969	0.9887255859375	1.65056982421875	1.701279968261719	0.9994658813476562	1.679751586914062	1.696149658203125	0.9782471923828125	2.38911669921875	1.698379272460937	0.5156151123046875	2.477723388671875	1.708821594238281	0.4159768371582031	2.62944775390625	1.709656188964844	0.17312060546875	2.687885498046875	1.733733459472656	-0.05723081588745117	2.740576416015625	1.762705993652344	-0.1438476409912109
382	12.7	2.377565185546875	1.195603744506836	0.5109510498046875	2.354357666015625	1.375470550537109	0.510767578125	2.334726318359375	1.519118347167969	0.509727294921875	2.372140869140625	1.733542663574219	0.5461951293945313	2.344976806640625	1.697477600097656	0.5672678833007813	2.25053466796875	1.697068176269531	0.6777116088867188	2.023510498046875	1.659813049316406	0.8389114379882813	1.808297729492188	1.653649353027344	0.9350110473632812	1.745415405273437	1.722418029785156	0.9649848022460937	1.63962646484375	1.693075500488281	0.968599609375	1.668118774414062	1.691083190917969	0.9488826904296875	2.388473388671875	1.698242736816406	0.5144717407226562	2.476326416015625	1.708507995605469	0.4142292785644531	2.623884033203125	1.708519348144531	0.1689656829833984	2.67398193359375	1.732868774414063	-0.06320501708984375	2.7197451171875	1.761463989257813	-0.1537389221191406
383	12.733334	2.378364013671875	1.194757263183594	0.5106600036621094	2.35637109375	1.374417755126953	0.5125839233398437	2.337579345703125	1.517901550292969	0.5131324462890625	2.374117431640625	1.731962219238281	0.5500759887695312	2.347076416015625	1.695830261230469	0.5709671630859375	2.255364501953125	1.698786499023437	0.6832924194335938	2.00885009765625	1.660046142578125	0.8111295166015625	1.789191162109375	1.639667663574219	0.8930582885742188	1.723012573242187	1.711538024902344	0.8935614013671875	1.621948974609375	1.670696960449219	0.9052879028320312	1.649807861328125	1.679947937011719	0.8903832397460938	2.390612060546875	1.696852294921875	0.518376953125	2.480009521484375	1.709636901855469	0.4201494445800781	2.59468359375	1.690055297851563	0.1592250823974609	2.61830712890625	1.69508984375	-0.07785121917724609	2.675796142578125	1.73004248046875	-0.1587174224853516
384	12.766667	2.376736083984375	1.196537109375	0.5105368957519532	2.354947998046875	1.37609912109375	0.512364990234375	2.336168212890625	1.519485473632812	0.5127413330078125	2.378018798828125	1.732153076171875	0.5511687622070313	2.350527099609375	1.696443603515625	0.5721170043945313	2.261185791015625	1.699805725097656	0.6862001342773437	2.003457763671875	1.641106689453125	0.7791295166015625	1.772688598632812	1.609047912597656	0.811066650390625	1.724541381835937	1.668894104003906	0.8713366088867187	1.616685546875	1.649656982421875	0.8712805786132812	1.657233276367188	1.651334533691406	0.8791650390625	2.3932177734375	1.697033508300781	0.518891845703125	2.4821416015625	1.70639013671875	0.4199740600585937	2.576759521484375	1.685084533691406	0.1514646759033203	2.606858154296875	1.68833251953125	-0.08474424743652344	2.645757568359375	1.712928955078125	-0.179257568359375
385	12.8	2.3756455078125	1.196266403198242	0.5110753173828125	2.3540439453125	1.375297729492188	0.5132314453125	2.335025390625	1.518212646484375	0.51355615234375	2.374877197265625	1.730549621582031	0.5521383056640625	2.347602294921875	1.694739440917969	0.5728419189453124	2.257130859375	1.697943359375	0.6854749755859375	1.999565185546875	1.632637756347656	0.7716572875976563	1.768531005859375	1.597962646484375	0.79140185546875	1.71999267578125	1.643116821289063	0.8626751708984375	1.613559936523437	1.621036376953125	0.85194189453125	1.64101806640625	1.61804833984375	0.8492609252929687	2.390510009765625	1.695653381347656	0.5200609741210938	2.479279052734375	1.705148864746094	0.4215596313476562	2.56577099609375	1.678605407714844	0.151694091796875	2.58398193359375	1.678584594726563	-0.08502913665771485	2.61573193359375	1.699986938476562	-0.182590576171875
386	12.833334	2.375525146484375	1.196931213378906	0.5104577026367187	2.355665283203125	1.376333587646484	0.5132317504882813	2.335854248046875	1.519281311035156	0.5123524780273437	2.377479248046875	1.731530944824219	0.5507681274414062	2.34963232421875	1.696014709472656	0.5713320922851562	2.25317431640625	1.697646240234375	0.6791083984375	2.001118408203125	1.622426330566406	0.7739523315429687	1.767979248046875	1.595631591796875	0.7716964111328125	1.72054541015625	1.61858740234375	0.853650146484375	1.61806640625	1.595255859375	0.8235205688476562	1.67853076171875	1.579195983886719	0.86681298828125	2.39308154296875	1.696358093261719	0.5189025268554688	2.481842529296875	1.704844787597656	0.4201262817382813	2.557611083984375	1.677741271972656	0.1468198547363281	2.57532568359375	1.66965576171875	-0.09003665924072266	2.612331298828125	1.675668579101563	-0.1880179595947266
387	12.866667	2.37436962890625	1.196476669311523	0.5104394531250001	2.353937744140625	1.375554138183594	0.5128966064453125	2.3349638671875	1.518405456542969	0.512797119140625	2.37569580078125	1.7303671875	0.551920166015625	2.347942138671875	1.694749206542969	0.5722589111328125	2.250850830078125	1.695740234375	0.6791879272460938	1.994575317382812	1.622852783203125	0.7626600341796875	1.763751831054688	1.586507263183594	0.7804310913085938	1.699305297851563	1.611875122070312	0.8487595214843749	1.596219482421875	1.589365783691406	0.8207261352539063	1.670574951171875	1.573114990234375	0.8669428100585937	2.39149462890625	1.695392822265625	0.5200473022460937	2.47917041015625	1.70438232421875	0.4206101379394531	2.5550107421875	1.674714172363281	0.1480242614746094	2.568253662109375	1.667515441894531	-0.08880516815185546	2.598964111328125	1.671952026367188	-0.1888601226806641
388	12.9	2.374223388671875	1.196292556762695	0.5100439147949218	2.3527060546875	1.375395538330078	0.5109666442871094	2.335243896484375	1.518549072265625	0.5114967346191406	2.375516357421875	1.730769653320313	0.5506292114257813	2.347815185546875	1.695065307617188	0.5709799194335937	2.2504306640625	1.69304931640625	0.677776123046875	1.994262939453125	1.622104064941406	0.7639212646484375	1.762435913085938	1.588195251464844	0.7742293090820312	1.704478149414062	1.609741394042969	0.8494406127929688	1.60035498046875	1.590247497558594	0.8226878662109375	1.672990234375	1.574451416015625	0.866965576171875	2.39141650390625	1.695799255371094	0.518742919921875	2.479199951171875	1.70340576171875	0.419150146484375	2.5524814453125	1.674447082519531	0.1455638427734375	2.564206787109375	1.667492004394531	-0.09153378295898437	2.59406298828125	1.687101867675781	-0.1900963134765625
389	12.933334	2.37306201171875	1.195694610595703	0.5100602416992187	2.352758056640625	1.374589691162109	0.5119172973632813	2.336553955078125	1.517610534667969	0.5134237060546875	2.374968017578125	1.730332336425781	0.5492433471679687	2.34782861328125	1.694713134765625	0.5702614135742188	2.25232958984375	1.694458129882813	0.6784021606445313	1.997247802734375	1.623786865234375	0.7662708129882813	1.765076782226563	1.595299865722656	0.7750906982421875	1.70833251953125	1.619280517578125	0.8502531127929688	1.601221435546875	1.604049865722656	0.8365559692382812	1.682595947265625	1.584179016113281	0.8718844604492187	2.39093408203125	1.695146179199219	0.5177772216796875	2.4795224609375	1.70484326171875	0.4194209899902344	2.55453271484375	1.672190612792969	0.1472809600830078	2.55423974609375	1.666443664550781	-0.08969068908691406	2.590696533203125	1.694701965332031	-0.1836133880615234
390	12.966667	2.371607666015625	1.196295074462891	0.5096687622070313	2.35048193359375	1.375226318359375	0.5101431579589844	2.335465576171875	1.518470153808594	0.512012451171875	2.375256591796875	1.731227294921875	0.5470143432617187	2.347943115234375	1.69581884765625	0.5682406005859375	2.253369384765625	1.698179138183594	0.6772951049804687	2.000387939453125	1.631970031738281	0.7747826538085938	1.76742822265625	1.607684509277344	0.7773705444335938	1.719468872070312	1.640263793945313	0.8554448852539063	1.61218017578125	1.621109313964844	0.8499041748046875	1.712295288085937	1.604870361328125	0.8871710815429688	2.390943359375	1.695814270019531	0.5156090698242187	2.47973486328125	1.705521606445312	0.4173162231445313	2.56029541015625	1.675340270996094	0.1462792510986328	2.557146484375	1.672052307128906	-0.09087850189208985	2.5901123046875	1.7038193359375	-0.1850486450195312
391	13	2.371384521484375	1.198344192504883	0.5094949645996094	2.350345458984375	1.378006866455078	0.5105022888183594	2.333661376953125	1.521653625488281	0.5114147033691406	2.380148681640625	1.733987487792969	0.5462213134765626	2.351994384765625	1.699210876464844	0.5678510131835938	2.256609619140625	1.70020849609375	0.6769839477539062	2.0010380859375	1.642216003417969	0.7761276855468749	1.769592163085937	1.617231018066406	0.8094990234375	1.714349853515625	1.662617370605469	0.8759901123046875	1.605496704101562	1.65018798828125	0.8756569213867188	1.634207397460937	1.649745727539063	0.8499178466796875	2.394471435546875	1.698035278320313	0.514462646484375	2.482892578125	1.702021423339844	0.414730712890625	2.565118408203125	1.682801574707031	0.1420080413818359	2.568916015625	1.691710632324219	-0.09594229125976562	2.600704345703125	1.73076171875	-0.188224609375
392	13.033334	2.369851806640625	1.198450042724609	0.5092380065917969	2.34755224609375	1.378183532714844	0.5098244018554687	2.328392578125	1.521699768066406	0.5092632141113281	2.376076171875	1.733570190429687	0.54685302734375	2.347746337890625	1.698610168457031	0.5680925903320313	2.25197509765625	1.697257263183594	0.6771166381835938	1.998456298828125	1.651345458984375	0.788113525390625	1.768228271484375	1.633364868164062	0.8340596313476563	1.71845751953125	1.685447998046875	0.9001355590820312	1.609138427734375	1.67710302734375	0.8966115112304688	1.633900146484375	1.679380249023438	0.8681068115234375	2.390180908203125	1.697927978515625	0.51455615234375	2.47696142578125	1.699941162109375	0.4131221313476562	2.57476708984375	1.6891552734375	0.1447499084472656	2.58171484375	1.71134765625	-0.09254947662353516	2.6343212890625	1.752919860839844	-0.1736830444335938
393	13.066667	2.36828564453125	1.194998672485352	0.5085235900878906	2.347900634765625	1.373692321777344	0.5081969604492188	2.330007568359375	1.516349853515625	0.5066419982910156	2.373750244140625	1.728289367675781	0.5393638916015625	2.346348388671875	1.693520812988281	0.5613157348632812	2.254978271484375	1.698936828613281	0.6726281127929687	2.012493896484375	1.658177062988281	0.8035827026367187	1.788354858398437	1.643767150878906	0.8685822143554688	1.734385620117187	1.700100769042969	0.926350830078125	1.6254697265625	1.69851904296875	0.927225830078125	1.658769409179687	1.6995029296875	0.9022354125976563	2.38823486328125	1.692492370605469	0.5079578247070312	2.47654931640625	1.698629272460938	0.4092682189941406	2.58405517578125	1.694607604980469	0.1465901794433594	2.5994072265625	1.723589782714844	-0.08790524291992187	2.63825146484375	1.76721728515625	-0.1745801086425781
394	13.1	2.3644150390625	1.194573654174805	0.5072795715332031	2.343926513671875	1.373234436035156	0.5054620056152344	2.32890869140625	1.516221374511719	0.5050332641601563	2.374372802734375	1.7279267578125	0.5368137207031251	2.34738818359375	1.6932568359375	0.559421630859375	2.26067529296875	1.701263977050781	0.6742355346679687	2.019914184570312	1.662878051757812	0.8089920654296875	1.80052685546875	1.644366394042969	0.8876693115234375	1.759304077148437	1.712059265136719	0.9437091064453125	1.65078076171875	1.717966918945312	0.9509317626953125	1.690114501953125	1.723572509765625	0.936040283203125	2.38790283203125	1.6921005859375	0.5050227661132812	2.474968017578125	1.697100646972656	0.4051777038574219	2.593060546875	1.700530212402344	0.1470982360839844	2.6424619140625	1.731551635742187	-0.0823651123046875	2.70135498046875	1.783211303710937	-0.1515474548339844
395	13.133334	2.36497314453125	1.195554046630859	0.5068584594726563	2.341958251953125	1.374266632080078	0.5048666687011719	2.324343505859375	1.517242858886719	0.5038727416992187	2.3680224609375	1.729668701171875	0.5363485107421875	2.34114697265625	1.694670471191406	0.5587952270507812	2.25488232421875	1.703705200195313	0.6742298583984375	2.026054443359375	1.674143249511719	0.831303955078125	1.815820678710937	1.658174072265625	0.933424072265625	1.74808056640625	1.723644226074219	0.9576035766601563	1.66425634765625	1.7396396484375	1.025642944335937	1.703960571289062	1.713883483886719	0.9999852294921875	2.382033935546875	1.693941833496094	0.504498779296875	2.469354248046875	1.700969421386719	0.4046474304199218	2.6062822265625	1.713019470214844	0.1556701812744141	2.658805908203125	1.745155822753906	-0.07343354797363282	2.709438232421875	1.788244140625	-0.1543448791503906
396	13.166667	2.362690673828125	1.194924301147461	0.5050392150878906	2.340634765625	1.374333862304687	0.5023091430664063	2.32462451171875	1.517966613769531	0.5013517150878907	2.364574462890625	1.731877563476563	0.533665771484375	2.338193115234375	1.696329223632812	0.556186767578125	2.252376708984375	1.702322937011719	0.6727319335937501	2.034220703125	1.680093078613281	0.8468746948242187	1.835584106445312	1.665788391113281	0.971676025390625	1.759914428710937	1.725859130859375	0.9853307495117187	1.688811645507813	1.716938781738281	1.068116943359375	1.720089111328125	1.728565063476562	1.02242138671875	2.37933544921875	1.69623876953125	0.5018036499023437	2.46958154296875	1.705566162109375	0.4041962280273437	2.61756884765625	1.71931591796875	0.1606439208984375	2.689654052734375	1.740389953613281	-0.06519525909423828	2.737892822265625	1.773918090820312	-0.1522967529296875
397	13.2	2.362440673828125	1.195279190063476	0.5027922973632812	2.340340087890625	1.374571105957031	0.5001356506347656	2.32448681640625	1.518132202148438	0.4994037780761719	2.3617978515625	1.732218627929687	0.5327619628906251	2.33570703125	1.696307678222656	0.5549760131835938	2.251443115234375	1.70117724609375	0.6725894775390625	2.041151489257813	1.682661804199219	0.8562988891601563	1.865145141601563	1.667039001464844	1.011042114257813	1.7836787109375	1.720398742675781	1.016038879394531	1.712394897460938	1.713371948242187	1.09876171875	1.739310180664063	1.714388427734375	1.058789184570313	2.37713720703125	1.696897399902344	0.5008683166503907	2.465763427734375	1.705362365722656	0.4018217163085938	2.6307421875	1.715216430664062	0.1694626922607422	2.719048095703125	1.736077331542969	-0.05040137481689453	2.7700517578125	1.763684875488281	-0.1379258270263672
398	13.233334	2.362115966796875	1.194925384521484	0.5000158081054688	2.339259033203125	1.375699859619141	0.4981553955078125	2.321974365234375	1.520347412109375	0.4974070129394531	2.3646552734375	1.735002258300781	0.533114990234375	2.33769384765625	1.699133422851562	0.5553159790039063	2.25323193359375	1.703567504882812	0.6743363037109374	2.049697265625	1.674993225097656	0.8677924194335938	1.880341430664062	1.65086767578125	1.031676513671875	1.798299560546875	1.703120300292969	1.046243408203125	1.747239135742187	1.69103369140625	1.143338745117187	1.764910888671875	1.695865905761719	1.104483154296875	2.379102294921875	1.699396789550781	0.5004524536132813	2.468330078125	1.708689392089844	0.4004769287109375	2.64442626953125	1.713303955078125	0.1731446228027344	2.7540654296875	1.727795593261719	-0.03974139785766601	2.818030517578125	1.747070617675781	-0.1219093017578125
399	13.266667	2.360862548828125	1.195578338623047	0.4995332641601563	2.3389521484375	1.377087127685547	0.4987112731933594	2.321610107421875	1.522216064453125	0.4981868896484375	2.36454736328125	1.738304626464844	0.5292146606445313	2.3375693359375	1.702807739257812	0.55234912109375	2.254580322265625	1.710427062988281	0.6728311157226563	2.06136572265625	1.661763671875	0.8740728759765625	1.899884887695312	1.620879516601562	1.04362255859375	1.8256513671875	1.682685424804688	1.063800537109375	1.801110595703125	1.65040625	1.16684228515625	1.785743530273437	1.673803527832031	1.117979736328125	2.37893603515625	1.701880554199219	0.4971759033203125	2.469912841796875	1.709929565429688	0.3980721740722656	2.655154541015625	1.708259338378906	0.1768390502929688	2.7789775390625	1.714901550292969	-0.02945627212524414	2.82385302734375	1.725236389160156	-0.1252091674804688
400	13.3	2.358771484375	1.194187133789062	0.5002300720214844	2.336684326171875	1.374860595703125	0.4999783020019531	2.320080810546875	1.519424072265625	0.5005753784179687	2.35870263671875	1.735483276367187	0.5304058837890625	2.3324296875	1.699775939941406	0.553546142578125	2.252712158203125	1.708192932128906	0.6753892822265625	2.066374755859375	1.649559692382812	0.8786868896484376	1.910507934570312	1.600375915527344	1.049806762695312	1.840871459960937	1.655179077148437	1.092221923828125	1.74589599609375	1.671816589355469	1.145666381835938	1.839251953125	1.6211328125	1.15023291015625	2.373809814453125	1.699318969726562	0.4987591552734375	2.464899169921875	1.710483337402344	0.4008781433105469	2.65959912109375	1.689061584472656	0.1907386932373047	2.79415966796875	1.66749951171875	-0.006367042541503907	2.879235107421875	1.662353942871094	-0.06901817321777344
401	13.333334	2.358864013671875	1.19533137512207	0.4989983825683594	2.3370458984375	1.376432708740234	0.4984495239257812	2.3210546875	1.521381103515625	0.4991091918945312	2.361136962890625	1.737666564941406	0.52892919921875	2.3346025390625	1.702052001953125	0.5521477661132812	2.256145751953125	1.708417053222656	0.6753038330078125	2.079125244140625	1.633297912597656	0.8823155517578125	1.929961547851563	1.570177856445313	1.055531127929688	1.869784057617188	1.616251159667969	1.118375	1.779189819335937	1.591313232421875	1.17648486328125	1.881037719726562	1.573559692382812	1.168480224609375	2.376024169921875	1.701323852539062	0.4972093811035156	2.46766552734375	1.710008178710937	0.3991946716308594	2.668079345703125	1.676518798828125	0.195246078491211	2.81518212890625	1.643903381347656	0.008250594139099121	2.90103955078125	1.636516052246094	-0.053489013671875
402	13.366667	2.354023193359375	1.192483245849609	0.4975455932617188	2.33038671875	1.37222314453125	0.4981315612792969	2.31170068359375	1.515943359375	0.4987586975097656	2.350344482421875	1.730829772949219	0.5303920288085937	2.324380859375	1.695016479492188	0.553283935546875	2.249295654296875	1.701039184570313	0.6774895629882812	2.089784912109375	1.611824523925781	0.8906793823242187	1.939544311523437	1.536819030761719	1.056054565429688	1.883843872070313	1.5685048828125	1.129999633789063	1.804858276367187	1.534999755859375	1.198518310546875	1.894024047851562	1.531280578613281	1.1738818359375	2.3651396484375	1.695147338867188	0.4983741455078125	2.45460498046875	1.70009912109375	0.3992283020019531	2.667833251953125	1.637981689453125	0.2188406982421875	2.805128662109375	1.590032409667969	0.02959713363647461	2.888483154296875	1.589049011230469	-0.0348305778503418
403	13.4	2.352791015625	1.192649978637695	0.4976692504882813	2.32852880859375	1.371704803466797	0.498835693359375	2.310314453125	1.514997253417969	0.5006498107910157	2.348332763671875	1.729511474609375	0.53048779296875	2.322956298828125	1.693822509765625	0.5538724975585938	2.250281005859375	1.700089660644531	0.6789414672851563	2.09934130859375	1.598388244628906	0.8915714111328125	1.947364135742188	1.512372985839844	1.0486962890625	1.904141235351563	1.537446960449219	1.132451171875	1.834865234375	1.490749114990234	1.203143798828125	1.8843369140625	1.501422760009766	1.169687622070313	2.362763916015625	1.693843627929688	0.498544677734375	2.450494384765625	1.697023559570312	0.3983700256347656	2.66290576171875	1.626490539550781	0.2216327209472656	2.8043515625	1.571167785644531	0.03854140472412109	2.893297119140625	1.546085876464844	-0.01132724094390869
404	13.433334	2.351547607421875	1.192132202148438	0.4968732299804687	2.3289599609375	1.370441772460937	0.5008390502929687	2.31187158203125	1.513092468261719	0.5047583007812499	2.345317138671875	1.727289306640625	0.5341495971679687	2.320510986328125	1.691376098632813	0.5572684936523438	2.247618408203125	1.70130029296875	0.6811201782226562	2.0993876953125	1.586149658203125	0.8868206787109375	1.947601684570313	1.492139251708984	1.03764697265625	1.905641235351563	1.495519836425781	1.12507373046875	1.83632666015625	1.481639190673828	1.207892456054688	1.908231567382813	1.464239898681641	1.153015747070312	2.36067578125	1.691987487792969	0.5026312561035157	2.44945458984375	1.703191284179687	0.4048818359375	2.658705810546875	1.611635986328125	0.2365425109863281	2.784440185546875	1.545813415527344	0.04713442993164062	2.877175537109375	1.509193969726562	0.01591147518157959
405	13.466667	2.352827880859375	1.19162467956543	0.4960047912597656	2.330613525390625	1.370276245117187	0.4993263854980469	2.31445654296875	1.513261169433594	0.5032212829589844	2.353260986328125	1.726766418457031	0.5335782470703125	2.327181640625	1.69142333984375	0.556335693359375	2.25178515625	1.698145812988281	0.6791602172851563	2.097824462890625	1.577999084472656	0.8782758178710938	1.9436611328125	1.480229919433594	1.0248037109375	1.907602783203125	1.472501220703125	1.114720092773438	1.85020703125	1.447125671386719	1.203910034179688	1.909217895507813	1.436657318115234	1.138982055664062	2.36809619140625	1.691077026367187	0.5021232299804688	2.457994873046875	1.692674743652344	0.4044886169433594	2.655865478515625	1.588867919921875	0.2289076995849609	2.7693369140625	1.516094421386719	0.03392068862915039	2.853288818359375	1.493681671142578	-0.02438389587402344
406	13.5	2.35343505859375	1.191070251464844	0.4954705200195312	2.3313935546875	1.369802490234375	0.4986941528320312	2.3158603515625	1.51289404296875	0.5028858032226563	2.357160400390625	1.725771484375	0.534819091796875	2.330676513671875	1.690552734375	0.5573350219726563	2.254632568359375	1.696304321289062	0.6798629150390625	2.094351318359375	1.573712829589844	0.8725199584960938	1.93105810546875	1.476100189208984	1.009038940429688	1.888115600585937	1.461904357910156	1.095092895507813	1.810747802734375	1.423278259277344	1.16159716796875	1.885064575195313	1.42499755859375	1.116693969726563	2.371570556640625	1.690137023925781	0.5030806579589844	2.4607490234375	1.690308166503906	0.4047181091308594	2.646086669921875	1.578057189941406	0.2207123413085937	2.7429306640625	1.505353759765625	0.01684288597106933	2.81793701171875	1.481787139892578	-0.05226085281372071
407	13.533334	2.353447021484375	1.190706008911133	0.4956984558105469	2.3324384765625	1.369387298583984	0.4978580322265625	2.32265625	1.512713012695313	0.5050950622558594	2.36401806640625	1.725031127929687	0.5390238647460938	2.3366923828125	1.689914733886719	0.5605576782226562	2.25588671875	1.683005126953125	0.6797535400390625	2.0841171875	1.56120556640625	0.8623223266601563	1.901215209960937	1.472449188232422	0.9780111083984375	1.8528701171875	1.477717926025391	1.062070190429687	1.790485961914063	1.442759094238281	1.144299072265625	1.862525024414063	1.429510040283203	1.09307958984375	2.37920361328125	1.689466613769531	0.5076531066894531	2.471146484375	1.686288757324219	0.4121166687011719	2.6286474609375	1.573007690429687	0.2047549743652344	2.7216494140625	1.484934356689453	0.005500182628631591	2.792824462890625	1.473257293701172	-0.07020506286621093
408	13.566667	2.35351611328125	1.191252655029297	0.4954656677246094	2.332558837890625	1.369853912353516	0.4976218872070313	2.322868408203125	1.513115539550781	0.5048932495117188	2.36523291015625	1.725012329101562	0.5395397338867187	2.337804931640625	1.689953125	0.560982421875	2.25600390625	1.682537353515625	0.67938330078125	2.077302001953125	1.559767211914063	0.8542852783203125	1.885559814453125	1.474632690429687	0.9574832763671876	1.819248657226562	1.487079620361328	1.027267822265625	1.73820263671875	1.447632690429687	1.088420654296875	1.850181884765625	1.446511047363281	1.066541625976563	2.380189208984375	1.689517944335937	0.5080173034667969	2.470671630859375	1.686115600585937	0.4111903381347656	2.6175693359375	1.572414733886719	0.1965870056152344	2.69411279296875	1.487653930664063	-0.01080675411224365	2.7568017578125	1.470702087402344	-0.09269602966308593
409	13.6	2.35455224609375	1.190509658813476	0.49634228515625	2.334731201171875	1.36845361328125	0.4993057861328125	2.327153564453125	1.511135711669922	0.5081560668945313	2.369935546875	1.721899658203125	0.5432855834960938	2.34254296875	1.686998962402344	0.564544677734375	2.25918017578125	1.680727844238281	0.6811592407226562	2.062334228515625	1.563907897949219	0.8378080444335938	1.862042236328125	1.487408843994141	0.9285069580078125	1.789567138671875	1.497139068603516	0.9917057495117187	1.70860693359375	1.457376983642578	1.051931762695312	1.8209599609375	1.464701324462891	1.036440551757813	2.384711181640625	1.686614990234375	0.5117784729003906	2.474583984375	1.687098205566406	0.4151011352539062	2.604903076171875	1.574066772460938	0.1912408142089844	2.64722509765625	1.496923278808594	-0.0274686222076416	2.708244140625	1.486766967773437	-0.1111542587280273
410	13.633334	2.353252685546875	1.188300109863281	0.4987958374023437	2.334685791015625	1.364931457519531	0.5045840759277344	2.32580078125	1.506405883789062	0.5139403076171875	2.364114501953125	1.716655029296875	0.546944580078125	2.337802490234375	1.681624633789062	0.5684854125976563	2.2603427734375	1.686266967773438	0.6878681030273438	2.051244873046875	1.572423461914062	0.8259947509765625	1.835334350585937	1.508802429199219	0.8779952392578125	1.767006469726562	1.521326538085938	0.9441273803710938	1.682989868164062	1.482612854003906	0.9991351928710938	1.794093383789062	1.479829437255859	0.9833086547851563	2.37929443359375	1.681716064453125	0.5158411254882812	2.46981787109375	1.690774536132813	0.4215984802246094	2.586683349609375	1.587032836914062	0.1887142639160156	2.608675537109375	1.525098754882813	-0.0358060302734375	2.699225830078125	1.526320129394531	-0.08544243621826172
411	13.666667	2.35495458984375	1.190093795776367	0.500086181640625	2.335470947265625	1.368340087890625	0.5078917236328125	2.322256591796875	1.510981903076172	0.51603271484375	2.362869140625	1.72177001953125	0.5563050537109375	2.335359375	1.68614208984375	0.5764365844726562	2.248687744140625	1.678360778808594	0.6909320068359375	2.014213745117187	1.587009460449219	0.8090955200195312	1.790022583007812	1.539362182617187	0.8528109741210937	1.759181762695313	1.549169006347656	0.9441168212890625	1.654244750976563	1.522978942871094	0.9550167236328125	1.754262939453125	1.514271484375	0.9706478271484374	2.37846484375	1.687186828613281	0.5242420654296875	2.470606689453125	1.691372314453125	0.4293955688476562	2.56621337890625	1.598830871582031	0.1793293914794922	2.587426513671875	1.538913696289062	-0.04824489212036133	2.67306494140625	1.53358251953125	-0.107547966003418
412	13.7	2.35614306640625	1.188773696899414	0.5009646911621094	2.334604248046875	1.367704803466797	0.5087433471679688	2.321461669921875	1.511012084960937	0.5181152954101562	2.367917724609375	1.721902282714844	0.5575679321289062	2.339619873046875	1.686834106445313	0.5781997680664063	2.249947265625	1.684851196289062	0.6915468139648437	2.005223754882813	1.60484521484375	0.80009765625	1.775593505859375	1.565943176269531	0.8275713500976563	1.716229736328125	1.591201965332031	0.9004942016601563	1.614388061523437	1.562875305175781	0.9281146240234375	1.703558715820312	1.5486884765625	0.9299144897460937	2.38237890625	1.686689147949219	0.5252675170898438	2.471667236328125	1.687173583984375	0.426731689453125	2.55998291015625	1.613249450683594	0.1663638000488281	2.57033984375	1.575779113769531	-0.06791847991943359	2.623570556640625	1.606263854980469	-0.1529324951171875
413	13.733334	2.35775244140625	1.191978912353516	0.5013390808105469	2.338555908203125	1.372285552978516	0.5080122985839843	2.323986328125	1.516488891601563	0.5139517211914062	2.377281005859375	1.726205444335938	0.5579381713867188	2.347842041015625	1.69137109375	0.5780634155273437	2.25289501953125	1.688224792480469	0.6881251220703125	1.996889892578125	1.623562072753906	0.7844175415039063	1.764897705078125	1.594154846191406	0.8154007568359375	1.712447387695313	1.624338500976563	0.8924021606445313	1.604740844726563	1.605576843261719	0.9035696411132812	1.696113159179687	1.588922973632813	0.922078857421875	2.390618896484375	1.691067565917969	0.524634033203125	2.478255859375	1.692762390136719	0.42360498046875	2.548221435546875	1.646788330078125	0.1497428131103516	2.56144189453125	1.624831298828125	-0.08775654602050781	2.596098876953125	1.637188415527344	-0.1865778503417969
414	13.766667	2.35709130859375	1.191037902832031	0.5012654724121094	2.33668603515625	1.370410217285156	0.5069136657714843	2.323664306640625	1.514040283203125	0.5140358276367187	2.37703955078125	1.722890319824219	0.5569708251953125	2.347482421875	1.6884248046875	0.5769937133789063	2.251041748046875	1.688414855957031	0.6849030151367187	1.99216162109375	1.650656188964844	0.7840280151367187	1.75929638671875	1.645082397460937	0.813682373046875	1.70769580078125	1.653896118164063	0.8959220581054688	1.598848754882813	1.652993347167969	0.8850341186523437	1.629536987304687	1.644736328125	0.8688026733398437	2.39044970703125	1.687676452636719	0.5241253051757813	2.48008544921875	1.695791564941406	0.4260125732421875	2.543484130859375	1.670453552246094	0.1492483062744141	2.552171142578125	1.665059387207031	-0.08831616973876953	2.579978515625	1.684648742675781	-0.1876181030273437
415	13.8	2.356632568359375	1.188236358642578	0.5006731262207031	2.33706982421875	1.367310363769531	0.5062418518066406	2.3239765625	1.510651000976563	0.5126838989257813	2.376115234375	1.719301818847656	0.5556666870117187	2.346820556640625	1.684734436035156	0.5756326293945313	2.25114599609375	1.685655456542969	0.6837988891601563	1.988495971679688	1.663119506835937	0.7756572265625	1.759475463867187	1.658172058105469	0.824878173828125	1.699950317382813	1.693878234863281	0.8930271606445312	1.59394873046875	1.695255432128906	0.867009765625	1.622208984375	1.691889709472656	0.8480286865234375	2.389673095703125	1.68426416015625	0.522858154296875	2.4793271484375	1.694017822265625	0.4253049621582031	2.544082275390625	1.679047241210938	0.148736328125	2.541867431640625	1.687907287597656	-0.08835612487792968	2.598505615234375	1.718917114257812	-0.1708218231201172
416	13.833334	2.35718505859375	1.188369171142578	0.5001190185546875	2.337982666015625	1.367261474609375	0.5055331115722657	2.325528076171875	1.510472229003906	0.512125732421875	2.379683837890625	1.718176940917969	0.555801513671875	2.350093994140625	1.683870056152344	0.575629150390625	2.25464013671875	1.68616552734375	0.6837302856445312	1.9918115234375	1.671102600097656	0.7755537719726563	1.7629443359375	1.673018127441406	0.8243115844726563	1.711283935546875	1.711479797363281	0.8970497436523438	1.6046572265625	1.72592626953125	0.879511474609375	1.632945434570312	1.719323974609375	0.8613946533203125	2.392862060546875	1.683172424316406	0.5228972778320312	2.48243798828125	1.693301330566406	0.425535400390625	2.546271728515625	1.686137329101562	0.1488037414550781	2.53807958984375	1.704469665527344	-0.08731730651855468	2.587416748046875	1.746759765625	-0.1692941741943359
417	13.866667	2.35700537109375	1.187630569458008	0.5007190551757813	2.337824462890625	1.366574859619141	0.50534765625	2.327001220703125	1.50990771484375	0.5126110229492188	2.377638916015625	1.718761840820312	0.5551795043945312	2.348439697265625	1.684135681152344	0.5750497436523437	2.253417236328125	1.690944213867188	0.6833701171875	1.990493896484375	1.681933532714844	0.775842041015625	1.758988891601563	1.697833312988281	0.8063449707031251	1.728985961914062	1.737122863769531	0.889998779296875	1.6234111328125	1.763755859375	0.8841825561523438	1.647989624023438	1.751993041992188	0.875693359375	2.39158984375	1.683729431152344	0.5226138305664062	2.4806318359375	1.69239208984375	0.4245952453613281	2.5627685546875	1.690524536132813	0.1526004638671875	2.544300537109375	1.729473693847656	-0.08045610809326172	2.581195556640625	1.776447875976563	-0.1663533020019531
418	13.9	2.356619384765625	1.186748291015625	0.5006268615722657	2.3377314453125	1.365013793945312	0.5052221984863281	2.327495361328125	1.507810119628906	0.5127303466796875	2.379654296875	1.7153984375	0.55523681640625	2.35039990234375	1.681093200683594	0.57510009765625	2.257449951171875	1.689688354492187	0.6843352661132812	1.997661376953125	1.688056945800781	0.7826156616210938	1.768314453125	1.710096252441406	0.818154052734375	1.740108154296875	1.751797119140625	0.9008176879882812	1.634796264648438	1.778267639160156	0.8986404418945313	1.660977783203125	1.767081787109375	0.8903038940429687	2.393153076171875	1.680452758789063	0.5226859741210937	2.483107421875	1.690161987304688	0.4263160095214844	2.5729013671875	1.701453918457031	0.1581591339111328	2.55868017578125	1.754595764160156	-0.071421142578125	2.59337841796875	1.80951025390625	-0.1529124603271484
419	13.933334	2.355513671875	1.186648391723633	0.5012692260742188	2.335474365234375	1.365295959472656	0.5062620544433594	2.322903076171875	1.508360137939453	0.5129519653320312	2.37314013671875	1.717576599121094	0.552938232421875	2.34425439453125	1.683095336914063	0.5733794555664062	2.252626220703125	1.695015502929687	0.6839544677734375	1.996858764648437	1.703251281738281	0.7940032958984375	1.77051904296875	1.728813842773437	0.8467125244140625	1.738175415039062	1.779920532226563	0.9226317138671875	1.63079345703125	1.798168212890625	0.922526611328125	1.654403076171875	1.787051147460938	0.9048328857421875	2.386921875	1.682299011230469	0.5206473999023438	2.47691552734375	1.69533349609375	0.4241854248046875	2.579689697265625	1.715525817871094	0.160387939453125	2.58833740234375	1.769170166015625	-0.07004972076416016	2.63901171875	1.833966369628906	-0.1345201416015625
420	13.966667	2.35444921875	1.187166412353516	0.5008075866699219	2.335047607421875	1.365290679931641	0.506804931640625	2.322362060546875	1.507880798339844	0.513799560546875	2.37337255859375	1.7167197265625	0.5509617919921875	2.344704833984375	1.682634399414062	0.5719945068359376	2.2562236328125	1.698813903808594	0.6839990844726562	2.010694213867187	1.709965270996094	0.8132459106445312	1.789032836914062	1.738468872070313	0.87939501953125	1.744519653320312	1.7908134765625	0.9475261840820313	1.637298706054688	1.806503845214844	0.94062109375	1.669431518554688	1.800407165527344	0.9269443969726563	2.38668896484375	1.681183227539063	0.5189994506835938	2.4768271484375	1.694842895507813	0.4233277587890625	2.593461181640625	1.723404968261719	0.1671248931884766	2.6206015625	1.777297302246094	-0.06105265045166015	2.664912841796875	1.841466796875	-0.1301455993652344
421	14	2.354477294921875	1.18763166809082	0.5007750854492188	2.33487451171875	1.366003265380859	0.5068970336914063	2.3209736328125	1.508732269287109	0.5131707153320313	2.368986572265625	1.718627136230469	0.5503211669921875	2.3406474609375	1.684127075195312	0.5712977905273438	2.2526005859375	1.6990693359375	0.6840933837890625	2.014379028320313	1.711434448242187	0.8270805664062501	1.798385375976562	1.738038940429687	0.9114949951171875	1.74548779296875	1.791220703125	0.9728560791015625	1.643378662109375	1.806501770019531	1.007005798339844	1.673046997070313	1.792530944824219	0.959208251953125	2.382968994140625	1.683178344726562	0.5184290161132813	2.47472607421875	1.698680541992188	0.4243125915527344	2.6063408203125	1.730339294433594	0.1753599853515625	2.64553662109375	1.785046875	-0.05123612213134766	2.700444091796875	1.842327880859375	-0.1190008926391602
422	14.033334	2.35510009765625	1.186943618774414	0.5009688110351562	2.33261865234375	1.363727142333985	0.5051327819824218	2.31932275390625	1.50543994140625	0.5121286010742188	2.362306884765625	1.71526708984375	0.5464878540039062	2.335276611328125	1.6805390625	0.5679766845703125	2.254808837890625	1.69708837890625	0.6848191528320312	2.02395654296875	1.70673291015625	0.8359848022460937	1.8138369140625	1.721117004394531	0.9326652221679688	1.757052612304687	1.78279541015625	0.9798678588867188	1.671344482421875	1.799881103515625	1.04325830078125	1.711574340820313	1.796247436523438	0.9911715087890625	2.376661376953125	1.680122497558594	0.514982666015625	2.467694580078125	1.698492309570312	0.4220230102539063	2.626474853515625	1.728545166015625	0.1917308654785156	2.675803466796875	1.786989135742187	-0.03013287544250488	2.751702880859375	1.838172668457031	-0.07862145233154297
423	14.066667	2.356442626953125	1.188724365234375	0.5016907348632812	2.3345419921875	1.366250457763672	0.5065850524902343	2.3202802734375	1.508444793701172	0.5130264282226562	2.3606708984375	1.719781433105469	0.5465255737304687	2.334198486328125	1.684608093261719	0.5684090576171875	2.253677490234375	1.700623962402344	0.6859573974609375	2.027180908203125	1.70654150390625	0.8456019897460938	1.83120751953125	1.712680847167969	0.9707948608398438	1.804161743164062	1.768164245605469	1.045077758789063	1.702586303710937	1.788232360839844	1.077098388671875	1.735282470703125	1.760441650390625	1.058204956054688	2.375347900390625	1.684607727050781	0.5149053344726563	2.465512939453125	1.699372619628906	0.419769775390625	2.636121337890625	1.731908752441406	0.1970801391601562	2.70855712890625	1.782736572265625	-0.02124273681640625	2.781518310546875	1.826420227050781	-0.08109613037109376
424	14.1	2.357319580078125	1.192802795410156	0.5009320373535157	2.33537646484375	1.372067993164062	0.5036147766113281	2.322606201171875	1.515777709960938	0.5095836486816406	2.361	1.728871337890625	0.547407958984375	2.3338544921875	1.692918090820313	0.5682174682617187	2.245980224609375	1.697006652832031	0.6831432495117188	2.038673217773438	1.691503112792969	0.8709428100585938	1.8348662109375	1.707091735839844	0.986527587890625	1.82840185546875	1.749834045410156	1.073909301757813	1.720150634765625	1.7420595703125	1.087657836914063	1.778546997070312	1.722556030273438	1.106849243164062	2.376987060546875	1.693883544921875	0.5154844970703125	2.4666650390625	1.703889770507812	0.4175797729492188	2.651978759765625	1.728689758300781	0.2023850250244141	2.75376806640625	1.773840209960937	-0.007722929000854493	2.8193916015625	1.813544799804688	-0.07938632202148438
425	14.133334	2.360612060546875	1.192219177246094	0.4986470336914062	2.339225830078125	1.372602935791016	0.4999898986816406	2.324843505859375	1.517075988769531	0.5031713256835938	2.36310205078125	1.731555847167969	0.5405933227539063	2.335694091796875	1.69546533203125	0.561497314453125	2.248638916015625	1.696853454589844	0.6781392822265625	2.052098876953125	1.678477111816406	0.8786484985351563	1.854265869140625	1.683591247558594	1.007512939453125	1.842233032226563	1.710466857910156	1.10103173828125	1.740555053710938	1.7024384765625	1.142283081054688	1.789947021484375	1.693545471191406	1.130766845703125	2.379396484375	1.696250549316406	0.5087276611328125	2.47362158203125	1.705740295410156	0.4140614318847656	2.664442626953125	1.72537939453125	0.201000015258789	2.793970703125	1.750393310546875	0.001531228423118591	2.871327880859375	1.774474792480469	-0.06614717864990234
426	14.166667	2.3594697265625	1.191724517822266	0.49886328125	2.337734130859375	1.371570129394531	0.5031070556640626	2.32219677734375	1.515515686035156	0.5079815368652344	2.356556396484375	1.730634582519531	0.5421599731445312	2.329738525390625	1.694497375488281	0.5634514770507812	2.246539306640625	1.697987854003906	0.682393310546875	2.057624755859375	1.663098815917969	0.8870234375	1.872491577148437	1.644209777832031	1.031467895507812	1.8373251953125	1.66634033203125	1.12000634765625	1.789692138671875	1.688079650878906	1.21646044921875	1.8261142578125	1.643142150878906	1.149080688476563	2.3735478515625	1.6952138671875	0.5109894409179687	2.4684951171875	1.709623352050781	0.4181499938964844	2.67568212890625	1.709225952148437	0.2210157165527344	2.808859130859375	1.722447448730469	0.02353581809997559	2.895515869140625	1.729655517578125	-0.03586235046386719
427	14.2	2.359445556640625	1.190810638427734	0.4985369262695313	2.33583056640625	1.369837524414062	0.5023681640625	2.321673095703125	1.513375549316406	0.5091874084472656	2.35271142578125	1.728431091308594	0.5423355712890625	2.326863037109375	1.692016723632813	0.5639750366210937	2.246966796875	1.700280090332031	0.6843650512695313	2.061689208984375	1.649291564941406	0.8876959228515625	1.892660400390625	1.606680969238281	1.045019897460937	1.852805786132812	1.618520812988281	1.13319677734375	1.819160522460938	1.622942443847656	1.237195068359375	1.837033813476562	1.589895690917969	1.156521606445313	2.3698515625	1.69333935546875	0.5111346740722656	2.46311279296875	1.712090759277344	0.4179821166992188	2.678532470703125	1.699559631347656	0.2317079162597656	2.8115966796875	1.691373657226563	0.03480975341796875	2.915942138671875	1.684742370605469	0.02553699111938476
428	14.233334	2.3610322265625	1.19169384765625	0.4980222473144531	2.337825927734375	1.371575286865234	0.5014740295410156	2.324060546875	1.515795104980469	0.5080519409179688	2.35615869140625	1.731779602050781	0.5405059814453125	2.32993212890625	1.695431274414062	0.5622982788085937	2.249109619140625	1.702180725097656	0.6829234619140625	2.06468310546875	1.642282653808594	0.8862791748046875	1.892553955078125	1.591793273925781	1.039383422851563	1.862519897460938	1.58115771484375	1.131966064453125	1.856352661132812	1.55717626953125	1.239010498046875	1.85342578125	1.548379272460938	1.151777587890625	2.373325439453125	1.696311401367188	0.5093958435058594	2.4679912109375	1.711638427734375	0.4162030944824219	2.685612060546875	1.682707458496094	0.2324252014160156	2.8291552734375	1.65961181640625	0.0429587516784668	2.919369384765625	1.654888061523438	-0.01138506412506103
429	14.266667	2.36065966796875	1.192369705200195	0.4981141357421875	2.338529052734375	1.372199615478516	0.5024756774902344	2.328066650390625	1.516418090820312	0.511706298828125	2.359173828125	1.732974792480469	0.5396215209960937	2.332921630859375	1.697056823730469	0.56198486328125	2.25185595703125	1.7065419921875	0.6821014404296875	2.077645751953125	1.616198974609375	0.882847412109375	1.902849365234375	1.540555786132813	1.021559814453125	1.8654560546875	1.538498657226563	1.1119296875	1.814165771484375	1.511326843261719	1.205099243164063	1.884797973632812	1.518631469726563	1.143833862304688	2.3766826171875	1.696924011230469	0.5094602661132812	2.47196337890625	1.71219482421875	0.4170640258789062	2.68685205078125	1.658800903320313	0.2359779357910156	2.8279677734375	1.615309387207031	0.04855842971801758	2.917255615234375	1.606244750976562	-0.006571780681610107
430	14.3	2.3607177734375	1.192185562133789	0.4985675964355469	2.338564208984375	1.371749145507813	0.5030887145996094	2.3279931640625	1.515748291015625	0.51239013671875	2.359352783203125	1.731721008300781	0.5420197143554687	2.332973388671875	1.695739196777344	0.5639691772460937	2.250691162109375	1.702865478515625	0.6831689453125001	2.07238525390625	1.605345642089844	0.8762571411132812	1.892155883789062	1.52499365234375	1.004397766113281	1.856716918945313	1.506692169189453	1.09356689453125	1.814977661132813	1.473812744140625	1.1894423828125	1.877549926757812	1.483213012695312	1.1215478515625	2.376896484375	1.695913940429687	0.5117072448730469	2.47227001953125	1.70950390625	0.4194186096191406	2.679705078125	1.643406616210938	0.2345144805908203	2.805947998046875	1.592715454101562	0.03890594863891601	2.8887724609375	1.575528991699219	-0.02360027694702149
431	14.333334	2.364	1.192765335083008	0.4992046813964844	2.342223388671875	1.372521636962891	0.5046387939453125	2.329793701171875	1.51657177734375	0.5129188842773438	2.361783203125	1.732300354003906	0.5450884399414062	2.335310791015625	1.696096557617187	0.5666636352539063	2.253470947265625	1.699245910644531	0.6865040893554688	2.06261376953125	1.594181640625	0.8633356323242187	1.8679619140625	1.511542388916016	0.9669935913085937	1.857992797851562	1.478452514648438	1.058457641601563	1.830088012695313	1.437144897460938	1.156197021484375	1.879331420898438	1.473856567382813	1.091571411132813	2.3792138671875	1.696774719238281	0.5143052978515625	2.474708984375	1.710433044433594	0.4219705810546875	2.678361572265625	1.628434631347656	0.2388216400146485	2.77693798828125	1.558643676757812	0.03317986297607422	2.858205322265625	1.538478454589844	-0.03063365745544434
432	14.366667	2.36284716796875	1.191871444702148	0.50023193359375	2.342763671875	1.369478271484375	0.5060381164550781	2.331172607421875	1.511742340087891	0.5141942138671876	2.362482666015625	1.724806335449219	0.54556640625	2.33606591796875	1.689158081054687	0.566669677734375	2.253099609375	1.692759399414062	0.6834473876953125	2.071279296875	1.569484069824219	0.8521954345703125	1.875099487304688	1.487303192138672	0.9460697631835937	1.812739624023437	1.475219451904297	1.018747314453125	1.746103759765625	1.458511138916016	1.102486450195312	1.822491455078125	1.459455993652344	1.054788696289062	2.38004443359375	1.689615600585938	0.5155206298828126	2.47523388671875	1.704666137695312	0.4255738220214844	2.650756591796875	1.609800109863281	0.2259382934570313	2.740754150390625	1.543897216796875	0.01860526275634766	2.81840478515625	1.525225646972656	-0.0479002685546875
433	14.4	2.36234033203125	1.192203521728516	0.5014183044433593	2.342014404296875	1.369218200683594	0.5067141723632812	2.3314970703125	1.511063232421875	0.5155318603515625	2.36351220703125	1.722587890625	0.551424072265625	2.336845703125	1.686762084960937	0.5715206298828125	2.253259033203125	1.689288696289063	0.68731396484375	2.04711767578125	1.571376037597656	0.8281679077148437	1.857863159179687	1.479436218261719	0.9252989501953125	1.796609741210937	1.483351928710938	0.99939013671875	1.707707153320313	1.466427398681641	1.058263916015625	1.781907470703125	1.458136535644531	1.026252563476562	2.381072998046875	1.688047973632812	0.5208887939453125	2.476509033203125	1.703360473632813	0.4318744506835938	2.6279306640625	1.601209411621094	0.2178976440429687	2.701070068359375	1.522273010253906	0.009348854064941407	2.767047119140625	1.519126708984375	-0.07045600128173828
434	14.433334	2.364332275390625	1.192519912719727	0.5020888977050781	2.34438623046875	1.369426452636719	0.5076190795898438	2.334781982421875	1.511176574707031	0.5171266479492187	2.37003125	1.721602111816406	0.5553218994140625	2.34276318359375	1.68602392578125	0.5749495239257812	2.2566591796875	1.690687622070313	0.6886720581054687	2.032864990234375	1.588037170410156	0.8131471557617187	1.823716430664063	1.516981323242188	0.8826184692382812	1.753443725585937	1.51594921875	0.9482130126953126	1.654890258789063	1.494129364013672	0.9862738647460938	1.755774047851562	1.452927581787109	0.9532096557617188	2.38711181640625	1.687139831542969	0.5244921875	2.481158447265625	1.702449523925781	0.434163818359375	2.610765380859375	1.605131408691406	0.2044826354980469	2.656296630859375	1.5371796875	-0.0152761344909668	2.725089599609375	1.528576232910156	-0.09213951110839844
435	14.466667	2.36600244140625	1.193013778686523	0.5036262817382813	2.344616455078125	1.371491851806641	0.5118117980957031	2.3322548828125	1.514441040039062	0.5221434326171875	2.3693955078125	1.72565673828125	0.5663922119140625	2.34124755859375	1.689514526367188	0.5849776611328125	2.245858642578125	1.682519226074219	0.6928696899414063	2.000171142578125	1.592994201660156	0.789348388671875	1.777533813476563	1.535236328125	0.8320223388671875	1.720740966796875	1.548444946289063	0.9096929321289062	1.623807373046875	1.527277526855469	0.9547865600585937	1.72054345703125	1.520652526855469	0.9417294921875	2.386722412109375	1.691442749023437	0.5346245727539063	2.481255126953125	1.697677001953125	0.4417876892089844	2.588665283203125	1.614385498046875	0.192432601928711	2.61207080078125	1.569063781738281	-0.03890448760986328	2.686037841796875	1.547664001464844	-0.1096604614257812
436	14.5	2.36684423828125	1.193560592651367	0.5047164001464843	2.347514404296875	1.372736022949219	0.5138673095703125	2.332417236328125	1.516001525878906	0.5214623413085937	2.37644873046875	1.726467224121094	0.5660159912109375	2.347227294921875	1.691072692871094	0.5847540283203125	2.247140869140625	1.6844365234375	0.688890625	1.992668579101563	1.608130004882812	0.7757470703125	1.760776245117188	1.572863647460938	0.7796231689453125	1.709753540039062	1.601940307617188	0.8573212280273438	1.620294555664062	1.55872900390625	0.90286669921875	1.729833129882812	1.552086120605469	0.8922048950195313	2.39256640625	1.691704040527344	0.5339893188476562	2.485013916015625	1.691095947265625	0.4383536987304688	2.56857275390625	1.62793896484375	0.1735217590332031	2.587641357421875	1.592196350097656	-0.06055891418457032	2.627238525390625	1.62396044921875	-0.152320556640625
437	14.533334	2.367169677734375	1.192941070556641	0.5049200744628907	2.347195068359375	1.373369567871094	0.5142433471679687	2.329431396484375	1.517470703125	0.5202545776367188	2.3788232421875	1.727924255371094	0.567147216796875	2.348535400390625	1.692807800292969	0.58567822265625	2.24525439453125	1.687842102050781	0.6882540283203125	1.979428100585938	1.6409912109375	0.7683394775390625	1.74381005859375	1.622918273925781	0.7686793823242187	1.704630737304687	1.636450073242187	0.8576018676757813	1.598615966796875	1.612612548828125	0.8752910766601563	1.69230859375	1.60007275390625	0.8839073486328125	2.394231201171875	1.692834228515625	0.5345595703125	2.484822265625	1.690908264160156	0.435852783203125	2.5590244140625	1.656412048339844	0.1608902740478516	2.57045654296875	1.643693298339844	-0.07779967498779297	2.617177490234375	1.65875927734375	-0.1713361663818359
438	14.566667	2.367948486328125	1.192230377197266	0.50351220703125	2.349900634765625	1.372507293701172	0.5139666748046875	2.33140185546875	1.516316528320313	0.5190714111328125	2.38026513671875	1.726167419433594	0.567525634765625	2.3498896484375	1.690989501953125	0.58557568359375	2.244371826171875	1.688468078613281	0.685601806640625	1.972786010742188	1.661036315917969	0.7527421875	1.737289306640625	1.654807678222656	0.7656514282226563	1.696781372070312	1.686489318847656	0.8490178833007812	1.587794799804688	1.682599365234375	0.8627413940429688	1.652386840820312	1.656397827148437	0.8686428222656249	2.39592138671875	1.691331176757813	0.5349082641601562	2.487628662109375	1.69724267578125	0.4376924133300781	2.554090087890625	1.681652893066406	0.1595247955322266	2.560271240234375	1.687018920898438	-0.07925411987304687	2.602988525390625	1.7012919921875	-0.1746206359863281
439	14.6	2.368639892578125	1.191359756469726	0.5030967712402343	2.3474140625	1.370545349121094	0.5104029235839844	2.33060986328125	1.5138095703125	0.51637548828125	2.3832978515625	1.722037292480469	0.5628417358398438	2.352895263671875	1.687560668945312	0.58151220703125	2.249507080078125	1.69078857421875	0.6826974487304688	1.977969604492188	1.677183776855469	0.7484663696289062	1.744392944335937	1.681254455566406	0.771767822265625	1.70345849609375	1.742112609863281	0.8359630126953125	1.59902392578125	1.731451782226562	0.866666015625	1.635872680664062	1.717092468261719	0.8533175659179687	2.397727783203125	1.68702294921875	0.5302289428710938	2.48845703125	1.694093688964844	0.4330765380859375	2.55555126953125	1.6971552734375	0.1560913848876953	2.55833935546875	1.726507019042969	-0.07981656646728516	2.60912890625	1.75370068359375	-0.1675374145507812
440	14.633334	2.3676181640625	1.189870422363281	0.5039577941894531	2.3480556640625	1.368016510009766	0.5106660766601563	2.33367138671875	1.510526672363281	0.5170316772460938	2.38595068359375	1.717981323242188	0.5601644897460938	2.356007080078125	1.683906433105469	0.5794012451171875	2.256588134765625	1.691293701171875	0.6828993530273437	1.989680297851562	1.687189208984375	0.7597923583984375	1.75839794921875	1.70147216796875	0.785589111328125	1.717318969726563	1.760326904296875	0.8505398559570313	1.615177856445313	1.776827880859375	0.883609375	1.665223022460937	1.75162646484375	0.8720097045898437	2.400060546875	1.682845581054687	0.528072265625	2.491187255859375	1.691295654296875	0.4326698303222656	2.567033203125	1.70602587890625	0.1603701782226563	2.56827880859375	1.748959594726562	-0.07179598236083984	2.622192138671875	1.805056274414063	-0.1411454315185547
441	14.666667	2.36720849609375	1.188018264770508	0.5032763977050781	2.3480751953125	1.365248870849609	0.5092713317871094	2.33401220703125	1.507027282714844	0.515045166015625	2.3841884765625	1.714564514160156	0.5540555419921875	2.354948974609375	1.680685546875	0.5740187377929687	2.260250244140625	1.692085388183594	0.680448974609375	2.001316040039062	1.707187866210937	0.7755905151367187	1.774988159179687	1.738196228027344	0.815363525390625	1.732003051757812	1.794187316894531	0.8808232421875	1.631245849609375	1.809914123535156	0.91646826171875	1.685266723632812	1.785546020507812	0.9045139770507813	2.39830126953125	1.679247436523438	0.5225884399414062	2.491220458984375	1.691033996582031	0.4303198547363281	2.57905615234375	1.727939514160156	0.1654326629638672	2.5939111328125	1.787253662109375	-0.06128026580810547	2.6484287109375	1.85028466796875	-0.1229181823730469
442	14.7	2.363136474609375	1.188189270019531	0.5036607360839844	2.34390185546875	1.365007293701172	0.5100064392089844	2.3318564453125	1.506566650390625	0.51775048828125	2.37658740234375	1.714883361816406	0.5566132202148437	2.348251220703125	1.680359497070313	0.57651318359375	2.25666064453125	1.697487243652344	0.6844694213867187	2.00731591796875	1.719559020996094	0.7999520263671875	1.785630737304688	1.760441833496094	0.8520963134765625	1.730548095703125	1.814376281738281	0.9094071655273438	1.643366943359375	1.840435119628906	0.9671974487304688	1.716961669921875	1.805950561523437	0.9489220581054687	2.391606689453125	1.679992919921875	0.525257568359375	2.4858955078125	1.695053100585938	0.4352894592285156	2.606979736328125	1.732975402832031	0.1846913757324219	2.608719482421875	1.818180908203125	-0.03356461334228516	2.668345703125	1.866238037109375	-0.1030842819213867
443	14.733334	2.364033203125	1.188752029418945	0.5030813903808594	2.34226708984375	1.365816101074219	0.5079029846191406	2.328872314453125	1.507684356689453	0.5149172973632813	2.375162109375	1.716230346679688	0.5540361328125	2.347206298828125	1.681538513183594	0.5745039672851563	2.260409423828125	1.705377136230469	0.6856178588867188	2.026860229492188	1.732387939453125	0.8310088500976562	1.810572509765625	1.777033386230469	0.90210693359375	1.751447021484375	1.837135009765625	0.9486919555664063	1.695276733398438	1.844686340332031	1.04072998046875	1.745712158203125	1.825985412597656	1.010601989746094	2.38932421875	1.681418701171875	0.5219894409179687	2.47781396484375	1.702497131347656	0.4269569091796875	2.629365234375	1.752496215820313	0.1948700866699219	2.667658203125	1.845708984375	-0.01736800384521484	2.758209716796875	1.894963745117187	-0.02880606842041016
444	14.766667	2.36175732421875	1.187419067382812	0.5032518005371094	2.340291015625	1.364055267333984	0.5079522094726563	2.32604931640625	1.505512298583984	0.5139993896484375	2.3715263671875	1.714039916992188	0.5509793701171875	2.344396240234375	1.679325012207031	0.5722001953125	2.258204833984375	1.703088195800781	0.6833237304687499	2.044082153320312	1.727257751464844	0.8553226928710937	1.830279174804688	1.770954711914063	0.93231494140625	1.818472778320313	1.815990783691406	1.016352783203125	1.76284814453125	1.833864562988281	1.106955688476563	1.8035693359375	1.822280822753906	1.053614624023437	2.385162841796875	1.679276794433594	0.5188499755859375	2.470254638671875	1.700961486816406	0.4213554992675781	2.648241455078125	1.759087036132812	0.2119229431152344	2.71079443359375	1.863147521972656	0.01149390602111816	2.795713134765625	1.905673400878906	-0.02950503730773926
445	14.8	2.3607236328125	1.187575012207031	0.5035918273925781	2.338656982421875	1.36433837890625	0.5084747619628907	2.32345654296875	1.505870208740234	0.514280517578125	2.36654150390625	1.715544921875	0.5490292358398438	2.340126220703125	1.680598754882813	0.5708917236328125	2.25928173828125	1.705305053710938	0.6859682006835938	2.062364990234375	1.733223693847656	0.8773723754882813	1.85914892578125	1.777240478515625	0.9795379028320312	1.84163818359375	1.820937316894531	1.063413696289063	1.7776005859375	1.834968933105469	1.149154418945312	1.800063110351563	1.825428344726562	1.09657861328125	2.380279541015625	1.680665344238281	0.516982421875	2.46692431640625	1.7021171875	0.4206076049804687	2.661605712890625	1.757743041992188	0.2253992614746094	2.762129638671875	1.856400756835938	0.03777985382080078	2.841650634765625	1.907696533203125	-0.004295054912567139
446	14.833334	2.36167333984375	1.188918685913086	0.5037177734375	2.338145751953125	1.366673309326172	0.5084575500488281	2.322492431640625	1.509074981689453	0.514706787109375	2.358751953125	1.721432800292969	0.5498308715820313	2.333337158203125	1.685376525878906	0.5717960815429688	2.254449462890625	1.704737609863281	0.6903634643554688	2.06809765625	1.728966796875	0.8950015869140625	1.911459716796875	1.749331604003906	1.066541748046875	1.87981689453125	1.808926574707031	1.135966186523437	1.785726928710937	1.849289794921875	1.09963623046875	1.810495239257812	1.782880981445313	1.132604736328125	2.37377099609375	1.686825256347656	0.5175667724609375	2.45533984375	1.701245483398437	0.4145106811523437	2.6714072265625	1.763181884765625	0.2424120330810547	2.816563232421875	1.83330322265625	0.06985961151123046	2.91174365234375	1.872711853027344	0.08578202056884765
447	14.866667	2.3613330078125	1.188724258422852	0.5030324401855468	2.337122802734375	1.367332763671875	0.5079642028808594	2.3212177734375	1.510447967529297	0.5145869750976563	2.351981689453125	1.725336120605469	0.5465648193359375	2.3271689453125	1.688829833984375	0.5690509033203125	2.245040771484375	1.702048400878906	0.6871781616210938	2.08552685546875	1.709188110351562	0.9163240356445312	1.939826904296875	1.7160654296875	1.099825805664062	1.89844775390625	1.755667114257812	1.178506958007812	1.794517578125	1.788955993652344	1.182580200195313	1.840373046875	1.7551123046875	1.185151977539062	2.368223876953125	1.690402526855469	0.514847412109375	2.452595703125	1.708669616699219	0.4137842712402344	2.686051025390625	1.750893493652344	0.2566266174316406	2.855425537109375	1.79796533203125	0.09711118316650391	2.945883544921875	1.848231994628906	0.08065127563476562
448	14.9	2.363639404296875	1.189074981689453	0.5009198913574219	2.3401484375	1.367933746337891	0.5048323974609376	2.324728515625	1.511242736816406	0.5105805969238282	2.35522119140625	1.72671337890625	0.5398526000976562	2.33034814453125	1.69045751953125	0.562750732421875	2.25021484375	1.699505004882813	0.6827516479492187	2.109822998046875	1.682691284179687	0.9238358764648438	1.974397338867188	1.665126037597656	1.114566040039062	1.936017333984375	1.698570739746094	1.197591064453125	1.831308715820313	1.7022890625	1.228662475585937	1.884487548828125	1.63870751953125	1.199370361328125	2.371610595703125	1.691355529785156	0.5086290283203125	2.460049072265625	1.707370666503906	0.410581787109375	2.703001220703125	1.734248596191406	0.2644668273925782	2.8921494140625	1.762321105957031	0.1235287780761719	2.983949951171875	1.803428649902344	0.0938861312866211
449	14.933334	2.36188232421875	1.189741088867188	0.5019440002441407	2.336701416015625	1.368767425537109	0.5048067626953125	2.32453662109375	1.512558654785156	0.5132179565429688	2.3522998046875	1.7293017578125	0.5390245361328125	2.3281728515625	1.692961120605469	0.5627931518554687	2.25460302734375	1.708392700195313	0.6866458740234375	2.129313232421875	1.651559265136719	0.9305941772460937	2.00995947265625	1.60196826171875	1.126936889648438	1.974235229492187	1.637592163085937	1.210475952148437	1.867187255859375	1.628973571777344	1.231904541015625	1.897713989257813	1.569813171386719	1.183178955078125	2.368869140625	1.693650268554687	0.5080652770996094	2.458184814453125	1.712541687011719	0.4109551391601562	2.70863720703125	1.705157348632813	0.2743780517578125	2.9151220703125	1.698111022949219	0.1561530456542969	3.00545361328125	1.748113586425781	0.1756837005615234
450	14.966667	2.36391845703125	1.192157836914062	0.4999051818847656	2.339518798828125	1.372190216064453	0.5018892211914062	2.328212158203125	1.516784118652344	0.5098131408691406	2.358810546875	1.734321960449219	0.5348460083007812	2.333968017578125	1.698240112304688	0.5587763061523437	2.259372314453125	1.708721618652344	0.6833561401367187	2.148567138671875	1.623871948242188	0.9277424926757812	2.03070263671875	1.547938781738281	1.117834594726562	2.0340556640625	1.554189758300781	1.215642700195313	1.94751171875	1.522550842285156	1.27579736328125	1.911666870117188	1.513593627929688	1.163853637695313	2.37515478515625	1.698132690429687	0.5039976196289062	2.466781005859375	1.710673278808594	0.4071221313476562	2.722086181640625	1.67524951171875	0.2814581909179688	2.920086181640625	1.640413696289063	0.1518555145263672	3.0079521484375	1.605653625488281	0.1047357788085937
451	15	2.36574169921875	1.194403671264648	0.4986720581054688	2.341985595703125	1.375140960693359	0.5018099670410157	2.33368701171875	1.520267395019531	0.5124871826171875	2.3656767578125	1.738378845214844	0.5375697021484375	2.339895263671875	1.702470520019531	0.56112646484375	2.261383056640625	1.710177490234375	0.6840823364257812	2.154421875	1.599582214355469	0.9208941040039063	2.0405673828125	1.504475250244141	1.105751098632813	2.030368530273437	1.501349029541016	1.203576293945313	1.9558310546875	1.503230285644531	1.28502685546875	1.943396850585938	1.454356048583984	1.156426513671875	2.382470947265625	1.701816223144531	0.5071211547851563	2.476079345703125	1.71457421875	0.4115349426269531	2.722483642578125	1.63837060546875	0.2839580688476562	2.920395263671875	1.570575439453125	0.1662871704101563	2.99398974609375	1.525874816894531	0.1045446472167969
452	15.033334	2.364712646484375	1.193110992431641	0.4977180480957031	2.342519287109375	1.373471923828125	0.5015274353027344	2.33650830078125	1.518146423339844	0.5136897583007812	2.368038330078125	1.735224243164063	0.5421054077148437	2.342393310546875	1.69901953125	0.5650233764648438	2.265038330078125	1.713533325195312	0.687566650390625	2.15901171875	1.581926391601562	0.9127391357421875	2.031792114257812	1.461150146484375	1.071059936523437	2.06402197265625	1.459788635253906	1.163708618164063	2.0031630859375	1.431732482910156	1.251047607421875	1.95316162109375	1.411952819824219	1.166186767578125	2.384843505859375	1.69928173828125	0.5111838684082032	2.478181884765625	1.716573913574219	0.4166288757324219	2.71688330078125	1.620489440917969	0.2898157348632813	2.8811640625	1.524968994140625	0.1443940734863281	2.969605224609375	1.48701416015625	0.1008574981689453
453	15.066667	2.363794189453125	1.192424758911133	0.4980948486328125	2.342437255859375	1.372453948974609	0.5030438232421875	2.339009765625	1.516680603027344	0.5174791259765625	2.370748046875	1.733039123535156	0.5473095703125	2.344919677734375	1.696840209960937	0.5697864379882812	2.26714404296875	1.709159240722656	0.691920654296875	2.1425302734375	1.564367492675781	0.8978844604492188	2.00044921875	1.438202880859375	1.037476196289062	2.020887573242188	1.430116455078125	1.132863403320312	2.02458935546875	1.419455200195312	1.242125244140625	1.950613159179688	1.385482543945312	1.139712036132813	2.3876533203125	1.697317749023437	0.5163670654296875	2.481572509765625	1.713663391113281	0.4226419677734375	2.700489990234375	1.591659301757812	0.2843719482421875	2.846891845703125	1.481082824707031	0.1315779876708984	2.933275634765625	1.445409973144531	0.0828563003540039
[truncated: 4 more rows]
[truncated: 48 more columns]
