# Supplementary material for: Simulation of Human Movement in Zero Gravity
Source: Sensors (Basel). 2024 Mar 9;24(6):1770. doi: 10.3390/s24061770 (PMC10976247; doi:10.3390/s24061770)
Supplement: Supplementary file 1 [file sensors-24-01770-s001.zip › supplementary/motion_data/4 ArmsRotatingSide/motion2_raw.trc]

PathFileType	4	(X/Y/Z)	sample.trc
DataRate	CameraRate	NumFrames	NumMarkers	Units	OrigDataRate	OrigDataStartFrame	OrigNumFrames
0.033333333333333333	0.033333333333333333	457	32	m	0.033333333333333333	1	457
Frame#	Time	PELVIS			SPINE_NAVEL			SPINE_CHEST			NECK			CLAVICLE_LEFT			SHOULDER_LEFT			ELBOW_LEFT			WRIST_LEFT			HAND_LEFT			HANDTIP_LEFT			THUMB_LEFT			CLAVICLE_RIGHT			SHOULDER_RIGHT			ELBOW_RIGHT			WRIST_RIGHT			HAND_RIGHT
		X1	Y1	Z1	X2	Y2	Z2	X3	Y3	Z3	X4	Y4	Z4	X5	Y5	Z5	X6	Y6	Z6	X7	Y7	Z7	X8	Y8	Z8	X9	Y9	Z9	X10	Y10	Z10	X11	Y11	Z11	X12	Y12	Z12	X13	Y13	Z13	X14	Y14	Z14	X15	Y15	Z15	X16	Y16	Z16
1	0	2.336643798828125	1.152720428466797	0.5113974609375	2.32814892578125	1.330148895263672	0.509506591796875	2.3193544921875	1.471842102050781	0.505730224609375	2.31940087890625	1.686975463867188	0.52693212890625	2.293189697265625	1.649671264648437	0.54434765625	2.183530517578125	1.606040161132813	0.623921142578125	2.1567744140625	1.335599945068359	0.6670341796875	2.10176904296875	1.138528274536133	0.5599270019531249	2.0907236328125	1.044019020080566	0.571720703125	2.08717919921875	0.9774294242858886	0.487285888671875	2.127227783203125	1.014699970245361	0.539047607421875	2.346764404296875	1.653015380859375	0.504239013671875	2.44874951171875	1.622995849609375	0.42778564453125	2.505119384765625	1.350694976806641	0.39202197265625	2.4494189453125	1.143158660888672	0.29971875	2.4105419921875	1.04756086730957	0.29699462890625
2	0.03333299999999983	2.336224609375	1.150102920532227	0.5082298583984375	2.328201904296875	1.32813525390625	0.5058089599609376	2.3203076171875	1.470357543945312	0.5022447509765625	2.32124609375	1.686014587402344	0.5253265380859375	2.2949833984375	1.648524841308594	0.5427198486328125	2.184351318359375	1.60872021484375	0.6237823486328125	2.156546142578125	1.337407531738281	0.6665677490234375	2.10216064453125	1.138658279418945	0.5605997314453125	2.09258349609375	1.048968139648438	0.5940355224609375	2.08403515625	0.9840118103027343	0.5082435302734375	2.12770361328125	1.013433052062988	0.5385250244140625	2.348384765625	1.652047973632813	0.5020286865234375	2.44983447265625	1.624679443359375	0.4231627197265625	2.5087666015625	1.351674621582031	0.3896868896484375	2.448505859375	1.143202255249024	0.3004449462890625	2.41124951171875	1.04666291809082	0.2959107666015625
3	0.06666600000000056	2.336552490234375	1.146487548828125	0.507147705078125	2.328908203125	1.324749938964844	0.503716796875	2.3223974609375	1.467235443115234	0.500542236328125	2.32211572265625	1.6833779296875	0.5216437988281249	2.296086181640625	1.64584912109375	0.53947509765625	2.18581494140625	1.60710546875	0.621857421875	2.159591796875	1.335343048095703	0.665082275390625	2.10202978515625	1.135965560913086	0.561342041015625	2.09261083984375	1.043275390625	0.58579052734375	2.0834453125	0.9764565620422363	0.501327392578125	2.124394775390625	1.008921230316162	0.5417504882812501	2.349431640625	1.64931298828125	0.4985625	2.450089599609375	1.62402197265625	0.417730712890625	2.500850830078125	1.34849447631836	0.38879443359375	2.448393310546875	1.138066940307617	0.298424560546875	2.411604248046875	1.041213157653809	0.293732177734375
4	0.1000000000000005	2.337824951171875	1.145559783935547	0.508068603515625	2.32898583984375	1.32396630859375	0.503665283203125	2.321483642578125	1.466559173583984	0.4996787109375	2.322917236328125	1.682862060546875	0.52182763671875	2.296796875	1.645380004882813	0.5397902832031251	2.18803515625	1.607782104492188	0.6249697265625	2.162840576171875	1.336006988525391	0.670831298828125	2.1009306640625	1.137321731567383	0.567626708984375	2.095171875	1.042214515686035	0.582535400390625	2.084572509765625	0.9736102409362793	0.499512939453125	2.125565673828125	1.0113684425354	0.546924072265625	2.349776611328125	1.648680786132813	0.4982568359375	2.45012109375	1.625084350585937	0.41626708984375	2.501206787109375	1.349273406982422	0.387212890625	2.448507568359375	1.140428512573242	0.29265478515625	2.408993408203125	1.044909805297852	0.302528564453125
5	0.1333330000000004	2.338252197265625	1.146932312011719	0.506404296875	2.330735595703125	1.325467834472656	0.50329248046875	2.32335986328125	1.468102844238281	0.499400390625	2.325260009765625	1.684344848632813	0.522575439453125	2.29956787109375	1.646757690429687	0.540961669921875	2.191876708984375	1.60732958984375	0.62672705078125	2.168302734375	1.334137237548828	0.664743896484375	2.101154296875	1.134792205810547	0.5660659179687501	2.089605712890625	1.042710296630859	0.59238427734375	2.085659423828125	0.9748628273010254	0.50813330078125	2.12583251953125	1.008299652099609	0.545919189453125	2.351576904296875	1.650280822753906	0.498212646484375	2.44828173828125	1.625573425292969	0.41222509765625	2.50754541015625	1.351263214111328	0.3838720703125	2.449201416015625	1.142052307128906	0.293390625	2.4056865234375	1.047757843017578	0.295025390625
6	0.1666660000000002	2.33711572265625	1.145363098144531	0.50367724609375	2.32956689453125	1.323391052246094	0.50122802734375	2.32267333984375	1.465661682128906	0.498375732421875	2.32407421875	1.681508911132813	0.519270263671875	2.29853564453125	1.644162475585937	0.537980712890625	2.192431396484375	1.606010009765625	0.6255915527343749	2.167128173828125	1.333586242675781	0.66217333984375	2.10035888671875	1.131505706787109	0.570637939453125	2.0975634765625	1.039533081054687	0.59864990234375	2.0860830078125	0.9728461418151856	0.5145634765625	2.12690576171875	1.005525287628174	0.547526123046875	2.350398681640625	1.647355102539062	0.49533447265625	2.44845849609375	1.623935180664063	0.41112158203125	2.50346484375	1.349846221923828	0.38025146484375	2.444447998046875	1.143311325073242	0.28590478515625	2.40547705078125	1.04772679901123	0.294289794921875
7	0.2000000000000002	2.336414794921875	1.145746887207031	0.5018498535156251	2.32906201171875	1.324050231933594	0.500091064453125	2.321439697265625	1.466483215332031	0.49687939453125	2.324337158203125	1.68242431640625	0.519821533203125	2.2987490234375	1.644995483398437	0.538486083984375	2.193751953125	1.606294250488281	0.627516845703125	2.168234130859375	1.334148315429688	0.66874755859375	2.101427978515625	1.132719741821289	0.574977294921875	2.10182958984375	1.037568550109863	0.5899580078125	2.09369873046875	0.9688005294799805	0.50696337890625	2.12499755859375	1.004602191925049	0.5491520996093751	2.3502353515625	1.648298522949219	0.495241943359375	2.44732861328125	1.624539428710937	0.409716552734375	2.5026748046875	1.350314880371094	0.376990234375	2.44184375	1.142519683837891	0.285767333984375	2.4003212890625	1.047719863891602	0.292511474609375
8	0.233333	2.336361328125	1.14466064453125	0.50115576171875	2.330277099609375	1.3228291015625	0.499891845703125	2.32416162109375	1.465203155517578	0.497610107421875	2.325678466796875	1.681007446289063	0.5198095703125	2.30047705078125	1.6435029296875	0.5387119140625	2.196505859375	1.6037001953125	0.628219482421875	2.16933544921875	1.332427673339844	0.672125	2.101221435546875	1.133061798095703	0.575530517578125	2.104488525390625	1.037926963806152	0.589588134765625	2.0938193359375	0.9688648223876953	0.5072749023437499	2.125275634765625	1.004353538513184	0.5545302734375001	2.3516552734375	1.647016723632813	0.4952294921875	2.447763427734375	1.623246459960938	0.408810546875	2.50215771484375	1.348843322753906	0.378618896484375	2.443958984375	1.14090153503418	0.286648681640625	2.398672607421875	1.047859275817871	0.291785400390625
9	0.2666659999999998	2.337197021484375	1.144064682006836	0.501391845703125	2.333361328125	1.322268859863281	0.499533935546875	2.327435546875	1.464583801269531	0.49513427734375	2.328434326171875	1.680413208007812	0.516855712890625	2.303443603515625	1.64288134765625	0.535966552734375	2.20067822265625	1.599443481445312	0.6251484375	2.1740615234375	1.327636291503906	0.665751708984375	2.103670654296875	1.125768478393555	0.576318603515625	2.10533642578125	1.029903057098389	0.5843012695312499	2.08433642578125	0.9740725517272949	0.494312255859375	2.128751708984375	1.000958824157715	0.5480009765625	2.35438037109375	1.64644921875	0.492218505859375	2.4502998046875	1.624318359375	0.405180908203125	2.50087841796875	1.349020416259766	0.37688037109375	2.443157958984375	1.14013166809082	0.28684765625	2.39555126953125	1.048701019287109	0.297121826171875
10	0.2999999999999998	2.334537353515625	1.142722640991211	0.498890380859375	2.33087939453125	1.320406097412109	0.497539306640625	2.325305908203125	1.462329620361328	0.49374951171875	2.327588134765625	1.67745263671875	0.51595849609375	2.30219384765625	1.64016455078125	0.53463720703125	2.19728759765625	1.599129760742187	0.621762939453125	2.175371337890625	1.328417663574219	0.66669775390625	2.10749609375	1.127069976806641	0.575936767578125	2.104854736328125	1.032136764526367	0.58944677734375	2.084326171875	0.9728333854675293	0.5019904785156249	2.12618359375	1.001365161895752	0.543822265625	2.353490234375	1.643465576171875	0.4916005859375	2.4511552734375	1.620428955078125	0.40737255859375	2.50341796875	1.346694122314453	0.375482666015625	2.441851318359375	1.141671081542969	0.28103271484375	2.3947294921875	1.050634033203125	0.293670654296875
11	0.3333330000000005	2.333955810546875	1.14019465637207	0.49756689453125	2.33111669921875	1.317902893066406	0.4964677734375	2.327075927734375	1.45991064453125	0.49381640625	2.32773388671875	1.675059204101562	0.51598095703125	2.30296044921875	1.637543334960938	0.53504052734375	2.200332275390625	1.594315979003906	0.62381396484375	2.178608642578125	1.32378271484375	0.66997998046875	2.105444580078125	1.12509831237793	0.57744873046875	2.1041728515625	1.029555267333984	0.585968017578125	2.09243212890625	0.9678542976379394	0.49854248046875	2.126676513671875	0.9995557098388672	0.543072265625	2.353578125	1.641303283691406	0.491239501953125	2.450041259765625	1.619474365234375	0.4053125	2.504030029296875	1.345738708496094	0.37632373046875	2.4408408203125	1.14016650390625	0.284139892578125	2.391821044921875	1.049526916503906	0.29124169921875
12	0.3666660000000004	2.33326953125	1.139173614501953	0.4961416015625	2.330658203125	1.316243347167969	0.49481103515625	2.32705126953125	1.457751739501953	0.492217529296875	2.328170166015625	1.672053039550781	0.514973876953125	2.303209228515625	1.63468994140625	0.533634521484375	2.200590576171875	1.595234191894531	0.623348876953125	2.17718701171875	1.324907257080078	0.663621826171875	2.10310498046875	1.125799026489258	0.57488525390625	2.101775390625	1.030745113372803	0.5848583984375	2.09172705078125	0.9685954818725586	0.4980185546875	2.125324951171875	0.9999270210266114	0.5453537597656249	2.3540302734375	1.638415710449219	0.490439453125	2.4517734375	1.619172119140625	0.40607373046875	2.504033935546875	1.345902130126953	0.379377685546875	2.44259033203125	1.140901489257812	0.28687744140625	2.39370166015625	1.050606643676758	0.29387060546875
13	0.4000000000000004	2.331737548828125	1.133940124511719	0.49729150390625	2.32852197265625	1.310922790527344	0.4952255859375	2.3249296875	1.452373565673828	0.49253271484375	2.32452734375	1.666715209960937	0.51409521484375	2.299882568359375	1.6292900390625	0.533	2.19749267578125	1.589633544921875	0.62279833984375	2.17516552734375	1.319356048583984	0.6632744140625	2.10018701171875	1.119739379882813	0.5766953124999999	2.10262548828125	1.02483634185791	0.5874990234375	2.0911416015625	0.9654940910339356	0.49894287109375	2.12681005859375	0.9983243675231933	0.534693359375	2.35057763671875	1.63314501953125	0.48970947265625	2.449171630859375	1.615087280273438	0.4061552734375	2.5019013671875	1.341977844238281	0.37989892578125	2.44060107421875	1.13737321472168	0.286661865234375	2.390997802734375	1.047346878051758	0.290969970703125
14	0.4333330000000002	2.333203369140625	1.1335439453125	0.495670166015625	2.33005615234375	1.310977325439453	0.49526220703125	2.325385009765625	1.452751556396484	0.4928310546875	2.323951904296875	1.667475952148437	0.5158220214843749	2.29960107421875	1.629700866699219	0.534720947265625	2.19925439453125	1.589042236328125	0.62690087890625	2.178041015625	1.317582702636719	0.6645673828125001	2.100631103515625	1.120484268188477	0.57298876953125	2.09658447265625	1.025618743896484	0.585583251953125	2.090564208984375	0.9595835571289062	0.5009921875	2.126657470703125	0.9981603927612305	0.534607421875	2.350065673828125	1.634125854492188	0.490962646484375	2.447678955078125	1.614192321777344	0.406187744140625	2.50514892578125	1.3415234375	0.378009765625	2.440728515625	1.136957077026367	0.28535205078125	2.390905517578125	1.046773178100586	0.28990576171875
15	0.466666	2.33422802734375	1.133103881835938	0.4936572265625	2.33120361328125	1.310218994140625	0.493872314453125	2.327814453125	1.451791900634765	0.49308203125	2.3270927734375	1.666107543945313	0.516257568359375	2.3025126953125	1.628478271484375	0.53492236328125	2.200177490234375	1.58775146484375	0.624451904296875	2.1775322265625	1.317170196533203	0.66393994140625	2.10246923828125	1.119317138671875	0.5730869140625	2.096839111328125	1.024095321655274	0.5796015624999999	2.085681396484375	0.9629630355834961	0.49214208984375	2.1276083984375	0.9983005676269531	0.536441162109375	2.353187255859375	1.632740112304687	0.49157763671875	2.450352294921875	1.614885620117188	0.40619091796875	2.505004150390625	1.341988616943359	0.379690673828125	2.443336181640625	1.136790405273437	0.28762255859375	2.3911552734375	1.048221313476563	0.293142333984375
16	0.5	2.3333662109375	1.12930078125	0.4937498779296875	2.33022900390625	1.306238952636719	0.4937464599609375	2.326912109375	1.447673522949219	0.4929510498046875	2.3289560546875	1.661963500976563	0.5142257080078125	2.304025390625	1.624843872070312	0.5333160400390625	2.20150537109375	1.58691259765625	0.6236368408203125	2.17972705078125	1.316623291015625	0.6637235107421875	2.103239501953125	1.120975204467773	0.5699083251953125	2.097251708984375	1.025735427856445	0.5740076904296875	2.08633056640625	0.9629903030395508	0.4877996826171875	2.1263974609375	0.999805534362793	0.5313328857421875	2.35449169921875	1.628093505859375	0.4897427978515625	2.45161474609375	1.607130249023438	0.4052171630859375	2.51002685546875	1.335152526855469	0.3802449951171875	2.442046875	1.134034698486328	0.2842833251953125	2.39049560546875	1.045133270263672	0.2882650146484375
17	0.5333329999999998	2.334242431640625	1.129116912841797	0.4935870361328125	2.33075537109375	1.306606201171875	0.4934947509765625	2.32766162109375	1.448493408203125	0.4931158447265625	2.3297138671875	1.663504089355469	0.5139932861328125	2.304433349609375	1.626340393066406	0.5329278564453125	2.2015517578125	1.588745788574219	0.6236793212890624	2.17956640625	1.317689270019531	0.6643824462890625	2.101269775390625	1.122942367553711	0.5684290771484375	2.09792724609375	1.027558197021484	0.5768870849609375	2.08742822265625	0.9624493522644043	0.4919683837890625	2.126031982421875	1.001013999938965	0.5295372314453125	2.35558056640625	1.629441650390625	0.4898172607421875	2.455741943359375	1.608952453613281	0.4081331787109375	2.50687744140625	1.334857604980469	0.3806202392578125	2.44226953125	1.131336059570313	0.2856165771484375	2.3900224609375	1.042418960571289	0.2883748779296875
18	0.5666660000000006	2.33296435546875	1.128633895874023	0.49308740234375	2.330663818359375	1.306026336669922	0.493861328125	2.327426025390625	1.447816955566406	0.493054931640625	2.32919921875	1.662437133789063	0.51639111328125	2.30397509765625	1.625050415039063	0.534875732421875	2.201782958984375	1.586727111816406	0.625956787109375	2.179137939453125	1.315568145751953	0.6643525390625	2.10105908203125	1.120942657470703	0.568332763671875	2.097193359375	1.025323246002197	0.57164794921875	2.086774169921875	0.9608102416992188	0.486353271484375	2.12727490234375	1.001006561279297	0.527607421875	2.35510009765625	1.628709228515625	0.49185009765625	2.4559150390625	1.608797790527344	0.410966064453125	2.505036865234375	1.334918426513672	0.37973095703125	2.44155908203125	1.131499710083008	0.28411767578125	2.389623291015625	1.04250902557373	0.28775
19	0.6000000000000005	2.331839599609375	1.128257217407227	0.4927138671875	2.330642578125	1.305402404785156	0.493375244140625	2.329302001953125	1.447019226074219	0.493505859375	2.33056396484375	1.661485717773437	0.515331298828125	2.30530322265625	1.624241149902344	0.533865234375	2.20274951171875	1.586338684082031	0.624391357421875	2.17885888671875	1.31573291015625	0.6630703125	2.099607421875	1.1232998046875	0.564435302734375	2.0961005859375	1.028274368286133	0.5744440917968749	2.086345458984375	0.9621571235656738	0.49050732421875	2.125247314453125	1.001573463439941	0.527037841796875	2.356656982421875	1.627680297851563	0.491247314453125	2.457608642578125	1.607704162597656	0.410859619140625	2.507362548828125	1.334266052246094	0.380423828125	2.4432041015625	1.130306945800781	0.287279052734375	2.389622802734375	1.042403778076172	0.288283203125
20	0.6333330000000004	2.333251953125	1.127550079345703	0.4917587890625	2.33200146484375	1.305079467773437	0.493740478515625	2.32930322265625	1.4469921875	0.493557373046875	2.331015380859375	1.661777038574219	0.516911865234375	2.305772216796875	1.624355712890625	0.535398681640625	2.203169921875	1.584412353515625	0.6254873046875	2.180056640625	1.313549621582031	0.6670693359375	2.09989013671875	1.123280822753906	0.563881103515625	2.0969638671875	1.02785285949707	0.572127685546875	2.08631884765625	0.9653815193176269	0.485251953125	2.12726611328125	1.002711345672607	0.524902099609375	2.3569560546875	1.628029541015625	0.4923642578125	2.456667236328125	1.6067177734375	0.4103154296875	2.510539306640625	1.333356689453125	0.38048095703125	2.4424609375	1.131540771484375	0.284201904296875	2.390795166015625	1.042314590454102	0.288137451171875
21	0.6666660000000002	2.32793212890625	1.127437637329102	0.4935906982421875	2.327904296875	1.303983032226562	0.4942886962890625	2.32670068359375	1.445117126464844	0.4936519775390625	2.329333984375	1.658762512207031	0.5161524658203125	2.3038916015625	1.6217470703125	0.5344608154296875	2.200980224609375	1.582099182128906	0.6230555419921875	2.176855224609375	1.312410766601563	0.6613719482421875	2.09858447265625	1.123121932983398	0.5578206787109375	2.10368017578125	1.030825080871582	0.5809600830078125	2.087435546875	0.9644295692443847	0.4987320556640625	2.1263349609375	1.001637565612793	0.5202191162109375	2.35514794921875	1.624986022949219	0.4920667724609375	2.455460693359375	1.603382568359375	0.4120223388671875	2.508199951171875	1.331333618164062	0.3829320068359375	2.442044189453125	1.130374038696289	0.2867025146484375	2.38961279296875	1.042183288574219	0.2870823974609375
22	0.7000000000000002	2.329474609375	1.127093490600586	0.493839111328125	2.32937744140625	1.303523071289062	0.49481591796875	2.329203857421875	1.444570373535156	0.49549951171875	2.331015625	1.658245483398437	0.51641357421875	2.30587109375	1.621275756835937	0.53513818359375	2.20366357421875	1.581203125	0.624209228515625	2.1794716796875	1.311922302246094	0.6640546875	2.099920166015625	1.123377532958984	0.560452392578125	2.09798388671875	1.029831974029541	0.5781669921875	2.087486572265625	0.9648317680358887	0.494002197265625	2.126224853515625	1.00079772567749	0.527044677734375	2.3568134765625	1.624431274414063	0.492428466796875	2.4570107421875	1.602540405273438	0.41245458984375	2.510665771484375	1.330875427246094	0.383181396484375	2.4427451171875	1.130972274780274	0.28634716796875	2.39026220703125	1.042939315795898	0.289329833984375
23	0.733333	2.329235595703125	1.12650032043457	0.49409375	2.328606201171875	1.30322900390625	0.493739990234375	2.32768603515625	1.444511352539062	0.4930419921875	2.331172607421875	1.658349304199219	0.5157282714843749	2.3057626953125	1.621355346679688	0.5342573242187501	2.20339111328125	1.582013549804687	0.62384326171875	2.178666015625	1.311956787109375	0.661197265625	2.098471923828125	1.123028686523438	0.557931396484375	2.09708642578125	1.029330284118652	0.57575439453125	2.086708251953125	0.9646470680236816	0.49110302734375	2.12640283203125	1.001676170349121	0.5217646484375	2.356688232421875	1.624482360839844	0.4913505859375	2.45661083984375	1.60368505859375	0.410390380859375	2.5113271484375	1.331686889648438	0.38170556640625	2.443028564453125	1.130596420288086	0.286670654296875	2.3903740234375	1.042471946716309	0.289873046875
24	0.7666659999999998	2.33042822265625	1.128849975585938	0.494690185546875	2.32992138671875	1.305728515625	0.49561767578125	2.328173583984375	1.447124694824219	0.4950107421875	2.331814453125	1.660948669433594	0.519483154296875	2.3062861328125	1.623799194335938	0.537643798828125	2.203916748046875	1.58309423828125	0.62681396484375	2.179287841796875	1.312711486816406	0.66359130859375	2.09921142578125	1.124604858398438	0.558315185546875	2.098176025390625	1.031184112548828	0.5779638671875	2.0876787109375	0.9698096923828124	0.49078515625	2.12841650390625	1.002447471618652	0.5266796875	2.35739306640625	1.627226745605469	0.494886962890625	2.456936767578125	1.605026123046875	0.413653076171875	2.51075830078125	1.332527404785156	0.3857099609375	2.44425830078125	1.131362182617188	0.289082275390625	2.3877451171875	1.045514236450195	0.2873037109375
25	0.7999999999999998	2.33062939453125	1.128890197753906	0.493793701171875	2.3302587890625	1.305692321777344	0.495038818359375	2.32892724609375	1.447034637451172	0.494998046875	2.333326904296875	1.660708374023438	0.519853759765625	2.30756640625	1.62364892578125	0.537814453125	2.204498046875	1.583281616210938	0.62623486328125	2.17994091796875	1.312833160400391	0.661690673828125	2.099850830078125	1.123926345825195	0.558083251953125	2.099416259765625	1.03144425201416	0.58161474609375	2.083370849609375	0.9744293746948243	0.49239990234375	2.12930712890625	1.002523933410645	0.527507568359375	2.358877197265625	1.626938110351563	0.495336181640625	2.458889404296875	1.603958251953125	0.41498779296875	2.51160400390625	1.331583190917969	0.38498388671875	2.44612646484375	1.130856842041016	0.28699169921875	2.388466552734375	1.045813400268555	0.28611328125
26	0.8333330000000005	2.330656005859375	1.129800811767578	0.49618359375	2.33187841796875	1.3068623046875	0.49777490234375	2.331551025390625	1.448422973632812	0.49776220703125	2.33540673828125	1.662696655273437	0.52023388671875	2.30981640625	1.625705749511719	0.538767333984375	2.205799560546875	1.584508178710938	0.6260280761718749	2.180809814453125	1.314023010253906	0.663996337890625	2.100650390625	1.123858596801758	0.56198779296875	2.0977607421875	1.028488620758057	0.5675117187499999	2.09088525390625	0.972746280670166	0.476147216796875	2.129787353515625	1.00311695098877	0.527157958984375	2.36097802734375	1.628681884765625	0.4959296875	2.46034130859375	1.604849975585938	0.414710693359375	2.51631689453125	1.332798217773437	0.38378759765625	2.4417236328125	1.136002532958984	0.2835322265625	2.38531005859375	1.050005996704102	0.2869560546875
27	0.8666660000000004	2.331406005859375	1.131282012939453	0.495003173828125	2.331421875	1.308439025878906	0.4964375	2.3302109375	1.45006689453125	0.496328369140625	2.335179443359375	1.664114990234375	0.521606201171875	2.309251220703125	1.627020141601562	0.539517578125	2.2057138671875	1.585631774902344	0.6273735351562501	2.18064208984375	1.314585998535156	0.6621635742187501	2.09950146484375	1.124630767822266	0.56027734375	2.097985107421875	1.03016845703125	0.5750473632812499	2.0928291015625	0.9712788467407226	0.485498046875	2.129970703125	1.002766311645508	0.526544189453125	2.3607099609375	1.63024951171875	0.49700244140625	2.460928466796875	1.607283630371094	0.41648095703125	2.513979248046875	1.334293212890625	0.387448486328125	2.43647998046875	1.140956939697266	0.28250048828125	2.38525439453125	1.05170198059082	0.285643798828125
28	0.9000000000000004	2.33168896484375	1.134199310302734	0.49420849609375	2.333079833984375	1.311090148925781	0.49610107421875	2.3332646484375	1.452516845703125	0.496708984375	2.3376943359375	1.666304443359375	0.5216298828125	2.31222021484375	1.62917724609375	0.539930419921875	2.209807373046875	1.587480712890625	0.628623046875	2.18277783203125	1.317090057373047	0.66391162109375	2.102060302734375	1.125722320556641	0.565132568359375	2.09905712890625	1.030632629394531	0.5732607421875	2.0916611328125	0.9732180519104003	0.483098388671875	2.131171630859375	1.004378688812256	0.5333037109375	2.36297216796875	1.632565063476562	0.496735107421875	2.460823974609375	1.610609985351563	0.41337744140625	2.51470263671875	1.337911224365234	0.387158935546875	2.437640869140625	1.143898773193359	0.283899658203125	2.3826708984375	1.057080200195313	0.2871552734375
29	0.9333330000000002	2.3322080078125	1.133705093383789	0.494595703125	2.332740234375	1.310927276611328	0.496523193359375	2.332375244140625	1.452614227294922	0.497293701171875	2.337889404296875	1.66657568359375	0.523890380859375	2.312278564453125	1.629354553222656	0.542047119140625	2.211013671875	1.585823303222656	0.63159130859375	2.18409765625	1.314775085449219	0.665843994140625	2.104344482421875	1.124865051269531	0.5625798339843751	2.101452392578125	1.029402397155762	0.568000732421875	2.0775361328125	0.9682925109863281	0.48305126953125	2.132153564453125	1.006182838439941	0.529211181640625	2.36295361328125	1.63285400390625	0.498580810546875	2.46151318359375	1.61138427734375	0.415553466796875	2.515810546875	1.338325622558594	0.388457763671875	2.437763916015625	1.14456852722168	0.28448974609375	2.383070068359375	1.057316345214844	0.286611572265625
30	0.966666	2.32906103515625	1.134077041625976	0.4957196044921875	2.331172607421875	1.310937805175781	0.4977486572265625	2.33229638671875	1.452340148925781	0.4988299560546875	2.338782958984375	1.665747436523437	0.5262139892578125	2.31320703125	1.628620361328125	0.5443563232421875	2.20987158203125	1.584882385253906	0.6309427490234375	2.18142578125	1.31490380859375	0.6679727783203125	2.100344970703125	1.127420989990234	0.5623438720703124	2.100454345703125	1.034742492675781	0.5852698974609375	2.0882021484375	0.9802643623352051	0.4938394775390625	2.12921630859375	1.004661945343018	0.5312608642578125	2.36349853515625	1.632103698730469	0.5006458740234375	2.459941162109375	1.611764709472656	0.4152847900390625	2.52015380859375	1.340708374023438	0.3863187255859375	2.43772900390625	1.147050079345703	0.2866627197265625	2.3804599609375	1.061696174621582	0.2881302490234375
31	1	2.330931640625	1.134745849609375	0.4949476318359375	2.333078125	1.311788543701172	0.4980179443359375	2.33333935546875	1.453352996826172	0.4990853271484375	2.34030322265625	1.666981079101562	0.5265186767578125	2.314569091796875	1.629875610351562	0.5446265869140625	2.21211767578125	1.585207397460938	0.6320443115234375	2.18464697265625	1.31455615234375	0.6671094970703125	2.10311083984375	1.127346664428711	0.5607896728515624	2.101281494140625	1.033400695800781	0.5782850341796875	2.08866015625	0.9807892456054688	0.4856785888671875	2.13101220703125	1.004639682769775	0.5302481689453125	2.3650166015625	1.633239379882812	0.5009732666015625	2.4600537109375	1.611313598632813	0.4142171630859375	2.5231845703125	1.33983935546875	0.3935709228515625	2.44035546875	1.149044311523437	0.2882796630859375	2.3797880859375	1.065858367919922	0.2898465576171875
32	1.033333	2.3314013671875	1.135760498046875	0.4970145263671875	2.33459619140625	1.312821655273438	0.5004449462890626	2.334875244140625	1.454421478271484	0.5010469970703125	2.341225341796875	1.668251647949219	0.5274241943359375	2.31583544921875	1.631115173339844	0.5459786376953125	2.21418896484375	1.585631713867187	0.6339669189453125	2.185580322265625	1.315023040771484	0.6689461669921875	2.10472021484375	1.126302398681641	0.5646868896484375	2.100816162109375	1.030906097412109	0.5695643310546875	2.0885419921875	0.9762957572937012	0.4780465087890625	2.13057373046875	1.005033897399902	0.5296763916015625	2.36581591796875	1.634487182617188	0.5017689208984375	2.4603603515625	1.613987976074219	0.4140853271484375	2.5220400390625	1.34208203125	0.3938651123046875	2.43988134765625	1.149727127075195	0.2907908935546875	2.37988671875	1.066101959228516	0.2890225830078125
33	1.066666000000001	2.33048388671875	1.138251037597656	0.49344140625	2.33451953125	1.315998718261719	0.496721435546875	2.3361484375	1.458146484375	0.497828125	2.3448408203125	1.672346069335938	0.527335693359375	2.318783203125	1.635111694335937	0.545263671875	2.21653173828125	1.589098876953125	0.6331826171875	2.18763232421875	1.316948760986328	0.664276123046875	2.105313232421875	1.12655908203125	0.5622001953125	2.101915283203125	1.031186988830566	0.5724250488281249	2.074197265625	0.9934935646057129	0.4754169921875	2.130623779296875	1.005246921539307	0.53155419921875	2.369315673828125	1.638518676757812	0.501284423828125	2.46475244140625	1.616806640625	0.41409033203125	2.5218427734375	1.342850524902344	0.392778076171875	2.44032177734375	1.149968856811523	0.288103271484375	2.37737060546875	1.068036392211914	0.29006787109375
34	1.100000000000001	2.328332763671875	1.138819885253906	0.491969970703125	2.33309716796875	1.316659973144531	0.4976455078125	2.334870361328125	1.458922119140625	0.500295166015625	2.341662353515625	1.673516235351562	0.528946533203125	2.315595458984375	1.636145568847656	0.54670458984375	2.21190185546875	1.591731018066406	0.63397607421875	2.18318505859375	1.319473175048828	0.666601318359375	2.1018564453125	1.132898193359375	0.556500244140625	2.10152587890625	1.038957557678223	0.576616943359375	2.074053466796875	0.9906379432678223	0.484245849609375	2.12929296875	1.010153148651123	0.53106298828125	2.3667548828125	1.639711059570312	0.503369140625	2.46382470703125	1.617592712402344	0.417907958984375	2.518621826171875	1.343008544921875	0.3951572265625	2.439924072265625	1.150541320800781	0.28711083984375	2.3758388671875	1.069376777648926	0.289466796875
35	1.133333	2.32942529296875	1.142180587768555	0.4905115966796875	2.3330927734375	1.320034240722656	0.4959786376953125	2.33494677734375	1.462264709472656	0.4993612060546875	2.344158203125	1.676424743652344	0.5303177490234375	2.31761767578125	1.639176696777344	0.5476116943359375	2.211708251953125	1.596333801269531	0.6329617919921875	2.184193115234375	1.323993835449219	0.6656881103515625	2.101094482421875	1.139793380737305	0.5529930419921875	2.104646728515625	1.047961151123047	0.5809552001953125	2.0901435546875	0.9961256332397461	0.4875621337890625	2.13235546875	1.014639450073242	0.5308031005859375	2.368917236328125	1.642608032226562	0.5044422607421875	2.465160400390625	1.619359191894531	0.4183697509765625	2.519562255859375	1.344638916015625	0.3967093505859375	2.44192822265625	1.151744873046875	0.2887086181640625	2.375833251953125	1.072211280822754	0.2906429443359375
36	1.166666	2.32970361328125	1.144933441162109	0.4893765869140625	2.333174072265625	1.322902038574219	0.4952235107421875	2.335490234375	1.465200622558594	0.4994759521484375	2.34440234375	1.679673706054687	0.5293809814453125	2.3179619140625	1.6424365234375	0.5469449462890625	2.210925048828125	1.604144470214844	0.6332113037109375	2.185546630859375	1.33186181640625	0.6695474853515625	2.1025830078125	1.148985794067383	0.5542967529296875	2.103857666015625	1.054655982971191	0.5727540283203125	2.095294189453125	1.002722152709961	0.4785994873046875	2.13705615234375	1.026453186035156	0.5292032470703125	2.36916650390625	1.645752990722656	0.5035819091796875	2.465126953125	1.62310693359375	0.4168970947265625	2.5199736328125	1.348808776855469	0.3893057861328125	2.441302734375	1.152267837524414	0.2885203857421875	2.37272119140625	1.074948547363281	0.2940828857421875
37	1.2	2.3307900390625	1.147463195800781	0.486884521484375	2.33402783203125	1.326119934082031	0.4945205078125	2.335697265625	1.468994049072266	0.499797607421875	2.346942626953125	1.684047607421875	0.531338134765625	2.3201845703125	1.646775573730469	0.54892236328125	2.21262548828125	1.606710693359375	0.63472998046875	2.18485986328125	1.332514343261719	0.66284765625	2.10188671875	1.148497985839844	0.5474541015625	2.103096923828125	1.053629913330078	0.56526025390625	2.095245849609375	0.9989116630554199	0.472103515625	2.13889990234375	1.026372619628906	0.527729248046875	2.371269775390625	1.649944580078125	0.5049716796875	2.4655380859375	1.625353271484375	0.41614697265625	2.518384765625	1.350298004150391	0.38110009765625	2.4395322265625	1.153530029296875	0.278609619140625	2.37046630859375	1.078698448181152	0.299424560546875
38	1.233333	2.3288583984375	1.148281143188477	0.48377001953125	2.3318212890625	1.327184753417969	0.4924677734375	2.3333798828125	1.470253967285156	0.498696044921875	2.342995361328125	1.685482299804687	0.531975341796875	2.31608056640625	1.647894104003906	0.54885693359375	2.20861083984375	1.6091591796875	0.635768798828125	2.18169287109375	1.334487976074219	0.66450244140625	2.097875244140625	1.157277801513672	0.538768310546875	2.107824462890625	1.067263778686523	0.57263916015625	2.11021875	1.014327159881592	0.47796142578125	2.14534619140625	1.036404502868652	0.515520263671875	2.36799267578125	1.651631713867188	0.505760498046875	2.464409912109375	1.627663024902344	0.41877294921875	2.517195556640625	1.351209411621094	0.391894775390625	2.42662158203125	1.16641960144043	0.276704345703125	2.362855712890625	1.088034103393555	0.301762451171875
39	1.266666	2.3280146484375	1.151060958862305	0.4830595703125	2.332373046875	1.329960754394531	0.493964599609375	2.33275830078125	1.473162231445313	0.500008544921875	2.343842041015625	1.688747802734375	0.5316376953125	2.316825927734375	1.651408020019531	0.549017578125	2.20759912109375	1.615949890136719	0.635328369140625	2.18185400390625	1.340875610351562	0.6634497070312499	2.093917724609375	1.163972900390625	0.53976220703125	2.127555908203125	1.076482711791992	0.563801025390625	2.116813720703125	1.011881595611572	0.4771845703125	2.144774169921875	1.040853912353516	0.5131364746093749	2.36846728515625	1.654535888671875	0.505463623046875	2.463522216796875	1.627595275878906	0.417687255859375	2.51746435546875	1.351330078125	0.3888271484375	2.427318359375	1.166032791137695	0.27372412109375	2.36138623046875	1.091716323852539	0.305122314453125
40	1.3	2.32836962890625	1.153502517700195	0.4821053466796875	2.33235791015625	1.332739807128906	0.4925277099609375	2.332387451171875	1.476197814941406	0.4981693115234375	2.34302880859375	1.692265075683594	0.5291729736328125	2.3162490234375	1.654818603515625	0.5469190673828125	2.2072978515625	1.619046020507813	0.6338458251953125	2.181279296875	1.343214294433594	0.6586920166015625	2.091006103515625	1.17059260559082	0.5300054931640625	2.1244140625	1.083266418457031	0.5555648193359375	2.11545458984375	1.01794316482544	0.4690596923828125	2.1460595703125	1.048070190429687	0.5139427490234375	2.36758154296875	1.658008911132812	0.5028321533203125	2.46208154296875	1.631059936523438	0.4141317138671875	2.516295654296875	1.354269714355469	0.3861868896484375	2.42593212890625	1.167471984863281	0.2728843994140625	2.360479248046875	1.092985809326172	0.3054407958984375
41	1.333333000000001	2.331447021484375	1.157069869995117	0.479533935546875	2.332891357421875	1.336451782226562	0.490148681640625	2.33276904296875	1.47992724609375	0.4974794921875	2.34330419921875	1.695813659667969	0.53070556640625	2.31619287109375	1.658222106933594	0.5477155761718751	2.206981201171875	1.618395812988281	0.632686279296875	2.17707177734375	1.342451110839844	0.653625	2.08814599609375	1.173443328857422	0.5190615234375	2.117336181640625	1.09489476776123	0.567903564453125	2.1227021484375	1.019622177124023	0.489473876953125	2.14554638671875	1.051261833190918	0.50851611328125	2.36819970703125	1.661744323730469	0.50438232421875	2.46349658203125	1.633751953125	0.41673486328125	2.51508740234375	1.356852722167969	0.3835234375	2.420647705078125	1.171269836425781	0.2712314453125	2.3551982421875	1.098147956848144	0.30695166015625
42	1.366666	2.333230712890625	1.157100799560547	0.480474609375	2.33248681640625	1.336273986816406	0.490260009765625	2.332922119140625	1.479459167480469	0.49904296875	2.342333251953125	1.695341979980469	0.53050341796875	2.315526611328125	1.657787780761719	0.54786767578125	2.207809326171875	1.6212919921875	0.63583642578125	2.1777841796875	1.345329284667969	0.649896484375	2.0887685546875	1.171871322631836	0.521796142578125	2.12010986328125	1.095160575866699	0.571931396484375	2.123880615234375	1.019538307189941	0.49396435546875	2.14409716796875	1.050669380187988	0.500407958984375	2.367301025390625	1.661257080078125	0.504406005859375	2.463692626953125	1.635229064941406	0.417643798828125	2.510789306640625	1.358700134277344	0.378668701171875	2.4147373046875	1.173945236206055	0.267101318359375	2.3514462890625	1.10178995513916	0.307878173828125
43	1.4	2.33456201171875	1.159800399780273	0.480857666015625	2.333779296875	1.339506042480469	0.490015380859375	2.334477783203125	1.483100524902344	0.498619873046875	2.34348046875	1.699834899902344	0.528525390625	2.31622314453125	1.662344421386719	0.54571484375	2.20451806640625	1.627728088378906	0.630048828125	2.17980712890625	1.351331451416016	0.65610498046875	2.097140380859375	1.183297882080078	0.515908935546875	2.11949658203125	1.103996879577637	0.56732958984375	2.12382177734375	1.026244010925293	0.49108447265625	2.147307861328125	1.06030655670166	0.49560400390625	2.369003662109375	1.665417236328125	0.503149169921875	2.466482421875	1.638230712890625	0.4174013671875	2.51248095703125	1.360635009765625	0.378974853515625	2.41458740234375	1.176376937866211	0.266795654296875	2.35435009765625	1.105137496948242	0.314037109375
44	1.433333	2.33627685546875	1.160949523925781	0.481760498046875	2.33503564453125	1.340309997558594	0.490457763671875	2.334768310546875	1.483666473388672	0.49812890625	2.344235107421875	1.699862670898437	0.5285341796875	2.316947998046875	1.66246484375	0.54558984375	2.20532568359375	1.6288623046875	0.629943603515625	2.179084716796875	1.352981231689453	0.653836181640625	2.09973974609375	1.184761367797852	0.51273779296875	2.128281005859375	1.104012557983398	0.55811767578125	2.1268701171875	1.026283729553223	0.482054443359375	2.1520986328125	1.062747619628906	0.492478759765625	2.36963134765625	1.665523315429688	0.50312158203125	2.4660361328125	1.637060913085937	0.416990966796875	2.508348876953125	1.359977447509766	0.3750458984375	2.406657958984375	1.177596740722656	0.264197998046875	2.34859375	1.109656684875488	0.3180849609375
45	1.466666	2.339986572265625	1.164897491455078	0.48078125	2.33736669921875	1.343782867431641	0.489937744140625	2.33583740234375	1.486769958496094	0.497826904296875	2.3450400390625	1.70239794921875	0.5285302734375	2.317702392578125	1.665064514160156	0.545296142578125	2.20487158203125	1.6298369140625	0.6267326660156251	2.176909423828125	1.354247497558594	0.642935302734375	2.09977294921875	1.182966842651367	0.505275146484375	2.1267060546875	1.103310417175293	0.553004638671875	2.1269873046875	1.025936149597168	0.4769453125	2.1538583984375	1.061710052490234	0.49005859375	2.370559326171875	1.6681806640625	0.503313232421875	2.46553662109375	1.636831420898437	0.4170927734375	2.50350537109375	1.359946350097656	0.3743408203125	2.39987353515625	1.177773315429687	0.266207275390625	2.34394384765625	1.113756629943848	0.326306396484375
46	1.5	2.338567626953125	1.163572341918945	0.4818115234375	2.335936279296875	1.343602813720703	0.48972119140625	2.33429931640625	1.487513702392578	0.496501220703125	2.344129638671875	1.704087158203125	0.529656982421875	2.316611328125	1.6664072265625	0.54622900390625	2.207454833984375	1.626718139648438	0.6320400390624999	2.175906494140625	1.349787628173828	0.64763623046875	2.11024755859375	1.186846725463867	0.492602783203125	2.114259521484375	1.107039741516113	0.5480732421875	2.131905029296875	1.043592758178711	0.461021484375	2.1567802734375	1.060443778991699	0.492737548828125	2.369634765625	1.669881591796875	0.503826171875	2.46597314453125	1.638161376953125	0.41802392578125	2.5027451171875	1.360003143310547	0.371318603515625	2.3950869140625	1.177217376708984	0.265045654296875	2.340654052734375	1.113625747680664	0.32799755859375
47	1.533333	2.3399716796875	1.168557312011719	0.483186279296875	2.3372744140625	1.349392364501953	0.491428955078125	2.334587158203125	1.493975799560547	0.4974794921875	2.3458837890625	1.711662353515625	0.52947119140625	2.317787353515625	1.674140014648438	0.546104736328125	2.20450146484375	1.634796264648438	0.627728515625	2.17446875	1.356856597900391	0.6497968750000001	2.111974365234375	1.189763122558594	0.4962685546875	2.123338623046875	1.109730133056641	0.5511689453125	2.134338623046875	1.046483200073242	0.462273681640625	2.1618603515625	1.064692924499512	0.48606787109375	2.371469970703125	1.676931274414063	0.50398486328125	2.46850048828125	1.643241333007813	0.418778076171875	2.5028779296875	1.364007598876953	0.36888037109375	2.38573291015625	1.186583755493164	0.261149658203125	2.34005908203125	1.118916305541992	0.327518310546875
48	1.566666000000001	2.338494140625	1.169599548339844	0.483501953125	2.3357529296875	1.350434967041016	0.491863037109375	2.332970703125	1.495020050048828	0.49795654296875	2.34430419921875	1.712747924804688	0.52970703125	2.3163603515625	1.675211669921875	0.546570556640625	2.203701416015625	1.635817138671875	0.6290419921875	2.17417626953125	1.357853424072266	0.6516142578125	2.110806396484375	1.190292907714844	0.498943603515625	2.122591064453125	1.110484931945801	0.554088623046875	2.133326171875	1.046332984924316	0.465806884765625	2.16056884765625	1.06511067199707	0.48854443359375	2.369738525390625	1.678019165039062	0.504062255859375	2.46616015625	1.644267333984375	0.418183837890625	2.50035400390625	1.364917938232422	0.3687509765625	2.382703125	1.187045150756836	0.262300537109375	2.3377998046875	1.119505355834961	0.329328369140625
49	1.600000000000001	2.339948974609375	1.171943023681641	0.483557861328125	2.335820068359375	1.352784057617187	0.491504638671875	2.33318603515625	1.497340576171875	0.498523681640625	2.343416748046875	1.715316040039062	0.529037109375	2.315784912109375	1.677706726074219	0.5462587890625	2.2036552734375	1.63852490234375	0.629567626953125	2.17490869140625	1.360245971679688	0.649341552734375	2.115034423828125	1.193564956665039	0.49428955078125	2.11630810546875	1.114688087463379	0.55197265625	2.13604248046875	1.047388984680176	0.467666748046875	2.161024169921875	1.06749275970459	0.48249462890625	2.36891455078125	1.680595092773438	0.503437744140625	2.4649130859375	1.6473271484375	0.41688427734375	2.50211669921875	1.36868212890625	0.365564453125	2.384234619140625	1.187990417480469	0.2642001953125	2.34463037109375	1.121368286132812	0.33537060546875
50	1.633333	2.34219384765625	1.173997146606445	0.48484033203125	2.337822509765625	1.354833648681641	0.492896728515625	2.334969970703125	1.499387237548828	0.499989013671875	2.344714599609375	1.717369262695313	0.530667236328125	2.31699853515625	1.679718994140625	0.5476669921875	2.204289306640625	1.640374877929688	0.63012109375	2.17573046875	1.362047027587891	0.649609130859375	2.117225830078125	1.195288223266602	0.4941064453125	2.11811474609375	1.116436492919922	0.5518369140625	2.13862353515625	1.049028770446777	0.46779833984375	2.163475341796875	1.069257720947266	0.48286376953125	2.370445068359375	1.68268798828125	0.505244140625	2.467134033203125	1.649548706054687	0.41940625	2.505049560546875	1.3709296875	0.368413818359375	2.38818701171875	1.190061218261719	0.2661689453125	2.34815478515625	1.123407112121582	0.337074462890625
51	1.666666	2.3419794921875	1.175335784912109	0.48918359375	2.33693701171875	1.356339874267578	0.496916259765625	2.33273583984375	1.501045989990234	0.502932861328125	2.342350341796875	1.719309448242187	0.53314111328125	2.3148916015625	1.681592041015625	0.55054248046875	2.201892578125	1.640445068359375	0.6319541015625	2.1807841796875	1.360972564697266	0.648072021484375	2.117523193359375	1.197456771850586	0.49066259765625	2.126932861328125	1.109924781799316	0.533310546875	2.126055908203125	1.060973770141602	0.435062744140625	2.167787353515625	1.07559757232666	0.4942275390625	2.3678876953125	1.684607788085938	0.507459228515625	2.462245361328125	1.649883422851563	0.419484130859375	2.50310302734375	1.372628143310547	0.3622080078125	2.3817119140625	1.190876251220703	0.266489990234375	2.34650244140625	1.124398956298828	0.3402119140625
52	1.7	2.344722900390625	1.180652099609375	0.488955078125	2.339558349609375	1.361264190673828	0.49707177734375	2.335865478515625	1.505646392822266	0.503995849609375	2.344788330078125	1.723559509277344	0.533645263671875	2.31734912109375	1.685904968261719	0.550921630859375	2.202243408203125	1.646377319335937	0.6296083984375	2.182747802734375	1.367126220703125	0.640850830078125	2.1159404296875	1.200693176269531	0.488776611328125	2.134341552734375	1.113965377807617	0.529638671875	2.129796630859375	1.064122062683105	0.432195068359375	2.170869384765625	1.080205101013184	0.496659912109375	2.370521484375	1.688918395996094	0.5082797851562501	2.466314697265625	1.656228576660156	0.42149951171875	2.50118310546875	1.378338714599609	0.366300048828125	2.38520703125	1.194452438354492	0.269172119140625	2.35192822265625	1.129447875976562	0.344772216796875
53	1.733333	2.3438955078125	1.181601196289062	0.48842138671875	2.33846875	1.362213104248047	0.496557861328125	2.334632568359375	1.506594482421875	0.503560791015625	2.343508056640625	1.7245048828125	0.5333203125	2.31617529296875	1.686814208984375	0.550692626953125	2.2015576171875	1.647174438476563	0.630045654296875	2.18237255859375	1.367900665283203	0.64158154296875	2.11490185546875	1.201179458618164	0.490099853515625	2.133279296875	1.114657928466797	0.531418701171875	2.128550537109375	1.063730903625488	0.434539794921875	2.16947021484375	1.080444976806641	0.498338623046875	2.369158203125	1.689900634765625	0.507816162109375	2.46459228515625	1.657389038085938	0.420565185546875	2.4994921875	1.379609985351562	0.36476318359375	2.383234375	1.195736526489258	0.2679208984375	2.35048583984375	1.130543304443359	0.343596923828125
54	1.766666	2.344787353515625	1.181887542724609	0.48871044921875	2.339708984375	1.362731475830078	0.49676171875	2.335211181640625	1.507313079833984	0.5027653808593751	2.34216455078125	1.725490966796875	0.533033447265625	2.315291259765625	1.68744677734375	0.55052294921875	2.20291552734375	1.643926025390625	0.631353515625	2.1824375	1.364258483886719	0.6384814453125	2.114805419921875	1.198344970703125	0.48575048828125	2.12735107421875	1.111684463500977	0.52918359375	2.128181884765625	1.058672561645508	0.433166015625	2.168974853515625	1.078877723693848	0.49529345703125	2.36800634765625	1.691159790039062	0.50723681640625	2.4598291015625	1.657424560546875	0.4164033203125	2.501424560546875	1.37912890625	0.36629541015625	2.3869501953125	1.195056304931641	0.26703173828125	2.3546123046875	1.135815216064453	0.34778369140625
55	1.8	2.34558544921875	1.183609573364258	0.488189453125	2.3404638671875	1.364254577636719	0.4952646484375	2.3358857421875	1.508675018310547	0.50044091796875	2.3427001953125	1.726348754882812	0.53222216796875	2.31579345703125	1.68823291015625	0.5493139648437499	2.203124267578125	1.644277954101562	0.629152587890625	2.182958984375	1.364983978271484	0.637240966796875	2.11497998046875	1.198759338378906	0.485482666015625	2.127519287109375	1.114916458129883	0.53387548828125	2.128232177734375	1.06028303527832	0.43893701171875	2.1693193359375	1.079564697265625	0.49817138671875	2.36861279296875	1.692244262695312	0.50632421875	2.46094677734375	1.660248413085938	0.415637451171875	2.500193115234375	1.3815302734375	0.36819775390625	2.3851962890625	1.197347930908203	0.270507080078125	2.3537109375	1.137539733886719	0.350997314453125
56	1.833333000000001	2.3457529296875	1.183375732421875	0.48869677734375	2.34055126953125	1.364036773681641	0.495532958984375	2.3359541015625	1.508468933105469	0.500565185546875	2.34277783203125	1.726169067382813	0.532239990234375	2.31591015625	1.688052856445313	0.549399169921875	2.2033662109375	1.64399462890625	0.62937060546875	2.183670654296875	1.364644805908203	0.637175048828125	2.11562841796875	1.198569000244141	0.485263427734375	2.129075439453125	1.114329460144043	0.532725830078125	2.129544189453125	1.062496131896973	0.43622216796875	2.17092578125	1.079752182006836	0.497455078125	2.368651611328125	1.6920576171875	0.5063076171874999	2.460832763671875	1.660056274414063	0.41545751953125	2.50007861328125	1.381328765869141	0.36798486328125	2.385024658203125	1.197023895263672	0.2705634765625	2.35365869140625	1.137120025634766	0.351035888671875
57	1.866666	2.34592041015625	1.183863372802734	0.490123046875	2.340247802734375	1.364505493164063	0.496501708984375	2.3353369140625	1.508920257568359	0.501234130859375	2.34218701171875	1.726689819335937	0.532237548828125	2.31550244140625	1.688598876953125	0.549718505859375	2.20352392578125	1.64457373046875	0.630466552734375	2.183595703125	1.365258392333984	0.637696044921875	2.11413818359375	1.200418365478516	0.4851240234375	2.12927685546875	1.115358955383301	0.530546142578125	2.12760302734375	1.065154777526856	0.433212890625	2.17012060546875	1.081419631958008	0.49293798828125	2.3678828125	1.6925361328125	0.506195068359375	2.45938916015625	1.660379028320313	0.4147431640625	2.499509765625	1.381597503662109	0.368540283203125	2.38497216796875	1.19593717956543	0.27317529296875	2.35473583984375	1.136595153808594	0.354475830078125
58	1.9	2.3464599609375	1.183897827148437	0.492319091796875	2.3405849609375	1.364952514648437	0.49858251953125	2.334855224609375	1.509691650390625	0.502559326171875	2.342669921875	1.728210205078125	0.531586669921875	2.31555859375	1.690351440429688	0.549239013671875	2.20300830078125	1.643505126953125	0.628181640625	2.178727783203125	1.363963745117188	0.637858642578125	2.122109619140625	1.201699645996094	0.476634521484375	2.13067578125	1.120308822631836	0.530238525390625	2.132031982421875	1.064072326660156	0.435963623046875	2.1738896484375	1.082719383239746	0.497341796875	2.368460205078125	1.693585327148437	0.506044189453125	2.461626953125	1.658025146484375	0.41711767578125	2.49349853515625	1.379685333251953	0.359251220703125	2.372405517578125	1.193619003295898	0.27173486328125	2.355242919921875	1.132381942749023	0.355708740234375
59	1.933333	2.34674169921875	1.183866607666016	0.492365478515625	2.340757568359375	1.36491650390625	0.498612060546875	2.33492529296875	1.509650939941406	0.5025595703125	2.342549560546875	1.728181518554687	0.531530517578125	2.315471923828125	1.690304077148437	0.549192626953125	2.20297119140625	1.643389465332031	0.62816259765625	2.17892041015625	1.363835205078125	0.6379609375	2.122428955078125	1.201438171386719	0.47682958984375	2.13106298828125	1.120072448730469	0.530458740234375	2.13248095703125	1.063711349487305	0.4362607421875	2.1743134765625	1.082450004577637	0.4973076171875	2.368369384765625	1.693572998046875	0.50599658203125	2.4615703125	1.658067077636719	0.41708642578125	2.49371337890625	1.37972802734375	0.359380126953125	2.372801025390625	1.19350830078125	0.271947021484375	2.35570849609375	1.132316818237305	0.355966796875
60	1.966666	2.35237548828125	1.184204620361328	0.495407958984375	2.342884033203125	1.364552490234375	0.499907958984375	2.335740966796875	1.508742919921875	0.5039443359375	2.338714599609375	1.726750854492187	0.5321162109374999	2.3126376953125	1.688475463867187	0.54995947265625	2.204135009765625	1.642404663085937	0.633972412109375	2.180510986328125	1.363589111328125	0.63628271484375	2.128473388671875	1.198296813964844	0.4777607421875	2.124962890625	1.119226898193359	0.534708740234375	2.13358935546875	1.069179000854492	0.43779345703125	2.177478759765625	1.082150276184082	0.50115576171875	2.36507958984375	1.692746704101562	0.50665478515625	2.45800927734375	1.663141540527344	0.415984375	2.504755126953125	1.386570037841797	0.364844482421875	2.384489990234375	1.202897750854492	0.2733857421875	2.344333740234375	1.140718231201172	0.347839599609375
61	2	2.351505615234375	1.184325302124023	0.4956484375	2.34272998046875	1.364460906982422	0.500342041015625	2.336435546875	1.508483551025391	0.504805419921875	2.3415615234375	1.726426025390625	0.530779296875	2.31501318359375	1.6886611328125	0.548827880859375	2.201990966796875	1.644899658203125	0.627619384765625	2.179447509765625	1.366377868652344	0.63048486328125	2.1282236328125	1.197037399291992	0.47650390625	2.131839111328125	1.118631652832031	0.534135009765625	2.133466552734375	1.069330177307129	0.436634765625	2.182328125	1.083718803405762	0.500332763671875	2.3676728515625	1.691936889648437	0.50584619140625	2.45967626953125	1.663982055664063	0.41397802734375	2.5056357421875	1.387220642089844	0.36535400390625	2.38472607421875	1.203384536743164	0.275928955078125	2.345942138671875	1.139528625488281	0.3494873046875
62	2.033333	2.354095947265625	1.186250579833984	0.499109619140625	2.34490087890625	1.366541381835938	0.503263427734375	2.3377880859375	1.510681396484375	0.506825439453125	2.33944921875	1.728627258300781	0.53481884765625	2.31317529296875	1.690294311523437	0.55218115234375	2.20152001953125	1.643091857910156	0.631174560546875	2.17934375	1.364377410888672	0.638800537109375	2.13188232421875	1.204406066894531	0.47367626953125	2.142277099609375	1.122039733886719	0.52473193359375	2.140010498046875	1.077279556274414	0.4249697265625	2.195891845703125	1.103710685729981	0.50652880859375	2.366412109375	1.694707397460937	0.5099208984375	2.4607314453125	1.666762145996094	0.420251220703125	2.509927734375	1.390653442382813	0.369620361328125	2.385721923828125	1.210134231567383	0.2774287109375	2.3545732421875	1.143252700805664	0.3520546875
63	2.066666000000001	2.354524658203125	1.187583587646484	0.49914697265625	2.345000244140625	1.367824554443359	0.50339306640625	2.337705078125	1.511926818847656	0.507118408203125	2.3394267578125	1.72984765625	0.535010986328125	2.31299755859375	1.691559631347656	0.552212646484375	2.201068359375	1.644939025878906	0.631118408203125	2.17803076171875	1.366384826660156	0.6401740722656249	2.1304599609375	1.207159332275391	0.474418212890625	2.14346044921875	1.124563262939453	0.52446435546875	2.1411708984375	1.081869369506836	0.423821044921875	2.202658935546875	1.110618965148926	0.4931943359375	2.3665126953125	1.695890502929688	0.51031591796875	2.461255126953125	1.667603820800781	0.421234619140625	2.509783203125	1.391227508544922	0.371702880859375	2.3851181640625	1.211322875976562	0.27903515625	2.35229736328125	1.145477447509766	0.35384033203125
64	2.100000000000001	2.3553388671875	1.185428497314453	0.499310791015625	2.34625341796875	1.365515075683594	0.5029108886718749	2.338744873046875	1.509477752685547	0.505540771484375	2.340411865234375	1.727559204101563	0.530161865234375	2.314311279296875	1.689524536132812	0.54825244140625	2.20351953125	1.644747314453125	0.62951611328125	2.17965087890625	1.366742645263672	0.643066650390625	2.12850390625	1.209944046020508	0.47641552734375	2.15167578125	1.127701644897461	0.5230517578125	2.154147216796875	1.115777297973633	0.4145	2.210810791015625	1.114332733154297	0.46855322265625	2.367208740234375	1.693323486328125	0.50564306640625	2.4607255859375	1.663650512695312	0.415929931640625	2.50868408203125	1.386784790039063	0.370474853515625	2.3796240234375	1.208190002441406	0.28202978515625	2.344569580078125	1.143757629394531	0.35689697265625
65	2.133333	2.35849609375	1.186659408569336	0.5034694824218749	2.34705029296875	1.366410552978516	0.5040683593750001	2.33851806640625	1.510147125244141	0.5052197265625	2.34146142578125	1.727898315429687	0.5300908203125	2.31498291015625	1.6900712890625	0.5478889160156249	2.20328076171875	1.647408203125	0.62870703125	2.1799833984375	1.369875915527344	0.645121826171875	2.1266875	1.217996826171875	0.475053466796875	2.15317919921875	1.134575347900391	0.51736181640625	2.153451416015625	1.121262626647949	0.409087158203125	2.2105166015625	1.123885559082031	0.469109619140625	2.36819677734375	1.6935537109375	0.50579052734375	2.463179443359375	1.663532592773437	0.4180107421875	2.5122060546875	1.387151031494141	0.373077880859375	2.3775244140625	1.211988235473633	0.287015380859375	2.34080078125	1.151782928466797	0.3643681640625
66	2.166666	2.361156494140625	1.184858642578125	0.5054169921875	2.3491943359375	1.3645927734375	0.5053571777343751	2.34029443359375	1.508322296142578	0.506059814453125	2.34256005859375	1.726143798828125	0.5305498046875	2.315796142578125	1.68832080078125	0.5479362792968751	2.20273828125	1.645851440429687	0.626974365234375	2.179136474609375	1.368365966796875	0.6441396484375	2.12886083984375	1.215986038208008	0.473572265625	2.15474658203125	1.132741149902344	0.516616455078125	2.15743798828125	1.1209580078125	0.4081884765625	2.2135224609375	1.12260546875	0.47137158203125	2.3697734375	1.69177685546875	0.506809814453125	2.466100830078125	1.661533569335937	0.42056787109375	2.514206787109375	1.384806976318359	0.37661865234375	2.3788037109375	1.211427032470703	0.288057373046875	2.3372939453125	1.153502838134766	0.364740966796875
67	2.2	2.363386962890625	1.183167266845703	0.5071647949218751	2.35156201171875	1.362942352294922	0.506333251953125	2.34276904296875	1.506707183837891	0.50642333984375	2.3451982421875	1.724683349609375	0.5298681640625	2.31831005859375	1.686970458984375	0.5473281250000001	2.20481787109375	1.645140869140625	0.626134033203125	2.1811298828125	1.367695892333984	0.644633056640625	2.131195068359375	1.215610565185547	0.473642822265625	2.157870849609375	1.132390716552734	0.516292724609375	2.161609375	1.123061492919922	0.40763623046875	2.217522705078125	1.124063415527344	0.474386474609375	2.372474609375	1.690161987304688	0.506406005859375	2.469220458984375	1.659200927734375	0.42085205078125	2.51605908203125	1.381762268066406	0.379770751953125	2.379583984375	1.209189727783203	0.291158935546875	2.33442236328125	1.155164337158203	0.368647216796875
68	2.233333	2.3677216796875	1.177002258300781	0.51050341796875	2.35286376953125	1.356208129882813	0.50801318359375	2.34355029296875	1.499672119140625	0.5092958984375	2.34366162109375	1.717693969726563	0.5282958984375	2.316916015625	1.680160034179687	0.546102294921875	2.200001953125	1.6423662109375	0.621385498046875	2.181315673828125	1.366747619628906	0.657181884765625	2.132088623046875	1.224023864746094	0.478664794921875	2.162926513671875	1.139749588012695	0.51566064453125	2.1618349609375	1.174023086547852	0.412277099609375	2.2288515625	1.153042907714844	0.447682373046875	2.371535888671875	1.683025390625	0.50597412109375	2.469221435546875	1.651014953613281	0.422267822265625	2.516193603515625	1.37398681640625	0.382156005859375	2.3722802734375	1.210274475097656	0.289735595703125	2.312758544921875	1.170441436767578	0.36585009765625
69	2.266666	2.370922119140625	1.175630187988281	0.510919921875	2.35555322265625	1.354760162353516	0.50815478515625	2.345712158203125	1.498167877197266	0.5091926269531249	2.344771240234375	1.716184692382813	0.527822998046875	2.317824951171875	1.678598999023437	0.54519091796875	2.19964892578125	1.640523193359375	0.618285400390625	2.18162548828125	1.36491015625	0.65411767578125	2.13625830078125	1.222139404296875	0.474666748046875	2.169220458984375	1.138530258178711	0.51129736328125	2.170231689453125	1.172762573242188	0.40791796875	2.236154541015625	1.163599426269531	0.437731201171875	2.373161376953125	1.681576049804687	0.506083251953125	2.472240966796875	1.649507202148437	0.4240888671875	2.519339599609375	1.372264495849609	0.385978271484375	2.376133544921875	1.209316543579102	0.291233642578125	2.3140205078125	1.171555816650391	0.36630419921875
70	2.3	2.370291748046875	1.175777862548828	0.510407470703125	2.354923828125	1.354908538818359	0.50768310546875	2.3450810546875	1.498315979003906	0.508755126953125	2.344125	1.716327331542969	0.527448486328125	2.317165771484375	1.678736511230469	0.544784912109375	2.198934814453125	1.640638793945313	0.617779296875	2.18088623046875	1.365015228271484	0.65351806640625	2.1356552734375	1.222296081542969	0.47399169921875	2.168590576171875	1.138676651000976	0.5106225585937501	2.169679931640625	1.1729384765625	0.407253662109375	2.235579833984375	1.163770538330078	0.437112548828125	2.372531494140625	1.681725158691406	0.5057197265625	2.471673095703125	1.649680603027344	0.423791015625	2.51880126953125	1.372449127197266	0.385634521484375	2.37566650390625	1.209528778076172	0.290734619140625	2.313496337890625	1.171746597290039	0.365746826171875
71	2.333333000000001	2.370333984375	1.175735809326172	0.510406494140625	2.35496923828125	1.354859893798828	0.507677734375	2.345122314453125	1.498261657714844	0.50874658203125	2.344145263671875	1.716265319824219	0.527431396484375	2.317165771484375	1.6786767578125	0.5447353515625	2.198866455078125	1.64060595703125	0.617622802734375	2.180764892578125	1.365016357421875	0.653514892578125	2.135726318359375	1.222154907226563	0.47406494140625	2.16863427734375	1.138587677001953	0.510829833984375	2.17009765625	1.172702270507813	0.4074208984375	2.235836181640625	1.163918060302734	0.437433837890625	2.372576904296875	1.68166357421875	0.505739013671875	2.47179736328125	1.649608703613281	0.42391796875	2.518814697265625	1.372364288330078	0.38579833984375	2.375593994140625	1.209657760620117	0.290683837890625	2.313121337890625	1.172157379150391	0.365580810546875
72	2.366666	2.37033837890625	1.175739349365234	0.5103994140625	2.354970703125	1.354863220214844	0.50767041015625	2.345120849609375	1.498264739990234	0.508739013671875	2.344136962890625	1.716268188476562	0.5274257812499999	2.31715576171875	1.678678955078125	0.544725830078125	2.1988466796875	1.64060498046875	0.6175959472656249	2.1807470703125	1.365014678955078	0.65348486328125	2.1357373046875	1.222152252197266	0.4740283203125	2.168642578125	1.138586303710937	0.51079833984375	2.170129150390625	1.172698791503906	0.4073896484375	2.235859130859375	1.163921035766601	0.43741943359375	2.372572265625	1.68166748046875	0.505737548828125	2.4718046875	1.649615600585937	0.423929931640625	2.5188310546875	1.372372589111328	0.385810546875	2.375623779296875	1.209668273925781	0.29067236328125	2.31313671875	1.172169204711914	0.36555810546875
73	2.4	2.3707451171875	1.176129821777344	0.509621337890625	2.35542578125	1.355249084472656	0.50703759765625	2.345600341796875	1.498642486572266	0.50824609375	2.34454736328125	1.716611450195312	0.52717431640625	2.3174599609375	1.679009887695313	0.544272216796875	2.198794677734375	1.640896362304687	0.616522216796875	2.1809814453125	1.365321105957031	0.6525385742187499	2.1369443359375	1.222351196289063	0.47294482421875	2.17133544921875	1.139264892578125	0.509425537109375	2.17353466796875	1.174052886962891	0.40626171875	2.23863037109375	1.171884078979492	0.434373046875	2.37310107421875	1.682031982421875	0.505614501953125	2.47277978515625	1.650052734375	0.424335693359375	2.51940576171875	1.372776153564453	0.38609716796875	2.37589013671875	1.211157852172852	0.2896171875	2.31183203125	1.174837051391602	0.3637431640625
74	2.433333	2.36995703125	1.176748840332031	0.50893896484375	2.35473388671875	1.355876251220703	0.506347900390625	2.3449853515625	1.499274932861328	0.50755078125	2.3440478515625	1.717245239257812	0.526471435546875	2.316939208984375	1.679658813476562	0.543568603515625	2.19824853515625	1.641611328125	0.6158117675781249	2.18028515625	1.366046905517578	0.6518366699218749	2.13618359375	1.223094329833984	0.47224462890625	2.17052783203125	1.139990844726563	0.50873095703125	2.172752685546875	1.174774047851562	0.405565673828125	2.237845458984375	1.172571334838867	0.433681640625	2.372584716796875	1.682649658203125	0.504914794921875	2.472251953125	1.650614013671875	0.423643798828125	2.518731689453125	1.373311126708984	0.38541845703125	2.375136474609375	1.211766448974609	0.28893408203125	2.3110537109375	1.175482574462891	0.363056884765625
75	2.466666	2.37365283203125	1.177571701049805	0.50841357421875	2.3588349609375	1.356560577392578	0.505763671875	2.348905517578125	1.499813842773438	0.50632080078125	2.34705615234375	1.717689453125	0.52380517578125	2.319789306640625	1.680172058105469	0.5406650390625	2.199811767578125	1.642599731445312	0.610724853515625	2.177821044921875	1.367935668945313	0.64925830078125	2.1380390625	1.221702285766602	0.471598876953125	2.1647861328125	1.138720962524414	0.51399853515625	2.182781005859375	1.174584716796875	0.412878173828125	2.24387353515625	1.173552688598633	0.44862451171875	2.37602099609375	1.683070861816406	0.502977783203125	2.477115234375	1.65074169921875	0.423818603515625	2.52308251953125	1.373369476318359	0.38752685546875	2.378948974609375	1.214185165405274	0.288507080078125	2.30930810546875	1.183065521240234	0.359769287109375
76	2.5	2.37576953125	1.1770107421875	0.509948486328125	2.36003466796875	1.355903533935547	0.5076142578125	2.34867041015625	1.499033325195313	0.507440673828125	2.34570947265625	1.716970947265625	0.523614501953125	2.3188017578125	1.679406982421875	0.54092333984375	2.198648193359375	1.642294189453125	0.610890625	2.179458740234375	1.366707733154297	0.64365771484375	2.138857666015625	1.220378448486328	0.46630029296875	2.161674560546875	1.137323516845703	0.5107751464843751	2.190620849609375	1.174989608764649	0.41291943359375	2.24737158203125	1.173678802490234	0.456622314453125	2.3746982421875	1.682395751953125	0.5027626953125	2.473948974609375	1.649300659179687	0.42163916015625	2.5202294921875	1.371971313476563	0.38569091796875	2.371631103515625	1.213080947875977	0.2930751953125	2.3049033203125	1.187496368408203	0.369145751953125
77	2.533333	2.37941552734375	1.175180282592774	0.508931640625	2.360036376953125	1.353466094970703	0.50237841796875	2.34671142578125	1.496298004150391	0.500376953125	2.34441943359375	1.713540649414063	0.52254736328125	2.317041015625	1.675674926757813	0.53827783203125	2.199374267578125	1.63672216796875	0.61117431640625	2.173420654296875	1.362827301025391	0.650855712890625	2.137422607421875	1.219831878662109	0.47006298828125	2.2004833984375	1.150119293212891	0.493414306640625	2.203510498046875	1.178494369506836	0.388536865234375	2.25163916015625	1.187707550048828	0.485392333984375	2.37362158203125	1.679441284179688	0.501307861328125	2.478495849609375	1.647538330078125	0.427261962890625	2.51478466796875	1.371049255371094	0.377716796875	2.359062255859375	1.213316772460937	0.29593994140625	2.30541650390625	1.188396789550781	0.38183349609375
78	2.566666000000001	2.3810966796875	1.174639953613281	0.507650634765625	2.361668701171875	1.353438415527344	0.5020563964843749	2.348292724609375	1.496661285400391	0.50081103515625	2.345322021484375	1.714586791992188	0.52196240234375	2.317924072265625	1.676621337890625	0.53783349609375	2.199828369140625	1.636965576171875	0.610419189453125	2.174749755859375	1.362066619873047	0.648941650390625	2.13887451171875	1.222661041259766	0.464546630859375	2.196015625	1.148414031982422	0.490130615234375	2.20560009765625	1.177490325927734	0.385536865234375	2.24825390625	1.185323791503906	0.489426025390625	2.374765380859375	1.680373168945313	0.50092919921875	2.480681884765625	1.648128051757813	0.427885986328125	2.518721923828125	1.371598022460937	0.375603271484375	2.357203125	1.215879455566406	0.299575927734375	2.31275732421875	1.187528717041016	0.389885986328125
79	2.600000000000001	2.38180224609375	1.172417327880859	0.50822216796875	2.36212109375	1.350968933105469	0.50143212890625	2.348820556640625	1.494050079345703	0.49953759765625	2.34594775390625	1.711692749023437	0.5213818359375	2.31874658203125	1.673700561523437	0.537375732421875	2.201491943359375	1.635128662109375	0.61160986328125	2.17805615234375	1.360396697998047	0.6503798828125	2.1401123046875	1.220610198974609	0.466980712890625	2.197370849609375	1.146440704345703	0.49216259765625	2.205365478515625	1.175839904785156	0.38763671875	2.24958642578125	1.183233627319336	0.490873779296875	2.375178466796875	1.677593994140625	0.499983154296875	2.48078955078125	1.646809936523438	0.426108154296875	2.5189931640625	1.370526336669922	0.374154052734375	2.3554072265625	1.215549423217773	0.301845458984375	2.3191494140625	1.186993682861328	0.39556640625
80	2.633333	2.380176513671875	1.171026885986328	0.50789306640625	2.3608046875	1.349599456787109	0.501104248046875	2.34776171875	1.492693756103516	0.499196044921875	2.345375732421875	1.710336059570313	0.520945068359375	2.31816162109375	1.672405517578125	0.537052001953125	2.201111083984375	1.63409228515625	0.611720458984375	2.17729541015625	1.359449005126953	0.65074267578125	2.138444580078125	1.219604858398438	0.46759912109375	2.195614501953125	1.145333038330078	0.49265380859375	2.20335400390625	1.174595642089844	0.38807861328125	2.247901611328125	1.181988830566406	0.49116748046875	2.37446435546875	1.6761748046875	0.49946142578125	2.479754638671875	1.645168823242187	0.425239013671875	2.517251953125	1.368827789306641	0.373187744140625	2.35317919921875	1.214103652954102	0.3014990234375	2.317093505859375	1.185602310180664	0.395294921875
81	2.666666	2.38109814453125	1.171209335327148	0.508194580078125	2.36193310546875	1.349561828613281	0.50264306640625	2.348367919921875	1.492379486083984	0.500691162109375	2.34639501953125	1.709659912109375	0.5226337890625	2.3191005859375	1.671830322265625	0.538603271484375	2.2020263671875	1.63500927734375	0.613547607421875	2.179175048828125	1.360742645263672	0.65266748046875	2.136662109375	1.220344970703125	0.47123828125	2.19440966796875	1.146244415283203	0.494841552734375	2.20005224609375	1.174658279418945	0.39007666015625	2.2460029296875	1.180654296875	0.493403076171875	2.375420654296875	1.67551318359375	0.501223388671875	2.480751953125	1.644142333984375	0.427587646484375	2.517568603515625	1.36803857421875	0.376230224609375	2.35479296875	1.213614044189453	0.30220751953125	2.31553662109375	1.183358627319336	0.393974853515625
82	2.7	2.38302734375	1.171119964599609	0.508368896484375	2.364375244140625	1.349652923583984	0.5025625	2.35199755859375	1.492695587158203	0.50164453125	2.3489130859375	1.710298583984375	0.521806396484375	2.321658203125	1.672450927734375	0.53791259765625	2.202565673828125	1.63445361328125	0.6092060546875	2.177337158203125	1.360663909912109	0.6515419921875	2.136036865234375	1.217092712402344	0.472104248046875	2.20161474609375	1.148483901977539	0.491830078125	2.202541259765625	1.173921325683594	0.386073486328125	2.248408935546875	1.179906021118164	0.492374755859375	2.378256103515625	1.6760830078125	0.500857666015625	2.483643798828125	1.643741455078125	0.42754638671875	2.52208935546875	1.367225830078125	0.378489990234375	2.35374560546875	1.214897811889649	0.3124462890625	2.31870947265625	1.182057052612305	0.40511669921875
83	2.733333	2.384354248046875	1.169295608520508	0.50511474609375	2.3659814453125	1.347121215820313	0.499683837890625	2.35298193359375	1.489502563476563	0.497814453125	2.3496005859375	1.706076171875	0.519184814453125	2.322422607421875	1.6682626953125	0.53487109375	2.203970947265625	1.630886901855469	0.606360107421875	2.175796142578125	1.359156890869141	0.652391357421875	2.1391953125	1.21639323425293	0.472545654296875	2.19817333984375	1.144310974121094	0.497938232421875	2.2007607421875	1.175250457763672	0.39415625	2.249599365234375	1.181367141723633	0.494616943359375	2.378951904296875	1.672157287597656	0.4982529296875	2.485411376953125	1.642854370117187	0.4262119140625	2.52599169921875	1.36754150390625	0.378909423828125	2.35301708984375	1.215318481445312	0.3304208984375	2.315615966796875	1.179484436035156	0.420537109375
84	2.766666	2.3841005859375	1.169475524902344	0.504864990234375	2.365896484375	1.347948120117187	0.500302001953125	2.3522392578125	1.490744415283203	0.49796533203125	2.35114404296875	1.707748901367188	0.522450927734375	2.32334130859375	1.669902587890625	0.537468505859375	2.2026044921875	1.630505004882812	0.6049028320312499	2.17776708984375	1.356451446533203	0.6442119140625	2.13889306640625	1.209610015869141	0.467134033203125	2.191496826171875	1.134366882324219	0.49800830078125	2.19433447265625	1.168273223876953	0.3947802734375	2.245603271484375	1.1682314453125	0.49627734375	2.380353759765625	1.673682006835937	0.5011689453125	2.48693994140625	1.641522338867187	0.42972314453125	2.516013427734375	1.364105010986328	0.38060009765625	2.344202880859375	1.208654739379883	0.33441259765625	2.32762109375	1.167584594726562	0.42883154296875
85	2.8	2.3813984375	1.169282913208008	0.503576171875	2.364470947265625	1.348432922363281	0.49984228515625	2.350906494140625	1.491650634765625	0.496810546875	2.35246875	1.709150573730469	0.5226005859375	2.3242490234375	1.671429016113281	0.537633056640625	2.204286376953125	1.633263549804687	0.608	2.17686767578125	1.358203125	0.644255859375	2.14189208984375	1.201268020629883	0.474255126953125	2.193753662109375	1.127484619140625	0.51036279296875	2.18859912109375	1.165545135498047	0.408341064453125	2.255712158203125	1.14978076171875	0.48291357421875	2.381229736328125	1.6747724609375	0.500870361328125	2.486011474609375	1.640489440917969	0.42705712890625	2.515327880859375	1.362458251953125	0.3767333984375	2.348541015625	1.200253799438477	0.3317998046875	2.324989013671875	1.162261840820312	0.426366455078125
86	2.833333000000001	2.3808916015625	1.170378997802734	0.50087890625	2.36439892578125	1.349482116699219	0.502330078125	2.350062744140625	1.492559753417969	0.501940185546875	2.351635986328125	1.710382995605469	0.5233984375	2.323992431640625	1.672912536621094	0.539944091796875	2.2052861328125	1.633011840820312	0.611275634765625	2.177060546875	1.356702514648437	0.633125244140625	2.15674267578125	1.184079315185547	0.476703857421875	2.183810546875	1.109383697509766	0.53249560546875	2.1678720703125	1.177455291748047	0.44894921875	2.266568359375	1.136359497070313	0.461500732421875	2.3798681640625	1.675685913085938	0.5015576171875	2.48061962890625	1.639784545898437	0.42320166015625	2.51402880859375	1.361269256591797	0.379627197265625	2.344806640625	1.199249053955078	0.345194580078125	2.3280654296875	1.161238372802734	0.441118408203125
87	2.866666	2.376424072265625	1.16969255065918	0.499392578125	2.360543701171875	1.34868017578125	0.502092041015625	2.3464462890625	1.49165673828125	0.502431640625	2.349962890625	1.709037780761719	0.526097412109375	2.3219345703125	1.671693054199219	0.542145751953125	2.203153564453125	1.63280908203125	0.613662109375	2.1756982421875	1.356816497802734	0.637345458984375	2.151927734375	1.182155364990234	0.484005859375	2.183265380859375	1.108796188354492	0.539186279296875	2.16147412109375	1.175750579833984	0.45618310546875	2.262186767578125	1.137849273681641	0.466349853515625	2.377928466796875	1.674332397460938	0.5040258789062499	2.479771484375	1.637974914550781	0.42750732421875	2.510867919921875	1.359998687744141	0.3805126953125	2.35451123046875	1.191468765258789	0.32460595703125	2.34200146484375	1.136487548828125	0.412515625
88	2.9	2.37166259765625	1.162821411132813	0.49364697265625	2.3598681640625	1.341728698730469	0.50010205078125	2.34838720703125	1.484674530029297	0.502768798828125	2.35020947265625	1.70170263671875	0.526501708984375	2.322632080078125	1.664178100585938	0.542658203125	2.203300537109375	1.62753662109375	0.613959716796875	2.17635595703125	1.352719879150391	0.645240966796875	2.152469970703125	1.178478515625	0.492033935546875	2.167870361328125	1.103689971923828	0.551587890625	2.164734130859375	1.170316589355469	0.46580419921875	2.251295166015625	1.107582778930664	0.461572998046875	2.3782939453125	1.667302612304687	0.504290771484375	2.479337158203125	1.632453735351562	0.42640380859375	2.5147509765625	1.354748443603516	0.383927001953125	2.3592177734375	1.182663024902344	0.339373291015625	2.332172607421875	1.103454299926758	0.401548583984375
89	2.933333	2.37223291015625	1.162683563232422	0.492616943359375	2.3605263671875	1.342377685546875	0.500075927734375	2.349626953125	1.485988311767578	0.50427099609375	2.35246826171875	1.704007446289062	0.527994384765625	2.3249111328125	1.666399169921875	0.544668701171875	2.205549560546875	1.632060180664062	0.618350341796875	2.17668212890625	1.355081848144531	0.637946044921875	2.141739501953125	1.175398345947266	0.49168310546875	2.166523193359375	1.101484893798828	0.54986767578125	2.17803564453125	1.108356781005859	0.44153515625	2.23732080078125	1.100120903015137	0.469799560546875	2.38022802734375	1.669360107421875	0.505259033203125	2.4794423828125	1.632414428710937	0.424997314453125	2.510634765625	1.352780242919922	0.38325	2.361753662109375	1.173501983642578	0.33861376953125	2.34348193359375	1.09243497467041	0.4023701171875
90	2.966666	2.364844482421875	1.162338439941406	0.492825439453125	2.35490087890625	1.341741577148438	0.49970751953125	2.345504638671875	1.485128173828125	0.503696044921875	2.3508857421875	1.702666137695312	0.52667578125	2.3236142578125	1.665418273925781	0.5442626953125	2.20518359375	1.631896057128906	0.619155029296875	2.18376806640625	1.355809387207031	0.648983154296875	2.1384619140625	1.173515151977539	0.50983935546875	2.173142333984375	1.101157608032227	0.56443359375	2.174332275390625	1.079232604980469	0.457764892578125	2.23059814453125	1.097121376037598	0.48266357421875	2.37757080078125	1.667812622070312	0.503233642578125	2.47509423828125	1.631293823242188	0.421234130859375	2.50568017578125	1.35196435546875	0.38155126953125	2.365274169921875	1.166782012939453	0.33648681640625	2.3509814453125	1.088484710693359	0.404198486328125
91	3	2.363227294921875	1.162205627441406	0.48972216796875	2.35343896484375	1.341626586914062	0.496953369140625	2.3441630859375	1.485031402587891	0.5012197265625	2.349275390625	1.702534423828125	0.5248486328125	2.322088134765625	1.665189453125	0.54237744140625	2.20434033203125	1.63104296875	0.61809521484375	2.183424560546875	1.354821960449219	0.647360595703125	2.138003173828125	1.169413787841797	0.512380859375	2.155731201171875	1.097313301086426	0.57489892578125	2.161821533203125	1.065363220214844	0.47094970703125	2.214096435546875	1.080192031860352	0.481724853515625	2.375968994140625	1.667785888671875	0.5012470703125	2.47448681640625	1.63205810546875	0.420064208984375	2.5089267578125	1.353062469482422	0.38093701171875	2.373191162109375	1.164760681152344	0.334356689453125	2.36003857421875	1.086228370666504	0.40204736328125
92	3.033333	2.3548583984375	1.166497528076172	0.492947021484375	2.349443359375	1.346810119628906	0.498729736328125	2.34141455078125	1.490874725341797	0.499513916015625	2.348669921875	1.708587768554688	0.52760302734375	2.321304443359375	1.670975463867188	0.54478662109375	2.20568798828125	1.630697509765625	0.62176318359375	2.185724609375	1.353665130615234	0.653564208984375	2.118640625	1.164330932617188	0.532283203125	2.140748046875	1.083709480285645	0.5822963867187499	2.148598876953125	1.042839630126953	0.4812138671875	2.193725341796875	1.071022590637207	0.495309814453125	2.374858642578125	1.673991088867187	0.502858642578125	2.47288037109375	1.634232299804688	0.422163330078125	2.504940673828125	1.356393341064453	0.36812890625	2.396598876953125	1.158930847167969	0.292431884765625	2.37303076171875	1.093347991943359	0.37082373046875
93	3.066666000000001	2.3571171875	1.163976943969727	0.49945703125	2.34864990234375	1.34437841796875	0.501242919921875	2.3392021484375	1.488448852539062	0.49971826171875	2.345442626953125	1.706244018554687	0.5285693359375	2.318498291015625	1.668371704101562	0.545943359375	2.208103271484375	1.627345520019531	0.6300449218750001	2.183667724609375	1.350172973632813	0.659046142578125	2.102412841796875	1.152252304077148	0.562317138671875	2.1277470703125	1.076689170837402	0.618452392578125	2.13540673828125	1.042550491333008	0.514809814453125	2.1736533203125	1.059891899108887	0.514605712890625	2.371568115234375	1.671881225585937	0.5033681640625	2.47028369140625	1.634650268554688	0.42216552734375	2.5081748046875	1.358969177246094	0.3603896484375	2.42214013671875	1.165863845825195	0.2515576171875	2.419549560546875	1.099202171325684	0.33259033203125
94	3.100000000000001	2.354314208984375	1.169596298217773	0.50295166015625	2.342626953125	1.349393127441406	0.5043969726562501	2.331400634765625	1.492998291015625	0.503384765625	2.33997119140625	1.710655029296875	0.52848583984375	2.3131015625	1.673392211914063	0.54692626953125	2.20599560546875	1.632325988769531	0.63459765625	2.178212158203125	1.358008361816406	0.67785595703125	2.09414404296875	1.153101303100586	0.601588134765625	2.07488720703125	1.063373733520508	0.633775390625	2.123408935546875	1.05044197845459	0.536884521484375	2.128015869140625	1.041767807006836	0.529336181640625	2.3652783203125	1.67574609375	0.503434814453125	2.4648544921875	1.636603271484375	0.424735107421875	2.50919677734375	1.363900329589844	0.357389892578125	2.43378857421875	1.174026794433594	0.23684619140625	2.45611767578125	1.089846664428711	0.294983154296875
95	3.133333	2.3577421875	1.175289413452148	0.50127685546875	2.344095458984375	1.355315765380859	0.50454443359375	2.330034423828125	1.498985260009766	0.503628173828125	2.341074951171875	1.7171591796875	0.5273935546875	2.31465087890625	1.68008447265625	0.547101806640625	2.208081298828125	1.64146337890625	0.637024658203125	2.183393310546875	1.368641052246094	0.6935024414062499	2.095880615234375	1.162226623535156	0.623905029296875	2.063422119140625	1.085629158020019	0.67468115234375	2.05214501953125	1.035345275878906	0.578216552734375	2.09749365234375	1.047537246704102	0.57021533203125	2.36518701171875	1.681889404296875	0.501468994140625	2.456748046875	1.636271850585937	0.416302490234375	2.516423095703125	1.366779449462891	0.345365478515625	2.461187744140625	1.160704559326172	0.24050634765625	2.4923125	1.092117713928223	0.313577880859375
96	3.166666	2.3675322265625	1.177562591552734	0.48627978515625	2.350710205078125	1.356210845947265	0.490333251953125	2.3360302734375	1.498931304931641	0.49244384765625	2.34421630859375	1.715609985351563	0.518705810546875	2.3207958984375	1.67783056640625	0.5400556640625001	2.2277119140625	1.634398071289062	0.64071435546875	2.197538330078125	1.366045928955078	0.70680419921875	2.109641357421875	1.152482238769531	0.67346337890625	2.054333984375	1.087388214111328	0.719165283203125	2.05101416015625	1.017950614929199	0.63559033203125	2.0826796875	1.030408409118652	0.62692529296875	2.366414306640625	1.681548583984375	0.49016650390625	2.4522021484375	1.649287109375	0.39474951171875	2.52266748046875	1.385391510009766	0.319668701171875	2.497012939453125	1.169933441162109	0.226106689453125	2.5409306640625	1.113001655578613	0.301671630859375
97	3.2	2.37429931640625	1.17877978515625	0.49812744140625	2.35639794921875	1.357695404052734	0.499142822265625	2.33840771484375	1.500290405273438	0.49644140625	2.348195068359375	1.716756164550781	0.52689404296875	2.3233427734375	1.678867309570312	0.546573486328125	2.228048095703125	1.629440490722656	0.6426708984375	2.1932529296875	1.370216979980469	0.73840966796875	2.10451123046875	1.155001083374023	0.71712890625	2.0493720703125	1.089951034545898	0.763467041015625	2.059317138671875	1.01321900177002	0.6868261718749999	2.061877197265625	1.023473304748535	0.691282958984375	2.37122900390625	1.682828735351563	0.498701416015625	2.46249755859375	1.647425231933594	0.4093408203125	2.540097412109375	1.396713531494141	0.301366943359375	2.509716796875	1.220843338012695	0.145852294921875	2.5474560546875	1.139278289794922	0.199168701171875
98	3.233333	2.36436572265625	1.177698883056641	0.502101318359375	2.34701611328125	1.357686248779297	0.504204345703125	2.326404541015625	1.500691558837891	0.499251220703125	2.34072412109375	1.718239624023437	0.5291552734375	2.31500830078125	1.680712646484375	0.54912353515625	2.218369384765625	1.631432983398438	0.645185302734375	2.1760908203125	1.375734954833984	0.75143505859375	2.0915654296875	1.156416290283203	0.756291748046875	2.031851806640625	1.106551788330078	0.815234375	2.012831787109375	1.024170051574707	0.745612548828125	2.0420458984375	1.032201988220215	0.733082763671875	2.36312939453125	1.683567260742187	0.500862060546875	2.453529296875	1.640567504882813	0.412840087890625	2.54273046875	1.400106018066406	0.2876357421875	2.53862255859375	1.223584655761719	0.127947509765625	2.58472509765625	1.146436141967774	0.182417236328125
99	3.266666	2.3560830078125	1.180961395263672	0.50430126953125	2.341506103515625	1.360144866943359	0.5036362304687499	2.323926025390625	1.502634490966797	0.497012939453125	2.338439697265625	1.71908251953125	0.525323486328125	2.312546875	1.681991821289063	0.5451572265625	2.2130693359375	1.638731201171875	0.639938232421875	2.16777783203125	1.392794586181641	0.76244140625	2.075072509765625	1.179204742431641	0.782680419921875	2.016528442382813	1.128203659057617	0.840877197265625	1.998523803710937	1.035420768737793	0.78681201171875	2.02396728515625	1.051195327758789	0.774308837890625	2.36093115234375	1.6843466796875	0.49770068359375	2.453724365234375	1.6473056640625	0.41064208984375	2.56236962890625	1.418260162353516	0.2832080078125	2.564328857421875	1.251092956542969	0.115674072265625	2.6205517578125	1.176523040771484	0.162512451171875
100	3.3	2.35034619140625	1.183516326904297	0.51165185546875	2.337927490234375	1.362776916503906	0.509121337890625	2.320797119140625	1.505061248779297	0.499013427734375	2.3339140625	1.72061669921875	0.533497802734375	2.3069921875	1.683103149414062	0.55097998046875	2.202051025390625	1.633874145507813	0.636412109375	2.1393525390625	1.404703643798828	0.78144287109375	2.031577880859375	1.200350036621094	0.816185546875	1.986978271484375	1.157103057861328	0.890675537109375	1.95097802734375	1.064418571472168	0.84639892578125	1.989155151367187	1.074339157104492	0.827631591796875	2.35781005859375	1.686556762695313	0.5062492675781251	2.45339306640625	1.649413696289062	0.422387939453125	2.57974609375	1.430194793701172	0.294240966796875	2.607158203125	1.276149719238281	0.11678076171875	2.6506318359375	1.181593719482422	0.108041259765625
101	3.333333000000001	2.3495244140625	1.187721710205078	0.50959716796875	2.333871826171875	1.3657177734375	0.50773828125	2.317335205078125	1.507473907470703	0.5014462890625	2.325247314453125	1.721318969726563	0.54010009765625	2.29879345703125	1.683175720214844	0.556083740234375	2.19315234375	1.631681213378906	0.637873046875	2.12092333984375	1.411159484863281	0.788750244140625	2.010477416992187	1.21306135559082	0.8390151367187501	1.945803588867187	1.197830108642578	0.90892578125	1.93088623046875	1.093270820617676	0.885300537109375	1.95213134765625	1.094549949645996	0.871712890625	2.350353271484375	1.688449829101562	0.512989013671875	2.452260986328125	1.664376403808594	0.43307666015625	2.59201171875	1.462910339355469	0.293726806640625	2.641293701171875	1.319014862060547	0.114260986328125	2.695578857421875	1.234702819824219	0.08726318359375
102	3.366665999999999	2.350892333984375	1.188115707397461	0.509236328125	2.334441650390625	1.366842681884766	0.506316650390625	2.317671875	1.509213531494141	0.499725341796875	2.32770751953125	1.7237451171875	0.539644287109375	2.3008505859375	1.685585083007813	0.5556044921875	2.194753662109375	1.635031372070312	0.6385261230468749	2.119270263671875	1.422360076904297	0.800955810546875	2.007420654296875	1.229427154541016	0.869707763671875	1.950278442382813	1.218852874755859	0.947232421875	1.916417236328125	1.119356475830078	0.9194091796875	1.939194091796875	1.11698038482666	0.90273779296875	2.35252392578125	1.69064404296875	0.512139404296875	2.45397265625	1.66266259765625	0.431926025390625	2.60659423828125	1.475198547363281	0.284186279296875	2.65666552734375	1.336343383789063	0.099633056640625	2.72135498046875	1.260253265380859	0.06949609375
103	3.399999999999999	2.34726611328125	1.186535339355469	0.511556884765625	2.330448486328125	1.364467193603516	0.508195068359375	2.312221923828125	1.505958526611328	0.49980078125	2.319330322265625	1.720071899414062	0.5375517578125	2.292901611328125	1.6819091796875	0.55358447265625	2.1857216796875	1.632639404296875	0.63482958984375	2.114310546875	1.439004272460938	0.81941455078125	1.999068725585937	1.251414260864258	0.89381689453125	1.93793701171875	1.235736404418945	0.9667958984375	1.912201782226562	1.134193481445313	0.939438232421875	1.919351806640625	1.151686248779297	0.95062060546875	2.344670166015625	1.687144409179687	0.510697998046875	2.447733154296875	1.662255615234375	0.43245703125	2.61413671875	1.493269317626953	0.279658447265625	2.6835576171875	1.377212768554688	0.087060791015625	2.748939208984375	1.299939514160156	0.063693115234375
104	3.433333	2.346767822265625	1.191753692626953	0.511200927734375	2.33005224609375	1.370494567871094	0.503852294921875	2.313485107421875	1.512838989257812	0.49407666015625	2.324123046875	1.7284013671875	0.529082763671875	2.29700439453125	1.690688293457031	0.54578515625	2.1897373046875	1.650029907226563	0.632773681640625	2.112705810546875	1.4637783203125	0.824681884765625	1.988417724609375	1.285684020996094	0.910677734375	1.928400146484375	1.289500396728516	0.98675439453125	1.876376586914063	1.195007369995117	0.97238134765625	1.907179931640625	1.203069290161133	0.98178759765625	2.3489921875	1.694546142578125	0.502475830078125	2.45337646484375	1.667320983886719	0.425638671875	2.62931787109375	1.509997680664062	0.268461669921875	2.70409912109375	1.397991668701172	0.07400634765625	2.77802490234375	1.334383178710937	0.111311279296875
105	3.466666000000001	2.344823486328125	1.194585845947266	0.51493603515625	2.32927783203125	1.373104888916016	0.5049248046875	2.31343212890625	1.515175903320312	0.492617431640625	2.324549072265625	1.73042822265625	0.527884521484375	2.29691650390625	1.69290380859375	0.5439990234375	2.187493408203125	1.654925170898438	0.629234130859375	2.1016357421875	1.483425720214844	0.8304772949218751	1.972630615234375	1.3162294921875	0.929693603515625	1.909832885742188	1.303058197021485	1.002265380859375	1.865947143554687	1.205326400756836	0.9838662109375	1.8894453125	1.221719360351563	0.988054931640625	2.349736572265625	1.696479919433594	0.501802734375	2.45611767578125	1.669764953613281	0.427828369140625	2.64070458984375	1.525613403320313	0.2685107421875	2.7306416015625	1.412996215820312	0.081276611328125	2.8249169921875	1.370437347412109	0.067872314453125
106	3.500000000000001	2.344719482421875	1.190143692016602	0.5090192871093751	2.328281982421875	1.367361419677734	0.499564208984375	2.31339208984375	1.508726593017578	0.489747802734375	2.321400634765625	1.723163208007813	0.5212824707031249	2.294393798828125	1.68579931640625	0.53778369140625	2.184121337890625	1.649882690429687	0.621120361328125	2.098552978515625	1.498647918701172	0.8356440429687499	1.966970092773437	1.337529998779297	0.93769921875	1.9055947265625	1.343528167724609	1.01153076171875	1.8304755859375	1.336848449707031	1.088765380859375	1.883726928710937	1.276156127929688	1.014158203125	2.34697802734375	1.689370239257812	0.49604638671875	2.452864990234375	1.665392700195313	0.422060546875	2.64923095703125	1.539078369140625	0.26518359375	2.747637939453125	1.443108428955078	0.0750205078125	2.845181640625	1.409874969482422	0.08547070312500001
107	3.533333	2.34980322265625	1.190472381591797	0.5170986328125	2.33059130859375	1.366716156005859	0.50783740234375	2.315685791015625	1.507689422607422	0.50095361328125	2.32489794921875	1.7220478515625	0.5262214355468749	2.299175048828125	1.685233764648438	0.545246826171875	2.1932451171875	1.657515869140625	0.636052734375	2.117229248046875	1.517850952148438	0.860401123046875	1.982190551757812	1.364855621337891	0.968218017578125	1.928326904296875	1.372385009765625	1.04710693359375	1.856336669921875	1.292519927978516	1.04769677734375	1.904356689453125	1.316652221679687	1.065126220703125	2.348890625	1.687778442382812	0.50045458984375	2.4500791015625	1.670606201171875	0.419266357421875	2.653721435546875	1.559287475585938	0.26228564453125	2.7429150390625	1.464105255126953	0.06835375976562499	2.842720703125	1.438582214355469	0.062718505859375
108	3.566666000000001	2.348462890625	1.192771545410156	0.5129130859375	2.32752294921875	1.370117980957031	0.502361083984375	2.309076416015625	1.511556213378906	0.491973876953125	2.324935546875	1.726480834960938	0.522742919921875	2.298447998046875	1.689609680175781	0.54156982421875	2.19298291015625	1.658673706054687	0.633583740234375	2.10497900390625	1.523807983398437	0.85907568359375	1.978311767578125	1.38282666015625	0.993859375	1.92539111328125	1.392228881835937	1.07406982421875	1.853264282226563	1.311973815917969	1.083869873046875	1.897389892578125	1.3390166015625	1.0939443359375	2.3475361328125	1.692001037597656	0.495330322265625	2.44429443359375	1.668163818359375	0.408967041015625	2.64393212890625	1.5687802734375	0.235818115234375	2.751005126953125	1.484920989990234	0.043547607421875	2.85024072265625	1.464878051757812	0.06718359375000001
109	3.600000000000001	2.349462646484375	1.191662231445312	0.5141744384765625	2.32840869140625	1.368500396728516	0.5016287841796875	2.310046875	1.50954849243164	0.4898553466796875	2.32359033203125	1.724342041015625	0.5195169677734375	2.29738671875	1.687390502929687	0.5383240966796875	2.1912109375	1.655203247070312	0.6286248779296875	2.09698779296875	1.535813232421875	0.8595753173828125	1.970024169921875	1.413113647460937	1.010219116210938	1.929059692382812	1.432825958251953	1.095180541992187	1.849046875	1.360663360595703	1.086108276367187	1.895769409179688	1.338118804931641	1.081563842773438	2.346662109375	1.690007934570313	0.4924969482421875	2.445746337890625	1.6708759765625	0.4080272216796875	2.64847802734375	1.583532592773437	0.2329217529296875	2.76236474609375	1.506583831787109	0.0422657470703125	2.86234521484375	1.486585723876953	0.0614595947265625
110	3.633332999999999	2.355129150390625	1.198422546386719	0.5165101318359375	2.335258544921875	1.374645324707031	0.5033323974609375	2.3168115234375	1.514959228515625	0.4898162841796875	2.329249267578125	1.728911376953125	0.5198150634765625	2.302904296875	1.6920224609375	0.5380382080078125	2.19534326171875	1.653253173828125	0.6230733642578125	2.0906533203125	1.549382934570313	0.8557161865234375	1.96930908203125	1.441926879882812	1.020567016601563	1.916459838867187	1.456352996826172	1.099379028320312	1.853428466796875	1.369030120849609	1.100819702148438	1.884571166992187	1.373025970458984	1.100466186523438	2.35279443359375	1.694795532226562	0.4932852783203125	2.45305224609375	1.674229125976562	0.4113787841796875	2.65942333984375	1.600800170898438	0.2359112548828125	2.78821826171875	1.5320234375	0.0529073486328125	2.87356689453125	1.5306162109375	-0.0053487548828125
111	3.666666	2.354099853515625	1.199161682128906	0.5158944091796875	2.33492626953125	1.374992492675781	0.5036199951171875	2.319325927734375	1.515508605957031	0.4934957275390625	2.32975537109375	1.729402282714844	0.5198057861328125	2.30397021484375	1.692668884277344	0.5387401123046875	2.1948740234375	1.656093139648438	0.6220633544921875	2.09293603515625	1.570460083007812	0.8622630615234375	1.973209594726562	1.472312316894531	1.033030639648437	1.922349243164063	1.490244323730469	1.112083129882812	1.8428017578125	1.418318786621094	1.117579467773437	1.893800537109375	1.406224731445312	1.111924926757812	2.3534130859375	1.695190551757813	0.4937755126953125	2.451529052734375	1.674789245605469	0.4098819580078125	2.662353759765625	1.60828955078125	0.2383253173828125	2.789696533203125	1.542362060546875	0.0541517333984375	2.87006396484375	1.571002624511719	-0.0036192626953125
112	3.7	2.3581259765625	1.202137786865234	0.5142860107421875	2.3394189453125	1.378801391601562	0.5024945068359375	2.3212890625	1.519366088867188	0.4893638916015625	2.3328193359375	1.733872192382813	0.5175948486328125	2.30691455078125	1.696921875	0.5364703369140625	2.19877685546875	1.654647827148438	0.6193638916015625	2.091419189453125	1.58035009765625	0.8622803955078125	1.961236328125	1.492822814941406	1.032477416992188	1.914284790039062	1.503529693603516	1.115636840820313	1.840396118164062	1.428676483154297	1.139420776367188	1.902846923828125	1.462362915039062	1.146041137695313	2.3562490234375	1.69965478515625	0.4909835205078125	2.45213623046875	1.674231811523438	0.4050535888671875	2.672311767578125	1.614680541992187	0.2409337158203125	2.79295556640625	1.5672060546875	0.0456597900390625	2.878128662109375	1.58462109375	-0.01044873046875
113	3.733333000000001	2.361916015625	1.198517303466797	0.5152435302734375	2.339707763671875	1.376033508300781	0.5009283447265624	2.319115966796875	1.517259399414062	0.4861820068359375	2.333218505859375	1.732162475585938	0.5224791259765625	2.3069013671875	1.694498168945312	0.5403697509765625	2.203309326171875	1.657308837890625	0.6329219970703125	2.07976220703125	1.58547119140625	0.8713675537109375	1.954304931640625	1.512927978515625	1.054225952148437	1.905533935546875	1.54769921875	1.130356567382812	1.829680297851562	1.470027984619141	1.124962280273438	1.916838745117188	1.496928253173828	1.167643920898437	2.35623291015625	1.698452880859375	0.4941761474609375	2.453651611328125	1.680236328125	0.4065396728515625	2.6690810546875	1.637012451171875	0.2277828369140625	2.79933935546875	1.599608764648437	0.0342364501953125	2.89795068359375	1.606112670898437	0.0008897705078125
114	3.766666	2.3621435546875	1.196132202148438	0.512874755859375	2.34157080078125	1.373011932373047	0.5010439453125	2.323701171875	1.51412646484375	0.4899453125	2.3350908203125	1.728677856445312	0.521628173828125	2.309570068359375	1.691243041992188	0.540373291015625	2.2053916015625	1.654387145996094	0.63113330078125	2.0808798828125	1.596854248046875	0.8711381835937499	1.9556904296875	1.53595654296875	1.0567431640625	1.90928369140625	1.58206494140625	1.12744580078125	1.837267944335937	1.511703430175781	1.1667705078125	1.921370727539063	1.550885864257812	1.174424072265625	2.35821435546875	1.694907043457031	0.49398193359375	2.45218798828125	1.677507202148437	0.403579833984375	2.6720849609375	1.648529235839844	0.229970947265625	2.80337109375	1.625450317382813	0.036495361328125	2.895747314453125	1.63153564453125	-0.010263671875
115	3.8	2.360341064453125	1.19334294128418	0.508515869140625	2.341235595703125	1.37059765625	0.497018798828125	2.31957470703125	1.510803771972656	0.4805400390625	2.331068603515625	1.725474914550781	0.5129277343750001	2.305604248046875	1.687933654785156	0.5316708984375	2.2042880859375	1.675867248535156	0.632076171875	2.0741025390625	1.61614892578125	0.8688486328125	1.946637817382812	1.562721557617187	1.055507080078125	1.895158203125	1.617530578613281	1.1158701171875	1.847422241210938	1.532677795410156	1.163085205078125	1.928228515625	1.600683837890625	1.166209716796875	2.354109375	1.691765686035156	0.48504541015625	2.45288427734375	1.6951552734375	0.398012451171875	2.6679423828125	1.659820495605469	0.21912109375	2.807950439453125	1.635965942382812	0.031648193359375	2.9098115234375	1.639863586425781	0.0119395751953125
116	3.833333000000001	2.36281396484375	1.194770095825195	0.511166748046875	2.3439140625	1.372199401855469	0.499260009765625	2.32201513671875	1.512380859375	0.481687255859375	2.333922607421875	1.72727685546875	0.513889892578125	2.30802880859375	1.689832153320312	0.5323642578125	2.20359326171875	1.672344360351563	0.628904541015625	2.08087939453125	1.624476806640625	0.87258203125	1.941659301757813	1.582600708007813	1.054006591796875	1.900784790039062	1.631216674804687	1.126685546875	1.833840087890625	1.556202026367187	1.166966552734375	1.904734252929688	1.60533935546875	1.17413037109375	2.357234375	1.693393920898437	0.486358642578125	2.457275390625	1.695676879882813	0.40054541015625	2.677328125	1.671086547851563	0.225526611328125	2.8177919921875	1.657909912109375	0.037048583984375	2.919923095703125	1.656743896484375	0.017847900390625
117	3.866665999999999	2.364758056640625	1.193886047363281	0.510902099609375	2.345847900390625	1.370392456054688	0.498686767578125	2.327556884765625	1.510821594238281	0.485250732421875	2.337744140625	1.725035583496094	0.515176513671875	2.312358154296875	1.687746276855469	0.53401513671875	2.209359375	1.679559326171875	0.632260498046875	2.08089892578125	1.641857177734375	0.873176025390625	1.9497294921875	1.606635681152344	1.060434814453125	1.899053344726563	1.660036193847656	1.12211083984375	1.839374389648438	1.602688781738281	1.191133056640625	1.904727416992188	1.625319519042969	1.179004638671875	2.3611181640625	1.691250732421875	0.488023681640625	2.45928076171875	1.701745788574219	0.40166357421875	2.67511474609375	1.679656127929688	0.223357421875	2.8272138671875	1.661968383789063	0.046077392578125	2.919654052734375	1.692080749511719	0.0108463134765625
118	3.899999999999999	2.3644775390625	1.191889953613281	0.511651611328125	2.34617431640625	1.36841796875	0.496936279296875	2.3305966796875	1.509346588134766	0.484076171875	2.340722412109375	1.723609252929688	0.514954833984375	2.31507373046875	1.686247802734375	0.533395263671875	2.21216552734375	1.680470581054688	0.632077392578125	2.081068359375	1.650928833007812	0.8729719238281251	1.94943701171875	1.622872436523437	1.061349853515625	1.907008666992188	1.681758544921875	1.124366943359375	1.83407373046875	1.636816650390625	1.18989794921875	1.908991943359375	1.645461303710937	1.17928076171875	2.36436328125	1.689872436523438	0.487899169921875	2.463742431640625	1.700767944335937	0.402824951171875	2.680127197265625	1.681721435546875	0.2244697265625	2.83730224609375	1.66426953125	0.051387451171875	2.9117900390625	1.710410278320313	-0.0036890869140625
119	3.933333	2.37107421875	1.195551055908203	0.509786376953125	2.3511728515625	1.372300659179688	0.495976318359375	2.3337861328125	1.513284423828125	0.483218994140625	2.341818115234375	1.72797705078125	0.514446044921875	2.31666650390625	1.690241088867187	0.533040283203125	2.21401953125	1.683797119140625	0.632320068359375	2.083029296875	1.65847802734375	0.874316650390625	1.956063110351562	1.63387890625	1.06684375	1.921648559570313	1.69185302734375	1.13559375	1.828843505859375	1.683987060546875	1.190371337890625	1.9131044921875	1.644809936523437	1.18087744140625	2.3656708984375	1.694484252929688	0.487114013671875	2.462866455078125	1.70624365234375	0.399313232421875	2.682189453125	1.698424438476563	0.222919921875	2.8396572265625	1.68994921875	0.048865966796875	2.914832763671875	1.7332490234375	-0.0079051513671875
120	3.966666000000001	2.3737841796875	1.196905639648437	0.5114287109375	2.353763671875	1.374558929443359	0.49788623046875	2.3354306640625	1.51606689453125	0.48432373046875	2.34400439453125	1.731024291992187	0.52069580078125	2.318680908203125	1.692727905273438	0.5385412597656249	2.21573583984375	1.684193237304688	0.638380859375	2.076327392578125	1.664025512695313	0.8777185058593751	1.953384643554688	1.645640869140625	1.07488916015625	1.91721826171875	1.727677612304688	1.11131005859375	1.84674560546875	1.67723388671875	1.17673779296875	1.918244018554687	1.653392333984375	1.188347412109375	2.367859130859375	1.697963134765625	0.49241162109375	2.46307080078125	1.706575073242187	0.40115673828125	2.68357666015625	1.703768310546875	0.223845703125	2.845087890625	1.69994677734375	0.05176171875	2.911408447265625	1.752170166015625	-0.009318603515624999
121	4.000000000000001	2.3739853515625	1.196546005249024	0.507626708984375	2.35176318359375	1.374509887695313	0.4957509765625	2.33362548828125	1.516706604003906	0.485821533203125	2.3419228515625	1.732052124023437	0.523226806640625	2.31672314453125	1.693519226074219	0.54107861328125	2.21425634765625	1.6875087890625	0.64210498046875	2.07384228515625	1.675448364257813	0.882207275390625	1.948224975585938	1.664424621582031	1.07893115234375	1.901324096679688	1.737377197265625	1.122400634765625	1.843175048828125	1.666422668457031	1.181010009765625	1.903888916015625	1.691454223632813	1.19378857421875	2.3657578125	1.699094421386719	0.49458935546875	2.458015625	1.707950500488281	0.399908203125	2.68552197265625	1.710776000976562	0.23048583984375	2.840660400390625	1.717909301757813	0.05195361328125	2.91087548828125	1.772950256347656	-0.0023714599609375
122	4.033333	2.372908447265625	1.202002746582031	0.515562255859375	2.35058935546875	1.380102264404297	0.504432373046875	2.33186767578125	1.522307739257812	0.49457177734375	2.34141162109375	1.7376552734375	0.5323681640625	2.31671240234375	1.699062744140625	0.5508544921875	2.22193701171875	1.697772705078125	0.65939306640625	2.065540283203125	1.677689575195312	0.8890283203125	1.884555297851563	1.652115600585938	1.03480810546875	1.905967895507813	1.719591674804688	1.101217529296875	1.8837197265625	1.651120727539062	1.18295263671875	1.9117568359375	1.691712890625	1.16510693359375	2.36438037109375	1.704751098632812	0.502925537109375	2.454050537109375	1.7144248046875	0.4057685546875	2.67426318359375	1.719092651367188	0.226760498046875	2.833865234375	1.724076538085938	0.051956787109375	2.89659912109375	1.787855590820313	-0.002076416015625
123	4.066666000000001	2.37275146484375	1.193086303710937	0.5111357421875	2.34984033203125	1.371817138671875	0.49965869140625	2.32864404296875	1.514041748046875	0.48704296875	2.337808837890625	1.73010205078125	0.52593994140625	2.31242919921875	1.691364013671875	0.543717529296875	2.21344482421875	1.688907592773437	0.6492050781249999	2.066404296875	1.6953134765625	0.8870224609375	1.930154541015625	1.699944519042969	1.0781123046875	1.90295947265625	1.76021923828125	1.1497001953125	1.8432607421875	1.678289428710937	1.190721923828125	1.914894287109375	1.710591003417969	1.20289404296875	2.3615478515625	1.697097473144531	0.496884765625	2.45604931640625	1.711196411132812	0.404226318359375	2.67988232421875	1.72219482421875	0.22820166015625	2.83976806640625	1.734033874511719	0.052699951171875	2.910767333984375	1.799966003417969	0.0124169921875
124	4.100000000000001	2.37194384765625	1.194822723388672	0.508206298828125	2.345427490234375	1.374197448730469	0.497933349609375	2.32195703125	1.517065551757812	0.487041748046875	2.33018212890625	1.733709289550781	0.52997802734375	2.30491650390625	1.69430126953125	0.54725	2.2078466796875	1.692747436523438	0.655657958984375	2.051329345703125	1.696125	0.889384521484375	1.921287109375	1.699056030273438	1.086431884765625	1.906037231445312	1.778788818359375	1.14137744140625	1.867900512695313	1.676082336425781	1.1512021484375	1.919103881835938	1.742578369140625	1.20572119140625	2.354132568359375	1.701159240722656	0.5000908203125	2.446857177734375	1.711968811035156	0.4041318359375	2.66942529296875	1.729599487304688	0.22437548828125	2.83508740234375	1.746856201171875	0.052835693359375	2.9018408203125	1.81401025390625	0.006207763671875
125	4.133332999999999	2.37194775390625	1.195268493652344	0.50762109375	2.34464306640625	1.374742614746094	0.49728076171875	2.3204541015625	1.517659790039062	0.486273681640625	2.32912109375	1.734445434570313	0.52977392578125	2.30389208984375	1.69496630859375	0.547110595703125	2.206353759765625	1.693830078125	0.65533837890625	2.053443359375	1.701248413085938	0.8917517089843749	1.9253330078125	1.707493530273438	1.09032275390625	1.909988159179687	1.780380126953125	1.154229736328125	1.87307666015625	1.676686767578125	1.150497314453125	1.934399780273437	1.7479658203125	1.207876953125	2.3528994140625	1.701913818359375	0.499628662109375	2.444513427734375	1.713643432617188	0.4024931640625	2.66507958984375	1.732992431640625	0.219917236328125	2.83286669921875	1.750141723632813	0.05003857421875	2.89636328125	1.818542358398437	0.000478271484375
126	4.166666	2.369453857421875	1.198422149658203	0.51145703125	2.3409462890625	1.378361663818359	0.500179931640625	2.316056640625	1.521688598632812	0.48868017578125	2.323911376953125	1.738681274414063	0.535509765625	2.29856103515625	1.698745849609375	0.552166015625	2.197854248046875	1.693855712890625	0.65811865234375	2.045505249023437	1.702404418945312	0.896142822265625	1.919333129882812	1.709690063476562	1.096990234375	1.918692504882813	1.793609619140625	1.148597412109375	1.8830029296875	1.689067138671875	1.144209716796875	1.932576538085937	1.754185546875	1.216411376953125	2.34807470703125	1.706516845703125	0.5049560546875	2.4389443359375	1.717347045898437	0.40631640625	2.659319580078125	1.738537231445312	0.221985107421875	2.82275146484375	1.757407470703125	0.046826416015625	2.88980712890625	1.827767456054687	0.0043326416015625
127	4.2	2.3692734375	1.19888249206543	0.512527587890625	2.340267822265625	1.379264587402344	0.500652099609375	2.31376025390625	1.522583984375	0.48722412109375	2.322966552734375	1.740313232421875	0.533579345703125	2.2973095703125	1.700456909179688	0.550412353515625	2.198306640625	1.699811889648438	0.65866845703125	2.041698486328125	1.713158020019531	0.89471728515625	1.911898681640625	1.724442565917969	1.0939111328125	1.92707421875	1.786454284667969	1.1693388671875	1.886420654296875	1.694062805175781	1.12343310546875	1.955130859375	1.759431945800781	1.211616455078125	2.346992431640625	1.707821350097656	0.503010986328125	2.438716796875	1.716847229003906	0.404423828125	2.659259033203125	1.743191040039062	0.21959326171875	2.822768798828125	1.767795043945313	0.044219482421875	2.89125146484375	1.836432495117188	0.00040234375
128	4.233333000000001	2.369707275390625	1.197135925292969	0.5121287841796875	2.342079345703125	1.377621276855469	0.4993541259765625	2.3166669921875	1.521037719726563	0.4853009033203125	2.32796044921875	1.738244384765625	0.5333192138671875	2.301989990234375	1.6985029296875	0.5498990478515625	2.199918701171875	1.695514282226563	0.6551697998046875	2.04699365234375	1.723068664550781	0.8923060302734375	1.919154296875	1.746196044921875	1.091665649414062	1.910576171875	1.780727355957031	1.183826782226562	1.879154052734375	1.709671447753906	1.104750122070312	1.93103173828125	1.775333984375	1.216898071289062	2.35160986328125	1.705785400390625	0.5024466552734375	2.4419033203125	1.716565795898437	0.4027728271484375	2.658855224609375	1.746990783691406	0.2144774169921875	2.820456787109375	1.774399353027344	0.0378472900390625	2.890397705078125	1.843381103515625	-0.0029501953125
129	4.266666	2.37178173828125	1.195632369995117	0.512401611328125	2.343220458984375	1.376081787109375	0.498341064453125	2.3170849609375	1.5194189453125	0.4831689453125	2.32743115234375	1.736931030273438	0.53115771484375	2.30143505859375	1.69708203125	0.547607177734375	2.201125	1.69497900390625	0.654800048828125	2.04636865234375	1.727635986328125	0.8904699707031249	1.917419555664063	1.7550400390625	1.0888837890625	1.919881225585937	1.79716259765625	1.178331298828125	1.876740234375	1.724182006835937	1.106712646484375	1.943435913085938	1.78836279296875	1.210472412109375	2.3514111328125	1.7044833984375	0.5004375	2.443615966796875	1.715763061523437	0.4023798828125	2.660599365234375	1.74853125	0.21402490234375	2.81933837890625	1.777025024414062	0.03462939453125	2.88493212890625	1.852085327148437	-0.0028282470703125
130	4.3	2.373112060546875	1.19657307434082	0.5147446289062499	2.34434521484375	1.376808135986328	0.500322509765625	2.31929541015625	1.520335754394531	0.486327392578125	2.331431640625	1.738338500976563	0.530681396484375	2.30511181640625	1.699019653320312	0.54775341796875	2.202867431640625	1.700339233398438	0.65294775390625	2.049375	1.730597595214844	0.8894814453125	1.92089404296875	1.755991882324219	1.088231201171875	1.924214233398438	1.789295715332031	1.181209716796875	1.869046142578125	1.721788452148437	1.112685791015625	1.928711181640625	1.77786328125	1.22079736328125	2.355137939453125	1.70521337890625	0.500545654296875	2.4467802734375	1.717594543457031	0.4022470703125	2.6580029296875	1.751751159667969	0.208046142578125	2.8245390625	1.780473327636719	0.036180419921875	2.877333984375	1.859914733886719	-0.01096533203125
131	4.333333000000001	2.373139404296875	1.197084808349609	0.51416357421875	2.344099365234375	1.377251617431641	0.499948974609375	2.318830810546875	1.520723937988281	0.48611865234375	2.33065087890625	1.738656677246094	0.530655517578125	2.304407958984375	1.699289978027344	0.54770263671875	2.202156005859375	1.7004619140625	0.652846435546875	2.047793579101563	1.731719970703125	0.888608154296875	1.917472290039063	1.7579443359375	1.085984130859375	1.914206787109375	1.797810180664063	1.17632177734375	1.864067626953125	1.722125244140625	1.1126923828125	1.917087036132813	1.781050231933594	1.2178466796875	2.35438623046875	1.705603332519531	0.50048291015625	2.44580126953125	1.718349365234375	0.402060302734375	2.656131103515625	1.753791564941406	0.207216064453125	2.8213525390625	1.783505798339844	0.034327880859375	2.87237158203125	1.86424072265625	-0.01252197265625
132	4.366665999999999	2.374237060546875	1.198074783325195	0.51447412109375	2.3459951171875	1.378826904296875	0.499882080078125	2.319854736328125	1.522302612304688	0.483811767578125	2.32944580078125	1.739649230957031	0.534285888671875	2.303216064453125	1.699554748535156	0.5499951171875	2.1996181640625	1.69805322265625	0.654352294921875	2.039470703125	1.731363098144531	0.886849609375	1.906687255859375	1.759286987304687	1.083103515625	1.9035859375	1.784048034667969	1.17896533203125	1.887491088867187	1.735642272949219	1.080205810546875	1.93196826171875	1.778679443359375	1.207080078125	2.353890625	1.707484985351563	0.503500732421875	2.446410888671875	1.720334533691406	0.405638671875	2.659365478515625	1.756154296875	0.212596435546875	2.8181142578125	1.787813354492187	0.0332255859375	2.87299658203125	1.870273620605469	-0.006319091796875
133	4.399999999999999	2.37469091796875	1.197687530517578	0.5165220947265625	2.34731591796875	1.378341400146484	0.5018468017578125	2.3214580078125	1.521624145507813	0.4852249755859375	2.33230126953125	1.738963500976562	0.5342645263671875	2.3063359375	1.699046264648437	0.5506546630859375	2.204447021484375	1.697063110351563	0.6564266357421875	2.043646728515625	1.731625732421875	0.8878682861328125	1.908646118164063	1.760634643554687	1.082091918945312	1.8926552734375	1.7908447265625	1.174936889648438	1.888134765625	1.725818359375	1.085065307617187	1.911885009765625	1.779953857421875	1.211556274414062	2.356094482421875	1.70663134765625	0.5032464599609375	2.44590576171875	1.719180419921875	0.4030750732421875	2.657000732421875	1.75623095703125	0.2087508544921875	2.815733642578125	1.788859130859375	0.0299337158203125	2.86836572265625	1.87300244140625	-0.00876904296875
134	4.433333	2.37498046875	1.197740417480469	0.515102294921875	2.346515380859375	1.377800537109375	0.500031005859375	2.32064111328125	1.52085546875	0.484211669921875	2.332424072265625	1.737678588867188	0.5331826171875	2.306518310546875	1.69791015625	0.5497021484375	2.20774609375	1.69916357421875	0.6579826660156251	2.046626220703125	1.732379272460937	0.888664794921875	1.91122998046875	1.7602607421875	1.08216064453125	1.895184936523437	1.798265380859375	1.171857666015625	1.880253173828125	1.726113647460938	1.089122802734375	1.919455810546875	1.784162353515625	1.206762939453125	2.3558544921875	1.705364624023437	0.502044921875	2.445666259765625	1.719215209960937	0.4024306640625	2.653836669921875	1.758666625976562	0.2063388671875	2.8131162109375	1.7933310546875	0.029083984375	2.86112353515625	1.875823364257812	-0.01772021484375
135	4.466666000000001	2.37498046875	1.197785705566406	0.515091796875	2.34651708984375	1.377844207763672	0.5000117187499999	2.320642578125	1.520897338867187	0.48418408203125	2.33242578125	1.737722473144531	0.533140380859375	2.306521240234375	1.697954956054688	0.5496630859375	2.2077529296875	1.699206420898438	0.6579462890625	2.046641723632812	1.732388244628906	0.88863720703125	1.911248291015625	1.760241577148438	1.082137939453125	1.89517724609375	1.798187805175781	1.171854248046875	1.880204833984375	1.726002319335938	1.089156982421875	1.919298217773437	1.784006408691406	1.206832275390625	2.355854736328125	1.705406799316406	0.502003662109375	2.44565625	1.719246826171875	0.4023798828125	2.653794189453125	1.758663818359375	0.206249267578125	2.81302734375	1.793300048828125	0.028948974609375	2.8610390625	1.875772399902344	-0.0178843994140625
136	4.500000000000001	2.375013671875	1.197577896118164	0.5148734130859375	2.346494384765625	1.377632507324219	0.4998809814453125	2.32056982421875	1.520683959960937	0.4841380615234375	2.3324677734375	1.737502197265625	0.5330828857421875	2.3066083984375	1.697732543945313	0.5496683349609375	2.2080771484375	1.6989921875	0.6581649169921875	2.047226684570313	1.732433471679688	0.8889954833984375	1.911802490234375	1.760507446289063	1.082438842773437	1.895077514648438	1.800080688476563	1.171327514648437	1.8807138671875	1.725692138671875	1.090497680664062	1.9178779296875	1.787519287109375	1.207112182617188	2.355818115234375	1.70519091796875	0.5018836669921874	2.44537548828125	1.719060791015625	0.4020469970703125	2.65308740234375	1.758543823242187	0.2054842529296875	2.81206787109375	1.793258056640625	0.0279761962890625	2.860386962890625	1.875837646484375	-0.0183463134765625
137	4.533333	2.377598876953125	1.196779556274414	0.51608154296875	2.34977880859375	1.376571807861328	0.5024833984375	2.324567138671875	1.519514709472656	0.488188720703125	2.336205078125	1.736348388671875	0.534426025390625	2.310528564453125	1.696836059570312	0.5515087890625	2.211465087890625	1.694052917480469	0.658973388671875	2.053455078125	1.730746276855469	0.89036865234375	1.917729370117188	1.76200244140625	1.08234814453125	1.89946728515625	1.816805236816406	1.1620947265625	1.8624482421875	1.731012084960938	1.10311328125	1.905048217773438	1.803574584960937	1.20490234375	2.359459716796875	1.70379638671875	0.50362109375	2.446708740234375	1.717458251953125	0.402197021484375	2.65409765625	1.75882666015625	0.20678466796875	2.80193701171875	1.797671569824219	0.021521484375	2.830310791015625	1.880024658203125	-0.038927734375
138	4.566666000000001	2.377732421875	1.197282165527344	0.515375244140625	2.348908447265625	1.376685241699219	0.50104638671875	2.3232099609375	1.519379516601562	0.48653466796875	2.337265380859375	1.73523486328125	0.5355908203125	2.311497314453125	1.695738891601563	0.5524338378906249	2.21322509765625	1.695675903320312	0.66047216796875	2.055295166015625	1.734900146484375	0.89118212890625	1.913206787109375	1.768933471679687	1.07773388671875	1.892970825195313	1.822819702148438	1.157514404296875	1.84696337890625	1.73329248046875	1.112182861328125	1.902822631835938	1.798654907226563	1.20141845703125	2.359827392578125	1.702956665039062	0.50406884765625	2.44523876953125	1.7180458984375	0.40145703125	2.647466796875	1.759946655273438	0.20120703125	2.798967529296875	1.798343505859375	0.019128173828125	2.8264013671875	1.880915283203125	-0.041281982421875
139	4.600000000000001	2.378795654296875	1.20015705871582	0.5161473388671876	2.350802734375	1.378950225830078	0.4996519775390625	2.327574462890625	1.521661376953125	0.4855245361328125	2.34071142578125	1.738176391601562	0.5285560302734374	2.314849853515625	1.69924658203125	0.5461131591796875	2.215768310546875	1.703061157226562	0.6527452392578125	2.055473876953125	1.7405771484375	0.8810616455078125	1.911574951171875	1.7730791015625	1.065586791992188	1.9104970703125	1.81614794921875	1.153701049804688	1.81547265625	1.778947021484375	1.112467163085938	1.8696044921875	1.803057006835938	1.193052368164063	2.363646728515625	1.705160522460937	0.4983363037109375	2.4512119140625	1.720306274414062	0.3981024169921875	2.6507314453125	1.76350341796875	0.1966517333984375	2.802390380859375	1.800971069335938	0.0154598388671875	2.827998291015625	1.88531787109375	-0.0427020263671875
140	4.633332999999999	2.3802587890625	1.202441589355469	0.514930419921875	2.352857666015625	1.380951263427734	0.49793896484375	2.3294638671875	1.523255249023437	0.4826826171875	2.341979736328125	1.73927734375	0.52635009765625	2.3166064453125	1.700206787109375	0.5440534667968751	2.22072607421875	1.70601171875	0.65314013671875	2.051680908203125	1.742261474609375	0.874630126953125	1.904724609375	1.773005126953125	1.056489501953125	1.9229462890625	1.811505615234375	1.14464599609375	1.8160078125	1.786322021484375	1.14544580078125	1.871139526367188	1.7965693359375	1.1896279296875	2.364652099609375	1.706567138671875	0.495750732421875	2.451204833984375	1.719314697265625	0.394626220703125	2.651342041015625	1.769450805664063	0.196144287109375	2.79073779296875	1.816620239257813	0.008061889648437501	2.82876171875	1.892283935546875	-0.05472705078125
141	4.666666	2.37913232421875	1.203477249145508	0.514673095703125	2.35143896484375	1.381883850097656	0.497958740234375	2.327790771484375	1.524103271484375	0.482934814453125	2.34074365234375	1.74003076171875	0.52643359375	2.31556689453125	1.700978637695313	0.544392822265625	2.220709228515625	1.7067158203125	0.654285888671875	2.053086669921875	1.742935791015625	0.87669775390625	1.905114013671875	1.773675415039063	1.057591796875	1.918104125976563	1.816725952148437	1.144511962890625	1.813782470703125	1.783113525390625	1.137666748046875	1.86722119140625	1.795228759765625	1.1884697265625	2.36308984375	1.707333618164062	0.49561865234375	2.4484794921875	1.720114013671875	0.393593994140625	2.646248046875	1.770397338867188	0.192974609375	2.783609375	1.81774951171875	0.0035838623046875	2.8222236328125	1.894289184570312	-0.05768408203125
142	4.7	2.379568115234375	1.203713333129883	0.515316162109375	2.35205712890625	1.382029815673828	0.4987890625	2.328548583984375	1.524178100585937	0.48390625	2.341724853515625	1.739899536132812	0.52753515625	2.316532958984375	1.700888061523437	0.545458984375	2.221762939453125	1.706664794921875	0.655283935546875	2.053771484375	1.743236938476562	0.87709765625	1.902994995117187	1.774223876953125	1.055388671875	1.905627197265625	1.822396606445313	1.140450927734375	1.807130981445312	1.777754150390625	1.121810791015625	1.85791748046875	1.79867822265625	1.182545654296875	2.36401171875	1.707227661132813	0.496710693359375	2.449147216796875	1.719974609375	0.3945986328125	2.64596728515625	1.770213256835937	0.193337646484375	2.78209130859375	1.817468383789063	0.0032528076171875	2.8210732421875	1.894330200195312	-0.057240966796875
143	4.733333000000001	2.379213623046875	1.204786529541016	0.51485107421875	2.35144677734375	1.382851348876953	0.49796728515625	2.32760546875	1.524754333496094	0.48264306640625	2.3398232421875	1.7404453125	0.5256181640624999	2.31473095703125	1.701434875488281	0.54355029296875	2.219389892578125	1.706856018066406	0.65271142578125	2.050535400390625	1.741468200683594	0.873839111328125	1.899285400390625	1.771171569824219	1.051646240234375	1.90833740234375	1.808961486816406	1.14128173828125	1.803501220703125	1.778868896484375	1.13021875	1.876210571289062	1.783416076660156	1.1832255859375	2.36232177734375	1.707792663574219	0.49500634765625	2.44748779296875	1.720572509765625	0.39309326171875	2.64374609375	1.771178527832031	0.19176904296875	2.77924462890625	1.818466979980469	0.0015352783203125	2.81873291015625	1.896411010742188	-0.057036865234375
144	4.766666	2.37683154296875	1.204297866821289	0.5146865234375	2.34879248046875	1.382296447753906	0.4975576171875	2.324728759765625	1.524140625	0.482039794921875	2.33673486328125	1.739921630859375	0.524619873046875	2.311731201171875	1.700907897949219	0.54266845703125	2.216593994140625	1.706387573242187	0.65200390625	2.0481044921875	1.7411611328125	0.87338427734375	1.897126708984375	1.770970336914063	1.051404541015625	1.9062470703125	1.808987487792969	1.140937255859375	1.801453125	1.778667358398438	1.13009814453125	1.874201782226562	1.783507202148437	1.182994873046875	2.359218017578125	1.707247192382813	0.4940205078125	2.44416552734375	1.71996826171875	0.391918212890625	2.639953125	1.770498779296875	0.1901171875	2.775005126953125	1.817644897460938	-0.0004688720703125	2.814259033203125	1.895542602539062	-0.0592598876953125
145	4.8	2.377314453125	1.202548400878906	0.517546142578125	2.3513671875	1.380007568359375	0.500296630859375	2.33103173828125	1.521979309082031	0.486954345703125	2.342248291015625	1.737001220703125	0.5283461914062501	2.31741455078125	1.698182739257812	0.5464218749999999	2.21974169921875	1.706224487304687	0.652429931640625	2.054733642578125	1.737897338867187	0.8752646484375	1.89400927734375	1.767372497558594	1.043089111328125	1.885513671875	1.835130249023437	1.11232568359375	1.801674438476562	1.765480895996094	1.117642822265625	1.866537841796875	1.794963317871094	1.165801025390625	2.36481201171875	1.704395385742187	0.498111083984375	2.44921142578125	1.720110168457031	0.396773681640625	2.639266845703125	1.769481567382813	0.19109814453125	2.757814697265625	1.820719177246094	-0.0078619384765625	2.79835009765625	1.901741638183594	-0.0603594970703125
146	4.833333000000001	2.37587109375	1.201735977172852	0.5167672119140625	2.3492705078125	1.379832946777344	0.4999832763671875	2.327701904296875	1.5221357421875	0.4862349853515625	2.341079345703125	1.737417663574219	0.5299556884765625	2.3161318359375	1.698431579589844	0.5480252685546875	2.222048828125	1.706540466308594	0.6579461669921876	2.044291137695312	1.733770629882812	0.8727374267578125	1.880173583984375	1.758916809082031	1.039212036132813	1.8876103515625	1.844874572753906	1.084867309570313	1.807138305664062	1.780134399414063	1.121353637695313	1.85874658203125	1.796018615722656	1.159194213867188	2.36306689453125	1.704865478515625	0.4989378662109375	2.446642578125	1.719268371582031	0.3960762939453125	2.637447265625	1.767775329589844	0.1894056396484375	2.7583896484375	1.820507690429688	-0.008789306640624999	2.80497021484375	1.901753845214844	-0.0564959716796875
147	4.866665999999999	2.376829345703125	1.202708236694336	0.516547119140625	2.350966796875	1.380728179931641	0.500137939453125	2.330009521484375	1.5229765625	0.486709716796875	2.344420654296875	1.738567504882813	0.52712255859375	2.319114013671875	1.700073852539063	0.545580810546875	2.224619873046875	1.708388366699219	0.6549025878906251	2.047340454101562	1.737114990234375	0.869455078125	1.880934326171875	1.763782897949219	1.032996337890625	1.85331591796875	1.843006042480469	1.082659912109375	1.793546020507812	1.758430297851562	1.117929443359375	1.8456865234375	1.768373046875	1.15081005859375	2.366409912109375	1.705435546875	0.496825439453125	2.4511142578125	1.719785949707031	0.395093994140625	2.63737841796875	1.768723693847656	0.18488720703125	2.75649072265625	1.818257080078125	-0.0148917236328125	2.8038671875	1.899240966796875	-0.06197802734375
148	4.899999999999999	2.379341796875	1.201581207275391	0.51737548828125	2.3534814453125	1.379651458740234	0.501009765625	2.3331357421875	1.522089599609375	0.488283203125	2.348498046875	1.737445617675781	0.529881591796875	2.32296533203125	1.698966003417969	0.54808984375	2.22725537109375	1.70559423828125	0.65651318359375	2.04673583984375	1.736102172851563	0.8681904296875	1.88108349609375	1.764091796875	1.032359375	1.857292358398438	1.839901306152344	1.0889033203125	1.772288452148437	1.777599304199219	1.118369384765625	1.828894653320313	1.771973266601563	1.146265380859375	2.370394775390625	1.704362182617188	0.49944384765625	2.45482958984375	1.718091796875	0.397359619140625	2.629693359375	1.769116760253906	0.1779599609375	2.75488037109375	1.8152783203125	-0.0189625244140625	2.79926220703125	1.895775939941406	-0.0697164306640625
149	4.933333	2.3788798828125	1.201875869750977	0.51706298828125	2.354322509765625	1.381037322998047	0.501840087890625	2.3343349609375	1.524185913085938	0.48928564453125	2.349994140625	1.739569213867187	0.535502197265625	2.324351318359375	1.700568603515625	0.55303125	2.228812255859375	1.702896484375	0.662629150390625	2.045042358398438	1.737192016601563	0.87255517578125	1.8771953125	1.768814208984375	1.0353115234375	1.842318115234375	1.822037231445313	1.10977685546875	1.789630981445312	1.783299682617188	1.021433349609375	1.798277465820312	1.774246459960938	1.12968310546875	2.3719111328125	1.706963623046875	0.504212890625	2.45613818359375	1.718476684570313	0.40092333984375	2.6270361328125	1.76633935546875	0.1761181640625	2.7514306640625	1.809506591796875	-0.023238525390625	2.7839501953125	1.892159790039063	-0.080104736328125
150	4.966666000000001	2.378475341796875	1.20133967590332	0.5167191162109375	2.3539501953125	1.380334320068359	0.5009256591796875	2.334035888671875	1.523359252929688	0.4879644775390625	2.3527373046875	1.73801318359375	0.5357186279296875	2.326575927734375	1.699274780273437	0.5529671630859375	2.229843017578125	1.7020380859375	0.6613734130859374	2.043267333984375	1.739900634765625	0.8679346923828125	1.875159545898438	1.77470703125	1.029541625976562	1.837443115234375	1.817594482421875	1.109037963867187	1.765858154296875	1.782600830078125	1.033432983398437	1.786835327148437	1.764503540039063	1.119820434570312	2.374161376953125	1.705355224609375	0.5041971435546875	2.457184814453125	1.7170458984375	0.4000711669921875	2.621935546875	1.765203857421875	0.1710216064453125	2.7492392578125	1.8071279296875	-0.026566162109375	2.78290625	1.890798828125	-0.08109899902343751
151	5.000000000000001	2.37906494140625	1.199635498046875	0.515729248046875	2.354402099609375	1.378465698242187	0.5006240234375	2.334962890625	1.521495239257812	0.48885205078125	2.34958447265625	1.7367607421875	0.534072509765625	2.323782958984375	1.697883422851562	0.551389404296875	2.22615576171875	1.701634582519531	0.658742431640625	2.03639697265625	1.735481140136719	0.86265869140625	1.858916625976563	1.769112426757812	1.0137685546875	1.846662109375	1.831565124511719	1.08799560546875	1.745962280273438	1.788029846191406	1.0895556640625	1.788475341796875	1.76344287109375	1.11980712890625	2.37197802734375	1.704081726074219	0.503345458984375	2.456952880859375	1.717548767089844	0.401218994140625	2.62438232421875	1.76356689453125	0.174078125	2.7471904296875	1.804545837402344	-0.026212646484375	2.77420263671875	1.8887958984375	-0.08327099609374999
152	5.033333	2.379125244140625	1.198597396850586	0.5153321533203125	2.35434814453125	1.377451507568359	0.5002352294921875	2.334781005859375	1.520491882324219	0.4884305419921875	2.34904541015625	1.735842590332031	0.5335882568359375	2.323258544921875	1.696931213378906	0.5508812255859376	2.22523486328125	1.700504821777344	0.6579202880859375	2.03377294921875	1.733664184570312	0.8604344482421875	1.8540634765625	1.766380065917969	1.009170288085937	1.838270629882812	1.829820190429687	1.081903686523437	1.738685302734375	1.783719177246094	1.082800170898438	1.778939453125	1.758293212890625	1.111699829101563	2.371540771484375	1.703171813964844	0.5029090576171875	2.4566025390625	1.716632019042969	0.4008167724609375	2.623854248046875	1.762289001464844	0.1733963623046875	2.74614306640625	1.802840942382812	-0.027359130859375	2.77172314453125	1.88673828125	-0.085625732421875
153	5.066666000000001	2.37766650390625	1.198685806274414	0.5159803466796875	2.352297119140625	1.37740966796875	0.5005301513671875	2.332195068359375	1.5203330078125	0.4883756103515625	2.345505859375	1.735862182617188	0.5328682861328125	2.31989599609375	1.6968935546875	0.5502813720703125	2.221677490234375	1.700191284179688	0.6571322021484375	2.028760864257813	1.732247863769531	0.8584036865234375	1.847106079101563	1.763482299804688	1.005045776367187	1.827906127929688	1.827456359863281	1.076467895507812	1.7297841796875	1.77833251953125	1.076269897460937	1.769293579101562	1.753210632324219	1.105154663085937	2.36814111328125	1.703200988769531	0.5022896728515625	2.4530302734375	1.716652404785156	0.4000689697265625	2.619507568359375	1.761890563964844	0.1720306396484375	2.7407529296875	1.801898620605469	-0.0294395751953125	2.76482958984375	1.885244018554687	-0.0891043701171875
154	5.100000000000001	2.377385498046875	1.198010345458984	0.5174493408203125	2.3526513671875	1.376490264892578	0.5035560302734375	2.33368359375	1.519350708007813	0.4933177490234375	2.349018310546875	1.734544189453125	0.5360069580078125	2.323050537109375	1.696070495605469	0.5536326904296875	2.226703369140625	1.701805419921875	0.6615836181640625	2.031140625	1.727123657226562	0.8602640380859375	1.838300170898437	1.757888488769531	0.9908997802734375	1.814806030273437	1.828319641113281	1.054161010742187	1.722044677734375	1.774987121582031	1.077219116210937	1.75513525390625	1.743139404296875	1.087526000976563	2.37133203125	1.701498046875	0.5058148193359375	2.4594521484375	1.717680297851563	0.4072261962890625	2.611186767578125	1.761964538574219	0.1698062744140625	2.73583447265625	1.799145263671875	-0.029408447265625	2.758170166015625	1.878624938964844	-0.094327392578125
155	5.133332999999999	2.377793212890625	1.198059967041016	0.515918701171875	2.35308544921875	1.376659118652344	0.50148388671875	2.3348896484375	1.519775024414062	0.491655517578125	2.349408447265625	1.73534228515625	0.5337216796875	2.322936279296875	1.6969482421875	0.550885986328125	2.223480712890625	1.702729675292969	0.656150390625	2.024893310546875	1.722884582519531	0.852752197265625	1.834892456054688	1.75250244140625	0.98809521484375	1.798021728515625	1.821747985839844	1.046203369140625	1.708863891601563	1.761791564941406	1.06759423828125	1.735185424804687	1.743737731933594	1.076654296875	2.372457275390625	1.7020986328125	0.504234619140625	2.463820556640625	1.720933959960937	0.4089697265625	2.60749609375	1.754024108886719	0.16451953125	2.7302607421875	1.781560791015625	-0.0376552734375	2.73942333984375	1.872834228515625	-0.0889849853515625
156	5.166666	2.3779111328125	1.195454086303711	0.5150673828125	2.3532822265625	1.37401513671875	0.500040771484375	2.335158447265625	1.517105712890625	0.489725341796875	2.35015966796875	1.732836242675781	0.53077099609375	2.323767578125	1.694541381835938	0.548276123046875	2.22502294921875	1.700864135742187	0.6541767578125	2.027765380859375	1.72203125	0.852006591796875	1.838690185546875	1.752388549804687	0.988476806640625	1.802240356445312	1.821891357421875	1.046543212890625	1.7131826171875	1.762078063964844	1.068736328125	1.739526000976563	1.744048034667969	1.077691162109375	2.3729794921875	1.699444885253906	0.501272705078125	2.4637177734375	1.717782897949219	0.405315673828125	2.60576953125	1.749669555664062	0.15975927734375	2.72717822265625	1.776207702636719	-0.043365234375	2.736012451171875	1.867226196289062	-0.0952025146484375
157	5.2	2.381385009765625	1.196981048583984	0.5152474365234375	2.355760498046875	1.375223571777344	0.4975477294921875	2.33906005859375	1.51855908203125	0.4874942626953125	2.358142578125	1.7336572265625	0.5305467529296874	2.331453857421875	1.695573852539062	0.5481148681640625	2.234970458984375	1.701957763671875	0.6561470947265625	2.034854125976563	1.719757446289063	0.8515675048828125	1.841918090820313	1.748474731445313	0.9830460205078125	1.782731079101562	1.772995727539063	1.056758178710937	1.67381982421875	1.771766235351563	1.068883911132813	1.740993530273437	1.71325537109375	1.050041137695312	2.379931640625	1.700224853515625	0.5002943115234375	2.468816650390625	1.7205068359375	0.4029366455078125	2.60957861328125	1.745461181640625	0.1557196044921875	2.72826123046875	1.7662294921875	-0.04977587890625	2.7330078125	1.850012939453125	-0.11314306640625
158	5.233333000000001	2.38327099609375	1.196862487792969	0.51362158203125	2.356900390625	1.376354156494141	0.495666259765625	2.340189453125	1.520823608398437	0.486151123046875	2.359386962890625	1.73616943359375	0.535902099609375	2.3322412109375	1.697369506835937	0.55222119140625	2.23320068359375	1.699549072265625	0.65957373046875	2.024284790039062	1.712893432617188	0.8490881347656249	1.832732788085937	1.731439208984375	0.98741943359375	1.768833862304688	1.746134521484375	1.0607880859375	1.6608515625	1.743105834960938	1.08364306640625	1.712581787109375	1.702661376953125	1.041091796875	2.38158837890625	1.703321166992187	0.504697998046875	2.46991015625	1.718065551757813	0.404492919921875	2.608485595703125	1.730831909179688	0.15266162109375	2.724980712890625	1.741405883789062	-0.0569093017578125	2.73168017578125	1.828418090820312	-0.1169813232421875
159	5.266666	2.38440673828125	1.197570037841797	0.512604736328125	2.356596923828125	1.378202484130859	0.497331298828125	2.33854833984375	1.523506958007812	0.489743896484375	2.360287353515625	1.739655395507812	0.540897216796875	2.332647216796875	1.700814697265625	0.557213134765625	2.23211279296875	1.699250610351563	0.6643828125	2.018663330078125	1.7035302734375	0.85178515625	1.8212890625	1.713225952148437	0.98518896484375	1.761242919921875	1.727513427734375	1.06257666015625	1.65539306640625	1.72985009765625	1.0289814453125	1.704335571289062	1.696042724609375	1.051564208984375	2.382153076171875	1.706556884765625	0.509233642578125	2.46933349609375	1.716882690429688	0.406426025390625	2.60680078125	1.721947265625	0.151753662109375	2.72206982421875	1.726133911132812	-0.0603570556640625	2.72386279296875	1.816640869140625	-0.1166146240234375
160	5.3	2.38594775390625	1.198168060302734	0.5104986572265625	2.3566845703125	1.378251739501953	0.4915968017578125	2.33833154296875	1.523419616699219	0.4820074462890625	2.36433837890625	1.738269348144531	0.5366524658203125	2.336175537109375	1.69963134765625	0.5525723876953125	2.23516064453125	1.701797180175781	0.6593065185546875	2.021052368164062	1.70301708984375	0.8460584716796875	1.82225244140625	1.711191223144531	0.9774901123046875	1.752602416992187	1.720964782714844	1.047163940429688	1.644879638671875	1.725495666503906	1.073939086914063	1.703927978515625	1.699535095214844	1.045552856445312	2.385322021484375	1.705345703125	0.5042081298828125	2.4702265625	1.715961242675781	0.3995191650390625	2.606322265625	1.717395141601562	0.1440208740234375	2.72074609375	1.7184951171875	-0.068622314453125	2.72421728515625	1.806620849609375	-0.1284930419921875
161	5.333333000000001	2.3909560546875	1.198873107910156	0.5101044921875	2.360202880859375	1.378662933349609	0.491543212890625	2.3417001953125	1.523846557617187	0.4835908203125	2.3628125	1.739137573242187	0.5382138671875	2.33510107421875	1.700034790039063	0.553716064453125	2.2355078125	1.696893188476563	0.66166748046875	2.023919189453125	1.69175439453125	0.85101953125	1.828299682617188	1.695437255859375	0.987154052734375	1.762325439453125	1.714520629882812	1.0583994140625	1.654994995117187	1.714162353515625	1.086876953125	1.689316650390625	1.688887573242188	1.018745361328125	2.38494482421875	1.70656201171875	0.50621923828125	2.474609130859375	1.720115356445313	0.406009033203125	2.6064833984375	1.707382690429688	0.148758056640625	2.7169560546875	1.6967373046875	-0.065585205078125	2.735806640625	1.779783935546875	-0.1296226806640625
162	5.366665999999999	2.384991455078125	1.201795608520508	0.51517333984375	2.35673046875	1.379696105957031	0.494770263671875	2.340117431640625	1.523358581542969	0.485338623046875	2.36119482421875	1.737150634765625	0.53549853515625	2.33345703125	1.698893249511719	0.551233154296875	2.2346728515625	1.698559326171875	0.657729736328125	2.027359252929688	1.682324523925781	0.84642431640625	1.827578125	1.682192749023438	0.9714494628906249	1.78096240234375	1.706278991699219	1.054036865234375	1.672644897460938	1.688322937011719	1.05457421875	1.729098388671875	1.635973327636719	1.036943603515625	2.38332861328125	1.704255249023438	0.504755615234375	2.475063720703125	1.717902954101562	0.408548583984375	2.606712890625	1.698888916015625	0.155237060546875	2.717105224609375	1.682994750976563	-0.0557601318359375	2.745587890625	1.766253662109375	-0.11368994140625
163	5.399999999999999	2.3871650390625	1.203850280761719	0.51030712890625	2.357927490234375	1.38060888671875	0.48935888671875	2.340931640625	1.523481506347656	0.479672119140625	2.36157421875	1.736298645019531	0.52933935546875	2.3342919921875	1.698123962402344	0.545287353515625	2.237277099609375	1.695002014160156	0.652379638671875	2.038005737304688	1.665365478515625	0.845971923828125	1.838657348632813	1.659908569335937	0.969352294921875	1.799265991210937	1.696902954101563	1.0503369140625	1.704069458007812	1.643460205078125	1.046189697265625	1.733745239257813	1.625627685546875	1.0468349609375	2.38340771484375	1.703651062011719	0.4985244140625	2.4755634765625	1.720833129882812	0.404225830078125	2.605387451171875	1.69170947265625	0.152542236328125	2.71409814453125	1.667397277832031	-0.05718212890625	2.72439501953125	1.752418701171875	-0.117633056640625
164	5.433333	2.388524658203125	1.200400360107422	0.5080709228515625	2.35934130859375	1.376434692382813	0.4872503662109375	2.343016845703125	1.518852783203125	0.4784656982421875	2.35743359375	1.732175048828125	0.5240618896484375	2.331008544921875	1.693780029296875	0.5402962646484375	2.237552001953125	1.692924194335938	0.6497769775390625	2.04112060546875	1.659531127929688	0.8440233154296874	1.84116064453125	1.652604858398437	0.9644979248046875	1.821859375	1.7021044921875	1.045609497070312	1.743134765625	1.626995971679687	1.045537231445312	1.738561157226562	1.622618286132812	1.050363647460937	2.380451171875	1.699648071289062	0.4943280029296875	2.47671240234375	1.721054931640625	0.4059412841796875	2.606963623046875	1.68398291015625	0.1568431396484375	2.71681005859375	1.653067260742187	-0.050313232421875	2.737565673828125	1.737339477539062	-0.1083411865234375
165	5.466666000000001	2.3877001953125	1.209782760620117	0.507211181640625	2.358792724609375	1.386905853271484	0.4838359375	2.34171728515625	1.530096130371094	0.472037109375	2.365482177734375	1.742869750976562	0.523696533203125	2.337731201171875	1.704770446777344	0.539530029296875	2.243154052734375	1.699830200195313	0.649351318359375	2.05194580078125	1.648428405761719	0.847805908203125	1.849529296875	1.629579223632812	0.966262451171875	1.821514770507813	1.638897644042969	1.059377685546875	1.720600463867187	1.59639208984375	1.06438037109375	1.749345703125	1.609647033691406	1.066360595703125	2.386760986328125	1.710127685546875	0.492328125	2.483888671875	1.723397155761719	0.401839111328125	2.60906787109375	1.675767578125	0.149549072265625	2.71366357421875	1.63602978515625	-0.0608099365234375	2.72868505859375	1.720715698242187	-0.1213497314453125
166	5.500000000000001	2.38447509765625	1.212165374755859	0.507857421875	2.35473779296875	1.3887021484375	0.484001708984375	2.33830712890625	1.531722351074219	0.4729326171875	2.360912841796875	1.743790405273438	0.52604345703125	2.333841064453125	1.705369201660156	0.5419499511718751	2.241435546875	1.699963012695312	0.653191162109375	2.051530517578125	1.6460087890625	0.85139697265625	1.85638818359375	1.613394958496094	0.977831298828125	1.823808349609375	1.626728881835938	1.06873388671875	1.73064501953125	1.570513610839844	1.057508544921875	1.751724243164062	1.579261352539063	1.066615478515625	2.3819228515625	1.711603637695313	0.4940908203125	2.47568701171875	1.722508422851563	0.4002099609375	2.60853857421875	1.672498779296875	0.15302734375	2.72003173828125	1.630760986328125	-0.0527919921875	2.74699169921875	1.704032470703125	-0.122941162109375
167	5.533333	2.383673583984375	1.21010871887207	0.507481689453125	2.35375	1.386357086181641	0.48454736328125	2.3371298828125	1.529111572265625	0.47421435546875	2.3582744140625	1.741195922851563	0.52598095703125	2.331179931640625	1.702875122070313	0.541773681640625	2.23754443359375	1.698078002929687	0.651619873046875	2.052590087890625	1.63347802734375	0.8505131835937501	1.857491821289063	1.5915439453125	0.973322021484375	1.824489990234375	1.605987548828125	1.06368701171875	1.740394287109375	1.536699829101563	1.057080810546875	1.753685791015625	1.565362915039063	1.06993359375	2.3797685546875	1.708920166015625	0.49460546875	2.477542724609375	1.724375244140625	0.40598828125	2.617042724609375	1.6707734375	0.16394873046875	2.734350830078125	1.626062866210938	-0.037403076171875	2.75941064453125	1.690575317382812	-0.116025634765625
168	5.566666000000001	2.384958984375	1.208930206298828	0.509231689453125	2.3557529296875	1.384965759277344	0.48567431640625	2.33841796875	1.527310180664063	0.473722900390625	2.35614697265625	1.739218872070313	0.526220703125	2.3291943359375	1.700624938964844	0.541365966796875	2.233319091796875	1.689731323242188	0.6485537109375	2.0498740234375	1.623032104492188	0.847618408203125	1.860824829101563	1.579365661621094	0.97841552734375	1.824657104492188	1.604138305664062	1.0651103515625	1.734431030273438	1.543765686035156	1.0750322265625	1.76047802734375	1.568346130371094	1.079119384765625	2.3786005859375	1.707287109375	0.4952763671875	2.47878662109375	1.723983459472656	0.409908935546875	2.6255439453125	1.666347961425781	0.17361083984375	2.74868603515625	1.618287963867187	-0.0230499267578125	2.78405908203125	1.690047973632812	-0.0904349365234375
169	5.600000000000001	2.38284716796875	1.208679244995117	0.509064697265625	2.353563232421875	1.384780426025391	0.4861357421875	2.3344873046875	1.526769287109375	0.47273486328125	2.35360498046875	1.738933837890625	0.523666259765625	2.326359130859375	1.70064453125	0.5390546875	2.230258544921875	1.690573486328125	0.646116455078125	2.06671630859375	1.607212646484375	0.855946533203125	1.87309716796875	1.5682412109375	0.981423828125	1.836734375	1.598826171875	1.06615625	1.749893188476562	1.535015991210937	1.0825986328125	1.79109326171875	1.565319702148438	1.0942900390625	2.37588671875	1.706615112304688	0.49300244140625	2.4768310546875	1.722716186523437	0.4084228515625	2.6310732421875	1.662455688476562	0.177618896484375	2.760507568359375	1.61218115234375	-0.0143861083984375	2.7900634765625	1.68280126953125	-0.0856614990234375
170	5.633332999999999	2.383041259765625	1.205008636474609	0.5136060791015625	2.353676025390625	1.380015014648438	0.4882755126953125	2.334232177734375	1.521134399414062	0.4726864013671875	2.35033154296875	1.732498413085938	0.5241536865234375	2.323478271484375	1.694016723632813	0.5390987548828124	2.22680419921875	1.684884887695313	0.6449307861328125	2.07132275390625	1.604935485839844	0.8606265869140625	1.8831796875	1.565861877441406	0.9924652099609375	1.841156127929688	1.605067260742187	1.070294799804687	1.759441650390625	1.53690576171875	1.091824096679687	1.80002783203125	1.578779235839844	1.102741821289063	2.373202392578125	1.70064990234375	0.4937615966796875	2.4753056640625	1.721485473632812	0.4125198974609375	2.637681884765625	1.661908813476562	0.1886446533203125	2.77335498046875	1.612218322753906	0.002061279296875	2.8064326171875	1.679558471679687	-0.0702093505859375
171	5.666666	2.383196533203125	1.202292816162109	0.512462646484375	2.354222412109375	1.376986206054688	0.486675537109375	2.3358916015625	1.518062316894531	0.471587890625	2.35005517578125	1.729989318847656	0.519627197265625	2.3235966796875	1.691572326660156	0.535156982421875	2.22722314453125	1.676916931152344	0.640309326171875	2.07062353515625	1.606998107910156	0.858065673828125	1.89335595703125	1.567575378417969	1.003475341796875	1.8471982421875	1.605498657226562	1.079370361328125	1.772636962890625	1.53211962890625	1.1077060546875	1.812377807617187	1.590318969726563	1.1130390625	2.3731728515625	1.697927734375	0.489789306640625	2.4768583984375	1.715503051757812	0.410160888671875	2.64693701171875	1.663339904785156	0.190805908203125	2.791301513671875	1.619952209472656	0.009760986328125	2.82834228515625	1.684390991210937	-0.06297607421875
172	5.7	2.384279296875	1.201320770263672	0.513151611328125	2.3567197265625	1.375788024902344	0.4892822265625	2.340371337890625	1.516782653808594	0.476754638671875	2.352163818359375	1.728890258789062	0.52053173828125	2.325990478515625	1.690707092285156	0.5364970703125	2.228461669921875	1.678351196289062	0.640092529296875	2.071090576171875	1.614875183105469	0.8578657226562501	1.902664916992187	1.569732788085938	1.010467529296875	1.860051391601562	1.608950134277344	1.087283935546875	1.78045556640625	1.54457373046875	1.1215439453125	1.838032104492187	1.605516418457031	1.12282275390625	2.3757626953125	1.696579711914063	0.491681396484375	2.476737548828125	1.714686706542969	0.40959375	2.656263916015625	1.668232055664062	0.1980673828125	2.80663134765625	1.629545166015625	0.022132080078125	2.8321953125	1.69885546875	-0.0504749755859375
173	5.733333000000001	2.38481982421875	1.198821029663086	0.513837890625	2.357849609375	1.373157897949219	0.489669921875	2.340965576171875	1.513819641113281	0.4757958984375	2.351354736328125	1.725460754394531	0.5210900878906251	2.32520458984375	1.687096008300781	0.53649853515625	2.225365966796875	1.672596740722656	0.637384521484375	2.072571533203125	1.614892700195313	0.859628173828125	1.91394287109375	1.570329467773437	1.02222119140625	1.871036499023438	1.619199401855469	1.092981689453125	1.789455322265625	1.559229797363281	1.1301103515625	1.833210205078125	1.6131474609375	1.12562255859375	2.3753779296875	1.693481079101562	0.49230517578125	2.4774970703125	1.712042419433594	0.411962646484375	2.6579091796875	1.6754140625	0.19963427734375	2.8116845703125	1.645295288085938	0.025287841796875	2.845328125	1.711027709960937	-0.047205078125
174	5.766666	2.383609619140625	1.20411247253418	0.5076162109375	2.35311328125	1.378092437744141	0.48428662109375	2.335345703125	1.51894775390625	0.47279931640625	2.344244140625	1.731230102539063	0.515990234375	2.31942138671875	1.692555908203125	0.532847412109375	2.223953125	1.677851684570312	0.63796728515625	2.081508544921875	1.624193603515625	0.8681650390625	1.923501098632812	1.584518432617188	1.032816162109375	1.888698486328125	1.638400146484375	1.1044609375	1.804417602539063	1.588143188476562	1.1493544921875	1.846702514648437	1.608332885742187	1.144115478515625	2.367508544921875	1.699382446289063	0.486396240234375	2.463131591796875	1.71383544921875	0.397536376953125	2.6510439453125	1.690534301757812	0.18965283203125	2.796568359375	1.67099609375	0.00673681640625	2.83528857421875	1.735936889648438	-0.064004150390625
175	5.8	2.385137451171875	1.200311950683594	0.5073328857421875	2.35499169921875	1.374003601074219	0.4828372802734375	2.33710693359375	1.514597778320312	0.4702171630859375	2.3475087890625	1.726466369628906	0.5139730224609375	2.322324462890625	1.687989135742187	0.5305960693359375	2.22590380859375	1.677666076660156	0.6351661376953125	2.082864501953125	1.637355224609375	0.8673680419921875	1.926948120117187	1.607909362792969	1.035779174804687	1.892524169921875	1.653176208496094	1.113201293945312	1.803870971679687	1.602745544433594	1.148097290039062	1.853517822265625	1.613368041992187	1.148814086914062	2.370626220703125	1.694543579101563	0.4844298095703125	2.46464892578125	1.712001770019531	0.3946080322265625	2.65949365234375	1.694199645996094	0.1930531005859375	2.80773291015625	1.6795009765625	0.012187255859375	2.84667236328125	1.752928894042969	-0.049381591796875
176	5.833333000000001	2.38539599609375	1.203675842285156	0.5074761962890625	2.35562646484375	1.377962127685547	0.4824854736328125	2.33817724609375	1.519060913085938	0.4696002197265625	2.35039990234375	1.731733642578125	0.5125108642578124	2.32491455078125	1.6933955078125	0.5294669189453125	2.227531982421875	1.683069702148438	0.6337862548828125	2.07856689453125	1.648564575195313	0.8642703857421875	1.925676513671875	1.621345336914062	1.036827758789062	1.885573364257813	1.684229736328125	1.097872436523438	1.803790649414063	1.630077514648438	1.143436645507812	1.8526318359375	1.642647338867187	1.146892700195312	2.37322509765625	1.699401245117187	0.4829149169921875	2.46808203125	1.712327758789062	0.3925740966796875	2.6663408203125	1.702591430664063	0.1925120849609375	2.81169873046875	1.6960537109375	0.0078670654296875	2.84976220703125	1.7700390625	-0.0541536865234375
177	5.866665999999999	2.384473388671875	1.200848999023437	0.5066005859375	2.35569873046875	1.374294311523438	0.480623291015625	2.339402587890625	1.51479931640625	0.467200439453125	2.351489501953125	1.727462646484375	0.50466650390625	2.3264560546875	1.689654296875	0.522777587890625	2.23209375	1.685525634765625	0.629353271484375	2.08118603515625	1.658188598632813	0.857963623046875	1.931212890625	1.636068725585937	1.032329833984375	1.893820556640625	1.69807373046875	1.09524951171875	1.81420166015625	1.647931640625	1.147531494140625	1.860366455078125	1.666110229492187	1.14321923828125	2.373921875	1.694645874023438	0.475698974609375	2.466580810546875	1.708814453125	0.38417431640625	2.666903076171875	1.698447021484375	0.188109375	2.8026494140625	1.691581909179688	-0.0023389892578125	2.8394970703125	1.77383984375	-0.0527734375
178	5.899999999999999	2.38679052734375	1.201830810546875	0.5102926025390625	2.3569208984375	1.375974304199219	0.4881783447265625	2.34007666015625	1.51698779296875	0.4783670654296875	2.34934619140625	1.729194702148438	0.5212296142578124	2.324269287109375	1.690657592773438	0.5379432373046875	2.22674169921875	1.681363891601563	0.6416707763671875	2.065124267578125	1.658468383789062	0.8639979248046875	1.9030361328125	1.642244873046875	1.028478149414062	1.871099609375	1.711623413085937	1.086818481445313	1.778549682617188	1.676989868164062	1.130018432617188	1.83871337890625	1.68302587890625	1.135939819335938	2.372727294921875	1.697233032226563	0.4918983154296875	2.465268798828125	1.71131884765625	0.3998836669921875	2.65993408203125	1.715064575195313	0.1972239990234375	2.80553564453125	1.719681518554688	0.0135570068359375	2.8304248046875	1.797901489257812	-0.0494576416015625
179	5.933333	2.386845703125	1.201358856201172	0.509927001953125	2.359025146484375	1.376113616943359	0.489528564453125	2.34304541015625	1.517312744140625	0.480234375	2.3520595703125	1.729502746582031	0.5236137695312501	2.327114990234375	1.690859924316406	0.540331298828125	2.230956787109375	1.683691467285156	0.645563720703125	2.058695068359375	1.670888916015625	0.86071240234375	1.89340283203125	1.663210998535156	1.022719482421875	1.858311889648437	1.729731689453125	1.082611328125	1.766350708007812	1.684634948730469	1.11650439453125	1.8209482421875	1.699648498535156	1.128136474609375	2.375400146484375	1.697651000976562	0.494102294921875	2.466161865234375	1.712153564453125	0.400331298828125	2.65461474609375	1.716832885742188	0.19176904296875	2.7972841796875	1.721803405761719	0.005720947265625	2.8321015625	1.803513671875	-0.0474510498046875
180	5.966666000000001	2.382992431640625	1.20282080078125	0.5097998046875	2.354549072265625	1.377411560058594	0.488861572265625	2.338076171875	1.51852392578125	0.479120361328125	2.34643212890625	1.730887573242188	0.52177734375	2.32164404296875	1.692216430664062	0.5386611328125001	2.225665283203125	1.685073791503906	0.64405908203125	2.05376025390625	1.6724091796875	0.859501220703125	1.888725219726562	1.664711975097656	1.02176953125	1.8534765625	1.731316528320312	1.081475341796875	1.761724609375	1.686008117675781	1.115652587890625	1.816276489257812	1.701259582519531	1.12715478515625	2.36983740234375	1.699016723632813	0.492337158203125	2.460409912109375	1.713513977050781	0.398382080078125	2.648532958984375	1.718137329101562	0.18952099609375	2.79090283203125	1.722972045898437	0.0032398681640625	2.825357666015625	1.804622192382813	-0.0502601318359375
181	6.000000000000001	2.38755908203125	1.198854202270508	0.51118408203125	2.36135205078125	1.378148773193359	0.49667236328125	2.3418876953125	1.521816162109375	0.486676025390625	2.35622900390625	1.736592407226563	0.537666015625	2.33041455078125	1.697097045898437	0.55403466796875	2.23682763671875	1.688455078125	0.6653112792968749	2.04447021484375	1.69234423828125	0.87089501953125	1.869258056640625	1.699687133789062	1.029310546875	1.826127319335938	1.727343017578125	1.112984130859375	1.760084838867187	1.711932250976563	1.026251953125	1.758823608398437	1.670029052734375	1.083467041015625	2.378735107421875	1.704654052734375	0.505974365234375	2.465811767578125	1.71346240234375	0.404508056640625	2.63789599609375	1.715504516601563	0.174960693359375	2.7684833984375	1.719246704101562	-0.02555029296875	2.801778564453125	1.804779052734375	-0.0778548583984375
182	6.033333	2.387316162109375	1.198254852294922	0.5099530029296875	2.36111376953125	1.378233734130859	0.4969146728515625	2.340901123046875	1.522277099609375	0.4872650146484375	2.35902685546875	1.738312866210938	0.5345733642578125	2.3324990234375	1.69943505859375	0.5517335205078125	2.23620654296875	1.697549194335938	0.6616038818359375	2.042147094726563	1.695025390625	0.8668050537109375	1.855831909179688	1.698950317382812	1.013319458007812	1.8083955078125	1.708023803710938	1.099072143554688	1.7173935546875	1.732493530273437	1.041481811523437	1.745954467773438	1.700602661132812	1.097147583007813	2.38099462890625	1.705342163085938	0.5033165283203125	2.4685263671875	1.713619140625	0.4016475830078125	2.6301611328125	1.710704467773438	0.1635606689453125	2.75703955078125	1.709286499023438	-0.0402208251953125	2.783347900390625	1.795443969726563	-0.096025146484375
183	6.066666000000001	2.389702880859375	1.197433441162109	0.5125234375	2.3643720703125	1.377951416015625	0.500292236328125	2.34466748046875	1.522380859375	0.49110107421875	2.361947998046875	1.739365966796875	0.536356201171875	2.33531787109375	1.70053369140625	0.55374365234375	2.24038037109375	1.6988447265625	0.665162353515625	2.031980102539062	1.692673461914063	0.856509765625	1.848356811523437	1.691868530273438	1.00715869140625	1.781284545898437	1.709480590820312	1.077264892578125	1.670917724609375	1.714469482421875	1.071067138671875	1.73190478515625	1.688819946289063	1.0782060546875	2.38428857421875	1.706054809570313	0.505570068359375	2.47472802734375	1.714338623046875	0.406126708984375	2.629449951171875	1.705610229492188	0.162967529296875	2.752857421875	1.699338623046875	-0.04338623046875	2.772796875	1.782832641601563	-0.105869140625
184	6.100000000000001	2.387890625	1.197590698242188	0.510814697265625	2.361163818359375	1.377740875244141	0.497400634765625	2.34025048828125	1.521865356445312	0.4871806640625	2.357041748046875	1.738247497558594	0.5349521484375001	2.33005419921875	1.699302429199219	0.551448486328125	2.23217578125	1.697176513671875	0.660197509765625	2.018082275390625	1.686222351074219	0.844739013671875	1.822509887695313	1.684136413574219	0.9793137207031249	1.767530639648438	1.703637023925781	1.058761962890625	1.67288916015625	1.725116882324219	1.111817626953125	1.710198364257812	1.673147766113281	1.048265380859375	2.3798720703125	1.705230346679687	0.50424560546875	2.471076416015625	1.715119384765625	0.405732421875	2.62564404296875	1.703183715820312	0.162763427734375	2.747511474609375	1.694157958984375	-0.0442779541015625	2.7710791015625	1.778319641113281	-0.104480224609375
185	6.133332999999999	2.387334228515625	1.196745147705078	0.51146142578125	2.35934765625	1.375507934570313	0.4971884765625	2.33841748046875	1.518753967285156	0.48732958984375	2.356316162109375	1.733792785644531	0.534479248046875	2.32954052734375	1.695184936523437	0.5511845703125	2.233873779296875	1.6943466796875	0.660720458984375	2.028188354492188	1.66845458984375	0.850621337890625	1.828038818359375	1.664139831542969	0.9755205078125	1.7745859375	1.689040283203125	1.0537490234375	1.683039306640625	1.709451171875	1.111083251953125	1.71374658203125	1.658721435546875	1.0451259765625	2.3785751953125	1.700881530761719	0.50374462890625	2.4706513671875	1.717285827636719	0.40807080078125	2.615222412109375	1.69787451171875	0.161533935546875	2.728732666015625	1.682572143554688	-0.0481756591796875	2.7551142578125	1.762710144042969	-0.111484375
186	6.166666	2.38492431640625	1.199141265869141	0.5120732421875001	2.36029150390625	1.376577423095703	0.49430517578125	2.3422705078125	1.518824645996094	0.481959716796875	2.35851953125	1.732958129882813	0.525234130859375	2.332076904296875	1.694797302246094	0.54228125	2.23802099609375	1.700156372070313	0.651509765625	2.038566650390625	1.659355163574219	0.84204541015625	1.831576293945312	1.647938110351562	0.9506513671875	1.797580322265625	1.684475952148437	1.034016845703125	1.718149536132813	1.650095153808594	1.100321533203125	1.716640014648438	1.663966186523437	1.0420546875	2.38097216796875	1.699936584472656	0.49544287109375	2.476630859375	1.718649475097656	0.40539794921875	2.61786962890625	1.688845275878906	0.1606865234375	2.725367431640625	1.664885131835937	-0.0491612548828125	2.762084716796875	1.743971557617187	-0.1069703369140625
187	6.2	2.387931640625	1.203225402832031	0.510074951171875	2.363778564453125	1.379452819824219	0.492079345703125	2.34704052734375	1.520916076660156	0.480398193359375	2.361528076171875	1.734013671875	0.5217958984375	2.33604638671875	1.695917785644531	0.539459716796875	2.245030517578125	1.703459777832031	0.649828125	2.05032861328125	1.656628112792969	0.841103759765625	1.845097900390625	1.639794067382812	0.948895751953125	1.816980346679687	1.659429138183594	1.039092529296875	1.715521362304687	1.624802978515625	1.0543330078125	1.7475751953125	1.641390075683594	1.051998046875	2.383626953125	1.701297668457031	0.4919716796875	2.4792744140625	1.722328186035156	0.40378125	2.616343017578125	1.678990295410156	0.16098193359375	2.71464697265625	1.644838256835937	-0.0501309814453125	2.74318505859375	1.721045654296875	-0.11473095703125
188	6.233333000000001	2.38795703125	1.208275054931641	0.51064990234375	2.36196533203125	1.385117614746094	0.491593505859375	2.345177001953125	1.527417907714844	0.480634765625	2.36080419921875	1.741311462402344	0.5237145996093751	2.33502587890625	1.703007751464844	0.541242919921875	2.24295166015625	1.699016174316406	0.6519326171875	2.0514638671875	1.646925354003906	0.847237060546875	1.849060791015625	1.62015673828125	0.96093798828125	1.81049609375	1.635918579101562	1.048559326171875	1.718109497070313	1.58158642578125	1.067685791015625	1.754928955078125	1.601407958984375	1.064167236328125	2.3828310546875	1.708521057128906	0.493474365234375	2.47952294921875	1.722159057617187	0.40390625	2.61411279296875	1.673316528320313	0.158986083984375	2.716112548828125	1.632952575683594	-0.0507034912109375	2.76464453125	1.698872741699219	-0.11560400390625
189	6.266666	2.38630615234375	1.205352172851562	0.5146630859375	2.3593828125	1.381501892089844	0.494609619140625	2.34205859375	1.52334130859375	0.483079833984375	2.35919140625	1.735938598632813	0.5292099609374999	2.33282958984375	1.697763549804687	0.545789306640625	2.23940234375	1.695358520507813	0.654927001953125	2.04887939453125	1.641637573242188	0.84977294921875	1.84921728515625	1.608894653320312	0.965576416015625	1.816119140625	1.622596557617187	1.055489990234375	1.727303588867187	1.560484252929688	1.0625341796875	1.750191650390625	1.587983520507813	1.06652294921875	2.3812734375	1.703413452148438	0.4989208984375	2.481012939453125	1.720345825195313	0.41384423828125	2.62352099609375	1.66532470703125	0.1755986328125	2.73348095703125	1.61958935546875	-0.02823779296875	2.7929287109375	1.6715048828125	-0.096288330078125
190	6.3	2.385110595703125	1.2007021484375	0.5174093017578125	2.356672607421875	1.375108032226563	0.4945206298828125	2.33940478515625	1.515990356445313	0.4824320068359375	2.35166943359375	1.727854858398437	0.5269439697265625	2.325612060546875	1.68963330078125	0.5429644775390625	2.2297060546875	1.686482299804688	0.6486859130859375	2.0535947265625	1.623007934570313	0.8514974365234375	1.85503466796875	1.59035791015625	0.9662562255859375	1.814257080078125	1.605930419921875	1.051954223632813	1.7353271484375	1.538912719726563	1.082378051757813	1.782729370117188	1.565673950195313	1.079103149414063	2.375008544921875	1.695656127929687	0.4977828369140625	2.47770703125	1.716648559570312	0.4186336669921875	2.63399609375	1.654960327148438	0.1931239013671875	2.750935546875	1.603838989257813	-0.003702392578125	2.81277490234375	1.650485961914062	-0.07242724609374999
191	6.333333000000001	2.38597119140625	1.201978118896484	0.51809521484375	2.3571171875	1.376029907226562	0.49530078125	2.3393857421875	1.516611694335937	0.48313037109375	2.353393310546875	1.728046691894531	0.52744287109375	2.327018798828125	1.690127136230469	0.54341748046875	2.230876220703125	1.683383605957031	0.6484384765625	2.065373291015625	1.609554382324219	0.8560085449218749	1.870362915039063	1.573268798828125	0.97492236328125	1.834371948242187	1.598988037109375	1.06014208984375	1.748470458984375	1.544392761230469	1.095485107421875	1.800698364257812	1.568008056640625	1.0914228515625	2.37646484375	1.695677978515625	0.49839404296875	2.4798232421875	1.715163330078125	0.420078369140625	2.6454697265625	1.651743469238281	0.202439697265625	2.7796220703125	1.598717163085937	0.017939453125	2.83856298828125	1.649733337402344	-0.0499671630859375
192	6.366665999999999	2.3863427734375	1.2002666015625	0.518400146484375	2.3584814453125	1.373405242919922	0.4947783203125	2.34124853515625	1.513198486328125	0.48164013671875	2.35140185546875	1.725239929199219	0.51775	2.325400390625	1.687782165527344	0.5346093750000001	2.227952392578125	1.685224426269531	0.6375686035156251	2.082513671875	1.617909729003906	0.85992041015625	1.90372021484375	1.5772412109375	0.998842041015625	1.867467895507813	1.5988642578125	1.0845146484375	1.7866103515625	1.536188171386719	1.116448486328125	1.828950805664062	1.563601623535156	1.1126708984375	2.37534326171875	1.692291320800781	0.490557373046875	2.479234375	1.716336181640625	0.41544189453125	2.652010986328125	1.651052185058594	0.20596728515625	2.796744140625	1.596682983398438	0.03171240234375	2.85200390625	1.6475478515625	-0.03853076171875
193	6.399999999999999	2.389817626953125	1.200353164672852	0.519580322265625	2.362503662109375	1.373567199707031	0.495805419921875	2.345927734375	1.51346484375	0.4828583984375	2.3532578125	1.72573974609375	0.518339599609375	2.32751953125	1.688037109375	0.535064208984375	2.228891845703125	1.68443798828125	0.6368720703125	2.087563232421875	1.618026489257812	0.8621435546875	1.918003540039062	1.565768432617187	1.00858154296875	1.89616943359375	1.614061279296875	1.088039794921875	1.81681298828125	1.55525146484375	1.12964599609375	1.844848510742187	1.589548828125	1.125489990234375	2.377856201171875	1.692979248046875	0.49150390625	2.481945068359375	1.719522338867188	0.41749951171875	2.66908984375	1.656633178710937	0.219957275390625	2.825814697265625	1.604304565429687	0.055722900390625	2.879489013671875	1.654218627929688	-0.0164134521484375
194	6.433333	2.3862958984375	1.198363632202148	0.51700537109375	2.35719140625	1.371464477539063	0.4942138671875	2.3380751953125	1.511001403808594	0.480501220703125	2.346815673828125	1.723123962402344	0.51689599609375	2.3217275390625	1.685316223144531	0.53439013671875	2.22661376953125	1.681373413085937	0.63952490234375	2.088775146484375	1.62457763671875	0.869621826171875	1.941849365234375	1.577003479003906	1.040215087890625	1.91779931640625	1.638388244628906	1.109357666015625	1.832980712890625	1.582822692871094	1.144161376953125	1.864377075195313	1.597339111328125	1.150593994140625	2.370359375	1.690509582519531	0.4889375	2.4704443359375	1.716470642089844	0.409355224609375	2.66395166015625	1.658834167480469	0.21629052734375	2.82636572265625	1.610971069335938	0.05618896484375	2.8814501953125	1.655171447753906	-0.018600341796875
195	6.466666000000001	2.38366552734375	1.199044143676758	0.5182626953125	2.35659033203125	1.373045562744141	0.49562841796875	2.33753466796875	1.512870727539062	0.480392578125	2.34467041015625	1.725717407226563	0.5168046875	2.31972607421875	1.687624633789063	0.534298583984375	2.221766357421875	1.684714965820313	0.63741943359375	2.08659765625	1.635204223632813	0.87174267578125	1.9486611328125	1.589529296875	1.05108447265625	1.904981079101562	1.647571655273437	1.1135830078125	1.852737060546875	1.579383911132813	1.1782685546875	1.898003295898437	1.61199755859375	1.171139892578125	2.3686025390625	1.693158325195312	0.4888486328125	2.46753076171875	1.713737915039062	0.405674072265625	2.672613525390625	1.666207275390625	0.220742431640625	2.84417724609375	1.62668310546875	0.06699804687499999	2.8964345703125	1.673889038085937	-0.008413330078125
196	6.500000000000001	2.386325439453125	1.197920486450195	0.518313232421875	2.358552490234375	1.371954254150391	0.49576806640625	2.33883251953125	1.511779449462891	0.480423583984375	2.346096435546875	1.725333740234375	0.513434814453125	2.321423583984375	1.687456420898438	0.531855224609375	2.223138671875	1.680261474609375	0.63459765625	2.09186376953125	1.64338134765625	0.87364794921875	1.96066259765625	1.60814013671875	1.06045654296875	1.914517700195312	1.6645908203125	1.122747314453125	1.845225708007812	1.61786328125	1.190534423828125	1.90056982421875	1.627894653320312	1.17644287109375	2.369736083984375	1.692351440429688	0.4856640625	2.4674560546875	1.710102172851562	0.40028955078125	2.676080078125	1.6751474609375	0.2162099609375	2.84291162109375	1.644104370117188	0.055225341796875	2.89967431640625	1.700807739257812	-0.0097681884765625
197	6.533333	2.38627001953125	1.2012880859375	0.51669873046875	2.357209228515625	1.376035186767578	0.495494384765625	2.33583203125	1.516261962890625	0.480554443359375	2.345269775390625	1.730796508789063	0.512549072265625	2.32008056640625	1.693117919921875	0.531216064453125	2.221916015625	1.688972900390625	0.63505859375	2.082828857421875	1.6590927734375	0.87198046875	1.94682421875	1.63142431640625	1.0578173828125	1.900117919921875	1.690211608886719	1.118112548828125	1.83897216796875	1.632309204101563	1.185825439453125	1.88550634765625	1.642445007324219	1.175952392578125	2.368707763671875	1.697285217285156	0.48487841796875	2.4667822265625	1.713235046386719	0.398720458984375	2.673912109375	1.692964111328125	0.209053955078125	2.8468974609375	1.676102966308594	0.05106494140625	2.89132958984375	1.7336630859375	-0.022847412109375
198	6.566666000000001	2.38433056640625	1.201106689453125	0.5238587646484375	2.354184814453125	1.374564422607422	0.5009427490234375	2.334986328125	1.514607543945313	0.4880792236328125	2.3405654296875	1.728176879882813	0.5202808837890625	2.316113037109375	1.690218872070313	0.5387349853515625	2.21829833984375	1.684194458007813	0.6418572998046875	2.072936279296875	1.661542846679688	0.8742039794921875	1.932140014648438	1.641273254394531	1.055976196289063	1.89071484375	1.711563293457031	1.106236694335937	1.814849243164063	1.650929748535156	1.152400512695313	1.867795288085937	1.652691040039063	1.165830444335938	2.36453662109375	1.695286499023438	0.4927498779296875	2.46017138671875	1.712086975097656	0.4050013427734375	2.6719296875	1.707878479003906	0.2215406494140625	2.833076171875	1.703094665527344	0.0523018798828125	2.886614990234375	1.76014013671875	-0.014968994140625
199	6.600000000000001	2.383760986328125	1.199787445068359	0.5170069580078125	2.354501708984375	1.373768737792969	0.4942174072265625	2.337284912109375	1.514470886230469	0.4827506103515625	2.342138671875	1.7283466796875	0.5158616943359375	2.318202392578125	1.690083862304688	0.5346131591796875	2.22332177734375	1.688872802734375	0.6409791259765625	2.06918701171875	1.667711364746094	0.8683975830078124	1.922082275390625	1.649190063476563	1.045883666992188	1.881492431640625	1.721613830566406	1.094113403320313	1.8174453125	1.665112487792969	1.159794311523437	1.877059692382812	1.6932119140625	1.158190063476563	2.365865234375	1.695661010742187	0.4877103271484375	2.458524658203125	1.711519226074219	0.3962886962890625	2.66640673828125	1.712403869628906	0.2075853271484375	2.81505908203125	1.714071228027344	0.0266253662109375	2.86165185546875	1.777470520019531	-0.04043603515625
200	6.633332999999999	2.38947216796875	1.200209854125976	0.51391796875	2.360897216796875	1.376572509765625	0.49686083984375	2.34133984375	1.518360107421875	0.4868232421875	2.34849169921875	1.733177001953125	0.525603759765625	2.32401513671875	1.6943525390625	0.543628173828125	2.227600830078125	1.688725708007813	0.65018212890625	2.063781982421875	1.677880981445313	0.8745234374999999	1.900896728515625	1.671650024414062	1.04146923828125	1.857653076171875	1.740991821289062	1.093483642578125	1.782519409179687	1.677891845703125	1.140275390625	1.828091186523437	1.6917275390625	1.150760009765625	2.37201318359375	1.700686889648438	0.496306640625	2.461197509765625	1.711333740234375	0.3991689453125	2.6646162109375	1.713690185546875	0.20206396484375	2.8043203125	1.720713012695313	0.011638671875	2.841595703125	1.793595825195312	-0.0529952392578125
201	6.666666	2.386153076171875	1.199066284179688	0.5177373046875	2.359325927734375	1.375111175537109	0.50069873046875	2.342064697265625	1.516790283203125	0.49163525390625	2.349400390625	1.731870239257812	0.52446923828125	2.3250439453125	1.693683471679687	0.5435498046875	2.23074072265625	1.695367553710938	0.651488037109375	2.0581435546875	1.681036499023437	0.867787841796875	1.884780639648437	1.670511962890625	1.022455078125	1.850286865234375	1.741865356445313	1.077606201171875	1.770149169921875	1.687622436523438	1.12633984375	1.814851318359375	1.69154296875	1.133428955078125	2.372740966796875	1.698697631835937	0.496080322265625	2.46269384765625	1.711595092773437	0.40052294921875	2.65656103515625	1.715582153320312	0.19530810546875	2.8004404296875	1.720113159179688	0.008911865234375	2.8277666015625	1.794824096679688	-0.05801904296875
202	6.7	2.3900068359375	1.197405029296875	0.5193369140625	2.3655908203125	1.375274871826172	0.504724365234375	2.34746337890625	1.517774047851562	0.49456591796875	2.36049169921875	1.733361877441406	0.53202490234375	2.3346806640625	1.695244201660156	0.550190673828125	2.236563720703125	1.696189636230469	0.65604345703125	2.053781005859375	1.691230651855469	0.866793701171875	1.873	1.692446594238281	1.015646240234375	1.833984497070313	1.734365478515625	1.0942158203125	1.742386840820312	1.681009460449219	1.120017578125	1.782155883789063	1.688286437988281	1.1200283203125	2.383388671875	1.699880004882813	0.503042724609375	2.47404150390625	1.710795104980469	0.406636474609375	2.65746142578125	1.713559448242187	0.1894443359375	2.7928486328125	1.717500366210937	-0.0052156982421875	2.81377001953125	1.796910278320313	-0.070138671875
203	6.733333000000001	2.3844345703125	1.200558166503906	0.5180245361328125	2.36051171875	1.379529876708984	0.5040946044921875	2.34160595703125	1.522657043457031	0.4932012939453125	2.3527353515625	1.739661010742187	0.5300050048828125	2.326973876953125	1.701210998535156	0.5482674560546875	2.2283271484375	1.702502502441406	0.6546839599609375	2.037294189453125	1.69662060546875	0.8600152587890625	1.851160766601563	1.6984375	1.004177612304687	1.802248901367187	1.734547119140625	1.080716674804687	1.732470458984375	1.695405090332031	1.005683715820312	1.75572705078125	1.683554382324219	1.089540161132813	2.37621044921875	1.706059509277344	0.5011622314453125	2.4665693359375	1.71422607421875	0.4032342529296875	2.646256591796875	1.710373352050781	0.1809903564453125	2.768849853515625	1.7125458984375	-0.0234852294921875	2.7907568359375	1.789441711425781	-0.09192456054687501
204	6.766666	2.3855	1.200434188842773	0.5210811767578125	2.36161767578125	1.37974951171875	0.5087215576171875	2.34238525390625	1.523074279785156	0.4986917724609375	2.356813232421875	1.739956176757812	0.5366588134765625	2.331035888671875	1.701622802734375	0.5553052978515625	2.235900390625	1.703785705566406	0.6650921630859375	2.039530517578125	1.691790222167969	0.8655308837890625	1.849237915039063	1.693457641601563	1.004644653320313	1.797681884765625	1.726210815429687	1.081110473632813	1.744298217773437	1.695927978515625	0.9900418701171875	1.740734985351563	1.674208740234375	1.072282104492188	2.37924951171875	1.706252136230469	0.5070140380859375	2.46753759765625	1.715280212402344	0.4070718994140625	2.63410693359375	1.709627563476563	0.1744425048828125	2.749639892578125	1.71047412109375	-0.0344443359375	2.77428564453125	1.790457092285156	-0.0984686279296875
205	6.8	2.3811005859375	1.198853988647461	0.5199445800781251	2.35571630859375	1.377774780273437	0.506627685546875	2.33588671875	1.520915283203125	0.4964912109375	2.352403076171875	1.737269897460938	0.5357597656250001	2.32637353515625	1.699074768066406	0.554252685546875	2.23236474609375	1.704076782226562	0.6647900390625	2.031555297851563	1.682516479492187	0.859697509765625	1.829626708984375	1.675981872558594	0.9808444824218751	1.792984008789062	1.712222473144531	1.063966552734375	1.717902221679688	1.685072937011719	0.9886650390625	1.7392138671875	1.666264404296875	1.07265185546875	2.374403076171875	1.703579223632812	0.50582958984375	2.463388671875	1.713896240234375	0.40675048828125	2.619859375	1.702098022460937	0.167658447265625	2.72484814453125	1.696674987792969	-0.0464822998046875	2.75650244140625	1.777989379882813	-0.10543408203125
206	6.833333000000001	2.38232861328125	1.19975553894043	0.5174725341796875	2.35900390625	1.377861206054688	0.5027667236328125	2.341129638671875	1.520415405273438	0.4918697509765625	2.356266845703125	1.736464477539063	0.5264517822265625	2.330250732421875	1.698787719726563	0.5453038330078125	2.237177490234375	1.705574829101562	0.6555133056640625	2.035296264648438	1.680580810546875	0.8466993408203125	1.831687133789063	1.67725341796875	0.9625921630859375	1.790408447265625	1.70545849609375	1.046037719726562	1.70286962890625	1.640624206542969	1.039042846679687	1.719631103515625	1.650238708496094	1.044151245117187	2.3786806640625	1.7023974609375	0.4977296142578125	2.47110595703125	1.716611877441406	0.4033602294921875	2.6163955078125	1.694455932617188	0.1598250732421875	2.72246630859375	1.6777109375	-0.051755126953125	2.754642822265625	1.765027404785156	-0.09982617187499999
207	6.866665999999999	2.38655322265625	1.201542144775391	0.5154638671875	2.363243896484375	1.379234466552734	0.4984912109375	2.346289306640625	1.52166455078125	0.486762451171875	2.36357958984375	1.736705810546875	0.5248154296874999	2.3371435546875	1.699052490234375	0.54296484375	2.242448486328125	1.703432556152344	0.651683349609375	2.043844970703125	1.664822204589844	0.84355859375	1.833986328125	1.654261962890625	0.946603515625	1.802996826171875	1.674469604492188	1.036446533203125	1.708716918945312	1.620335510253906	1.028179443359375	1.734789672851563	1.640282348632812	1.047224365234375	2.385692138671875	1.702908935546875	0.495645263671875	2.48045849609375	1.71656494140625	0.403767333984375	2.606824462890625	1.684087829589844	0.151384765625	2.711501220703125	1.657009521484375	-0.059507080078125	2.74470458984375	1.739059997558594	-0.1152734375
208	6.899999999999999	2.3904384765625	1.204787551879883	0.509927490234375	2.36666552734375	1.381836486816406	0.493810546875	2.3481064453125	1.523479125976563	0.48138916015625	2.36232373046875	1.737964721679687	0.519282958984375	2.3366728515625	1.700046630859375	0.537519775390625	2.244398193359375	1.705940795898437	0.647547119140625	2.04879345703125	1.657435546875	0.83878857421875	1.83952197265625	1.645700561523437	0.9409716796875	1.801801391601562	1.660713623046875	1.02885791015625	1.710209716796875	1.605685424804687	1.048461669921875	1.738433837890625	1.633414306640625	1.041337646484375	2.384677490234375	1.704638305664063	0.49006396484375	2.482080078125	1.726319213867187	0.403323486328125	2.607355712890625	1.678801513671875	0.153957275390625	2.70367138671875	1.639286743164063	-0.0579881591796875	2.73530322265625	1.725004760742187	-0.108160400390625
209	6.933333	2.389641357421875	1.204310592651367	0.5162965087890625	2.3650771484375	1.380959625244141	0.4986033935546875	2.346285888671875	1.5223876953125	0.4853948974609375	2.3623017578125	1.736059814453125	0.5260882568359375	2.33619873046875	1.69818994140625	0.5436683349609375	2.24334912109375	1.701395874023437	0.6531766357421875	2.046153442382812	1.651061157226563	0.8419822998046875	1.8373115234375	1.630156005859375	0.9431624755859375	1.794718017578125	1.63615625	1.029807495117188	1.713575073242187	1.565736694335937	1.045301391601563	1.73584228515625	1.609154296875	1.042592163085938	2.38449853515625	1.702921142578125	0.4966024169921875	2.48271923828125	1.722470458984375	0.4104364013671875	2.611302001953125	1.670490844726563	0.1639090576171875	2.711213623046875	1.627272827148437	-0.0454287109375	2.76392333984375	1.695529418945313	-0.1038345947265625
210	6.966666000000001	2.39063330078125	1.205188064575195	0.51927294921875	2.3652431640625	1.381686645507813	0.49911328125	2.34710205078125	1.5233251953125	0.485294921875	2.362927490234375	1.737423095703125	0.5253017578125	2.336942138671875	1.699512329101562	0.543140869140625	2.24446630859375	1.704709594726562	0.653126953125	2.051337890625	1.644999267578125	0.8439121093750001	1.846467041015625	1.606989868164062	0.948842041015625	1.800233154296875	1.61996435546875	1.032957763671875	1.714401489257813	1.557130615234375	1.055271484375	1.756840087890625	1.582915405273438	1.0526064453125	2.385079345703125	1.704191650390625	0.49578076171875	2.48505419921875	1.721967163085937	0.411001708984375	2.61701806640625	1.66297265625	0.167446533203125	2.721625244140625	1.613827392578125	-0.038601806640625	2.778423828125	1.671447631835937	-0.1044034423828125
211	7.000000000000001	2.38676123046875	1.203089233398438	0.519583984375	2.35795068359375	1.378751831054688	0.498532470703125	2.33936376953125	1.520335754394531	0.48653759765625	2.3552216796875	1.734285095214844	0.52598388671875	2.328980224609375	1.696534484863281	0.543634033203125	2.235510986328125	1.701012084960937	0.652595703125	2.044744750976562	1.636011596679688	0.843573974609375	1.84814111328125	1.58988427734375	0.95986767578125	1.813052856445313	1.607667297363281	1.0482578125	1.726836791992187	1.542277770996094	1.057061767578125	1.757242431640625	1.561279418945313	1.062760986328125	2.37759912109375	1.700944702148437	0.49685205078125	2.48002197265625	1.7216923828125	0.415992919921875	2.617931640625	1.658793395996094	0.177123291015625	2.73299462890625	1.606326904296875	-0.0221156005859375	2.795419921875	1.649302490234375	-0.09358447265625
212	7.033333	2.38553271484375	1.203892822265625	0.517625732421875	2.35698583984375	1.378768463134766	0.495688720703125	2.339541748046875	1.519955932617187	0.484048095703125	2.35323388671875	1.732824462890625	0.525361328125	2.3272041015625	1.69486767578125	0.542328369140625	2.233489013671875	1.703575805664062	0.6500712890625	2.0568046875	1.62712744140625	0.8486188964843751	1.86239599609375	1.576122924804688	0.9647275390625	1.828947631835937	1.601513427734375	1.05146337890625	1.737862548828125	1.544606323242188	1.0640654296875	1.77763330078125	1.559290649414062	1.072220703125	2.376096435546875	1.7000458984375	0.49630126953125	2.47846826171875	1.726015808105469	0.417769287109375	2.62276171875	1.656904479980469	0.1858056640625	2.743691162109375	1.599281066894531	-0.007341064453125	2.80202734375	1.638120056152344	-0.08385668945312499
213	7.066666000000001	2.38510107421875	1.200215942382812	0.5182799072265625	2.35871044921875	1.375090118408203	0.4975892333984375	2.34219189453125	1.516022155761719	0.4862305908203125	2.350762451171875	1.729387512207031	0.5230306396484375	2.32566455078125	1.69129150390625	0.5406932373046875	2.2316826171875	1.696178344726563	0.6479310302734375	2.062453369140625	1.621867126464844	0.8526485595703125	1.87648193359375	1.567510559082031	0.9793236083984375	1.838176513671875	1.600016052246094	1.061254028320312	1.750826416015625	1.544000244140625	1.090627075195312	1.793629638671875	1.57191796875	1.089935668945313	2.374387451171875	1.696649475097656	0.4947728271484375	2.47637158203125	1.721217163085937	0.4158817138671875	2.633158203125	1.654250610351562	0.1924788818359375	2.76229736328125	1.598273742675781	0.005017822265625	2.828074951171875	1.633323303222656	-0.0667659912109375
214	7.100000000000001	2.386195556640625	1.201403106689453	0.5187601318359375	2.361062744140625	1.375939331054687	0.4982254638671875	2.342786865234375	1.515948120117188	0.4838638916015625	2.350989501953125	1.72895703125	0.5189635009765625	2.325490234375	1.69117626953125	0.5363206787109375	2.22888916015625	1.692321899414063	0.6407327880859375	2.080900390625	1.619212646484375	0.8606644287109375	1.895305419921875	1.573984130859375	0.9901849365234375	1.853886474609375	1.603650390625	1.071336791992187	1.778904418945312	1.535917846679687	1.108094604492188	1.82163916015625	1.579903930664063	1.105321411132812	2.375096923828125	1.69603271484375	0.4915999755859375	2.47764892578125	1.725405151367188	0.4157999267578125	2.644647216796875	1.655458862304688	0.2019703369140625	2.78437451171875	1.597175537109375	0.0239168701171875	2.8378369140625	1.642447631835938	-0.0518221435546875
215	7.133332999999999	2.38201171875	1.196904632568359	0.519700927734375	2.355387451171875	1.371322082519531	0.49702001953125	2.33708837890625	1.511560150146484	0.48207763671875	2.347053466796875	1.725117553710938	0.5160830078125	2.32196728515625	1.687407592773438	0.53444677734375	2.22888232421875	1.695627319335937	0.64208056640625	2.091031494140625	1.623925048828125	0.869632568359375	1.9167373046875	1.574075805664062	1.013230712890625	1.882970825195313	1.613861206054688	1.09382666015625	1.798582885742187	1.555282592773438	1.126315673828125	1.835964233398437	1.590310913085938	1.12556005859375	2.3702177734375	1.691943115234375	0.48803564453125	2.47041259765625	1.721553466796875	0.408793212890625	2.6441484375	1.651366333007813	0.199715576171875	2.78976611328125	1.59291162109375	0.025862060546875	2.83409130859375	1.641526123046875	-0.053884033203125
216	7.166666	2.38075830078125	1.196343811035156	0.51838916015625	2.353870849609375	1.370612487792969	0.497794189453125	2.333617431640625	1.510270843505859	0.48268359375	2.341403564453125	1.72404541015625	0.512891357421875	2.31673876953125	1.68648828125	0.531865234375	2.2233154296875	1.689162231445313	0.6391037597656249	2.08678955078125	1.6264423828125	0.86941552734375	1.925749755859375	1.579565185546875	1.02795947265625	1.888836181640625	1.617806762695313	1.107686767578125	1.80286669921875	1.571594604492188	1.1527978515625	1.846353881835938	1.589655395507813	1.139717041015625	2.364866455078125	1.69068798828125	0.485491455078125	2.464193115234375	1.717848754882813	0.404732666015625	2.649761474609375	1.657603271484375	0.203635986328125	2.805643310546875	1.607540283203125	0.036845458984375	2.844312255859375	1.654906005859375	-0.0462537841796875
217	7.2	2.379623046875	1.19661750793457	0.520454833984375	2.35386181640625	1.370833801269531	0.49972509765625	2.3339287109375	1.510290924072266	0.48387109375	2.34124169921875	1.723933837890625	0.513356689453125	2.31669873046875	1.686425170898437	0.532441650390625	2.223419921875	1.687269165039063	0.6396201171875	2.080201171875	1.636206909179688	0.86836669921875	1.93397802734375	1.591159545898438	1.0408056640625	1.874182861328125	1.642884765625	1.094745849609375	1.813939086914063	1.5923564453125	1.167906494140625	1.850754272460938	1.607349731445312	1.14761181640625	2.364738525390625	1.690579833984375	0.4860830078125	2.4652119140625	1.712218505859375	0.405316162109375	2.652927978515625	1.6671103515625	0.20269921875	2.810313232421875	1.629648071289063	0.0343955078125	2.86663037109375	1.670987670898437	-0.041363525390625
218	7.233333000000001	2.37984423828125	1.195334838867188	0.5175802001953125	2.35522900390625	1.369238800048828	0.4970321044921875	2.33741064453125	1.508740203857422	0.4826204833984375	2.344185546875	1.722029907226562	0.5103712158203125	2.31984521484375	1.684707763671875	0.5297349853515625	2.22502880859375	1.6856708984375	0.6350255126953125	2.08083056640625	1.648013916015625	0.8648416748046875	1.932039916992188	1.61448974609375	1.036856811523438	1.87662060546875	1.659004272460938	1.100550659179687	1.813188720703125	1.602837646484375	1.166070434570313	1.865530395507812	1.61763818359375	1.151010131835938	2.3676572265625	1.688622436523437	0.4833870849609375	2.465608154296875	1.711120849609375	0.4003729248046875	2.6517275390625	1.673707153320313	0.1957952880859375	2.807519775390625	1.642621459960937	0.0256170654296875	2.86553173828125	1.690035400390625	-0.044723388671875
219	7.266666	2.37989990234375	1.196732635498047	0.51829638671875	2.355858154296875	1.370876770019531	0.4966611328125	2.338612060546875	1.510608428955078	0.48155029296875	2.34644384765625	1.724099975585938	0.510167236328125	2.32163671875	1.686803344726562	0.529182861328125	2.2263076171875	1.690875366210937	0.63424560546875	2.07704052734375	1.654561279296875	0.861557861328125	1.921111450195313	1.624229370117187	1.02825927734375	1.873721923828125	1.664939086914063	1.100621826171875	1.79736376953125	1.627150268554687	1.165811767578125	1.860198120117188	1.628364501953125	1.143948974609375	2.37001806640625	1.690585815429688	0.483260498046875	2.4692080078125	1.712132446289063	0.401137939453125	2.65636767578125	1.683154663085938	0.19552490234375	2.8105966796875	1.658684448242187	0.02235205078125	2.85366650390625	1.708487182617187	-0.0567691650390625
220	7.3	2.379437255859375	1.199215209960937	0.5138045654296876	2.354824951171875	1.372499389648437	0.4930570068359375	2.3377470703125	1.511681793212891	0.4792691650390625	2.34431982421875	1.724127563476562	0.5079998779296875	2.320126220703125	1.686806274414062	0.5271441650390625	2.226291748046875	1.692144409179687	0.6325523681640625	2.0778837890625	1.6586337890625	0.8592281494140624	1.9215400390625	1.630277099609375	1.024316528320312	1.873149169921875	1.683607299804688	1.086475463867187	1.794179931640625	1.64373583984375	1.146218872070313	1.86403515625	1.661401123046875	1.134638305664063	2.3677099609375	1.690992431640625	0.4809029541015625	2.465010009765625	1.7137158203125	0.3978626708984375	2.645906494140625	1.68797265625	0.1881236572265625	2.79173046875	1.665887451171875	0.0089957275390625	2.83651708984375	1.725407348632813	-0.0613101806640625
221	7.333333000000001	2.37873779296875	1.204622192382812	0.5092745361328125	2.35262890625	1.377790008544922	0.4892181396484375	2.33433056640625	1.51687744140625	0.4758729248046875	2.3396513671875	1.729377685546875	0.5046502685546875	2.31606005859375	1.69184765625	0.5241500244140626	2.223561767578125	1.696476928710938	0.6307877197265624	2.0769130859375	1.6614208984375	0.8584119873046875	1.92056591796875	1.63224755859375	1.023392944335938	1.869998291015625	1.685753540039062	1.083656127929687	1.79080859375	1.644975463867187	1.142512084960938	1.859183349609375	1.665237426757812	1.131570678710937	2.36287890625	1.696443359375	0.4771612548828125	2.45850830078125	1.720168090820313	0.3924525146484375	2.634892822265625	1.697296752929688	0.1785362548828125	2.7762783203125	1.677572387695312	-0.0044207763671875	2.81827197265625	1.738738037109375	-0.0750540771484375
222	7.366665999999999	2.382860595703125	1.199909088134766	0.5100360107421875	2.35674365234375	1.373993896484375	0.4904698486328125	2.33971337890625	1.51408935546875	0.4789483642578125	2.348359375	1.726374694824219	0.5152303466796875	2.3239111328125	1.688411987304687	0.5333687744140625	2.2297373046875	1.694105529785156	0.6393885498046875	2.065274658203125	1.663511474609375	0.8568326416015625	1.892454711914062	1.643255126953125	1.007640991210937	1.846727905273438	1.702719482421875	1.066902709960937	1.764810302734375	1.6587109375	1.120385375976563	1.813635009765625	1.673701599121094	1.112218627929688	2.371337646484375	1.693867309570313	0.4866290283203125	2.466768310546875	1.714822448730469	0.4000267333984375	2.63837744140625	1.698578735351562	0.1799654541015625	2.746830078125	1.686460876464844	-0.0260982666015625	2.7991220703125	1.754282165527344	-0.083200927734375
223	7.399999999999999	2.38519775390625	1.202821838378906	0.5109613037109375	2.357690673828125	1.378686248779297	0.4935057373046875	2.34151318359375	1.520561889648437	0.4860970458984375	2.351595458984375	1.734392333984375	0.5254429931640625	2.3265087890625	1.696019104003906	0.5431285400390625	2.23356298828125	1.694166015625	0.6521995849609376	2.046723876953125	1.665433349609375	0.8547259521484375	1.8618759765625	1.646814819335938	0.9945523681640625	1.818564453125	1.712648193359375	1.050313354492187	1.740697143554687	1.653809509277344	1.097319213867187	1.777171264648437	1.677919738769531	1.097857543945312	2.37473876953125	1.701752319335938	0.4963016357421875	2.468468994140625	1.71666064453125	0.4047872314453125	2.639051513671875	1.697077819824219	0.1807310791015625	2.75664990234375	1.683249938964844	-0.022796630859375	2.782037109375	1.7543037109375	-0.0942874755859375
224	7.433333	2.384870361328125	1.20116259765625	0.5108505859375	2.358596435546875	1.377698364257812	0.495055908203125	2.343522705078125	1.520018798828125	0.48901318359375	2.3538056640625	1.734282836914062	0.528111572265625	2.328623291015625	1.695892517089844	0.545869140625	2.23535595703125	1.698469055175781	0.6549892578124999	2.044850708007813	1.669870666503906	0.85478271484375	1.852335083007812	1.654201293945313	0.9849877929687501	1.802314086914063	1.719885559082031	1.0353486328125	1.730688842773437	1.648771606445313	1.075218994140625	1.75557568359375	1.673277954101563	1.08146435546875	2.376979248046875	1.701517211914062	0.498984375	2.470810546875	1.7183818359375	0.40757177734375	2.628606689453125	1.698565673828125	0.17373974609375	2.7420322265625	1.684169555664063	-0.032587646484375	2.75514794921875	1.754188110351563	-0.1085367431640625
225	7.466666000000001	2.379629638671875	1.199645980834961	0.5086439208984375	2.35271337890625	1.376574829101562	0.4928092041015625	2.335252197265625	1.518895141601563	0.4844246826171875	2.3510625	1.732916381835937	0.5262186279296875	2.325927490234375	1.694595153808594	0.5445533447265625	2.237531982421875	1.70027783203125	0.6580369873046875	2.037489013671875	1.668804748535156	0.8489249267578125	1.83470654296875	1.651467102050781	0.9635311279296875	1.781301635742188	1.714426208496094	1.014399780273437	1.71369091796875	1.655837341308594	1.076344360351563	1.74520166015625	1.677331176757813	1.066317016601563	2.37242578125	1.700113586425781	0.4955596923828125	2.4625888671875	1.71806005859375	0.4002274169921875	2.6055478515625	1.696451843261719	0.1563011474609375	2.71129296875	1.679466552734375	-0.054590576171875	2.72694677734375	1.754170715332031	-0.1258367919921875
226	7.500000000000001	2.3782958984375	1.200127639770508	0.51119189453125	2.352496337890625	1.377175323486328	0.495200927734375	2.335150390625	1.519425048828125	0.48588232421875	2.351187255859375	1.733445678710937	0.52738134765625	2.32552490234375	1.695303833007813	0.545331787109375	2.234670654296875	1.700075012207031	0.656865478515625	2.037352172851563	1.661581726074219	0.8492221679687501	1.829774047851563	1.648121704101563	0.955364013671875	1.777871826171875	1.702177368164063	1.016880126953125	1.69858251953125	1.634751220703125	1.0485595703125	1.723370727539062	1.671273864746094	1.0458193359375	2.3729716796875	1.700461181640625	0.497233642578125	2.463865966796875	1.715436828613281	0.4021162109375	2.597811767578125	1.693808044433594	0.153188232421875	2.707540283203125	1.675952270507812	-0.05553662109375	2.72245166015625	1.752241638183594	-0.125217041015625
227	7.533333	2.382316162109375	1.202286880493164	0.5065369873046875	2.35714599609375	1.379201354980469	0.4912562255859375	2.34039013671875	1.521338684082031	0.4826492919921875	2.35361328125	1.734591796875	0.5271724853515625	2.32839208984375	1.695948120117188	0.5444490966796875	2.237030029296875	1.695870483398437	0.6553758544921875	2.03376025390625	1.652099304199219	0.8396031494140626	1.828278564453125	1.632066162109375	0.9479564208984375	1.777161743164063	1.688492248535156	1.007736450195313	1.692700805664062	1.628805786132812	1.040952758789063	1.722632934570312	1.666004699707031	1.035382202148438	2.37588330078125	1.702359069824219	0.4966961669921875	2.467427734375	1.717827758789062	0.4025762939453125	2.593477294921875	1.68946435546875	0.1507257080078125	2.69324755859375	1.666151733398437	-0.0619993896484375	2.707357421875	1.7440458984375	-0.1298001708984375
228	7.566666000000001	2.382035888671875	1.200836364746094	0.5067310791015625	2.358909912109375	1.377412567138672	0.4906505126953125	2.342835693359375	1.519081420898437	0.4803590087890625	2.355923583984375	1.732954833984375	0.5182362060546875	2.3309482421875	1.694926147460937	0.5367669677734375	2.2407890625	1.699110229492188	0.6480396728515625	2.039844482421875	1.648113159179688	0.8316998291015625	1.827992431640625	1.631352172851563	0.9259097900390625	1.779640991210937	1.669014770507812	1.000461547851563	1.692389282226562	1.617156005859375	1.038228637695312	1.73429052734375	1.635307495117188	1.028040405273438	2.37799755859375	1.699951171875	0.4887000732421875	2.4745205078125	1.718017822265625	0.4007784423828125	2.5966689453125	1.680222778320313	0.1492000732421875	2.69948583984375	1.648652954101562	-0.0601956787109375	2.702255126953125	1.729754516601563	-0.125104248046875
229	7.600000000000001	2.3834853515625	1.203044494628906	0.5081202392578125	2.359261474609375	1.379288238525391	0.4890479736328125	2.344281494140625	1.521154541015625	0.4785875244140625	2.35871142578125	1.73432958984375	0.5204805908203125	2.332976318359375	1.69621923828125	0.5378480224609375	2.240564453125	1.699585693359375	0.6474024658203125	2.035286376953125	1.645392333984375	0.8255321044921875	1.824906372070312	1.620571044921875	0.9216016845703126	1.7703173828125	1.64506640625	0.9974036865234375	1.689337036132813	1.5812998046875	1.030857788085938	1.721322265625	1.617842041015625	1.017427368164062	2.381068603515625	1.70159765625	0.4908035888671875	2.47934814453125	1.723682739257812	0.4056668701171875	2.603507568359375	1.672771362304688	0.1572069091796875	2.70735595703125	1.630299560546875	-0.0499049072265625	2.71193505859375	1.708291748046875	-0.1185194091796875
230	7.633332999999999	2.38272607421875	1.204892883300781	0.5074588623046875	2.356011962890625	1.380864776611328	0.4896268310546875	2.33979638671875	1.522693115234375	0.4811263427734375	2.35029296875	1.73613818359375	0.5225533447265625	2.325521728515625	1.697548889160156	0.5402305908203126	2.234212890625	1.698409545898437	0.6507110595703125	2.033680419921875	1.634690551757813	0.8309818115234375	1.823759033203125	1.602020263671875	0.9255653076171875	1.774810791015625	1.618490478515625	1.007140014648437	1.689478271484375	1.560506164550781	1.040215454101562	1.721588623046875	1.589124755859375	1.022776000976563	2.3730087890625	1.703827026367188	0.4927073974609375	2.472984130859375	1.726386657714844	0.4097440185546875	2.596433349609375	1.667643310546875	0.1627364501953125	2.700146240234375	1.618655883789063	-0.0429383544921875	2.72358203125	1.680254455566406	-0.123332275390625
231	7.666666	2.383357177734375	1.207333465576172	0.5084158935546875	2.35632275390625	1.383349243164063	0.4888135986328125	2.339498046875	1.52521875	0.4786302490234375	2.3542998046875	1.7378720703125	0.5243592529296875	2.32811083984375	1.699548583984375	0.5407352294921876	2.233760009765625	1.698101440429687	0.6489171142578125	2.035391967773438	1.627378173828125	0.8296282958984375	1.8288759765625	1.586056274414062	0.9290833740234375	1.775614013671875	1.606020751953125	1.007282104492188	1.703860595703125	1.528513793945312	1.032145874023437	1.733942138671875	1.559709106445312	1.028646850585937	2.376965087890625	1.705492797851563	0.4944217529296875	2.479764892578125	1.722423828125	0.4132664794921875	2.604369873046875	1.659173828125	0.1674561767578125	2.708614990234375	1.606408203125	-0.037430419921875	2.74997607421875	1.658150756835937	-0.117755859375
232	7.7	2.382401611328125	1.202913436889648	0.5125650634765625	2.3562783203125	1.378718078613281	0.4937711181640625	2.338453125	1.520013732910156	0.4822298583984375	2.351893310546875	1.732366760253906	0.5272796630859375	2.3259765625	1.69402490234375	0.5436900634765625	2.23167626953125	1.690969970703125	0.6514254150390625	2.039861328125	1.611258911132813	0.8344351806640625	1.842377563476562	1.55484912109375	0.9430897216796875	1.78990576171875	1.60139794921875	1.009313354492188	1.713570434570312	1.533480529785156	1.045060180664062	1.737299072265625	1.561031005859375	1.036953247070312	2.374734130859375	1.700118835449219	0.4975308837890625	2.477436279296875	1.71793896484375	0.4169593505859375	2.608576171875	1.644729370117187	0.1781932373046875	2.718275634765625	1.583667846679687	-0.02080615234375	2.765843994140625	1.631600158691406	-0.0997237548828125
233	7.733333000000001	2.384207763671875	1.203060668945312	0.5150078125000001	2.3567998046875	1.377851165771484	0.49346484375	2.342697509765625	1.5194091796875	0.485373779296875	2.351374755859375	1.732117309570313	0.526887939453125	2.32575732421875	1.693728576660156	0.5432548828125	2.22910986328125	1.683564758300781	0.647905517578125	2.050434814453125	1.601638610839844	0.84176318359375	1.85600244140625	1.544559265136719	0.9541396484375	1.830808959960937	1.571639831542969	1.0429443359375	1.745343139648438	1.53997900390625	0.985096923828125	1.773520629882813	1.528710021972656	1.055216064453125	2.37545263671875	1.699849914550781	0.498388671875	2.47992822265625	1.716446960449219	0.420472412109375	2.62054150390625	1.63961474609375	0.189273193359375	2.73797705078125	1.575537048339844	-0.00349951171875	2.788409912109375	1.616808410644531	-0.0840108642578125
234	7.766666	2.38384033203125	1.203704788208008	0.510107421875	2.3582333984375	1.378113372802734	0.490910888671875	2.345679443359375	1.519167114257812	0.48443798828125	2.352876708984375	1.731685241699219	0.5211435546875	2.32752587890625	1.693708862304688	0.538127685546875	2.230946533203125	1.68744775390625	0.642150390625	2.05855419921875	1.602544006347656	0.838393310546875	1.879559448242188	1.536229797363281	0.967642822265625	1.853755493164063	1.560672302246094	1.056505615234375	1.770107666015625	1.4946142578125	1.069677978515625	1.798900146484375	1.530513000488281	1.082417236328125	2.377163818359375	1.699112487792969	0.493621337890625	2.480988037109375	1.721099426269531	0.4173173828125	2.633411376953125	1.638573364257812	0.197596923828125	2.760915771484375	1.569777587890625	0.014551025390625	2.8154677734375	1.598413879394531	-0.06805273437500001
235	7.8	2.38276220703125	1.204692901611328	0.510259765625	2.357605224609375	1.378293579101562	0.49030908203125	2.342708984375	1.518289001464844	0.480328857421875	2.350234375	1.730392395019531	0.5136767578125	2.3242314453125	1.693025695800781	0.53041552734375	2.22486474609375	1.687280944824219	0.6309370117187501	2.086260009765625	1.5981025390625	0.849148681640625	1.907584106445313	1.536565124511719	0.9794033203125	1.86051416015625	1.567354064941406	1.056321533203125	1.795119995117187	1.499804534912109	1.10725390625	1.853269897460937	1.534008361816406	1.097887451171875	2.37500830078125	1.697365905761719	0.487546875	2.480078125	1.723336669921875	0.41528369140625	2.6447294921875	1.642218688964844	0.20564990234375	2.7822548828125	1.574584899902344	0.030913330078125	2.840836181640625	1.599814575195313	-0.0494500732421875
236	7.833333000000001	2.379804443359375	1.202001525878906	0.513533447265625	2.354400390625	1.376224975585937	0.493857421875	2.339357666015625	1.516723510742187	0.484184814453125	2.34329345703125	1.729657165527344	0.517703369140625	2.3188740234375	1.691529602050781	0.53556591796875	2.223934814453125	1.690002990722656	0.641091064453125	2.083067138671875	1.596436889648438	0.857206298828125	1.93707275390625	1.511800964355469	1.013953125	1.892512084960938	1.564142517089844	1.080422607421875	1.82027734375	1.508798156738281	1.137279052734375	1.868989379882813	1.5261044921875	1.127993896484375	2.36775244140625	1.697145080566406	0.490341552734375	2.47015576171875	1.718827880859375	0.41225048828125	2.65419921875	1.641451782226563	0.21649267578125	2.802770751953125	1.576111694335937	0.048994384765625	2.864190673828125	1.612273864746094	-0.0253037109375
237	7.866665999999999	2.3792177734375	1.201225555419922	0.515287841796875	2.35575439453125	1.375093383789062	0.494971923828125	2.339043212890625	1.514610778808594	0.48111669921875	2.3414912109375	1.727432556152344	0.511030029296875	2.316502685546875	1.689695434570313	0.528522705078125	2.215672607421875	1.686686157226562	0.627778564453125	2.094966796875	1.607126281738281	0.860031005859375	1.965927368164063	1.530546203613281	1.033827392578125	1.9216552734375	1.55960205078125	1.113092529296875	1.8490546875	1.497232147216797	1.160861083984375	1.907280517578125	1.513787353515625	1.149897705078125	2.366945068359375	1.694596557617188	0.485279541015625	2.47120947265625	1.719240478515625	0.411310302734375	2.66604150390625	1.645471801757812	0.226113037109375	2.828878173828125	1.584031860351562	0.07192675781250001	2.88947705078125	1.624895690917969	-0.0001358642578125
238	7.899999999999999	2.37465380859375	1.199681365966797	0.5180634765625	2.351090087890625	1.372633880615235	0.49647705078125	2.335784912109375	1.511775054931641	0.483211669921875	2.334915283203125	1.724186279296875	0.5094853515625	2.310701171875	1.686505981445312	0.527618408203125	2.21240625	1.693901245117188	0.62833740234375	2.098907958984375	1.619092163085937	0.864430419921875	1.988024536132813	1.54993505859375	1.05205859375	1.936085815429688	1.596677001953125	1.116317626953125	1.885315673828125	1.533458374023438	1.18540673828125	1.952473876953125	1.547283813476563	1.172220947265625	2.3606953125	1.691477416992187	0.48428955078125	2.46297314453125	1.721950805664062	0.4106728515625	2.667243408203125	1.659698608398438	0.23332763671875	2.8382490234375	1.60797119140625	0.08603344726562499	2.8983974609375	1.636924560546875	0.0086295166015625
239	7.933333	2.3781201171875	1.197967224121094	0.516801025390625	2.3545712890625	1.372279113769531	0.49635791015625	2.338669189453125	1.512339904785156	0.483276123046875	2.33784130859375	1.725685546875	0.5135986328125	2.313752197265625	1.687385803222656	0.531479248046875	2.2122138671875	1.679109924316406	0.6302421875000001	2.10169775390625	1.61996044921875	0.87421240234375	1.99882080078125	1.565979370117188	1.072958740234375	1.942801147460937	1.629495422363281	1.117258544921875	1.897822021484375	1.568519470214844	1.193163818359375	1.959195922851563	1.569948791503906	1.191434814453125	2.36351220703125	1.693258605957031	0.487306884765625	2.46650048828125	1.718952941894531	0.4113330078125	2.67927490234375	1.664924194335938	0.2383720703125	2.85738671875	1.620107727050781	0.094791015625	2.916052978515625	1.661035339355469	0.020806640625
240	7.966666000000001	2.381249755859375	1.20127734375	0.5137802734375	2.354319580078125	1.376350860595703	0.493646240234375	2.336939208984375	1.517344543457031	0.4822060546875	2.33928173828125	1.732061340332031	0.51312451171875	2.3153701171875	1.693692749023437	0.53196533203125	2.220514892578125	1.686161560058594	0.638505615234375	2.09929443359375	1.644554992675781	0.883099609375	1.997777221679687	1.609721252441406	1.088515380859375	1.94016455078125	1.6655830078125	1.141607666015625	1.914517944335937	1.592997802734375	1.21731787109375	1.966193115234375	1.57243505859375	1.20608251953125	2.363795166015625	1.699233032226563	0.485635498046875	2.463808837890625	1.715891052246094	0.40203466796875	2.6839814453125	1.674511169433594	0.2318115234375	2.867789794921875	1.640050109863281	0.0900009765625	2.943662353515625	1.694117919921875	0.044682861328125
241	8	2.3812548828125	1.195846984863281	0.516668212890625	2.354493896484375	1.370846954345703	0.494462158203125	2.3366318359375	1.511705169677734	0.480828369140625	2.34100390625	1.726405883789063	0.512883544921875	2.31614208984375	1.688231323242187	0.5309794921875	2.2157216796875	1.683095336914063	0.632608154296875	2.096829345703125	1.654817626953125	0.880486572265625	1.986805053710937	1.628291137695312	1.082958984375	1.938873291015625	1.66879443359375	1.1560068359375	1.892808837890625	1.642252197265625	1.250088623046875	1.948878540039062	1.641662109375	1.20875732421875	2.36575732421875	1.693363403320312	0.485795654296875	2.46824609375	1.709308715820312	0.404926025390625	2.691936279296875	1.689936157226563	0.234974853515625	2.87858642578125	1.67379541015625	0.09328491210937501	2.932244140625	1.727265869140625	0.02247998046875
242	8.033332999999999	2.381154541015625	1.200952758789062	0.509422119140625	2.3510498046875	1.37650830078125	0.487150146484375	2.33404833984375	1.518694091796875	0.477768798828125	2.33649267578125	1.734044799804688	0.514313720703125	2.31198291015625	1.69503076171875	0.53190185546875	2.2152744140625	1.684185913085937	0.63781640625	2.074528076171875	1.670119506835937	0.877194091796875	1.954309692382812	1.65777294921875	1.07683056640625	1.922177490234375	1.683404907226563	1.16456591796875	1.890884155273437	1.711375732421875	1.264857666015625	1.935277465820312	1.692284057617187	1.1972333984375	2.3615517578125	1.701606811523438	0.486245361328125	2.4609033203125	1.712583740234375	0.399541015625	2.68638037109375	1.709783325195313	0.22803564453125	2.86682958984375	1.705897338867187	0.075489990234375	2.9153544921875	1.77375537109375	0.012854736328125
243	8.066666000000001	2.38373681640625	1.198228759765625	0.5096513671875	2.353031982421875	1.373864929199219	0.490955078125	2.335838134765625	1.516007751464844	0.48451513671875	2.33999169921875	1.730971130371094	0.521527587890625	2.3161640625	1.691984130859375	0.539919189453125	2.22235595703125	1.683120300292969	0.648349609375	2.076743408203125	1.678340515136719	0.884754150390625	1.951012329101562	1.673803344726562	1.080949951171875	1.919031860351563	1.703977355957031	1.16714697265625	1.866381103515625	1.744359924316406	1.25309619140625	1.899763549804687	1.728099548339844	1.1842724609375	2.363863037109375	1.698627990722656	0.4924443359375	2.4563447265625	1.707562744140625	0.398467041015625	2.678779052734375	1.717014099121094	0.223846923828125	2.84095654296875	1.726992736816406	0.052660888671875	2.888452880859375	1.799299560546875	-0.005397216796875
244	8.100000000000001	2.38024560546875	1.199326751708984	0.510701904296875	2.3493994140625	1.375749816894531	0.4908408203125	2.332606201171875	1.518663391113281	0.48400927734375	2.3394541015625	1.734522644042969	0.522009033203125	2.3151484375	1.69554248046875	0.5404677734375	2.220084716796875	1.688257568359375	0.64890087890625	2.06861083984375	1.69086669921875	0.883325927734375	1.928640625	1.69110009765625	1.071178955078125	1.88720703125	1.721322509765625	1.15381884765625	1.841560302734375	1.760017517089844	1.24509033203125	1.8718505859375	1.753946838378906	1.16498193359375	2.3629248046875	1.701852966308594	0.492531982421875	2.453849853515625	1.711713012695312	0.396201904296875	2.669105712890625	1.726030456542969	0.210885498046875	2.813661376953125	1.744768371582031	0.023719482421875	2.87875	1.812678833007813	-0.0223052978515625
245	8.133333	2.380572509765625	1.196097503662109	0.510417236328125	2.3559912109375	1.373945007324219	0.495451416015625	2.337534423828125	1.516393798828125	0.484855712890625	2.344019287109375	1.732003173828125	0.5240634765625	2.3196025390625	1.69292236328125	0.54213232421875	2.22466162109375	1.690144409179688	0.6508427734375	2.058781982421875	1.708167358398438	0.874526123046875	1.902758056640625	1.7245068359375	1.0484453125	1.8674609375	1.74577099609375	1.13652294921875	1.811390014648437	1.776944213867187	1.22478857421875	1.841876708984375	1.761536865234375	1.155989501953125	2.36770947265625	1.6995087890625	0.494585205078125	2.45864990234375	1.7118916015625	0.398598388671875	2.661324951171875	1.735639038085937	0.200587158203125	2.796267578125	1.762284790039062	0.0073607177734375	2.855779296875	1.843775146484375	-0.02056494140625
246	8.166665999999999	2.376065673828125	1.197402908325195	0.513905517578125	2.35379443359375	1.375103393554687	0.500700927734375	2.33423046875	1.51677197265625	0.488149169921875	2.34633349609375	1.732037231445313	0.5237849121093749	2.321203125	1.693982666015625	0.542611328125	2.224614501953125	1.697183166503906	0.6492177734375	2.05233642578125	1.712198303222656	0.8670842285156251	1.874333862304687	1.730515991210937	1.0170263671875	1.832855834960937	1.755219299316406	1.10107275390625	1.764680541992188	1.793457885742187	1.17669970703125	1.804576538085938	1.770892639160156	1.117549560546875	2.36888134765625	1.69862060546875	0.494718017578125	2.45915625	1.715323425292969	0.3993544921875	2.651451171875	1.739714782714844	0.192584228515625	2.754252197265625	1.773414672851563	-0.017625	2.81906982421875	1.849150512695312	-0.04851171875
247	8.199999999999999	2.378830078125	1.194914749145508	0.5143074951171875	2.35697802734375	1.373727874755859	0.5014241943359375	2.33704248046875	1.516128540039062	0.4883363037109375	2.34925244140625	1.731711791992188	0.5292994384765625	2.323704833984375	1.693067504882813	0.5470748291015625	2.22844091796875	1.695596435546875	0.6559803466796875	2.038048706054687	1.717446411132812	0.8597735595703125	1.854718017578125	1.744396240234375	1.003966918945312	1.800474609375	1.762618286132812	1.082883422851562	1.75121142578125	1.783633056640625	1.178260131835938	1.75153955078125	1.75100146484375	1.086569213867187	2.3721728515625	1.6987392578125	0.4995377197265625	2.462164306640625	1.71092236328125	0.4021883544921875	2.629370849609375	1.739460815429688	0.1731141357421875	2.744668212890625	1.76784765625	-0.0328792724609375	2.78879541015625	1.860057495117188	-0.05667626953125
248	8.233333000000002	2.37772509765625	1.195213882446289	0.5156240234375	2.35796044921875	1.373018920898438	0.50441650390625	2.34097216796875	1.514937133789062	0.49411328125	2.350697021484375	1.729795532226563	0.53049560546875	2.325460693359375	1.691582641601562	0.548611328125	2.229487060546875	1.69897216796875	0.655212890625	2.03086572265625	1.713857421875	0.8486516113281251	1.832155517578125	1.746242309570313	0.9660009765624999	1.79109619140625	1.761396484375	1.05228466796875	1.732677612304687	1.799703369140625	1.13539013671875	1.752357666015625	1.772831298828125	1.06569140625	2.37410107421875	1.696678344726563	0.501920654296875	2.464351318359375	1.7130078125	0.40680224609375	2.6206220703125	1.739032470703125	0.172415771484375	2.71563037109375	1.771779663085937	-0.041102783203125	2.7217119140625	1.85722314453125	-0.10038330078125
249	8.266666000000001	2.378181884765625	1.195164642333984	0.5190803222656249	2.359676025390625	1.373270141601562	0.507878662109375	2.34353076171875	1.5154091796875	0.497446044921875	2.35608154296875	1.730614501953125	0.532062744140625	2.33080517578125	1.6927529296875	0.55096533203125	2.235587890625	1.70176806640625	0.6582939453125	2.0318125	1.714916442871094	0.846798095703125	1.824921630859375	1.741472412109375	0.9511796875	1.758759765625	1.745631225585937	1.021768310546875	1.667780639648438	1.763083068847656	1.078569580078125	1.728445190429688	1.759015319824219	1.034294921875	2.3786201171875	1.697028625488281	0.503261474609375	2.46618310546875	1.711636657714844	0.405228759765625	2.61218310546875	1.731585083007813	0.16342919921875	2.697865234375	1.758221069335937	-0.0550650634765625	2.6961904296875	1.837209838867187	-0.1231053466796875
250	8.300000000000001	2.374562255859375	1.190970458984375	0.5181973876953125	2.35487890625	1.368887725830078	0.5061278076171875	2.337786376953125	1.510856201171875	0.4949627685546875	2.348326171875	1.726288940429688	0.5287867431640625	2.32314794921875	1.688313903808594	0.5475892333984375	2.226707763671875	1.697030090332031	0.6538402099609375	2.02066650390625	1.709313720703125	0.8399117431640625	1.81223681640625	1.734670288085937	0.9414771728515625	1.744886108398437	1.738587951660156	1.010942993164063	1.65284228515625	1.755512268066406	1.066160766601562	1.713987060546875	1.751711853027344	1.022466430664063	2.371417236328125	1.692758666992187	0.5003634033203125	2.45981005859375	1.707598571777344	0.4031185302734375	2.607827880859375	1.727421936035156	0.1625482177734375	2.695022216796875	1.753618713378906	-0.055392822265625	2.69234716796875	1.831832092285156	-0.1242872314453125
251	8.333333	2.37952392578125	1.193216247558594	0.5167340087890625	2.359922119140625	1.370587799072266	0.5052886962890625	2.3436904296875	1.512282104492187	0.4955023193359375	2.357407470703125	1.726067626953125	0.5337164306640625	2.33176220703125	1.688208740234375	0.5516778564453125	2.232413818359375	1.694083740234375	0.6547572021484375	2.009991088867188	1.695650634765625	0.8198155517578125	1.790422241210937	1.715468505859375	0.8935738525390625	1.72361083984375	1.725443969726562	0.9625081787109375	1.634037109375	1.75037158203125	1.018050903320312	1.6917041015625	1.738836303710937	0.9721400146484375	2.3799072265625	1.692913330078125	0.5046700439453125	2.464425048828125	1.705930297851562	0.4043592529296875	2.59335107421875	1.709122314453125	0.1533275146484375	2.668874755859375	1.719104736328125	-0.0694210205078125	2.64312158203125	1.788564208984375	-0.1423016357421875
252	8.366665999999999	2.383690185546875	1.193431762695313	0.5156977539062499	2.3612138671875	1.371529937744141	0.50527099609375	2.341607421875	1.5135751953125	0.4951025390625	2.359337646484375	1.72771533203125	0.536467529296875	2.332760986328125	1.689905944824219	0.5539221191406249	2.2357119140625	1.693771362304688	0.660344482421875	1.99904736328125	1.685033874511719	0.8069340820312501	1.778485717773437	1.695610717773437	0.8836645507812499	1.704199340820312	1.706011901855469	0.945248779296875	1.6094365234375	1.7330654296875	0.9916044921875	1.66336328125	1.708974182128906	0.94376806640625	2.381437255859375	1.694344970703125	0.506895263671875	2.471193359375	1.706950561523437	0.4101796875	2.561495361328125	1.696953430175781	0.1413232421875	2.637613525390625	1.688543579101562	-0.0826732177734375	2.62736865234375	1.769530883789062	-0.14791162109375
253	8.399999999999999	2.3815009765625	1.194307495117187	0.517774169921875	2.359852783203125	1.37138037109375	0.505886474609375	2.343682861328125	1.513155395507813	0.49765380859375	2.35902099609375	1.726556457519531	0.5371640625	2.332863525390625	1.688848083496094	0.554673828125	2.23635693359375	1.693357849121094	0.6604521484375	1.99595458984375	1.665429077148437	0.79505712890625	1.771162231445313	1.663178649902344	0.8541171875	1.70403271484375	1.678490661621094	0.921727783203125	1.634888916015625	1.696874328613281	1.003010498046875	1.65889013671875	1.678604675292969	0.918958251953125	2.3814794921875	1.693357482910156	0.5081513671875	2.4727451171875	1.708100036621094	0.414224365234375	2.553506103515625	1.687004150390625	0.144680908203125	2.62244970703125	1.669279846191406	-0.07967114257812501	2.64752587890625	1.748214782714844	-0.1424095458984375
254	8.433333000000001	2.38516943359375	1.197172485351563	0.513109375	2.3622724609375	1.373932708740234	0.5022568359375	2.34622509765625	1.515644836425781	0.495981689453125	2.362130859375	1.728499328613281	0.536724609375	2.336391357421875	1.690680419921875	0.5544453125	2.24181787109375	1.690930847167969	0.661814697265625	2.001472778320312	1.647762023925781	0.79171484375	1.776147827148437	1.633044372558594	0.845604248046875	1.704942749023437	1.655648376464844	0.906497802734375	1.640385620117188	1.674113525390625	0.99128173828125	1.662371337890625	1.660912902832031	0.90225439453125	2.3840126953125	1.695581970214844	0.5070615234375	2.47070458984375	1.707676940917969	0.408753173828125	2.54600048828125	1.661486572265625	0.141129150390625	2.609706298828125	1.622891906738281	-0.0818441162109375	2.642233642578125	1.708016357421875	-0.1314921875
255	8.466666	2.384846435546875	1.197337127685547	0.516121337890625	2.36311962890625	1.373702728271484	0.501298828125	2.349046875	1.515318725585937	0.49300537109375	2.367209716796875	1.727772399902344	0.53326513671875	2.34128125	1.690274108886719	0.55119921875	2.248360107421875	1.68780419921875	0.659709228515625	2.011592529296875	1.6341513671875	0.791431640625	1.7856572265625	1.611511535644531	0.83813427734375	1.7149345703125	1.611535705566406	0.903412841796875	1.635197509765625	1.61913134765625	0.9758581542968749	1.668651977539062	1.606115539550781	0.90125146484375	2.388539794921875	1.694656555175781	0.50353662109375	2.474547607421875	1.702360168457031	0.40443603515625	2.5464541015625	1.657787536621094	0.136024169921875	2.60677294921875	1.620569458007812	-0.087775146484375	2.6652578125	1.685663757324219	-0.1432828369140625
256	8.5	2.383171875	1.1985205078125	0.5129892578125	2.35988427734375	1.373893981933594	0.497542236328125	2.344678466796875	1.514783569335937	0.48889599609375	2.359619873046875	1.726130493164062	0.531461669921875	2.3341552734375	1.688250732421875	0.548698486328125	2.24265380859375	1.681721923828125	0.657477783203125	2.011271728515625	1.61183447265625	0.7887902832031251	1.787770385742188	1.5801630859375	0.837219482421875	1.726368530273438	1.567041259765625	0.909641845703125	1.656697998046875	1.558823974609375	0.991171875	1.681883422851562	1.563907104492188	0.9101884765625	2.381537841796875	1.693765380859375	0.501668701171875	2.47281103515625	1.708587890625	0.4090087890625	2.540788818359375	1.642801635742188	0.145178955078125	2.5987548828125	1.587837890625	-0.07454443359375	2.67614794921875	1.61980419921875	-0.1348734130859375
257	8.533332999999999	2.38424951171875	1.199363830566406	0.515589111328125	2.3610947265625	1.373672149658203	0.497430908203125	2.348462158203125	1.514213439941406	0.489642578125	2.362422119140625	1.724114196777344	0.53462646484375	2.33667431640625	1.686237854003906	0.550786865234375	2.242367919921875	1.674291381835938	0.655796630859375	2.023341796875	1.586327941894531	0.7945957031250001	1.802329345703125	1.54323779296875	0.84055322265625	1.743923583984375	1.524456665039063	0.9136259765625	1.659866088867187	1.519399353027344	0.9797470703125	1.705168090820312	1.514937744140625	0.9211728515625	2.384906494140625	1.692208312988281	0.5051315917968749	2.47723291015625	1.706491394042969	0.414291015625	2.55611376953125	1.62151220703125	0.16052880859375	2.622790771484375	1.550594299316406	-0.050861572265625	2.681091552734375	1.593453491210937	-0.123786865234375
258	8.566666000000001	2.3849814453125	1.2003330078125	0.51785693359375	2.361205810546875	1.375499084472656	0.502033447265625	2.34791943359375	1.516617919921875	0.495662353515625	2.359929443359375	1.727804443359375	0.5392783203125	2.33519482421875	1.689465942382812	0.556480712890625	2.24482861328125	1.673232055664063	0.66508154296875	2.03369580078125	1.573470947265625	0.81014892578125	1.823145385742188	1.505735626220703	0.87585791015625	1.7657607421875	1.496641021728516	0.952019287109375	1.682345458984375	1.499936981201172	1.01973779296875	1.727475219726563	1.485723022460937	0.962455078125	2.3821025390625	1.695964233398437	0.509158935546875	2.475109375	1.706113037109375	0.417712158203125	2.56032958984375	1.605088745117187	0.17074609375	2.632310546875	1.520825439453125	-0.0349525146484375	2.682044677734375	1.551256103515625	-0.1200335693359375
259	8.600000000000001	2.38197412109375	1.199089111328125	0.5155400390625	2.35802099609375	1.374762084960937	0.4986708984375	2.344104736328125	1.516246948242188	0.49086376953125	2.356509765625	1.7280107421875	0.535305908203125	2.3316162109375	1.68952685546875	0.55243896484375	2.2409111328125	1.672875	0.661344970703125	2.038430541992188	1.570074829101562	0.817987060546875	1.835001708984375	1.495622406005859	0.8997392578125	1.773785034179687	1.486938507080078	0.973343994140625	1.718851318359375	1.478211944580078	1.065765869140625	1.743304809570313	1.436662689208984	0.9866787109375	2.37871484375	1.696116455078125	0.504988037109375	2.474018310546875	1.705762329101562	0.4152109375	2.57045703125	1.596032836914063	0.175067626953125	2.65115234375	1.504505401611328	-0.02514892578125	2.7149111328125	1.514408813476563	-0.1060780029296875
260	8.633333	2.378506591796875	1.20180680847168	0.5148701171875	2.352862548828125	1.376790954589844	0.497049072265625	2.338378662109375	1.517950927734375	0.489504150390625	2.35148974609375	1.729770324707031	0.53132421875	2.32718359375	1.691498291015625	0.5494697265625	2.239843505859375	1.676034851074219	0.660905029296875	2.06063427734375	1.566486755371094	0.838913818359375	1.865642211914063	1.485384979248047	0.932720947265625	1.81924365234375	1.459575134277344	1.01262841796875	1.743773193359375	1.439317016601563	1.0866806640625	1.796511474609375	1.4176171875	1.0293232421875	2.37291162109375	1.697664855957031	0.500823486328125	2.46858447265625	1.701307495117188	0.41137353515625	2.593751220703125	1.587867004394531	0.18740087890625	2.684949951171875	1.493348327636719	-0.0062705078125	2.75370654296875	1.504494445800781	-0.08255261230468749
261	8.666665999999999	2.37907568359375	1.200809478759766	0.5147266845703125	2.3554833984375	1.375436584472656	0.4973016357421875	2.34125830078125	1.516002685546875	0.4884459228515625	2.3495595703125	1.728534973144531	0.5230037841796875	2.326043701171875	1.69052978515625	0.5422213134765625	2.238657958984375	1.681325561523437	0.6536229248046875	2.097796142578125	1.56487158203125	0.8581341552734375	1.909002197265625	1.477787261962891	0.9569627685546875	1.86513330078125	1.451414947509766	1.037674194335938	1.792081909179688	1.429922607421875	1.113196166992187	1.844929443359375	1.427197875976562	1.063469116210938	2.371773193359375	1.696009033203125	0.4938455810546875	2.469413818359375	1.704427734375	0.4076307373046875	2.610451416015625	1.5853916015625	0.1977720947265625	2.715838134765625	1.485355804443359	0.0154794921875	2.79560693359375	1.507693115234375	-0.0455750732421875
262	8.699999999999999	2.380327880859375	1.199311935424805	0.5111695556640625	2.356197021484375	1.373777160644531	0.4939400634765625	2.34320068359375	1.514488952636719	0.4870943603515625	2.3486240234375	1.727331420898437	0.5194400634765625	2.325233154296875	1.68929931640625	0.5386827392578125	2.23624853515625	1.685225036621094	0.6490108642578125	2.107559814453125	1.564442443847656	0.8587467041015625	1.942537109375	1.465347595214844	0.9847552490234375	1.899237426757812	1.456607391357422	1.069443725585937	1.827317016601562	1.45467333984375	1.148890991210938	1.869790283203125	1.432612182617187	1.091265991210937	2.371641845703125	1.694762023925781	0.4910125732421875	2.47016259765625	1.711587219238281	0.4071810302734375	2.62789599609375	1.58893896484375	0.2120250244140625	2.7512509765625	1.485286926269531	0.0437432861328125	2.82341455078125	1.507317626953125	-0.026142578125
263	8.733333000000002	2.3808271484375	1.195822814941406	0.518619384765625	2.3573896484375	1.370123931884766	0.499273193359375	2.341256103515625	1.510094451904297	0.48680908203125	2.349729248046875	1.72272265625	0.51961083984375	2.32447802734375	1.685241943359375	0.5375129394531249	2.229064453125	1.680349731445312	0.6422563476562499	2.121791259765625	1.568772094726563	0.868421142578125	1.9665849609375	1.470472503662109	1.006829833984375	1.91366064453125	1.468558013916016	1.086296630859375	1.861626098632813	1.468025024414062	1.179975341796875	1.905874145507813	1.436008178710938	1.128900634765625	2.373509033203125	1.689640991210938	0.492447998046875	2.47636767578125	1.706671875	0.41408837890625	2.65535107421875	1.58709716796875	0.236202880859375	2.8055224609375	1.487545532226562	0.08857226562499999	2.865193359375	1.527071166992187	0.014749755859375
264	8.766666000000001	2.377296142578125	1.194454833984375	0.5198604736328125	2.3527587890625	1.369901885986328	0.5007176513671875	2.33510400390625	1.5106484375	0.4876412353515625	2.34383837890625	1.724840637207031	0.5202606201171875	2.318923828125	1.687048400878906	0.5389031982421875	2.225677734375	1.683735534667969	0.6469737548828125	2.12647314453125	1.577137084960937	0.8814354248046875	1.995743408203125	1.473732757568359	1.042306030273437	1.953579833984375	1.473080108642578	1.128742797851563	1.893836303710938	1.494083312988281	1.216130249023438	1.917141357421875	1.480012512207031	1.145771850585938	2.36724169921875	1.691556701660156	0.4923980712890625	2.4693681640625	1.704261657714844	0.4107816162109375	2.664772216796875	1.59713818359375	0.2392342529296875	2.82828662109375	1.507908447265625	0.0966497802734375	2.89272998046875	1.5293935546875	0.0184915771484375
265	8.800000000000001	2.370951171875	1.197786315917969	0.5244884033203125	2.34829345703125	1.373348175048828	0.5040035400390624	2.32881396484375	1.513344848632812	0.4862047119140625	2.3389228515625	1.727976806640625	0.5154713134765625	2.314013916015625	1.690594482421875	0.5349393310546875	2.21953466796875	1.683550170898438	0.6417672119140625	2.129457763671875	1.5915224609375	0.8859095458984375	2.018452392578125	1.502105621337891	1.068536254882813	1.956816162109375	1.534843505859375	1.134718383789062	1.9220419921875	1.478737335205078	1.220109008789062	1.95566015625	1.485832000732422	1.190045288085938	2.361880615234375	1.694154418945312	0.4878814697265625	2.463112060546875	1.705193725585938	0.4049036865234375	2.667580810546875	1.61209521484375	0.2357181396484375	2.8382509765625	1.534473754882812	0.09470690917968751	2.90536376953125	1.555003662109375	0.0185548095703125
266	8.833333	2.374714111328125	1.197563812255859	0.523601318359375	2.34999462890625	1.372572998046875	0.5017463378906249	2.329412841796875	1.512251586914062	0.483381591796875	2.33761669921875	1.7267412109375	0.51331787109375	2.3131748046875	1.689079833984375	0.532766845703125	2.21963134765625	1.673409362792969	0.63938623046875	2.126901611328125	1.59863720703125	0.88819873046875	2.035668701171875	1.529308471679688	1.089384765625	1.983643432617187	1.558951843261719	1.1645810546875	1.919861694335937	1.530292114257813	1.2467109375	1.969298583984375	1.537813415527344	1.20578955078125	2.360746337890625	1.693252868652344	0.485517578125	2.46158544921875	1.698991516113281	0.401655517578125	2.680912353515625	1.629016784667969	0.24040087890625	2.86407275390625	1.570737670898438	0.106134765625	2.92292724609375	1.597759704589844	0.0254010009765625
267	8.866665999999999	2.37333203125	1.198159255981445	0.519372314453125	2.34811083984375	1.374259887695312	0.502924560546875	2.32591796875	1.514526611328125	0.4876826171875	2.3320751953125	1.729113891601562	0.522056884765625	2.30868359375	1.690580932617187	0.5414802246093749	2.21741845703125	1.673076904296875	0.65037060546875	2.121825439453125	1.608666748046875	0.9019521484375	2.039681640625	1.553749267578125	1.112148193359375	1.979235229492188	1.62151416015625	1.14459130859375	1.950766235351562	1.565310302734375	1.232564453125	1.969373291015625	1.603177612304687	1.2174755859375	2.35488525390625	1.6964521484375	0.492771728515625	2.448817138671875	1.7072109375	0.401094482421875	2.67010595703125	1.647393310546875	0.23690576171875	2.85353271484375	1.597000610351563	0.09857421875	2.928163818359375	1.640609008789062	0.0410556640625
268	8.899999999999999	2.375745849609375	1.195487167358398	0.515261474609375	2.350239013671875	1.372651733398437	0.497671630859375	2.326073486328125	1.513228759765625	0.479560791015625	2.335087158203125	1.728264892578125	0.51932275390625	2.310524658203125	1.68943212890625	0.537497314453125	2.21545849609375	1.666810546875	0.64341748046875	2.110958251953125	1.630115356445312	0.8990400390625	2.006651611328125	1.5952509765625	1.10537890625	1.953619506835937	1.642795288085938	1.171337646484375	1.915222534179688	1.685455322265625	1.263921630859375	1.930996459960937	1.626185913085938	1.1997353515625	2.358098388671875	1.695693725585937	0.489536865234375	2.45213720703125	1.70372705078125	0.39642919921875	2.682556640625	1.663641967773438	0.235575439453125	2.8694912109375	1.628866821289062	0.09447119140625	2.937515625	1.676620239257812	0.031090576171875
269	8.933333000000001	2.3757470703125	1.197965713500976	0.525548828125	2.3490068359375	1.375197570800781	0.50707861328125	2.326079345703125	1.516476928710937	0.490798095703125	2.33564697265625	1.732508544921875	0.527120849609375	2.312215576171875	1.693725463867187	0.54705859375	2.225754638671875	1.684736328125	0.66233740234375	2.119825439453125	1.660459228515625	0.919411376953125	2.018001831054688	1.637630615234375	1.129136962890625	1.968384765625	1.679311401367187	1.201657958984375	1.929657348632813	1.64038720703125	1.107343994140625	1.94705859375	1.671036376953125	1.23263232421875	2.357421875	1.699588134765625	0.496643310546875	2.448209716796875	1.709389404296875	0.400188232421875	2.6701474609375	1.6880419921875	0.223663818359375	2.85433837890625	1.6700009765625	0.075271728515625	2.91317822265625	1.727134399414063	0.0101639404296875
270	8.966666	2.373452880859375	1.200052001953125	0.52449267578125	2.346494140625	1.37794155883789	0.50581884765625	2.32458447265625	1.520060546875	0.490509521484375	2.333134765625	1.736044738769531	0.5321357421875	2.309126220703125	1.696666748046875	0.550648681640625	2.2185830078125	1.6840146484375	0.663119384765625	2.09363525390625	1.674354614257813	0.913716552734375	1.98282568359375	1.665672729492187	1.120953857421875	1.950195922851562	1.698369384765625	1.20696728515625	1.9598505859375	1.722175109863281	1.10046435546875	1.8948583984375	1.700708251953125	1.204143310546875	2.355791015625	1.703700317382812	0.501367431640625	2.44465625	1.71088525390625	0.402217041015625	2.672622802734375	1.708309387207031	0.230382080078125	2.844242431640625	1.707545227050781	0.06528662109375	2.90219970703125	1.795247253417969	0.065533447265625
271	9	2.37734521484375	1.201745727539063	0.52304345703125	2.34549853515625	1.381215972900391	0.506909423828125	2.3203759765625	1.5247841796875	0.4943623046875	2.334244384765625	1.74164208984375	0.54301025390625	2.3095908203125	1.701707946777344	0.561034912109375	2.220829345703125	1.691553833007812	0.6772958984375	2.085686279296875	1.696489868164063	0.926392333984375	1.955421875	1.701528747558594	1.125385986328125	1.90226611328125	1.739564758300781	1.199428466796875	1.965810302734375	1.726268432617188	1.109604248046875	1.85679052734375	1.757509643554688	1.1866298828125	2.355830810546875	1.709485412597656	0.510381591796875	2.440143310546875	1.713022766113281	0.4051513671875	2.660474609375	1.71823095703125	0.218515869140625	2.82007958984375	1.730043884277344	0.0384573974609375	2.897801513671875	1.801680358886719	0.0267833251953125
272	9.033332999999999	2.37751123046875	1.202316452026367	0.521781005859375	2.34627978515625	1.381509613037109	0.5051865234375	2.32177197265625	1.524890380859375	0.492416015625	2.336002685546875	1.74128466796875	0.54114990234375	2.3109677734375	1.70154345703125	0.5588142089843749	2.2196396484375	1.696176879882813	0.67304931640625	2.0762373046875	1.711738037109375	0.916432373046875	1.921829345703125	1.726665771484375	1.09620947265625	1.898989990234375	1.76682177734375	1.183299072265625	1.92358544921875	1.75015771484375	1.076738037109375	1.835635375976562	1.76904248046875	1.1680419921875	2.357826416015625	1.709081909179687	0.50887060546875	2.44211572265625	1.71562353515625	0.404084228515625	2.66198583984375	1.73375927734375	0.218538818359375	2.79989599609375	1.765714233398437	0.0241661376953125	2.87730859375	1.836885375976562	0.009704711914062501
273	9.066666000000001	2.37695654296875	1.200143692016602	0.525641845703125	2.35280029296875	1.37902685546875	0.511971923828125	2.331722900390625	1.521627685546875	0.4991455078125	2.342096435546875	1.737746948242187	0.54053466796875	2.317615966796875	1.698592041015625	0.559003173828125	2.2253857421875	1.701376098632812	0.670919921875	2.066708740234375	1.727542236328125	0.900615234375	1.908372192382813	1.75148095703125	1.073072265625	1.86725048828125	1.804565795898438	1.14404736328125	1.904064453125	1.7673095703125	1.047726806640625	1.823959228515625	1.807603637695312	1.15334375	2.36461279296875	1.705123291015625	0.509897705078125	2.4508935546875	1.7202021484375	0.40922705078125	2.643650146484375	1.75422314453125	0.201108154296875	2.786730224609375	1.784177124023437	0.0128876953125	2.84458837890625	1.867627197265625	-0.014607666015625
274	9.100000000000001	2.376887451171875	1.198981658935547	0.5249931640625	2.352383544921875	1.378004791259765	0.511116943359375	2.332034912109375	1.520952026367187	0.499190185546875	2.34527197265625	1.7367197265625	0.542835693359375	2.320123291015625	1.697690795898438	0.560815185546875	2.227119873046875	1.702284545898437	0.672239990234375	2.048841796875	1.735993896484375	0.88643115234375	1.875775512695312	1.768025634765625	1.04305126953125	1.832359375	1.810851440429687	1.11952783203125	1.87570654296875	1.788978515625	1.021089111328125	1.7870947265625	1.801390380859375	1.123363525390625	2.3674990234375	1.704049926757813	0.5119462890624999	2.45269189453125	1.719395385742188	0.410198974609375	2.63216357421875	1.76071337890625	0.191361572265625	2.775593994140625	1.7958515625	0.0039716796875	2.78348388671875	1.874467041015625	-0.065665771484375
275	9.133333	2.37593017578125	1.197407806396484	0.526877197265625	2.355639404296875	1.377456146240234	0.516189208984375	2.3368115234375	1.520886474609375	0.5048710937500001	2.3521796875	1.73778662109375	0.543648193359375	2.32649755859375	1.699392700195312	0.56243505859375	2.23122216796875	1.706118774414062	0.6721096191406249	2.039231689453125	1.741296508789063	0.8744501953125	1.851268920898437	1.780750366210937	1.011534423828125	1.79818896484375	1.82558642578125	1.080594970703125	1.842336303710937	1.793042724609375	0.98532373046875	1.756243896484375	1.800015747070312	1.0886259765625	2.374227783203125	1.704126831054688	0.5135791015625	2.459066650390625	1.716021118164063	0.4108095703125	2.622658935546875	1.757131591796875	0.179279296875	2.747153564453125	1.793791748046875	-0.0213555908203125	2.7476064453125	1.877249755859375	-0.08585888671875
276	9.166665999999999	2.37587060546875	1.194013870239258	0.5249730224609375	2.354654052734375	1.373249359130859	0.5138802490234375	2.335260986328125	1.516045776367188	0.5024134521484375	2.35228076171875	1.7315283203125	0.5436507568359376	2.326236328125	1.693296875	0.5617662353515624	2.230471435546875	1.699413330078125	0.6703277587890625	2.025047241210938	1.7420166015625	0.8559031982421875	1.827279663085938	1.789217041015625	0.9739073486328125	1.766686889648438	1.834407470703125	1.035650024414063	1.809593505859375	1.769510620117188	0.9585635986328125	1.747183227539062	1.79535546875	1.073213012695313	2.374126953125	1.698145263671875	0.5134381103515625	2.456085205078125	1.709782348632813	0.4089627685546875	2.60067431640625	1.753793823242187	0.1668760986328125	2.72196484375	1.790431030273437	-0.0346658935546875	2.695063232421875	1.862858032226562	-0.1058988037109375
277	9.199999999999999	2.37717724609375	1.195261383056641	0.5248614501953125	2.35572265625	1.374346069335938	0.5122100830078125	2.33725439453125	1.517243347167969	0.5006644287109375	2.354260498046875	1.732863952636719	0.5410552978515625	2.32776513671875	1.694820983886719	0.5588973388671875	2.232445556640625	1.702673217773437	0.6677183837890625	2.010645629882812	1.738541198730469	0.8349136962890625	1.804523803710937	1.782143005371094	0.9391536865234374	1.744201171875	1.80459326171875	1.012508422851562	1.753639038085937	1.737314025878906	0.9266202392578125	1.693951049804687	1.793151611328125	1.027782592773437	2.37653271484375	1.699250244140625	0.5114237060546875	2.46445654296875	1.710706359863281	0.4119139404296875	2.581453857421875	1.73917626953125	0.1531998291015625	2.67736865234375	1.763121337890625	-0.06333642578125	2.66637841796875	1.851008544921875	-0.119871337890625
278	9.233333000000002	2.3807509765625	1.191779022216797	0.5252650146484374	2.358571533203125	1.369310668945313	0.5116121826171875	2.341837646484375	1.511437072753906	0.5017574462890625	2.357564697265625	1.726027465820313	0.5389339599609375	2.33187109375	1.688284118652344	0.5575203857421875	2.2374970703125	1.698178833007812	0.6655333251953125	2.010198974609375	1.724596130371094	0.8232794189453125	1.793341674804688	1.759463928222656	0.9018436279296875	1.734643676757812	1.78045849609375	0.9759591064453125	1.630090576171875	1.764732177734375	0.9508233642578126	1.690171020507812	1.767073913574219	0.9898153076171875	2.379474609375	1.692488159179688	0.5095902099609375	2.464117919921875	1.706296752929688	0.4088953857421875	2.5714033203125	1.729234680175781	0.1478201904296875	2.66222607421875	1.748286865234375	-0.06941198730468751	2.630869140625	1.827081481933594	-0.1300899658203125
279	9.266666000000001	2.38298974609375	1.191935791015625	0.52621630859375	2.361230224609375	1.369529571533203	0.5125810546875	2.34242822265625	1.511202331542969	0.50015625	2.36317333984375	1.72458447265625	0.541638916015625	2.33638916015625	1.687143005371094	0.5592790527343749	2.23880322265625	1.692435485839844	0.664740478515625	2.00285107421875	1.708139953613281	0.8108005371093751	1.780576904296875	1.745287170410156	0.87109033203125	1.714746337890625	1.770370910644531	0.9375537109375	1.62159765625	1.725100952148438	0.904606201171875	1.670408935546875	1.742460266113281	0.949689453125	2.384492919921875	1.691077758789063	0.51182275390625	2.47139892578125	1.705124572753906	0.413099609375	2.5524755859375	1.715032287597656	0.141929931640625	2.6191953125	1.723361572265625	-0.084534423828125	2.631515625	1.815100158691406	-0.1325653076171875
280	9.300000000000001	2.38327783203125	1.195164825439453	0.5231396484375	2.361983642578125	1.371610992431641	0.509131103515625	2.347868896484375	1.513205322265625	0.501068603515625	2.3645400390625	1.726009643554687	0.53984326171875	2.338178955078125	1.688638488769531	0.557379150390625	2.240843994140625	1.698334289550781	0.661484619140625	1.99836962890625	1.700101013183594	0.79361572265625	1.772248168945312	1.730358520507812	0.8344931640625	1.720733520507812	1.739472839355469	0.91525341796875	1.613842041015625	1.724495544433594	0.912271240234375	1.666695068359375	1.720303588867187	0.920859375	2.38675244140625	1.692667419433594	0.51104638671875	2.471954345703125	1.706810913085937	0.4119970703125	2.5494453125	1.700568298339844	0.14158203125	2.6184208984375	1.695103637695313	-0.0826912841796875	2.61850634765625	1.793084533691406	-0.1163658447265625
281	9.333333	2.385473388671875	1.194041656494141	0.522441162109375	2.36390478515625	1.370305267333984	0.50885205078125	2.349686767578125	1.511770294189453	0.50126123046875	2.36716552734375	1.724162353515625	0.54070849609375	2.3407041015625	1.686868286132813	0.55811865234375	2.242575439453125	1.695147216796875	0.661400146484375	1.998299926757813	1.690218383789063	0.789488525390625	1.770943481445312	1.7152900390625	0.8253955078125	1.709716552734375	1.715315307617188	0.899500732421875	1.602630004882813	1.70716455078125	0.8894279785156251	1.646208251953125	1.705517456054688	0.886234619140625	2.38920947265625	1.690869140625	0.51181103515625	2.473129150390625	1.702113403320312	0.411479736328125	2.542030517578125	1.684263671875	0.139556396484375	2.6005625	1.669302978515625	-0.08699365234375001	2.60142041015625	1.760003540039063	-0.1368455810546875
282	9.366665999999999	2.386094970703125	1.201474060058594	0.520597412109375	2.3648134765625	1.377687805175781	0.5044650878906251	2.35071337890625	1.51914697265625	0.4948798828125	2.37178759765625	1.730314331054688	0.53964501953125	2.344507080078125	1.693074645996094	0.55597314453125	2.24414794921875	1.697232055664063	0.657486572265625	1.997684326171875	1.662074279785156	0.776780029296875	1.76753759765625	1.661521911621094	0.803581787109375	1.699168334960937	1.682395751953125	0.8679521484375	1.599031982421875	1.696228332519531	0.905814697265625	1.664212768554687	1.65335009765625	0.878515380859375	2.39344482421875	1.697308776855469	0.51007275390625	2.48048828125	1.706858154296875	0.4121318359375	2.5458955078125	1.662627258300781	0.14215478515625	2.58709521484375	1.627838806152344	-0.086200927734375	2.595887451171875	1.717573608398438	-0.137175048828125
283	9.399999999999999	2.3903837890625	1.200813385009766	0.517595458984375	2.3679453125	1.377111328125	0.50150634765625	2.354049072265625	1.518830078125	0.492878662109375	2.37438427734375	1.73011181640625	0.53873681640625	2.347689453125	1.692501098632813	0.555362060546875	2.2500859375	1.69274365234375	0.659852783203125	2.007385498046875	1.644725341796875	0.783105224609375	1.77919580078125	1.633049926757812	0.823261962890625	1.70388330078125	1.652834594726563	0.879947021484375	1.610061645507812	1.66942578125	0.930970703125	1.658046020507812	1.642753173828125	0.880322265625	2.395735595703125	1.697439208984375	0.508477783203125	2.481572509765625	1.705484985351562	0.40912890625	2.534771484375	1.648696899414062	0.13845654296875	2.5658427734375	1.602999267578125	-0.08987866210937499	2.609540283203125	1.679310302734375	-0.144849365234375
284	9.433333000000001	2.3888623046875	1.202980804443359	0.517281982421875	2.36505126953125	1.377804748535156	0.499768798828125	2.35229833984375	1.518806396484375	0.4928349609375	2.370829345703125	1.729201782226562	0.5369401855468749	2.344331787109375	1.691814819335937	0.553462646484375	2.248050048828125	1.689828002929687	0.6579130859375	2.01181396484375	1.630127319335938	0.7846181640625	1.787584838867188	1.603898315429688	0.83116064453125	1.714237060546875	1.612287963867188	0.892053955078125	1.628785888671875	1.59316650390625	0.954219482421875	1.676760620117187	1.60952880859375	0.885967041015625	2.392556640625	1.696620971679688	0.507371826171875	2.48279833984375	1.708070922851562	0.413522705078125	2.54565576171875	1.638754150390625	0.1497978515625	2.564605712890625	1.58667431640625	-0.076951416015625	2.63109619140625	1.649225341796875	-0.124740478515625
285	9.466666	2.38416943359375	1.201545837402344	0.518270263671875	2.359897216796875	1.375598693847656	0.500392578125	2.347752685546875	1.516148864746094	0.494006591796875	2.3612451171875	1.726516906738281	0.536098388671875	2.33550048828125	1.688860961914063	0.5526665039062501	2.24185546875	1.686174743652344	0.6587666015625	2.01601513671875	1.613686462402344	0.7951708984375	1.794479736328125	1.58251171875	0.847013427734375	1.726491088867188	1.578576904296875	0.91373828125	1.652974487304687	1.545382995605469	0.984022216796875	1.693033813476563	1.566080688476562	0.917620361328125	2.383873779296875	1.694259582519531	0.5071611328125	2.47741943359375	1.712946655273437	0.41853173828125	2.548557861328125	1.630090393066406	0.16202001953125	2.60380615234375	1.561327880859375	-0.0531552734375	2.64886376953125	1.616845092773437	-0.1268175048828125
286	9.5	2.387626953125	1.201602432250977	0.52142724609375	2.36365771484375	1.375897583007812	0.502590576171875	2.349771484375	1.516388732910156	0.4936943359375	2.36463330078125	1.727228393554687	0.534800048828125	2.33830517578125	1.689837036132813	0.551288818359375	2.2431279296875	1.689481262207031	0.656371826171875	2.031025146484375	1.605639770507812	0.808356689453125	1.814644287109375	1.559955322265625	0.871658935546875	1.754018798828125	1.555699462890625	0.945328125	1.681559204101563	1.523796630859375	1.0175546875	1.722277954101562	1.544954772949219	0.955378173828125	2.38737255859375	1.694547180175781	0.506289306640625	2.4874111328125	1.711877197265625	0.424410400390625	2.578623046875	1.620162109375	0.176914794921875	2.655995849609375	1.543668029785156	-0.02905908203125	2.70009375	1.58956494140625	-0.1098226318359375
287	9.533332999999999	2.38206591796875	1.202199600219727	0.520824951171875	2.356729736328125	1.378203247070312	0.501391845703125	2.342923095703125	1.520310852050781	0.4933466796875	2.3570498046875	1.733386474609375	0.5355732421875	2.33098388671875	1.695320434570312	0.55250537109375	2.236236328125	1.684732727050781	0.659529541015625	2.031800048828125	1.588162170410156	0.81968212890625	1.825535888671875	1.519893310546875	0.90258837890625	1.77226513671875	1.542857727050781	0.9797646484375	1.6906611328125	1.493352783203125	1.03102392578125	1.78777197265625	1.486484924316406	1.01289794921875	2.37981201171875	1.700640014648438	0.5062421875000001	2.48070458984375	1.71293115234375	0.42224169921875	2.588055908203125	1.609372192382812	0.182549560546875	2.67816650390625	1.522994812011719	-0.0171396484375	2.731659423828125	1.56587548828125	-0.09528198242187499
288	9.566666000000001	2.379218017578125	1.20295263671875	0.5227884521484375	2.353331298828125	1.379289978027344	0.5028526611328125	2.34018212890625	1.521850952148438	0.4951588134765625	2.356662109375	1.735552734375	0.5362554931640625	2.3308681640625	1.697579833984375	0.5541546630859375	2.23965771484375	1.687411010742188	0.6647305908203125	2.0566806640625	1.586680419921875	0.8478665771484375	1.86669189453125	1.511429046630859	0.9601170654296876	1.811905639648437	1.518453491210938	1.039607299804687	1.727404296875	1.458204803466797	1.007548217773437	1.784927001953125	1.472892761230469	1.056199096679687	2.3784228515625	1.702503784179688	0.5062945556640625	2.47958984375	1.715173950195312	0.4221451416015625	2.60272509765625	1.609869750976562	0.1900631103515625	2.70563623046875	1.52204248046875	-0.0034295654296875	2.76889013671875	1.55477734375	-0.0795201416015625
289	9.600000000000001	2.38071533203125	1.20105696105957	0.5215407714843751	2.358284912109375	1.377153564453125	0.5020705566406251	2.344657958984375	1.518854125976563	0.491195068359375	2.3560712890625	1.733015808105469	0.526315185546875	2.330943359375	1.695177490234375	0.54486572265625	2.2387900390625	1.691148315429687	0.65426318359375	2.092053955078125	1.582160705566406	0.8618876953125	1.917327880859375	1.495074645996094	0.9875419921875001	1.8624453125	1.527548950195313	1.0598203125	1.791255004882812	1.461110931396485	1.10690576171875	1.84488720703125	1.47496435546875	1.0979921875	2.378822021484375	1.699754272460937	0.4977001953125	2.480206298828125	1.715941711425781	0.41530615234375	2.628399169921875	1.609939514160156	0.2002646484375	2.739034912109375	1.520640563964844	0.013019287109375	2.80423583984375	1.54925927734375	-0.0624853515625
290	9.633333	2.375707275390625	1.201228485107422	0.5235771484375	2.3532236328125	1.375854278564453	0.49995361328125	2.3398564453125	1.516579956054688	0.486282958984375	2.34780029296875	1.729890869140625	0.52047314453125	2.322395263671875	1.692117126464844	0.53807275390625	2.22614306640625	1.683499694824219	0.64258447265625	2.105306640625	1.582217712402344	0.86809716796875	1.953694213867188	1.49077978515625	1.016385986328125	1.909632202148438	1.521899841308594	1.09565478515625	1.834220092773438	1.466949890136719	1.14922607421875	1.898539672851562	1.487956115722656	1.135095703125	2.37190478515625	1.69686865234375	0.493166748046875	2.47590576171875	1.714294860839844	0.415526611328125	2.648547607421875	1.615896850585937	0.217739013671875	2.78456298828125	1.532440002441406	0.046769775390625	2.86358642578125	1.557540405273437	-0.0147401123046875
291	9.666665999999999	2.376087158203125	1.199723159790039	0.52594580078125	2.35364453125	1.374470397949219	0.502365234375	2.3389169921875	1.514990783691406	0.487164306640625	2.34387353515625	1.728942687988281	0.51864013671875	2.318515380859375	1.691104309082031	0.536251220703125	2.2198974609375	1.68305859375	0.638700927734375	2.11543359375	1.595719299316406	0.87800634765625	1.990566162109375	1.509086486816406	1.05208935546875	1.948405517578125	1.535682495117187	1.13406396484375	1.888498168945312	1.469268493652344	1.193987548828125	1.931944458007812	1.495522094726562	1.17310595703125	2.368889892578125	1.695809143066406	0.49225048828125	2.47430078125	1.714535034179687	0.416708251953125	2.66595068359375	1.6238310546875	0.233005859375	2.82528759765625	1.548009094238281	0.07930029296875001	2.897283447265625	1.569429931640625	0.0083851318359375
292	9.699999999999999	2.375334716796875	1.20072477722168	0.5227521972656251	2.352384765625	1.376686370849609	0.50133349609375	2.33288037109375	1.517039184570312	0.4829130859375	2.34025732421875	1.732031860351563	0.5150869140625	2.315331298828125	1.69404150390625	0.5337119140625	2.218812255859375	1.684988525390625	0.639135498046875	2.120044921875	1.606895874023437	0.885707763671875	2.014638916015625	1.532288452148437	1.078890869140625	1.957689819335938	1.562743041992187	1.150559814453125	1.917929931640625	1.503175689697266	1.23174072265625	1.954233154296875	1.533181640625	1.200260498046875	2.364114990234375	1.6986923828125	0.487404541015625	2.46728466796875	1.706587646484375	0.405835693359375	2.6799052734375	1.628534423828125	0.237670654296875	2.85736669921875	1.563461059570312	0.0975107421875	2.9164560546875	1.58565966796875	0.0150142822265625
293	9.733333000000002	2.371685546875	1.200010055541992	0.519587158203125	2.348751953125	1.376208465576172	0.499764892578125	2.32936962890625	1.51679345703125	0.48274853515625	2.335836669921875	1.731852783203125	0.515059326171875	2.311187744140625	1.693714477539062	0.533784423828125	2.212434326171875	1.682979736328125	0.6370087890625	2.1151484375	1.616395629882812	0.887595703125	2.025911865234375	1.557199462890625	1.09389013671875	1.993578125	1.5844326171875	1.180635986328125	1.936972534179688	1.55775390625	1.269009033203125	1.999798095703125	1.5492607421875	1.2200390625	2.359727294921875	1.698644775390625	0.487224853515625	2.4609755859375	1.709321655273437	0.403536376953125	2.68606640625	1.642958984375	0.246848388671875	2.873893310546875	1.587626708984375	0.116232421875	2.91844970703125	1.633977905273437	0.03461181640625
294	9.766666000000001	2.37620849609375	1.201555786132813	0.5177515869140625	2.34841259765625	1.378698577880859	0.4959476318359375	2.32601806640625	1.52026416015625	0.4783211669921875	2.333996337890625	1.736370361328125	0.5177215576171875	2.3091826171875	1.697361938476563	0.5357598876953125	2.214868896484375	1.677171875	0.6436749267578125	2.11610205078125	1.629004272460937	0.9009825439453125	2.034216430664062	1.589028564453125	1.117411987304687	1.981453002929688	1.637272094726562	1.183696899414062	1.964767578125	1.626610717773437	1.291292358398437	2.01175732421875	1.5432607421875	1.248986450195313	2.35758740234375	1.7036279296875	0.4882181396484375	2.45708251953125	1.712356811523438	0.4001629638671875	2.69173388671875	1.664095703125	0.2456256103515625	2.88804833984375	1.624092163085938	0.1175228271484375	2.94177783203125	1.664378662109375	0.0368404541015625
295	9.800000000000001	2.375433349609375	1.197350723266602	0.517101318359375	2.34631005859375	1.376427368164062	0.49849658203125	2.3251904296875	1.520161743164063	0.48611181640625	2.333431640625	1.737526062011719	0.5301953125	2.3088515625	1.697696350097656	0.548088134765625	2.21664990234375	1.68137646484375	0.660287353515625	2.1068876953125	1.655632202148438	0.919315673828125	2.008578125	1.631926391601562	1.133772705078125	1.9537021484375	1.671258911132813	1.20540869140625	1.884817016601563	1.675224060058594	1.291669677734375	1.9885029296875	1.650873229980469	1.25114453125	2.356747314453125	1.705158264160156	0.499269287109375	2.454384765625	1.713978698730469	0.407272216796875	2.69280322265625	1.67942724609375	0.24973779296875	2.891734130859375	1.650623596191406	0.1184072265625	2.95656787109375	1.700671997070312	0.051133544921875
296	9.833333	2.37687646484375	1.193015869140625	0.515248291015625	2.3474443359375	1.371537322998047	0.49755810546875	2.328339111328125	1.515301086425781	0.488103271484375	2.338030029296875	1.733272766113281	0.52466162109375	2.3138896484375	1.694247253417969	0.544380615234375	2.224448974609375	1.686353210449219	0.6590849609375	2.12266943359375	1.662585571289062	0.9205603027343749	2.034547607421875	1.641791564941406	1.13887109375	1.9756669921875	1.687677124023438	1.2025537109375	1.932734375	1.758281005859375	1.27532275390625	1.97758447265625	1.695021789550781	1.23992041015625	2.3604580078125	1.699947998046875	0.494366943359375	2.452587890625	1.705735778808594	0.397223876953125	2.68769775390625	1.692456481933594	0.233305419921875	2.8840625	1.681460327148438	0.096922119140625	2.93534033203125	1.734536865234375	0.0213223876953125
297	9.866665999999999	2.37734228515625	1.200145797729492	0.511812255859375	2.347080078125	1.3792138671875	0.49448046875	2.328349853515625	1.5236318359375	0.48650341796875	2.338715087890625	1.741368041992188	0.528573486328125	2.314187744140625	1.70184033203125	0.547230712890625	2.22368798828125	1.692293090820312	0.661628662109375	2.11132177734375	1.680825561523438	0.92065283203125	2.017414306640625	1.671308166503906	1.13823291015625	1.969403076171875	1.730270202636719	1.200795166015625	1.935991943359375	1.785706726074219	1.29034521484375	1.952811889648437	1.729282104492188	1.2335078125	2.361300537109375	1.708578918457031	0.497526123046875	2.452344970703125	1.715598266601563	0.3988037109375	2.68260009765625	1.716903381347656	0.225939697265625	2.86772900390625	1.7164921875	0.0729345703125	2.9278779296875	1.784163208007812	0.017770263671875
298	9.899999999999999	2.3768798828125	1.198382369995117	0.51377392578125	2.348921142578125	1.377035034179688	0.496523681640625	2.330658935546875	1.520787231445313	0.48702001953125	2.34219091796875	1.737162963867187	0.53074755859375	2.31773388671875	1.697744384765625	0.54914892578125	2.2267138671875	1.696494140625	0.6627216796875	2.10723583984375	1.708853637695313	0.9171586914062499	1.993492065429687	1.71740478515625	1.1239365234375	1.958943481445313	1.756806884765625	1.20679931640625	1.92591162109375	1.784686157226563	1.307970703125	1.917676025390625	1.740638061523438	1.219985595703125	2.3643232421875	1.704696533203125	0.499388671875	2.45301220703125	1.716748413085937	0.3997978515625	2.6756044921875	1.728231567382812	0.219490478515625	2.84927197265625	1.73744775390625	0.0553466796875	2.89491162109375	1.814943115234375	7.06787109375e-05
299	9.933333000000001	2.370806640625	1.197975738525391	0.51413720703125	2.34609814453125	1.377430267333984	0.499676513671875	2.325546630859375	1.52070849609375	0.48722265625	2.338998291015625	1.736809326171875	0.532208984375	2.31371240234375	1.697601318359375	0.549986083984375	2.220288818359375	1.697536376953125	0.661676025390625	2.076728759765625	1.721401000976563	0.902618408203125	1.937253662109375	1.74236279296875	1.09214794921875	1.91404638671875	1.771204467773438	1.182977783203125	1.879935546875	1.775983642578125	1.287513427734375	1.88416845703125	1.772334106445312	1.204862060546875	2.36129345703125	1.704197387695312	0.501083740234375	2.4491708984375	1.714093872070312	0.4004658203125	2.669646240234375	1.741322143554688	0.219061279296875	2.827400634765625	1.770241943359375	0.041541015625	2.88391015625	1.846693969726563	-0.0044482421875
300	9.966666	2.37143115234375	1.196238952636719	0.51518701171875	2.3490732421875	1.375440551757813	0.50281298828125	2.33029541015625	1.518513549804688	0.4918984375	2.345857177734375	1.734785522460938	0.530723388671875	2.319942138671875	1.696570678710938	0.549197265625	2.22524169921875	1.70097216796875	0.65896875	2.071281005859375	1.729214477539063	0.891591064453125	1.910467407226563	1.755716186523438	1.061343505859375	1.8869404296875	1.795228881835937	1.147545166015625	1.851460693359375	1.811733032226563	1.24995849609375	1.8414736328125	1.80935986328125	1.148849609375	2.36805322265625	1.701151000976562	0.5009626464843751	2.459137451171875	1.71488916015625	0.40442529296875	2.659859619140625	1.756810302734375	0.20550146484375	2.821654296875	1.792022094726562	0.034116943359375	2.85329296875	1.876806274414062	-0.019520751953125
301	10	2.373648681640625	1.194991241455078	0.517285888671875	2.354744140625	1.374018463134766	0.509821533203125	2.336122314453125	1.516516357421875	0.500026123046875	2.351318603515625	1.7320859375	0.537097412109375	2.32612158203125	1.694025390625	0.556252685546875	2.232728271484375	1.699160522460938	0.66622802734375	2.069182373046875	1.727607177734375	0.890577392578125	1.895646240234375	1.757465942382813	1.04505078125	1.862153076171875	1.808831909179688	1.120530029296875	1.81345703125	1.844231689453125	1.21154833984375	1.828435424804687	1.818162719726562	1.1335615234375	2.3729453125	1.698547241210937	0.507198486328125	2.4585810546875	1.712841552734375	0.40668798828125	2.652213134765625	1.760287353515625	0.20390771484375	2.78902587890625	1.804328491210938	0.015204833984375	2.8247626953125	1.89049169921875	-0.032365966796875
302	10.033333	2.374307373046875	1.18974494934082	0.5165308837890625	2.355483154296875	1.369245178222656	0.5099417724609375	2.337763671875	1.512313598632812	0.5019166259765625	2.355432861328125	1.728325866699219	0.5383907470703125	2.3306025390625	1.690330871582031	0.5584373779296875	2.240102294921875	1.695347045898437	0.6712510986328125	2.061142822265625	1.734487915039062	0.8826768798828125	1.883559204101563	1.773560485839844	1.031224487304687	1.8311123046875	1.824172058105469	1.095955444335937	1.760339599609375	1.854088562011719	1.173811889648438	1.793507934570312	1.838919372558594	1.092362670898438	2.37592578125	1.694567077636719	0.5077520751953125	2.457549560546875	1.707880615234375	0.4034239501953125	2.635451904296875	1.757524963378906	0.1863184814453125	2.74392138671875	1.809075256347656	-0.0188896484375	2.78647802734375	1.901607238769531	-0.0442489013671875
303	10.066666	2.37768798828125	1.19277815246582	0.5132392578125	2.35897265625	1.372294372558594	0.505833984375	2.3429091796875	1.5156337890625	0.49868408203125	2.362206298828125	1.730912719726562	0.538756591796875	2.335805419921875	1.69308935546875	0.557071533203125	2.241227783203125	1.704845581054688	0.666010009765625	2.036489013671875	1.749604125976562	0.851399658203125	1.841391235351562	1.797849975585938	0.972891357421875	1.791609008789063	1.837173828125	1.0469287109375	1.731994873046875	1.86648193359375	1.133861572265625	1.754310913085938	1.835235717773438	1.0566181640625	2.38365185546875	1.69718212890625	0.50872900390625	2.4674375	1.7113525390625	0.40620947265625	2.627142333984375	1.762879638671875	0.175730712890625	2.747145751953125	1.809815795898438	-0.0241500244140625	2.726646240234375	1.888292846679688	-0.090796875
304	10.1	2.376266357421875	1.191384521484375	0.5153364257812501	2.3594912109375	1.370101440429687	0.508966064453125	2.345806640625	1.51293994140625	0.50357275390625	2.3652138671875	1.727778930664063	0.53883837890625	2.33908642578125	1.690555908203125	0.557994873046875	2.2447158203125	1.705486083984375	0.665627197265625	2.034957763671875	1.745940063476562	0.843866943359375	1.831421630859375	1.792592163085938	0.948381103515625	1.772058227539062	1.82573828125	1.017488525390625	1.702667114257812	1.847583740234375	1.098372802734375	1.734501342773437	1.82033349609375	1.023413330078125	2.38635107421875	1.69362744140625	0.509548583984375	2.46863720703125	1.708755737304688	0.40693017578125	2.6019248046875	1.759488647460937	0.161937255859375	2.71652392578125	1.801152587890625	-0.0406632080078125	2.690326171875	1.87735400390625	-0.1070179443359375
305	10.133333	2.37610595703125	1.193100524902344	0.513940185546875	2.3591396484375	1.371927825927734	0.507302490234375	2.3459296875	1.514938903808594	0.502391357421875	2.366041015625	1.729458862304687	0.54015380859375	2.3394833984375	1.692147277832031	0.558630859375	2.2422421875	1.706876892089844	0.6638564453125	2.019951904296875	1.743010009765625	0.827576904296875	1.8063515625	1.785313598632813	0.912402587890625	1.741463134765625	1.805872924804687	0.9815380859375	1.662079345703125	1.800236511230469	1.05582958984375	1.704947387695313	1.803211791992188	0.985513427734375	2.387357666015625	1.695477844238281	0.510730712890625	2.46920751953125	1.710287963867188	0.40758740234375	2.5890078125	1.749670715332031	0.1534599609375	2.69034228515625	1.782389892578125	-0.0578743896484375	2.665189453125	1.857502502441406	-0.1259779052734375
306	10.166666	2.380677001953125	1.19053923034668	0.511731201171875	2.36335107421875	1.368670043945313	0.505419189453125	2.35089892578125	1.511252197265625	0.50191162109375	2.3743466796875	1.724646423339844	0.53941064453125	2.3473564453125	1.687895812988281	0.55789453125	2.251619140625	1.701789001464844	0.66387646484375	2.013983154296875	1.725806274414063	0.804936767578125	1.796239013671875	1.764142822265625	0.87788427734375	1.727091186523438	1.788062316894531	0.941044921875	1.637210205078125	1.789834045410156	1.001731201171875	1.695222412109375	1.779677917480469	0.95598291015625	2.394985107421875	1.690456604003906	0.510059326171875	2.4785126953125	1.704375305175781	0.40878759765625	2.574863037109375	1.731361999511719	0.14445263671875	2.656379150390625	1.753649963378906	-0.07564501953125	2.644115478515625	1.837922180175781	-0.13547119140625
307	10.2	2.38208056640625	1.191048767089844	0.51699853515625	2.364135498046875	1.369322662353516	0.5093876953125001	2.35142431640625	1.512066040039063	0.505151611328125	2.3764189453125	1.725091186523438	0.54544140625	2.3490126953125	1.688280883789063	0.56337158203125	2.254646240234375	1.70378955078125	0.6706262207031251	2.005479736328125	1.711001220703125	0.79321484375	1.779264404296875	1.731062744140625	0.845954833984375	1.707407592773438	1.746947021484375	0.90883203125	1.619380126953125	1.743032287597656	0.97234375	1.670346069335938	1.752130676269531	0.906894775390625	2.39695361328125	1.691052673339844	0.515724853515625	2.48194775390625	1.7065546875	0.4156669921875	2.5610888671875	1.714185302734375	0.1440244140625	2.628017578125	1.720434936523437	-0.08230224609375	2.6250966796875	1.814921752929687	-0.1261864013671875
308	10.233333	2.381368896484375	1.191749420166016	0.514966552734375	2.36196826171875	1.369225708007813	0.5066572265625	2.3495751953125	1.511535217285156	0.503478759765625	2.3732646484375	1.723692077636719	0.545106201171875	2.346248779296875	1.686702026367187	0.562798095703125	2.2508662109375	1.698691345214844	0.668946533203125	1.998886474609375	1.682019104003906	0.7823857421875	1.770242065429688	1.686254455566406	0.823522216796875	1.701435668945313	1.707511779785156	0.88770556640625	1.61379931640625	1.70513037109375	0.95120361328125	1.66798193359375	1.739764770507813	0.850958251953125	2.393843505859375	1.690119323730469	0.51517236328125	2.476325927734375	1.701467041015625	0.413068603515625	2.545315185546875	1.694321533203125	0.1396513671875	2.6044619140625	1.68809912109375	-0.08800390625	2.615021728515625	1.781945068359375	-0.1312451171875
309	10.266666	2.38472509765625	1.194141021728516	0.514942626953125	2.36562109375	1.372447631835938	0.505531005859375	2.35377685546875	1.515472106933594	0.5018798828125	2.380826171875	1.727800903320313	0.54591162109375	2.35366162109375	1.690700927734375	0.56379248046875	2.257001220703125	1.697017395019531	0.670191162109375	1.99999609375	1.666867309570312	0.7722099609375001	1.76800537109375	1.656446838378906	0.7961484375	1.69681396484375	1.668589721679687	0.860789306640625	1.61048193359375	1.654279846191406	0.925373779296875	1.661165893554688	1.665007080078125	0.86418701171875	2.40047705078125	1.694244323730469	0.5149653320312499	2.477175048828125	1.704277099609375	0.407545654296875	2.531017333984375	1.660255065917969	0.13279736328125	2.57627392578125	1.623485107421875	-0.0963089599609375	2.6114150390625	1.718910034179687	-0.1197625732421875
310	10.3	2.386029052734375	1.198402191162109	0.5224034423828126	2.367811767578125	1.376857025146484	0.5086207275390625	2.3550029296875	1.519827392578125	0.4995382080078125	2.3878837890625	1.731302978515625	0.5456937255859375	2.36081396484375	1.694328247070312	0.5642208251953125	2.2683154296875	1.699372680664063	0.6746759033203125	2.017369873046875	1.631393188476562	0.7749967041015625	1.790668334960938	1.588361938476563	0.8132186279296875	1.717142456054688	1.619913696289062	0.8682447509765625	1.623282470703125	1.628567016601562	0.9229168701171875	1.684160888671875	1.642606567382813	0.8384561767578125	2.405571044921875	1.697853393554687	0.5133292236328125	2.477828857421875	1.701047241210937	0.4021685791015625	2.529466552734375	1.652010375976563	0.1272969970703125	2.5434794921875	1.619016845703125	-0.106828857421875	2.6305068359375	1.672756469726562	-0.1285113525390625
311	10.333333	2.384048583984375	1.197436309814453	0.5237283935546875	2.3661806640625	1.374142120361328	0.5092427978515625	2.353794677734375	1.515746215820313	0.4997762451171875	2.384392578125	1.725913818359375	0.5435660400390625	2.35785302734375	1.689233642578125	0.5621956787109375	2.2646279296875	1.69112548828125	0.6703299560546875	2.022193969726562	1.608662475585938	0.7733438720703125	1.797649780273437	1.561502197265625	0.8053492431640625	1.72477001953125	1.558266479492187	0.8680281982421875	1.63879931640625	1.527998291015625	0.9258319091796875	1.688225830078125	1.5552255859375	0.8661373291015625	2.40229052734375	1.69263330078125	0.5118770751953124	2.47218798828125	1.69286962890625	0.4006619873046875	2.5314501953125	1.619847045898438	0.1356114501953125	2.51477880859375	1.583616455078125	-0.0955711669921875	2.613456298828125	1.595578369140625	-0.1246258544921875
312	10.366666	2.384268310546875	1.198228668212891	0.522492431640625	2.365349853515625	1.375130828857422	0.508035400390625	2.353238037109375	1.517072509765625	0.49972216796875	2.383307373046875	1.727949096679688	0.542266357421875	2.35703662109375	1.691186889648438	0.5613271484375	2.2647646484375	1.694518310546875	0.67055712890625	2.03014453125	1.598564819335937	0.780964599609375	1.817422241210938	1.519127075195313	0.8288056640625	1.746628051757813	1.506288543701172	0.892877685546875	1.671166870117188	1.465282806396484	0.95854248046875	1.710968627929687	1.493631896972656	0.889100830078125	2.401127197265625	1.694529174804687	0.510550048828125	2.470808349609375	1.694655151367187	0.398937744140625	2.52970556640625	1.602529663085937	0.139308349609375	2.553128662109375	1.525114379882813	-0.081327392578125	2.650029541015625	1.552215087890625	-0.1065556640625
313	10.4	2.3780087890625	1.194392211914062	0.52880419921875	2.35851513671875	1.371038909912109	0.514121826171875	2.34938525390625	1.513238403320313	0.50967236328125	2.37157470703125	1.725674560546875	0.548017333984375	2.34546044921875	1.688697387695313	0.56675244140625	2.248638916015625	1.701638061523437	0.67103564453125	2.032251953125	1.581346923828125	0.793519775390625	1.840389770507812	1.47083056640625	0.8622265625	1.768842041015625	1.458301605224609	0.9253759765625	1.700799682617187	1.414216918945312	0.9967333984375	1.75413232421875	1.435856140136719	0.950908447265625	2.391784423828125	1.692032348632813	0.518093994140625	2.467380615234375	1.694072021484375	0.410574951171875	2.545749267578125	1.588107666015625	0.161899169921875	2.60057275390625	1.499042816162109	-0.048283447265625	2.676452880859375	1.498918548583984	-0.1188671875
314	10.433333	2.381622802734375	1.204108047485352	0.5353056640625	2.36454638671875	1.381794860839844	0.519341552734375	2.351215576171875	1.523910400390625	0.506951904296875	2.37451025390625	1.736793701171875	0.5482177734375	2.34855615234375	1.699388305664062	0.566968994140625	2.253967041015625	1.689844604492188	0.6745966796875	2.05701513671875	1.542206176757813	0.802951416015625	1.874793090820313	1.422795745849609	0.88554541015625	1.818103759765625	1.410734680175781	0.962991455078125	1.756183715820312	1.368732421875	1.041630126953125	1.797561279296875	1.388806365966797	0.9823291015625	2.394227783203125	1.703406494140625	0.517288818359375	2.46656982421875	1.685408813476562	0.408221923828125	2.56381005859375	1.555500366210937	0.176546630859375	2.624333984375	1.450959686279297	-0.0261275634765625	2.68262451171875	1.416200378417969	-0.10513232421875
315	10.466666	2.381991943359375	1.200861267089844	0.526998046875	2.36274658203125	1.376762512207031	0.511312744140625	2.355287841796875	1.51853125	0.5074182128906251	2.3677724609375	1.732027770996094	0.53899072265625	2.343178466796875	1.694701049804687	0.5585830078125	2.249963134765625	1.6872333984375	0.6658984375	2.08791162109375	1.5292255859375	0.822384521484375	1.920416015625	1.405557434082031	0.92232470703125	1.864051879882813	1.392756042480469	0.9988271484375	1.798966064453125	1.350942138671875	1.07360546875	1.859354858398437	1.360748443603516	1.0271591796875	2.3896640625	1.698496276855469	0.51046875	2.4756689453125	1.692825927734375	0.41188525390625	2.57548095703125	1.5393525390625	0.1995400390625	2.651234375	1.41210546875	0.0185284423828125	2.749094970703125	1.392066131591797	-0.0075458984375
316	10.5	2.37576708984375	1.199543304443359	0.52443359375	2.357080322265625	1.374925750732422	0.510101318359375	2.345756103515625	1.515741577148437	0.502625732421875	2.356750732421875	1.728952026367188	0.53077685546875	2.332105224609375	1.69197998046875	0.550506591796875	2.24160986328125	1.702321533203125	0.659172607421875	2.118245361328125	1.534966552734375	0.837787109375	1.972827514648438	1.397678619384766	0.951496826171875	1.923240966796875	1.375994506835938	1.030194091796875	1.869826171875	1.324454833984375	1.107507568359375	1.929624755859375	1.342800231933594	1.060162841796875	2.37915771484375	1.695192626953125	0.50326953125	2.47585498046875	1.69576416015625	0.415722412109375	2.606423828125	1.53704736328125	0.226619384765625	2.696115966796875	1.4074921875	0.05502880859375	2.79367041015625	1.375764404296875	0.062256103515625
317	10.533333	2.36824658203125	1.200034393310547	0.5196348876953125	2.348629150390625	1.375193786621094	0.5030697021484375	2.33620263671875	1.515845275878906	0.4934324951171875	2.3464326171875	1.729296691894531	0.5207283935546875	2.321633544921875	1.69234716796875	0.5403577880859375	2.230759765625	1.701042541503906	0.6489305419921875	2.1431875	1.535934326171875	0.8495880126953125	2.03494921875	1.390058715820313	0.9909161376953125	1.9912119140625	1.367108947753906	1.072710815429688	1.949080322265625	1.314118133544922	1.155857788085938	1.99974853515625	1.338745269775391	1.103890502929687	2.36922998046875	1.695444885253906	0.4936214599609375	2.46900341796875	1.701579772949219	0.4097335205078125	2.62287841796875	1.534888854980469	0.2466336669921875	2.7385302734375	1.395922027587891	0.09955798339843749	2.83731884765625	1.368548767089844	0.1082877197265625
318	10.566666	2.37382275390625	1.196556915283203	0.514721435546875	2.3526611328125	1.371798278808594	0.497713134765625	2.339164794921875	1.512589477539062	0.488021484375	2.34571875	1.726102416992187	0.518654052734375	2.32122900390625	1.688417114257812	0.53746142578125	2.228103515625	1.694886352539063	0.6445876464843751	2.16104150390625	1.537240966796875	0.859294921875	2.10012353515625	1.402747467041016	1.036352783203125	2.05447119140625	1.382542816162109	1.1180146484375	2.012693969726563	1.33279736328125	1.203546630859375	2.067181884765625	1.3568076171875	1.152432373046875	2.369408935546875	1.692963989257813	0.491282470703125	2.47534912109375	1.705638305664062	0.41576123046875	2.662415771484375	1.538260620117188	0.29198193359375	2.779328125	1.39639599609375	0.148075927734375	2.8782421875	1.368104522705078	0.15409619140625
319	10.6	2.363765625	1.194319488525391	0.515867919921875	2.3437392578125	1.369173919677734	0.501702880859375	2.32875537109375	1.509155914306641	0.491421875	2.33346923828125	1.722143920898437	0.519382568359375	2.30854443359375	1.684773315429688	0.5376960449218749	2.20245703125	1.702197998046875	0.629663818359375	2.22263720703125	1.57904638671875	0.873026123046875	2.18153955078125	1.422824371337891	1.03611181640625	2.15464404296875	1.412430847167969	1.1269453125	2.142041015625	1.377463623046875	1.227218505859375	2.1760546875	1.402119720458984	1.163058837890625	2.35814013671875	1.688890625	0.493432373046875	2.46182958984375	1.705887817382812	0.416621337890625	2.647742431640625	1.540622314453125	0.291004638671875	2.80056396484375	1.402227081298828	0.183645263671875	2.890890625	1.392760894775391	0.135888671875
320	10.633333	2.36288134765625	1.192300582885742	0.5150281982421875	2.343333740234375	1.367084777832031	0.4994954833984375	2.32940380859375	1.507139770507812	0.4888260498046875	2.3341123046875	1.720214782714844	0.5160391845703125	2.309177490234375	1.68291162109375	0.5344698486328125	2.20520849609375	1.694318725585938	0.6297310791015625	2.2327451171875	1.589059326171875	0.8806375732421875	2.218271240234375	1.461323486328125	1.070796508789063	2.203783447265625	1.446617431640625	1.163829467773438	2.206226318359375	1.408263031005859	1.263619995117188	2.2205146484375	1.431395294189453	1.195002075195313	2.358794189453125	1.686870910644531	0.4902198486328125	2.462545654296875	1.705337097167969	0.4138436279296875	2.6740185546875	1.555438781738281	0.3115777587890625	2.85056298828125	1.430473266601562	0.2264644775390625	2.94908203125	1.430387390136719	0.1977894287109375
321	10.666666	2.366553466796875	1.201427368164063	0.514978271484375	2.344169189453125	1.377679412841797	0.500265625	2.329151611328125	1.519152160644531	0.49173681640625	2.33354931640625	1.733708312988281	0.52355615234375	2.308416015625	1.695635375976563	0.54138134765625	2.2119365234375	1.675931640625	0.64486669921875	2.21580810546875	1.577260620117187	0.902748291015625	2.2195654296875	1.495051940917969	1.119413818359375	2.2106923828125	1.488161773681641	1.21497900390625	2.2211552734375	1.481945983886719	1.3222666015625	2.225816650390625	1.478921447753906	1.24523193359375	2.35854443359375	1.700611694335938	0.496832275390625	2.4640517578125	1.714307250976562	0.419693115234375	2.708179931640625	1.596508056640625	0.344251220703125	2.91236181640625	1.498778198242187	0.28225537109375	3.0031728515625	1.526981567382812	0.24112158203125
322	10.7	2.351629638671875	1.193470397949219	0.503912109375	2.32987158203125	1.371011901855469	0.485869873046875	2.31993310546875	1.514253967285156	0.479599609375	2.32864599609375	1.729820739746094	0.5158950195312501	2.3045517578125	1.691189514160156	0.53504248046875	2.216185302734375	1.665187927246094	0.645795166015625	2.228365234375	1.586550231933594	0.912650146484375	2.2397509765625	1.521868591308594	1.136952880859375	2.2322841796875	1.547230712890625	1.230314697265625	2.22396142578125	1.570701416015625	1.33631396484375	2.26528173828125	1.578165649414062	1.25344287109375	2.3513134765625	1.696902099609375	0.48626318359375	2.45126953125	1.70047119140625	0.399326416015625	2.71170849609375	1.605304504394531	0.339154052734375	2.92933203125	1.526457885742188	0.289759765625	3.0093125	1.56511181640625	0.234763427734375
323	10.733333	2.34138916015625	1.186421325683594	0.5102149658203124	2.324435546875	1.364682495117187	0.4929605712890625	2.3147626953125	1.5078349609375	0.4831009521484375	2.3300908203125	1.723297424316406	0.5186800537109375	2.305016357421875	1.685419128417969	0.5381541748046875	2.2157265625	1.665789367675781	0.6495992431640625	2.25359375	1.603437561035156	0.9185296630859375	2.2858232421875	1.55157470703125	1.144290405273438	2.260791015625	1.60459130859375	1.221688110351562	2.2524072265625	1.646367248535156	1.321967651367187	2.29650830078125	1.629884826660156	1.250109008789063	2.3515556640625	1.689622009277344	0.4889483642578125	2.450983154296875	1.692985717773438	0.4012681884765625	2.71457763671875	1.624118225097656	0.3213536376953125	2.934766357421875	1.567099365234375	0.2553558349609375	3.02771875	1.600936096191406	0.2215206298828125
324	10.766666	2.357650146484375	1.200976104736328	0.5149576416015625	2.339611328125	1.379666870117187	0.5003963623046875	2.328046875	1.523017333984375	0.4921612548828125	2.333013427734375	1.737788024902344	0.5360953369140625	2.307923583984375	1.698349792480469	0.5523997802734375	2.211284912109375	1.677576354980469	0.6576387939453125	2.209312744140625	1.639916931152344	0.9341827392578125	2.208880126953125	1.609511779785156	1.166454956054688	2.17512060546875	1.662112854003906	1.240966430664062	2.153341796875	1.701511901855469	1.340383178710937	2.23452880859375	1.694945922851562	1.265225952148437	2.35781884765625	1.705895080566406	0.5068656005859375	2.46318994140625	1.719692260742188	0.4271854248046875	2.735791748046875	1.689737670898438	0.3519190673828125	2.963431640625	1.665143432617187	0.2898853759765625	3.056749755859375	1.712127319335937	0.2969420166015625
325	10.8	2.3574658203125	1.206528366088867	0.5212498779296875	2.341113037109375	1.385226593017578	0.5042537841796875	2.33110400390625	1.528634460449219	0.4943209228515625	2.336648193359375	1.744093200683594	0.5350633544921874	2.311483642578125	1.704948425292969	0.5519974365234375	2.216188720703125	1.692975708007812	0.6598636474609375	2.18766796875	1.65592919921875	0.9351175537109375	2.1474912109375	1.611733703613281	1.161709838867188	2.1398984375	1.670212951660156	1.239087524414062	2.147823486328125	1.714567932128906	1.338525756835937	2.21219677734375	1.698779235839844	1.240377807617187	2.36133935546875	1.711699890136719	0.5062625732421875	2.465473388671875	1.72732763671875	0.4252322998046875	2.73722900390625	1.716907592773437	0.3417574462890625	2.964046875	1.708448974609375	0.2725303955078125	3.04390869140625	1.775436828613281	0.2621580810546875
326	10.833333	2.3594462890625	1.206634796142578	0.51951904296875	2.349862548828125	1.38631298828125	0.503997802734375	2.345526123046875	1.530387329101563	0.4956298828125	2.35214111328125	1.747228271484375	0.530822509765625	2.327404296875	1.708459594726563	0.54945166015625	2.233388427734375	1.707045166015625	0.659454345703125	2.166062255859375	1.702721313476562	0.930941650390625	2.075735595703125	1.679432739257813	1.146407958984375	2.113670166015625	1.6573076171875	1.233433349609375	2.11038623046875	1.709422607421875	1.329549072265625	2.195860595703125	1.716962768554688	1.217537109375	2.3760966796875	1.714041137695312	0.50213427734375	2.478910888671875	1.728963989257812	0.4188876953125	2.743171630859375	1.737060424804687	0.312367919921875	2.963728759765625	1.743940185546875	0.223831298828125	3.029435546875	1.824187133789062	0.207739013671875
327	10.866666	2.356296630859375	1.209956695556641	0.520635498046875	2.35056298828125	1.390853790283203	0.50669384765625	2.34189208984375	1.534805114746094	0.49048974609375	2.35618701171875	1.751190002441406	0.5325625	2.32953076171875	1.712671752929688	0.549678466796875	2.23282421875	1.715105163574219	0.658296875	2.1484638671875	1.744408935546875	0.924910400390625	2.017522705078125	1.748688537597656	1.121195556640625	2.07410107421875	1.69532080078125	1.18077783203125	2.08593115234375	1.710524597167969	1.28902001953125	2.144129638671875	1.736552307128906	1.194150634765625	2.379490234375	1.717800903320313	0.50313525390625	2.479228759765625	1.729612915039062	0.414718017578125	2.730874267578125	1.770677551269531	0.2840810546875	2.941344970703125	1.805141540527344	0.17626318359375	3.00141748046875	1.888559204101563	0.152565673828125
328	10.9	2.3619794921875	1.220537963867188	0.514263671875	2.3516552734375	1.404345306396484	0.509824951171875	2.3396337890625	1.550839904785156	0.501554443359375	2.35447998046875	1.769300659179688	0.549237060546875	2.3293427734375	1.729361206054687	0.567475341796875	2.241942138671875	1.742658081054687	0.685615234375	2.0926171875	1.800021240234375	0.9217802734375	1.956232788085938	1.847746215820313	1.11266357421875	1.99694873046875	1.780623596191406	1.17362158203125	2.035169921875	1.716055358886719	1.2561435546875	2.06878466796875	1.780878601074219	1.171548095703125	2.3762255859375	1.736617919921875	0.516735107421875	2.471259033203125	1.748406433105469	0.420524658203125	2.706845458984375	1.820552734375	0.266368408203125	2.899458984375	1.882037902832031	0.132597412109375	2.9535908203125	1.973652221679687	0.12121044921875
329	10.933333	2.3626845703125	1.225619110107422	0.51420068359375	2.3501552734375	1.409176818847656	0.5094978027343749	2.3339677734375	1.554980407714844	0.4981845703125	2.35982080078125	1.772651550292969	0.544146240234375	2.33238037109375	1.734298278808594	0.56238916015625	2.24308544921875	1.750369323730469	0.678646240234375	2.098373046875	1.816738647460937	0.915126220703125	1.940117065429688	1.877887084960937	1.083841796875	1.977628540039063	1.821514892578125	1.156525146484375	2.017399169921875	1.74875341796875	1.231020751953125	2.045647827148438	1.818697082519531	1.157060546875	2.3801875	1.738577697753906	0.51223095703125	2.47363232421875	1.753537109375	0.415020263671875	2.68756787109375	1.849927673339844	0.243807861328125	2.8463173828125	1.939073486328125	0.08393505859375	2.907583984375	2.025233520507812	0.100146484375
330	10.966666	2.36494580078125	1.204315734863281	0.5063924560546875	2.3539541015625	1.3851650390625	0.5086988525390626	2.33608447265625	1.528691955566406	0.5006529541015625	2.362299072265625	1.743491882324219	0.5430240478515626	2.336126708984375	1.70579150390625	0.5623096923828125	2.249245361328125	1.719554382324219	0.6778182373046875	2.109977294921875	1.818982360839844	0.9002872314453125	1.960953369140625	1.916545288085937	1.054445678710938	1.944013793945313	1.970306518554688	1.134367797851562	1.913343139648437	2.032988891601563	1.219069213867187	1.918508544921875	1.959786560058594	1.164904907226562	2.381311767578125	1.709740783691406	0.5111783447265625	2.46516455078125	1.727649780273437	0.4087650146484375	2.64096875	1.856421875	0.2235799560546875	2.770036376953125	1.970442810058594	0.0585162353515625	2.82316650390625	2.060961181640625	0.0670230712890625
331	11	2.36591796875	1.1978720703125	0.51185302734375	2.361108642578125	1.378985626220703	0.5151328125	2.348306640625	1.523091979980469	0.507667724609375	2.37199365234375	1.738229736328125	0.5498725585937499	2.34603369140625	1.700299560546875	0.569000732421875	2.250478515625	1.714311096191406	0.677421630859375	2.085080322265625	1.812335510253906	0.8819135742187501	1.922040161132812	1.927808532714844	1.006738037109375	1.914904052734375	1.976208618164062	1.091427490234375	1.821812744140625	2.03433154296875	1.0904150390625	1.840122924804688	1.999696716308594	1.092475830078125	2.39162158203125	1.7046142578125	0.518253173828125	2.47181640625	1.726657165527344	0.41372900390625	2.631909912109375	1.857314331054687	0.216016845703125	2.718671875	2.000370056152343	0.045962158203125	2.784560791015625	2.082486572265625	0.04829052734375
332	11.033333	2.365138671875	1.19990071105957	0.5130072021484375	2.36160400390625	1.380452667236328	0.5165804443359375	2.350494140625	1.524269958496094	0.5099432373046875	2.3778681640625	1.738617309570313	0.5501785888671875	2.351838134765625	1.701293029785156	0.5699739990234375	2.25708349609375	1.717639038085938	0.6781431884765625	2.06989306640625	1.821451171875	0.8583016357421875	1.8931015625	1.934903930664063	0.9632423095703125	1.8903095703125	1.999507202148437	1.036199340820313	1.791578125	2.046147827148437	1.029536987304688	1.806528076171875	2.01456396484375	1.034826538085938	2.39636376953125	1.704646911621094	0.5185130615234375	2.47172021484375	1.727262512207031	0.4111009521484375	2.6114462890625	1.856871398925781	0.1991053466796875	2.664109375	2.009902709960937	0.0248865966796875	2.72036865234375	2.098513061523438	0.0260810546875
333	11.066666	2.3642802734375	1.201915786743164	0.513255859375	2.3585673828125	1.381426391601563	0.5147373046875	2.34903173828125	1.524630126953125	0.51036328125	2.3762724609375	1.73791796875	0.549582275390625	2.349912841796875	1.701009521484375	0.56902197265625	2.2535400390625	1.715297241210938	0.6749453125	2.045096923828125	1.813748291015625	0.830689453125	1.856417846679687	1.93430224609375	0.896937744140625	1.83451904296875	1.995277099609375	0.9690498046875	1.741073852539063	2.048024780273438	0.951182373046875	1.766144775390625	2.010528442382812	0.96534814453125	2.39510595703125	1.703887939453125	0.5186296386718749	2.471017578125	1.719366455078125	0.411267578125	2.59777734375	1.847406127929688	0.192426025390625	2.61638916015625	2.00230517578125	0.0147442626953125	2.655216552734375	2.098742797851562	0.0054078369140625
334	11.1	2.36960546875	1.199875717163086	0.5102135009765625	2.35996337890625	1.378547729492188	0.5115665283203125	2.351981689453125	1.521374267578125	0.5123262939453125	2.380760498046875	1.732487426757813	0.5572584228515625	2.35350537109375	1.695623291015625	0.5750064697265626	2.25170458984375	1.712716918945313	0.6745137939453125	2.0234033203125	1.806131286621094	0.8008980712890625	1.829481811523437	1.929651489257812	0.8362908935546876	1.7787880859375	1.976519653320313	0.9038275146484375	1.688614990234375	2.036615844726563	0.9021937255859375	1.730320190429687	2.003459594726563	0.8993677978515625	2.3999296875	1.699079467773438	0.5261319580078125	2.472739013671875	1.716066467285156	0.4174654541015625	2.5793115234375	1.830617370605469	0.1823587646484375	2.568607177734375	1.978965698242187	-0.0003223876953125	2.6031484375	2.069598754882812	-0.0378236083984375
335	11.133333	2.37298095703125	1.195035293579102	0.5131558837890625	2.36286572265625	1.372854125976563	0.5137164306640625	2.35451904296875	1.514997314453125	0.5138629150390625	2.38443798828125	1.725410827636719	0.5563856201171875	2.3572529296875	1.689017028808594	0.5745767822265625	2.257218505859375	1.704738830566406	0.6751400146484375	2.013328369140625	1.789403686523438	0.7723990478515625	1.807280517578125	1.892310424804688	0.7962564697265625	1.755522705078125	1.943281921386719	0.8592193603515625	1.666567626953125	2.000281372070313	0.8374302978515625	1.704660278320312	1.9847607421875	0.8302054443359375	2.40316064453125	1.691773193359375	0.5256014404296875	2.47574462890625	1.713721313476563	0.4184237060546875	2.55184375	1.82018310546875	0.1696434326171875	2.525703125	1.9476708984375	-0.0254058837890625	2.5649775390625	2.038354125976563	-0.0561925048828125
336	11.166666	2.3741650390625	1.194398193359375	0.51173828125	2.3615908203125	1.371290649414062	0.5070830078125	2.354758544921875	1.512948608398438	0.5070625	2.38742724609375	1.722024719238281	0.5497783203125	2.3596005859375	1.686204223632813	0.567611572265625	2.25844091796875	1.703707702636719	0.665927001953125	2.005676635742188	1.777175354003906	0.7447890625	1.796350463867187	1.873934692382813	0.741651123046875	1.739649291992188	1.903951049804688	0.812729248046875	1.643821411132812	1.943281494140625	0.784187744140625	1.676761962890625	1.938440551757812	0.78174365234375	2.4058544921875	1.688235290527344	0.5192958984375	2.47865576171875	1.703297607421875	0.411715087890625	2.53529052734375	1.786216674804687	0.1503583984375	2.481154296875	1.897843566894531	-0.047514404296875	2.530485107421875	1.987510864257813	-0.0599666748046875
337	11.2	2.37986767578125	1.187923431396484	0.51207861328125	2.3677548828125	1.364702026367187	0.506997314453125	2.361169921875	1.506262847900391	0.5063288574218749	2.395145751953125	1.715640014648438	0.5455859375	2.36806982421875	1.6800126953125	0.564806396484375	2.26890380859375	1.697341186523437	0.6650107421875	2.008766357421875	1.750810668945312	0.7347387695312499	1.793595092773437	1.831581665039062	0.717804931640625	1.726522094726562	1.856876708984375	0.781173828125	1.627954345703125	1.890872436523438	0.755566650390625	1.665859130859375	1.87151171875	0.753011962890625	2.41244384765625	1.681574951171875	0.514809814453125	2.476241943359375	1.693023193359375	0.401348876953125	2.504049560546875	1.75108935546875	0.129085693359375	2.443541015625	1.83805224609375	-0.0788533935546875	2.4930537109375	1.927972778320313	-0.070162841796875
338	11.233333	2.380734619140625	1.182546325683594	0.5134699707031249	2.36754833984375	1.358506408691406	0.506595703125	2.360205322265625	1.499475311279297	0.504683349609375	2.39392626953125	1.708140258789062	0.54342041015625	2.3670771484375	1.672635009765625	0.562714111328125	2.26666552734375	1.68777294921875	0.66124951171875	1.999251708984375	1.712035888671875	0.71337939453125	1.780085693359375	1.7719521484375	0.680517822265625	1.70606884765625	1.7811923828125	0.739850830078125	1.61042919921875	1.819699096679688	0.711403564453125	1.648941772460937	1.819197265625	0.701029296875	2.41108251953125	1.67419384765625	0.512733154296875	2.4693359375	1.679586303710938	0.396449951171875	2.48161474609375	1.711694458007813	0.119877685546875	2.416294921875	1.783885375976562	-0.09123388671875	2.443493408203125	1.882352294921875	-0.0814281005859375
339	11.266666	2.37820654296875	1.186546997070312	0.5173616943359375	2.3664921875	1.363532867431641	0.5096336669921875	2.362235595703125	1.505403656005859	0.5090989990234375	2.400861328125	1.714007202148438	0.5499852294921875	2.373605224609375	1.678565795898437	0.5694852294921875	2.27260009765625	1.683542236328125	0.6695406494140625	2.00071240234375	1.666916137695313	0.7073223876953125	1.776636352539062	1.701829833984375	0.6643626708984375	1.702559204101562	1.712475463867188	0.7242122802734375	1.603001708984375	1.7326376953125	0.6889322509765625	1.640465576171875	1.736662475585937	0.6846329345703125	2.41683056640625	1.679969116210938	0.5183516845703126	2.470840576171875	1.674321655273437	0.3992764892578125	2.466305908203125	1.666684814453125	0.1192108154296875	2.404363525390625	1.711431884765625	-0.1016798095703125	2.425081787109375	1.812497802734375	-0.1001884765625
340	11.3	2.3788544921875	1.195831970214844	0.5120855712890625	2.364056640625	1.372934234619141	0.5011285400390625	2.362710693359375	1.515237182617188	0.5044373779296875	2.398174072265625	1.722927001953125	0.5550123291015625	2.37036083984375	1.686479736328125	0.5720736083984375	2.267804443359375	1.68460595703125	0.6712413330078125	1.99691943359375	1.635192626953125	0.6869368896484375	1.768177001953125	1.617833618164062	0.6559549560546875	1.687660278320313	1.646411254882812	0.6999600830078125	1.597891845703125	1.671655883789062	0.7541309814453125	1.639613037109375	1.642334594726563	0.6738997802734376	2.4156982421875	1.69015087890625	0.5226558837890625	2.47888525390625	1.694267211914062	0.4076866455078125	2.4661787109375	1.627580932617188	0.1349898681640625	2.4070830078125	1.59999072265625	-0.09016796874999999	2.41748486328125	1.698803588867188	-0.119072021484375
341	11.333333	2.374863037109375	1.193925994873047	0.512228271484375	2.36203955078125	1.371204071044922	0.498185791015625	2.361472412109375	1.513739624023438	0.498872802734375	2.39263623046875	1.72149609375	0.55311572265625	2.36357763671875	1.684894287109375	0.567791748046875	2.25768896484375	1.679526977539063	0.6635458984375	1.997493530273438	1.58744775390625	0.673041015625	1.774195922851562	1.535347534179687	0.63910498046875	1.697234741210937	1.547160766601563	0.695658447265625	1.601543090820313	1.565221435546875	0.74232958984375	1.646064575195312	1.540671264648438	0.6638981933593751	2.41271337890625	1.688846313476563	0.522039306640625	2.494765380859375	1.704140625	0.420515380859375	2.5099345703125	1.588771850585938	0.164305419921875	2.420758544921875	1.531682006835938	-0.0451824951171875	2.3951787109375	1.62106689453125	-0.0909246826171875
342	11.366666	2.37399658203125	1.198914978027344	0.502860595703125	2.3654443359375	1.375822601318359	0.4902275390625	2.367851318359375	1.517750732421875	0.49146728515625	2.399283447265625	1.726493286132813	0.537615966796875	2.3696513671875	1.690910278320312	0.552966552734375	2.265908203125	1.693250244140625	0.65030615234375	2.025083740234375	1.561178955078125	0.6647009277343749	1.815663452148438	1.469049163818359	0.633983642578125	1.736869506835937	1.475508026123047	0.688158203125	1.666674438476563	1.469225555419922	0.769392822265625	1.687836059570313	1.467968231201172	0.6723388671875	2.419794189453125	1.692555419921875	0.508591064453125	2.5070205078125	1.706626098632813	0.412020751953125	2.59903369140625	1.54099169921875	0.2055390625	2.50935107421875	1.456494354248047	0.006885498046875	2.42319580078125	1.51328857421875	0.006513916015625
343	11.4	2.369203125	1.19693115234375	0.5074898681640625	2.35949462890625	1.375235961914063	0.4975660400390625	2.356368408203125	1.5181591796875	0.4951722412109375	2.38993896484375	1.728538757324219	0.5396729736328125	2.359947021484375	1.693051513671875	0.5556553955078125	2.25371826171875	1.69275048828125	0.6518399658203125	2.04203271484375	1.519054748535156	0.6937947998046875	1.84536083984375	1.396802429199219	0.6729608154296876	1.776189697265625	1.373457153320313	0.7361146240234375	1.714775756835937	1.334521026611328	0.8163988037109375	1.744351196289063	1.343322998046875	0.7297369384765625	2.4101201171875	1.693963745117188	0.5105667724609375	2.48940869140625	1.679742309570313	0.4062056884765625	2.605438720703125	1.469488647460937	0.2578721923828125	2.539747314453125	1.382311584472656	0.0492540283203125	2.46201904296875	1.448804656982422	0.0308265380859375
344	11.433333	2.36306787109375	1.197122360229492	0.5066700439453125	2.3498349609375	1.374561340332031	0.5020758056640625	2.3422333984375	1.516652404785156	0.5015479736328124	2.36913134765625	1.727418762207031	0.5436180419921876	2.341859130859375	1.690891967773438	0.5613192138671875	2.24328662109375	1.682819946289063	0.6640750732421875	2.070873291015625	1.480310089111328	0.7366971435546875	1.902087646484375	1.322839324951172	0.7527952880859375	1.8416796875	1.289479187011719	0.8196326904296874	1.781004150390625	1.245767272949219	0.8972811279296875	1.829692749023438	1.251151336669922	0.8236646728515625	2.38890625	1.69381884765625	0.5135091552734375	2.462349609375	1.679314208984375	0.4057574462890625	2.589285400390625	1.462672668457031	0.2797908935546875	2.605314453125	1.302028533935547	0.1099512939453125	2.53738818359375	1.345436767578125	0.0451322021484375
345	11.466666	2.358018798828125	1.188047805786133	0.5063670654296875	2.34359619140625	1.365393615722656	0.5033721923828125	2.332744140625	1.507237426757813	0.5017550048828125	2.35327685546875	1.719696350097656	0.5383238525390625	2.32590771484375	1.683159362792969	0.5558267822265625	2.21951513671875	1.672646667480469	0.6501810302734375	2.09474560546875	1.445577301025391	0.7442718505859375	1.971108032226562	1.255565689086914	0.7904595947265625	1.919517578125	1.219688415527344	0.8631019287109375	1.863196533203125	1.17478547668457	0.9432811279296875	1.914909423828125	1.18102587890625	0.8717537841796875	2.37518603515625	1.685624145507812	0.5103114013671874	2.457477783203125	1.667078491210938	0.4098516845703125	2.61587255859375	1.451287506103516	0.3248314208984375	2.6934326171875	1.269290374755859	0.1993360595703125	2.644576171875	1.290029663085937	0.1105750732421875
346	11.5	2.3667958984375	1.188387817382812	0.522734375	2.35453369140625	1.365649230957031	0.518171142578125	2.349260986328125	1.507636932373047	0.51999658203125	2.36221826171875	1.721773986816406	0.5476171875	2.335708984375	1.685187744140625	0.566147705078125	2.222578125	1.670561096191406	0.651420166015625	2.129154052734375	1.448742980957031	0.785091552734375	2.032100341796875	1.252480041503906	0.8589658203125	2.00260791015625	1.210159027099609	0.939853271484375	1.956443969726563	1.117808563232422	0.9703415527343749	2.019667724609375	1.163875076293945	0.949673828125	2.38574853515625	1.687308654785156	0.52157373046875	2.469086669921875	1.6670576171875	0.422520751953125	2.587818359375	1.451966491699219	0.28712109375	2.68858203125	1.272696044921875	0.1754736328125	2.69537255859375	1.247962524414062	0.0754130859375
347	11.533333	2.36757861328125	1.193581878662109	0.530512451171875	2.355243896484375	1.371218872070312	0.52334228515625	2.34850341796875	1.513513732910156	0.52127880859375	2.356533203125	1.7281767578125	0.55104736328125	2.32962451171875	1.690937133789062	0.5679677734375	2.215868896484375	1.647121337890625	0.642332763671875	2.175390869140625	1.424599304199219	0.800580322265625	2.1417060546875	1.23895344543457	0.935031005859375	2.091632568359375	1.218772705078125	1.01463818359375	2.032270629882813	1.144180999755859	0.964018798828125	2.06271923828125	1.181528427124023	1.02993310546875	2.38201318359375	1.694198974609375	0.5259716796875	2.477070556640625	1.673761474609375	0.437635498046875	2.599967041015625	1.455067901611328	0.310447509765625	2.70353857421875	1.272854888916016	0.2050205078125	2.77138525390625	1.235572662353516	0.136224853515625
348	11.566666	2.366369384765625	1.193881713867188	0.530896240234375	2.353191650390625	1.372107360839844	0.520631103515625	2.343258056640625	1.5146728515625	0.513143310546875	2.35255322265625	1.729898559570312	0.54545849609375	2.3251162109375	1.69250146484375	0.56180908203125	2.2181416015625	1.644111328125	0.64419921875	2.204660888671875	1.457254058837891	0.8486083984375	2.182118408203125	1.27731103515625	0.9944501953125	2.16178955078125	1.244378021240234	1.082977294921875	2.106789306640625	1.194068374633789	1.0042470703125	2.165401123046875	1.1997265625	1.09722509765625	2.3781318359375	1.695864135742188	0.520126708984375	2.4833505859375	1.672189697265625	0.444098388671875	2.644898193359375	1.470213836669922	0.33040966796875	2.7731455078125	1.299741851806641	0.230262939453125	2.86316259765625	1.254396484375	0.204516845703125
349	11.6	2.367860107421875	1.195984741210937	0.52033251953125	2.3533525390625	1.374811004638672	0.510148193359375	2.3430048828125	1.517954467773437	0.503662109375	2.349349365234375	1.733296508789063	0.541213134765625	2.32119189453125	1.6952763671875	0.5553251953125	2.21450927734375	1.64162646484375	0.635786865234375	2.210830322265625	1.483271026611328	0.86467431640625	2.20855810546875	1.353310699462891	1.058799560546875	2.207053466796875	1.317851684570313	1.14906591796875	2.195982421875	1.221692520141602	1.099296630859375	2.228363525390625	1.300485046386719	1.1756806640625	2.3765380859375	1.699813842773438	0.516451904296875	2.488646484375	1.676503662109375	0.449850341796875	2.6856494140625	1.48915087890625	0.36905712890625	2.8416484375	1.328581207275391	0.292560302734375	2.9394140625	1.360837738037109	0.2750126953125
350	11.633333	2.382990478515625	1.213544052124023	0.532098876953125	2.36680029296875	1.392068206787109	0.51944140625	2.3551025390625	1.535004577636719	0.5109736328125	2.359379638671875	1.750897033691406	0.545541015625	2.3315751953125	1.712810119628906	0.56016455078125	2.225357177734375	1.659273498535156	0.64131396484375	2.22304736328125	1.504107055664063	0.87239404296875	2.2218974609375	1.376867889404297	1.06832421875	2.220694580078125	1.34269595336914	1.159090576171875	2.21053564453125	1.245775054931641	1.110620361328125	2.2422548828125	1.325905853271484	1.1859091796875	2.386900390625	1.717334411621094	0.5212590332031251	2.4992685546875	1.694173278808594	0.455044189453125	2.698130126953125	1.5076240234375	0.376988525390625	2.85576708984375	1.347536926269531	0.302872802734375	2.953225341796875	1.380521850585938	0.2849716796875
351	11.666666	2.363254638671875	1.202428985595703	0.5198529052734375	2.347609130859375	1.381066436767578	0.5082615966796875	2.338349365234375	1.52432421875	0.5028734130859375	2.34774658203125	1.739663208007812	0.5397449951171875	2.3207724609375	1.701662780761719	0.5560452880859375	2.226451904296875	1.648593811035156	0.6510152587890625	2.24174072265625	1.541968139648437	0.9076676025390625	2.254927734375	1.454197814941406	1.123764038085938	2.24923974609375	1.464091064453125	1.220079223632812	2.27247900390625	1.364176452636719	1.183717651367187	2.2878095703125	1.474029754638672	1.241086547851562	2.3728779296875	1.706161804199219	0.5129254150390625	2.479146484375	1.684331420898437	0.4369229736328125	2.72640673828125	1.558502990722656	0.3780831298828125	2.9323544921875	1.453108276367187	0.3286561279296875	3.011353515625	1.515996032714844	0.3020111083984375
352	11.7	2.3513193359375	1.212290466308594	0.5295284423828125	2.338896484375	1.393013366699219	0.5126898193359375	2.336640625	1.538370239257812	0.5081763916015625	2.357361083984375	1.75672509765625	0.5382974853515625	2.329999267578125	1.719822814941406	0.5579920654296875	2.238703369140625	1.680458251953125	0.6646048583984375	2.244857666015625	1.593058654785156	0.9324398193359374	2.20807958984375	1.429672912597656	1.099453491210937	2.230605712890625	1.482931213378906	1.178816528320312	2.2773828125	1.383609802246094	1.188240356445313	2.26435302734375	1.485395385742188	1.212388549804688	2.37926953125	1.721117492675781	0.5102393798828125	2.4769462890625	1.686094604492188	0.4252821044921875	2.74568798828125	1.605504821777344	0.3642193603515625	2.97039404296875	1.53948828125	0.3140657958984375	3.06371826171875	1.564679077148437	0.2712335205078125
353	11.733333	2.3382666015625	1.194953430175781	0.5247880859375	2.32830029296875	1.375985198974609	0.51283251953125	2.325740234375	1.521184936523437	0.50952490234375	2.348875732421875	1.7377958984375	0.547416015625	2.32018212890625	1.700833984375	0.56480810546875	2.2238388671875	1.656291748046875	0.66446240234375	2.2188046875	1.60990673828125	0.942012451171875	2.206630126953125	1.548434692382813	1.169767333984375	2.188648681640625	1.63660546875	1.208760498046875	2.224531005859375	1.5342294921875	1.19025390625	2.24476171875	1.660211791992187	1.18742822265625	2.371246337890625	1.70274951171875	0.519131103515625	2.4672236328125	1.666817504882812	0.43289404296875	2.74499755859375	1.635809814453125	0.368732421875	2.97583642578125	1.606338623046875	0.3133642578125	3.069403564453125	1.644971557617187	0.283313720703125
354	11.766666	2.3579599609375	1.21732048034668	0.53123486328125	2.33833837890625	1.397959625244141	0.527291015625	2.327773681640625	1.54280859375	0.531538818359375	2.333129150390625	1.758212463378906	0.581417724609375	2.3050888671875	1.718817016601562	0.593866943359375	2.197182861328125	1.670230285644531	0.67873779296875	2.131012939453125	1.657170043945313	0.952052734375	2.07564697265625	1.646840209960938	1.18151904296875	2.053197021484375	1.740753173828125	1.198809326171875	2.0767294921875	1.63368798828125	1.2088154296875	2.114609130859375	1.755648498535156	1.21171875	2.360563232421875	1.725991760253906	0.554230712890625	2.467220703125	1.704940185546875	0.47593994140625	2.74856982421875	1.730692504882812	0.426375	2.983255615234375	1.754507385253906	0.386317138671875	3.065072265625	1.82031201171875	0.374845947265625
355	11.8	2.351943359375	1.211929931640625	0.52662451171875	2.337193359375	1.392798278808594	0.5199541015625	2.33129736328125	1.537834350585938	0.5222143554687499	2.343607421875	1.753832336425781	0.5672294921875	2.3153916015625	1.715357055664062	0.58180859375	2.207174560546875	1.673142028808594	0.6694365234375	2.1333974609375	1.691240783691406	0.94026123046875	2.07166552734375	1.707055053710937	1.16757568359375	2.0651259765625	1.803798828125	1.18186865234375	2.066847412109375	1.694624389648438	1.195074462890625	2.12001953125	1.813958374023438	1.197365234375	2.3689912109375	1.720504516601562	0.539469482421875	2.470137451171875	1.699842834472656	0.454260009765625	2.74000341796875	1.748730590820312	0.37106787109375	2.965075439453125	1.79094140625	0.302412109375	3.027404296875	1.872860290527344	0.27914453125
356	11.833333	2.353251953125	1.204112396240234	0.5168715820312501	2.348250244140625	1.38634814453125	0.51332275390625	2.354521728515625	1.531608154296875	0.523781982421875	2.367639404296875	1.749929809570312	0.561191650390625	2.34022998046875	1.711679565429687	0.57837353515625	2.23753271484375	1.7018720703125	0.681830810546875	2.132621826171875	1.771904235839844	0.934533203125	1.9898701171875	1.780086975097656	1.123603759765625	2.052816162109375	1.817663269042969	1.189265869140625	1.98718603515625	1.73366943359375	1.21814404296875	2.090522216796875	1.817087768554687	1.19364208984375	2.392033203125	1.715669616699219	0.5333041992187501	2.48983935546875	1.705588317871094	0.44166162109375	2.74051416015625	1.773589965820312	0.317750244140625	2.94991650390625	1.831552001953125	0.21569384765625	3.007557861328125	1.918739990234375	0.198241943359375
357	11.866666	2.36101220703125	1.201159881591797	0.50709765625	2.35476806640625	1.382000823974609	0.512990234375	2.35878564453125	1.525873046875	0.5282626953125	2.372599609375	1.742224365234375	0.5675144042968751	2.34656396484375	1.70385791015625	0.5855205078125	2.250809814453125	1.70875439453125	0.6943852539062501	2.13592822265625	1.788705322265625	0.9373896484374999	1.997810791015625	1.8506865234375	1.11761083984375	2.04955419921875	1.928748046875	1.145497802734375	1.946982421875	1.962857849121094	1.16391748046875	1.990712280273438	1.992797546386719	1.152817626953125	2.395469482421875	1.70872119140625	0.53810302734375	2.489882080078125	1.7205859375	0.444530029296875	2.711846923828125	1.831312744140625	0.30269970703125	2.892531005859375	1.920056884765625	0.17507958984375	2.917662353515625	2.01425244140625	0.135511474609375
358	11.9	2.364962646484375	1.205209411621094	0.506083251953125	2.363544189453125	1.384832702636719	0.512202880859375	2.359765625	1.528459411621094	0.514025146484375	2.383	1.742020446777344	0.555142333984375	2.35583203125	1.704839111328125	0.57296923828125	2.26511669921875	1.720022399902344	0.683787841796875	2.126520751953125	1.811091369628906	0.90740234375	1.975959594726562	1.914818664550781	1.05290185546875	2.013996459960937	1.95709521484375	1.131494140625	1.925787231445313	1.999652770996094	1.08397412109375	1.91223193359375	2.006503784179688	1.12226318359375	2.403884033203125	1.70818115234375	0.52525830078125	2.50301904296875	1.731776184082031	0.44058935546875	2.703250244140625	1.849638122558594	0.277855712890625	2.865916259765625	1.950400817871094	0.138658935546875	2.87294482421875	2.046856201171875	0.099197998046875
359	11.933333	2.37260791015625	1.199506484985352	0.5024375	2.3707421875	1.378930419921875	0.515067138671875	2.36543408203125	1.52252587890625	0.5206840820312501	2.390421630859375	1.734652282714844	0.568575927734375	2.3629892578125	1.697097595214844	0.585290771484375	2.272651123046875	1.711430297851563	0.696679931640625	2.10712939453125	1.811902893066406	0.89702490234375	1.938279541015625	1.935136901855469	1.00185302734375	1.911547729492187	2.017568420410156	1.04562939453125	1.869816162109375	2.108851318359375	1.087998046875	1.867951171875	2.0279658203125	1.059834716796875	2.41099169921875	1.701600952148437	0.537548095703125	2.5040478515625	1.721495788574219	0.4452099609375	2.68944482421875	1.846419799804687	0.270231689453125	2.813833740234375	1.971227111816406	0.112024169921875	2.8279580078125	2.071284423828125	0.085250732421875
360	11.966666	2.372934814453125	1.204545623779297	0.507022705078125	2.37118896484375	1.383079132080078	0.514905029296875	2.3688935546875	1.525839416503906	0.520140380859375	2.398966796875	1.736585998535156	0.564640380859375	2.370673095703125	1.700251647949219	0.581673583984375	2.27235693359375	1.716127807617188	0.6845732421875	2.08571240234375	1.804357177734375	0.868992919921875	1.900006225585938	1.931774658203125	0.926087646484375	1.870327392578125	1.985473205566406	1.0005205078125	1.781906494140625	2.047828002929688	0.99735595703125	1.811779541015625	2.02452197265625	0.985963623046875	2.418687744140625	1.702760986328125	0.534419921875	2.505419921875	1.720913879394531	0.436935546875	2.675131591796875	1.836073364257813	0.243301025390625	2.75374267578125	1.991216247558594	0.084845947265625	2.8152021484375	2.073179809570313	0.06776391601562499
361	12	2.376337890625	1.204561416625977	0.505539794921875	2.374701904296875	1.383351776123047	0.5125244140625	2.37470166015625	1.526217041015625	0.519777587890625	2.4071689453125	1.735651306152344	0.569753173828125	2.377790283203125	1.699410766601563	0.585253173828125	2.272951171875	1.707915710449219	0.682685546875	2.05586669921875	1.789598327636719	0.834410888671875	1.862384521484375	1.914204528808594	0.868347900390625	1.807162963867188	1.968588073730469	0.925970458984375	1.726349731445312	2.0332392578125	0.958134033203125	1.7623408203125	1.987575134277344	0.92386572265625	2.4271357421875	1.702108764648437	0.539281005859375	2.5123134765625	1.713091613769531	0.43917236328125	2.663764404296875	1.822959594726563	0.227644287109375	2.7027958984375	1.9791083984375	0.05563671875	2.76004931640625	2.065221801757812	0.044681884765625
362	12.033333	2.38095703125	1.20150422668457	0.506007080078125	2.38027978515625	1.379156158447266	0.5141875	2.38174072265625	1.521024719238281	0.5234116210937499	2.412877685546875	1.729478881835937	0.572548095703125	2.382927490234375	1.693711791992187	0.587073974609375	2.277186279296875	1.705161560058594	0.681910888671875	2.03558642578125	1.767984985351562	0.79838232421875	1.833188110351563	1.87953662109375	0.805166015625	1.780126586914063	1.934428405761719	0.863347412109375	1.682532348632813	1.977603881835937	0.848744140625	1.727126098632813	1.956955383300781	0.851644775390625	2.43378271484375	1.695798706054688	0.54337451171875	2.525311279296875	1.708054260253906	0.450325927734375	2.657181640625	1.806179870605469	0.222811279296875	2.662990478515625	1.951365844726562	0.039224609375	2.72969677734375	2.020460571289062	0.001041015625
363	12.066666	2.37565869140625	1.196611373901367	0.5057752685546875	2.37462890625	1.373062103271484	0.5124969482421875	2.376369140625	1.513968627929688	0.5209151611328126	2.405384033203125	1.7226103515625	0.5633724365234375	2.376972900390625	1.686931884765625	0.5799090576171875	2.278791748046875	1.696966064453125	0.6812965087890624	2.028928588867188	1.746459838867187	0.7809476318359375	1.818028442382813	1.837130981445313	0.7812218017578125	1.75638818359375	1.88029736328125	0.8397098388671875	1.6581865234375	1.922136352539062	0.8330645751953125	1.706071533203125	1.9074296875	0.8256942138671876	2.42551904296875	1.688844970703125	0.5343424072265625	2.515130615234375	1.693778686523438	0.4400628662109375	2.6172861328125	1.769895874023438	0.1921929931640625	2.572086181640625	1.892175170898438	-0.0002847900390625	2.624591552734375	1.959697875976563	-0.0569844970703125
364	12.1	2.3747509765625	1.191415115356445	0.506729248046875	2.3732607421875	1.369045166015625	0.5117658691406251	2.376836669921875	1.510736572265625	0.521473876953125	2.40410107421875	1.720580200195313	0.5660703125	2.37594482421875	1.684230834960938	0.5824912109375	2.272065185546875	1.687798400878906	0.679816162109375	2.006926635742187	1.711436157226562	0.74989794921875	1.784820068359375	1.773793212890625	0.7374609375	1.729076416015625	1.80152978515625	0.81042138671875	1.6288388671875	1.820086791992187	0.77588671875	1.686232055664062	1.859964538574219	0.801125244140625	2.424580078125	1.687084106445313	0.536448486328125	2.50823583984375	1.692356079101562	0.435781005859375	2.5804130859375	1.738524291992187	0.16872021484375	2.510392822265625	1.8279033203125	-0.0358349609375	2.57937841796875	1.882137756347656	-0.09028955078125001
365	12.133333	2.37208837890625	1.193403106689453	0.50929052734375	2.369392578125	1.371242706298828	0.5126630859375	2.36657080078125	1.513418273925781	0.514537841796875	2.397927978515625	1.721813781738281	0.56405224609375	2.368865478515625	1.685673950195313	0.5794772949218751	2.26644287109375	1.689659240722656	0.67853076171875	1.998586669921875	1.656886840820313	0.7342529296875	1.773920288085937	1.692490966796875	0.692508544921875	1.708341064453125	1.725678894042969	0.754290283203125	1.602175537109375	1.739244567871094	0.74190234375	1.650577270507813	1.750491027832031	0.73583203125	2.417939697265625	1.688524353027344	0.533800048828125	2.50751708984375	1.697190368652344	0.43842529296875	2.53563427734375	1.696040405273437	0.159079345703125	2.470970947265625	1.757927490234375	-0.0573380126953125	2.54848779296875	1.819738464355469	-0.0866358642578125
366	12.166666	2.3740263671875	1.190710876464844	0.5103060302734375	2.37082470703125	1.36884619140625	0.5129744873046875	2.36679736328125	1.511238342285156	0.5133062744140625	2.396226806640625	1.720646240234375	0.5612635498046875	2.367826416015625	1.68416259765625	0.5773529052734375	2.26447705078125	1.6828017578125	0.6758502197265625	1.9987890625	1.625442016601562	0.7237593994140625	1.77048876953125	1.635830505371094	0.6859178466796875	1.687335083007812	1.6588916015625	0.7283787841796875	1.57996533203125	1.669562316894531	0.7305338134765625	1.635619750976562	1.655281616210937	0.7093389892578125	2.41624560546875	1.68739111328125	0.5308470458984375	2.49894580078125	1.692950439453125	0.4289559326171875	2.5126865234375	1.664732788085937	0.1494923095703125	2.4696201171875	1.676711364746094	-0.0807901611328125	2.52081982421875	1.764905151367187	-0.0987742919921875
367	12.2	2.379680419921875	1.194056854248047	0.5106296386718751	2.37476123046875	1.372223510742188	0.513283935546875	2.36781884765625	1.514552368164062	0.51181201171875	2.398031982421875	1.722547302246094	0.565477783203125	2.3704052734375	1.685380615234375	0.581408447265625	2.269127197265625	1.684984497070313	0.68212255859375	2.009286865234375	1.602960876464844	0.726739013671875	1.784490356445313	1.551132629394531	0.704747314453125	1.705270751953125	1.576324035644531	0.753185302734375	1.597489868164063	1.581609619140625	0.7565439453125	1.652428466796875	1.601857543945313	0.7304663085937499	2.41707666015625	1.690400756835937	0.53326513671875	2.49239306640625	1.702430786132813	0.4262685546875	2.49696435546875	1.656152893066406	0.14880712890625	2.45550732421875	1.626434326171875	-0.0802552490234375	2.54354638671875	1.668574035644531	-0.1149654541015625
368	12.233333	2.37461181640625	1.189476684570312	0.5196873779296876	2.37293408203125	1.367683441162109	0.5185274658203125	2.36245849609375	1.509245910644531	0.5062791748046875	2.395220703125	1.717759826660156	0.5561224365234375	2.366574462890625	1.681453796386719	0.5722064208984375	2.263500732421875	1.674376220703125	0.6707877197265625	2.0175126953125	1.564372436523437	0.7307369384765625	1.797700317382813	1.494097229003906	0.7101068115234375	1.741752563476562	1.521816223144531	0.7832803955078125	1.64100830078125	1.489431457519531	0.7619945068359375	1.675249267578125	1.481174377441406	0.7696285400390624	2.41439794921875	1.684588500976563	0.5250635986328125	2.490052734375	1.680977416992187	0.4177225341796875	2.601983154296875	1.609379516601563	0.1698096923828125	2.5303046875	1.602110229492188	-0.0534808349609375	2.59304345703125	1.65556298828125	-0.116200439453125
369	12.266666	2.38390234375	1.202451599121094	0.5243697509765625	2.3804482421875	1.381288726806641	0.5293499755859375	2.3672294921875	1.523510375976562	0.5214359130859375	2.397104736328125	1.732462036132812	0.5749527587890625	2.3699853515625	1.694927124023438	0.5914613037109375	2.27281689453125	1.681356567382812	0.6960179443359376	2.040649658203125	1.555785400390625	0.7805948486328125	1.826869018554687	1.46539013671875	0.7962064208984375	1.753321899414062	1.445553741455078	0.8555802001953124	1.651877685546875	1.413196838378906	0.8757762451171875	1.720103515625	1.416291351318359	0.8587010498046875	2.41579296875	1.700374145507813	0.5421868896484375	2.487961181640625	1.6954541015625	0.4318861083984375	2.579785400390625	1.599166015625	0.1827791748046875	2.5698798828125	1.542057006835937	-0.0455546875	2.6175380859375	1.514786254882813	-0.1338673095703125
370	12.3	2.38028466796875	1.206126342773437	0.5231756591796874	2.377353515625	1.385956085205078	0.5278392333984375	2.3648779296875	1.528978881835938	0.5190845947265625	2.39249853515625	1.7392548828125	0.5734559326171875	2.36432763671875	1.701639892578125	0.5887781982421875	2.2598515625	1.686253662109375	0.6869132080078125	2.0436591796875	1.5391435546875	0.7832535400390624	1.850037109375	1.418843444824219	0.8356595458984375	1.796678833007813	1.417543914794922	0.9167830810546875	1.708573486328125	1.354404113769531	0.9056099853515625	1.758165771484375	1.367185363769531	0.9222664794921875	2.41291357421875	1.70681005859375	0.5416778564453125	2.491261474609375	1.698665405273438	0.4349822998046875	2.581508056640625	1.58202978515625	0.1923306884765625	2.6123525390625	1.492056915283203	-0.0245919189453125	2.681072021484375	1.467263305664062	-0.09939245605468749
371	12.333333	2.37904345703125	1.202433410644531	0.52487890625	2.371974609375	1.382206909179688	0.529579345703125	2.35582080078125	1.524970336914063	0.52188427734375	2.37592431640625	1.737432495117187	0.57110400390625	2.34986181640625	1.698980102539063	0.588046630859375	2.254904296875	1.6768251953125	0.6942939453125	2.072515625	1.523979248046875	0.83950390625	1.89606591796875	1.397487609863281	0.92673828125	1.8333671875	1.372598968505859	0.996634033203125	1.7684521484375	1.311741333007812	0.933671630859375	1.823699951171875	1.326507446289062	1.007591796875	2.39678271484375	1.705194580078125	0.5393779296875	2.48202783203125	1.696853515625	0.438066162109375	2.5844501953125	1.575801147460937	0.20240185546875	2.652391845703125	1.476948608398438	-0.001929443359375	2.7113740234375	1.450108734130859	-0.08402807617187499
372	12.366666	2.379830078125	1.19477783203125	0.522408447265625	2.36881982421875	1.373192687988281	0.521988037109375	2.35656494140625	1.515497741699219	0.5173916015625	2.369111083984375	1.72863525390625	0.559036865234375	2.342570556640625	1.690643676757813	0.575288330078125	2.2445634765625	1.676198669433594	0.67873583984375	2.08635302734375	1.521289794921875	0.844979736328125	1.91881591796875	1.39401513671875	0.943659423828125	1.864556030273437	1.409086059570313	1.022001220703125	1.7914658203125	1.329467620849609	1.028342041015625	1.839955810546875	1.33625	1.034224853515625	2.3928193359375	1.695802795410156	0.53062255859375	2.495080322265625	1.694539001464844	0.447533447265625	2.63324365234375	1.57128125	0.234669921875	2.73561474609375	1.469467254638672	0.048833251953125	2.8085322265625	1.446722320556641	-0.021575927734375
373	12.4	2.38054150390625	1.194261383056641	0.520875244140625	2.36844677734375	1.37216748046875	0.521126708984375	2.3562275390625	1.514170532226562	0.5183059082031251	2.366345458984375	1.727317016601563	0.557727294921875	2.34083447265625	1.689161193847656	0.574856201171875	2.2456865234375	1.679865356445313	0.681042236328125	2.104273681640625	1.535941528320313	0.869662353515625	1.9464658203125	1.416892242431641	0.990761474609375	1.872925415039062	1.430888549804687	1.05125146484375	1.807142211914063	1.363990295410156	0.997760009765625	1.872515014648438	1.382241668701172	1.079185791015625	2.38986474609375	1.694681396484375	0.529140625	2.49363525390625	1.6994423828125	0.448599853515625	2.65690576171875	1.586897216796875	0.248901611328125	2.79378271484375	1.493039978027344	0.0828720703125	2.85809912109375	1.469250122070312	0.0051778564453125
374	12.433333	2.37815966796875	1.195833404541016	0.5177196044921875	2.3673544921875	1.375196166992187	0.5194620361328125	2.3511962890625	1.517744140625	0.5119276123046875	2.3629697265625	1.732494262695313	0.5514605712890625	2.337375	1.694156860351562	0.5691375732421875	2.243459716796875	1.679311401367187	0.6772657470703125	2.112248046875	1.555894897460937	0.8894586181640625	1.958326049804687	1.451424957275391	1.030773315429687	1.894398193359375	1.461884246826172	1.102958862304688	1.8592177734375	1.397797576904297	1.022332885742187	1.875082397460937	1.418060546875	1.124381713867187	2.386059814453125	1.699501708984375	0.5222781982421875	2.4888125	1.694922241210937	0.4388089599609375	2.670771484375	1.600763427734375	0.2427010498046875	2.81071533203125	1.52227294921875	0.0688594970703125	2.8921611328125	1.50696548461914	0.0053140869140625
375	12.466666	2.374030029296875	1.192933898925781	0.517581787109375	2.3624189453125	1.372020874023437	0.516677978515625	2.34636181640625	1.514279602050781	0.507227783203125	2.35415625	1.729498046875	0.5435112304687501	2.32785693359375	1.691310180664062	0.560277587890625	2.22779443359375	1.677729064941406	0.662658935546875	2.09378564453125	1.577219421386719	0.884501708984375	1.934872192382812	1.491882934570313	1.032487060546875	1.905947998046875	1.519015014648438	1.120861328125	1.816119384765625	1.458106231689453	1.12684375	1.887175903320313	1.469667541503906	1.151408447265625	2.37917041015625	1.696240234375	0.5163984375	2.48677197265625	1.692910888671875	0.439509521484375	2.68235302734375	1.62067529296875	0.2477900390625	2.84576513671875	1.560450256347656	0.08812890625	2.912802001953125	1.562285461425781	0.00825146484375
376	12.5	2.376082763671875	1.198673706054687	0.512882080078125	2.363619140625	1.375836273193359	0.5118596191406251	2.35105517578125	1.517206665039063	0.507813232421875	2.35132763671875	1.730728515625	0.541280029296875	2.3261455078125	1.692328125	0.557777587890625	2.22505908203125	1.68182666015625	0.657393310546875	2.0966396484375	1.60020361328125	0.88657861328125	1.937972045898438	1.5246357421875	1.03633154296875	1.899787353515625	1.560701171875	1.116520751953125	1.80085986328125	1.522039428710937	1.099504150390625	1.877619873046875	1.52718505859375	1.14800732421875	2.3776708984375	1.698306274414062	0.51537939453125	2.485819091796875	1.706428955078125	0.442046142578125	2.671629638671875	1.6510966796875	0.23960302734375	2.82408740234375	1.604631591796875	0.06852490234375	2.892005859375	1.610407958984375	-0.0089794921875
377	12.533333	2.377126708984375	1.197380767822266	0.5159091796875001	2.3660078125	1.374879241943359	0.51414306640625	2.3518818359375	1.516143127441406	0.506270263671875	2.35671240234375	1.729261596679688	0.54370556640625	2.331275390625	1.690928833007812	0.5601748046875	2.233600830078125	1.674794494628906	0.6626867675781249	2.082523193359375	1.614919860839844	0.885139404296875	1.918031982421875	1.566735595703125	1.04032958984375	1.868564819335937	1.620978759765625	1.10218310546875	1.769610595703125	1.578705810546875	1.09719775390625	1.825003662109375	1.579090881347656	1.13038720703125	2.38184375	1.6968525390625	0.516486083984375	2.48629345703125	1.701333312988281	0.437374267578125	2.67531201171875	1.669282043457031	0.232343017578125	2.83473974609375	1.642783813476563	0.062914794921875	2.8845439453125	1.646048034667969	-0.0275965576171875
378	12.566666	2.38086279296875	1.201513488769531	0.5095338134765625	2.369116943359375	1.380591156005859	0.5108802490234375	2.35317041015625	1.523028381347656	0.5043546142578125	2.3611123046875	1.737471069335938	0.5449586181640625	2.336313232421875	1.698625183105469	0.5624840087890625	2.24299755859375	1.68665234375	0.6712415771484375	2.072771240234375	1.63515673828125	0.8848956298828125	1.893349609375	1.599687255859375	1.029763305664062	1.827414794921875	1.630945495605469	1.093470092773438	1.720668334960938	1.610551635742187	1.091366821289063	1.78426318359375	1.614063598632812	1.108520385742187	2.3846826171875	1.705106018066406	0.5155657958984375	2.48587939453125	1.708915222167969	0.4304412841796875	2.6525595703125	1.689854187011719	0.2022247314453125	2.792261474609375	1.673965576171875	0.0123438720703125	2.84130517578125	1.687944213867187	-0.078635986328125
379	12.6	2.382193115234375	1.203069519042969	0.50417919921875	2.37102490234375	1.38197509765625	0.507749267578125	2.354807373046875	1.524288452148437	0.5024306640625	2.366482421875	1.737765014648438	0.545953369140625	2.3409580078125	1.69917626953125	0.562857421875	2.24689697265625	1.689127807617187	0.670977294921875	2.06394970703125	1.653099731445312	0.8767822265625	1.868520751953125	1.6389140625	1.0030166015625	1.795958740234375	1.681168579101562	1.051117431640625	1.722675903320313	1.610674438476563	1.089221435546875	1.752796997070313	1.669029663085937	1.074524658203125	2.38953125	1.705416015625	0.516215087890625	2.48931103515625	1.711718872070312	0.429780029296875	2.6386533203125	1.690030639648437	0.19041455078125	2.765018798828125	1.671963256835937	-0.0081259765625	2.80124609375	1.721015380859375	-0.092612060546875
380	12.633333	2.38578466796875	1.199315017700195	0.5016048583984375	2.37156787109375	1.379272369384766	0.5055631103515625	2.35529833984375	1.522677368164063	0.5028734130859375	2.36462841796875	1.73680419921875	0.5512811279296875	2.338818359375	1.697441772460937	0.5669439697265625	2.241723876953125	1.687938720703125	0.6737828369140625	2.033679931640625	1.659294067382812	0.8584964599609375	1.825279663085938	1.651341186523438	0.9662388916015625	1.755852416992187	1.690657836914062	1.022201782226563	1.66192919921875	1.732494018554688	1.059454956054688	1.708081909179687	1.692964599609375	1.021059692382813	2.3887158203125	1.704988403320312	0.5212032470703125	2.485564453125	1.712127075195312	0.4301817626953125	2.626412109375	1.694786987304687	0.1830567626953125	2.745967041015625	1.680257446289062	-0.0218865966796875	2.774677734375	1.736495483398437	-0.10569580078125
381	12.666666	2.381124267578125	1.200042434692383	0.5064599609375	2.36834130859375	1.379642517089844	0.5106005859375	2.351619873046875	1.5225869140625	0.506318359375	2.3659501953125	1.736126953125	0.55354736328125	2.340134765625	1.697323974609375	0.57016845703125	2.247124755859375	1.6915126953125	0.680356201171875	2.034474609375	1.659457275390625	0.858053955078125	1.813381225585937	1.649604370117188	0.934493896484375	1.75103125	1.70510791015625	0.984306884765625	1.6458916015625	1.699534057617187	0.955786376953125	1.706605712890625	1.702516235351562	0.9980224609375	2.388433349609375	1.7039296875	0.5228508300781251	2.481863037109375	1.70884130859375	0.428658447265625	2.600763916015625	1.695916137695312	0.170797607421875	2.70193994140625	1.685066284179688	-0.043363037109375	2.734474609375	1.742939697265625	-0.124278076171875
382	12.7	2.385199462890625	1.199473663330078	0.503484619140625	2.37190087890625	1.378163970947266	0.508871337890625	2.35729150390625	1.52073095703125	0.50852294921875	2.37147802734375	1.73332958984375	0.555327392578125	2.345312744140625	1.694845947265625	0.57145361328125	2.25049951171875	1.692568237304688	0.679333740234375	2.021975830078125	1.661336181640625	0.8339443359374999	1.799766967773438	1.660177490234375	0.904201904296875	1.729721801757812	1.70477197265625	0.953869873046875	1.62217529296875	1.719595458984375	0.95547119140625	1.677218994140625	1.694020874023437	0.95339599609375	2.394320068359375	1.701124267578125	0.5252861328125	2.488181640625	1.711895874023437	0.4328955078125	2.587686767578125	1.693216186523438	0.168702880859375	2.672482666015625	1.6774609375	-0.0509774169921875	2.697251220703125	1.737123657226562	-0.132711181640625
383	12.733333	2.381842529296875	1.198542114257813	0.5019599609374999	2.368334228515625	1.376432464599609	0.506281005859375	2.3544013671875	1.518416015625	0.505925537109375	2.3675361328125	1.730417602539063	0.55112939453125	2.341203857421875	1.692218627929687	0.566980224609375	2.2443876953125	1.689858154296875	0.672183349609375	2.00792529296875	1.652738891601563	0.810440185546875	1.781221435546875	1.648275146484375	0.85952734375	1.710837768554688	1.690094970703125	0.9102687988281249	1.607532470703125	1.70463818359375	0.938530029296875	1.66002392578125	1.676744506835937	0.9157761230468749	2.390857421875	1.6981396484375	0.521916015625	2.4841572265625	1.708281372070312	0.42973779296875	2.56313818359375	1.6833408203125	0.160543701171875	2.636528076171875	1.661703857421875	-0.061585205078125	2.667124755859375	1.715295043945313	-0.1449364013671875
384	12.766666	2.3832490234375	1.196952133178711	0.5021767578125	2.36957666015625	1.373551055908203	0.507490966796875	2.357259765625	1.514659240722656	0.51008447265625	2.37061181640625	1.725525329589844	0.553220458984375	2.344732421875	1.687678039550781	0.56959521484375	2.25063818359375	1.688905456542969	0.6759270019531251	2.009632568359375	1.639260681152344	0.797558349609375	1.7828251953125	1.620215576171875	0.8331943359375	1.716445068359375	1.681262756347656	0.8650546875	1.616098266601562	1.662481201171875	0.831930908203125	1.657219360351563	1.665486633300781	0.8595344238281249	2.393420654296875	1.693287475585938	0.5241396484375	2.48745751953125	1.698461669921875	0.43362060546875	2.55928076171875	1.672212646484375	0.16459912109375	2.62163525390625	1.650033874511719	-0.0591114501953125	2.636341796875	1.696745666503906	-0.1497064208984375
385	12.8	2.38175634765625	1.200077270507812	0.5020439453125	2.368159423828125	1.376590240478516	0.5087216796875	2.35524755859375	1.517603149414062	0.511604736328125	2.37034814453125	1.72800634765625	0.556126220703125	2.34404931640625	1.690308715820313	0.572136474609375	2.2493173828125	1.689505249023437	0.677856201171875	2.004793701171875	1.631015991210937	0.787815673828125	1.777191162109375	1.60458837890625	0.8111760253906251	1.698302978515625	1.644391845703125	0.847724609375	1.614631958007813	1.629945556640625	0.7821201171875	1.659738037109375	1.63080517578125	0.858107421875	2.3929873046875	1.695749633789063	0.526955078125	2.486244140625	1.699184143066406	0.4355986328125	2.55543505859375	1.665826721191406	0.1667490234375	2.6163818359375	1.637584899902344	-0.0566033935546875	2.604140869140625	1.669020935058594	-0.1538773193359375
386	12.833333	2.380296142578125	1.200074020385742	0.50463671875	2.369331298828125	1.376327728271484	0.508565673828125	2.358104248046875	1.517093872070312	0.50886962890625	2.3768046875	1.72656591796875	0.553333740234375	2.35030126953125	1.689326904296875	0.569640869140625	2.2563193359375	1.689728759765625	0.675469482421875	2.014501220703125	1.624744750976562	0.785744140625	1.787367065429688	1.595449096679687	0.8026474609374999	1.7028125	1.62318310546875	0.836865234375	1.61202197265625	1.5920966796875	0.789576416015625	1.662515869140625	1.60775537109375	0.8428391113281249	2.398471923828125	1.69413818359375	0.52385888671875	2.4875810546875	1.697668212890625	0.428984619140625	2.541452880859375	1.666413696289063	0.15725048828125	2.5883134765625	1.640050903320312	-0.06899414062500001	2.60421875	1.666532958984375	-0.16688916015625
387	12.866666	2.37696533203125	1.200697387695312	0.5048671875	2.367001220703125	1.377678436279297	0.510085205078125	2.35549072265625	1.518983581542969	0.510149169921875	2.37491552734375	1.729161254882813	0.555096923828125	2.34852099609375	1.691736328125	0.57172509765625	2.25352294921875	1.688665588378906	0.67735400390625	2.008916015625	1.61999365234375	0.78178369140625	1.781157592773438	1.587562255859375	0.79685107421875	1.69819140625	1.613946594238281	0.8366279296875	1.6152861328125	1.576520080566406	0.77951025390625	1.653716064453125	1.601548217773437	0.837677978515625	2.396260498046875	1.696680236816406	0.5251276855468749	2.482357421875	1.696008605957031	0.426763671875	2.526115234375	1.658172180175781	0.15292138671875	2.56300390625	1.62654150390625	-0.07543273925781251	2.58911865234375	1.656794738769531	-0.17042822265625
388	12.9	2.37759423828125	1.201452499389648	0.5028055419921875	2.368560546875	1.378255340576172	0.5082728271484375	2.3558310546875	1.519264404296875	0.5062459716796875	2.3746005859375	1.728925903320313	0.5525748291015625	2.348263916015625	1.691381286621094	0.5688443603515625	2.25196826171875	1.68835595703125	0.6730526123046875	2.006592529296875	1.619542602539062	0.7746510009765625	1.779548583984375	1.588073059082031	0.7965921630859375	1.69492041015625	1.612900451660156	0.8334786376953125	1.60182861328125	1.564564575195313	0.8109989013671876	1.65110693359375	1.606708984375	0.8370484619140625	2.396097900390625	1.696728881835937	0.5225081787109375	2.4837275390625	1.702726867675781	0.4259097900390625	2.529461181640625	1.659650573730469	0.1535233154296875	2.56344140625	1.624389953613281	-0.07445361328125	2.589070068359375	1.665748718261719	-0.165159912109375
389	12.933333	2.3785498046875	1.200623718261719	0.502334228515625	2.36881396484375	1.377806365966797	0.50642431640625	2.357339599609375	1.519238525390625	0.505435791015625	2.375652587890625	1.729640869140625	0.5507270507812499	2.348732421875	1.692223388671875	0.56664208984375	2.251059814453125	1.686977783203125	0.669890869140625	2.007556762695312	1.619543090820312	0.778279296875	1.78023974609375	1.589025390625	0.80364892578125	1.701505126953125	1.625625854492188	0.8441376953125	1.60358935546875	1.6083388671875	0.803262939453125	1.653943237304687	1.613096801757812	0.84316357421875	2.39784716796875	1.697078125	0.5213984375	2.4932900390625	1.702583984375	0.43206982421875	2.52985791015625	1.658970581054688	0.1577763671875	2.555034423828125	1.623276611328125	-0.0717813720703125	2.57638818359375	1.674506958007812	-0.158729248046875
390	12.966666	2.377625	1.200318237304687	0.5032855224609375	2.36909033203125	1.378943176269531	0.5040662841796875	2.356596923828125	1.521242065429687	0.4982093505859375	2.378017578125	1.732466552734375	0.5460084228515625	2.351174560546875	1.69473388671875	0.5624288330078125	2.252841064453125	1.68625830078125	0.6663109130859375	2.011419921875	1.62368896484375	0.7868516845703125	1.783286987304687	1.59441357421875	0.8207535400390625	1.703645263671875	1.640356323242187	0.8501300048828125	1.596216064453125	1.644073120117187	0.8634180908203125	1.654707885742188	1.620733032226563	0.8583121337890625	2.399165283203125	1.699914184570313	0.5153067626953125	2.48691796875	1.702286010742188	0.4169639892578125	2.527228759765625	1.659342163085938	0.1409373779296875	2.554763671875	1.624335815429688	-0.09024316406250001	2.5805107421875	1.694647827148438	-0.16231396484375
391	13	2.374540283203125	1.20033625793457	0.5017640380859375	2.36529638671875	1.378535827636719	0.5032677001953125	2.35252880859375	1.520527221679687	0.4980821533203125	2.3719453125	1.731703735351563	0.5448067626953125	2.344621337890625	1.694151123046875	0.5605147705078125	2.24542919921875	1.683603149414063	0.6629556884765625	2.006091796875	1.633637084960938	0.7918756103515625	1.777464233398437	1.617339233398438	0.8276854248046875	1.7037744140625	1.665359008789062	0.8669332275390625	1.595789428710938	1.663532104492187	0.8628270263671876	1.653102661132813	1.651067260742187	0.8707508544921875	2.394177734375	1.699002319335937	0.5152215576171875	2.48800830078125	1.692002563476563	0.4232999267578125	2.534890625	1.678262084960938	0.1459364013671875	2.574763671875	1.66669384765625	-0.0852908935546875	2.60123046875	1.715133544921875	-0.1730838623046875
392	13.033333	2.3738857421875	1.201676208496094	0.4985345458984375	2.363392578125	1.378714721679688	0.5016551513671875	2.350620361328125	1.519914245605469	0.4988336181640625	2.367749267578125	1.729935241699219	0.5456346435546875	2.34077490234375	1.692363647460938	0.5609837646484375	2.244396484375	1.688960754394531	0.6653863525390625	2.008911499023438	1.648824768066406	0.8011168212890625	1.782692504882812	1.638086975097656	0.8445389404296875	1.7124169921875	1.689070556640625	0.8848839111328125	1.606414794921875	1.704141784667969	0.8760611572265625	1.6555390625	1.650793823242187	0.8745457763671876	2.390371337890625	1.697647033691406	0.5163848876953125	2.489974853515625	1.700851806640625	0.4317391357421875	2.5475009765625	1.686538879394531	0.1581412353515625	2.59707177734375	1.674473571777344	-0.06973535156250001	2.61801416015625	1.732078369140625	-0.152615478515625
393	13.066666	2.37314599609375	1.200322662353516	0.4970865478515625	2.362982421875	1.377740905761719	0.4994637451171875	2.35041455078125	1.519228271484375	0.4961773681640625	2.369085693359375	1.729999633789062	0.5409271240234375	2.3422548828125	1.692568054199219	0.5571492919921875	2.248072265625	1.691367614746094	0.6639573974609375	2.020301879882812	1.662043762207031	0.8157606201171875	1.798273681640625	1.657166015625	0.8795150146484375	1.730240966796875	1.697221557617187	0.9340013427734375	1.62513720703125	1.704797119140625	0.9120321044921875	1.665212158203125	1.65804052734375	0.8873870849609375	2.3910859375	1.697331970214844	0.5114637451171875	2.49076171875	1.701141967773438	0.4265313720703125	2.554174560546875	1.689259826660156	0.1535557861328125	2.608872802734375	1.679216247558594	-0.07371533203125	2.6394208984375	1.742947692871094	-0.1490341796875
394	13.1	2.3755	1.199892242431641	0.5005537109375	2.365355712890625	1.378036651611328	0.5017583007812501	2.35453515625	1.520258911132812	0.4994658203125	2.3746474609375	1.73155859375	0.54528369140625	2.34731640625	1.6941298828125	0.561265625	2.251499755859375	1.69046826171875	0.667323974609375	2.031512939453125	1.671512817382812	0.833572265625	1.810517822265625	1.671501831054687	0.9041042480468749	1.74547705078125	1.7200458984375	0.95595751953125	1.645471313476562	1.704569702148437	0.9180202636718749	1.686345092773438	1.657077026367187	0.862434326171875	2.396663818359375	1.698695434570312	0.515719970703125	2.4924609375	1.700362670898437	0.425602294921875	2.577519775390625	1.69321875	0.157229736328125	2.648962646484375	1.687191162109375	-0.0664757080078125	2.68430615234375	1.7504267578125	-0.140675048828125
395	13.133333	2.37241064453125	1.200770263671875	0.4956702880859375	2.360136962890625	1.379378326416016	0.4980384521484375	2.34701611328125	1.521901123046875	0.4961683349609375	2.365419677734375	1.7338544921875	0.5431807861328125	2.3392958984375	1.695700500488281	0.5599598388671875	2.2476669921875	1.688811706542969	0.6701361083984375	2.03771630859375	1.672984497070312	0.8506451416015625	1.825841796875	1.681383239746094	0.9466632080078125	1.75955908203125	1.72301171875	1.003342407226562	1.654522705078125	1.749249084472656	0.9971370849609374	1.698680419921875	1.677400207519531	0.9242542724609375	2.38686669921875	1.701509582519531	0.5123719482421875	2.478962890625	1.70364794921875	0.4178575439453125	2.578872802734375	1.700096069335937	0.1535535888671875	2.6636767578125	1.696968078613281	-0.0663546142578125	2.699440673828125	1.757845886230469	-0.142785400390625
396	13.166666	2.370939208984375	1.198833862304687	0.4934000244140625	2.356998046875	1.379615020751953	0.4942799072265625	2.3393671875	1.523349853515625	0.4878092041015625	2.35948193359375	1.737193115234375	0.5383441162109375	2.33305859375	1.698418090820312	0.5550748291015625	2.241626220703125	1.68885888671875	0.6675792236328125	2.0421806640625	1.6784169921875	0.8650452880859375	1.835124389648437	1.6948974609375	0.9765020751953125	1.777371215820313	1.721772216796875	1.050798706054688	1.670939697265625	1.735371948242188	1.074202514648438	1.703086303710938	1.687549682617187	0.9623128662109375	2.38069677734375	1.704810424804688	0.5064151611328125	2.47201416015625	1.705640991210938	0.4088182373046875	2.5935908203125	1.702833374023438	0.1497730712890625	2.69781396484375	1.700149291992187	-0.0649649658203125	2.73206396484375	1.753475952148438	-0.14914892578125
397	13.2	2.371075439453125	1.200077056884766	0.4940706787109375	2.35433154296875	1.380858337402344	0.4952000732421875	2.338035888671875	1.525071594238281	0.4930279541015625	2.3600791015625	1.739606872558594	0.5410281982421875	2.333956787109375	1.70102294921875	0.5588336181640625	2.24534814453125	1.693054809570313	0.6739381103515625	2.055078857421875	1.680133361816406	0.8806229248046875	1.859306884765625	1.68603955078125	1.012346801757813	1.795752563476563	1.715671325683594	1.080799682617188	1.686111206054687	1.716521423339844	1.089173950195313	1.7298994140625	1.674028442382812	0.9767564697265625	2.38039453125	1.706813903808594	0.5088309326171875	2.470911865234375	1.707615539550781	0.4102525634765625	2.603558837890625	1.700975036621094	0.1563441162109375	2.715884033203125	1.695253051757812	-0.0545645751953125	2.749190185546875	1.746267028808594	-0.1407109375
398	13.233333	2.36946875	1.200110076904297	0.4929097900390625	2.35245556640625	1.380007141113281	0.4943348388671875	2.336302978515625	1.523557861328125	0.4927650146484375	2.3578994140625	1.737116943359375	0.5405548095703125	2.331972900390625	1.698668090820312	0.5582835693359375	2.24571044921875	1.6908603515625	0.6743155517578125	2.068158203125	1.678662841796875	0.8903551025390625	1.888621337890625	1.681564575195313	1.041842407226562	1.834396606445313	1.703934936523438	1.119766235351562	1.729433349609375	1.686045043945313	1.094441284179688	1.763260498046875	1.659022338867187	1.014680786132812	2.378161376953125	1.704515991210938	0.5084959716796875	2.46970068359375	1.705016967773437	0.4117281494140625	2.6086552734375	1.692913940429687	0.1629630126953125	2.72647998046875	1.682656005859375	-0.0434556884765625	2.778775390625	1.726298583984375	-0.1233873291015625
399	13.266666	2.3583154296875	1.198849182128906	0.491527587890625	2.344740478515625	1.3762431640625	0.491665771484375	2.32730078125	1.517243408203125	0.484967041015625	2.343545166015625	1.730078979492188	0.5211845703125	2.3192138671875	1.692507080078125	0.540820068359375	2.2341689453125	1.6944833984375	0.65521435546875	2.085481201171875	1.662073791503906	0.88496484375	1.9186767578125	1.640157531738281	1.043689697265625	1.921416259765625	1.674137084960937	1.133461669921875	1.819716552734375	1.665138549804687	1.099001708984375	1.806056518554688	1.639549011230469	1.09963232421875	2.363985107421875	1.6969580078125	0.491024658203125	2.459664306640625	1.711345886230469	0.4024921875	2.6154521484375	1.695641784667969	0.169408447265625	2.74616845703125	1.6825234375	-0.0245032958984375	2.81493212890625	1.713591674804688	-0.095190185546875
400	13.3	2.35970751953125	1.195045562744141	0.49460302734375	2.3473779296875	1.372526153564453	0.493447265625	2.333672119140625	1.513993286132812	0.488049072265625	2.3474384765625	1.726674133300781	0.526149169921875	2.322177490234375	1.688950988769531	0.544260986328125	2.23142236328125	1.689534729003906	0.6541953125	2.07547314453125	1.6533818359375	0.878507568359375	1.90937060546875	1.629007202148438	1.03760888671875	1.909948608398438	1.650962890625	1.13108984375	1.804498046875	1.642916198730469	1.11043408203125	1.819369018554688	1.589770568847656	1.106490966796875	2.369548095703125	1.693751342773437	0.49696630859375	2.47002099609375	1.710312255859375	0.414320068359375	2.6375888671875	1.682244873046875	0.190764892578125	2.77667919921875	1.658787963867188	0.003778076171875	2.8485166015625	1.664672180175781	-0.0703502197265625
401	13.333333	2.35941796875	1.192805969238281	0.49284619140625	2.34622314453125	1.370767150878906	0.49269091796875	2.33165966796875	1.51260888671875	0.488083251953125	2.34678271484375	1.72522607421875	0.529594482421875	2.3221494140625	1.687041564941406	0.54800048828125	2.23507568359375	1.684571411132813	0.6613916015625	2.090390625	1.630574462890625	0.890636962890625	1.937941650390625	1.583354064941406	1.059013671875	1.94882861328125	1.621996948242188	1.14656396484375	1.846203491210938	1.612007202148438	1.114163330078125	1.840906860351563	1.578381042480469	1.13626171875	2.36787646484375	1.692758728027344	0.49893505859375	2.46551611328125	1.70348974609375	0.41144287109375	2.639544677734375	1.655520690917969	0.19526220703125	2.785219482421875	1.615542114257813	0.01533740234375	2.868140869140625	1.621218322753906	-0.04668505859375
402	13.366666	2.3539404296875	1.189406799316406	0.4950146484375	2.341731689453125	1.367634338378906	0.493690185546875	2.327132568359375	1.509557647705078	0.4871494140625	2.34140185546875	1.72246630859375	0.52874609375	2.316022216796875	1.684343627929688	0.54639794921875	2.224662353515625	1.671439086914063	0.65584326171875	2.091138671875	1.606565063476562	0.889375732421875	1.94035302734375	1.550176025390625	1.056785400390625	1.943440185546875	1.551951904296875	1.15314453125	1.83550439453125	1.55026513671875	1.145742431640625	1.890344848632812	1.530549926757812	1.1815888671875	2.36347314453125	1.689839965820312	0.498864013671875	2.464277587890625	1.699716674804687	0.41470166015625	2.638951904296875	1.641134887695312	0.20126220703125	2.7889404296875	1.592798950195312	0.0266669921875	2.85967236328125	1.584356079101563	-0.048863525390625
403	13.4	2.35247216796875	1.189662048339844	0.494334716796875	2.340846435546875	1.368330017089844	0.4910390625	2.327518798828125	1.510681518554688	0.48369287109375	2.34204443359375	1.723790832519531	0.526856201171875	2.3163349609375	1.685541259765625	0.544076416015625	2.2241259765625	1.670502807617188	0.652982666015625	2.09380029296875	1.595586608886719	0.886098388671875	1.944255981445312	1.531164672851562	1.052489501953125	1.911953735351563	1.522762939453125	1.143198486328125	1.8543076171875	1.514834411621094	1.234728515625	1.901679931640625	1.4903076171875	1.1626396484375	2.36434912109375	1.691210510253906	0.49690185546875	2.4663671875	1.697634582519531	0.413377685546875	2.64479638671875	1.617639526367188	0.2093125	2.7942099609375	1.550982727050781	0.039568603515625	2.8717314453125	1.542581787109375	-0.0293544921875
404	13.433333	2.35248095703125	1.189961837768555	0.498614501953125	2.340584716796875	1.367127349853516	0.49540966796875	2.32874755859375	1.508509307861328	0.490064697265625	2.3421826171875	1.7201181640625	0.53186962890625	2.31632275390625	1.682284423828125	0.548618408203125	2.222482421875	1.676079345703125	0.655413818359375	2.10566259765625	1.585630981445312	0.8874560546875	1.950518676757812	1.508257049560547	1.03993359375	1.90291748046875	1.500849761962891	1.12280322265625	1.850815185546875	1.487712982177734	1.215982666015625	1.904545776367188	1.456233856201172	1.13914599609375	2.364952880859375	1.687630859375	0.50285595703125	2.467966552734375	1.696486938476562	0.42255908203125	2.6424990234375	1.607331176757812	0.222181396484375	2.781322265625	1.53239404296875	0.04962255859375	2.85253271484375	1.506823516845703	-0.0205716552734375
405	13.466666	2.35674267578125	1.190656646728516	0.4949532470703125	2.347163818359375	1.367998016357422	0.4946514892578125	2.333484375	1.509125457763672	0.4872357177734375	2.3495390625	1.720201782226563	0.5308135986328125	2.322861572265625	1.682648315429688	0.5469031982421875	2.227056884765625	1.678683959960938	0.6520555419921875	2.120010009765625	1.576974853515625	0.8841612548828125	1.9601162109375	1.487942108154297	1.024934692382812	1.91669970703125	1.475786651611328	1.109527954101563	1.845742065429687	1.456103118896484	1.187937866210937	1.912015991210938	1.441368682861328	1.129072143554688	2.372232421875	1.687578247070312	0.5018895263671875	2.4762578125	1.698930053710938	0.4232193603515625	2.637248046875	1.601619018554687	0.2154205322265625	2.7568232421875	1.51958837890625	0.0320064697265625	2.838283447265625	1.499073211669922	-0.0279619140625
406	13.5	2.35691650390625	1.190340194702148	0.490730712890625	2.348105712890625	1.366903106689453	0.491524658203125	2.33814453125	1.507856140136719	0.48881591796875	2.35305712890625	1.718602600097656	0.52938037109375	2.3276044921875	1.681071044921875	0.546774169921875	2.23676513671875	1.679472351074219	0.6554541015624999	2.1092705078125	1.568404663085937	0.87084326171875	1.95397119140625	1.474923583984375	1.012139892578125	1.88951220703125	1.464766052246094	1.081756103515625	1.826660888671875	1.452914489746094	1.167626708984375	1.889439208984375	1.434663330078125	1.10774951171875	2.3749599609375	1.686101440429687	0.5000939941406251	2.47564306640625	1.699640380859375	0.418474609375	2.61741259765625	1.585711120605469	0.206887939453125	2.73153662109375	1.490541381835937	0.0277637939453125	2.81879736328125	1.48870068359375	-0.02643359375
407	13.533333	2.359720703125	1.190926956176758	0.4860538330078125	2.351095703125	1.368772979736328	0.4901844482421875	2.34427490234375	1.510953826904297	0.4935748291015625	2.359338623046875	1.723021240234375	0.5357098388671875	2.333864501953125	1.685066162109375	0.5531680908203125	2.24318505859375	1.682715576171875	0.6633397216796875	2.094858154296875	1.563972045898438	0.8633531494140625	1.924764282226562	1.464895843505859	0.9852716064453125	1.861402465820313	1.464692047119141	1.057563842773438	1.795081298828125	1.452991607666016	1.141829711914063	1.842760009765625	1.444697570800781	1.079574096679687	2.38123486328125	1.690495971679687	0.5058389892578125	2.481922607421875	1.699470336914062	0.4220670166015625	2.6121328125	1.578090698242188	0.2045228271484375	2.72213818359375	1.476883270263672	0.0238741455078125	2.7917060546875	1.491087615966797	-0.0514366455078125
408	13.566666	2.36114111328125	1.19073974609375	0.4898048095703125	2.3525078125	1.368928100585938	0.4922095947265625	2.34562158203125	1.511381652832031	0.4941507568359375	2.366466064453125	1.723228637695313	0.5368729248046875	2.340654296875	1.685668701171875	0.5549193115234375	2.2524873046875	1.6811923828125	0.6673636474609375	2.0787001953125	1.565844787597656	0.8486507568359375	1.897679321289063	1.473675903320312	0.9606134033203125	1.830108642578125	1.477264923095703	1.029129272460938	1.751463500976562	1.451810882568359	1.098726684570313	1.8030654296875	1.461371307373047	1.045734008789063	2.386825927734375	1.690343017578125	0.5061795654296875	2.48509228515625	1.694746459960938	0.4188817138671875	2.5935029296875	1.575100036621094	0.1881856689453125	2.68450048828125	1.475266723632813	-0.0039677734375	2.729029296875	1.494378540039063	-0.09563293457031249
409	13.6	2.359102783203125	1.188895126342773	0.4900640869140625	2.351490966796875	1.368045043945312	0.4940845947265625	2.34413623046875	1.511232513427734	0.4958358154296875	2.367609375	1.723485107421875	0.5409625244140625	2.341548828125	1.685755126953125	0.5590023193359375	2.254044189453125	1.675858154296875	0.6725753173828125	2.0657724609375	1.564291748046875	0.8437127685546875	1.869617431640625	1.480448333740234	0.9378563232421875	1.80598486328125	1.488958831787109	1.010312622070312	1.7297666015625	1.469805511474609	1.085308959960938	1.765293823242188	1.49193148803711	1.004696411132812	2.387371826171875	1.6906025390625	0.5094644775390625	2.482413330078125	1.686543701171875	0.4176468505859375	2.570885498046875	1.571992309570313	0.1743775634765625	2.63600390625	1.477339630126953	-0.031911376953125	2.695650390625	1.509061187744141	-0.111287841796875
410	13.633333	2.3569482421875	1.189247863769531	0.4948621826171875	2.348365478515625	1.367884735107422	0.4978392333984375	2.338615234375	1.510544281005859	0.4968143310546875	2.36836669921875	1.720385620117188	0.5464188232421875	2.3408974609375	1.683295288085938	0.5632908935546875	2.2516005859375	1.674384521484375	0.6750408935546875	2.048689453125	1.571659912109375	0.8332681884765625	1.83738330078125	1.506992340087891	0.9056649169921875	1.76598095703125	1.515619995117187	0.9700672607421875	1.67878369140625	1.498373016357422	1.031998657226562	1.738083862304687	1.499165557861328	0.9873638916015625	2.387421875	1.687584838867187	0.5146148681640625	2.4753837890625	1.68182763671875	0.4165623779296875	2.556241455078125	1.58454736328125	0.1641905517578125	2.5965576171875	1.509407318115234	-0.05530859375	2.668830810546875	1.53003173828125	-0.1271181640625
411	13.666666	2.355385986328125	1.187571838378906	0.4977445068359375	2.346598876953125	1.366221130371094	0.5002337646484375	2.3369013671875	1.508894012451172	0.4989354248046875	2.366759521484375	1.718207763671875	0.5507354736328125	2.338562744140625	1.6812099609375	0.5665916748046875	2.244082763671875	1.673178833007813	0.6740804443359375	2.024768310546875	1.580520385742187	0.8158177490234375	1.805447387695313	1.528821411132812	0.8733338623046875	1.740918212890625	1.539717895507812	0.9443214111328125	1.66108642578125	1.535478515625	1.017445922851562	1.7041787109375	1.540908935546875	0.9469739990234375	2.38646240234375	1.685468872070313	0.5192567138671875	2.4755595703125	1.679520751953125	0.4222315673828125	2.547903076171875	1.59475244140625	0.1628343505859375	2.577233642578125	1.533903930664062	-0.06277087402343751	2.6423154296875	1.556303344726563	-0.14068017578125
412	13.7	2.360547607421875	1.195327911376953	0.491836181640625	2.351493408203125	1.37390771484375	0.497751708984375	2.342859619140625	1.516642028808594	0.500791748046875	2.37138623046875	1.725129211425781	0.5566416015625	2.3428603515625	1.6878642578125	0.5712561035156249	2.24425634765625	1.674503051757813	0.67445068359375	2.009214599609375	1.598971618652344	0.80032861328125	1.783306640625	1.56493408203125	0.843967529296875	1.705437622070312	1.578237976074219	0.89950048828125	1.610449584960937	1.575441833496094	0.951567138671875	1.673724487304687	1.564403564453125	0.911648681640625	2.391824462890625	1.692907043457031	0.5250888671875	2.477486083984375	1.692401489257813	0.424818359375	2.545885009765625	1.600389404296875	0.16678076171875	2.5600888671875	1.539600463867187	-0.06032861328125	2.603189208984375	1.606857360839844	-0.126879638671875
413	13.733333	2.3644853515625	1.19534358215332	0.4859337158203125	2.354582763671875	1.373926452636719	0.4926475830078125	2.345755126953125	1.516677429199219	0.4969503173828125	2.375725341796875	1.72487451171875	0.5534842529296875	2.347129150390625	1.687665405273437	0.5681737060546875	2.250334716796875	1.678275634765625	0.6735802001953125	2.011473022460938	1.612594421386719	0.7980447998046875	1.782181884765625	1.602817749023437	0.8364288330078125	1.702435791015625	1.6344599609375	0.8808338623046875	1.60105712890625	1.646541320800781	0.9172735595703125	1.668193237304687	1.62167822265625	0.8953590087890625	2.3957666015625	1.692679321289063	0.5216177978515625	2.479859619140625	1.690741760253906	0.4199725341796875	2.533662841796875	1.613293518066406	0.1536964111328125	2.523795654296875	1.581946838378906	-0.0796336669921875	2.58478125	1.654312377929688	-0.1227996826171875
414	13.766666	2.36102734375	1.197000717163086	0.49007177734375	2.351844482421875	1.376187316894531	0.495113525390625	2.34258642578125	1.519372802734375	0.49689697265625	2.376925048828125	1.7277646484375	0.5526147460937501	2.34767333984375	1.69103857421875	0.567693115234375	2.248814453125	1.684317504882813	0.671937744140625	2.002739379882812	1.6288359375	0.788844482421875	1.772190307617187	1.625015258789062	0.824685546875	1.692190795898437	1.663064208984375	0.86390234375	1.589223022460938	1.686002197265625	0.8901689453125	1.654836547851563	1.64587890625	0.878666259765625	2.396181884765625	1.695000610351562	0.520625	2.477951904296875	1.693108276367187	0.416622802734375	2.5244150390625	1.63778076171875	0.142705078125	2.513119873046875	1.626246704101562	-0.0930462646484375	2.58677880859375	1.6946064453125	-0.12101611328125
415	13.8	2.3611171875	1.194644149780273	0.4923883056640625	2.352005859375	1.37402197265625	0.4982281494140625	2.341435546875	1.517295471191406	0.4989124755859375	2.377045654296875	1.725293395996094	0.5562879638671875	2.34769384765625	1.68851904296875	0.5712432861328125	2.249184814453125	1.679535339355469	0.6758814697265625	1.994060668945312	1.648452453613281	0.7827747802734375	1.76236962890625	1.657415405273437	0.8113970947265625	1.68391162109375	1.691889282226563	0.8568243408203124	1.58260302734375	1.708688598632813	0.8928895263671875	1.648636108398438	1.694717224121094	0.8578446044921875	2.395990478515625	1.692688415527344	0.5238616943359375	2.476046142578125	1.685043334960938	0.4185985107421875	2.5353212890625	1.646379943847656	0.1439503173828125	2.5315400390625	1.666842590332031	-0.0917147216796875	2.5981015625	1.740843566894531	-0.1233387451171875
416	13.833333	2.3607265625	1.192121505737305	0.493223388671875	2.352454833984375	1.371882019042969	0.499875	2.3402236328125	1.515314697265625	0.498462158203125	2.377544677734375	1.723118896484375	0.557154296875	2.347809326171875	1.686430297851563	0.5718974609375	2.245763427734375	1.675673828125	0.673337890625	1.990193603515625	1.657022216796875	0.783501220703125	1.7589345703125	1.67566015625	0.81475830078125	1.693264770507813	1.722735961914063	0.868775634765625	1.612918090820312	1.747636474609375	0.9381982421875	1.65262255859375	1.72423095703125	0.8580859375	2.396302978515625	1.690470947265625	0.524505859375	2.475362548828125	1.683270141601563	0.418121337890625	2.538316650390625	1.65620703125	0.14230322265625	2.52608154296875	1.689544555664062	-0.0920902099609375	2.58921484375	1.761348876953125	-0.13463330078125
417	13.866666	2.36012939453125	1.192885787963867	0.4927398681640625	2.350161865234375	1.372298522949219	0.4959869384765625	2.338665283203125	1.515504516601562	0.4943189697265625	2.375809814453125	1.722903015136719	0.5529464111328125	2.346083740234375	1.68629833984375	0.5675892333984375	2.245076171875	1.679725708007813	0.6700174560546875	1.993804321289063	1.669352172851562	0.7893831787109375	1.764957763671875	1.705028869628906	0.8201365966796875	1.69637939453125	1.740940551757812	0.8785887451171875	1.613883178710938	1.752449340820312	0.9486610107421874	1.657115234375	1.741166015625	0.8725462646484375	2.3946103515625	1.690306884765625	0.5204210205078125	2.4756474609375	1.689759887695312	0.4156202392578125	2.537348876953125	1.680876342773437	0.1389124755859375	2.539416259765625	1.710341857910156	-0.0958375244140625	2.604782958984375	1.785785034179687	-0.1265625
418	13.9	2.36186279296875	1.192216293334961	0.490487548828125	2.35225927734375	1.371751800537109	0.496383544921875	2.339427734375	1.514981323242187	0.494751220703125	2.372699951171875	1.722547485351563	0.555832275390625	2.3431953125	1.685381958007813	0.56964453125	2.24318603515625	1.677813720703125	0.67316943359375	1.994055053710938	1.676397705078125	0.797956787109375	1.767295654296875	1.716717651367187	0.838541259765625	1.706066284179687	1.748140625	0.907030029296875	1.633335571289062	1.78165185546875	0.9809077148437499	1.661681884765625	1.760847045898438	0.878656982421875	2.3925419921875	1.690461547851563	0.52334619140625	2.478259765625	1.691348754882813	0.422176025390625	2.548210693359375	1.693880737304688	0.147028564453125	2.552124267578125	1.728017822265625	-0.0872906494140625	2.61646826171875	1.803634643554688	-0.120018310546875
419	13.933333	2.36163427734375	1.191917938232422	0.493575439453125	2.35159912109375	1.372112396240234	0.49933447265625	2.33752392578125	1.515746459960937	0.49632666015625	2.368814453125	1.725259521484375	0.554705078125	2.33949365234375	1.687889892578125	0.569015380859375	2.23931591796875	1.682994018554687	0.6732919921875	1.993589965820312	1.688323974609375	0.806767578125	1.768360717773438	1.73417138671875	0.85446240234375	1.703148315429688	1.773800903320312	0.91508447265625	1.614531127929687	1.793752319335937	0.975986572265625	1.668885131835937	1.777962768554687	0.923341796875	2.38913330078125	1.692766357421875	0.522633544921875	2.475781494140625	1.694723754882812	0.421615966796875	2.56406005859375	1.714377563476563	0.151368408203125	2.59509423828125	1.758927734375	-0.08006433105468749	2.659029296875	1.837079223632812	-0.108632568359375
420	13.966666	2.36185498046875	1.192452514648437	0.494365478515625	2.3506435546875	1.373024780273437	0.499619140625	2.336203125	1.516979797363281	0.497204345703125	2.3683916015625	1.727310607910156	0.5541103515625	2.339244873046875	1.689918395996094	0.569111328125	2.241971923828125	1.68923828125	0.676678466796875	2.00679541015625	1.691679870605469	0.8292724609375	1.78368505859375	1.746202819824219	0.8804306640625	1.714745849609375	1.785710998535156	0.937264404296875	1.622727783203125	1.804913146972656	0.993666748046875	1.681925903320312	1.781210815429688	0.953896728515625	2.38826708984375	1.694576904296875	0.521820556640625	2.47415380859375	1.696741821289062	0.41974365234375	2.576526123046875	1.719929138183594	0.154068359375	2.620001953125	1.767915466308594	-0.0752476806640625	2.695530517578125	1.837347778320312	-0.098457763671875
421	14	2.3586494140625	1.191825378417969	0.493478515625	2.34742236328125	1.371960205078125	0.49886962890625	2.3315048828125	1.51535986328125	0.494294677734375	2.35701220703125	1.726753356933594	0.5485595703125	2.327996826171875	1.689151977539062	0.562884765625	2.22859814453125	1.68626513671875	0.66797802734375	1.993294189453125	1.695529724121094	0.81887841796875	1.775299194335938	1.743752014160156	0.891385986328125	1.727284790039062	1.78176123046875	0.96720166015625	1.67171240234375	1.795752075195312	1.06034716796875	1.728452880859375	1.773740356445312	1.01076416015625	2.37890234375	1.693932922363281	0.517885986328125	2.473147216796875	1.697686645507813	0.4239716796875	2.591837158203125	1.722245483398438	0.166052490234375	2.65336376953125	1.764028564453125	-0.059728515625	2.723904541015625	1.840856323242188	-0.0712586669921875
422	14.033333	2.361916259765625	1.193021545410156	0.49506103515625	2.351679931640625	1.374062774658203	0.502614013671875	2.33665771484375	1.518357238769531	0.500443603515625	2.3647412109375	1.729909973144531	0.5573125	2.33584423828125	1.692019836425781	0.57199169921875	2.24101611328125	1.689428955078125	0.682211669921875	2.016290283203125	1.698536010742187	0.8508581542968749	1.801213012695313	1.749353271484375	0.9334931640625	1.735608032226563	1.765449890136719	1.0044326171875	1.654109375	1.755246337890625	1.077483642578125	1.695928100585937	1.796492797851562	0.961759765625	2.3857109375	1.697294555664063	0.525385498046875	2.47976806640625	1.701764709472656	0.430353759765625	2.603614501953125	1.727819641113281	0.173394775390625	2.67496630859375	1.76796875	-0.051070068359375	2.750314697265625	1.839734252929687	-0.068291259765625
423	14.066666	2.366734375	1.192383666992187	0.49634814453125	2.354395263671875	1.372988250732422	0.502750732421875	2.3433984375	1.517332153320313	0.5065361328125	2.365299072265625	1.730457397460937	0.558381103515625	2.3378388671875	1.692078491210937	0.5741806640625	2.24360205078125	1.690553588867187	0.68455908203125	2.03989013671875	1.703808471679688	0.877039306640625	1.831698974609375	1.738122924804688	0.98160693359375	1.7570234375	1.76281689453125	1.03967919921875	1.67267529296875	1.7780615234375	1.108156982421875	1.71345947265625	1.746798095703125	1.007813232421875	2.38690771484375	1.697889526367188	0.526988037109375	2.484278564453125	1.70365283203125	0.43580322265625	2.62728515625	1.727413208007813	0.189400634765625	2.69635498046875	1.761153198242188	-0.036341064453125	2.7855009765625	1.81327978515625	-0.05677001953125
424	14.1	2.36623388671875	1.197149887084961	0.493555908203125	2.35352685546875	1.378320007324219	0.5016645507812501	2.340630615234375	1.5230400390625	0.505228759765625	2.36262646484375	1.737535583496094	0.5547368164062501	2.33645458984375	1.698781555175781	0.572281005859375	2.248377197265625	1.700354064941406	0.68829541015625	2.0542119140625	1.700823852539063	0.89224365234375	1.85553173828125	1.717485656738281	1.019157470703125	1.7716279296875	1.734604858398437	1.06706591796875	1.690836547851563	1.737122253417969	1.141833251953125	1.740730712890625	1.687812133789063	1.037001953125	2.3830078125	1.704915649414062	0.52230322265625	2.47649951171875	1.715318115234375	0.426858154296875	2.634244140625	1.727265258789062	0.187488525390625	2.731387451171875	1.749842224121094	-0.030078125	2.818503662109375	1.79890869140625	-0.064215576171875
425	14.133333	2.369306396484375	1.193240600585938	0.491294189453125	2.355764404296875	1.373739379882812	0.498505126953125	2.340328369140625	1.517731750488281	0.49943212890625	2.3606142578125	1.732753784179688	0.543588134765625	2.33497900390625	1.694333129882812	0.5621259765625	2.24761181640625	1.692956909179688	0.67803076171875	2.0713720703125	1.673874816894531	0.895533935546875	1.881094848632813	1.678880859375	1.034212158203125	1.8132451171875	1.71297412109375	1.09580615234375	1.749527709960937	1.731213500976562	1.1832421875	1.756674194335937	1.699984069824219	1.047306640625	2.38103076171875	1.699675842285156	0.511927001953125	2.47807177734375	1.711786437988281	0.42100146484375	2.650125	1.708505676269531	0.192689208984375	2.75493408203125	1.719706481933594	-0.021238037109375	2.84574609375	1.770804626464844	-0.03623779296875
426	14.166666	2.364643310546875	1.192471710205078	0.49666455078125	2.35232421875	1.371016845703125	0.502055419921875	2.339277587890625	1.513562255859375	0.50263427734375	2.35192822265625	1.727147094726563	0.543836669921875	2.327013671875	1.6887314453125	0.5618190917968749	2.236978271484375	1.6872939453125	0.6735107421875	2.0686826171875	1.662303466796875	0.892532470703125	1.90735107421875	1.642460693359375	1.059154052734375	1.85105810546875	1.672112426757812	1.13189599609375	1.80310400390625	1.690211669921875	1.227463623046875	1.789599731445312	1.643308959960938	1.04835595703125	2.37408984375	1.694605590820312	0.513746337890625	2.4746962890625	1.708870361328125	0.429513427734375	2.662185546875	1.704613647460937	0.218122802734375	2.78710595703125	1.707475219726562	0.0182440185546875	2.878603515625	1.7287314453125	-0.0265218505859375
427	14.2	2.3667998046875	1.192786651611328	0.5051441650390625	2.354878173828125	1.372003051757813	0.5102777099609375	2.342794921875	1.515139038085938	0.5114705810546875	2.35387744140625	1.72947705078125	0.5533035888671874	2.329055908203125	1.690721923828125	0.5711644287109375	2.23839892578125	1.68821484375	0.6829891357421874	2.080380859375	1.64135498046875	0.9072645263671875	1.906509399414062	1.607166870117188	1.059479125976563	1.843442138671875	1.622041748046875	1.131639526367187	1.796112915039062	1.631137329101563	1.229215698242188	1.795999267578125	1.564487548828125	1.053035522460938	2.37646484375	1.697031005859375	0.5231363525390625	2.47722314453125	1.71384228515625	0.4388201904296875	2.668793701171875	1.68961669921875	0.2311236572265625	2.8083896484375	1.67175537109375	0.0409832763671875	2.893247802734375	1.69366845703125	-0.015792236328125
428	14.233333	2.36711083984375	1.194346160888672	0.499961181640625	2.35576025390625	1.372497467041016	0.5027822265625	2.34495068359375	1.5148173828125	0.5029384765625	2.35481640625	1.727601379394531	0.545700927734375	2.329284912109375	1.689115600585938	0.56222216796875	2.23435498046875	1.687700134277344	0.66923291015625	2.080518798828125	1.624342224121094	0.890130615234375	1.92790185546875	1.569354431152344	1.05613330078125	1.87712939453125	1.586902893066406	1.1361328125	1.841676879882812	1.590731994628906	1.238216796875	1.810725952148438	1.557385681152344	1.056927001953125	2.3784384765625	1.695392028808594	0.516615966796875	2.48214990234375	1.712339782714844	0.43738916015625	2.67013623046875	1.671654846191406	0.231470458984375	2.82654296875	1.637710876464844	0.059337646484375	2.89750048828125	1.646162414550781	-0.015887451171875
429	14.266666	2.36583984375	1.193567504882812	0.49922216796875	2.35674560546875	1.371779998779297	0.503904052734375	2.3467060546875	1.514132690429687	0.5042509765625	2.35549560546875	1.727798522949219	0.542425048828125	2.33001513671875	1.689586608886719	0.559622802734375	2.2348857421875	1.6934736328125	0.66636328125	2.073203125	1.605688598632812	0.872769287109375	1.929469116210937	1.530533935546875	1.0387431640625	1.900445922851562	1.537437927246094	1.13035498046875	1.842298461914063	1.552010437011719	1.220329345703125	1.81640673828125	1.514157653808594	1.068100341796875	2.37941455078125	1.6950634765625	0.514195556640625	2.4837705078125	1.711208557128906	0.435687255859375	2.670255615234375	1.656911254882813	0.231613525390625	2.82176318359375	1.611624145507812	0.057769775390625	2.88606298828125	1.600402770996094	-0.022861083984375
430	14.3	2.3645791015625	1.190267730712891	0.4991824951171875	2.35519140625	1.368314575195313	0.5039461669921875	2.34498974609375	1.51053662109375	0.5044571533203125	2.3551513671875	1.723794738769531	0.5435352783203125	2.329573974609375	1.685675598144531	0.5606785888671875	2.23489404296875	1.686788635253906	0.6677247314453125	2.0712314453125	1.592109191894531	0.8691556396484375	1.9196689453125	1.510843872070312	1.024688354492187	1.895833740234375	1.510523193359375	1.117957641601562	1.825568115234375	1.529606872558594	1.197757446289063	1.807779907226563	1.496487609863281	1.064710815429688	2.37871923828125	1.691087463378906	0.5150509033203124	2.48244970703125	1.705076110839844	0.4354896240234375	2.66424560546875	1.641465759277344	0.2302010498046875	2.81113427734375	1.588415161132812	0.0548590087890625	2.877222900390625	1.574881530761719	-0.0238369140625
431	14.333333	2.3670185546875	1.193541137695312	0.4998917236328125	2.358324951171875	1.37325732421875	0.5032677001953125	2.344695068359375	1.516393432617188	0.4983497314453125	2.36352294921875	1.730008911132813	0.5427620849609375	2.337304443359375	1.691901977539062	0.5602239990234374	2.246386962890625	1.688601928710938	0.6720970458984376	2.084369140625	1.582057983398438	0.8723433837890625	1.90939404296875	1.491147064208984	0.9982545166015625	1.846432861328125	1.495968170166016	1.072058715820313	1.799967529296875	1.494350311279297	1.170639282226563	1.829788452148438	1.459665283203125	1.088312133789062	2.384937255859375	1.697083984375	0.5121380615234375	2.486322265625	1.70396142578125	0.4268673095703125	2.64299560546875	1.61915380859375	0.2056690673828125	2.77373876953125	1.54841259765625	0.021193603515625	2.85130615234375	1.549821044921875	-0.048941162109375
432	14.366666	2.365956298828125	1.191831954956055	0.501397216796875	2.356587890625	1.372144805908203	0.50430419921875	2.3424853515625	1.515728515625	0.4992119140625	2.3642431640625	1.72922509765625	0.54649951171875	2.3376259765625	1.691061645507812	0.563716796875	2.24629736328125	1.685830444335938	0.675824462890625	2.071790283203125	1.576649291992188	0.865203125	1.88579296875	1.489713653564453	0.979048095703125	1.818229858398438	1.482613006591797	1.04893701171875	1.737486206054687	1.472089935302734	1.121955810546875	1.772060302734375	1.447577423095703	1.0101357421875	2.38509912109375	1.696357543945312	0.515156494140625	2.48493505859375	1.700418090820313	0.427205810546875	2.62707568359375	1.61024072265625	0.19722802734375	2.74235009765625	1.535149536132812	0.0033447265625	2.81003857421875	1.53208837890625	-0.0767935791015625
433	14.4	2.36625048828125	1.189375823974609	0.5008013916015625	2.356314453125	1.369740020751953	0.5038048095703125	2.3430791015625	1.51351513671875	0.5000831298828124	2.3639873046875	1.726465576171875	0.5505792236328125	2.336969970703125	1.688093383789063	0.5667435302734375	2.24375634765625	1.681785766601563	0.6773199462890624	2.046027954101563	1.569145629882812	0.8401854248046875	1.847180419921875	1.485830780029297	0.9333656005859375	1.79026123046875	1.484786590576172	1.012533569335937	1.719697998046875	1.482265899658203	1.096124877929687	1.744480346679687	1.463960662841797	1.010161987304687	2.38549267578125	1.693966186523437	0.5192545166015625	2.4854033203125	1.695701416015625	0.4312191162109375	2.60747802734375	1.602727172851563	0.1908980712890625	2.7068955078125	1.525529541015625	-0.01090966796875	2.762369140625	1.52175927734375	-0.09997058105468749
434	14.433333	2.3685751953125	1.191590682983398	0.503310302734375	2.359302001953125	1.370048126220703	0.50727783203125	2.3500234375	1.512639038085938	0.50823681640625	2.368962646484375	1.72342724609375	0.55845947265625	2.34202880859375	1.6853857421875	0.5739169921875	2.247302001953125	1.678861083984375	0.68114013671875	2.0339453125	1.578959106445312	0.82657763671875	1.814343994140625	1.518649780273438	0.872791259765625	1.746455444335937	1.511944244384765	0.94100830078125	1.673303955078125	1.491098052978516	1.01804150390625	1.71972705078125	1.490379302978516	0.9515439453125	2.390989990234375	1.691322875976562	0.5279445800781249	2.488146484375	1.696843505859375	0.4391162109375	2.59652099609375	1.604573120117188	0.19555419921875	2.6899765625	1.52731640625	-0.006115966796875	2.68524951171875	1.535370849609375	-0.109571533203125
435	14.466666	2.366521484375	1.193168243408203	0.50973876953125	2.357279296875	1.370464752197265	0.514322509765625	2.349973388671875	1.512206176757813	0.518091796875	2.3698271484375	1.7215791015625	0.5678593750000001	2.342123046875	1.68417431640625	0.582490478515625	2.244539794921875	1.679101196289063	0.68594189453125	2.01312109375	1.58799951171875	0.803499267578125	1.78925	1.534723754882813	0.822233642578125	1.719939819335937	1.544705078125	0.8876923828125	1.656836059570312	1.535765258789062	0.9743415527343749	1.686916870117187	1.514916137695312	0.88542333984375	2.3922587890625	1.689297973632812	0.538354736328125	2.492888916015625	1.6975673828125	0.455026123046875	2.57233349609375	1.611064208984375	0.2005263671875	2.63879638671875	1.538887451171875	-0.011697265625	2.67273046875	1.582936767578125	-0.098648193359375
436	14.5	2.370676025390625	1.197766372680664	0.496845703125	2.360404541015625	1.375545928955078	0.501905029296875	2.3517353515625	1.517659301757813	0.505406494140625	2.37600439453125	1.72598095703125	0.56028515625	2.34739404296875	1.688725219726563	0.57403271484375	2.24616796875	1.679306274414063	0.674237060546875	2.005589599609375	1.601563598632813	0.7847939453125	1.777183837890625	1.570066772460938	0.8066572265625001	1.70346533203125	1.58350927734375	0.8669104003906249	1.617304077148437	1.59867529296875	0.9300632324218751	1.67216748046875	1.5690048828125	0.876130859375	2.397873046875	1.69383203125	0.5299697265625	2.4962568359375	1.70139111328125	0.443317626953125	2.542102294921875	1.621906982421875	0.17754833984375	2.572623291015625	1.556739501953125	-0.04567236328125	2.604287841796875	1.62388037109375	-0.11783935546875
437	14.533333	2.37440869140625	1.198210220336914	0.502360595703125	2.363002197265625	1.377743835449219	0.507889404296875	2.35157763671875	1.521166137695313	0.509509033203125	2.38449267578125	1.730284423828125	0.5656923828125	2.355423828125	1.693226440429688	0.5807509765625	2.25439501953125	1.6645146484375	0.6795771484374999	1.995166137695312	1.615906494140625	0.76989208984375	1.762959106445313	1.603890991210938	0.796045166015625	1.686671142578125	1.6409697265625	0.843395751953125	1.586705444335937	1.6610888671875	0.8819296875	1.65096240234375	1.6315166015625	0.85611669921875	2.404044921875	1.6976181640625	0.533572021484375	2.485787109375	1.682614624023437	0.43015625	2.541882568359375	1.632663696289062	0.156211181640625	2.546323486328125	1.611642822265625	-0.07975830078125	2.61510498046875	1.6802763671875	-0.1184732666015625
438	14.566666	2.36996240234375	1.200081970214844	0.4974686279296875	2.35799169921875	1.379446136474609	0.5026346435546875	2.34753955078125	1.522803466796875	0.5057330322265625	2.3843525390625	1.731214721679688	0.5614454345703125	2.354455078125	1.694838500976563	0.5764149169921875	2.2496611328125	1.671284790039063	0.6724783935546875	1.987363403320312	1.641325805664062	0.7613494873046875	1.7558125	1.659954223632813	0.7877811279296875	1.677630126953125	1.68143994140625	0.8411444091796875	1.576919799804688	1.686542602539062	0.8823182373046875	1.643144897460938	1.67476171875	0.8525360107421875	2.40342138671875	1.69807763671875	0.5295789794921875	2.4828818359375	1.679339599609375	0.4251348876953125	2.53284521484375	1.649468139648437	0.1473382568359375	2.53853759765625	1.660365966796875	-0.0890997314453125	2.607806396484375	1.73718359375	-0.10406005859375
439	14.6	2.3708798828125	1.19832048034668	0.499442138671875	2.35942919921875	1.378500640869141	0.504139892578125	2.34634912109375	1.52228759765625	0.5030612792968751	2.38612841796875	1.730213989257813	0.562121337890625	2.3555791015625	1.693885620117187	0.576580078125	2.249332275390625	1.66447412109375	0.670328857421875	1.985090576171875	1.653064697265625	0.76146337890625	1.75490966796875	1.69394677734375	0.783242919921875	1.673756958007812	1.72461474609375	0.82769580078125	1.587407592773437	1.734762451171875	0.89407470703125	1.6401376953125	1.735465698242188	0.840077392578125	2.40486328125	1.69714599609375	0.5296584472656251	2.48321044921875	1.677938354492188	0.4237490234375	2.53570654296875	1.672014892578125	0.143646484375	2.548984375	1.695814208984375	-0.0925543212890625	2.6274052734375	1.763656860351563	-0.10879736328125
440	14.633333	2.37034765625	1.199081558227539	0.50136181640625	2.360012939453125	1.380042175292969	0.506161865234375	2.347921142578125	1.524490234375	0.505309326171875	2.390523193359375	1.73221240234375	0.566327880859375	2.359453125	1.695985229492188	0.5806044921875	2.253077880859375	1.668041137695313	0.675534423828125	1.989656982421875	1.667645751953125	0.772945068359375	1.76129443359375	1.7190908203125	0.800690185546875	1.689116088867187	1.74777685546875	0.860230224609375	1.612754516601562	1.7529091796875	0.93898779296875	1.643966064453125	1.73119970703125	0.82583935546875	2.4088466796875	1.699078369140625	0.53339599609375	2.4882197265625	1.682072387695313	0.42721142578125	2.551271484375	1.695322387695313	0.148389892578125	2.572623046875	1.737503540039063	-0.08558923339843751	2.648232177734375	1.806397338867187	-0.1108973388671875
441	14.666666	2.37215087890625	1.199372253417969	0.5012493896484375	2.361705078125	1.379984069824219	0.5064510498046875	2.3497294921875	1.524178771972656	0.5061807861328125	2.388944091796875	1.732517761230469	0.5658992919921875	2.358326416015625	1.696034362792969	0.5801832275390625	2.25410498046875	1.669699035644531	0.6775264892578124	1.996826171875	1.689809814453125	0.7870494384765625	1.774232788085937	1.754495910644531	0.8274376220703125	1.703366577148437	1.779419494628906	0.8898839111328125	1.6291630859375	1.788479187011719	0.9700587158203124	1.658178833007812	1.752796447753906	0.8551019287109375	2.407930908203125	1.699466918945312	0.5334017333984375	2.49093603515625	1.683567565917969	0.4301702880859375	2.56756298828125	1.707055419921875	0.1559976806640625	2.586679443359375	1.767872863769531	-0.07358813476562499	2.6593046875	1.839163391113281	-0.1001661376953125
442	14.7	2.365596435546875	1.197001373291016	0.5000743408203125	2.352503173828125	1.376644897460938	0.5041644287109375	2.33987353515625	1.520122680664063	0.5048546142578125	2.37378076171875	1.729347045898437	0.5609364013671875	2.34444140625	1.6924248046875	0.5759727783203125	2.24581494140625	1.665777099609375	0.6779698486328125	1.999797607421875	1.700229248046875	0.8051253662109376	1.785081909179687	1.78003955078125	0.8540037841796875	1.724516723632812	1.799154663085937	0.9276429443359375	1.651422241210937	1.813859985351562	1.007319213867188	1.705674682617188	1.781864379882812	0.9575950927734375	2.39326904296875	1.696503784179688	0.5288780517578126	2.4769736328125	1.6825693359375	0.4267142333984375	2.58014404296875	1.7284765625	0.1657491455078125	2.61982861328125	1.81679150390625	-0.0507802734375	2.708201416015625	1.86600830078125	-0.0778143310546875
443	14.733333	2.36662255859375	1.19561555480957	0.5029882812499999	2.35268212890625	1.375704162597656	0.507122802734375	2.341292724609375	1.5196630859375	0.51015478515625	2.376190185546875	1.730086303710938	0.563498046875	2.34710498046875	1.693199340820313	0.579541015625	2.250927978515625	1.670182373046875	0.685270263671875	2.020953247070313	1.713402465820312	0.838774658203125	1.814963012695312	1.794804443359375	0.916962890625	1.74895556640625	1.818830200195312	0.9846052246093751	1.65916650390625	1.824240356445312	1.0469208984375	1.718973876953125	1.8029384765625	1.005783935546875	2.395131103515625	1.696826782226562	0.53132177734375	2.480540283203125	1.68190478515625	0.43022607421875	2.6089267578125	1.736034301757813	0.18143212890625	2.6494912109375	1.847880615234375	-0.0245343017578125	2.73990869140625	1.877224609375	-0.06912609863281249
444	14.766666	2.363579345703125	1.182999160766601	0.50081640625	2.34908154296875	1.362515472412109	0.504914306640625	2.34056591796875	1.506134979248047	0.511427978515625	2.366562744140625	1.719218872070313	0.55591259765625	2.33985302734375	1.681725708007813	0.574091064453125	2.24835498046875	1.681265258789062	0.685734375	2.045267333984375	1.714390014648437	0.8742060546875	1.851356811523438	1.794206176757812	0.97850439453125	1.797090087890625	1.806306640625	1.0582724609375	1.734344482421875	1.843331176757812	1.13949462890625	1.746642333984375	1.818021850585938	1.0322275390625	2.386135009765625	1.6858115234375	0.5245029296875	2.47109619140625	1.690868041992188	0.422569580078125	2.62010205078125	1.742315795898437	0.185951904296875	2.6930380859375	1.843901489257812	-0.0155626220703125	2.78152294921875	1.883889526367188	-0.0547027587890625
445	14.8	2.360275390625	1.187188934326172	0.5004462890625	2.34522509765625	1.367884582519531	0.503830810546875	2.336007568359375	1.512460998535156	0.509552734375	2.35846826171875	1.7277197265625	0.552728271484375	2.33174462890625	1.689791076660156	0.5708876953125001	2.241326416015625	1.689559387207031	0.684644775390625	2.0513759765625	1.721849609375	0.8890590820312499	1.871884887695312	1.784774963378906	1.028378662109375	1.820492309570312	1.806016052246094	1.10893212890625	1.761059448242188	1.822661926269531	1.199791259765625	1.765089233398438	1.788534484863281	1.08112646484375	2.3792109375	1.694059692382813	0.52181201171875	2.469402587890625	1.69859375	0.423241943359375	2.639073974609375	1.74937255859375	0.19839501953125	2.73851025390625	1.843969177246094	0.0030316162109375	2.8330546875	1.876552734375	-0.0302459716796875
446	14.833333	2.3574130859375	1.190995971679687	0.500236572265625	2.33991357421875	1.372149780273437	0.5039860839843751	2.32636376953125	1.517003356933594	0.50751513671875	2.342880615234375	1.73412060546875	0.54825341796875	2.316419921875	1.695711975097656	0.56630419921875	2.22241064453125	1.699660522460937	0.677759033203125	2.04579443359375	1.733339660644531	0.89496142578125	1.867401123046875	1.766256469726562	1.0469423828125	1.874829345703125	1.754238952636719	1.14417333984375	1.838388793945313	1.795653625488281	1.239633544921875	1.799459350585938	1.767578552246094	1.154966552734375	2.36529736328125	1.700379150390625	0.518302001953125	2.4619296875	1.703961853027344	0.425267822265625	2.663883544921875	1.771022644042969	0.232243408203125	2.81180908203125	1.832121826171875	0.05386767578125	2.916084716796875	1.841765258789062	0.06887158203125
447	14.866666	2.358017578125	1.19119856262207	0.504111328125	2.3413134765625	1.370950469970703	0.505556884765625	2.326978515625	1.514563598632813	0.5055693359375	2.34119189453125	1.7298818359375	0.54681298828125	2.316285888671875	1.691233032226563	0.565415283203125	2.22762939453125	1.695209350585937	0.679650634765625	2.074943359375	1.70464208984375	0.91373291015625	1.918764892578125	1.714345336914063	1.08865771484375	1.87501416015625	1.744853515625	1.170204345703125	1.819551879882813	1.77920947265625	1.2579501953125	1.855626953125	1.73386474609375	1.198255126953125	2.36286669921875	1.696993041992187	0.51607470703125	2.459916015625	1.709352661132812	0.425861328125	2.681647705078125	1.74650390625	0.250823974609375	2.85196337890625	1.782239624023437	0.088948974609375	2.928041748046875	1.849340576171875	0.062171630859375
448	14.9	2.36073046875	1.186194427490234	0.496323974609375	2.342670654296875	1.366621276855469	0.49907177734375	2.329216796875	1.510936767578125	0.50241748046875	2.337379150390625	1.727941284179688	0.541727783203125	2.313733154296875	1.688560241699219	0.561024658203125	2.22543896484375	1.693977600097656	0.6763076171875	2.1028583984375	1.680842651367187	0.9287109375	1.961388916015625	1.660509582519531	1.116213623046875	1.910615356445313	1.685542602539063	1.19606494140625	1.864421142578125	1.711766052246094	1.292203369140625	1.89709619140625	1.682934997558594	1.22925439453125	2.359826171875	1.695284484863281	0.5109277343750001	2.460205078125	1.704323974609375	0.423104736328125	2.69186181640625	1.725939086914063	0.256408447265625	2.8843896484375	1.744012756347656	0.116384033203125	2.97770947265625	1.785546081542969	0.090429443359375
449	14.933333	2.364227294921875	1.186061721801758	0.493534912109375	2.345339599609375	1.366613677978516	0.49848583984375	2.3313408203125	1.511023651123047	0.503796630859375	2.336809814453125	1.72762939453125	0.54729638671875	2.31220068359375	1.687828002929687	0.564606201171875	2.2177880859375	1.681278930664063	0.67514208984375	2.097091064453125	1.643756591796875	0.92644384765625	1.9665966796875	1.609412353515625	1.120177734375	1.936602294921875	1.651722778320313	1.203351806640625	1.88404150390625	1.673184448242187	1.297559326171875	1.93723779296875	1.6340703125	1.2445029296875	2.361029052734375	1.69550048828125	0.51717626953125	2.46642333984375	1.713551879882813	0.436634765625	2.711310791015625	1.695244750976562	0.288832275390625	2.90867919921875	1.679220947265625	0.154853759765625	3.0048291015625	1.705984130859375	0.1205390625
450	14.966666	2.36233251953125	1.185407440185547	0.488171875	2.347986083984375	1.364999725341797	0.487906005859375	2.33932958984375	1.508735595703125	0.491150390625	2.3483271484375	1.724192504882812	0.530723388671875	2.322795166015625	1.6855107421875	0.5480986328125	2.227570068359375	1.688657409667969	0.65655419921875	2.14245361328125	1.627323486328125	0.915149658203125	2.024877563476562	1.558133544921875	1.105542236328125	1.996492919921875	1.54971826171875	1.198167724609375	1.979892211914063	1.558026306152344	1.305697021484375	2.00280322265625	1.556691223144531	1.2324208984375	2.37225537109375	1.691325378417969	0.501855224609375	2.476697509765625	1.709394775390625	0.421836181640625	2.71708349609375	1.661856323242187	0.277587646484375	2.906375	1.620587158203125	0.14075244140625	3.003598876953125	1.61471435546875	0.10233837890625
451	15	2.36656640625	1.189005325317383	0.497969970703125	2.35563623046875	1.368008666992187	0.498631591796875	2.35025634765625	1.51120947265625	0.5031162109375	2.35943310546875	1.72683251953125	0.5355380859375	2.334255859375	1.688882629394531	0.5543408203125	2.24178759765625	1.701894897460937	0.663564453125	2.175361083984375	1.606916381835938	0.916016357421875	2.06609423828125	1.504723571777344	1.094833740234375	2.00396826171875	1.498224365234375	1.168776611328125	1.938225341796875	1.472470031738281	1.25131591796875	1.9954091796875	1.483312866210937	1.20421435546875	2.382958984375	1.693231811523437	0.507592529296875	2.486057861328125	1.71275146484375	0.427181884765625	2.7207900390625	1.627656555175781	0.293868896484375	2.9007177734375	1.549622375488281	0.162416259765625	2.996326904296875	1.536649169921875	0.123009521484375
452	15.033333	2.371416748046875	1.19177653503418	0.4973740234375	2.359420166015625	1.370752471923828	0.496455078125	2.35513916015625	1.513989990234375	0.50191455078125	2.3654462890625	1.728412231445313	0.5415087890625	2.339799560546875	1.690040405273437	0.5587890625	2.24589013671875	1.696874938964844	0.667386962890625	2.17192236328125	1.580306640625	0.908513427734375	2.06562890625	1.465661773681641	1.08155078125	2.002151611328125	1.445458404541016	1.15181005859375	1.954589721679687	1.427380645751953	1.247802978515625	1.995447875976563	1.431166564941406	1.183189453125	2.38904931640625	1.695568908691406	0.51272021484375	2.4933125	1.716626342773437	0.434169677734375	2.71181982421875	1.605877380371094	0.2922568359375	2.870948486328125	1.510835266113281	0.145920654296875	2.96264453125	1.496670349121094	0.098396240234375
453	15.066666	2.37051220703125	1.193114608764648	0.498123046875	2.3607890625	1.372340972900391	0.49924951171875	2.357999755859375	1.51565478515625	0.505923095703125	2.373775634765625	1.72971533203125	0.5464248046875	2.34765673828125	1.691783081054687	0.56405419921875	2.2554130859375	1.693718017578125	0.6743842773437499	2.160447509765625	1.561255126953125	0.899626708984375	2.038439575195313	1.440798675537109	1.05792041015625	1.973898193359375	1.426948425292969	1.1288310546875	1.924275268554688	1.420182830810547	1.2253212890625	1.978342041015625	1.381634643554688	1.1462998046875	2.396069091796875	1.696513549804687	0.516957763671875	2.499234130859375	1.706466918945313	0.434711181640625	2.69705029296875	1.581590087890625	0.274942626953125	2.83453955078125	1.475837982177734	0.11446484375	2.929529296875	1.457005035400391	0.075690673828125
454	15.1	2.3708271484375	1.191431671142578	0.501642578125	2.36242822265625	1.370187622070313	0.50334716796875	2.360760009765625	1.5130732421875	0.5104323730468751	2.379275390625	1.726405517578125	0.5501215820312499	2.35314697265625	1.688881469726562	0.568196044921875	2.26272900390625	1.69092919921875	0.6794763183593751	2.148572998046875	1.546798706054688	0.886927978515625	1.999640747070313	1.423698516845703	1.016526123046875	1.940437866210937	1.407315704345703	1.0910703125	1.88228173828125	1.383994720458984	1.179515625	1.932345092773438	1.374247772216797	1.109596923828125	2.40068994140625	1.693026489257813	0.5204514160156249	2.501943359375	1.699612548828125	0.436146728515625	2.674068359375	1.563256225585937	0.258505859375	2.78344921875	1.452082183837891	0.081912109375	2.8819130859375	1.440151214599609	0.050619384765625
455	15.133333	2.36327685546875	1.194238464355469	0.50209765625	2.357374755859375	1.373141418457031	0.506725830078125	2.356211181640625	1.5160751953125	0.514501708984375	2.3783232421875	1.728835815429687	0.556036376953125	2.351588134765625	1.691572326660156	0.57383447265625	2.260613525390625	1.685760864257813	0.6846289062499999	2.120447998046875	1.538200927734375	0.873059814453125	1.939462768554687	1.420822570800781	0.960562255859375	1.878147338867187	1.422205688476562	1.035254638671875	1.805916259765625	1.417220886230469	1.115997314453125	1.872553588867188	1.386833740234375	1.058830078125	2.39915185546875	1.695348327636719	0.526027099609375	2.499982421875	1.692592468261719	0.440893798828125	2.639013671875	1.559991577148438	0.233645263671875	2.73456640625	1.452658020019531	0.04677734375	2.83844287109375	1.448125213623047	0.042552001953125
456	15.166666	2.362621337890625	1.192076034545898	0.4999111328125	2.355829833984375	1.370937164306641	0.50749658203125	2.34965087890625	1.513930541992187	0.51272412109375	2.38030859375	1.723080322265625	0.566068603515625	2.352841552734375	1.685682739257813	0.5824865722656249	2.265307861328125	1.677694946289062	0.695978759765625	2.08131005859375	1.53768896484375	0.84943017578125	1.87847021484375	1.440987762451172	0.91066455078125	1.810253662109375	1.442153594970703	0.979185302734375	1.749095336914062	1.418134368896484	1.065534912109375	1.778603759765625	1.4173623046875	0.9813256835937501	2.39907470703125	1.690784423828125	0.533464111328125	2.494399658203125	1.687233520507812	0.442138671875	2.601234375	1.567667724609375	0.209252685546875	2.67416064453125	1.471799102783203	0.0064775390625	2.75877197265625	1.469735504150391	-0.0541549072265625
457	15.2	2.360022216796875	1.192355133056641	0.5044693603515625	2.355619873046875	1.372917205810547	0.5120650634765626	2.347986328125	1.5172294921875	0.5135006103515625	2.38556298828125	1.725254516601562	0.5744000244140625	2.356748291015625	1.687838012695313	0.5897762451171875	2.265991943359375	1.668308837890625	0.7009686279296875	2.04904150390625	1.54776904296875	0.8306217041015626	1.824580322265625	1.483710510253906	0.8579498291015625	1.752360107421875	1.477112884521484	0.9232261962890626	1.666707397460937	1.454398803710937	0.9875352783203125	1.723056884765625	1.459734039306641	0.9347471923828125	2.403388671875	1.693250244140625	0.5403260498046875	2.48948046875	1.68234228515625	0.4391986083984375	2.5894013671875	1.576516479492188	0.1938033447265625	2.618994140625	1.505782501220703	-0.03149951171875	2.680862060546875	1.501704681396484	-0.11631005859375
[truncated: 48 more columns]
