# Supplementary material for: Simulation of Human Movement in Zero Gravity
Source: Sensors (Basel). 2024 Mar 9;24(6):1770. doi: 10.3390/s24061770 (PMC10976247; doi:10.3390/s24061770)
Supplement: Supplementary file 1 [file sensors-24-01770-s001.zip › supplementary/motion_data/4 ArmsRotatingSide/motion_raw.trc]

PathFileType	4	(X/Y/Z)	sample.trc
DataRate	CameraRate	NumFrames	NumMarkers	Units	OrigDataRate	OrigDataStartFrame	OrigNumFrames
0.033333333333333333	0.033333333333333333	457	32	m	0.033333333333333333	1	457
Frame#	Time	PELVIS			SPINE_NAVEL			SPINE_CHEST			NECK			CLAVICLE_LEFT			SHOULDER_LEFT			ELBOW_LEFT			WRIST_LEFT			HAND_LEFT			HANDTIP_LEFT			THUMB_LEFT			CLAVICLE_RIGHT			SHOULDER_RIGHT			ELBOW_RIGHT			WRIST_RIGHT			HAND_RIGHT
		X1	Y1	Z1	X2	Y2	Z2	X3	Y3	Z3	X4	Y4	Z4	X5	Y5	Z5	X6	Y6	Z6	X7	Y7	Z7	X8	Y8	Z8	X9	Y9	Z9	X10	Y10	Z10	X11	Y11	Z11	X12	Y12	Z12	X13	Y13	Z13	X14	Y14	Z14	X15	Y15	Z15	X16	Y16	Z16
1	0	2.339077270507812	1.150644058227539	0.5061943664550781	2.32629345703125	1.328439956665039	0.5090186920166015	2.314630004882813	1.470477066040039	0.5096905517578125	2.315550415039063	1.686688415527344	0.5290187683105468	2.29094384765625	1.649321960449219	0.5488195495605469	2.189156372070312	1.603656158447266	0.6373609008789063	2.161109252929688	1.330968399047852	0.6705715026855469	2.098777099609375	1.136810104370117	0.5604269104003906	2.099177856445313	1.04171321105957	0.5699547119140624	2.11825927734375	0.9672255764007569	0.4992552032470703	2.149432861328125	1.02734956741333	0.5244415435791016	2.341157592773437	1.652452056884766	0.5044630126953125	2.435265258789062	1.624407470703125	0.4179609527587891	2.508436157226562	1.354409484863281	0.393396484375	2.42926513671875	1.154020805358887	0.3032515716552734	2.428868896484375	1.057952011108398	0.2977744598388672
2	0.03333399999999997	2.339189086914062	1.148537101745605	0.5035902099609375	2.32646435546875	1.326918960571289	0.506614486694336	2.314712524414062	1.469422546386719	0.5073557434082031	2.316657958984375	1.686301422119141	0.5273558959960938	2.292000244140625	1.648857604980469	0.5473391418457032	2.190442749023437	1.605748016357422	0.6379795532226562	2.161589965820312	1.332051986694336	0.6697526855468749	2.101052368164062	1.135335006713867	0.5613702087402344	2.102589721679688	1.04262815284729	0.5828969421386718	2.115673461914063	0.9678724956512451	0.5104145812988281	2.148255859375	1.022607757568359	0.523964370727539	2.341995849609375	1.651910766601563	0.5023891296386719	2.435704711914063	1.625119079589844	0.4142620086669922	2.498928833007812	1.351405883789063	0.3848643035888672	2.425200073242188	1.147325004577637	0.2940420684814453	2.434107543945312	1.055910961151123	0.3022288055419922
3	0.06666699999999981	2.34107763671875	1.145025535583496	0.5020763549804688	2.3280126953125	1.323819717407227	0.5047161102294921	2.316369262695313	1.466674392700195	0.505637710571289	2.318036743164062	1.68419970703125	0.5249463806152344	2.293539794921875	1.6466572265625	0.5452749328613281	2.192299560546875	1.604621276855469	0.6373523559570313	2.164561157226562	1.330210174560547	0.6705730590820312	2.104041748046875	1.133775146484375	0.5604189453125	2.0998759765625	1.039056095123291	0.5783120727539063	2.113468139648437	0.9631991024017335	0.5068350219726563	2.14748095703125	1.017031320571899	0.5255354309082032	2.343320678710938	1.649701751708984	0.499857421875	2.436054809570313	1.623496154785156	0.4100134887695313	2.490873657226563	1.346898818969727	0.3835389251708984	2.422567504882813	1.140558464050293	0.2923347778320312	2.442105712890625	1.057185928344726	0.2994951477050781
4	0.09999999999999964	2.342150268554688	1.144079360961914	0.5024857482910157	2.328229248046875	1.32318896484375	0.5045699310302734	2.316079956054688	1.466304748535156	0.505225112915039	2.319006103515625	1.684250885009766	0.524749755859375	2.294622802734375	1.646730895996094	0.5454555358886719	2.194853149414063	1.605193328857422	0.6398363952636719	2.167589599609375	1.330290420532227	0.6734388732910156	2.10480859375	1.133292152404785	0.5644283752441406	2.1030146484375	1.037552320480347	0.5798418884277343	2.113346923828125	0.9608961620330811	0.5072373657226563	2.147980834960937	1.01711063671112	0.5279371490478515	2.343787475585938	1.649583435058594	0.4991935424804688	2.434244506835937	1.623463623046875	0.4069805908203125	2.492070922851562	1.346999130249023	0.3796423645019531	2.42387744140625	1.139727973937988	0.2891289520263672	2.444158569335937	1.059358551025391	0.3040757751464844
5	0.1333339999999996	2.341646362304687	1.145712661743164	0.5015390319824219	2.328705444335937	1.324580291748047	0.5039877777099609	2.316790893554687	1.467464294433594	0.5044201049804687	2.320457153320312	1.684879577636719	0.5252158813476562	2.29623583984375	1.647349822998047	0.5459462890625	2.196909057617187	1.605009521484375	0.640194091796875	2.171465087890625	1.329928024291992	0.6709356384277344	2.1078466796875	1.132441299438476	0.5644306640625001	2.101462036132812	1.038547191619873	0.5864045104980469	2.110708374023438	0.9605683670043945	0.5140289611816407	2.145892211914062	1.013001633644104	0.5290433349609376	2.34484814453125	1.650384613037109	0.4991974029541016	2.4326240234375	1.623411560058594	0.4047359313964843	2.491715698242188	1.347716751098633	0.376916748046875	2.422625366210938	1.140215263366699	0.2880049896240234	2.442305419921875	1.061881210327148	0.2962792663574219
6	0.1666669999999995	2.34022412109375	1.145439254760742	0.4998319244384766	2.328010498046875	1.324225616455078	0.5028735961914063	2.316227783203125	1.467017013549805	0.5033994445800781	2.321402099609375	1.684310546875	0.523079833984375	2.29712255859375	1.647042053222656	0.5441306762695313	2.198880249023437	1.604908294677734	0.6394910583496094	2.17023291015625	1.330315811157226	0.6698369140625	2.1093740234375	1.130480216979981	0.5670017089843751	2.106237548828125	1.036767484664917	0.59065087890625	2.110286743164062	0.9597647628784181	0.5171884155273437	2.144435668945313	1.009159708499908	0.5292561340332032	2.345360595703125	1.649592956542969	0.4970988159179688	2.43255615234375	1.621380767822266	0.4030425415039063	2.490296508789062	1.345939712524414	0.3724676513671875	2.4204794921875	1.138995513916016	0.2834699096679688	2.44101220703125	1.058655731201172	0.2972152099609375
7	0.1999999999999993	2.340323974609375	1.145049087524414	0.4983723754882813	2.327634887695313	1.32390608215332	0.501860321044922	2.315280517578125	1.466740692138672	0.5024940032958984	2.3208779296875	1.684137145996094	0.5225733947753906	2.29671826171875	1.646852722167969	0.5437778625488281	2.199994384765625	1.605299438476563	0.6410391235351562	2.173321533203125	1.330642776489258	0.6738435974121093	2.1117060546875	1.131220703125	0.5701171264648437	2.108241577148437	1.036097345352173	0.5875707092285156	2.1126181640625	0.9575203914642334	0.5150181884765626	2.141162719726562	1.007318305969238	0.529568359375	2.34459130859375	1.649396453857422	0.4962957305908203	2.431709228515625	1.621676727294922	0.4016828002929688	2.488796264648438	1.345954162597656	0.3706144714355469	2.417262573242188	1.138773956298828	0.2830157012939453	2.436797241210938	1.059089321136475	0.2956384735107422
8	0.2333339999999993	2.339329833984375	1.144298263549805	0.4983023681640625	2.32759619140625	1.322746810913086	0.5017521514892578	2.316573974609375	1.46530696105957	0.5029340515136719	2.321281494140625	1.682181701660156	0.52253662109375	2.2974052734375	1.644925933837891	0.5438298950195313	2.201418579101563	1.603635040283203	0.6414320068359375	2.175721801757812	1.329889419555664	0.6760646057128906	2.115442749023437	1.131248588562012	0.5714384765625	2.112888916015625	1.036295742034912	0.5879766540527344	2.112980590820313	0.9576653575897217	0.515369384765625	2.141810791015625	1.00695028924942	0.5321971893310546	2.345007446289062	1.647593963623047	0.4963200225830078	2.431335571289063	1.620525115966797	0.4012061309814453	2.486585083007812	1.345106338500976	0.3709108734130859	2.4179990234375	1.137523788452148	0.2836162109375	2.4364873046875	1.060018768310547	0.2949300842285156
9	0.266667	2.339616088867188	1.143476890563965	0.4972453918457032	2.329991577148438	1.322185272216797	0.5008761138916016	2.319671508789062	1.464914138793945	0.5011964416503906	2.324304321289063	1.681993469238281	0.5207314147949219	2.300482177734375	1.644689666748047	0.5421259765624999	2.204110473632812	1.601950378417969	0.6390693664550782	2.177756958007812	1.327799255371094	0.6725684204101563	2.116180297851562	1.12745783996582	0.5719210815429687	2.110434814453125	1.032294666290283	0.5853178100585937	2.106464233398437	0.9595224666595459	0.5099912414550781	2.143712524414062	1.005208079338074	0.528901840209961	2.348006469726562	1.647387573242187	0.4944337768554687	2.433645629882812	1.620586608886719	0.3985779113769531	2.490402954101563	1.345416046142578	0.3671806640625	2.418530151367188	1.137515090942383	0.28340966796875	2.435975708007812	1.060284858703613	0.295194091796875
10	0.2999999999999998	2.338392333984375	1.142524322509766	0.4955821990966797	2.328615600585938	1.32084292602539	0.4992432403564453	2.318366333007813	1.463272537231445	0.499783218383789	2.324072143554687	1.67980728149414	0.5199188537597657	2.299993286132812	1.642655029296875	0.5410225524902343	2.202489379882812	1.600944274902344	0.6366832580566406	2.178831298828125	1.327563110351562	0.6730497436523437	2.117932739257812	1.127848411560059	0.5716876220703124	2.1104169921875	1.033155778884888	0.5877992553710938	2.1065498046875	0.9585812606811523	0.5139383544921875	2.141004028320312	1.005441136360169	0.5248859100341797	2.347663818359375	1.645218078613281	0.4937162322998047	2.434369995117188	1.618736877441406	0.3992896881103516	2.490253540039062	1.344134841918945	0.3662984619140625	2.416444580078125	1.13833504486084	0.2803625946044922	2.433880615234375	1.061134918212891	0.2935490417480469
11	0.3333339999999998	2.338134521484375	1.139934730529785	0.4932374420166016	2.32908349609375	1.318313720703125	0.4980317687988282	2.319755981445312	1.46083447265625	0.4998352966308594	2.324586669921875	1.677502685546875	0.5196173706054688	2.300717651367187	1.640261688232422	0.5408963317871094	2.203870483398437	1.59730126953125	0.6369800720214844	2.181098754882813	1.323939956665039	0.6750834045410157	2.118753051757813	1.125203815460205	0.5726957702636719	2.11157470703125	1.030242506027222	0.586466064453125	2.109421020507813	0.954334150314331	0.51229248046875	2.139742309570313	1.002481819629669	0.5238515625	2.348265747070312	1.642966430664063	0.4933544464111328	2.43504443359375	1.617409820556641	0.3984109039306641	2.489623901367187	1.342169616699219	0.3674190063476562	2.415130126953125	1.136901641845703	0.2801132659912109	2.431482299804688	1.059695938110352	0.2907172088623047
12	0.3666669999999996	2.337292236328125	1.13908251953125	0.4925807189941406	2.32852783203125	1.317020492553711	0.497251968383789	2.319453735351563	1.459190368652344	0.498979736328125	2.324547241210937	1.675273956298828	0.5189749755859375	2.300508911132813	1.638158020019531	0.5399781494140625	2.203394165039063	1.597169738769531	0.6361740722656251	2.179562255859375	1.324131164550781	0.671216522216797	2.117077758789062	1.125170562744141	0.5709714050292969	2.109530517578125	1.030624941825867	0.5856986389160156	2.108948852539062	0.9545722007751465	0.5119445190429688	2.138672729492187	1.001803412795067	0.525444122314453	2.348292846679688	1.640801605224609	0.4929232177734375	2.436165405273437	1.616559753417969	0.3992226104736328	2.489800048828125	1.341730331420898	0.3695996551513672	2.416144653320313	1.13718871307373	0.2815964813232422	2.43235693359375	1.060081256866455	0.2924075927734375
13	0.3999999999999995	2.336353515625	1.134044441223145	0.4930646209716797	2.328098022460938	1.311799468994141	0.4974263610839844	2.319413452148438	1.45382601928711	0.4989207000732422	2.321121948242188	1.669760955810547	0.5183633728027344	2.297723876953125	1.632375213623047	0.5394607849121094	2.20263232421875	1.589637512207031	0.6364284057617188	2.180014404296875	1.316549560546875	0.6681552734375	2.109549560546875	1.119166835784912	0.570251495361328	2.114639038085937	1.025386345863342	0.5891160278320313	2.107405395507813	0.9529260292053223	0.51142138671875	2.1382705078125	1.001836059331894	0.5191507263183593	2.345348999023438	1.635634735107422	0.4923967895507813	2.43427392578125	1.611902496337891	0.3997972869873047	2.487420043945312	1.337385620117188	0.3699571838378907	2.413924072265625	1.133460113525391	0.2812186279296875	2.429676879882813	1.056499156951904	0.2904797821044922
14	0.4333339999999994	2.3370908203125	1.133848655700683	0.4922451934814454	2.328881958007813	1.311830596923828	0.4974314575195312	2.319666259765625	1.45402018737793	0.4990514221191406	2.320872802734375	1.670147735595703	0.5191951599121094	2.297613403320312	1.632590209960938	0.5402872314453124	2.203515869140625	1.589367095947266	0.6384295654296874	2.1814150390625	1.315693099975586	0.6687783813476562	2.10974658203125	1.119551593780518	0.5683985900878906	2.111577026367188	1.025803143501282	0.5882095336914063	2.1071123046875	0.9499334716796874	0.5125761413574219	2.138144165039063	1.001671169281006	0.5192221984863281	2.345134887695313	1.636127960205078	0.4929988861083984	2.433603881835937	1.61145068359375	0.3998176574707031	2.489160522460938	1.337155807495117	0.3690626678466797	2.414175659179687	1.133219055175781	0.2806136169433594	2.42982958984375	1.056201236724854	0.2900350494384766
15	0.4666669999999993	2.336325561523438	1.133179138183594	0.4914396057128906	2.329242065429687	1.311141860961914	0.4964568481445313	2.321672973632812	1.453359222412109	0.4987164611816406	2.323673095703125	1.669254272460938	0.5197641601562499	2.3002548828125	1.631716857910156	0.5406344909667968	2.205330444335937	1.58762060546875	0.6372600708007813	2.181208251953125	1.314234069824219	0.6657203063964844	2.108405029296875	1.117436122894287	0.5675680847167969	2.119075927734375	1.025181976318359	0.5838554382324219	2.103688598632813	0.9518191871643067	0.5081153564453125	2.136331787109375	1.000388652324677	0.5204889831542969	2.347827270507812	1.635279541015625	0.4934917297363282	2.436232177734375	1.611844879150391	0.4000335388183593	2.490036743164063	1.337328170776367	0.3699344787597656	2.415960693359375	1.133195205688477	0.2818233337402344	2.430167846679688	1.056679248809814	0.2920314636230469
16	0.5	2.33705517578125	1.129725776672363	0.4892108917236328	2.32953759765625	1.307461807250977	0.4947832336425781	2.321943969726562	1.44951579284668	0.4977369689941406	2.325486572265625	1.665288757324219	0.5179996948242187	2.30195703125	1.628012084960937	0.5391101379394532	2.206939819335938	1.584172698974609	0.6355099182128906	2.182597534179687	1.311169860839844	0.6651609802246095	2.105140258789063	1.117046546936035	0.5656314697265625	2.119536987304688	1.026001355171203	0.5800335693359375	2.10444140625	0.9515173606872559	0.5053687744140625	2.134938598632813	1.001209233999252	0.5174060363769531	2.349248413085937	1.631091003417969	0.4917382354736328	2.436888916015625	1.605292938232422	0.3984428253173828	2.496557739257812	1.3321279296875	0.3695483703613281	2.415822875976563	1.131362548828125	0.2803380126953125	2.429582397460937	1.05364977645874	0.2889875793457031
17	0.533334	2.337509033203125	1.129605583190918	0.4891356506347656	2.329812133789062	1.307622055053711	0.494667739868164	2.322331909179688	1.449906448364258	0.4978382263183594	2.325881958007812	1.666044708251953	0.5179201354980469	2.30217431640625	1.628743530273438	0.538948974609375	2.20697216796875	1.585056060791016	0.6355586242675781	2.1825869140625	1.311653991699219	0.6654989013671875	2.10427099609375	1.117950160980225	0.56490771484375	2.1201171875	1.026876418113709	0.5814747619628906	2.105345947265625	0.9511738319396973	0.5074647827148437	2.135094848632813	1.001837304830551	0.51651708984375	2.349811279296875	1.631751403808594	0.4918101501464844	2.43898193359375	1.606189422607422	0.3999390563964844	2.494989379882813	1.331950485229492	0.3697864532470703	2.415937255859375	1.129980125427246	0.2810459747314453	2.429375366210937	1.052276226043701	0.2890337219238281
18	0.5666669999999998	2.336779541015625	1.128808052062988	0.4887247467041015	2.32977734375	1.306686859130859	0.4947694091796875	2.322380249023437	1.44885661315918	0.4978578491210938	2.32605810546875	1.664649505615234	0.5195321350097657	2.302305786132813	1.627247497558594	0.5402297973632812	2.207165405273438	1.583226165771484	0.6366737365722657	2.181296630859375	1.309989486694336	0.6648411560058594	2.102768798828125	1.116744892120361	0.563989501953125	2.120459228515625	1.026326345443726	0.5772979431152343	2.105177490234375	0.9511063537597657	0.5031132507324219	2.135947143554688	1.00218625497818	0.5149698791503906	2.349986083984375	1.630557983398437	0.4932270050048828	2.439695556640625	1.605579315185547	0.4019179992675781	2.494325439453125	1.331539367675781	0.3696913452148437	2.41548046875	1.130211769104004	0.2799673919677734	2.428692993164063	1.052175510406494	0.2887451934814453
19	0.5999999999999996	2.336159545898437	1.128548713684082	0.4885514526367187	2.329814331054687	1.30631021118164	0.4945214385986328	2.323452514648437	1.448399337768555	0.4980651550292969	2.327023681640625	1.664114105224609	0.5189329223632813	2.30322119140625	1.626804870605469	0.5396585998535156	2.207893432617188	1.583085021972656	0.6358619079589845	2.181290405273438	1.310146270751953	0.6642762145996094	2.102037109375	1.118036037445068	0.5621567687988281	2.1203466796875	1.027982993125915	0.57829833984375	2.104808227539062	0.9527019901275635	0.5039970092773438	2.135258056640625	1.002992833614349	0.5143129119873047	2.351029907226563	1.629961791992188	0.4928702850341797	2.44082763671875	1.604857666015625	0.401854019165039	2.495532592773437	1.330968338012695	0.3701939086914062	2.4162041015625	1.129421714782715	0.2817501373291016	2.428592163085938	1.05192430305481	0.2891928100585938
20	0.6333339999999996	2.336725708007813	1.127871322631836	0.4879124908447265	2.33034765625	1.305855072021484	0.4945601348876953	2.323510986328125	1.448122863769531	0.4981579132080078	2.32776171875	1.663991607666016	0.5201169128417968	2.30392919921875	1.626595550537109	0.5408023986816406	2.2089130859375	1.58182958984375	0.6370985107421875	2.182373168945313	1.308721588134766	0.6665513000488281	2.101779663085938	1.118179260253906	0.5618555908203124	2.121057861328125	1.027900719642639	0.5757739868164062	2.104713256835938	0.9547885818481445	0.4996443786621094	2.136021118164062	1.004620014429092	0.5118603515625	2.351582275390625	1.629863250732422	0.4937285766601562	2.440854614257812	1.604305236816406	0.4018618316650391	2.498171752929688	1.330536422729492	0.3704037017822266	2.41730810546875	1.129913581848144	0.2801510925292969	2.430847778320313	1.051937767028809	0.2889822540283203
21	0.6666669999999995	2.333149169921875	1.127620639801025	0.4890856475830078	2.327192016601562	1.305146545410156	0.4953729553222657	2.321171264648437	1.447058502197266	0.4991763153076172	2.326392578125	1.662348510742188	0.5214314575195312	2.302371704101563	1.625118713378906	0.5419179077148437	2.207075439453125	1.580531921386719	0.6374475708007812	2.17979638671875	1.307869995117187	0.6641500854492187	2.099617553710937	1.118230709075928	0.5587598571777344	2.124808227539063	1.030302376747131	0.579440185546875	2.104900390625	0.9547883071899415	0.5064113159179687	2.136292236328125	1.006370577335358	0.5089269104003906	2.350070922851562	1.628236938476562	0.4951444244384766	2.439337036132812	1.602559692382812	0.40397412109375	2.494085693359375	1.329050262451172	0.371788330078125	2.413307373046875	1.129345222473145	0.2811505432128906	2.426269165039062	1.051516090393066	0.2877786254882813
22	0.6999999999999993	2.333868286132812	1.127119159698486	0.4888040313720703	2.328263549804687	1.304476943969727	0.4958105316162109	2.322815307617188	1.446261932373047	0.5004806365966797	2.327614624023437	1.661475494384766	0.5217074279785157	2.303725463867187	1.624314361572265	0.5424044494628906	2.208776611328125	1.580017669677734	0.6383026428222656	2.182057373046875	1.307642715454102	0.6657767944335937	2.100204467773438	1.118840240478516	0.5606075134277344	2.12238818359375	1.030275671958923	0.5767980346679688	2.105876220703125	0.9550013122558594	0.5033239746093749	2.136293823242188	1.006515107631683	0.5124974517822266	2.351302856445312	1.627330963134766	0.495547103881836	2.440783569335937	1.602359069824219	0.4044708557128907	2.495593505859375	1.329082229614258	0.3724373474121094	2.414932373046875	1.129930931091309	0.2806800994873047	2.427251342773437	1.051948682785034	0.2904175415039063
23	0.7333339999999993	2.333748779296875	1.126822574615479	0.4889313507080078	2.3278779296875	1.30432991027832	0.4952725677490234	2.322056396484375	1.446232421875	0.4992518768310547	2.327693115234375	1.661527404785156	0.5213647766113281	2.303671264648438	1.624354156494141	0.5419640197753907	2.208640380859375	1.580422882080078	0.6381196594238281	2.181654541015625	1.307659957885742	0.6643480834960938	2.099480346679687	1.118665817260742	0.5593470153808593	2.121939453125	1.030024827003479	0.5755917358398437	2.105487060546875	0.9549089622497559	0.5018743896484374	2.1363828125	1.006954329967499	0.5098574371337891	2.351240234375	1.627356506347656	0.4950081634521484	2.440583618164062	1.602931396484375	0.4034387512207032	2.495924194335938	1.32948796081543	0.3716994323730469	2.415074096679688	1.129743003845215	0.2808418426513672	2.427307250976563	1.051714998245239	0.2906891479492187
24	0.766667	2.33458984375	1.128417793273926	0.4895658874511719	2.32896533203125	1.306724105834961	0.4969879302978515	2.322688720703125	1.449268127441406	0.5011528778076172	2.329863647460937	1.665383605957031	0.52435107421875	2.305360229492187	1.628128692626953	0.5447745971679687	2.208671997070312	1.583572937011719	0.6401380920410156	2.182891357421875	1.309360809326172	0.665869140625	2.0998017578125	1.120501403808594	0.5590219421386718	2.1268916015625	1.03378401184082	0.5723824768066406	2.107286254882812	0.9581593627929688	0.5011268463134766	2.140541870117188	1.009872569084167	0.5119222106933594	2.353382202148437	1.631003814697266	0.4978239440917969	2.442557983398437	1.605833679199219	0.4054407653808594	2.496276245117188	1.330565582275391	0.3752106781005859	2.414594604492188	1.130963233947754	0.2823905487060547	2.425532836914063	1.053711769104004	0.2877511138916016
25	0.7999999999999998	2.33483349609375	1.128417175292969	0.4891675872802734	2.329327270507813	1.306672927856445	0.4967735443115234	2.323372924804687	1.44918196105957	0.5013142242431641	2.3312041015625	1.665178527832031	0.5248376464843749	2.306513427734375	1.627990753173828	0.5451155700683594	2.209379516601563	1.583749237060547	0.6400718688964844	2.183276977539062	1.309569808959961	0.6653225708007813	2.099992065429688	1.120373310089111	0.5593872375488281	2.127771362304688	1.034389347076416	0.5745039367675782	2.105650268554688	0.9610388565063477	0.5019614868164062	2.14245166015625	1.01151291179657	0.5127864532470703	2.354686401367188	1.630764099121094	0.4983525238037109	2.444190551757813	1.605146545410156	0.4065124053955078	2.496835083007813	1.329870101928711	0.375187255859375	2.415240966796875	1.13085041809082	0.2813892211914062	2.425494873046875	1.053877624511719	0.2871498260498047
26	0.8333339999999998	2.334205932617188	1.129345603942871	0.4900301055908203	2.329996215820312	1.307879684448242	0.4980167999267578	2.325034545898437	1.450625473022461	0.5028204040527344	2.332900512695312	1.66702993774414	0.5255641479492188	2.308314331054687	1.629827423095703	0.5461497802734375	2.21084326171875	1.584604125976563	0.6405331420898437	2.184251953125	1.310179046630859	0.6662105712890625	2.099135131835937	1.120640007019043	0.5616589050292968	2.129171630859375	1.035692523956299	0.5658823852539062	2.10862646484375	0.9629288787841797	0.4939122161865234	2.143470581054688	1.01407625579834	0.5120383605957031	2.3562783203125	1.632501922607422	0.4990236663818359	2.444805786132813	1.605812164306641	0.4063069458007812	2.500240844726562	1.330599594116211	0.3754113464355469	2.412022827148437	1.134416152954102	0.2803970336914062	2.422833984375	1.056526498794556	0.2867314300537109
27	0.8666669999999996	2.333162353515625	1.129884780883789	0.4913923187255859	2.3285517578125	1.308469024658203	0.4987892608642578	2.322682739257813	1.451239547729492	0.502509536743164	2.332075805664062	1.667441528320313	0.5264117126464843	2.307251708984375	1.630314086914062	0.5467946166992188	2.210189575195312	1.586529846191406	0.6422872924804688	2.183473388671875	1.311895446777344	0.6661340026855469	2.09845849609375	1.12059557723999	0.5646935424804688	2.13361181640625	1.040610986709595	0.5679819030761719	2.112186279296875	0.9655639610290527	0.4995193176269531	2.144927490234375	1.015572061538696	0.5126556549072265	2.355184936523438	1.632885833740235	0.4996886291503906	2.44452490234375	1.607911926269531	0.4073057556152344	2.498754272460937	1.332176528930664	0.3790854187011719	2.410268310546875	1.138253852844238	0.279464859008789	2.423577392578125	1.058713066101074	0.2859788970947266
28	0.8999999999999995	2.335046997070313	1.132214469909668	0.490615493774414	2.331110229492188	1.311105209350586	0.4980807037353515	2.32617431640625	1.454124664306641	0.5023428497314453	2.334357666015625	1.670724700927734	0.5265441284179688	2.309893310546875	1.633341033935547	0.5471209106445312	2.213553833007812	1.586444885253906	0.6422386169433594	2.185996704101562	1.311538345336914	0.6678727722167969	2.098241577148437	1.120893352508545	0.5668117065429688	2.1359365234375	1.044021739959717	0.5685706176757812	2.111603515625	0.9709089765548706	0.4984569396972656	2.148789428710938	1.021040546417236	0.5153589019775391	2.357524536132813	1.636301055908203	0.4995200958251953	2.445857543945313	1.609443695068359	0.4061236877441406	2.5013935546875	1.333321090698242	0.3795444793701172	2.406763305664063	1.142517570495606	0.2795009613037109	2.4158427734375	1.061404182434082	0.2862123107910156
29	0.9333339999999994	2.335349853515625	1.131863624572754	0.4909828033447265	2.330974609375	1.310901763916016	0.4985207824707031	2.325852172851563	1.454038970947266	0.5029978637695313	2.334730712890625	1.67066616821289	0.528354736328125	2.310141235351563	1.633226257324219	0.5487774047851562	2.214205322265625	1.585402984619141	0.6441480102539063	2.186326904296875	1.310212005615234	0.6689861450195312	2.098991088867188	1.1204714012146	0.5654592590332032	2.136636596679688	1.043259939193726	0.5662251586914062	2.103755249023437	0.968572431564331	0.498493896484375	2.149509033203125	1.021846601486206	0.5139154510498047	2.357795043945313	1.636277099609375	0.5011019134521484	2.446662109375	1.609794403076172	0.407981185913086	2.502606811523437	1.333584732055664	0.380658950805664	2.408043334960937	1.142787528991699	0.279897476196289	2.417457153320313	1.061667587280273	0.2860983428955078
30	0.9666669999999993	2.332104614257813	1.13225830078125	0.4918433532714844	2.32917333984375	1.310928695678711	0.5002700653076172	2.3252529296875	1.453798721313476	0.5054342956542969	2.335115356445312	1.669980407714844	0.5307421875	2.3104599609375	1.632720184326172	0.5511979064941406	2.213233642578125	1.586002899169922	0.6452926940917969	2.185047729492188	1.311496551513672	0.6707195129394532	2.09701220703125	1.122290088653564	0.567769775390625	2.136578491210937	1.047342763900757	0.5755795593261719	2.109674926757813	0.9764811458587647	0.5038150634765625	2.146845458984375	1.023559776306152	0.5146284484863282	2.357921508789063	1.635552703857422	0.5034663391113281	2.4452763671875	1.609694030761719	0.4089612579345703	2.504002197265625	1.334878540039063	0.3789715270996094	2.408599609375	1.143125183105469	0.281295639038086	2.416968017578125	1.063419845581055	0.2878484344482422
31	1	2.332794555664062	1.132926002502441	0.4919836578369141	2.329857177734375	1.311681350708008	0.5005734100341797	2.326008544921875	1.454620635986328	0.5059508666992187	2.336471069335937	1.670850341796875	0.5312729797363281	2.31168359375	1.633647308349609	0.5517121276855469	2.2146728515625	1.587403991699219	0.6464308166503907	2.186080078125	1.312640411376953	0.6693963928222657	2.0989013671875	1.122624771118164	0.5670057983398438	2.137740356445312	1.047377569198608	0.5723793029785156	2.111204956054688	0.9771944103240967	0.5000625305175781	2.148594360351562	1.023515363693237	0.5145722198486328	2.359209106445312	1.636345397949219	0.504010726928711	2.446173461914062	1.610647216796875	0.4087965698242187	2.5043740234375	1.3354296875	0.381705078125	2.408545532226563	1.14484107208252	0.2821139526367188	2.4160078125	1.066782699584961	0.2870997314453125
32	1.033334	2.332642700195312	1.134331932067871	0.4932324066162109	2.330381103515625	1.313127090454102	0.5017257080078126	2.326255615234375	1.456107131958008	0.5062802276611329	2.337745483398438	1.672158996582031	0.5327340698242187	2.312963134765625	1.634905487060547	0.5531622009277344	2.216119262695313	1.588096008300781	0.6478819580078126	2.18683203125	1.313343658447266	0.6702864074707031	2.100098022460937	1.122382064819336	0.5691910400390625	2.13842724609375	1.047512195587158	0.5661130065917969	2.111132568359375	0.9758742055892944	0.4958978271484375	2.149454833984375	1.023615034103394	0.5144730529785156	2.360150146484375	1.637749572753906	0.5050970153808594	2.446245971679688	1.613507598876953	0.4087453308105469	2.503234375	1.33791796875	0.3823721160888672	2.408415771484375	1.146390060424805	0.2834287719726563	2.416242309570312	1.068221248626709	0.2870051727294922
33	1.066667	2.3314541015625	1.136934173583984	0.4905829772949218	2.330345092773437	1.316290008544922	0.499454345703125	2.327960571289062	1.45972590637207	0.5050740356445312	2.341032958984375	1.676257690429688	0.532652099609375	2.315815307617187	1.639001953125	0.5528714904785157	2.218106811523437	1.591578887939453	0.6471315612792969	2.189844970703125	1.315638671875	0.6688921813964843	2.100719970703125	1.123970844268799	0.5695396728515625	2.13899951171875	1.048633995056152	0.5683055419921874	2.104033935546875	0.985670994758606	0.4946164245605469	2.148445678710937	1.026024791717529	0.5151987457275391	2.363346435546875	1.641672485351563	0.5048610229492188	2.45018896484375	1.615437652587891	0.4091566772460937	2.504031860351563	1.33835856628418	0.3817873840332031	2.407783569335938	1.147508735656738	0.2814366912841797	2.41316259765625	1.06912113571167	0.2876516418457031
34	1.1	2.329015991210937	1.13738761138916	0.4897669067382813	2.328428100585938	1.316563369750976	0.5000166931152343	2.326454711914063	1.459871917724609	0.5067577819824218	2.337253051757813	1.676490539550781	0.5334085998535156	2.312228393554688	1.639124084472656	0.5535533447265626	2.214244873046875	1.593221343994141	0.6479927978515625	2.18684814453125	1.317471450805664	0.6700985717773438	2.097853759765625	1.128194351196289	0.5668200073242188	2.137992309570313	1.055216693878174	0.5673435363769531	2.104709350585938	0.9851145563125611	0.4983794250488282	2.148715576171875	1.030899217605591	0.5152615966796875	2.360111938476562	1.642007995605469	0.5060110626220704	2.447973999023437	1.616090637207031	0.4113798217773438	2.50057177734375	1.339080963134766	0.3828602752685547	2.407928344726562	1.147536277770996	0.2808292083740235	2.413971801757812	1.070838401794433	0.2862351837158203
35	1.133334	2.330327880859375	1.140549522399902	0.4897611694335938	2.329406127929688	1.319975280761719	0.4995156707763672	2.327608154296875	1.463462112426758	0.5062793884277343	2.339318725585938	1.680028289794922	0.5349912109375	2.314069946289062	1.642558746337891	0.5547669067382812	2.215011840820313	1.596684509277344	0.6481512756347656	2.18856884765625	1.320541900634766	0.6702851867675781	2.0985234375	1.132898197174072	0.5643594055175781	2.140667114257813	1.061154285430908	0.5680501098632813	2.11378564453125	0.9894971265792847	0.497947998046875	2.152621704101563	1.035502807617187	0.5143934631347656	2.362097900390625	1.64564599609375	0.5072828216552734	2.449359008789063	1.619440032958984	0.4119330596923828	2.499802001953125	1.341726638793945	0.3836937408447265	2.410515380859375	1.14842333984375	0.2810597991943359	2.41698095703125	1.073798576354981	0.2850140686035156
36	1.166666999999999	2.331410034179688	1.144498008728027	0.4890708465576172	2.329269897460938	1.323781463623047	0.4982563781738281	2.327337280273437	1.467120361328125	0.5053960113525391	2.339859985351563	1.683475891113281	0.533890380859375	2.314649780273437	1.646107391357422	0.5538188171386719	2.215243896484375	1.602236724853516	0.6474797058105468	2.188870727539062	1.326573867797852	0.6719745483398438	2.099669311523438	1.139244529724121	0.5653535766601563	2.140639526367187	1.06637760925293	0.5643905029296875	2.121511962890625	0.9963756022453308	0.4881322631835937	2.156053588867187	1.044705083847046	0.5129591979980469	2.362339233398437	1.649058959960938	0.5060909881591797	2.449171997070312	1.623188079833984	0.4104132232666016	2.501310913085938	1.346218017578125	0.3797366485595703	2.407879760742187	1.153159797668457	0.2812265777587891	2.411191528320312	1.07786332321167	0.2880058288574219
37	1.199999999999999	2.329484497070312	1.146891418457031	0.4883851470947266	2.328779907226562	1.326426818847656	0.4985654144287109	2.327595825195313	1.469986999511719	0.5061272277832032	2.3417998046875	1.686376953125	0.5358110046386719	2.316286376953125	1.649050689697266	0.5556080322265625	2.216740600585938	1.603777923583984	0.6487348937988281	2.1883203125	1.327434753417969	0.6685458984375	2.099658813476562	1.139620826721191	0.5615900573730468	2.140734375	1.06822492980957	0.5573821716308593	2.130184326171875	0.9959621872901916	0.4801177215576172	2.1594560546875	1.048026130676269	0.5114475860595703	2.364029174804688	1.651887329101562	0.5077491760253906	2.449905639648438	1.624990905761719	0.4110641784667969	2.499810424804688	1.347761123657227	0.3757801513671875	2.404712524414062	1.156048614501953	0.2758162384033203	2.408154174804688	1.082286117553711	0.2869996185302734
38	1.233333999999999	2.329090698242188	1.149415084838867	0.4861660308837891	2.327663818359375	1.32892073059082	0.4977956237792969	2.3256884765625	1.472468627929687	0.5062828979492188	2.339211547851562	1.688828369140625	0.5370310363769532	2.313688720703125	1.651337371826172	0.5565	2.214544921875	1.605131072998047	0.6495942382812501	2.18804541015625	1.328492233276367	0.6693739929199218	2.09690625	1.14483918762207	0.5580032348632813	2.140991943359375	1.080659648895264	0.552957733154297	2.145130249023437	1.004653553962708	0.4824930877685547	2.147501831054687	1.061559391021729	0.4958465423583984	2.36166650390625	1.654508544921875	0.5089515686035155	2.448119140625	1.627839660644531	0.4129049224853516	2.49788623046875	1.350079635620117	0.3810899658203125	2.3972265625	1.164277389526367	0.2748004913330078	2.402118408203125	1.087574485778809	0.2878692932128906
39	1.266667	2.326861083984375	1.151822807312012	0.4850226898193359	2.327484619140625	1.331480438232422	0.4984742889404297	2.32526220703125	1.475273422241211	0.5065661926269531	2.339617553710938	1.691970672607422	0.5369112548828125	2.313923583984375	1.654550994873047	0.5565185241699219	2.21389306640625	1.609802795410156	0.6494179992675781	2.190744384765625	1.332464401245117	0.669236358642578	2.0985693359375	1.147882965087891	0.5594272766113282	2.153801391601562	1.088116668701172	0.5458007507324218	2.1567861328125	1.006837769508362	0.4792388916015625	2.147927490234375	1.069004749298096	0.4933795776367187	2.361971313476563	1.657466766357422	0.5088293151855469	2.447731201171875	1.628245880126953	0.4125196990966797	2.497540283203125	1.350217819213867	0.3795794525146484	2.395689331054688	1.165496315002442	0.2718513031005859	2.40102685546875	1.092276531219482	0.2857779846191406
40	1.3	2.327013671875	1.154589073181152	0.4852906341552735	2.327260620117188	1.334223236083985	0.4977926788330078	2.325245727539063	1.477953720092773	0.5057385559082032	2.339550659179688	1.694729766845703	0.5345433654785157	2.313987426757812	1.657447692871094	0.5545175476074219	2.214333129882813	1.614551727294922	0.6486942138671875	2.189760498046875	1.337332626342773	0.6671560363769531	2.0933876953125	1.160427024841308	0.5484323120117187	2.139836059570313	1.08442654800415	0.5400824279785157	2.171221069335938	1.018976177215576	0.4716983032226563	2.146565185546875	1.071897773742676	0.4926640014648438	2.36179736328125	1.660073364257812	0.5065988464355469	2.447491333007813	1.630531707763672	0.4103126678466797	2.496164428710937	1.35279248046875	0.3753309020996094	2.395061645507813	1.166226264953613	0.2703702545166016	2.400842407226563	1.0933293800354	0.285387451171875
41	1.333334	2.328619384765625	1.156795333862305	0.4840536499023438	2.327201171875	1.336689315795899	0.4966211395263672	2.324784057617188	1.480576461791992	0.5053663635253907	2.339400146484375	1.697391937255859	0.5358962097167969	2.313455810546875	1.660001556396485	0.5553211059570313	2.21293310546875	1.615341888427734	0.6482057189941406	2.186883178710938	1.337698959350586	0.6639925842285157	2.091428100585937	1.162828125	0.5411920166015625	2.13243017578125	1.090056785583496	0.5417873229980468	2.17606201171875	1.024062479019165	0.4796640930175781	2.146400634765625	1.076744747161865	0.4868366394042969	2.361907348632813	1.662814819335938	0.5079471282958985	2.44800146484375	1.632037872314453	0.4122320251464844	2.497017456054688	1.354214706420898	0.3745084991455078	2.38999755859375	1.170797119140625	0.2692460327148437	2.3959208984375	1.099445812225342	0.2791483764648437
42	1.366667	2.330312744140625	1.157435005187988	0.4851786804199218	2.327613647460938	1.337268127441406	0.4971233062744141	2.325420043945313	1.481036575317383	0.5065513000488281	2.339364501953125	1.697929382324219	0.5359536437988281	2.313672607421875	1.660547576904297	0.5556708679199218	2.213790893554688	1.616973510742187	0.6497047119140624	2.18705322265625	1.339338043212891	0.6624069213867188	2.091937622070312	1.161903480529785	0.5429517211914063	2.135513793945313	1.091054504394531	0.5444788818359374	2.179159912109375	1.027543792724609	0.48093017578125	2.147177368164062	1.073310218811035	0.4847101440429687	2.361848999023437	1.6633310546875	0.5080788574218751	2.448262573242188	1.633105529785156	0.412749252319336	2.493297119140625	1.355141616821289	0.3721251983642578	2.383526123046875	1.173969528198242	0.2661965637207031	2.38977490234375	1.102327445983887	0.2783094863891601
43	1.399999999999999	2.331193969726562	1.160841911315918	0.4866604156494141	2.328230102539062	1.341136245727539	0.4976098480224609	2.326534423828125	1.485236526489258	0.5070177917480468	2.339814208984375	1.702788360595703	0.5355630187988281	2.31393603515625	1.665368316650391	0.5552111511230469	2.212150268554687	1.621690032958985	0.6471454162597656	2.18762841796875	1.343605453491211	0.6648865966796875	2.098085571289062	1.169214050292969	0.5363695983886718	2.138041137695312	1.098370933532715	0.5376763610839843	2.182917602539063	1.035000907897949	0.475192626953125	2.1552041015625	1.077992362976074	0.4802504577636719	2.362690307617187	1.66802035522461	0.5080593872070313	2.449857543945313	1.638919036865234	0.4127153472900391	2.494574462890625	1.360186889648437	0.3725485382080078	2.383839477539063	1.179766899108887	0.2650227966308594	2.39118359375	1.107547122955322	0.2826870040893555
44	1.433333999999999	2.333491577148437	1.161460296630859	0.4875523834228516	2.329460205078125	1.341655624389648	0.4981985931396484	2.32651416015625	1.485699447631836	0.5069751892089843	2.340183227539062	1.703111267089844	0.5355773010253906	2.314186157226562	1.665767364501953	0.5551524658203124	2.21290478515625	1.622106231689453	0.647371337890625	2.1858505859375	1.34425114440918	0.6624689636230469	2.102133422851562	1.170699424743652	0.5287205200195313	2.150456298828125	1.101501823425293	0.5311275024414063	2.196844482421875	1.041872718811035	0.4737237854003906	2.161965698242187	1.079427932739258	0.4733812408447265	2.363044677734375	1.668309997558594	0.5081302490234375	2.450111938476563	1.638425445556641	0.4128704376220703	2.490741455078125	1.35957470703125	0.3702218322753906	2.377133544921875	1.180373847961426	0.2637689819335938	2.385359375	1.109602821350098	0.2842383270263672
45	1.466666999999999	2.335482788085938	1.164803642272949	0.4879264831542969	2.330927856445312	1.344621246337891	0.4979967651367188	2.327336669921875	1.488371032714844	0.5060844421386719	2.340784423828125	1.705151275634766	0.5357092895507813	2.314796875	1.667782501220703	0.5549576110839843	2.21314697265625	1.622982513427734	0.6455243225097657	2.1817197265625	1.345960342407227	0.6559137268066406	2.101342407226563	1.171910537719727	0.52144140625	2.1494931640625	1.1033844871521	0.5262093353271484	2.197364868164063	1.043815826416016	0.4709523162841797	2.164499389648437	1.080990779876709	0.4703341979980469	2.363700317382812	1.670577697753906	0.5082505798339844	2.449485107421875	1.640754455566406	0.4122872314453125	2.488917236328125	1.362609161376953	0.3683028106689453	2.375655517578125	1.181506782531738	0.2657781524658203	2.385580078125	1.113446117401123	0.289755859375
46	1.5	2.3347666015625	1.16415877532959	0.4884431762695313	2.330192138671875	1.344548782348633	0.4978887786865235	2.326537719726563	1.488760284423828	0.5054226074218751	2.340310302734375	1.706011383056641	0.5362837524414062	2.314231811523437	1.668469268798828	0.5554345397949219	2.214397338867188	1.621441009521484	0.6481704406738281	2.1810576171875	1.343761138916016	0.6581446838378906	2.106334594726563	1.174033515930176	0.5148341064453126	2.142943603515625	1.105477916717529	0.5232575531005859	2.199432373046875	1.052864765167236	0.4623341217041016	2.165582397460938	1.0809289894104	0.4711136474609375	2.363216064453125	1.671444213867188	0.5085152893066407	2.449647583007812	1.641422821044922	0.4127396392822266	2.488333740234375	1.362622467041016	0.3667571411132813	2.372894897460937	1.181322105407715	0.2651687774658203	2.383486206054688	1.113380363464356	0.290619010925293
47	1.533334	2.336115966796875	1.168488487243653	0.4893227233886719	2.331570068359375	1.349266693115234	0.4985801544189453	2.3278515625	1.493792190551758	0.5059069213867187	2.341053588867188	1.711812408447265	0.5349069824218751	2.31473974609375	1.674368469238281	0.5541591796875001	2.212840209960937	1.627967071533203	0.6450030517578125	2.181623168945312	1.349662338256836	0.6571517028808593	2.10836669921875	1.177756332397461	0.5148914489746094	2.148400268554687	1.11022286605835	0.521078857421875	2.201494995117188	1.055934524536133	0.4614764556884766	2.17441748046875	1.085286151885986	0.4672722778320312	2.364368408203125	1.676910034179687	0.5076743621826172	2.452847412109375	1.645262329101563	0.4136862030029297	2.486471313476563	1.365327850341797	0.3670493011474609	2.366143920898438	1.188168609619141	0.2624053192138672	2.380615234375	1.117535984039307	0.2906982879638672
48	1.566667	2.335140258789062	1.169938690185547	0.4895413055419922	2.330864624023437	1.350849365234375	0.4997701721191407	2.326915405273438	1.495495346069336	0.5073963012695313	2.340620971679687	1.713778045654297	0.535784423828125	2.314485229492187	1.676360778808594	0.5554306945800782	2.212083129882813	1.628708740234375	0.6454767150878906	2.180707885742188	1.35016423034668	0.6580988464355468	2.106521362304687	1.178255844116211	0.5158575439453125	2.148049926757812	1.114267463684082	0.5200049743652344	2.200806640625	1.057849517822266	0.4623647918701171	2.177779052734375	1.087121215820313	0.4693151702880859	2.363610473632813	1.678763763427734	0.5083460388183594	2.449007690429688	1.645578704833984	0.4122526092529297	2.4854248046875	1.365627471923828	0.3661049041748047	2.359430786132813	1.190912467956543	0.2638744201660156	2.371226806640625	1.11708003616333	0.2956525421142578
49	1.6	2.335791137695312	1.172542221069336	0.4893718719482422	2.33013232421875	1.353469787597656	0.4990534973144531	2.3260341796875	1.498101303100586	0.5072256164550781	2.33881396484375	1.716427032470703	0.5360693664550782	2.312761596679688	1.678842254638672	0.5556033630371093	2.2109833984375	1.631023742675781	0.6462684936523437	2.180505126953125	1.352230606079102	0.6556534118652344	2.112671752929687	1.18068994140625	0.509525146484375	2.149640380859375	1.114365653991699	0.5194783782958985	2.208011962890625	1.056903495788574	0.4672310333251953	2.180952026367188	1.090962863922119	0.4627945098876953	2.362024780273438	1.681569366455078	0.5085966186523438	2.448731811523437	1.649594909667969	0.4129537200927734	2.485445434570313	1.369894180297852	0.3653043823242188	2.360684692382812	1.193345108032227	0.2644909515380859	2.375768310546875	1.120527450561523	0.2980379486083984
50	1.633334	2.33799560546875	1.174491226196289	0.4906549530029297	2.332089477539062	1.355252593994141	0.5002202911376953	2.327796752929688	1.49975146484375	0.5083089599609375	2.339871948242187	1.717877593994141	0.5374464416503906	2.313949462890625	1.680221557617188	0.5568675842285156	2.212188232421875	1.631732971191406	0.6468460693359375	2.181960327148437	1.353186401367187	0.6538774108886718	2.114821533203125	1.182943954467774	0.5062026672363281	2.15258837890625	1.118905750274658	0.5152700805664062	2.210658081054687	1.060700183868408	0.4621275024414063	2.188321655273437	1.091295757293701	0.4655973663330078	2.363182861328125	1.683159606933594	0.5099880065917969	2.449687744140625	1.651996734619141	0.4142486267089843	2.488689208984375	1.372841186523437	0.3667839660644531	2.363614501953125	1.196894004821777	0.2659683227539062	2.3783984375	1.124119091033936	0.2993209075927734
51	1.666666999999999	2.337921875	1.175465507507324	0.4928514862060547	2.331536743164063	1.356365219116211	0.5022470703125	2.326416625976563	1.500985168457031	0.5097501525878907	2.338193359375	1.719346008300781	0.5386118774414063	2.3124287109375	1.681623321533203	0.5582464904785156	2.21045166015625	1.632077941894531	0.6476171875	2.1842880859375	1.352831634521484	0.6527452392578126	2.115139526367187	1.184008438110352	0.5040387268066406	2.157448486328125	1.115802700042725	0.5058056030273438	2.205210815429687	1.067100051879883	0.4464798431396484	2.190650634765625	1.094453491210937	0.4703710479736328	2.361456176757812	1.684621765136719	0.511025665283203	2.4466767578125	1.652584259033203	0.4140991516113282	2.48642431640625	1.373881088256836	0.3636903991699219	2.357916870117188	1.198258087158203	0.2662173614501953	2.374225219726562	1.124721584320068	0.3019612121582032
52	1.699999999999999	2.33976806640625	1.180752983093262	0.4933705444335937	2.332599487304687	1.361626983642578	0.5018809661865234	2.327407348632812	1.506220993041992	0.50923828125	2.339471923828125	1.72436767578125	0.5391395874023437	2.3135400390625	1.686595855712891	0.5584636840820312	2.210894165039062	1.637564300537109	0.646823974609375	2.185312866210937	1.358267639160156	0.6480453491210938	2.11684130859375	1.18890747833252	0.4993310546875	2.165678344726563	1.12059387588501	0.5053417358398438	2.210497314453125	1.069807472229004	0.4449001922607422	2.198436157226562	1.099557800292969	0.4732898559570312	2.362797729492188	1.689753601074219	0.5115260009765625	2.449268798828125	1.661052825927734	0.4148569030761718	2.48947216796875	1.382093078613281	0.3669860534667969	2.364142211914062	1.203827453613281	0.270454345703125	2.3808232421875	1.130439636230469	0.3097443237304687
53	1.733333999999999	2.3391396484375	1.182181640625	0.4929962921142578	2.331807250976563	1.362976226806641	0.5017662200927735	2.326612915039063	1.507504165649414	0.5094638977050781	2.338677124023437	1.725621734619141	0.5390259704589844	2.312758911132812	1.687894012451172	0.5584213256835937	2.21041845703125	1.638448791503906	0.6468785705566407	2.184490234375	1.35931266784668	0.6478576354980469	2.1177080078125	1.190148139953613	0.498237548828125	2.166788452148437	1.121633819580078	0.5058990936279297	2.211308837890625	1.069949035644531	0.4458887634277344	2.19982568359375	1.099954837799072	0.4744058380126953	2.361990112304688	1.690975433349609	0.5114526062011718	2.4491572265625	1.661680999755859	0.4154192657470703	2.48477685546875	1.382211532592773	0.3672371673583984	2.360480712890625	1.204426834106445	0.2686261138916016	2.374822631835937	1.129539688110352	0.313403060913086
54	1.766667	2.34059814453125	1.182650924682617	0.4941365051269531	2.332766845703125	1.363600296020508	0.5023516387939453	2.326620361328125	1.508264999389648	0.5090532836914063	2.336945678710937	1.726646820068359	0.538742218017578	2.31153759765625	1.688632019042969	0.5583490295410156	2.211153198242187	1.637029296875	0.6482319946289062	2.1845615234375	1.357649673461914	0.6462013549804687	2.117359741210938	1.188762855529785	0.496151351928711	2.1632900390625	1.120244979858398	0.5039547882080078	2.211028076171875	1.067553646087646	0.4460530242919922	2.19904443359375	1.099144439697266	0.4728174133300781	2.36034130859375	1.692211181640625	0.5109036560058593	2.443482543945312	1.661783874511719	0.4115615386962891	2.486304931640625	1.382383087158203	0.3672471771240234	2.3617470703125	1.204305648803711	0.2691621704101562	2.376557006835938	1.132443328857422	0.3157948303222656
55	1.8	2.3398623046875	1.18399592590332	0.4941123657226563	2.332884155273438	1.36483447265625	0.5019834899902343	2.32617626953125	1.509399261474609	0.5070605773925781	2.338343139648438	1.727221771240234	0.5382899780273438	2.312506591796875	1.689333282470703	0.5574843139648438	2.212063598632812	1.637515930175781	0.6468908081054687	2.186538818359375	1.358310546875	0.64507177734375	2.116940307617187	1.189871482849121	0.4959561157226563	2.162956909179687	1.122994689941406	0.5061741027832031	2.210406494140625	1.069834655761719	0.4471323547363281	2.199082397460938	1.101595752716064	0.4745345001220703	2.36154638671875	1.692819915771484	0.5103588256835938	2.446804077148438	1.662204681396484	0.4127558898925782	2.483685668945312	1.382214797973633	0.36832763671875	2.35989697265625	1.203755523681641	0.2703615264892578	2.37600439453125	1.132165142059326	0.3158866882324218
56	1.833334	2.340120483398437	1.184064315795899	0.4943974151611328	2.333098388671875	1.364908081054687	0.5021146392822265	2.32637060546875	1.509475891113281	0.5070846252441406	2.33856787109375	1.727316253662109	0.5381759033203124	2.312752319335938	1.689438629150391	0.5574222106933593	2.212303100585937	1.637595550537109	0.6468444213867188	2.18694580078125	1.358377990722656	0.6448436279296875	2.11736279296875	1.189991806030273	0.4956623687744141	2.163875366210937	1.122885059356689	0.5056006164550781	2.211365844726562	1.071094707489014	0.4465458526611328	2.199940063476562	1.101623165130615	0.4739431915283203	2.3617421875	1.692898651123047	0.5102370910644531	2.446764892578125	1.662175872802734	0.412467758178711	2.483239868164063	1.38211328125	0.368197265625	2.35908740234375	1.203699058532715	0.2706470031738282	2.375248291015625	1.132024387359619	0.3158808746337891
57	1.866667	2.340861328125	1.184837745666504	0.495494873046875	2.33341796875	1.365589324951172	0.5029659118652344	2.3263095703125	1.510078109741211	0.5076921081542969	2.338148803710937	1.7279365234375	0.53811962890625	2.312544677734375	1.690067810058594	0.5576109313964843	2.212539428710937	1.638096801757813	0.6473905944824219	2.187213989257812	1.358998168945313	0.6450447998046875	2.117154907226563	1.190989685058594	0.4958575592041016	2.164413818359375	1.123480411529541	0.5046185913085938	2.2108203125	1.072530799865723	0.445260009765625	2.1996884765625	1.102380485534668	0.4711967163085937	2.3612392578125	1.693512145996094	0.510147216796875	2.445468139648438	1.662476867675781	0.4118760833740234	2.482628662109375	1.382393783569336	0.3692406463623047	2.358299560546875	1.203111717224121	0.2739027404785156	2.375378295898438	1.131927963256836	0.3184657592773438
58	1.899999999999999	2.341221557617188	1.184894660949707	0.496644287109375	2.333691772460937	1.365871520996094	0.504052719116211	2.326203125	1.510538284301758	0.5084157409667969	2.338569580078125	1.728778472900391	0.5379380187988281	2.312715698242187	1.691024169921875	0.5574816589355469	2.212222900390625	1.637626678466797	0.6461898193359374	2.184546142578125	1.358417861938477	0.6448047485351562	2.121018432617188	1.19184553527832	0.4910262908935547	2.165049682617187	1.126255432128906	0.5038590393066407	2.21309375	1.072361000061035	0.4463487548828125	2.20121484375	1.102983489990234	0.4720605926513672	2.361727661132813	1.694116790771484	0.51022314453125	2.446921630859375	1.661382720947266	0.4132961883544922	2.479898559570313	1.381482772827149	0.3648413238525391	2.352188232421875	1.202186622619629	0.2731726379394531	2.375445556640625	1.129830135345459	0.3196978607177734
59	1.933333999999999	2.34140771484375	1.184901618957519	0.4966781158447265	2.33379638671875	1.365869522094727	0.5040772705078125	2.3262275390625	1.510528167724609	0.5084170837402344	2.338431884765625	1.728774993896484	0.5378978576660156	2.312603759765625	1.691006683349609	0.5574454650878906	2.212136840820313	1.637553436279297	0.6461489868164063	2.184678588867188	1.35833479309082	0.6448255004882812	2.121302856445312	1.191663299560547	0.4910998992919922	2.165401611328125	1.126143447875977	0.5039480743408203	2.213516845703125	1.0722497215271	0.44652099609375	2.201575805664063	1.102848377227783	0.4719856872558594	2.361617431640625	1.694126434326172	0.5101927490234375	2.446860595703125	1.661437469482422	0.4132973022460937	2.480101928710938	1.381554748535156	0.3649742279052735	2.352595947265625	1.202102279663086	0.2733479461669922	2.375908813476562	1.129797378540039	0.3199812774658203
60	1.966666999999999	2.346290893554688	1.186457160949707	0.4992577819824219	2.336601318359375	1.366930953979492	0.5056589202880859	2.32773291015625	1.511183013916016	0.5095237731933593	2.336423706054688	1.729232360839844	0.5375455017089843	2.311230712890625	1.691278533935547	0.5572766723632813	2.212029296875	1.638398406982422	0.6477682800292969	2.184666748046875	1.359754425048828	0.6429935607910156	2.125157470703125	1.19092041015625	0.4909182891845703	2.163143676757812	1.126267707824707	0.5060766143798828	2.214565063476563	1.075181137084961	0.4472254791259765	2.203580322265625	1.1023590965271	0.4730836029052734	2.360135620117187	1.694866516113281	0.5101391906738282	2.445124633789062	1.665100067138672	0.41240771484375	2.486372192382813	1.386352691650391	0.3677120056152344	2.3592041015625	1.208094512939453	0.2746300048828125	2.36931982421875	1.134754035949707	0.3202949676513672
61	2	2.34585693359375	1.186517921447754	0.4993815155029297	2.336525146484375	1.36688427734375	0.5058807220458984	2.328082763671875	1.511051528930664	0.5099621582031251	2.337852905273437	1.729065307617188	0.5368936462402344	2.312423706054688	1.691366516113281	0.5567255859375	2.210960083007812	1.639637908935547	0.644600830078125	2.184133544921875	1.361143997192383	0.64008447265625	2.125030029296875	1.190300811767578	0.4902651062011719	2.16657666015625	1.125982391357422	0.5057556915283203	2.214495483398438	1.075270523071289	0.4465982513427734	2.205995483398437	1.103158023834228	0.4726292877197266	2.3614375	1.694458099365234	0.5097504577636718	2.445962768554688	1.665518798828125	0.4114202423095703	2.48680615234375	1.386678024291992	0.3679752960205078	2.3593056640625	1.208352073669434	0.2759028015136719	2.370083251953125	1.134163879394531	0.3211546325683594
62	2.033334	2.349040161132812	1.188028915405273	0.5027909240722657	2.337683837890625	1.368422805786133	0.508831512451172	2.327125244140625	1.512560302734375	0.51202734375	2.335842407226562	1.730630889892578	0.5397341918945313	2.310478393554687	1.692726409912109	0.5593148498535156	2.209825927734375	1.638928070068359	0.6472636413574219	2.183724243164063	1.360250122070313	0.6437903442382813	2.134421264648438	1.194118766784668	0.4851064605712891	2.179849853515625	1.12856714630127	0.4972829895019532	2.225359985351562	1.080996559143066	0.43325537109375	2.22279296875	1.115830051422119	0.4768877258300782	2.35970263671875	1.696208770751953	0.5125919494628906	2.446485473632813	1.668410064697265	0.4158156433105469	2.49035009765625	1.390050476074219	0.3709039306640625	2.3603876953125	1.212109786987305	0.2808762664794922	2.3784453125	1.138209091186523	0.3200359649658203
63	2.066667	2.3498671875	1.189362899780273	0.5028721618652344	2.338770141601563	1.369767791748047	0.5089646606445313	2.328493774414063	1.513924530029297	0.5123179321289062	2.336000854492188	1.732106872558594	0.5396925048828125	2.31066259765625	1.694132019042969	0.5591517944335938	2.209094970703125	1.639908996582031	0.6458712768554687	2.18383740234375	1.361070693969727	0.6453965148925781	2.135864013671875	1.197117362976074	0.4839514770507812	2.182149536132813	1.131907417297363	0.4936035614013672	2.227304321289063	1.085783992767334	0.4273720397949219	2.228576293945313	1.122058101654053	0.4706484375	2.360224487304688	1.69772802734375	0.5127926940917968	2.4466728515625	1.669301361083984	0.416016372680664	2.492274291992187	1.391062973022461	0.3719146881103516	2.359440307617187	1.215473472595215	0.2817583160400391	2.374079345703125	1.140277801513672	0.3237191162109375
64	2.1	2.350931640625	1.187824897766113	0.5005246734619141	2.339839965820313	1.367881134033203	0.5061038055419922	2.330090209960938	1.51179362487793	0.5096292724609375	2.337399169921875	1.729667083740234	0.5359696960449218	2.312274658203125	1.691795532226562	0.5557210693359375	2.211517456054688	1.639326385498047	0.644063232421875	2.186458129882813	1.361088027954102	0.6466156005859376	2.138873291015625	1.200279235839844	0.4825756530761719	2.189978759765625	1.135538024902344	0.4898523712158203	2.237089965820313	1.105130977630615	0.4185159759521484	2.23666162109375	1.128325355529785	0.454744155883789	2.361482788085937	1.69529800415039	0.5091093139648437	2.447141357421875	1.6662900390625	0.4121024627685547	2.491644775390625	1.387962280273438	0.3711353607177734	2.356199951171875	1.214045600891113	0.2827239227294922	2.367532348632813	1.138827331542969	0.3287423400878906
65	2.133334	2.353867431640625	1.188357551574707	0.5016497650146484	2.340664794921875	1.36817008972168	0.5059287719726563	2.330319580078125	1.511934829711914	0.5095816955566406	2.337791259765625	1.729719268798828	0.5357139282226562	2.3124833984375	1.691942962646484	0.5553137817382812	2.210421142578125	1.642870849609375	0.6440380249023439	2.183462280273437	1.365020065307617	0.6519458923339844	2.14220703125	1.211001991271972	0.48040966796875	2.194419799804687	1.145248107910156	0.4848064422607422	2.240075073242187	1.113254165649414	0.4139501342773437	2.2400283203125	1.138069694519043	0.4522143707275391	2.361991577148437	1.695284393310547	0.5090829772949219	2.448321044921875	1.66613330078125	0.4129832763671875	2.492427612304687	1.387719924926758	0.3737662048339844	2.352186157226563	1.219003395080566	0.2833407897949219	2.359999633789062	1.144589721679687	0.3323833923339844
66	2.166666999999999	2.356436279296875	1.187674201965332	0.502368896484375	2.3432353515625	1.367754364013672	0.5067097473144532	2.332024780273438	1.511696395874023	0.5095351867675781	2.338751831054688	1.729884490966797	0.5353723754882813	2.313416381835937	1.692008850097656	0.5548891296386719	2.210788940429687	1.642689300537109	0.6429584045410156	2.182883544921875	1.364528091430664	0.6511090393066407	2.137525634765625	1.209023963928223	0.4811153717041016	2.188947265625	1.146594604492187	0.4807720947265625	2.238512329101563	1.117081859588623	0.4152233734130859	2.235259399414062	1.139609519958496	0.4526935272216797	2.363217651367187	1.695421813964844	0.5089313659667969	2.44981982421875	1.665670501708984	0.4131853637695312	2.487793212890625	1.385950347900391	0.3746624755859375	2.354564697265625	1.209755798339844	0.2865181427001953	2.365616821289063	1.139874393463135	0.3341660461425782
67	2.199999999999999	2.36141552734375	1.186789482116699	0.5048728942871095	2.346731567382812	1.367193908691406	0.507527603149414	2.335172729492188	1.511430282592773	0.5098820190429687	2.340664794921875	1.730347747802734	0.5341953430175781	2.315470581054687	1.692404174804687	0.5539966735839844	2.21147705078125	1.643656402587891	0.6414508972167969	2.185796142578125	1.364673919677734	0.6515784301757812	2.135224609375	1.211818069458008	0.4798399810791015	2.188540283203125	1.150421241760254	0.4806152496337891	2.23637890625	1.125855560302734	0.4033083343505859	2.235436279296875	1.144884048461914	0.4539457092285156	2.365399780273438	1.695731414794922	0.5079794464111328	2.4525146484375	1.663330657958984	0.4131277465820312	2.485583984375	1.382346282958984	0.3755170745849609	2.350986083984375	1.203474670410156	0.2941364440917968	2.361605102539063	1.13667280960083	0.3434133605957032
68	2.233333999999999	2.365416870117188	1.184413429260254	0.50864013671875	2.348414306640625	1.364381378173828	0.5098860778808594	2.335065063476563	1.508258087158203	0.5115737609863281	2.340665161132812	1.727092193603516	0.5331467590332031	2.315488891601563	1.689422973632813	0.5533255310058594	2.209996215820313	1.643779724121094	0.6397313232421875	2.186846313476563	1.365843811035156	0.6584361877441407	2.132781616210937	1.217895889282226	0.4841250610351563	2.184328857421875	1.157936752319336	0.4746139526367188	2.230874633789063	1.156575813293457	0.4012057189941406	2.232724365234375	1.156945556640625	0.4339823608398438	2.365340209960937	1.692247802734375	0.5074587860107422	2.452465942382813	1.657169616699219	0.4140211639404296	2.487947631835937	1.376623352050781	0.3776253967285156	2.347685668945313	1.201344161987305	0.3009341735839844	2.350489624023437	1.141376750946045	0.3502341156005859
69	2.266667	2.368502319335938	1.18359447479248	0.5088677368164063	2.350696411132812	1.363230224609375	0.5092788238525391	2.336640747070312	1.50682893371582	0.5102944030761718	2.340154907226562	1.725369506835938	0.5321552429199219	2.315070922851563	1.687524383544922	0.5519085693359375	2.209977172851563	1.642389709472656	0.6382455444335937	2.18695703125	1.364863082885742	0.6557783813476563	2.138517578125	1.217484893798828	0.4797284545898437	2.193472778320313	1.159450675964355	0.4725381469726562	2.240642700195313	1.159532386779785	0.3974595947265625	2.23840625	1.159498092651367	0.4219439239501953	2.365404541015625	1.690808502197266	0.5068119506835937	2.454999389648438	1.657173889160156	0.4153019714355469	2.488142211914063	1.376751327514648	0.3797659454345703	2.358988159179687	1.195039138793945	0.3026573944091797	2.364617431640625	1.140071109771728	0.3514833984375
70	2.3	2.3681533203125	1.183695861816406	0.5085970001220703	2.35031689453125	1.363313079833984	0.509032455444336	2.336244995117188	1.506897369384766	0.5100771636962891	2.339809448242188	1.725411651611328	0.5319937744140626	2.314734252929687	1.687567565917969	0.5517444152832032	2.209638671875	1.642484161376953	0.6380697631835938	2.185973999023437	1.365041625976563	0.6553208618164063	2.137292114257813	1.218096916198731	0.4789957733154297	2.19182177734375	1.160162048339844	0.4711454620361328	2.238312255859375	1.160507225036621	0.3945412902832032	2.235915771484375	1.159867797851562	0.4193656768798828	2.36503369140625	1.690857604980469	0.5066334075927734	2.454471069335938	1.657239715576172	0.4150205993652344	2.487392211914063	1.376853042602539	0.3792747497558594	2.3580712890625	1.195264823913574	0.3021901702880859	2.363752319335938	1.140292507171631	0.3507014923095703
71	2.333334	2.36817626953125	1.183676094055176	0.5085955810546875	2.35034033203125	1.363290222167969	0.5090284423828124	2.336265258789062	1.506871765136719	0.5100709533691405	2.339817016601563	1.725382629394531	0.531983673095703	2.314731567382813	1.687539428710938	0.551717559814453	2.20959619140625	1.642468017578125	0.6379838867187499	2.185900146484375	1.365042572021484	0.6552958984375	2.137318603515625	1.218041755676269	0.4789941253662109	2.191827758789063	1.160147499084473	0.4711912841796875	2.238487670898437	1.160439315795899	0.3945208282470704	2.236009155273438	1.159971542358398	0.4194361114501953	2.365054809570313	1.690828918457031	0.5066418914794921	2.454534912109375	1.657207061767578	0.4150848693847656	2.487408081054688	1.376813858032226	0.37935791015625	2.358052978515625	1.195327766418457	0.3021636352539063	2.363587646484375	1.140500667572022	0.3506164245605469
72	2.366667	2.3681806640625	1.183677864074707	0.5085919494628905	2.350342407226562	1.36329150390625	0.509024658203125	2.336264892578125	1.506872604370117	0.5100669403076172	2.339811401367188	1.725383056640625	0.5319810485839844	2.314725341796875	1.687539306640625	0.5517127380371094	2.209583251953125	1.642464935302734	0.6379675598144531	2.185887329101563	1.365039657592773	0.6552668151855469	2.137320922851562	1.21804948425293	0.4789522705078125	2.191821655273437	1.160166900634766	0.4711353607177734	2.238477416992187	1.160473594665527	0.3944258728027343	2.235995727539063	1.159992858886719	0.4193642730712891	2.365051391601563	1.690830139160156	0.5066414489746094	2.4545390625	1.657210784912109	0.4150922546386718	2.48742333984375	1.376818984985352	0.37936669921875	2.358083618164063	1.195329330444336	0.3021607360839844	2.363615478515625	1.14050740814209	0.3506073455810547
73	2.399999999999999	2.3703603515625	1.184776664733887	0.5086513214111328	2.352252197265625	1.364375747680664	0.5095293273925781	2.337971801757813	1.507945327758789	0.5110013122558594	2.341704833984375	1.72647998046875	0.5329149780273438	2.31652099609375	1.688660308837891	0.5525686645507812	2.208662719726563	1.644082885742188	0.6363612060546875	2.184820190429687	1.366659271240235	0.6526434020996094	2.140606567382813	1.218057121276856	0.4765049591064453	2.193201171875	1.162597427368164	0.4639528198242188	2.23915869140625	1.164945274353027	0.3844942626953125	2.23637890625	1.16369263458252	0.4121337127685547	2.366975830078125	1.691893035888672	0.5076570739746094	2.454977294921875	1.658021118164063	0.4151429443359375	2.483986083984375	1.377415054321289	0.3789840850830078	2.352510375976562	1.196959983825684	0.3033029632568359	2.358620727539062	1.143001300811767	0.3467214050292969
74	2.433333999999999	2.370779541015625	1.185148948669434	0.5083139495849609	2.352368896484375	1.364706893920899	0.5093152160644532	2.338049194335937	1.508264602661133	0.5110530700683593	2.3409609375	1.726944702148437	0.5319062194824219	2.316046264648437	1.689133178710938	0.551846435546875	2.209058471679687	1.644848785400391	0.6366533203125	2.18480322265625	1.367486145019531	0.6518377990722656	2.1390869140625	1.218289901733398	0.4766374816894531	2.190119384765625	1.162841918945313	0.4623956756591797	2.2349248046875	1.165070251464844	0.3812045440673828	2.233275268554688	1.164590675354004	0.4107367095947265	2.366241821289063	1.692315032958984	0.5067058410644532	2.453026733398437	1.658106750488281	0.4134322814941406	2.484628662109375	1.377508346557617	0.3782422943115235	2.351372924804688	1.197545783996582	0.3048497009277343	2.357614868164062	1.143417896270752	0.3458957977294922
75	2.466666999999999	2.374128662109375	1.185552116394043	0.5086435241699219	2.354972412109375	1.365066390991211	0.5092804260253907	2.339823486328125	1.508563415527344	0.5104308166503906	2.342443115234375	1.727360809326172	0.5305258178710937	2.317378784179688	1.689580841064453	0.5503532409667968	2.209963256835938	1.645535339355469	0.6344401550292968	2.184862426757813	1.368329360961914	0.6493226318359375	2.143131958007813	1.217874443054199	0.4740193176269532	2.192792358398437	1.163389465332031	0.4649457244873047	2.246667114257813	1.167867607116699	0.3855810241699218	2.241331420898438	1.166752014160156	0.415676284790039	2.367953979492188	1.692667236328125	0.5057001342773437	2.45684375	1.658152801513672	0.41441455078125	2.485854858398437	1.377330947875977	0.3789587097167969	2.35167578125	1.198713447570801	0.3044100799560547	2.355550170898438	1.147346939086914	0.3423555450439453
76	2.5	2.375186889648438	1.185272071838379	0.5094492645263672	2.355569946289062	1.364736099243164	0.5102456054687501	2.339700073242188	1.508169372558594	0.5110302124023438	2.34175341796875	1.726998870849609	0.5304400329589843	2.316863647460937	1.689198883056641	0.5504910278320312	2.209324462890625	1.645437744140625	0.634523193359375	2.185351318359375	1.367798278808594	0.6466209716796876	2.143251098632812	1.217272132873535	0.4714827423095703	2.190965209960937	1.162727066040039	0.463481185913086	2.250437377929687	1.168036743164063	0.3859741668701172	2.242615844726562	1.166844108581543	0.4195338897705078	2.367284423828125	1.692323638916016	0.5056133728027343	2.455352783203125	1.657404052734375	0.4134297790527344	2.484742309570312	1.376583023071289	0.3784205780029297	2.348530517578125	1.197982055664062	0.3071074981689453	2.353837646484375	1.149385803222656	0.3478429870605468
77	2.533334	2.377102416992187	1.184117866516113	0.5089199829101563	2.355520385742188	1.363233581542969	0.5076236572265624	2.338529052734375	1.506477310180664	0.5074859619140625	2.340926025390625	1.724940795898438	0.5297680053710938	2.31577197265625	1.687012573242188	0.5490232543945313	2.209068115234375	1.64281494140625	0.6343387756347656	2.181154663085938	1.3661181640625	0.6499358215332032	2.143171264648438	1.216181777954102	0.473658935546875	2.209089111328125	1.169120552062988	0.4526366271972656	2.256545654296875	1.169636367797852	0.3732686767578125	2.244462280273438	1.173913673400879	0.4338791046142578	2.366587646484375	1.69048764038086	0.5047974395751953	2.45776318359375	1.656616302490234	0.4162388763427735	2.482472290039063	1.376251327514648	0.3745890960693359	2.345585205078125	1.196480476379394	0.30887109375	2.357085693359375	1.1485002784729	0.3590802154541016
78	2.566667	2.378393676757812	1.184059173583984	0.508779296875	2.356808837890625	1.363449554443359	0.5079190673828125	2.339507446289063	1.506862014770508	0.5078464050292969	2.340995483398437	1.725732574462891	0.5293092956542969	2.315865112304688	1.687731353759766	0.5486386413574218	2.209094604492187	1.642804931640625	0.633768310546875	2.18277490234375	1.365474853515625	0.6484696044921875	2.14603125	1.217306510925293	0.4701246643066406	2.211142700195312	1.168688217163086	0.4523550720214844	2.264679077148438	1.170362327575684	0.3780958099365235	2.245934204101562	1.171684051513672	0.4351075286865235	2.3669296875	1.691229400634766	0.504544448852539	2.458987548828125	1.657096710205078	0.4167786712646485	2.48485107421875	1.376715469360351	0.3736426391601563	2.345984619140625	1.197514549255371	0.3103252410888672	2.36211181640625	1.148007961273193	0.3635400390625
79	2.6	2.378459106445312	1.182447830200195	0.5088934326171874	2.357219970703125	1.361797912597656	0.5074389953613281	2.338936645507812	1.504998641967773	0.5058750915527344	2.34143017578125	1.723555236816406	0.5292769165039062	2.316304077148438	1.685463745117187	0.5484554748535155	2.210755615234375	1.639701385498047	0.634484619140625	2.1855654296875	1.362500045776367	0.6466978759765625	2.148242553710937	1.214958099365234	0.4679778289794921	2.217513916015625	1.166553314208985	0.4556165466308594	2.272038208007813	1.170945053100586	0.3842207946777344	2.258778076171875	1.177006660461426	0.4448416442871094	2.367039428710938	1.689226409912109	0.5040096130371094	2.458822998046875	1.655874664306641	0.4156965789794922	2.483462158203125	1.375619689941406	0.3719484100341797	2.3435126953125	1.195880325317383	0.3144320220947265	2.364470336914063	1.146623458862305	0.3671272430419922
80	2.633334	2.377357543945313	1.18065559387207	0.5088058013916015	2.35611279296875	1.359597290039062	0.5068655090332032	2.338938354492187	1.502632736206055	0.5058272399902344	2.3410390625	1.720843719482422	0.5279955444335938	2.3160556640625	1.682920593261719	0.5473692932128906	2.210480590820312	1.638994781494141	0.6339047546386718	2.183361328125	1.36250146484375	0.6501051330566406	2.143874267578125	1.21426261138916	0.4732172241210938	2.210743774414063	1.163797508239746	0.4585815124511718	2.265175170898438	1.16930672454834	0.387353775024414	2.246915405273437	1.171928039550781	0.4405258789062499	2.366635131835937	1.686472564697266	0.5029373474121094	2.458971313476563	1.653716522216797	0.4151464538574219	2.48458544921875	1.374103363037109	0.3715993041992187	2.34300439453125	1.195907684326172	0.3144522399902344	2.36352734375	1.146320812225342	0.3663114776611328
81	2.666666999999999	2.37704248046875	1.180366996765137	0.5085002899169921	2.3567861328125	1.35940251159668	0.5080968322753907	2.339583740234375	1.502424667358398	0.507420654296875	2.34182763671875	1.720567993164063	0.5299429016113282	2.316850830078125	1.682633880615235	0.5492598876953125	2.210930786132812	1.639145324707031	0.6355892333984374	2.18429052734375	1.362689392089844	0.6509240417480469	2.142041625976562	1.214373764038086	0.4747316436767578	2.211007446289063	1.164014678955078	0.4619841613769531	2.265627075195312	1.169863960266113	0.3936954040527344	2.250438354492188	1.174412086486816	0.44833251953125	2.367369995117188	1.686227111816406	0.5048221893310547	2.458908447265625	1.652985992431641	0.4166886444091797	2.484564819335938	1.373301910400391	0.3737228088378907	2.343915405273437	1.195171409606933	0.3142216339111328	2.362715942382812	1.144614253997803	0.3660623321533203
82	2.699999999999999	2.378722900390625	1.180606407165527	0.5089369964599609	2.358207397460937	1.35969775390625	0.508005615234375	2.341126098632812	1.50277751159668	0.5074380798339844	2.343245971679687	1.7210625	0.5293390808105469	2.318200561523438	1.683134033203125	0.5486714172363281	2.211754028320312	1.638664794921875	0.6334593200683594	2.182433837890625	1.362658096313476	0.6485463256835937	2.146916625976563	1.211127700805664	0.4735352172851562	2.220129516601562	1.16415453338623	0.4590355834960937	2.272527099609375	1.1677802734375	0.3910808868408203	2.25997314453125	1.17313150024414	0.4526607971191406	2.368891845703125	1.686674133300781	0.5044139099121094	2.461337280273438	1.653003479003906	0.4170830688476562	2.489267822265625	1.373272521972656	0.3744183502197266	2.345466918945312	1.195507194519043	0.3232427520751953	2.366985595703125	1.143943092346191	0.3726884307861328
83	2.733333999999999	2.379856079101563	1.178765998840332	0.5066470336914062	2.359030883789062	1.357550247192383	0.5064058532714844	2.340991088867187	1.500291122436523	0.5055085144042969	2.343195556640625	1.718124694824219	0.5286427001953125	2.31819921875	1.680141845703125	0.5477247314453124	2.212238037109375	1.635433349609375	0.6326155090332031	2.182351806640625	1.360262084960937	0.6477331237792969	2.153381103515625	1.208726829528809	0.4720672760009765	2.223926879882812	1.159032165527344	0.4619136505126953	2.275954711914062	1.163630432128906	0.3920597076416016	2.267323364257813	1.174125099182129	0.4575615539550781	2.368762573242187	1.6839296875	0.5035550231933594	2.462076171875	1.652339050292969	0.4168187255859375	2.492044921875	1.3731044921875	0.3749102783203125	2.344185913085937	1.19675284576416	0.3299387512207032	2.363612182617188	1.14274536895752	0.3794118804931641
84	2.766667	2.379374267578125	1.177232749938965	0.5064123229980468	2.359307373046875	1.356343109130859	0.5067176818847656	2.342111572265625	1.499404495239258	0.5062064819335937	2.343738037109375	1.717413879394531	0.5308221435546875	2.318551513671875	1.679282257080078	0.5494192504882813	2.210762329101563	1.6336259765625	0.6315614929199218	2.183622802734375	1.357229263305664	0.6446217346191406	2.150997802734375	1.201058967590332	0.4733489837646485	2.217450561523437	1.14981608581543	0.4644459838867188	2.269851440429687	1.156782173156738	0.3952056274414062	2.262412841796875	1.167151626586914	0.4618694458007813	2.3696708984375	1.683301879882813	0.505745376586914	2.46310107421875	1.651057250976562	0.4191722717285156	2.488271362304688	1.370956954956055	0.3764077453613281	2.338055908203125	1.195260147094726	0.331283935546875	2.36691162109375	1.13762024307251	0.3822659149169922
85	2.8	2.376653442382812	1.175949851989746	0.5054357452392578	2.35834033203125	1.355669784545898	0.5065398864746093	2.3415712890625	1.499120803833008	0.5054543762207031	2.345335571289063	1.717559234619141	0.5306033020019532	2.319771728515625	1.679556365966797	0.5492436218261718	2.211886474609375	1.633365325927734	0.6319204406738281	2.183889892578125	1.356081192016601	0.6461386108398437	2.150473022460938	1.194566246032715	0.4789040069580078	2.216452880859375	1.142331123352051	0.4733191986083984	2.264286010742188	1.14923843383789	0.4040992736816407	2.264849853515625	1.15368571472168	0.4560133056640625	2.37094580078125	1.683160461425781	0.5053078308105469	2.462789428710938	1.649233306884766	0.4170709686279297	2.490025146484375	1.368576354980469	0.37504248046875	2.338886840820313	1.191880126953125	0.3293384704589843	2.363290283203125	1.134615852355957	0.3792298889160156
86	2.833334	2.373823364257812	1.175709396362305	0.5027465057373046	2.356421752929688	1.355328948974609	0.5070673217773438	2.340227416992188	1.498725280761719	0.5081281433105469	2.344958740234375	1.717144317626953	0.5310716247558593	2.319479248046875	1.679404266357422	0.5504140319824218	2.21159423828125	1.632838775634766	0.6330567932128905	2.184516723632813	1.354950012207031	0.6426393737792968	2.160335083007813	1.184472473144531	0.4832268524169921	2.21172412109375	1.130164131164551	0.4852231903076172	2.254505737304688	1.153041839599609	0.4258099060058593	2.270112670898437	1.14349471282959	0.4445614471435547	2.370185668945313	1.682502044677734	0.5057904205322266	2.459781494140625	1.648111968994141	0.4151136627197266	2.4896748046875	1.367516891479492	0.3760762329101562	2.336029663085937	1.19223876953125	0.3348683624267578	2.363357299804687	1.134583145141602	0.3848934478759766
87	2.866667	2.368136596679688	1.174415328979492	0.5016421356201172	2.353321411132812	1.353930191040039	0.5077339172363281	2.339045532226562	1.497304443359375	0.5099211120605469	2.3444892578125	1.715409942626953	0.5326589050292969	2.318663208007813	1.677904418945313	0.5517618103027344	2.21021484375	1.632177337646485	0.6338903198242187	2.18332861328125	1.354777465820312	0.6437463684082032	2.159188598632813	1.179802558898926	0.4897288970947266	2.212472900390625	1.12625749206543	0.4912085418701172	2.251518676757812	1.146823497772217	0.4313364868164062	2.26393701171875	1.140743301391602	0.4397668151855469	2.369808349609375	1.680632232666016	0.5076983947753906	2.46010107421875	1.644637451171875	0.4187062072753907	2.490375122070312	1.364934677124023	0.3767151641845703	2.342245361328125	1.187261741638184	0.3253506164550781	2.37051025390625	1.120399074554443	0.3736322784423828
88	2.899999999999999	2.365546875	1.167916564941406	0.4991840362548828	2.352909545898437	1.348007293701172	0.5075391845703126	2.3386240234375	1.491749267578125	0.5095428161621094	2.344833740234375	1.710296722412109	0.5330895690917969	2.31884326171875	1.672679168701172	0.5521719970703125	2.21064111328125	1.626208862304687	0.634430877685547	2.1846787109375	1.348394393920898	0.6465621337890626	2.160657958984375	1.171331809997559	0.4939956512451172	2.207378173828125	1.11065210723877	0.5050818939208984	2.247387817382813	1.121676738739014	0.4336527404785157	2.263785766601563	1.103717388153076	0.4514324340820313	2.370070434570312	1.675473022460937	0.5078842468261718	2.4606025390625	1.638561950683594	0.4187180938720703	2.493037109375	1.358003021240234	0.3789317779541016	2.345371948242188	1.17736986541748	0.3336448059082031	2.36535009765625	1.097859767913818	0.3738965454101563
89	2.933333999999999	2.3637890625	1.166633544921875	0.4978991394042969	2.352642822265625	1.34686653137207	0.5073615417480468	2.33973828125	1.490807739257813	0.5105245056152343	2.345210327148437	1.709553100585937	0.5337931518554688	2.319481323242187	1.671846313476562	0.5531359863281251	2.212012573242188	1.625262359619141	0.6361875915527344	2.18562060546875	1.346799072265625	0.6426173706054688	2.162365356445313	1.167047302246094	0.4933717498779296	2.216386840820312	1.108225158691406	0.5088043365478515	2.256841552734375	1.079384561538696	0.4268269500732422	2.266656860351563	1.100871875762939	0.459438491821289	2.370444213867188	1.674761749267578	0.5084121551513672	2.459554443359375	1.637251068115234	0.4177901916503907	2.493211181640625	1.356648773193359	0.3780832214355468	2.349157470703125	1.173296974182129	0.3305266265869141	2.370364624023438	1.092790500640869	0.3785664367675781
90	2.966666999999999	2.360456665039063	1.165298263549805	0.4973684844970703	2.349947387695313	1.345411315917969	0.5073969726562499	2.337420654296875	1.489272598266602	0.5108628845214844	2.344425903320312	1.707971313476563	0.532919921875	2.318842895507812	1.670531188964844	0.5529295959472657	2.212192993164062	1.624081207275391	0.6368979797363281	2.189171264648437	1.345937286376953	0.6486507263183594	2.152600830078125	1.16093310546875	0.5088088226318359	2.211863647460937	1.101542064666748	0.5257819213867188	2.251070556640625	1.058907997131348	0.4493875885009766	2.25595166015625	1.093402179718018	0.4760649566650391	2.3690361328125	1.6729306640625	0.5072506561279297	2.45659033203125	1.636246276855469	0.4148931732177734	2.4902744140625	1.355615798950195	0.3767186431884766	2.354424926757813	1.168125823974609	0.3228713226318359	2.380873046875	1.089750667572021	0.3676099090576171
91	3	2.358017944335938	1.165196525573731	0.4957635040283203	2.348042846679688	1.34502587890625	0.5049710083007812	2.336646850585938	1.488695785522461	0.5085416259765625	2.343236450195312	1.706689422607422	0.5330587158203125	2.3177373046875	1.669040435791016	0.5525690612792968	2.21247998046875	1.621529907226563	0.6370445861816406	2.191207763671875	1.343768936157226	0.649908935546875	2.137255737304688	1.156974403381348	0.5192233276367187	2.183329956054687	1.092307670593262	0.5371011810302735	2.230582763671875	1.046815192222595	0.4719152526855469	2.223926879882812	1.069754049301147	0.4793411865234375	2.367896118164063	1.672075653076172	0.5070720825195313	2.456196533203125	1.640055328369141	0.4143329620361328	2.4973046875	1.360832550048828	0.3780931396484375	2.374567993164063	1.169301155090332	0.3137987365722656	2.405882080078125	1.094223888397217	0.3542814331054688
92	3.033334	2.353762329101563	1.168636215209961	0.4995226440429688	2.345254638671875	1.349082901000977	0.5068174438476563	2.3335615234375	1.493122695922851	0.5076615295410156	2.342180908203125	1.711343963623047	0.5345790710449219	2.316552856445313	1.673598785400391	0.5540323486328125	2.213017211914063	1.623112457275391	0.6400208129882813	2.190640991210937	1.34483984375	0.6570934753417969	2.12291357421875	1.154012031555176	0.5376936340332031	2.166573974609375	1.07987529373169	0.5491724243164062	2.2085400390625	1.023347727298737	0.48249951171875	2.205266235351562	1.064065034866333	0.4921911315917968	2.366320068359375	1.676721099853516	0.5078419189453125	2.455064208984375	1.640663604736328	0.4163261413574219	2.499646484375	1.363384414672852	0.3673963623046875	2.392273803710937	1.167950630187988	0.284384780883789	2.411012329101562	1.092358448028564	0.3263581695556641
93	3.066667	2.355199584960937	1.167101219177246	0.5037341613769531	2.344556762695313	1.347693359375	0.5087736206054687	2.33128515625	1.49174380493164	0.5079876708984374	2.33928759765625	1.710164672851562	0.5353314819335937	2.313829711914063	1.672253265380859	0.5548540344238282	2.213279296875	1.619760864257813	0.643848846435547	2.1869462890625	1.341375015258789	0.6581246032714844	2.116409912109375	1.13859769821167	0.5624803161621095	2.162009643554688	1.067737531661987	0.5757664794921875	2.202596801757813	1.015461777210236	0.5032564392089844	2.199072387695312	1.059553003311157	0.5057273101806641	2.36347021484375	1.675642791748047	0.5083805541992188	2.45446826171875	1.640913818359375	0.4180012054443359	2.506584716796875	1.366038284301758	0.3622453918457031	2.414787963867187	1.172629959106445	0.2578115386962891	2.444362915039062	1.096686744689941	0.3015532379150391
94	3.1	2.353922729492187	1.171720268249512	0.5071029510498046	2.340129760742188	1.352107879638672	0.5093779907226563	2.325109252929687	1.495916717529297	0.5075103912353516	2.335166625976563	1.714088226318359	0.5353544921875	2.3097587890625	1.676289703369141	0.5551710510253907	2.213017700195312	1.622019256591797	0.6469229125976562	2.1768857421875	1.345986373901367	0.6733067321777344	2.088573486328125	1.141144233703613	0.5987710876464845	2.11369775390625	1.061791542053223	0.6121624145507812	2.146332641601562	1.007972682952881	0.5369707336425782	2.1371982421875	1.03012301826477	0.53463037109375	2.358644165039062	1.679523162841797	0.5079204711914063	2.451083129882813	1.643832611083984	0.4195189056396484	2.5157412109375	1.373286651611328	0.3585269622802734	2.436100952148438	1.187146705627441	0.2332247619628906	2.47971142578125	1.103473209381104	0.2646842422485352
95	3.133334	2.355734375	1.175476440429688	0.5062713928222656	2.340514404296875	1.35580859375	0.5085524291992187	2.324796264648437	1.499630859375	0.506951675415039	2.33510986328125	1.717818908691406	0.5349405212402344	2.310168579101562	1.679949035644531	0.5552719421386718	2.213676025390625	1.628045623779297	0.6487496032714843	2.17439208984375	1.354529922485352	0.6917789306640625	2.076664428710938	1.150514335632324	0.6281373291015625	2.089794067382813	1.073316741943359	0.6488308715820312	2.107056396484375	1.004923994064331	0.5756309814453124	2.117877807617187	1.045848043441772	0.5753003234863281	2.358072631835937	1.683320434570313	0.5069148559570312	2.446123168945312	1.648955474853516	0.4138254089355469	2.525829345703125	1.382973724365234	0.3503108978271484	2.466441772460938	1.186674194335938	0.2303955154418945	2.514713989257813	1.11104496383667	0.2676086959838867
96	3.166666999999999	2.359934936523437	1.178734886169434	0.497029067993164	2.343692260742188	1.358789184570312	0.5005525665283204	2.326080688476562	1.502200469970703	0.4993708343505859	2.337597778320313	1.719639801025391	0.5305812683105469	2.313647827148437	1.681445220947266	0.5514379577636719	2.225181518554687	1.624145263671875	0.6497492980957031	2.18210595703125	1.352879470825195	0.7008548889160157	2.094554565429688	1.137920230865479	0.6637640075683593	2.10062060546875	1.069963609695435	0.6916942443847656	2.11136572265625	0.9946535367965699	0.6146713562011719	2.13062744140625	1.037249691009521	0.6226574096679687	2.359244140625	1.685686584472656	0.5008919067382812	2.4447744140625	1.655816650390625	0.4031733856201172	2.533755004882813	1.394820465087891	0.3321509552001953	2.496713623046875	1.194811332702637	0.2127350540161133	2.554261962890625	1.127441608428955	0.2458718795776367
97	3.199999999999999	2.3648671875	1.180898712158203	0.5020391540527344	2.345974243164063	1.360995513916016	0.5040571746826172	2.325203491210938	1.504213043212891	0.5006702117919921	2.338891723632813	1.721464080810547	0.5347012939453124	2.314088745117187	1.683253265380859	0.5547077636718749	2.225361450195313	1.622953033447266	0.651599365234375	2.178814697265625	1.356964584350586	0.7219476928710937	2.099197021484375	1.136298324584961	0.7056888732910156	2.111813110351562	1.077859020233154	0.7405346374511719	2.133121337890625	0.9962289752960205	0.6720124206542968	2.133619018554687	1.032462484359741	0.6841918640136719	2.360645629882812	1.687552581787109	0.5049534606933594	2.449947509765625	1.656723297119141	0.4108782196044922	2.544369750976562	1.40485432434082	0.3166879577636719	2.518920288085937	1.221691711425781	0.1665381774902344	2.581908081054688	1.153872734069824	0.1817325134277344
98	3.233333999999999	2.359196044921875	1.181045181274414	0.5034018859863281	2.34035009765625	1.361339904785156	0.505776351928711	2.318013427734375	1.504457717895508	0.5009874267578125	2.333371948242188	1.721929290771484	0.5346214599609376	2.308352416992188	1.683891723632813	0.5548055725097656	2.220046997070312	1.623441711425781	0.6520473327636719	2.163166259765625	1.363293029785156	0.7373589477539062	2.074191772460938	1.145118255615234	0.7412086791992187	2.069167724609375	1.079401351928711	0.7819093017578125	2.086603149414063	0.9904929599761962	0.7522775573730469	2.089397216796875	1.030341650009155	0.7332031555175781	2.354795654296875	1.687764434814453	0.5048240356445313	2.444292236328125	1.653590942382813	0.4121795654296875	2.550286010742187	1.41118196105957	0.306254150390625	2.54591357421875	1.232529273986816	0.1480570755004883	2.608564331054688	1.160519073486328	0.1651215744018555
99	3.266667	2.355054931640625	1.184866760253906	0.5037600555419921	2.33791943359375	1.364806869506836	0.5038479461669921	2.317644287109375	1.507741836547852	0.4977523956298828	2.334464721679687	1.724421661376953	0.5313495178222656	2.3091826171875	1.686669555664063	0.5513858947753907	2.218226684570312	1.630916290283203	0.6481732788085937	2.157402954101562	1.37958772277832	0.7528287963867187	2.052741760253906	1.17038591003418	0.7715153198242187	2.033174499511719	1.098075695037842	0.8116122436523437	2.043571350097656	1.005537908554077	0.8074752807617187	2.05511328125	1.050157135009766	0.7716447448730468	2.355655883789062	1.690223266601563	0.5017114562988282	2.445087158203125	1.657555908203125	0.408824462890625	2.568131103515625	1.426238189697266	0.2980852661132812	2.57414404296875	1.253266761779785	0.1349419784545899	2.648088012695313	1.190765167236328	0.1510678787231445
100	3.299999999999999	2.352482421875	1.186207878112793	0.5072671661376953	2.336195068359375	1.366111511230469	0.5062415161132812	2.315828491210937	1.50884162902832	0.4981499786376953	2.33135888671875	1.725125549316406	0.5344864196777344	2.305667114257813	1.687139007568359	0.5533964233398437	2.212941040039063	1.629059020996094	0.6466793518066407	2.142860717773438	1.388697463989258	0.7689570007324218	2.028631469726562	1.185987670898438	0.8003670654296875	1.992508422851563	1.128534107208252	0.8680879516601563	1.971381103515625	1.046211530685425	0.8874505920410156	2.00709716796875	1.065752111434937	0.8258597412109374	2.353343627929688	1.691277954101563	0.5051014862060548	2.44484716796875	1.659487182617188	0.414202621459961	2.581535034179687	1.436750442504883	0.3016474609375	2.605089477539063	1.272246490478516	0.1319827117919922	2.67265771484375	1.19936205291748	0.1220980911254883
101	3.333333999999999	2.352347412109375	1.190226913452148	0.5063558197021485	2.3327998046875	1.369351806640625	0.5065834503173827	2.31022607421875	1.511398239135742	0.5001846313476562	2.323640014648437	1.726801330566406	0.5389284362792969	2.2982451171875	1.6884775390625	0.5571617736816405	2.205979736328125	1.629170440673828	0.6492633666992187	2.119842895507812	1.40149951171875	0.7841520996093749	2.010507751464844	1.202210723876953	0.8407017822265626	1.960162780761719	1.149629802703858	0.8834417114257813	1.921171081542969	1.055961700439453	0.8896089782714843	1.985212951660156	1.090887306213379	0.8870590820312501	2.346014282226562	1.693575286865234	0.509423843383789	2.44154443359375	1.66945703125	0.4209273529052734	2.594467041015625	1.468052703857422	0.2916938629150391	2.648598266601562	1.307579406738281	0.127044548034668	2.725944946289062	1.263983261108399	0.09718379592895507
102	3.366667	2.352483520507812	1.191164482116699	0.5051069183349609	2.333139526367187	1.370638732910156	0.504537841796875	2.311200073242187	1.513061477661133	0.4979746551513672	2.326641967773438	1.728417846679688	0.5383492126464844	2.3008369140625	1.690132293701172	0.5563424377441406	2.207397583007813	1.631506988525391	0.6482980041503905	2.1184560546875	1.413038528442383	0.7972269287109375	2.000112182617188	1.223826240539551	0.8694993286132813	1.952567932128906	1.177035095214844	0.9261275939941407	1.91929736328125	1.076118789672851	0.9240111694335937	1.976172729492188	1.11292854309082	0.9076824340820313	2.34875537109375	1.695144348144531	0.5085464172363281	2.444159545898438	1.6696005859375	0.4199622344970703	2.606296142578125	1.478680786132812	0.2850647583007813	2.662406494140625	1.327622344970703	0.1111802787780762	2.744582885742187	1.288601181030273	0.07878340911865234
103	3.4	2.352111572265625	1.190960830688477	0.5066731719970703	2.330454467773437	1.369919143676758	0.505655517578125	2.305627807617188	1.511566329956055	0.4976452178955078	2.31884033203125	1.726722045898438	0.5383169860839844	2.293409790039063	1.688177032470703	0.5561572265625	2.200755249023437	1.63055551147461	0.6487268676757812	2.108651611328125	1.427424774169922	0.8142972717285156	1.996351623535156	1.242508117675781	0.9033847351074219	1.93577001953125	1.198459655761719	0.9539625854492187	1.901557373046875	1.096900552749634	0.9396613159179688	1.950369323730469	1.134740829467773	0.9525592346191407	2.3413134765625	1.693787414550781	0.5085687866210937	2.438497680664063	1.672592071533203	0.4211213836669922	2.615215454101563	1.498295745849609	0.2830672912597656	2.685506713867188	1.362690719604492	0.1027607231140137	2.76347216796875	1.323696395874023	0.06378750228881835
104	3.433334	2.351289794921875	1.194371101379395	0.5063528900146484	2.329271118164063	1.372759170532227	0.5025476989746094	2.308813842773437	1.514883697509766	0.4964992065429688	2.32312548828125	1.730579162597656	0.5308789672851563	2.2975654296875	1.692834136962891	0.5497856140136719	2.203211303710938	1.647104339599609	0.6471698913574219	2.107489624023438	1.456926818847656	0.8253937377929688	1.978338623046875	1.282727325439453	0.9127474365234375	1.934932739257813	1.274157592773438	0.9963222045898438	1.878740539550781	1.184286346435547	0.9734014892578124	1.898864685058594	1.19025562286377	0.97530810546875	2.345360717773437	1.696703430175781	0.5021501312255859	2.443469848632812	1.674755004882813	0.416515380859375	2.628158935546875	1.513627075195312	0.274302978515625	2.705457885742187	1.381290710449219	0.09560084152221679	2.78927001953125	1.35401985168457	0.09136452102661133
105	3.466666999999999	2.351384887695312	1.195839630126953	0.5084043121337891	2.329854858398438	1.374102752685547	0.5028181457519532	2.309199096679687	1.515977600097656	0.4947330322265625	2.3233203125	1.73156802368164	0.5291672973632813	2.2975078125	1.693890655517578	0.5477390441894532	2.202949584960938	1.649441802978516	0.6448711547851562	2.103438354492187	1.470133651733398	0.8321312255859376	1.973016784667969	1.304819473266602	0.9335682983398438	1.915553466796875	1.292250595092773	1.010447479248047	1.844653198242188	1.220784812927246	0.9930089721679688	1.885590454101562	1.217137794494629	0.9842958679199219	2.34584912109375	1.697659149169922	0.5007713470458984	2.445834838867188	1.675953552246094	0.4174376068115234	2.637137084960937	1.527293640136719	0.2704258270263672	2.726863159179687	1.401521072387695	0.09178017807006836	2.823336791992188	1.380427352905274	0.06760259628295898
106	3.5	2.3516044921875	1.1936708984375	0.5053587646484375	2.328566650390625	1.370962203979492	0.4989578704833985	2.307475830078125	1.512173782348633	0.4912158355712891	2.320679565429687	1.727192291259766	0.5234278869628906	2.295166625976562	1.689711547851563	0.5422989501953126	2.199279418945312	1.647266418457031	0.6381148681640625	2.099230346679688	1.486195571899414	0.839298095703125	1.959335632324219	1.336405502319336	0.9484964904785156	1.909807250976562	1.335475250244141	1.02997119140625	1.820439392089844	1.322091598510742	1.055113189697265	1.876896606445313	1.268226913452148	1.01344189453125	2.343208374023438	1.693297058105469	0.4954611511230469	2.44191064453125	1.669627563476562	0.4119494781494141	2.644336669921875	1.537981506347656	0.2657870788574219	2.747380249023438	1.43034944152832	0.0837585334777832	2.845994262695313	1.406453735351562	0.07505393600463867
107	3.533334	2.354926025390625	1.193896125793457	0.5093370513916016	2.330044067382813	1.37063410949707	0.5027550811767578	2.308787475585937	1.511631423950195	0.4964524536132813	2.322539794921875	1.726618041992187	0.5256480102539063	2.297903564453125	1.689345672607422	0.5459354248046875	2.2027841796875	1.651957916259766	0.6448503112792969	2.106894775390625	1.505010009765625	0.8575875244140625	1.961074890136719	1.368661239624023	0.9744246826171875	1.921581298828125	1.355680679321289	1.057670715332031	1.874779357910156	1.283867858886719	1.100796997070312	1.892535217285156	1.318098480224609	1.071238952636719	2.34407177734375	1.692549377441406	0.497209716796875	2.438931518554687	1.674428802490234	0.4081843719482422	2.649126708984375	1.557776000976562	0.2612380676269531	2.753840209960937	1.456690811157227	0.07740516281127929	2.849671508789062	1.436528381347656	0.05075325965881347
108	3.566666999999999	2.354446655273438	1.195658996582031	0.5073897705078125	2.328186767578125	1.373063385009766	0.5003849182128906	2.304361328125	1.514285980224609	0.4921507720947266	2.321878295898437	1.72981820678711	0.5237218017578125	2.2965927734375	1.692597076416016	0.5438789978027343	2.2013134765625	1.654698028564453	0.6437708740234376	2.100447998046875	1.515414443969727	0.8618699951171875	1.955361389160156	1.392677947998047	0.9949889526367188	1.918005249023437	1.376103897094727	1.077470886230469	1.881318481445313	1.303501068115234	1.12625341796875	1.882538940429688	1.331364440917969	1.076203674316406	2.3428271484375	1.695476409912109	0.4946275024414063	2.433783813476563	1.670437927246094	0.4021480712890625	2.645495239257813	1.569138122558594	0.2444640197753906	2.76544140625	1.47840837097168	0.06293896865844727	2.854280151367187	1.45674446105957	0.04203916072845459
109	3.6	2.355021606445312	1.195095291137695	0.5080618133544922	2.328454223632813	1.372053039550781	0.4998834838867188	2.305143310546875	1.513078536987305	0.4913905181884766	2.32168017578125	1.728556243896485	0.5209998779296875	2.296591430664062	1.691471313476562	0.5414222412109375	2.200491333007813	1.655183715820312	0.640819580078125	2.097535400390625	1.529145629882812	0.8654464416503906	1.951382141113281	1.415852630615234	1.005246643066406	1.915001342773437	1.410344833374023	1.090981079101562	1.869553771972656	1.348829086303711	1.134349365234375	1.879474304199219	1.341855865478516	1.07254150390625	2.34275341796875	1.694115356445312	0.4922891693115234	2.434309692382812	1.671931121826172	0.4002851104736328	2.647767578125	1.58243359375	0.2384913940429688	2.778021118164062	1.50027522277832	0.06096711349487305	2.8672626953125	1.481515213012695	0.03712377405166626
110	3.633334	2.358263305664063	1.198701431274414	0.5097835693359375	2.331755249023438	1.375599105834961	0.5017166595458984	2.307079956054688	1.516236175537109	0.491968032836914	2.323870971679687	1.731753356933594	0.5207840576171875	2.298663452148437	1.694796722412109	0.5412257995605469	2.201535766601562	1.656551086425781	0.6385546875	2.096439453125	1.541756439208984	0.86820556640625	1.947494750976563	1.450114807128906	1.018171661376953	1.909986267089844	1.442702011108398	1.102748046875	1.879184265136719	1.372038238525391	1.151046264648437	1.873538818359375	1.382286437988281	1.097297790527344	2.344970703125	1.697173309326172	0.4923215637207031	2.436833984375	1.671439727783203	0.4018362731933594	2.652890258789062	1.595565490722656	0.2363074569702149	2.7947099609375	1.526369049072266	0.06151797103881836	2.879447875976562	1.510190811157227	0.005057508945465089
111	3.666667	2.357731567382813	1.198578643798828	0.5096231384277343	2.331345092773438	1.374980743408203	0.5012412414550781	2.309589965820313	1.515865814208984	0.4939553070068359	2.325313354492188	1.731226379394531	0.5196270751953125	2.300446411132812	1.694520812988281	0.5406266784667969	2.202039794921875	1.660706787109375	0.6374875183105468	2.095873413085937	1.563804901123047	0.8737907104492187	1.948030639648437	1.47834130859375	1.027398101806641	1.91404150390625	1.479625915527344	1.114173034667969	1.876113098144531	1.425613082885742	1.168384033203125	1.87819970703125	1.41718717956543	1.1101474609375	2.346428833007812	1.696475982666016	0.4916403198242187	2.437298950195312	1.672549926757812	0.3999536285400391	2.656451904296875	1.607411346435547	0.2350221481323242	2.798455932617188	1.544129486083984	0.05918915176391602	2.880033081054687	1.547196533203125	0.0002801334857940674
112	3.699999999999999	2.360612182617188	1.200469223022461	0.5088317260742188	2.334410400390625	1.377582336425781	0.5005793914794923	2.311371826171875	1.518731231689453	0.4917165222167968	2.327515747070312	1.734802276611328	0.5181640624999999	2.302544677734375	1.697938720703125	0.5391869812011719	2.204261962890625	1.661736663818359	0.6359932861328125	2.0949921875	1.573171813964844	0.8752297058105469	1.942019226074219	1.493263320922852	1.029475708007813	1.910624694824219	1.497910079956055	1.119194091796875	1.877328063964844	1.451585052490235	1.184984985351563	1.883947021484375	1.4530654296875	1.131751159667969	2.348605712890625	1.699967132568359	0.489899658203125	2.438776000976563	1.673887176513672	0.3971507720947266	2.664040161132813	1.616065490722656	0.2357037582397461	2.80494287109375	1.564301788330078	0.05509611511230469	2.88581298828125	1.568843688964844	-0.0086910719871521
113	3.733333999999999	2.363625122070312	1.198493614196777	0.5093214263916015	2.333900634765625	1.375999130249023	0.4993172454833984	2.30787060546875	1.517352386474609	0.4889752502441406	2.327095581054687	1.733742248535156	0.5202903747558594	2.301794067382812	1.696524566650391	0.5408892517089844	2.205382568359375	1.663892730712891	0.6428164672851562	2.090324462890625	1.577709289550781	0.8819657592773438	1.937156494140625	1.518716644287109	1.045615661621094	1.908979736328125	1.536183959960937	1.132501647949219	1.872835998535156	1.489160781860352	1.184110595703125	1.893901000976562	1.489166931152344	1.150850402832031	2.347520385742187	1.699100219726562	0.4908246154785156	2.4351494140625	1.675727478027344	0.394524917602539	2.663224487304688	1.62626806640625	0.2327563018798828	2.810165649414063	1.58976187133789	0.05080333709716797	2.901619262695312	1.592316619873047	0.00246057653427124
114	3.766667	2.3641171875	1.197518173217774	0.5084926910400391	2.335388305664063	1.374941131591797	0.4996663818359375	2.311523071289062	1.516591979980469	0.4916375274658203	2.33028955078125	1.732876251220703	0.5211971435546875	2.30515771484375	1.695787322998047	0.5421197204589844	2.207275390625	1.664032440185547	0.6425715942382813	2.088941284179687	1.592464294433594	0.8844631652832031	1.936734741210937	1.537813873291016	1.050447875976563	1.9123115234375	1.567253234863281	1.1344404296875	1.879168701171875	1.534230773925781	1.209053466796875	1.894867614746094	1.528401412963867	1.160720336914062	2.350698486328125	1.698156311035156	0.4919849395751953	2.436885986328125	1.675592224121094	0.3942197875976563	2.664782348632813	1.640157379150391	0.2284165573120117	2.814427612304688	1.613281616210938	0.0477976303100586	2.90514208984375	1.616548309326172	-0.004029524445533752
115	3.799999999999999	2.363874633789063	1.196344444274902	0.5067176055908202	2.3362431640625	1.374318664550781	0.49696337890625	2.310874145507812	1.515829650878906	0.4854511108398437	2.330830810546875	1.732410797119141	0.5155382690429688	2.305295654296875	1.6953603515625	0.5363277893066407	2.20760986328125	1.675081481933594	0.6406688537597656	2.086091430664062	1.605066436767578	0.8822594299316406	1.928150512695312	1.582654052734375	1.047546081542969	1.910127197265625	1.611308929443359	1.126352233886719	1.843861450195313	1.543531188964844	1.174736694335937	1.911786071777344	1.564629669189453	1.154720458984375	2.351243896484375	1.697542053222656	0.4862964935302735	2.444285888671875	1.686240783691406	0.3932883911132813	2.665709594726563	1.655210083007812	0.2167331848144531	2.816393188476563	1.635221130371094	0.03436294364929199	2.910182006835937	1.642647521972656	-0.006233448028564454
116	3.833333999999999	2.365896728515625	1.197177536010742	0.5082427825927734	2.338349609375	1.375317993164062	0.4981295318603516	2.312336181640625	1.516752136230469	0.4855201721191406	2.3327919921875	1.733394866943359	0.5164363708496094	2.30694775390625	1.696321807861328	0.53692333984375	2.206621826171875	1.673589508056641	0.638538818359375	2.087493286132812	1.614887023925781	0.8847467956542969	1.927769104003906	1.601919067382813	1.052365844726562	1.906377380371094	1.6273076171875	1.137980590820312	1.833014831542969	1.558748321533203	1.180583923339844	1.892420227050781	1.579352447509766	1.168121826171875	2.353336791992187	1.698518829345703	0.48723486328125	2.446427734375	1.687769226074219	0.3939666595458984	2.67085546875	1.667025543212891	0.2191673278808594	2.824788696289063	1.656445434570312	0.03869557571411133	2.920213012695312	1.655385864257813	-4.920673370361305e-05
117	3.866667	2.366787963867187	1.197447708129883	0.5082078247070313	2.339594482421875	1.375440460205078	0.4978179321289062	2.316038818359375	1.51734228515625	0.4874835968017578	2.336211547851562	1.733782775878906	0.5178678283691407	2.31040625	1.696766479492188	0.5384024963378906	2.209327392578125	1.677898986816406	0.6395628051757812	2.087108032226562	1.629817169189453	0.8861293945312501	1.931695556640625	1.623368377685547	1.057090209960938	1.918500671386719	1.649018768310547	1.135829223632812	1.841450073242187	1.615829193115234	1.199098571777344	1.896895446777344	1.603594421386719	1.172398071289062	2.356807739257812	1.698922729492187	0.4887957305908203	2.448231689453125	1.691280639648437	0.3946467590332031	2.669012817382812	1.677659393310547	0.2152485122680664	2.83208447265625	1.668801361083984	0.04316976928710937	2.922112670898438	1.686346313476562	-0.00456157112121582
118	3.9	2.368015747070312	1.196791961669922	0.5087984619140624	2.340814208984375	1.374977752685547	0.4961494903564453	2.318497680664063	1.517305618286133	0.4854076538085937	2.339837036132812	1.733823150634766	0.5172190856933594	2.313580078125	1.696782684326172	0.5373722534179688	2.212677124023438	1.679866058349609	0.6394077758789063	2.0876962890625	1.63913916015625	0.8865167541503907	1.933795043945313	1.644380889892578	1.059024719238281	1.912722229003906	1.673732666015625	1.140117919921875	1.8299501953125	1.633394958496094	1.198035522460938	1.904005920410156	1.622634643554687	1.171318542480469	2.36048681640625	1.698942932128906	0.4880693206787109	2.453543090820312	1.692978393554687	0.394787109375	2.674311401367187	1.683938934326172	0.2142369995117188	2.841581176757813	1.677399932861328	0.045486572265625	2.925007934570313	1.703914886474609	-0.00861624002456665
119	3.933334	2.37133203125	1.196003997802734	0.5078122711181641	2.343912353515625	1.37408430480957	0.4955357818603516	2.322271606445312	1.516526733398438	0.4856884765625	2.342314819335938	1.733171295166016	0.5157423095703124	2.316499755859375	1.696145141601562	0.5363363952636719	2.216970092773438	1.690923583984375	0.6412320556640625	2.08583447265625	1.661759979248047	0.8868392944335938	1.936234497070312	1.651559875488281	1.065228576660156	1.91715869140625	1.699838439941406	1.145056091308594	1.84033642578125	1.662897155761719	1.204995544433594	1.896060852050781	1.633393798828125	1.183850036621094	2.362963500976563	1.698255126953125	0.4867231903076172	2.45650439453125	1.705071502685547	0.3924902801513672	2.67791796875	1.703512481689453	0.2127378616333008	2.839236694335938	1.703027038574219	0.03800835800170899	2.922521728515625	1.730959289550781	-0.01688933849334717
120	3.966666999999999	2.373619384765625	1.196744453430176	0.5089693603515625	2.345760620117187	1.375218963623047	0.4961587524414063	2.32450439453125	1.518139984130859	0.4863550262451172	2.344885864257813	1.735027587890625	0.5186111755371094	2.318984741210937	1.697751586914062	0.5389145507812499	2.218587036132813	1.693674468994141	0.6435535888671875	2.0788427734375	1.67405322265625	0.8862570190429688	1.937734924316406	1.660681182861328	1.073294494628906	1.912118103027344	1.724430389404297	1.134762939453125	1.850157348632813	1.662884216308594	1.199799011230469	1.902028137207031	1.646004577636719	1.193880493164063	2.365514892578125	1.700262298583984	0.4891547088623047	2.458240356445312	1.706819793701172	0.3933369293212891	2.677803466796875	1.710832153320313	0.2102088165283203	2.847542236328125	1.713519622802735	0.04289293479919434	2.9247265625	1.750465209960938	-0.01555257701873779
121	4	2.374055541992187	1.196093063354492	0.5071519317626954	2.345047485351563	1.374264556884766	0.4954356689453125	2.323703002929688	1.517132293701172	0.4875389862060547	2.3429443359375	1.733784637451172	0.5203697509765626	2.317340942382812	1.696352355957031	0.5406114196777343	2.217405883789063	1.694603118896485	0.6455393981933594	2.077934204101562	1.681463897705078	0.8884159545898438	1.93470166015625	1.674143280029297	1.073790222167969	1.910657165527344	1.732425170898438	1.139622436523438	1.840257141113281	1.677609954833984	1.200008728027344	1.902207275390625	1.670839660644531	1.1912705078125	2.363657348632812	1.699257659912109	0.490777572631836	2.45416552734375	1.707218566894531	0.3931116027832031	2.676893310546875	1.719038146972656	0.2150631332397461	2.842629760742187	1.731484344482422	0.04487796783447266	2.923564331054687	1.768027221679688	-0.007275605678558349
122	4.033334	2.373139038085938	1.198189102172852	0.5116266632080078	2.34391748046875	1.376105728149414	0.5010097808837891	2.32203759765625	1.518688903808594	0.4936311645507813	2.3395068359375	1.735307281494141	0.5261620178222657	2.314714477539063	1.697656036376953	0.5468473815917969	2.219785888671875	1.699622436523438	0.6561560058593749	2.071495727539062	1.687618774414062	0.8929367370605469	1.909652058919271	1.683118815104167	1.061462483723958	1.911191101074219	1.732732849121094	1.1308583984375	1.861077941894531	1.6727685546875	1.200776062011719	1.905889465332031	1.678918792724609	1.180532592773438	2.360025512695312	1.701028289794922	0.4961956481933594	2.448186279296875	1.711603759765625	0.3968989410400391	2.669860107421875	1.727157562255859	0.2183691635131836	2.831067626953125	1.741294860839844	0.0441650218963623	2.908858764648437	1.791500732421875	-3.639733791351322e-05
123	4.066666999999999	2.373113891601562	1.193761054992676	0.5094357604980468	2.34359619140625	1.372004135131836	0.498640853881836	2.320489013671875	1.514607574462891	0.4898890991210938	2.337800903320312	1.731592407226562	0.5229660339355469	2.312667846679688	1.693869018554687	0.5433041076660157	2.21568798828125	1.695291229248047	0.6511426086425781	2.07231494140625	1.696793334960938	0.8921746826171875	1.926876281738281	1.699747161865234	1.076980651855469	1.9106220703125	1.753899108886719	1.155435424804687	1.842292358398438	1.687488433837891	1.205921752929688	1.909004272460938	1.689872436523438	1.200467163085937	2.358694580078125	1.697259155273438	0.4931874084472656	2.44925	1.710064270019531	0.3961135101318359	2.672685180664063	1.728964324951172	0.2190137710571289	2.833977783203125	1.746635101318359	0.04440215110778808	2.9156669921875	1.798321014404297	0.006860520601272583
124	4.1	2.373414428710937	1.193167999267578	0.5082931213378906	2.341427612304687	1.371129043579101	0.4980779418945313	2.316004272460938	1.513446640014648	0.4896286468505859	2.331171264648438	1.730380737304688	0.5244488830566406	2.3066123046875	1.692219024658203	0.5446466064453125	2.212565795898437	1.697520385742187	0.6548549194335938	2.06409375	1.702808044433594	0.8927810363769531	1.923840209960937	1.707412994384766	1.081507751464844	1.9099794921875	1.775157806396484	1.148523498535156	1.852656188964844	1.693711975097656	1.1784873046875	1.911083190917969	1.718926666259766	1.202452270507812	2.352215209960938	1.696505493164062	0.49421923828125	2.440102172851562	1.709515441894531	0.3946972503662109	2.664471801757813	1.737126586914063	0.2199304962158203	2.827212280273438	1.763223846435547	0.04774624443054199	2.902469970703125	1.815262451171875	-0.001337053298950196
125	4.133334	2.373542236328125	1.193466529846191	0.5080139007568359	2.341156616210937	1.371518310546875	0.4977596130371094	2.315388793945313	1.513897415161133	0.4892631072998047	2.330836669921875	1.730946929931641	0.5243686523437501	2.30629052734375	1.692745758056641	0.5446111450195312	2.212092407226563	1.698350769042969	0.6548289489746093	2.065890502929688	1.706336456298828	0.8944198303222656	1.927305236816406	1.712896667480469	1.084548217773438	1.913840026855469	1.778191589355469	1.155436828613281	1.858191833496094	1.697188629150391	1.181246398925781	1.921659484863281	1.724431091308594	1.205183715820312	2.351781127929688	1.697069610595703	0.4939962310791016	2.439096923828125	1.710579040527344	0.3938397216796875	2.66242333984375	1.739409973144531	0.2175779418945312	2.826207763671875	1.765668182373047	0.04617581367492676	2.899512084960937	1.81883120727539	-0.004583749771118164
126	4.166667	2.373050048828125	1.195457580566406	0.5105325927734374	2.339028076171875	1.373651489257812	0.4992479248046875	2.31241552734375	1.516267791748047	0.4903812103271484	2.326927490234375	1.733563568115234	0.5280465393066406	2.30240087890625	1.694946655273438	0.5478272705078124	2.208269287109375	1.698935180664062	0.6583431701660156	2.058499328613281	1.711114959716797	0.8965606689453125	1.927053405761719	1.721203491210938	1.09266552734375	1.915489074707031	1.793319152832031	1.155277038574219	1.866172607421875	1.706805419921875	1.18219091796875	1.912028747558594	1.734118835449219	1.214585388183594	2.348162109375	1.700008605957031	0.4972950744628907	2.434740356445313	1.714131561279297	0.3961056365966797	2.657684326171875	1.744297515869141	0.2182443923950195	2.821093505859375	1.771923034667969	0.04570513725280761	2.879434814453125	1.842084075927734	-0.006072657585144043
127	4.199999999999999	2.373434814453125	1.19554037475586	0.5116241302490234	2.339630737304687	1.373950576782227	0.500152114868164	2.311578735351563	1.516304351806641	0.4895540161132813	2.3266865234375	1.733849151611328	0.5268928833007813	2.302018188476563	1.695297973632812	0.5467494506835937	2.20900048828125	1.701340118408203	0.6585098266601562	2.055701782226563	1.718262390136719	0.8944774475097657	1.923539916992187	1.732429138183594	1.090190185546875	1.925758483886719	1.794838134765625	1.164913635253906	1.866592346191406	1.722854949951172	1.170758728027344	1.924222473144531	1.743683044433594	1.210623413085937	2.347865600585938	1.700144714355469	0.4961762084960938	2.43477099609375	1.714436706542969	0.3952317657470703	2.656263671875	1.748175323486328	0.2156569061279297	2.82222998046875	1.779202270507812	0.04583975791931152	2.8775361328125	1.849069488525391	-0.008583643913269044
128	4.233333999999999	2.373701049804688	1.194767036437988	0.5114102478027345	2.340607421875	1.373249206542969	0.4994539031982422	2.313109497070312	1.515665008544922	0.48850634765625	2.329247802734375	1.732984375	0.5265749206542969	2.3044140625	1.694498168945313	0.5463184814453126	2.20976904296875	1.699563690185547	0.6565112304687499	2.05803125	1.724570251464844	0.8927863464355469	1.926393737792969	1.745361358642578	1.088223876953125	1.915912353515625	1.795925842285156	1.169495971679687	1.861651794433594	1.735803436279297	1.160173767089844	1.911003601074219	1.75713818359375	1.212665283203125	2.350251342773437	1.699277770996094	0.4957270812988281	2.436475341796875	1.714445190429688	0.3942494049072265	2.656193115234375	1.750535797119141	0.2129972076416016	2.82118359375	1.783160247802734	0.04254118919372558	2.8765283203125	1.853171569824219	-0.01085576057434082
129	4.266667	2.374907958984375	1.193785537719727	0.5116493225097656	2.34158349609375	1.372034881591797	0.4990282897949219	2.314406372070312	1.514361404418945	0.4879372253417968	2.329912475585938	1.731381317138672	0.5270961303710937	2.305140747070312	1.692757019042969	0.5465586242675782	2.211379760742187	1.69930078125	0.6573261413574218	2.05734619140625	1.727413879394531	0.8914386291503906	1.925836791992187	1.750882019042969	1.086418518066406	1.9294521484375	1.81125439453125	1.159794677734375	1.860969055175781	1.761144317626953	1.148491638183594	1.919049987792969	1.775019805908203	1.206073181152344	2.3510576171875	1.697908416748047	0.4961703033447266	2.437126220703125	1.713683044433594	0.3949463348388672	2.656967529296875	1.752391540527344	0.2148360977172852	2.816918579101563	1.78720166015625	0.04030960273742676	2.8741884765625	1.858290710449219	-0.0104316930770874
130	4.299999999999999	2.375575927734375	1.194314399719238	0.5128176727294922	2.342145263671875	1.372470703125	0.5000150756835937	2.3155107421875	1.514904327392578	0.4895138854980469	2.331920166015625	1.732186279296875	0.5268589477539063	2.306987426757813	1.693823883056641	0.5466370239257812	2.212289428710937	1.702097991943359	0.6564404907226562	2.059008544921875	1.729080810546875	0.8910845336914062	1.927955322265625	1.751613159179688	1.086403564453125	1.932626403808594	1.807354034423828	1.161802368164063	1.858121032714844	1.760793914794922	1.152484130859375	1.911248474121094	1.7697451171875	1.211515258789063	2.352925537109375	1.698372131347656	0.4962197570800781	2.43869873046875	1.714725616455078	0.3948563537597656	2.655621337890625	1.754309906005859	0.2117827072143555	2.819431030273438	1.789360443115234	0.04098723793029785	2.870370483398437	1.862756286621094	-0.01443685245513916
131	4.333333999999999	2.3756025390625	1.194765281677246	0.5124974060058594	2.34200341796875	1.37294450378418	0.4997967529296875	2.3152177734375	1.515392395019531	0.4893623046875	2.331332885742188	1.732732299804687	0.5267780456542969	2.306461059570313	1.694319519042969	0.5465611877441405	2.211682739257813	1.702496765136719	0.6563474731445313	2.057680969238281	1.730105804443359	0.8905205078125	1.925038024902344	1.753087951660156	1.084779113769531	1.923343200683594	1.812896820068359	1.157983032226563	1.851374145507812	1.759758514404297	1.149799255371094	1.898853576660156	1.770950622558594	1.207946594238281	2.352376220703125	1.698950897216797	0.4961099395751953	2.437925659179688	1.715670196533203	0.3945778503417969	2.653933715820313	1.757158203125	0.2107544326782226	2.816271850585937	1.793544189453125	0.03877509498596191	2.865121948242187	1.867902954101563	-0.01712203311920166
132	4.366667	2.376359985351562	1.195552268981934	0.5126775970458984	2.343173950195312	1.374061721801758	0.4998178100585938	2.316017211914063	1.516553665161133	0.4883326110839844	2.33118505859375	1.733595672607422	0.5289179992675781	2.306307861328125	1.694805847167969	0.5480169372558594	2.210911987304688	1.701606231689453	0.6574896545410156	2.054070434570312	1.730183868408203	0.8901305541992188	1.920092834472656	1.753963043212891	1.083811218261719	1.915756164550781	1.805535736083984	1.160620300292969	1.860285095214844	1.763808837890625	1.132168090820313	1.899842468261719	1.766774047851563	1.200341369628906	2.352540893554687	1.700271179199219	0.4978911590576172	2.438417114257812	1.717271270751953	0.3964838562011719	2.654870239257813	1.760319976806641	0.2127622680664062	2.812491943359375	1.798644470214844	0.03637305068969727	2.863076782226563	1.874232482910156	-0.01565575981140137
133	4.4	2.376586547851563	1.19535977935791	0.5137010803222657	2.343833740234375	1.373820083618164	0.500799560546875	2.316817749023437	1.516215408325195	0.4890382080078125	2.332609985351563	1.733254272460937	0.5289041137695312	2.307865478515625	1.694553039550781	0.5483441467285156	2.213325927734375	1.701113494873047	0.6585255432128907	2.056163696289063	1.730321228027344	0.8906419677734375	1.921085754394531	1.754646118164062	1.08331298828125	1.910319091796875	1.808941619873047	1.158617370605469	1.860633544921875	1.758924499511719	1.134622192382813	1.889809875488281	1.767421203613281	1.202586364746094	2.353640014648438	1.699845703125	0.4977609405517578	2.43815869140625	1.716696166992187	0.3951968688964844	2.653672729492188	1.760369140625	0.210825080871582	2.811271362304688	1.799183044433594	0.03470051002502442	2.860711669921875	1.875611358642578	-0.01692268085479736
134	4.433334	2.376962646484375	1.195512321472168	0.5130163269042969	2.343646728515625	1.373690521240234	0.4999143218994141	2.316590454101562	1.515979675292969	0.4885362243652344	2.332722534179688	1.732811950683594	0.5282510375976563	2.30804443359375	1.694176300048828	0.5477903137207032	2.215109497070312	1.702401672363281	0.6592735595703125	2.057911987304688	1.731197814941406	0.8910993652343751	1.922946411132813	1.755181945800781	1.08363134765625	1.9131962890625	1.813197021484375	1.157698547363281	1.858439270019531	1.761318206787109	1.138894104003906	1.891682373046875	1.769500427246094	1.199482360839844	2.353578857421875	1.699406036376953	0.4970514373779297	2.437909545898438	1.717011840820312	0.3946283569335938	2.651269165039063	1.762699188232422	0.2086964492797851	2.808046508789062	1.803026000976563	0.0324732666015625	2.855022705078125	1.878461761474609	-0.02350241279602051
135	4.466666999999999	2.376962646484375	1.195537322998047	0.5130089874267578	2.343647583007813	1.373714828491211	0.4999019775390625	2.316590209960938	1.516002990722656	0.4885184631347657	2.332719360351563	1.73283740234375	0.5282216491699219	2.308042602539063	1.694202239990235	0.5477633972167969	2.215109375	1.702428375244141	0.6592477416992187	2.057915344238281	1.731215698242188	0.8910769653320313	1.922950378417969	1.75519140625	1.083610473632812	1.913167785644531	1.813189392089844	1.157670104980469	1.858401184082031	1.761275604248047	1.138894592285156	1.891608520507813	1.769444641113281	1.199512451171875	2.3535751953125	1.699430236816406	0.4970230712890625	2.437897827148437	1.717030792236328	0.3945928039550781	2.651230102539063	1.76270947265625	0.2086297225952148	2.807965942382812	1.803026123046875	0.03236854743957519	2.854922241210938	1.878448791503906	-0.02364058589935303
136	4.5	2.3769833984375	1.19544359588623	0.5128973236083985	2.343639404296875	1.373619277954102	0.4998324584960938	2.316555053710938	1.515906433105469	0.4884888763427734	2.332739624023437	1.732740020751953	0.528172607421875	2.308087646484375	1.694104553222656	0.5477496643066406	2.215284423828125	1.702345855712891	0.6593484191894532	2.058256530761719	1.731308929443359	0.8912669677734375	1.923328125	1.755431549072266	1.083805297851562	1.913290588378906	1.814253631591797	1.157441467285156	1.858850280761719	1.761332214355469	1.139711547851562	1.891107116699219	1.771373840332031	1.199765747070312	2.353554565429688	1.699333618164062	0.4969432830810546	2.437734497070313	1.716947418212891	0.394390380859375	2.6507880859375	1.762684844970703	0.2081360702514649	2.807286499023437	1.803051208496094	0.03167515754699707	2.854278076171875	1.878509948730469	-0.02418046474456787
137	4.533334	2.378417114257813	1.195189613342285	0.5135548858642578	2.3454375	1.373207321166992	0.50120068359375	2.318734375	1.515421524047851	0.4906020965576172	2.334839721679687	1.732226318359375	0.5288926086425781	2.31029345703125	1.693731384277344	0.5487345275878907	2.217317749023437	1.700104827880859	0.6598371887207031	2.061960693359375	1.731509460449219	0.8920578002929687	1.927468994140625	1.757863525390625	1.084156433105469	1.916790832519531	1.824817016601562	1.1524970703125	1.852035034179687	1.766637329101563	1.147926879882812	1.887209045410156	1.782006011962891	1.200028991699219	2.355576416015625	1.698699645996094	0.4978559265136718	2.438357299804688	1.71629638671875	0.39437255859375	2.65040576171875	1.763689392089844	0.2079444122314453	2.800088500976563	1.806580413818359	0.02670172882080078	2.837416137695312	1.882250366210938	-0.03562585830688476
138	4.566666999999999	2.378477661132813	1.195470413208008	0.5131857299804687	2.344995727539063	1.37329621887207	0.5004579620361328	2.318038330078125	1.515385818481445	0.4897351989746094	2.33531787109375	1.731715393066406	0.5293874206542969	2.310730712890625	1.693229370117188	0.5491176452636719	2.218107666015625	1.700999206542969	0.6604729919433594	2.062607055664063	1.733845306396484	0.8922165832519531	1.924615478515625	1.761704803466797	1.081371643066406	1.912433776855469	1.828537567138672	1.149223937988281	1.843082275390625	1.768445739746094	1.151265747070312	1.884770202636719	1.780962860107422	1.19751953125	2.35571484375	1.698320831298828	0.4979999542236329	2.437555419921875	1.71662841796875	0.3939032440185547	2.6469228515625	1.764371215820312	0.2049505462646484	2.7982412109375	1.807070892333984	0.02513668727874756	2.834825805664063	1.882841766357422	-0.03737861251831055
139	4.6	2.380830810546875	1.197334983825684	0.5136493835449218	2.347738159179688	1.374728729248047	0.4999855499267578	2.321543823242187	1.516611892700195	0.4891615600585937	2.33944921875	1.732947814941406	0.5262105712890625	2.314513061523438	1.694873168945312	0.5461146240234376	2.22118115234375	1.705460174560547	0.6562782287597656	2.058878295898437	1.73923583984375	0.8824584045410157	1.918046875	1.768091156005859	1.068794799804687	1.919350830078125	1.828838684082031	1.141653930664063	1.819754028320312	1.804553100585938	1.136528076171875	1.853516052246094	1.809574676513672	1.178648986816406	2.359967163085937	1.699152069091797	0.4955281677246094	2.445373046875	1.720735168457031	0.3954816436767578	2.644916748046875	1.769030029296875	0.1967756881713867	2.7947724609375	1.810909149169922	0.01624477100372314	2.837443359375	1.891377502441406	-0.0325789737701416
140	4.633334	2.381379638671875	1.198722831726074	0.513602294921875	2.349262817382813	1.376331344604492	0.4996927795410156	2.323395263671875	1.518256896972656	0.4881888885498047	2.34075439453125	1.734793548583984	0.5243404541015625	2.316134155273438	1.696695983886719	0.5445973815917968	2.224788208007812	1.708518585205078	0.6564555358886719	2.0565107421875	1.740639190673828	0.8785684814453125	1.912745178222656	1.767757568359375	1.062976867675781	1.932549194335937	1.82651171875	1.133636901855469	1.826202880859375	1.806983306884766	1.146474487304687	1.857082763671875	1.807414245605469	1.176993835449219	2.36115185546875	1.700964904785156	0.4935905914306641	2.446654174804688	1.720350311279297	0.3931313323974609	2.648180541992188	1.773020263671875	0.19741650390625	2.78811376953125	1.821895446777344	0.01066084384918213	2.825922973632812	1.902092498779297	-0.04548826599121094
141	4.666667	2.3811669921875	1.199314102172852	0.5134852905273437	2.348932495117188	1.376792709350586	0.4995388793945312	2.323399291992188	1.518720886230469	0.4883872985839844	2.340936157226563	1.735091705322266	0.5247116394042969	2.316322143554688	1.6970078125	0.54496337890625	2.224327514648437	1.708548492431641	0.6562923889160156	2.056612670898438	1.74180307006836	0.8784637451171875	1.912455871582031	1.769884063720703	1.06223388671875	1.926847106933594	1.828366546630859	1.136508544921875	1.822237731933594	1.807806243896484	1.148221984863281	1.848565368652344	1.808811584472656	1.172224548339844	2.36127001953125	1.701302764892578	0.4939074096679688	2.446526489257812	1.722512725830078	0.39386572265625	2.64285546875	1.778030548095703	0.193995719909668	2.78154443359375	1.827915649414062	0.006790600299835204	2.816986572265625	1.904914916992188	-0.0554068603515625
142	4.699999999999999	2.381589599609375	1.199648262023926	0.5137980651855469	2.349043701171875	1.377132614135742	0.4997365417480469	2.323229736328125	1.519064758300781	0.4884568176269531	2.342292602539063	1.735271423339844	0.5254819030761719	2.317423706054687	1.697268829345703	0.5456373901367187	2.225740844726563	1.709596099853516	0.6571696166992187	2.056527221679687	1.742069244384766	0.8784498901367188	1.909887084960937	1.769467041015625	1.060442565917969	1.91239697265625	1.833482421875	1.131074157714844	1.811854064941406	1.802047729492188	1.138768371582031	1.841489562988281	1.813879425048828	1.167528747558594	2.36237646484375	1.701440002441406	0.4945409240722656	2.447994506835937	1.722648956298828	0.3947418823242188	2.643297241210937	1.777942443847656	0.1936259002685547	2.780906982421875	1.827895935058594	0.005514757633209228	2.815900756835938	1.904725555419922	-0.05714591979980468
143	4.733333999999999	2.381693359375	1.200396591186523	0.5136943664550782	2.348615112304687	1.377682678222656	0.4995984649658203	2.322417724609375	1.519462707519531	0.4882831115722656	2.341689819335937	1.735554565429688	0.5251540832519531	2.316851806640625	1.697589691162109	0.5453572998046875	2.224646850585938	1.708944641113281	0.6565041198730468	2.0538505859375	1.740586486816406	0.8765336608886718	1.906015991210937	1.767460601806641	1.05753466796875	1.916201538085938	1.824821563720703	1.131915893554687	1.811340515136719	1.799312072753906	1.138396362304688	1.850261352539063	1.805792266845703	1.167766052246094	2.3616748046875	1.701722564697266	0.4942125244140625	2.446465698242188	1.722963958740234	0.3937814483642578	2.641563354492187	1.779083526611328	0.1928908081054688	2.775665161132812	1.830156585693359	0.002703694820404053	2.812712524414063	1.907256256103516	-0.05840437698364258
144	4.766667	2.380327758789063	1.199593795776367	0.5136536254882813	2.347914184570313	1.376793258666992	0.4997667236328125	2.321806884765625	1.518385559082031	0.4882857055664063	2.338991088867187	1.734535339355469	0.5243459167480469	2.314480712890625	1.696475982666016	0.5446158447265625	2.223281494140625	1.708415710449219	0.6562202453613282	2.051474243164062	1.740849273681641	0.8748485107421875	1.902720031738281	1.768384826660156	1.054635131835937	1.912043151855469	1.826333709716797	1.128281311035156	1.808686279296875	1.799389678955078	1.138749206542969	1.846207641601562	1.80467236328125	1.165479553222656	2.359337036132812	1.700799194335938	0.4936088409423828	2.443908203125	1.722449188232422	0.3933604583740234	2.63864453125	1.777365814208984	0.1922947998046875	2.768808959960937	1.827207611083984	-0.0004911904931068421	2.809027587890625	1.907769226074219	-0.0542902889251709
145	4.799999999999999	2.380579956054687	1.198778480529785	0.5150214843750001	2.349165771484375	1.375741165161133	0.5010585632324218	2.324846435546875	1.517414428710937	0.4906197967529297	2.341440063476562	1.733272338867188	0.5259753112792969	2.317040893554688	1.695292297363281	0.5462825317382812	2.224478881835938	1.708477630615234	0.6561994934082032	2.054130004882813	1.739241088867187	0.8754276123046875	1.900189147949219	1.766508728027344	1.049948303222656	1.900308227539063	1.839289337158203	1.113599426269531	1.807439453125	1.792501678466797	1.13213525390625	1.839918884277344	1.809684020996094	1.155400451660156	2.361865112304688	1.69956201171875	0.495433837890625	2.44614208984375	1.722746704101562	0.3955199584960938	2.637953735351562	1.777377014160156	0.1924519271850586	2.75985400390625	1.828985137939453	-0.004671981632709503	2.799296508789062	1.910996948242188	-0.05668509292602539
146	4.833333999999999	2.379830444335937	1.19835181427002	0.5145488891601562	2.34810791015625	1.375646606445313	0.5007960968017579	2.32316015625	1.517489379882812	0.4901137084960938	2.340773559570312	1.733512908935547	0.5265108642578125	2.316323486328125	1.695453643798828	0.5468351745605469	2.2254150390625	1.708705505371094	0.6586050415039062	2.048116149902344	1.737221435546875	0.8733650512695312	1.891579467773437	1.762293334960938	1.046495361328125	1.897156372070313	1.845045684814453	1.097438598632813	1.806111877441406	1.798175689697266	1.129822570800781	1.830729919433594	1.809386596679687	1.147308654785156	2.360924682617187	1.699814178466797	0.4955989074707031	2.444737182617188	1.722269134521484	0.3948446044921875	2.636640869140625	1.776126068115234	0.1908824996948242	2.75917236328125	1.828431060791015	-0.00624972128868103	2.801942138671875	1.910287414550781	-0.05607964324951172
147	4.866667	2.3806787109375	1.198814270019531	0.5146205749511719	2.349043212890625	1.375969924926758	0.5007886962890625	2.324440185546875	1.517773468017578	0.4902624969482422	2.343329956054688	1.733828826904297	0.5251075134277343	2.318622192382812	1.69608432006836	0.545641082763672	2.228172607421875	1.708872863769531	0.6576820373535157	2.048043518066406	1.737786163330078	0.8697189636230469	1.888504150390625	1.763323150634766	1.039809692382812	1.871671630859375	1.843379119873047	1.091654724121094	1.791272399902344	1.782538421630859	1.118995788574219	1.819532531738281	1.795861694335938	1.137406494140625	2.363310180664063	1.699806182861328	0.4945041351318359	2.448855346679688	1.722327362060547	0.3953885192871094	2.636118530273437	1.776729187011719	0.1875858306884766	2.753404418945312	1.829275512695312	-0.01241932535171509	2.808038940429688	1.905218597412109	-0.05916781806945801
148	4.9	2.381931762695312	1.198319534301758	0.5149041748046875	2.350939697265625	1.375681106567383	0.5015255889892578	2.327256958007812	1.517736602783203	0.4917579803466797	2.346726806640625	1.733633239746094	0.527594482421875	2.321908813476562	1.695856994628906	0.5479544982910156	2.229353637695312	1.706306640625	0.6586171875	2.046617431640625	1.736866027832031	0.8682793273925782	1.886526550292969	1.763683807373047	1.037818969726563	1.875394348144531	1.840668792724609	1.095208129882812	1.781927490234375	1.7927353515625	1.120541259765625	1.808130004882813	1.796112884521484	1.133426513671875	2.36662451171875	1.699683959960938	0.496835693359375	2.4510576171875	1.721276519775391	0.3964775390625	2.63081298828125	1.776349578857422	0.1823011856079101	2.75176708984375	1.827099395751953	-0.01597135877609253	2.80110888671875	1.905759155273437	-0.06462041664123536
149	4.933334	2.381487182617188	1.198453857421875	0.514632568359375	2.350765869140625	1.376311019897461	0.5014000396728515	2.327197265625	1.518747009277344	0.4915972900390625	2.346695556640625	1.734785217285156	0.5293868103027344	2.32182568359375	1.696763793945313	0.549468017578125	2.229988891601562	1.705286102294922	0.6612395324707031	2.043428100585937	1.737328369140625	0.8681991577148438	1.88023046875	1.765625213623047	1.035360473632813	1.861762390136719	1.830777709960937	1.102459594726563	1.78405322265625	1.795095977783203	1.067798156738281	1.790320129394531	1.798297302246094	1.122986938476563	2.366640014648437	1.701020416259766	0.4982608489990235	2.451532104492188	1.721357208251953	0.3976895294189453	2.629439331054687	1.773042602539062	0.1803200988769531	2.745972900390625	1.822870819091797	-0.02134056377410889	2.795258178710937	1.900903289794922	-0.06764586448669434
150	4.966666999999999	2.381218994140625	1.198114395141602	0.51454638671875	2.350861083984375	1.375921783447266	0.5014545898437499	2.327237426757812	1.518228485107422	0.4914764251708985	2.349218505859375	1.733506469726563	0.5315060424804687	2.323963012695312	1.695577484130859	0.5512080078125	2.230509399414062	1.704565490722656	0.6614820861816406	2.040785095214844	1.737769927978515	0.86505078125	1.876084533691406	1.767126129150391	1.030311706542969	1.854394775390625	1.829194641113281	1.096832580566406	1.767610107421875	1.794454803466797	1.068688842773438	1.782479370117187	1.794520416259766	1.114814025878906	2.368724487304688	1.699868560791016	0.5000118408203125	2.451476440429688	1.720673736572266	0.3978921661376953	2.627060302734375	1.770929016113281	0.1787941665649414	2.740869873046875	1.820874969482422	-0.02380258560180664	2.792574951171875	1.897608062744141	-0.06894982337951661
151	5	2.381382934570312	1.197406837463379	0.5140662536621095	2.3510458984375	1.375046615600586	0.5011383666992187	2.327737182617188	1.517289276123047	0.4916131439208984	2.347621459960937	1.732652252197266	0.5311250610351563	2.322514892578125	1.69460107421875	0.5506812438964843	2.228177001953125	1.703904113769531	0.6600038146972655	2.036476623535156	1.735266662597656	0.8616577453613281	1.86678515625	1.764168884277344	1.021194213867187	1.858641174316406	1.835190551757812	1.08628369140625	1.757006591796875	1.796783905029297	1.095885559082031	1.775927368164063	1.790355590820313	1.107792053222656	2.36765869140625	1.699125	0.4999613952636719	2.4514052734375	1.721100524902344	0.3990315856933594	2.627816772460937	1.769838043212891	0.1805180816650391	2.737315673828125	1.819287689208984	-0.02427273941040039	2.785655029296875	1.895725494384766	-0.07170514678955078
152	5.033334	2.381836547851563	1.196580635070801	0.5139332275390625	2.351320678710938	1.37409634399414	0.5009302062988281	2.328013549804687	1.516276214599609	0.4914641876220703	2.348368286132812	1.731516540527344	0.5306793518066406	2.323156494140625	1.693573089599609	0.55024462890625	2.22841552734375	1.702867218017578	0.6591228332519532	2.03446484375	1.733650207519531	0.8585036315917969	1.862640502929688	1.761880310058594	1.015699554443359	1.849086791992188	1.832082427978516	1.081256286621094	1.747738403320312	1.791854614257812	1.086692077636719	1.765288208007812	1.784430572509766	1.095335510253906	2.368351440429687	1.697920196533203	0.4996066436767578	2.452624389648438	1.719403991699219	0.3990522766113281	2.625398193359375	1.769824066162109	0.1780461196899414	2.732909301757812	1.819680145263672	-0.0274275484085083	2.7831591796875	1.893004760742187	-0.07537663269042968
153	5.066666999999999	2.380875610351563	1.196308044433594	0.5143017578125	2.349172607421875	1.373189163208008	0.5005415802001953	2.325881958007812	1.51510871887207	0.4912593688964844	2.343625	1.730338470458984	0.5296585998535156	2.318857666015625	1.692253601074219	0.5492797241210937	2.226137451171875	1.702162963867188	0.6593025817871094	2.029816711425781	1.732609649658203	0.8556053771972656	1.85541064453125	1.760310577392578	1.009469696044922	1.837220092773438	1.829685729980469	1.074773193359375	1.736638305664063	1.788470642089844	1.079585205078125	1.759343627929687	1.781780120849609	1.092342346191406	2.364026000976563	1.696911254882813	0.4988012390136718	2.448573364257812	1.718039093017578	0.3987179870605468	2.622854248046875	1.767013488769531	0.1794005813598633	2.725641479492188	1.817294464111328	-0.02749973106384277	2.77159375	1.892296478271484	-0.07878870391845702
154	5.1	2.380317504882813	1.196724578857422	0.51497705078125	2.34931103515625	1.373857620239258	0.5024601593017579	2.326270263671875	1.515887939453125	0.4940150909423828	2.346795166015625	1.730916076660156	0.5325005493164063	2.321605834960938	1.693105285644531	0.5521628112792969	2.228973876953125	1.703395751953125	0.6624522399902344	2.029113586425781	1.72921401977539	0.855864227294922	1.847281677246094	1.755611358642578	1.000427062988281	1.824407897949219	1.823650817871094	1.066109802246094	1.725166870117187	1.783651062011719	1.078461608886719	1.746069763183594	1.773598022460937	1.079600891113281	2.366697631835938	1.697261993408203	0.5015700225830078	2.451288696289062	1.717650085449219	0.401193603515625	2.621796997070312	1.761843292236328	0.1788388748168945	2.721201416015625	1.815310791015625	-0.02779095268249512	2.771523681640625	1.8832080078125	-0.08052317810058593
155	5.133334	2.380611938476562	1.196705047607422	0.5142898254394531	2.34944873046875	1.373939224243164	0.501715072631836	2.326606567382813	1.516117218017578	0.4935800018310547	2.346181884765625	1.731463562011719	0.5318175354003907	2.320784301757812	1.693622009277344	0.5512166748046875	2.2276826171875	1.702943511962891	0.6611859130859374	2.023166809082031	1.724783416748047	0.8503710021972657	1.835863708496094	1.750039337158203	0.9893621520996094	1.809934020996094	1.814138397216797	1.056351013183594	1.711905517578125	1.774171417236328	1.071541259765625	1.727040893554687	1.769680450439453	1.067086486816406	2.366586303710937	1.697741333007813	0.5012538299560547	2.453970703125	1.719289367675781	0.4033893737792969	2.618431762695312	1.75760595703125	0.175520637512207	2.716286499023437	1.805614562988281	-0.03309450054168701	2.761791625976563	1.8690087890625	-0.08615701293945313
156	5.166667	2.380064208984375	1.195183380126953	0.5146140747070312	2.348902709960937	1.372330307006836	0.5009156494140625	2.326913208007812	1.514645263671875	0.4925408172607422	2.348524169921875	1.729860015869141	0.5301778564453126	2.3229189453125	1.692268798828125	0.5498065490722657	2.229236328125	1.701971557617187	0.6593549499511718	2.02418115234375	1.722947692871094	0.8478967285156249	1.840400329589844	1.74683560180664	0.9914543762207031	1.807603271484375	1.810641265869141	1.056643798828125	1.70886572265625	1.774579650878906	1.067737426757812	1.73793310546875	1.771547271728516	1.074534362792969	2.368468627929688	1.695921234130859	0.49957568359375	2.456005249023438	1.716593780517578	0.4016118621826172	2.613054077148437	1.756493743896484	0.1682115859985351	2.714216674804688	1.801592987060547	-0.04018260955810547	2.755843139648437	1.860833099365234	-0.1002670860290527
157	5.199999999999999	2.381304077148438	1.196818305969238	0.5143622436523438	2.350899169921875	1.374242935180664	0.4993921661376953	2.331054321289063	1.517081176757813	0.491549072265625	2.355714965820312	1.732197692871094	0.5292519226074219	2.32976416015625	1.694892517089844	0.5490937194824219	2.2348779296875	1.704134033203125	0.6580350646972657	2.031443359375	1.716201873779297	0.8497874755859376	1.848930847167969	1.733145263671875	0.9952441406250001	1.78867333984375	1.780380706787109	1.046561218261719	1.684575317382813	1.764288452148437	1.069468200683594	1.742522216796875	1.752705017089844	1.050272644042969	2.3750068359375	1.697984649658203	0.498404541015625	2.462094360351562	1.718922637939453	0.399822265625	2.6150537109375	1.752907775878906	0.162173210144043	2.713985229492188	1.788870544433594	-0.04963533401489258	2.754971069335937	1.846042694091797	-0.1133540115356445
158	5.233333999999999	2.382894775390625	1.197059303283691	0.5142447509765624	2.350063842773437	1.375122940063477	0.4987489624023438	2.329876953125	1.518875305175781	0.4919314880371094	2.35825537109375	1.733869140625	0.5345553894042969	2.3314296875	1.696384124755859	0.5535956115722657	2.234523559570313	1.703542175292969	0.662051483154297	2.022147521972656	1.711848297119141	0.8467711486816406	1.836489013671875	1.722397857666016	0.9922696838378906	1.776797058105469	1.762964324951172	1.0518447265625	1.679770812988281	1.730409057617188	1.077516723632812	1.711293823242187	1.72672802734375	1.047047485351563	2.377187744140625	1.699814483642578	0.5028886260986328	2.463317504882813	1.716503753662109	0.4015710296630859	2.6143251953125	1.740976043701172	0.1595048751831055	2.711434448242187	1.770232360839844	-0.05562902641296387	2.753564208984375	1.828925720214844	-0.1179837646484375
159	5.266667	2.382594116210938	1.196996757507324	0.5135941772460937	2.350398193359375	1.375655502319336	0.5003901672363281	2.328926635742187	1.519437652587891	0.4939120330810547	2.357320678710937	1.734789154052734	0.5363201904296875	2.33058642578125	1.697264526367187	0.5555297241210937	2.234727783203125	1.703818817138672	0.6649096069335938	2.018361999511719	1.704013610839844	0.8456563110351563	1.828268310546875	1.707160430908203	0.9861841125488281	1.771398254394531	1.741605041503906	1.055110107421875	1.66974560546875	1.718645172119141	1.044671569824219	1.706985168457031	1.707873809814453	1.052522827148437	2.376165893554687	1.700658050537109	0.5045498504638672	2.461919799804687	1.714480407714844	0.4022871551513671	2.614337768554687	1.731130157470703	0.1602853469848633	2.706521850585937	1.758038146972656	-0.05690365600585938	2.746695922851562	1.816781982421875	-0.1171971473693848
160	5.299999999999999	2.383224975585938	1.198149963378906	0.5139133605957031	2.349765991210937	1.376886520385742	0.4978265991210937	2.328390747070312	1.521057006835937	0.4900200805664062	2.362015258789063	1.73596923828125	0.53350439453125	2.334556030273438	1.698854949951172	0.5527886352539062	2.237802734375	1.706168334960938	0.6620946655273438	2.018579833984375	1.702827819824219	0.8405181579589844	1.825407897949219	1.703544219970703	0.9781008605957031	1.769893432617188	1.733076446533203	1.049983581542969	1.665329467773438	1.713915130615234	1.064822143554688	1.703035217285156	1.705229888916016	1.046262268066406	2.37986328125	1.701528503417969	0.5012912750244141	2.464866455078125	1.714791320800781	0.3977872009277343	2.611938110351562	1.726097869873047	0.1507440795898438	2.709053833007812	1.743668640136719	-0.06712698745727538	2.750496704101562	1.800305541992187	-0.1295691909790039
161	5.333333999999999	2.386193115234375	1.198430038452148	0.5135853576660157	2.351430419921875	1.376819259643555	0.4976329040527344	2.3301103515625	1.520973754882812	0.4910313720703125	2.36084716796875	1.736007415771484	0.5350823364257813	2.333690673828125	1.698562347412109	0.5540469055175781	2.238462524414063	1.702942352294922	0.6645774536132812	2.019190002441406	1.693485076904297	0.8421567687988281	1.82633642578125	1.68952197265625	0.9800755920410156	1.789534301757812	1.729824890136719	1.053685729980469	1.688999816894531	1.701174133300781	1.063499206542969	1.698000854492188	1.689562622070313	1.032244995117187	2.37933837890625	1.701871551513672	0.5030123443603516	2.466401245117187	1.715795074462891	0.4014365692138672	2.613044189453125	1.716293273925781	0.1545177307128906	2.704393310546875	1.726525085449219	-0.06559416961669923	2.753770751953125	1.780044494628906	-0.1299666366577149
162	5.366667	2.382963623046875	1.199741302490235	0.515903564453125	2.349291625976562	1.377095230102539	0.4986659240722656	2.329030151367188	1.520483795166016	0.4912657318115234	2.359462524414063	1.734677185058594	0.5337763671875	2.332229736328125	1.697587463378906	0.552656005859375	2.238567749023438	1.703736175537109	0.66330615234375	2.021010986328125	1.686553253173828	0.8396920776367187	1.825530456542969	1.678877899169922	0.9710703735351562	1.803316528320313	1.719135498046875	1.052428344726563	1.699625244140625	1.686572235107422	1.048775329589844	1.71937109375	1.661944732666016	1.042636962890625	2.378106689453125	1.700476593017578	0.5023098144531249	2.467498046875	1.71520068359375	0.4039640045166015	2.61296435546875	1.709920288085937	0.1582251663208008	2.703116821289063	1.713863311767578	-0.06098189163208008	2.763284057617188	1.755163177490235	-0.1159445686340332
163	5.4	2.38371435546875	1.202007286071777	0.5131244506835937	2.349501586914062	1.378907333374023	0.494682846069336	2.329892333984375	1.522197692871094	0.4870831756591797	2.361953979492188	1.735766754150391	0.5295434875488281	2.334692626953125	1.698865966796875	0.5485812683105469	2.243004760742187	1.702882904052734	0.6606304321289063	2.028814880371094	1.673018280029297	0.8382030334472657	1.833164672851562	1.657637878417969	0.9679261169433594	1.813789001464844	1.691207214355469	1.055171325683594	1.713482116699219	1.65006201171875	1.045862609863281	1.727598266601563	1.63043701171875	1.04592041015625	2.380095458984375	1.701572875976562	0.4979214172363281	2.470395263671875	1.716920989990234	0.4007746734619141	2.611289794921875	1.702120147705078	0.1530329742431641	2.706304321289062	1.695872406005859	-0.06438383102416992	2.750151611328125	1.7470673828125	-0.1296028900146484
164	5.433334	2.3841826171875	1.200083335876465	0.5118127746582031	2.351466186523437	1.376401275634766	0.4927547149658203	2.332216796875	1.519027282714844	0.48415478515625	2.359461059570313	1.732612091064453	0.5245500488281249	2.33297265625	1.695481170654297	0.5436724548339844	2.24398779296875	1.699860534667969	0.6572026672363281	2.03307763671875	1.662156768798828	0.8351549377441406	1.838875732421875	1.641028198242187	0.9637280273437501	1.836994873046875	1.690830047607422	1.0455263671875	1.745605590820313	1.636092590332031	1.043026428222656	1.73703564453125	1.622143035888672	1.046661499023438	2.378413940429687	1.698689544677734	0.4935327453613281	2.470934448242188	1.717217224121094	0.4001033020019531	2.614644653320313	1.694207794189453	0.1562619400024414	2.707196044921875	1.682212005615234	-0.06038647079467774	2.760172241210937	1.731861938476563	-0.1193748397827148
165	5.466666999999999	2.384284301757813	1.205906478881836	0.5114637145996094	2.35118212890625	1.383232040405273	0.4910555877685547	2.331995361328125	1.526801727294922	0.4815766448974609	2.365905517578125	1.740518859863281	0.5244539794921875	2.338464233398438	1.703694061279297	0.5436278686523437	2.247790161132813	1.704433685302734	0.6571748352050781	2.040019470214844	1.654288909912109	0.8385111389160156	1.845103210449219	1.624298675537109	0.9672291259765625	1.839352355957031	1.64972265625	1.057598327636719	1.737658447265625	1.60815625	1.057287048339844	1.740698303222656	1.611730529785156	1.057088012695313	2.383626342773438	1.706184722900391	0.4925486145019531	2.476414184570312	1.716981140136719	0.3969203338623047	2.619131103515625	1.683626312255859	0.1517365036010742	2.712948486328125	1.664431488037109	-0.06598701858520507	2.756142211914062	1.71462353515625	-0.1345882034301758
166	5.5	2.382280883789062	1.207139007568359	0.5122076416015625	2.347964721679688	1.383932250976562	0.491761215209961	2.328537231445313	1.527269592285156	0.4827896118164062	2.36174658203125	1.740723419189453	0.5252783508300781	2.334715942382813	1.703844635009766	0.5446889648437501	2.246960693359375	1.705856719970703	0.660076171875	2.040786010742187	1.650570556640625	0.8411054992675782	1.850052551269531	1.610494995117187	0.9733348693847657	1.841593139648438	1.629105285644531	1.065800354003906	1.741946411132812	1.586137451171875	1.058352844238281	1.74504638671875	1.589151763916016	1.061647766113281	2.379303588867187	1.706538208007812	0.4932484436035156	2.471049682617187	1.7163779296875	0.3965969390869141	2.618449829101563	1.680291015625	0.1548383560180664	2.717501342773438	1.655261505126953	-0.05974527740478516	2.767186279296875	1.701586090087891	-0.1321600494384766
167	5.533334	2.382692138671875	1.206053245544433	0.5101307067871094	2.34852734375	1.382435882568359	0.4911259460449219	2.328342651367187	1.525219543457031	0.4827046966552734	2.359723876953125	1.738384613037109	0.5246314392089844	2.332773803710937	1.701528839111328	0.5438118286132813	2.245639282226563	1.705243957519531	0.6588320007324219	2.044697875976563	1.638973358154297	0.8406907348632813	1.85636083984375	1.589481353759766	0.9715829772949218	1.825942993164062	1.608805114746094	1.062076599121094	1.7338408203125	1.553099517822266	1.066806823730469	1.755693054199219	1.566937530517578	1.069678405761719	2.377785888671875	1.704287719726563	0.4930317230224609	2.472137084960937	1.717533111572266	0.4000764312744141	2.625026977539062	1.674812194824219	0.1637422790527344	2.732309692382812	1.644169891357422	-0.04558445549011231	2.779260864257813	1.689291595458984	-0.1226342926025391
168	5.566666999999999	2.383146728515625	1.204676765441894	0.5111244506835937	2.349139404296875	1.380652206420899	0.4911896362304687	2.328944213867187	1.523126281738281	0.4819091644287109	2.3561298828125	1.736484069824219	0.5237123413085938	2.329540405273438	1.699317504882813	0.5425157165527343	2.242139282226562	1.700637878417969	0.656512451171875	2.045007934570313	1.632377136230469	0.8414567260742187	1.862046997070312	1.581242218017578	0.978584228515625	1.830416931152344	1.603546264648438	1.067768615722656	1.735001708984375	1.552950408935547	1.080056030273437	1.7612646484375	1.567320190429688	1.077897827148437	2.375200561523438	1.702662170410156	0.4925513000488281	2.471045532226563	1.718224029541016	0.4019161682128907	2.630328491210937	1.672162872314453	0.1710830459594727	2.740547241210938	1.637270294189453	-0.03537798881530761	2.79901220703125	1.681370971679687	-0.1011965942382813
169	5.6	2.38185546875	1.204049652099609	0.5107384338378906	2.348026977539063	1.37995571899414	0.4913936309814453	2.3270009765625	1.522125	0.4814911499023438	2.353813110351562	1.735519592285156	0.5228905944824218	2.327372314453125	1.698344970703125	0.5417965087890625	2.241662231445313	1.702014434814453	0.6564654235839844	2.056664733886719	1.623821838378906	0.848342041015625	1.873162292480469	1.573690124511719	0.9840034790039063	1.842434814453125	1.601980194091797	1.071619812011719	1.750340637207031	1.546561309814453	1.088040405273437	1.78371826171875	1.562656433105469	1.090567932128906	2.372861450195312	1.701700164794922	0.4917554779052734	2.468559692382812	1.718567657470703	0.4014578094482422	2.635685546875	1.669686462402344	0.1772191543579102	2.751617919921875	1.632161895751953	-0.02530575752258301	2.810703002929688	1.677278503417969	-0.08726557159423828
170	5.633334	2.381265380859375	1.202905342102051	0.5138105468750001	2.346839477539063	1.378131805419922	0.4937232818603515	2.323596801757812	1.519420806884765	0.4817852478027344	2.3486845703125	1.732390869140625	0.5234502258300782	2.322464965820313	1.695108673095703	0.5421158447265625	2.235911743164062	1.697549774169922	0.6559976806640625	2.059870971679688	1.617798736572265	0.8548705749511718	1.883430297851562	1.564878173828125	0.9973337402343749	1.850786987304688	1.604524780273437	1.079078063964844	1.764187133789062	1.54317074584961	1.102085510253906	1.792565795898438	1.566044830322266	1.103009033203125	2.368072509765625	1.698827575683594	0.492470947265625	2.464421630859375	1.716290802001953	0.4036655578613281	2.639547485351562	1.668771911621094	0.1861915283203125	2.76774365234375	1.633244018554687	-0.008841126441955567	2.82824658203125	1.665714935302734	-0.07352433013916015
171	5.666667	2.38209619140625	1.201310668945312	0.5126748962402343	2.347830932617188	1.376442794799805	0.492376708984375	2.325615966796875	1.517873748779297	0.4810629577636719	2.34962841796875	1.731323577880859	0.5203365783691406	2.32363525390625	1.694113586425781	0.5394315795898438	2.236796997070313	1.693670379638672	0.6527761840820312	2.061834838867187	1.619271148681641	0.8547153930664062	1.891911804199219	1.566453399658203	1.005359069824219	1.857494506835937	1.60462368774414	1.086635498046875	1.774743225097656	1.541231689453125	1.115291809082031	1.807360473632813	1.570158233642578	1.113948974609375	2.369148071289063	1.697553405761719	0.4897221069335937	2.466228637695313	1.712765197753906	0.4015131072998047	2.646166137695313	1.671465667724609	0.1866249542236328	2.781545043945313	1.63955810546875	-0.004054131507873535	2.84593408203125	1.67115283203125	-0.06589801406860352
172	5.699999999999999	2.382100219726563	1.201195472717285	0.5129394836425781	2.349240234375	1.37669091796875	0.4937621002197266	2.328454833984375	1.518407348632813	0.4837752685546875	2.352470092773437	1.732172882080078	0.5205991821289062	2.326495727539062	1.695165679931641	0.5400879211425782	2.23918359375	1.694771179199219	0.6531202392578125	2.064371704101562	1.623410430908203	0.8562389221191407	1.900013854980469	1.567613586425781	1.012184020996094	1.867011474609375	1.609252838134766	1.092647338867188	1.783943298339844	1.548531524658203	1.127777770996094	1.82614501953125	1.581196166992187	1.124951293945313	2.371966918945312	1.698111083984375	0.4904043731689453	2.467378784179687	1.711303802490234	0.4001264190673828	2.650953857421875	1.67588427734375	0.187159294128418	2.796122192382812	1.647511383056641	0.003044052124023438	2.858170654296875	1.686037109375	-0.05141205978393554
173	5.733333999999999	2.383031494140625	1.199026077270508	0.5131248168945313	2.349672607421875	1.374592102050781	0.4930019073486328	2.328366577148437	1.516379302978516	0.4820105590820313	2.35218505859375	1.730225463867187	0.5200236206054687	2.326140258789063	1.693055267333984	0.5392489929199219	2.23483154296875	1.688962219238281	0.6496007385253906	2.066196411132813	1.623176147460938	0.8606170349121094	1.909526123046875	1.569900329589844	1.02581298828125	1.872582702636719	1.6159296875	1.102473327636719	1.7915390625	1.556104217529297	1.143935180664063	1.825156127929688	1.589999572753906	1.134134887695313	2.37181396484375	1.696291137695312	0.4897035980224609	2.46671630859375	1.707745941162109	0.3988484802246094	2.656157592773438	1.681741729736328	0.1892324981689453	2.807740478515625	1.661034576416016	0.008631664276123045	2.873255615234375	1.697547882080078	-0.04786277389526367
174	5.766667	2.38286572265625	1.20168775177002	0.510152587890625	2.347919799804687	1.377503494262695	0.4898822479248047	2.326168090820312	1.519702178955078	0.479519546508789	2.349366821289062	1.734351318359375	0.5167029418945313	2.323859375	1.696946197509765	0.5366408081054688	2.233275268554688	1.691908447265625	0.6485381469726563	2.070916137695312	1.631952026367188	0.8667654418945312	1.915638671875	1.584327575683594	1.035845458984375	1.885138000488281	1.634459197998047	1.113185607910156	1.79734521484375	1.58734439086914	1.15790966796875	1.832186584472656	1.592327972412109	1.145775939941406	2.368701904296875	1.700401519775391	0.4859232788085938	2.4601962890625	1.709154144287109	0.3902310638427734	2.653823974609375	1.695497192382812	0.1820502624511719	2.805218383789063	1.684267700195313	-0.0004605345726013182	2.863333862304688	1.728314605712891	-0.07025206756591797
175	5.799999999999999	2.383623901367187	1.200350708007813	0.5101938781738281	2.348472778320312	1.376245651245117	0.4879626312255859	2.327771240234375	1.518862915039062	0.4770750579833984	2.353031494140625	1.733520324707031	0.5152195739746094	2.327107421875	1.696202758789062	0.5350164794921874	2.234709106445313	1.689615875244141	0.6461187438964844	2.07192138671875	1.640305389404297	0.8673483276367188	1.916980529785156	1.601095123291016	1.03945263671875	1.88761962890625	1.645367767333984	1.1210673828125	1.796289978027344	1.597261260986328	1.157490112304687	1.838607238769531	1.596491088867187	1.1516025390625	2.372098510742187	1.699458831787109	0.4842649841308594	2.462440673828125	1.707960357666016	0.3873495788574218	2.660959594726562	1.6991982421875	0.1827253189086914	2.816013671875	1.692281188964844	0.002488768815994262	2.871060791015625	1.748144439697266	-0.06316003036499024
176	5.833333999999999	2.383443237304688	1.201589393615723	0.5102311706542968	2.3489375	1.377829711914063	0.4879658813476563	2.329157348632813	1.520775177001953	0.4773765563964844	2.354608032226563	1.735918182373047	0.5147803039550781	2.3286591796875	1.698632049560547	0.534783447265625	2.233845092773437	1.692997833251953	0.6441940307617187	2.067880249023437	1.651597137451172	0.8654862365722656	1.914517761230469	1.617716674804687	1.040656066894531	1.886141418457031	1.686536071777344	1.102582214355469	1.802831909179687	1.634405090332031	1.151078430175781	1.834242126464844	1.624611602783203	1.147944213867187	2.37364208984375	1.701669708251953	0.4838650512695313	2.463921752929688	1.709039245605469	0.386373291015625	2.66467431640625	1.71196044921875	0.1834718399047852	2.811806274414063	1.716525848388672	-0.003648788928985596	2.87047802734375	1.768469512939453	-0.06703898620605468
177	5.866667	2.384318725585937	1.200463500976563	0.5092011260986329	2.350394409179687	1.377019805908203	0.4860902557373047	2.331350830078125	1.52027587890625	0.4750226593017578	2.35838623046875	1.735958160400391	0.5101775512695312	2.332332275390625	1.698931915283203	0.5308096923828125	2.238562744140625	1.697141082763672	0.6417313537597656	2.06929248046875	1.662319946289063	0.8622198791503906	1.914703796386719	1.633535705566406	1.037761047363281	1.887941223144531	1.701909820556641	1.101319458007813	1.805451049804688	1.649326721191406	1.151112365722656	1.834822204589844	1.651380310058594	1.147554748535156	2.377013061523438	1.701277587890625	0.4793718109130859	2.466039306640625	1.709453338623047	0.3804681854248047	2.6670068359375	1.714451904296875	0.1773541107177734	2.813851318359375	1.720280853271484	-0.01008669948577881	2.869906982421875	1.767673126220703	-0.07316796875000001
178	5.9	2.385110717773437	1.198834167480469	0.5124501342773438	2.350523071289063	1.375418792724609	0.4922103118896485	2.3297197265625	1.518357330322266	0.4826055297851563	2.353730712890625	1.733505523681641	0.5212522888183593	2.327802612304688	1.695959808349609	0.5408778381347656	2.231433959960937	1.691673400878906	0.6491347351074219	2.057430786132812	1.668537322998047	0.8676825256347656	1.898716064453125	1.650600738525391	1.040522521972656	1.867985534667969	1.719017364501953	1.103096984863281	1.781314758300781	1.665489135742187	1.137688415527344	1.812602416992187	1.664931579589844	1.139494323730469	2.3732099609375	1.699515625	0.490315200805664	2.462436279296875	1.709818298339844	0.3918318786621094	2.65919775390625	1.725911865234375	0.1854197769165039	2.803700927734375	1.742420867919922	-0.003160712242126464	2.856081298828125	1.795102844238281	-0.06762245559692383
179	5.933334	2.384909912109375	1.19882315826416	0.5119665222167968	2.3521416015625	1.375979934692383	0.4934396362304687	2.331786743164062	1.519037994384766	0.4843169860839844	2.355268920898437	1.734324554443359	0.5228286437988281	2.32949267578125	1.696709625244141	0.5425379333496094	2.233487915039063	1.693868408203125	0.6512838745117187	2.052934875488281	1.676477020263672	0.8652638549804688	1.891206420898437	1.663404602050781	1.035721557617188	1.854586181640625	1.73423648071289	1.092058349609375	1.772578552246094	1.674125610351562	1.129099792480469	1.798225463867188	1.691688079833984	1.133441833496094	2.374777099609375	1.700362823486328	0.4918495330810547	2.463637817382812	1.711713348388672	0.3929693450927735	2.65401171875	1.729479370117188	0.1807355651855469	2.796230102539062	1.746924133300781	-0.009542924880981445	2.854724975585937	1.798502319335938	-0.06872863388061523
180	5.966666999999999	2.383810302734375	1.19897038269043	0.5119682922363281	2.351030883789063	1.375922241210938	0.4937202606201172	2.329672119140625	1.518592651367187	0.4839945678710937	2.350953002929688	1.733673126220703	0.5240852355957031	2.325509155273437	1.695691375732422	0.5434508056640626	2.230943359375	1.694076080322266	0.6531385803222656	2.046881286621094	1.679238494873047	0.8636195068359375	1.882361572265625	1.66825	1.031325988769531	1.852479736328125	1.745130157470703	1.081437133789062	1.766105346679688	1.690980682373047	1.120093322753906	1.792437866210937	1.691314666748047	1.127378723144531	2.370855346679687	1.70015283203125	0.4929265289306641	2.458397705078125	1.713402587890625	0.3933537139892578	2.650212524414062	1.729932708740234	0.1827474670410156	2.782167358398437	1.750004943847656	-0.01349023818969727	2.84353369140625	1.800849487304688	-0.06857618331909179
181	6	2.385919677734375	1.196978294372558	0.5126939086914062	2.354215454101563	1.376271896362305	0.4976494445800781	2.331253173828125	1.520195220947266	0.4877291412353515	2.355236572265625	1.736573486328125	0.5317122497558594	2.329341552734375	1.698169219970703	0.5508758239746094	2.235922485351562	1.695847747802735	0.663460693359375	2.041267944335937	1.689512512207031	0.8686790771484375	1.871096862792969	1.686233734130859	1.033937377929687	1.835684814453125	1.743656921386719	1.094941101074219	1.762423095703125	1.703671356201172	1.072453247070313	1.759944641113281	1.675541931152344	1.1018837890625	2.374724731445313	1.703003479003906	0.4994627227783203	2.460270629882813	1.713321166992188	0.3959261169433594	2.642992065429687	1.728515350341797	0.1739927520751953	2.767021484375	1.747116394042969	-0.03068390655517578	2.82650830078125	1.799647674560547	-0.0871839141845703
182	6.033334	2.386082275390625	1.196576286315918	0.5126557312011719	2.35445703125	1.3766787109375	0.4983701629638672	2.331696166992188	1.521277191162109	0.4890478210449219	2.35872265625	1.738573883056641	0.5316300964355469	2.332204833984375	1.70048876953125	0.5511665344238281	2.236423950195312	1.701899627685547	0.6626531982421875	2.036869750976563	1.694516296386719	0.864762939453125	1.858270568847656	1.691285278320313	1.02215771484375	1.812350524902344	1.736248413085938	1.083900512695313	1.728794555664062	1.709809997558594	1.068632995605469	1.741942810058594	1.701412628173828	1.100056884765625	2.377827514648438	1.704370697021484	0.4994791717529297	2.463379272460938	1.714149841308594	0.3952238159179687	2.637100463867188	1.724739135742188	0.1645752334594727	2.75476953125	1.739262908935547	-0.04502110099792481	2.807133178710937	1.786846099853516	-0.1092704620361328
183	6.066666999999999	2.38645263671875	1.196513366699219	0.5142733459472656	2.354742065429687	1.37636799621582	0.5010542602539063	2.332798461914062	1.520954620361328	0.4931943206787109	2.361866577148438	1.738008453369141	0.5330468444824219	2.335012329101563	1.700491577148437	0.55297265625	2.241003540039062	1.701394561767578	0.6656924438476562	2.028207946777344	1.695220336914063	0.8532823181152345	1.843284790039062	1.692891967773438	1.003387908935547	1.793308410644531	1.732625885009766	1.073542236328125	1.702491821289063	1.693637390136719	1.080724792480469	1.729146667480469	1.687253479003906	1.084886291503906	2.380623168945313	1.703319366455078	0.5014139556884766	2.46808203125	1.712399749755859	0.3989865570068359	2.63001806640625	1.720192687988281	0.1602580108642578	2.747806030273438	1.730957458496094	-0.04917543029785156	2.797942993164062	1.779878479003906	-0.1148525619506836
184	6.1	2.385439697265625	1.196368278503418	0.5136162414550781	2.35294580078125	1.375950714111328	0.4998866882324219	2.330245971679688	1.520298950195313	0.4915153045654297	2.358610595703125	1.737023986816406	0.5327470397949219	2.331618286132812	1.699409729003906	0.5521637573242189	2.23552734375	1.699684692382812	0.6629772338867188	2.018150390625	1.68936685180664	0.8448138122558594	1.824494201660156	1.685337463378906	0.9831119689941406	1.778013000488281	1.723712646484375	1.058541259765625	1.69258447265625	1.694328277587891	1.090461486816406	1.706067016601562	1.674673370361328	1.055211791992188	2.37772119140625	1.702534484863281	0.5011793365478515	2.465572631835937	1.712474273681641	0.3993012084960937	2.6269814453125	1.718142364501953	0.1604365921020508	2.74223828125	1.726757690429688	-0.05023833465576172	2.79323193359375	1.776395385742187	-0.115716480255127
185	6.133334	2.38574462890625	1.195870971679688	0.5142537536621093	2.352129516601563	1.374153121948242	0.4999356384277344	2.329423950195312	1.517687622070313	0.4919809265136719	2.356729248046875	1.733492431640625	0.5325224914550781	2.330073486328125	1.696010833740234	0.5519674987792969	2.237905517578125	1.700568481445313	0.6647379150390625	2.024666015625	1.675637359619141	0.8473160705566406	1.825330017089844	1.664030242919922	0.9742134399414062	1.794418029785156	1.698072998046875	1.057439331054687	1.705508850097656	1.673699035644531	1.087814819335938	1.710437927246094	1.655622253417969	1.051969299316406	2.375851318359375	1.699188201904297	0.5011448669433594	2.465915771484375	1.714515045166016	0.4028831176757812	2.620771606445312	1.710640716552734	0.1616227111816406	2.7200517578125	1.71136669921875	-0.05537561798095703	2.773846801757813	1.753531555175781	-0.1211416244506836
186	6.166667	2.384657836914062	1.198884254455566	0.5148423156738282	2.35301611328125	1.376530258178711	0.498153823852539	2.332079467773438	1.519607208251953	0.488460922241211	2.361424682617187	1.734587860107422	0.5261815185546874	2.334732788085938	1.697692352294922	0.5461451110839843	2.244562377929688	1.703170440673828	0.6598118286132812	2.030115539550781	1.667418304443359	0.836440887451172	1.827397705078125	1.649439208984375	0.9548087463378906	1.806063720703125	1.686138122558594	1.042009521484375	1.719291870117188	1.639862274169922	1.074951965332031	1.714848693847656	1.650628051757812	1.045638610839844	2.379906860351563	1.69997314453125	0.4952054443359375	2.47090771484375	1.713366394042969	0.3986747741699219	2.622446533203125	1.698386077880859	0.1570189361572266	2.723849853515625	1.690654846191406	-0.05822385025024414	2.779390991210938	1.735021270751953	-0.1247018814086914
187	6.199999999999999	2.386213256835938	1.201084594726562	0.5139583129882812	2.355287109375	1.378132583618164	0.4969540100097656	2.335067504882812	1.520747406005859	0.487183837890625	2.363800170898438	1.735217224121094	0.5228898925781249	2.337518432617188	1.698528411865234	0.5433023681640625	2.248715942382812	1.705787872314453	0.6573153686523437	2.037123046875	1.660568878173828	0.8333034362792968	1.838762512207031	1.633838714599609	0.954831787109375	1.831120239257813	1.667249298095703	1.04269140625	1.729280944824219	1.629535186767578	1.045132202148437	1.737544311523437	1.630328002929688	1.046896606445312	2.382084106445312	1.700583435058594	0.4921164245605469	2.474984619140625	1.716179870605469	0.3983429718017578	2.622039672851562	1.689880310058594	0.156282356262207	2.717512084960938	1.672698669433594	-0.06013301849365234	2.767264526367187	1.716754547119141	-0.1313997955322266
188	6.233333999999999	2.385945190429688	1.204493438720703	0.5146358947753906	2.354009033203125	1.381937194824219	0.4965962066650391	2.334083129882813	1.525140808105469	0.4871242065429687	2.362551147460938	1.740090362548828	0.5254981689453125	2.336119262695313	1.703006256103516	0.5454767456054688	2.247492431640625	1.703533081054688	0.6603597717285157	2.038350952148438	1.65230224609375	0.8389770202636719	1.841095397949219	1.617878814697266	0.9625660705566406	1.832903198242188	1.641492126464844	1.051806091308594	1.735233825683594	1.594118835449219	1.058686950683594	1.741816345214844	1.600443969726562	1.055779174804687	2.381073974609375	1.705678497314453	0.494283447265625	2.4744501953125	1.718229583740234	0.3996999359130859	2.623669799804688	1.681762023925781	0.1590972595214844	2.719679443359375	1.655927337646484	-0.05721527099609375	2.7801787109375	1.695635803222656	-0.1279249954223633
189	6.266667	2.385445434570312	1.202353874206543	0.5163311767578125	2.353144897460937	1.379007385253906	0.4986815948486328	2.332045043945312	1.521394866943359	0.4888798828125	2.3585029296875	1.735659271240234	0.5278899536132813	2.33211376953125	1.698551818847656	0.5473258056640624	2.245382690429688	1.703778381347656	0.6623929443359375	2.039411682128906	1.647507263183594	0.8416351318359375	1.843903198242188	1.606903076171875	0.96448095703125	1.838142395019531	1.620207763671875	1.056851196289063	1.739888305664063	1.577946655273438	1.062555419921875	1.746594543457031	1.5853291015625	1.061326477050781	2.377623779296875	1.701505889892578	0.497021743774414	2.47382275390625	1.720372283935547	0.4072254486083984	2.6285322265625	1.669639434814453	0.1737840194702148	2.7299814453125	1.630583374023437	-0.03719074440002441	2.803580932617187	1.661561401367188	-0.1001842155456543
190	6.299999999999999	2.385071411132813	1.19915495300293	0.5172650756835937	2.350787475585937	1.374410263061523	0.4985534057617187	2.328280151367188	1.515821899414063	0.4883802795410156	2.351474487304688	1.729511322021484	0.5265538635253906	2.325421630859375	1.692335632324219	0.545682861328125	2.237736206054687	1.698358032226563	0.6588255004882813	2.046599670410156	1.631760559082031	0.8488526916503907	1.85189501953125	1.58794140625	0.9695716247558595	1.827230163574219	1.60064404296875	1.060885986328125	1.737575073242188	1.546689392089844	1.084706665039063	1.772678405761719	1.558963562011719	1.078975708007813	2.371313842773437	1.695641265869141	0.4962830200195313	2.46850732421875	1.713358154296875	0.4086816864013672	2.637153686523438	1.658952819824219	0.1877547454833984	2.751151489257813	1.617693359375	-0.01504874515533447	2.828743408203125	1.638511474609375	-0.07365508270263671
191	6.333333999999999	2.384906005859375	1.199666038513184	0.5173353271484376	2.35044482421875	1.374697662353516	0.4981439819335938	2.327895629882812	1.515969909667969	0.4876120758056641	2.352554809570313	1.729487030029297	0.5246478271484375	2.326396606445313	1.692603851318359	0.5440364685058594	2.239781127929688	1.697015380859375	0.6575642700195312	2.057601928710938	1.624591339111328	0.8537845153808594	1.866694152832031	1.578483032226563	0.9793097534179688	1.847576843261719	1.596463958740234	1.070534606933594	1.754948059082031	1.549165985107422	1.100152465820313	1.798094421386719	1.558415924072265	1.095754943847656	2.372017456054687	1.695378692626953	0.4944867095947266	2.469612548828125	1.712160064697266	0.40735205078125	2.644927001953125	1.657171813964844	0.1920121231079102	2.776259887695312	1.613994354248047	0.0006764850616455091	2.857256591796875	1.6403681640625	-0.0440535945892334
192	6.366667	2.385955078125	1.199665512084961	0.5178523559570313	2.352095581054687	1.374676208496094	0.4974817199707031	2.329944458007812	1.515931915283203	0.4859639587402343	2.352780883789062	1.730312042236328	0.5189467773437499	2.32654052734375	1.693624420166016	0.5386950073242187	2.236190063476562	1.697677520751953	0.6498641357421875	2.07046240234375	1.6261416015625	0.8600858154296875	1.893158203125	1.574841094970703	1.002542938232422	1.873332885742188	1.59554248046875	1.093493957519531	1.786477478027344	1.545824432373047	1.132883728027344	1.823202392578125	1.550409088134766	1.117375854492187	2.372906372070313	1.695763092041016	0.4897960052490234	2.471122314453125	1.712484283447266	0.4038353118896484	2.654566772460938	1.655801605224609	0.1958629684448242	2.79755517578125	1.608741882324219	0.0139214791059494	2.872718139648438	1.639021148681641	-0.04395381927490234
193	6.4	2.387954833984375	1.200072715759277	0.5186389465332031	2.354696166992188	1.375318283081055	0.4978397674560547	2.333024658203125	1.516752990722656	0.4860353088378906	2.355004272460937	1.731504760742188	0.5175293273925781	2.32892724609375	1.694817993164063	0.5375314636230468	2.236876831054687	1.697137451171875	0.6475853576660157	2.076370239257812	1.626561462402344	0.8626647644042968	1.907204406738281	1.56995263671875	1.013424957275391	1.89461572265625	1.605718688964844	1.100967224121094	1.811303955078125	1.556508941650391	1.149267395019531	1.851348449707031	1.569899475097656	1.136263061523437	2.375250854492188	1.696845672607422	0.4886191253662109	2.471770141601563	1.711062072753906	0.4011962738037109	2.668220336914063	1.658380645751953	0.2039845352172852	2.830308837890625	1.61490478515625	0.03753948593139649	2.908622192382813	1.651077362060547	-0.004404145240783692
194	6.433334	2.385822631835937	1.199270973205566	0.5174557495117187	2.35148486328125	1.374791275024414	0.4971572723388672	2.328398315429688	1.516312805175781	0.4849719848632812	2.35087158203125	1.731430572509766	0.5172496643066407	2.325059204101563	1.694571502685547	0.5375973205566407	2.23153076171875	1.693597106933594	0.6473490600585938	2.0797958984375	1.630824310302734	0.872311279296875	1.928247985839844	1.578308776855469	1.042763427734375	1.903958923339844	1.629028869628906	1.120827270507812	1.828829345703125	1.569001281738281	1.169310424804687	1.856204345703125	1.581031127929688	1.161021057128906	2.37072216796875	1.696817718505859	0.4877147064208984	2.464673217773438	1.710731658935547	0.3966581115722656	2.668432373046875	1.665697967529297	0.2043317413330078	2.83478076171875	1.627964874267578	0.04004520606994629	2.912315795898437	1.649286773681641	-0.01558360052108765
195	6.466666999999999	2.3850595703125	1.200637786865234	0.5185011291503907	2.350856567382812	1.376924102783203	0.4981605377197266	2.327427124023437	1.518950469970703	0.4854081115722656	2.349370727539062	1.73506591796875	0.5173445739746094	2.3235634765625	1.698021301269531	0.5378537292480469	2.22923095703125	1.695980621337891	0.6476171569824218	2.077878295898437	1.638501434326172	0.8754979553222656	1.938599670410156	1.588198150634766	1.058093994140625	1.8994130859375	1.642062927246094	1.128743896484375	1.846235107421875	1.5693505859375	1.190877136230469	1.870690612792969	1.597725433349609	1.178321533203125	2.36939794921875	1.700313934326172	0.4877674865722657	2.46402392578125	1.710950073242187	0.3955011901855469	2.674745849609375	1.675805541992188	0.2066438064575195	2.850377075195313	1.646505737304687	0.04893649196624755	2.926309448242188	1.672314422607422	-0.008233428955078125
196	6.5	2.386671752929687	1.198425056457519	0.5186920166015625	2.351898193359375	1.374900329589844	0.4970712280273437	2.328469970703125	1.517231430053711	0.4836104125976562	2.350189208984375	1.734141174316406	0.5142438049316407	2.324470581054688	1.697068298339844	0.5351648559570312	2.22973095703125	1.693785339355469	0.6449127197265625	2.080891845703125	1.646583648681641	0.8773746032714844	1.945520385742187	1.604829956054687	1.065614501953125	1.90782958984375	1.660590057373047	1.135718994140625	1.842176086425781	1.617124603271484	1.211677551269531	1.876882446289063	1.611861938476562	1.185401245117188	2.370213500976563	1.699167572021484	0.4846847076416015	2.464731689453125	1.710153045654297	0.3914535675048828	2.678805908203125	1.686423522949219	0.2034928970336914	2.854083862304687	1.665720123291016	0.0433347225189209	2.928490844726563	1.697652679443359	-0.01664230918884277
197	6.533334	2.385985107421875	1.200435424804688	0.5184243164062501	2.350501220703125	1.376984802246094	0.4976846008300781	2.3262275390625	1.519297454833984	0.4846011657714844	2.349314575195312	1.736357666015625	0.5142745971679688	2.323349853515625	1.699517059326172	0.5353699645996093	2.227880249023437	1.697786254882812	0.6447518920898437	2.075957641601562	1.656430969238281	0.8767715759277344	1.936513610839844	1.620233581542969	1.063243347167969	1.898320068359375	1.685950042724609	1.123967651367187	1.831736083984375	1.639327392578125	1.196642211914063	1.865097473144531	1.651759979248047	1.1772880859375	2.369131469726563	1.701099700927734	0.4848608551025391	2.4632607421875	1.710090454101563	0.3909760437011719	2.676343994140625	1.70098193359375	0.2004203414916992	2.853084716796875	1.693330596923828	0.04032904815673828	2.921026245117187	1.729602355957031	-0.0234940242767334
198	6.566666999999999	2.384643432617188	1.198451881408691	0.5225485534667969	2.349383666992187	1.374051284790039	0.5017038421630859	2.325600341796875	1.515681976318359	0.4893162536621094	2.344071533203125	1.731924072265625	0.5196701354980469	2.318948852539063	1.694679840087891	0.5404567871093751	2.225561889648437	1.695329925537109	0.6503035888671875	2.066645751953125	1.664588714599609	0.8774947814941406	1.923963195800781	1.638168090820312	1.061633422851563	1.887776733398438	1.706253784179688	1.120240478515625	1.810032836914063	1.656913513183594	1.176970886230469	1.846681762695312	1.659104217529297	1.171310485839844	2.364567626953125	1.697367309570313	0.4903343200683594	2.456944213867187	1.710022338867188	0.3958904113769531	2.670333129882812	1.713369964599609	0.2076222534179687	2.835975463867188	1.715493011474609	0.03761803913116455	2.902366577148437	1.761063201904297	-0.02723156356811524
199	6.6	2.3856044921875	1.198340515136719	0.5186829528808594	2.351242309570313	1.374816757202149	0.4976776885986328	2.329005493164062	1.517308258056641	0.4859614562988281	2.34849560546875	1.734148590087891	0.5167366638183595	2.323340942382813	1.696814147949219	0.5377554931640625	2.230494995117188	1.700379364013672	0.6490032043457031	2.062900146484375	1.672000335693359	0.8715989990234374	1.91412451171875	1.647838409423828	1.052361938476563	1.874424438476562	1.715872406005859	1.109399841308594	1.800980590820313	1.662689453125	1.170113708496094	1.846177001953125	1.6795244140625	1.16308251953125	2.368704833984375	1.699475036621094	0.4870224456787109	2.459451171875	1.71170639038086	0.3901098937988281	2.668516235351563	1.719595428466797	0.1955594940185547	2.826375854492188	1.726852386474609	0.01736015892028809	2.884435913085937	1.762697723388672	-0.0566858139038086
200	6.633334	2.388500732421875	1.198792793273926	0.5172970275878905	2.354483032226563	1.376807922363281	0.4993159332275391	2.331205200195313	1.520147399902344	0.4885443572998047	2.352254760742188	1.737678436279297	0.5230158386230469	2.326704956054687	1.699961791992187	0.5435615539550781	2.232545532226562	1.701568969726563	0.6547826843261719	2.056691650390625	1.680905853271484	0.8739712524414063	1.896028991699219	1.665009704589844	1.046939147949219	1.856322814941406	1.730507568359375	1.107775634765625	1.777538635253906	1.668772033691406	1.154104309082031	1.814374267578125	1.679713989257813	1.156934020996094	2.37235205078125	1.703122833251953	0.4925557556152343	2.461193969726563	1.713504852294922	0.3923964538574219	2.665728759765625	1.724775848388672	0.1907947158813477	2.814358642578125	1.737147521972656	0.00321233320236206	2.874483154296875	1.785254119873047	-0.06119794464111328
201	6.666667	2.386359497070313	1.197360847473145	0.5190007324218751	2.353455932617187	1.375280914306641	0.5012433776855469	2.33192626953125	1.51870458984375	0.4914578704833985	2.35362158203125	1.736081665039062	0.5242359619140625	2.327964111328125	1.698641357421875	0.5450378417968751	2.23356396484375	1.703698974609375	0.6559036254882813	2.049499938964844	1.683573181152344	0.8678798522949218	1.882680053710938	1.667409210205078	1.034119018554688	1.844488708496094	1.740334503173828	1.087457397460938	1.765810302734375	1.682727447509766	1.138566833496094	1.797081420898438	1.687577362060547	1.139801025390625	2.373607666015625	1.701309417724609	0.4940807189941406	2.462626708984375	1.713179138183594	0.3945814971923828	2.658562744140625	1.728348754882812	0.1856062698364258	2.804919921875	1.74225668334961	-0.003193742275238038	2.86152490234375	1.788023529052734	-0.06783279800415039
202	6.699999999999999	2.388286010742187	1.196530265808105	0.5198004455566406	2.356587890625	1.375362777709961	0.5032560729980469	2.334624755859375	1.519196411132812	0.4929228515625	2.359165283203125	1.736827728271484	0.5280126647949219	2.33278076171875	1.699421875	0.5483572692871094	2.2364736328125	1.704110198974609	0.6581801452636719	2.047315368652344	1.688670715332031	0.867380340576172	1.876784362792969	1.678377227783203	1.030710327148438	1.836328002929688	1.736585388183594	1.095754455566406	1.751919677734375	1.679420562744141	1.135396606445312	1.780720825195313	1.685949249267578	1.133090026855469	2.378929809570312	1.701900848388672	0.4975608978271485	2.468298217773437	1.712779510498047	0.3976367645263672	2.659008056640625	1.727338928222656	0.1826705627441406	2.801114501953125	1.740952056884766	-0.01026498985290527	2.854513427734375	1.789070648193359	-0.07390452194213867
203	6.733333999999999	2.385581665039062	1.198621223449707	0.5199871826171876	2.354309204101563	1.378234817504883	0.5042781524658203	2.332333984375	1.522600067138672	0.4941501007080078	2.356667846679688	1.740868713378906	0.5296915588378907	2.330216796875	1.703266632080078	0.5500112915039063	2.233749633789063	1.707644622802734	0.6603807678222656	2.032442810058594	1.697112426757813	0.8595770263671875	1.845194213867188	1.692555084228516	1.006413665771484	1.813715454101562	1.743505310058594	1.081640991210937	1.728812072753906	1.699110046386719	1.049317810058594	1.730857971191406	1.680692535400391	1.063487915039063	2.3765693359375	1.705925079345703	0.4991217041015625	2.46525634765625	1.715222534179687	0.3978321838378907	2.64633740234375	1.725321044921875	0.1732020111083984	2.769013061523438	1.738978851318359	-0.0335929183959961	2.822055541992188	1.781936065673828	-0.1010297889709473
204	6.766667	2.38575439453125	1.198660881042481	0.5214822998046875	2.354945068359375	1.378316680908203	0.5081064300537109	2.332281127929687	1.522432403564453	0.4988987274169921	2.358881225585938	1.740316314697266	0.5335357360839844	2.3324814453125	1.703039489746094	0.5543316650390625	2.237363525390625	1.706553375244141	0.6657516174316407	2.02951953125	1.69368276977539	0.85729052734375	1.842390319824219	1.688740325927734	1.003557922363281	1.812997802734375	1.731887390136719	1.083608032226563	1.734413513183594	1.696558319091797	1.033552490234375	1.732234069824219	1.677972900390625	1.077284912109375	2.378002319335938	1.705166473388672	0.5027650451660156	2.466073486328125	1.714849639892578	0.4011561279296875	2.63730224609375	1.721066070556641	0.1691896667480469	2.74906884765625	1.734688293457031	-0.04321142387390137	2.79777685546875	1.786579467773437	-0.1127440605163574
205	6.799999999999999	2.383902954101562	1.197342803955078	0.5207585144042969	2.352017333984375	1.376419281005859	0.5069694213867187	2.32878466796875	1.520146240234375	0.4978011322021484	2.3554228515625	1.737429138183594	0.5339305725097656	2.328900268554687	1.700129486083984	0.5543152465820312	2.235575927734375	1.706936340332031	0.6666924438476562	2.021549255371094	1.685203460693359	0.8492609252929688	1.824853820800781	1.672749847412109	0.9807797546386718	1.799023193359375	1.713792053222656	1.065699035644531	1.708814453125	1.682503662109375	1.024561279296875	1.723107482910156	1.667408081054687	1.067733154296875	2.374643798828125	1.70249136352539	0.503081039428711	2.463973510742187	1.714665679931641	0.4032210998535156	2.629260498046875	1.713903228759766	0.1677248687744141	2.725802490234375	1.719754791259766	-0.05173970985412597	2.77713134765625	1.767038177490234	-0.1205816268920898
206	6.833333999999999	2.384645874023438	1.198371307373047	0.5196529235839844	2.353869262695312	1.377199890136719	0.5049288177490234	2.331984619140625	1.520831665039063	0.4954158477783203	2.359309448242187	1.737973937988281	0.5288327026367188	2.332703979492187	1.701065124511719	0.5495992126464844	2.240349609375	1.708330291748047	0.6624090881347656	2.02441064453125	1.682660430908203	0.8413453979492187	1.821184387207031	1.670288513183594	0.9619836120605469	1.797447814941406	1.699406585693359	1.05098388671875	1.699128356933594	1.655699066162109	1.044780090332031	1.70934912109375	1.654175537109375	1.044778015136719	2.378378784179687	1.702704650878906	0.4984996337890625	2.46840966796875	1.71557177734375	0.3997951202392578	2.623710815429687	1.706254608154297	0.1585029602050781	2.723656982421875	1.703696075439453	-0.05892038345336914	2.775252807617187	1.751767456054688	-0.1227494659423828
207	6.866667	2.385835571289062	1.199641357421875	0.5181503601074219	2.35542724609375	1.377889175415039	0.5012442016601563	2.335095581054687	1.521347717285156	0.4910525665283203	2.3647041015625	1.737453308105469	0.5253082275390625	2.33786181640625	1.700833923339844	0.545915283203125	2.2460390625	1.706740936279297	0.6586792297363282	2.03210400390625	1.669289642333984	0.8365943908691407	1.825207092285156	1.650611419677734	0.9484989318847656	1.820571350097656	1.677630798339844	1.038669555664062	1.721004455566406	1.632527709960937	1.030916320800781	1.729460876464844	1.629572967529297	1.042732543945312	2.383251586914063	1.702214202880859	0.4948469085693359	2.475337890625	1.713317749023437	0.3983508453369141	2.618617797851563	1.695595184326172	0.1515617446899414	2.717348266601562	1.686249145507813	-0.06530882263183593	2.769126098632812	1.730937408447266	-0.1330837631225586
208	6.9	2.388950927734375	1.203512542724609	0.5157528991699218	2.357827270507812	1.381558944702148	0.4996884765625	2.336727416992187	1.524809478759766	0.4897609405517578	2.366277465820312	1.740683410644531	0.5230862731933594	2.339696044921875	1.704133880615234	0.5439962768554687	2.248476196289062	1.709510467529297	0.6571981811523437	2.033118225097656	1.661805938720703	0.8296333618164062	1.829201110839844	1.636350646972656	0.94427294921875	1.819299621582031	1.664163848876953	1.03258447265625	1.722110534667969	1.616473449707031	1.035260925292969	1.728071472167969	1.620487396240234	1.035374267578125	2.384593627929688	1.705456329345703	0.4926180419921875	2.477452514648438	1.719346069335937	0.3979500274658203	2.617621337890625	1.688318176269531	0.1508737030029297	2.711729736328125	1.665988800048828	-0.06701212692260741	2.75920751953125	1.715415740966797	-0.1346152420043945
209	6.933334	2.387822509765625	1.202974990844726	0.5186603088378907	2.356575073242188	1.380519668579101	0.5023160247802734	2.335110717773437	1.523309387207031	0.4921314392089844	2.364216064453125	1.738403717041016	0.5279441833496095	2.33750439453125	1.701722839355469	0.5481676330566406	2.247147094726563	1.706220489501953	0.6615683898925782	2.030817443847656	1.656297760009766	0.8309574890136719	1.828490417480469	1.624996856689453	0.9458635559082031	1.8203466796875	1.635236877441406	1.036246948242188	1.728806518554687	1.578403656005859	1.041300476074219	1.72334033203125	1.602430938720703	1.034164794921875	2.382793212890625	1.703552459716797	0.4973457489013672	2.476990356445313	1.718363189697266	0.4043304443359375	2.618795166015625	1.681846557617187	0.1596377868652344	2.7104482421875	1.654340637207031	-0.05792061233520508	2.779975830078125	1.685790740966797	-0.1180729446411133
210	6.966666999999999	2.38804931640625	1.203110626220703	0.5199414978027344	2.35645458984375	1.380202514648437	0.5021936950683594	2.335861206054688	1.522896270751953	0.4918573913574219	2.363298828125	1.738235473632812	0.5258868103027343	2.336952270507813	1.701564239501953	0.5464252624511718	2.249373046875	1.709222961425781	0.6614186401367188	2.037085632324219	1.651579925537109	0.8327811279296875	1.837699096679688	1.609234161376953	0.9492694396972656	1.828529968261719	1.618792449951172	1.038408203125	1.731525268554688	1.577191711425781	1.053888061523438	1.7513974609375	1.572915191650391	1.04301513671875	2.382067260742188	1.703317779541016	0.49556103515625	2.47815283203125	1.720721649169922	0.4050323028564453	2.62061376953125	1.670164093017578	0.1632366333007813	2.718915405273437	1.629513610839844	-0.04945424461364746	2.788961669921875	1.662985748291016	-0.1147593803405762
211	7	2.386065185546875	1.202043060302735	0.5193837280273437	2.352846801757813	1.378322525024414	0.5020483398437501	2.331038818359375	1.520438934326172	0.4925932159423828	2.356866577148438	1.735386535644531	0.5264373779296875	2.3305966796875	1.698712951660156	0.5467094421386718	2.243928588867187	1.707381591796875	0.6615537719726563	2.036378295898437	1.6436142578125	0.8355980529785156	1.8439765625	1.594306213378906	0.9597377624511718	1.823653930664062	1.598304138183594	1.052553527832031	1.728500854492188	1.548090789794922	1.057961975097656	1.756790893554688	1.551456695556641	1.058059997558594	2.376073608398437	1.700613037109375	0.4964496612548828	2.473464111328125	1.71867724609375	0.4083046112060547	2.625378784179688	1.665464538574219	0.1742937240600586	2.733460571289062	1.622669036865234	-0.03220447731018067	2.808219604492188	1.643769592285156	-0.09761889266967774
212	7.033334	2.385225830078125	1.202700592041016	0.5183048706054687	2.351734008789062	1.378502899169922	0.500198501586914	2.330213256835937	1.520380737304687	0.4906585235595703	2.354810913085937	1.734995544433594	0.5242563781738281	2.328718627929687	1.698308380126953	0.5444225463867187	2.242995483398437	1.710285217285156	0.6592405090332032	2.047518981933594	1.638733551025391	0.8430957946777344	1.855977294921875	1.585394012451172	0.9662111511230469	1.83485205078125	1.593832061767578	1.058155334472656	1.739137451171875	1.544981292724609	1.073688171386719	1.774112426757812	1.550384765625	1.071022827148437	2.37424072265625	1.700353424072266	0.4944583282470703	2.471480712890625	1.719553375244141	0.4071129150390625	2.630656494140625	1.660847961425781	0.1800485916137695	2.744365478515625	1.613876068115234	-0.02186697387695312	2.819133422851563	1.631747650146484	-0.0865318717956543
213	7.066666999999999	2.384838500976563	1.200731803894043	0.5187563171386719	2.351747192382812	1.376457473754883	0.5005789489746093	2.329495239257812	1.518024230957031	0.49010693359375	2.351875610351563	1.732915466308594	0.5220677795410156	2.32613134765625	1.696119506835938	0.5424651184082032	2.239997192382813	1.70669140625	0.6569111328124999	2.055819458007813	1.631536773681641	0.8511509704589844	1.869370422363281	1.573716705322266	0.9798550415039062	1.845195983886719	1.591705291748047	1.069562072753906	1.751693603515625	1.544105590820313	1.096918212890625	1.792676025390625	1.553633239746094	1.090189636230469	2.37168896484375	1.698317138671875	0.4925852661132812	2.468841186523438	1.715764282226562	0.4049050903320313	2.638694213867187	1.655784301757812	0.1860209197998047	2.765715698242188	1.606431610107422	-0.007437986373901367	2.844282836914062	1.631905609130859	-0.06857492446899413
214	7.1	2.385154174804687	1.201369079589844	0.5190045471191407	2.352934204101563	1.376973052978516	0.5007360076904297	2.329764404296875	1.518055419921875	0.4884527435302735	2.351939819335938	1.732896209716797	0.5186166381835937	2.325996704101563	1.696355712890625	0.5390166931152344	2.2392626953125	1.705295593261719	0.6524761047363281	2.069592529296875	1.630465057373047	0.8582720947265625	1.885669372558594	1.576554321289063	0.9913416137695312	1.861436462402344	1.594632232666016	1.080717895507812	1.776023986816406	1.542363983154297	1.11890966796875	1.82101220703125	1.559573486328125	1.108219909667969	2.37199951171875	1.698070922851562	0.489740737915039	2.47014404296875	1.717171051025391	0.4042103271484375	2.648614135742188	1.658511749267578	0.1925188064575195	2.784475952148438	1.610610595703125	0.005526505470275878	2.857230346679688	1.636920654296875	-0.05795272445678711
215	7.133334	2.383917846679688	1.199246276855469	0.518774658203125	2.3497236328125	1.374911163330078	0.4990052947998047	2.326661499023437	1.516519271850586	0.4869879302978516	2.35071923828125	1.731924987792969	0.5172011413574219	2.32484521484375	1.695371215820312	0.5381271362304687	2.236771728515625	1.705738098144531	0.6518212585449219	2.07561669921875	1.631827362060547	0.8657713928222657	1.904267944335937	1.575384338378906	1.015018524169922	1.874930419921875	1.605960906982422	1.101769958496094	1.794459594726562	1.551778259277344	1.149183288574219	1.823489807128906	1.568948852539063	1.128710205078125	2.370119750976563	1.696915954589844	0.4877613067626953	2.465687255859375	1.714567169189453	0.3986264190673828	2.650651733398438	1.658325653076172	0.1907288513183594	2.799122802734375	1.611569549560547	0.01210552829504013	2.868830200195313	1.63498275756836	-0.0512745189666748
216	7.166667	2.38285546875	1.198546142578125	0.518227294921875	2.348693603515625	1.373972640991211	0.500007080078125	2.324019775390625	1.51495246887207	0.4876867523193359	2.345490356445312	1.730576904296875	0.5146299133300781	2.320228515625	1.694084899902344	0.5361424255371094	2.232533569335938	1.7012041015625	0.6498274536132812	2.073791015625	1.633478393554687	0.8668404846191406	1.917941650390625	1.579605529785156	1.032171936035156	1.878274658203125	1.613107635498047	1.113959655761719	1.798957641601563	1.558560943603516	1.16356298828125	1.835796142578125	1.571462554931641	1.143655883789062	2.365141235351563	1.69547412109375	0.4856785278320312	2.459678466796875	1.710346588134766	0.3954198760986328	2.655466430664062	1.665286560058594	0.1958236923217773	2.81095263671875	1.627937469482422	0.021880774974823	2.879046020507813	1.652122589111328	-0.04019468307495117
217	7.199999999999999	2.381715454101562	1.199187232971191	0.5193120727539062	2.347963012695312	1.374782791137695	0.5006489410400391	2.32465771484375	1.516156478881836	0.488742446899414	2.345874633789062	1.731975616455078	0.5158807983398437	2.320526000976562	1.695421844482422	0.5373088989257813	2.230651489257813	1.700013854980469	0.6497579345703125	2.07148388671875	1.639206481933594	0.8694204406738282	1.925148132324219	1.587110076904297	1.044240844726563	1.870981384277344	1.636110260009766	1.107317443847656	1.804222961425781	1.58130093383789	1.172918701171875	1.836905151367187	1.594982635498047	1.152029663085937	2.36569189453125	1.696871246337891	0.4869568786621093	2.46092578125	1.70968716430664	0.396572769165039	2.657929565429687	1.675651397705078	0.195316291809082	2.817912719726563	1.647137176513672	0.02317867755889893	2.894634155273438	1.667389770507812	-0.03606291103363037
218	7.233333999999999	2.381978759765625	1.198052436828613	0.5177186584472656	2.3497626953125	1.374228393554688	0.4986340942382813	2.3274296875	1.515986129760742	0.486357421875	2.3485244140625	1.732212188720703	0.5132544555664063	2.32307373046875	1.695619232177734	0.5347158508300781	2.229663452148437	1.695895385742187	0.6448009643554687	2.070634887695312	1.645792999267578	0.8678882141113282	1.922765869140625	1.602731506347656	1.044262023925781	1.871129638671875	1.651406280517578	1.110560241699219	1.799444274902344	1.604359161376953	1.177039672851563	1.843481811523437	1.607523529052734	1.155884826660156	2.368482299804688	1.697015777587891	0.4843846282958985	2.46291845703125	1.708110015869141	0.3927113189697266	2.658993041992188	1.681340637207031	0.1887691879272461	2.819546630859375	1.658914001464844	0.01570469260215759	2.894641845703125	1.68323193359375	-0.04637594795227051
219	7.266667	2.38133544921875	1.198736183166504	0.5178116455078126	2.349772583007812	1.375124084472656	0.4982582550048829	2.328818237304688	1.51724089050293	0.4863362579345704	2.351159301757813	1.73353857421875	0.512932373046875	2.325400024414063	1.697113800048828	0.5343711547851562	2.232792358398437	1.702394897460938	0.6450881652832031	2.06616796875	1.656786773681641	0.8637354125976562	1.91111083984375	1.618590972900391	1.035310302734375	1.865457824707031	1.664383239746094	1.107936279296875	1.791205322265625	1.616795654296875	1.17167333984375	1.836751159667969	1.623028106689453	1.150110473632812	2.37100732421875	1.698142456054688	0.4841912841796875	2.466932250976563	1.710558990478516	0.3937891693115234	2.66084814453125	1.69019873046875	0.186530403137207	2.818954956054688	1.673078338623047	0.01029594790935516	2.885803344726563	1.70020361328125	-0.05738455200195312
220	7.299999999999999	2.3822216796875	1.199860496520996	0.5143148803710937	2.349928588867187	1.375963943481445	0.4956136322021484	2.329262817382812	1.518042098999024	0.485068603515625	2.350567260742188	1.734088134765625	0.5121054077148437	2.325208984375	1.697506805419922	0.5336136474609374	2.232630737304687	1.701657562255859	0.644217529296875	2.06449658203125	1.660699401855469	0.8620458984374999	1.907842102050781	1.626231201171875	1.032612182617187	1.860902404785156	1.685705718994141	1.093261108398437	1.789180603027344	1.639349975585938	1.160154479980469	1.830422302246094	1.649433288574219	1.141926147460937	2.370368896484375	1.698936645507813	0.4831350860595703	2.46482861328125	1.711892547607422	0.3915897064208984	2.6544912109375	1.698485992431641	0.1806091079711914	2.802465942382812	1.687283630371094	-0.004083432197570801	2.868691528320312	1.722209289550781	-0.06945881652832031
221	7.333333999999999	2.38176953125	1.202149978637695	0.5119498291015625	2.349958984375	1.378501312255859	0.493257080078125	2.329908935546875	1.520780487060547	0.4828811187744141	2.350610595703125	1.736785217285156	0.5111940002441406	2.325530395507813	1.699955932617188	0.5326768798828125	2.2332998046875	1.70537109375	0.6436488952636719	2.061784240722656	1.666424346923828	0.8587407531738281	1.901504455566406	1.633871429443359	1.026534606933594	1.8528583984375	1.691006317138672	1.088336669921875	1.778641357421875	1.641253448486328	1.150193969726562	1.820951721191406	1.654747131347656	1.133795837402344	2.370346435546875	1.701892181396484	0.4818155670166016	2.463107177734375	1.715887908935547	0.3886093139648438	2.648140625	1.706992767333984	0.1732501983642578	2.786095458984375	1.700955780029297	-0.01906205177307129	2.845802368164063	1.741816741943359	-0.08989765548706055
222	7.366667	2.383234619140625	1.199431739807129	0.5126459350585937	2.352039672851562	1.376276290893555	0.4949960174560547	2.331965454101563	1.518809295654297	0.4852089233398438	2.354913940429688	1.734340423583984	0.5177912292480469	2.329416137695312	1.697320007324219	0.5385486450195313	2.236509521484375	1.702107727050781	0.6492251892089844	2.051830017089844	1.667553619384766	0.8550032348632812	1.880703430175781	1.641241088867187	1.01318212890625	1.834726196289063	1.700562622070313	1.075269226074219	1.759393981933594	1.646217498779297	1.131577270507813	1.79243505859375	1.658693176269531	1.119094421386719	2.374322875976563	1.699749053955078	0.4877229156494141	2.466655639648438	1.713408813476562	0.3934946594238281	2.6450458984375	1.70791030883789	0.1717402725219727	2.763854614257812	1.705936370849609	-0.03359990501403808	2.828009399414062	1.751948944091797	-0.09771138381958008
223	7.4	2.38360205078125	1.200235832214355	0.5135155334472656	2.351847290039062	1.377765243530273	0.4971965637207031	2.33265478515625	1.521084869384766	0.4900043487548828	2.355969604492188	1.736992706298828	0.5251687316894531	2.330098022460938	1.699702178955078	0.5453848876953125	2.236963256835938	1.701429595947266	0.6566195983886719	2.04098046875	1.671132507324219	0.8548526306152344	1.862906799316406	1.648434295654297	1.00660562133789	1.811318054199219	1.715483276367187	1.054204528808594	1.733129272460938	1.658062316894531	1.105271118164062	1.766176513671875	1.662086151123047	1.102765686035156	2.375623168945312	1.702526641845703	0.4948023681640625	2.467471801757813	1.713478912353516	0.3987091827392578	2.6406923828125	1.707343048095703	0.1717816696166992	2.755456787109375	1.706575164794922	-0.03677695274353027	2.80962646484375	1.753622436523438	-0.1039413108825684
224	7.433334	2.383306274414062	1.199395469665527	0.5133763732910156	2.352134399414062	1.377247268676758	0.497865493774414	2.333370239257812	1.520762084960937	0.4912622985839844	2.356422241210938	1.736984222412109	0.5259984130859374	2.33056640625	1.6996728515625	0.5463024597167969	2.237090698242187	1.703583374023438	0.6574097290039063	2.038448486328125	1.673313049316406	0.8533779296874999	1.855458129882813	1.652071472167969	0.9991601867675781	1.798870361328125	1.718610198974609	1.042144775390625	1.723903686523438	1.654452117919922	1.089162170410156	1.750134704589844	1.65930126953125	1.089203552246094	2.376148315429687	1.702440002441406	0.4956883239746094	2.467837158203125	1.714311676025391	0.3994593048095703	2.63363232421875	1.707563629150391	0.16685546875	2.744158325195313	1.706016143798828	-0.04422389602661133	2.79052001953125	1.752056396484375	-0.1158708457946777
225	7.466666999999999	2.381422241210937	1.199096809387207	0.5130147705078125	2.349189575195313	1.377572387695313	0.4972009735107422	2.3286123046875	1.521452423095703	0.4891635437011719	2.35662939453125	1.737642364501953	0.5270285339355469	2.3304736328125	1.700299957275391	0.5474940185546875	2.241442626953125	1.705030609130859	0.6630117797851562	2.027965698242188	1.674262878417969	0.8441065979003906	1.823802734375	1.65456185913086	0.9623265991210938	1.7796025390625	1.711093170166015	1.027097595214844	1.707662658691406	1.64491390991211	1.0756630859375	1.731980773925781	1.661431365966797	1.068273986816406	2.375052368164063	1.703088226318359	0.4954853973388672	2.464316650390625	1.715729370117188	0.3962216949462891	2.617974487304688	1.705939758300781	0.1540074310302734	2.720254272460938	1.703026153564453	-0.06229486846923828	2.763754028320313	1.750310028076172	-0.1367156677246094
226	7.5	2.3803955078125	1.198726577758789	0.5139465026855469	2.348329467773437	1.376678466796875	0.4986693572998047	2.327353149414062	1.520029663085938	0.490552734375	2.355699829101563	1.735571899414063	0.5278356323242188	2.32930126953125	1.698502624511719	0.5480965881347657	2.241044799804687	1.705298889160156	0.6634517517089844	2.026880310058594	1.670296142578125	0.840911376953125	1.819829345703125	1.652643310546875	0.9526745910644532	1.773708618164062	1.703446044921875	1.021906127929687	1.695119934082031	1.634345184326172	1.055605407714844	1.713376525878906	1.655008605957031	1.046239624023438	2.374235473632813	1.700958618164063	0.4967009735107422	2.465610229492188	1.713951599121094	0.3998028259277344	2.61015087890625	1.701477874755859	0.1530757064819336	2.708397338867187	1.697936676025391	-0.0638857536315918	2.749709350585937	1.749121002197266	-0.137798942565918
227	7.533334	2.38159814453125	1.200046249389648	0.511531494140625	2.350778198242188	1.377820816040039	0.4962838592529297	2.330757202148438	1.520988403320312	0.4881930389404296	2.358522583007812	1.735847869873047	0.5256270751953125	2.332338134765625	1.698800506591797	0.5458058166503906	2.24449658203125	1.705646911621094	0.6608317565917969	2.027618408203125	1.661521392822266	0.8323262634277344	1.818737243652344	1.637214080810547	0.9382039794921875	1.781728393554687	1.676058776855469	1.014930145263672	1.690125061035156	1.622836456298828	1.040778381347656	1.718125793457031	1.642978149414063	1.033833129882813	2.377035522460938	1.701438873291016	0.4945182647705078	2.468310668945312	1.713941711425781	0.3979232788085938	2.608256591796875	1.694741790771484	0.1499252014160156	2.6958515625	1.688558319091797	-0.0706797866821289	2.732156616210937	1.741678833007812	-0.1466480178833008
228	7.566666999999999	2.382104614257813	1.20050170135498	0.5115394287109375	2.352660400390625	1.378183746337891	0.4958990478515625	2.333480102539062	1.52120654296875	0.4871013336181641	2.361750366210937	1.736338256835937	0.5207046508789062	2.3356875	1.699696258544922	0.5416605529785157	2.247711791992188	1.706149108886719	0.6565762634277343	2.032086608886718	1.653580322265625	0.8264184875488281	1.819886962890625	1.627364624023437	0.9238441772460937	1.780606384277344	1.660658264160156	1.005848999023438	1.686561584472656	1.613345458984375	1.033135864257813	1.720518310546875	1.623747680664062	1.023342315673828	2.379980590820312	1.701457275390625	0.4900792388916015	2.473260620117188	1.714351013183594	0.3960599822998047	2.609535034179688	1.687583251953125	0.1472716369628906	2.697528686523437	1.674164978027344	-0.07214608383178711	2.73299658203125	1.724285125732422	-0.1442637023925781
229	7.6	2.381667602539062	1.20167423248291	0.5124921264648437	2.35168408203125	1.378364440917969	0.4954560852050781	2.333391357421875	1.520893341064453	0.4869193572998047	2.361106079101562	1.734919769287109	0.5223419189453125	2.3350185546875	1.698253326416016	0.5426673278808594	2.249268798828125	1.706888122558594	0.657988525390625	2.028933044433594	1.648174438476563	0.8168369750976563	1.825181945800781	1.609217407226563	0.9238115234374999	1.773563781738281	1.645923309326172	0.9964228210449219	1.686889953613281	1.589546905517578	1.029958068847656	1.713632568359375	1.610042388916016	1.012125823974609	2.37952685546875	1.700418273925781	0.4917474212646484	2.473453735351562	1.716150787353516	0.3997959594726562	2.6103876953125	1.679410552978516	0.1541382522583008	2.698448852539062	1.655976654052735	-0.06315474700927734	2.732188232421875	1.703987762451172	-0.138763671875
230	7.633334	2.381542846679688	1.203288024902344	0.5119120178222656	2.350048950195313	1.380000671386719	0.4960566253662109	2.330582885742188	1.522567901611328	0.4887588348388672	2.35457275390625	1.737240936279297	0.5240359802246093	2.328862060546875	1.700180847167969	0.5442550048828125	2.24294921875	1.707547607421875	0.6597257995605469	2.028369873046875	1.637736724853516	0.8225589904785157	1.827804077148437	1.589525787353516	0.9313844604492187	1.770924865722656	1.62010498046875	1.001393615722656	1.687889282226563	1.559725402832031	1.038212829589844	1.715413269042969	1.587930877685547	1.018418609619141	2.373844970703125	1.70294775390625	0.4936129760742187	2.470168701171875	1.719560546875	0.4040984191894531	2.6069609375	1.67355435180664	0.159611457824707	2.694530029296875	1.641743743896484	-0.05710795593261719	2.736855590820312	1.682228607177734	-0.1392039031982422
231	7.666667	2.38155712890625	1.204063270568848	0.5125557861328125	2.350041137695313	1.380804153442383	0.4956595458984375	2.330862548828125	1.523481689453125	0.4876623840332031	2.357997924804687	1.737636322021484	0.5245920715332031	2.331442260742187	1.700879913330078	0.5442599487304688	2.243901733398437	1.70760791015625	0.658439208984375	2.031559875488282	1.631779968261719	0.8219148559570313	1.833580017089844	1.577151245117188	0.9333992614746094	1.772281494140625	1.609881744384766	0.9986415405273438	1.706355285644531	1.531251678466797	1.0341484375	1.726328247070313	1.561521606445312	1.023984741210938	2.377051635742188	1.703174774169922	0.4941880035400391	2.474839477539063	1.717252746582031	0.4056690216064453	2.614266235351562	1.668928344726563	0.1631079788208008	2.703613403320312	1.632966461181641	-0.05255054473876953	2.761537231445312	1.653669921875	-0.1297512969970703
232	7.699999999999999	2.38084375	1.201364799499512	0.5148423461914062	2.34972314453125	1.377646987915039	0.498664306640625	2.330508544921875	1.519842437744141	0.490700180053711	2.354032348632813	1.733919189453125	0.52713427734375	2.328064331054688	1.696902099609375	0.5467383728027344	2.2419892578125	1.703939483642578	0.6611487121582031	2.035731872558594	1.618539794921875	0.8260160522460938	1.844690368652344	1.55214208984375	0.9424129333496094	1.787736755371094	1.597149871826172	1.006637329101562	1.716890563964844	1.526193878173828	1.048283447265625	1.735721435546875	1.555785675048828	1.034357116699219	2.373690063476563	1.699773254394531	0.4969587249755859	2.471415771484375	1.715760192871094	0.4092825622558594	2.616389038085937	1.653523223876953	0.1740487060546875	2.715605224609375	1.602536743164062	-0.03406085968017578	2.782989868164063	1.621339965820312	-0.1024345092773438
233	7.733333999999999	2.381750854492187	1.20218635559082	0.5165794982910157	2.34972314453125	1.378097183227539	0.498658432006836	2.330709228515625	1.520277923583985	0.4909420471191406	2.353832153320313	1.734504669189453	0.5253499755859374	2.327660522460937	1.69769091796875	0.5450044860839844	2.240011596679687	1.70018017578125	0.6579518127441406	2.045790161132812	1.611019409179688	0.8348981628417969	1.857523071289062	1.5420771484375	0.9541215515136718	1.818538818359375	1.579340270996094	1.032230438232422	1.742656311035156	1.526373260498047	1.026502136230469	1.770389526367187	1.522156555175781	1.056301391601562	2.37380517578125	1.700118621826172	0.4958148803710938	2.4726298828125	1.714088470458984	0.4092636260986328	2.62703515625	1.646408905029297	0.1816328201293945	2.737937133789063	1.591395080566406	-0.0196300163269043	2.807821533203125	1.607599884033203	-0.0874893569946289
234	7.766667	2.38179296875	1.202376617431641	0.5140132446289063	2.350588745117188	1.378252258300781	0.4974162292480468	2.333374877929687	1.520516784667969	0.4915407257080078	2.355562622070313	1.735039611816406	0.5221823120117187	2.329566284179688	1.698515014648438	0.5424116516113281	2.242108764648437	1.70415576171875	0.6551349182128906	2.05505712890625	1.610395111083984	0.8368619995117188	1.876820922851563	1.534214569091797	0.9664351196289063	1.846767944335937	1.567391876220703	1.051733764648437	1.767301452636719	1.501768005371094	1.081708740234375	1.796631530761719	1.520188095092773	1.080459289550781	2.375665893554688	1.700298858642578	0.4933219299316406	2.474256103515625	1.716115814208985	0.40741162109375	2.637955810546875	1.644079986572266	0.1882386474609375	2.76318701171875	1.585797637939453	-0.00302900505065918	2.832924438476563	1.593001220703125	-0.07487244033813477
235	7.799999999999999	2.380933471679687	1.203183197021484	0.5138796691894532	2.350124633789062	1.378737686157227	0.4965917053222657	2.332246948242187	1.520606353759766	0.4889664916992187	2.354018920898437	1.735225646972656	0.5168445739746094	2.327841918945313	1.699024261474609	0.5371819763183594	2.239376220703125	1.705990356445312	0.6483067321777344	2.075944091796875	1.607686737060547	0.8473000183105468	1.901641906738281	1.531691284179687	0.9809940490722656	1.853511901855469	1.569164459228516	1.055713806152344	1.791771240234375	1.503188095092773	1.115101989746094	1.840783813476563	1.526836029052734	1.100826538085938	2.374416748046875	1.700150299072265	0.4888071441650391	2.473333129882812	1.717832000732422	0.4045431518554687	2.646835083007812	1.644916259765625	0.1937897262573242	2.786756591796875	1.584799224853516	0.01386710596084595	2.854849609375	1.594658843994141	-0.06205716323852539
236	7.833333999999999	2.37833251953125	1.200994415283203	0.5154324340820313	2.34663427734375	1.376890823364258	0.4983143768310547	2.327606689453125	1.518982452392578	0.4905092620849609	2.345878662109375	1.734486968994141	0.5187265014648437	2.320690307617188	1.697648864746094	0.5395685424804688	2.234036010742187	1.705757415771484	0.6532624816894531	2.078238891601563	1.604471069335938	0.8595451049804688	1.928604797363281	1.515583465576172	1.015251342773438	1.885095703125	1.560801422119141	1.088529907226563	1.820496948242187	1.501274795532227	1.151851684570313	1.855679382324219	1.519127197265625	1.132511047363281	2.366487182617187	1.699780578613281	0.490051025390625	2.464378051757812	1.71465283203125	0.4029215393066407	2.657576049804688	1.644139465332031	0.2080041351318359	2.806279541015625	1.584002136230469	0.03432652759552002	2.876548828125	1.602437255859375	-0.03799319839477539
237	7.866667	2.3784912109375	1.200280700683594	0.5164906616210938	2.347511474609375	1.375996231079101	0.4991128387451171	2.32716064453125	1.517546264648438	0.4890387725830078	2.3434580078125	1.733290130615234	0.5148394775390626	2.318214111328125	1.696553192138672	0.5356283264160157	2.229016235351563	1.703852508544922	0.6464970397949219	2.088176879882813	1.610343933105469	0.8653877868652344	1.953658752441406	1.526383850097656	1.036254333496094	1.914097839355469	1.559544586181641	1.117941101074219	1.850162170410156	1.49519921875	1.176222106933594	1.890531127929687	1.516913452148438	1.1574033203125	2.364745971679687	1.698431091308594	0.4870401611328125	2.463634887695313	1.715060485839844	0.4020148162841797	2.666678588867188	1.648508911132812	0.2164156494140625	2.831062377929687	1.591933410644531	0.05660577774047852	2.904922485351562	1.613065643310547	-0.009538506507873535
238	7.9	2.376526000976563	1.199888786315918	0.5174642333984375	2.344743286132813	1.374839691162109	0.4993875579833984	2.3236494140625	1.515803909301758	0.4889139099121094	2.337105102539063	1.731292114257812	0.5133380126953124	2.312512573242187	1.694413452148438	0.5343951110839844	2.224219482421875	1.705481384277344	0.645828094482422	2.09496728515625	1.619262542724609	0.8744565734863281	1.972308044433594	1.541875762939453	1.055706359863281	1.936349304199219	1.589310760498047	1.129471374511719	1.869787170410156	1.546524566650391	1.198904357910156	1.929073303222656	1.539687377929687	1.177994750976563	2.3586865234375	1.696689117431641	0.485716537475586	2.45587548828125	1.715291809082031	0.4002491912841797	2.671274291992187	1.662225006103516	0.2260386657714844	2.842389526367188	1.615356994628906	0.07126425170898437	2.918355834960937	1.628270629882812	0.006328551530838012
239	7.933334	2.377950561523438	1.199716621398926	0.5167020874023438	2.345399536132812	1.375752578735352	0.4984543609619141	2.322741333007813	1.517374420166016	0.4869874420166016	2.339406127929688	1.733687561035156	0.5131255187988282	2.314410400390625	1.696749389648438	0.5342954711914063	2.223836791992187	1.696153961181641	0.6452682800292969	2.100368041992188	1.623351501464844	0.8839676513671875	1.985209350585937	1.559724975585937	1.077082214355469	1.943382690429687	1.620815093994141	1.136576110839844	1.889081787109375	1.563755065917969	1.21143115234375	1.942417297363281	1.556115142822265	1.200152221679688	2.360351928710938	1.698835662841797	0.4848175201416016	2.457622680664063	1.71024951171875	0.3971866302490235	2.67986962890625	1.666831756591797	0.2257330856323242	2.864998779296875	1.630673431396484	0.0823024673461914	2.94168994140625	1.651196533203125	0.02096378421783447
240	7.966666999999999	2.380063354492187	1.201794105529785	0.5143522949218751	2.345683837890625	1.378514526367188	0.4963048400878906	2.323421142578125	1.521146728515625	0.4865909118652344	2.3432314453125	1.73828515625	0.5130782470703125	2.31800732421875	1.701434753417969	0.5347479248046875	2.228391845703125	1.700696014404297	0.6483455200195312	2.097386840820312	1.644812835693359	0.8893831176757813	1.987640502929688	1.597971618652344	1.091812866210938	1.944533935546875	1.652341613769531	1.157850036621094	1.904063049316406	1.586663269042969	1.234092529296875	1.934171813964844	1.588776977539062	1.213123962402344	2.3633984375	1.703052459716797	0.4841391906738282	2.4595380859375	1.711650390625	0.3926811981201171	2.685628662109375	1.682705963134766	0.2207649917602539	2.874427612304688	1.658632080078125	0.0776210060119629	2.960355590820313	1.687460601806641	0.03152967643737793
241	8	2.38006884765625	1.197656303405762	0.5160352478027344	2.346185913085938	1.374252716064453	0.4961387939453125	2.32382666015625	1.516716873168945	0.4846126556396484	2.343379150390625	1.733897247314453	0.511969482421875	2.3177685546875	1.697008972167969	0.5331074829101563	2.223921630859375	1.695286712646484	0.6431781311035156	2.093727661132812	1.655068542480469	0.8877590942382813	1.979977661132812	1.620000061035156	1.090642272949219	1.944094421386719	1.668236572265625	1.166311706542969	1.887863403320313	1.634414245605469	1.252976196289063	1.928763977050781	1.624378448486328	1.216669982910156	2.363993041992187	1.698683502197265	0.4832970733642578	2.461825073242188	1.708352630615234	0.3937644958496094	2.689360961914063	1.697403656005859	0.2214567108154297	2.879331787109375	1.688294616699219	0.07795156097412109	2.953417602539062	1.721661407470703	0.01863492965698242
242	8.033334	2.3791669921875	1.199445419311524	0.5120515441894531	2.344633422851563	1.376160949707031	0.4924337005615235	2.323330322265625	1.51907861328125	0.4831328125	2.3400498046875	1.736474884033203	0.5115767517089844	2.314982666015625	1.69915200805664	0.5326007385253906	2.223770874023438	1.695052612304687	0.6449706726074219	2.082555908203125	1.670771575927734	0.8860888977050781	1.955702270507813	1.648957733154297	1.083027709960938	1.933541564941406	1.691525634765625	1.165799377441406	1.874236328125	1.698483154296875	1.249288330078125	1.918448181152344	1.678359497070312	1.205190246582031	2.361067138671875	1.701635223388672	0.4826544647216797	2.457798217773438	1.708117309570313	0.3910506439208984	2.682359985351563	1.716383972167969	0.2145814514160156	2.865639282226562	1.722440246582031	0.06235640907287597	2.93441552734375	1.766575714111328	0.00386739706993103
243	8.066666999999999	2.380466918945312	1.197413307189941	0.5122895812988282	2.346158203125	1.374064468383789	0.4949504241943359	2.32516845703125	1.516848236083984	0.4875182189941406	2.341990356445312	1.733584106445313	0.5186338195800781	2.317923095703125	1.695862091064453	0.5399787597656249	2.226402954101562	1.693304260253906	0.6520229187011719	2.082846069335938	1.677729858398437	0.8917537841796874	1.946333251953125	1.665337341308594	1.082189208984375	1.929884948730469	1.70938461303711	1.165078186035156	1.867011901855469	1.718561004638672	1.247964782714844	1.891449340820313	1.716666809082031	1.196252258300781	2.362028198242188	1.699348724365235	0.488443115234375	2.452282836914063	1.704807403564453	0.3906634368896484	2.674843505859375	1.724574920654297	0.2134256439208984	2.842189208984375	1.742625152587891	0.04537161827087402	2.908667602539063	1.796394805908203	-0.009578711032867431
244	8.1	2.378628295898437	1.197778419494629	0.5131311645507812	2.345222534179688	1.37521028137207	0.4963409423828125	2.324464233398437	1.518477447509766	0.4890785675048828	2.341871337890625	1.735754516601562	0.5216602172851562	2.317106689453125	1.697950714111328	0.5424809265136719	2.22453662109375	1.697302703857422	0.6542412109375	2.075768310546875	1.692860443115234	0.8923707885742187	1.918965881347656	1.692663726806641	1.067184020996094	1.905037231445312	1.730623962402344	1.151617126464844	1.834669860839844	1.749643798828125	1.225456237792969	1.864964599609375	1.733914031982422	1.177624145507812	2.36239208984375	1.701409545898438	0.4915421905517579	2.451382568359375	1.709001037597656	0.3921427154541016	2.668308837890625	1.735390045166016	0.2076421051025391	2.81136279296875	1.765012756347656	0.01908938217163086	2.885482666015625	1.817998596191406	-0.03080943870544434
245	8.133334	2.378667358398438	1.195433532714844	0.5130104675292968	2.349794311523437	1.37357974243164	0.4995888366699218	2.328221923828125	1.516341186523437	0.4902672119140625	2.344651733398437	1.73310595703125	0.5240867004394532	2.31994677734375	1.695172180175781	0.544514892578125	2.227242919921875	1.697275604248047	0.6558966674804687	2.05870166015625	1.708342346191406	0.8795963134765625	1.903635131835937	1.718872772216797	1.05619921875	1.884628234863281	1.768476684570313	1.130051330566406	1.820265197753906	1.748707489013672	1.195731872558594	1.831077514648437	1.749497406005859	1.166204895019531	2.36542529296875	1.699057952880859	0.4939557342529297	2.454629760742187	1.711762573242188	0.3955726776123047	2.656694946289063	1.745826416015625	0.1967496490478516	2.792380615234375	1.780070922851563	0.003989900708198548	2.866807739257813	1.837112243652344	-0.0330443000793457
246	8.166667	2.376843872070312	1.195617034912109	0.51508203125	2.34926953125	1.373492858886719	0.5030910491943359	2.327653076171875	1.515782623291016	0.49353955078125	2.3452958984375	1.732171844482422	0.5261124572753906	2.320572998046875	1.694557281494141	0.5468182678222656	2.228133178710937	1.700548767089844	0.6576766357421875	2.050120361328125	1.713393890380859	0.8727428588867188	1.868183471679687	1.728220428466797	1.0200458984375	1.856636169433594	1.768687255859375	1.101070495605469	1.768382202148437	1.794822784423828	1.144707458496094	1.800870849609375	1.766703704833984	1.125142395019531	2.365689453125	1.697932098388672	0.4961048889160156	2.453586547851562	1.713239471435547	0.3975072021484375	2.647129638671875	1.746725769042969	0.1914184951782227	2.755099243164063	1.785527069091797	-0.01651263761520386	2.827927368164063	1.841752227783203	-0.06036574554443359
247	8.199999999999999	2.378227294921875	1.194257400512695	0.5155794677734375	2.35077294921875	1.372596633911133	0.5038387756347656	2.328920532226562	1.515183013916016	0.494106460571289	2.346553833007813	1.731618530273437	0.5294924621582031	2.321672241210938	1.693696533203125	0.5496571350097657	2.229854614257812	1.699447265625	0.6615457458496095	2.042271484375	1.716477691650391	0.8689220886230469	1.857672546386719	1.736483612060547	1.013110168457031	1.83180908203125	1.776657501220703	1.090322021484375	1.752363342285156	1.786125762939453	1.135535095214844	1.755136291503906	1.742345123291015	1.089921508789062	2.367105346679687	1.697650177001953	0.4991010742187501	2.454314819335937	1.710938720703125	0.3991671447753906	2.632746459960938	1.747679840087891	0.1799705581665039	2.741681762695312	1.783769012451172	-0.02847885036468506	2.801401123046875	1.849676330566406	-0.07140664291381836
248	8.233333999999999	2.378638671875	1.194265922546387	0.5166321716308594	2.352206420898438	1.372298110961914	0.5073437805175782	2.331415283203125	1.514705718994141	0.4999845123291016	2.350613159179687	1.730510955810547	0.5336415710449218	2.325483520507812	1.693021575927734	0.5539627380371094	2.232759643554687	1.701097106933594	0.6643988037109375	2.024403625488281	1.718259643554688	0.8492335510253907	1.834345092773437	1.742464813232422	0.9828825378417969	1.820962524414063	1.777977508544922	1.06560400390625	1.740317443847656	1.796797424316406	1.087821533203125	1.740193603515625	1.7739287109375	1.061121948242187	2.370883178710938	1.696317993164063	0.5036664428710937	2.457899291992188	1.712041229248047	0.4045235137939453	2.621578369140625	1.745079345703125	0.17425830078125	2.707537719726562	1.789182800292969	-0.04213293647766113	2.748444458007812	1.847604156494141	-0.1049362564086914
249	8.266667	2.37921142578125	1.194318962097168	0.5184829406738281	2.353402587890625	1.372480438232422	0.5093106384277344	2.333157836914062	1.515006103515625	0.5020794525146485	2.354429443359375	1.730800109863281	0.5353053588867187	2.329167236328125	1.693521911621094	0.5559373779296874	2.235787963867188	1.702428161621094	0.6658862609863281	2.020041137695312	1.716983001708984	0.8420630493164063	1.820241271972656	1.737074157714844	0.9618889465332032	1.787296447753906	1.767603729248047	1.037024536132813	1.691257751464844	1.772273864746094	1.044298248291016	1.716057739257812	1.758915100097656	1.033077758789062	2.3741591796875	1.696390594482422	0.5051495513916016	2.45892138671875	1.710623748779297	0.4037588958740235	2.612411254882812	1.737636016845703	0.1657084579467774	2.683596801757813	1.775669281005859	-0.05687493705749512	2.719743041992188	1.826621398925781	-0.1266659088134766
250	8.299999999999999	2.376787841796875	1.191736404418945	0.5193648986816406	2.350202514648438	1.36966162109375	0.5099353027343749	2.329870971679687	1.512089569091797	0.5028916625976563	2.352146118164063	1.727497467041016	0.5361413879394531	2.326661254882812	1.690365234375	0.5566753540039062	2.232137329101563	1.700199401855469	0.6654352416992187	2.009810668945312	1.711213409423828	0.8321791381835937	1.803392822265625	1.728286346435547	0.9413231811523437	1.766830688476563	1.756640594482422	1.017114562988281	1.670917541503906	1.76129818725586	1.022207946777344	1.696740356445313	1.748305084228515	1.010249328613281	2.3717578125	1.693060974121094	0.506078628540039	2.45609375	1.7064169921875	0.4044179840087891	2.605266967773438	1.730442535400391	0.1633280487060547	2.66910595703125	1.768258972167969	-0.06054886627197266	2.705309448242187	1.816876007080078	-0.1306612243652344
251	8.333333999999999	2.380848388671875	1.193608406066895	0.5187608032226563	2.352260009765625	1.371168045043945	0.5081912384033203	2.332463012695313	1.513783905029297	0.5020482635498047	2.35926513671875	1.728284973144531	0.5378022460937499	2.33295751953125	1.691477935791016	0.5578805847167969	2.2369306640625	1.6994443359375	0.66544775390625	2.002110900878906	1.697405029296875	0.81555615234375	1.782106994628906	1.709647216796875	0.8952385864257812	1.748491455078125	1.738399261474609	0.9726697082519531	1.650389831542969	1.738790161132812	0.9935617980957031	1.671865966796875	1.738232208251953	0.9655771179199218	2.378193481445313	1.693773284912109	0.5073665161132812	2.462291748046875	1.70677978515625	0.4052137603759766	2.588823120117187	1.717227722167969	0.1505412445068359	2.643678344726562	1.741801422119141	-0.07773714447021485	2.664649780273438	1.782248321533203	-0.1543818511962891
252	8.366667	2.383189208984375	1.19430549621582	0.5185303344726562	2.352056518554687	1.372076278686523	0.5080558013916016	2.330387817382813	1.514928985595703	0.5018863525390624	2.360964721679688	1.729216369628906	0.5403750305175781	2.33384716796875	1.692529693603516	0.5599959411621094	2.238841186523437	1.699047088623047	0.6692806396484375	1.993753845214844	1.686135345458984	0.8039110107421875	1.770515502929688	1.690842712402344	0.8777718200683593	1.724404357910156	1.714341583251953	0.9532993774414062	1.623148986816406	1.717199188232422	0.9713157043457031	1.652286254882813	1.710072967529297	0.9446449890136719	2.379447387695313	1.694610107421875	0.5094976806640625	2.467513916015625	1.707998260498047	0.4102292022705079	2.565763549804688	1.706915313720703	0.1422821426391602	2.618077392578125	1.717752777099609	-0.08781517791748047	2.64341259765625	1.762669342041016	-0.1634959182739258
253	8.4	2.382190063476562	1.195247650146484	0.5195474853515625	2.351513305664063	1.372560104370117	0.508416763305664	2.331304443359375	1.515264556884766	0.5030876159667969	2.361794921875	1.728994506835937	0.5406912841796876	2.334614990234375	1.692518402099609	0.560276123046875	2.239683227539063	1.698766540527344	0.6691614379882813	1.990430969238281	1.671007507324219	0.7919139709472656	1.765178100585937	1.661106384277344	0.8563468322753907	1.724688293457031	1.686526336669922	0.9354852905273437	1.643556762695312	1.657564208984375	0.9279680786132812	1.633818725585938	1.6695615234375	0.9260809326171875	2.38035546875	1.69436767578125	0.5101486511230469	2.470138916015625	1.708426574707031	0.4130129089355469	2.556932495117187	1.693271697998047	0.1422095413208008	2.607351440429688	1.685011505126953	-0.08885585403442384	2.651238647460938	1.734354095458984	-0.1617422103881836
254	8.433334	2.38480615234375	1.197932205200195	0.5171515808105469	2.353466918945313	1.375361083984375	0.5068883056640625	2.333504028320313	1.518276824951172	0.5029071197509766	2.364822265625	1.732050384521484	0.54043603515625	2.33787109375	1.695562072753906	0.560381103515625	2.243775268554688	1.69800048828125	0.6703135375976563	1.994872253417969	1.653521362304688	0.7894398193359375	1.7674365234375	1.632919158935547	0.8439916076660157	1.731846862792969	1.660649566650391	0.9209385070800782	1.6569091796875	1.626559204101563	0.9166599731445313	1.639793334960937	1.623323059082031	0.9107664184570312	2.382903076171875	1.697416870117187	0.5095372924804688	2.470007080078125	1.706439422607422	0.4092665405273437	2.553868774414062	1.671113128662109	0.1394011154174805	2.594122314453125	1.652572845458984	-0.09208052444458008	2.648137573242187	1.702547882080078	-0.153504165649414
255	8.466666999999999	2.384644409179687	1.198191841125488	0.5186338500976562	2.35476806640625	1.37511198425293	0.5060678710937501	2.33590673828125	1.517603179931641	0.500384521484375	2.367849975585937	1.730815124511719	0.5368606872558593	2.34102783203125	1.694574523925781	0.55703759765625	2.24995654296875	1.696154724121094	0.6687972106933593	2.00473876953125	1.639729583740234	0.7881433410644532	1.777885070800781	1.613079040527344	0.8390527648925781	1.740823913574219	1.619099609375	0.9203542175292969	1.669566772460938	1.587585998535156	0.9032496337890625	1.64881396484375	1.588214782714844	0.8982020263671875	2.385599365234375	1.696123046875	0.5060651550292969	2.473207153320312	1.704053802490234	0.4066805114746094	2.552608276367188	1.658391571044922	0.1377652435302734	2.595528686523437	1.629333770751953	-0.09265985488891601	2.662316528320313	1.668897216796875	-0.1569050140380859
256	8.5	2.382802124023438	1.199033164978027	0.5166994934082032	2.352748779296875	1.375589965820313	0.5043577117919922	2.334669555664062	1.517923706054688	0.4996094970703125	2.364159912109375	1.730689117431641	0.5375008850097657	2.337730590820312	1.694120330810547	0.5572972412109375	2.246252319335937	1.689219451904297	0.66832958984375	2.008311157226562	1.613138427734375	0.7903424682617188	1.780639221191406	1.581177886962891	0.8306690063476563	1.736021423339844	1.570889465332031	0.9137651062011719	1.639478393554687	1.546120544433594	0.9224567260742188	1.699374755859375	1.52185498046875	0.9159596557617188	2.38232373046875	1.69647900390625	0.5066163940429688	2.470666748046875	1.704963958740234	0.4086889190673828	2.55267431640625	1.639191101074219	0.1456887664794922	2.593955688476562	1.595145843505859	-0.08201752090454101	2.660890991210938	1.622185485839844	-0.1554185409545898
257	8.533334	2.3841923828125	1.200090530395508	0.5189268188476562	2.353341918945312	1.375887649536133	0.504918212890625	2.33506298828125	1.517783020019531	0.4997294616699219	2.364163330078125	1.729678924560547	0.5394147338867188	2.337471557617188	1.693104095458984	0.5584942321777344	2.245183227539062	1.684475189208984	0.6680496826171876	2.017425842285157	1.589136291503906	0.7938638916015626	1.791766662597656	1.546605407714844	0.8326098327636718	1.753872985839844	1.536109344482422	0.9173915100097656	1.670615478515625	1.491733764648437	0.9379981079101563	1.714669982910156	1.497516387939453	0.9221358337402343	2.38269189453125	1.695750274658203	0.5086694335937501	2.47248779296875	1.703351165771484	0.4124489135742188	2.561200927734375	1.618852264404297	0.1576395645141602	2.61412353515625	1.556069915771484	-0.06283584594726563	2.681309814453125	1.581025604248047	-0.1357441558837891
258	8.566666999999999	2.384210205078125	1.200349716186524	0.5201162109374999	2.352915405273437	1.376262283325195	0.5082260437011719	2.33358837890625	1.51806396484375	0.5040484924316406	2.358903076171875	1.731006225585937	0.5413027954101562	2.333203247070313	1.694096496582031	0.5611313781738281	2.2438955078125	1.681629272460937	0.672837158203125	2.025990051269531	1.577157836914062	0.8090942077636718	1.811002075195312	1.511427627563477	0.8701939086914063	1.777132934570312	1.50690705871582	0.9568590393066406	1.690209899902344	1.477545349121094	0.9907363281249999	1.767735229492188	1.475570465087891	0.9680589294433594	2.377722412109375	1.697112518310547	0.5105969238281249	2.46991357421875	1.703848846435547	0.4162667388916016	2.567840209960938	1.607942932128906	0.16912548828125	2.625929443359375	1.534198425292969	-0.04648483276367188	2.697206665039062	1.541431762695312	-0.1124770851135254
259	8.6	2.382093994140625	1.199986404418945	0.5187779235839844	2.35152294921875	1.375752639770508	0.5062493286132812	2.3328212890625	1.517449676513672	0.5015130310058593	2.355495727539062	1.730707305908203	0.5373610229492187	2.330269165039062	1.693679901123047	0.5573866577148437	2.243712036132813	1.684978942871094	0.6709908142089844	2.040684509277344	1.569859375	0.8200168457031249	1.832481689453125	1.494990005493164	0.8912807312011719	1.789122802734375	1.48975	0.9749298095703125	1.714458129882813	1.458964553833008	1.027731201171875	1.77650390625	1.433123504638672	0.9847725219726562	2.374717895507812	1.69685498046875	0.5069235382080078	2.467868896484375	1.706013214111328	0.4139806365966797	2.578935424804688	1.59723974609375	0.1785580444335937	2.651458129882813	1.511773788452148	-0.02840176105499267	2.729069091796875	1.514356964111328	-0.09409940338134765
260	8.633334	2.379860473632812	1.201830291748047	0.5188950805664063	2.34807470703125	1.377238845825195	0.5043453216552735	2.329261352539063	1.518902465820313	0.4987395629882813	2.354253784179687	1.732059967041016	0.5332109069824219	2.329222900390625	1.695288818359375	0.5539510192871093	2.24458642578125	1.688078521728515	0.6691275329589843	2.061865600585937	1.5639072265625	0.8355732727050781	1.868071899414062	1.472101226806641	0.9251943359375	1.813471923828125	1.470388595581055	1.000566497802734	1.7409951171875	1.430592132568359	1.067455871582031	1.810984619140625	1.416771865844726	1.028615295410156	2.37254296875	1.697979736328125	0.5024822845458985	2.464606689453125	1.701254577636719	0.4082147674560547	2.600751220703125	1.589296295166016	0.1877596969604492	2.685623901367188	1.50006396484375	-0.01285783672332764	2.7654306640625	1.501682250976563	-0.07675323104858398
261	8.666667	2.379545532226563	1.201213928222656	0.5180238952636719	2.349934204101563	1.376787963867188	0.5034487762451172	2.331776733398438	1.518320709228516	0.4967810211181641	2.353896240234375	1.732159515380859	0.5267944641113281	2.329415161132812	1.695509887695313	0.5482879028320313	2.247708862304687	1.692396789550781	0.6654710388183593	2.089049438476563	1.564816711425781	0.8510325622558594	1.903705383300781	1.467982208251953	0.9519158020019531	1.861579650878906	1.464830383300781	1.035439392089844	1.789291809082031	1.419233871459961	1.095407287597656	1.852764282226563	1.41894889831543	1.061767700195313	2.372587890625	1.697782104492187	0.4967902069091797	2.4660810546875	1.701615692138672	0.4044058532714844	2.61509814453125	1.58804736328125	0.1936621246337891	2.724733520507812	1.494229675292969	0.007910006761550903	2.804350341796875	1.495822357177734	-0.05547104263305664
262	8.699999999999999	2.381088134765625	1.199398307800293	0.5160861206054688	2.350984741210937	1.375183120727539	0.4998954315185547	2.333613647460937	1.5171396484375	0.4930906677246094	2.353360229492187	1.731938720703125	0.5212337036132813	2.328863647460937	1.695200836181641	0.542806884765625	2.245304931640625	1.690666229248047	0.6591912536621094	2.101229736328125	1.565117218017578	0.8596080932617187	1.934781921386719	1.462337463378906	0.9860243530273438	1.883236083984375	1.469205032348633	1.065460876464844	1.824295104980469	1.434695495605469	1.142112854003906	1.867479736328125	1.423159027099609	1.097322875976563	2.372837158203125	1.697360260009766	0.4917959747314453	2.466951293945312	1.700179473876953	0.4006282196044922	2.63726806640625	1.586134887695313	0.2063896942138672	2.762437377929688	1.489885940551758	0.03142138004302979	2.837567138671875	1.49901838684082	-0.03886749839782715
263	8.733333999999999	2.381422973632812	1.197634033203125	0.519640411376953	2.349526123046875	1.373266708374024	0.502299072265625	2.32867041015625	1.514842483520508	0.4924912719726562	2.350632446289063	1.729883422851562	0.5210713806152344	2.325193603515625	1.693366119384766	0.5421022644042969	2.238986328125	1.688863983154297	0.6564358215332031	2.11532568359375	1.567445068359375	0.8729168395996094	1.958055053710937	1.465175155639648	1.011770843505859	1.908961181640625	1.474977233886719	1.093795593261719	1.853406127929687	1.44570231628418	1.177089233398438	1.912939270019531	1.430395980834961	1.13368701171875	2.370283935546875	1.694982055664062	0.4920629730224609	2.466395385742187	1.698807800292969	0.4029946594238281	2.658787719726562	1.587454864501953	0.227943977355957	2.809960083007812	1.493935073852539	0.07243296623229981	2.887473999023437	1.513703903198242	0.01253722858428955
264	8.766667	2.379145263671875	1.198447242736816	0.5196136474609375	2.346012329101562	1.375006713867188	0.5027745056152344	2.322772094726562	1.517013763427734	0.4921501007080078	2.345971801757813	1.73312841796875	0.5215022888183594	2.3205517578125	1.696375610351563	0.5428915100097655	2.235374755859375	1.690802429199219	0.6592049255371093	2.122529907226562	1.573808288574219	0.8862039489746094	1.985250610351562	1.470189010620117	1.045987731933594	1.944147155761719	1.486734161376953	1.131107666015625	1.885074096679688	1.465176055908203	1.209348510742188	1.922998779296875	1.462041687011719	1.161102416992188	2.365224853515625	1.698095520019531	0.4918675689697266	2.460574584960938	1.698295959472656	0.4005186309814454	2.66913037109375	1.598872863769531	0.234235107421875	2.835655883789062	1.515158660888672	0.08672161483764648	2.91693896484375	1.524807220458984	0.02710013008117676
265	8.799999999999999	2.375840576171875	1.199610885620117	0.5223647766113282	2.343607543945312	1.375713516235352	0.5051402893066406	2.318814453125	1.516780609130859	0.4919178466796875	2.340285888671875	1.733026824951172	0.5182137451171875	2.315401123046875	1.696436248779297	0.5402185668945312	2.230626220703125	1.690666839599609	0.6561331481933594	2.128411499023438	1.5882568359375	0.894099609375	1.999325988769531	1.496702880859375	1.0653896484375	1.960355895996094	1.534344757080078	1.142012573242187	1.907046264648438	1.486249969482422	1.221418029785156	1.958567077636719	1.483044296264648	1.190243835449219	2.359585815429687	1.697823059082031	0.4889623870849609	2.454272827148437	1.698876953125	0.3970704498291016	2.671778564453125	1.616931945800781	0.2343725662231445	2.847354614257813	1.547029815673828	0.0913967514038086	2.928775146484375	1.556621398925781	0.03079953575134278
266	8.833333999999999	2.378692016601562	1.19993367767334	0.5216982116699218	2.345327392578125	1.376215423583985	0.5036369476318359	2.31979248046875	1.517460662841797	0.4899282531738282	2.34056103515625	1.734189697265625	0.5165426940917969	2.315781127929688	1.69740151977539	0.5385897216796875	2.230872314453125	1.689217102050781	0.6545220642089844	2.129530029296875	1.601176086425781	0.8993514099121094	2.017788696289062	1.522852203369141	1.088677917480469	1.974244323730469	1.561905517578125	1.165580383300781	1.916002258300781	1.518194122314453	1.245555480957031	1.964439758300781	1.533513153076172	1.212261901855469	2.359995239257812	1.699026214599609	0.4871456451416016	2.454844848632812	1.698164947509766	0.3945980682373047	2.682578491210937	1.63356884765625	0.2362517242431641	2.870521240234375	1.578972900390625	0.1014496192932129	2.948742919921875	1.59096630859375	0.03999174690246582
267	8.866667	2.377180419921875	1.199517822265625	0.5192457885742188	2.343475952148437	1.37616096496582	0.5042696228027344	2.316570190429688	1.517419250488281	0.4920545806884766	2.335956909179687	1.733976409912109	0.5212845153808594	2.311648193359375	1.696734985351562	0.5431317443847656	2.226164916992188	1.688332061767578	0.6589443969726563	2.125107055664063	1.614762512207031	0.9090742492675781	2.018549377441406	1.555783630371094	1.108047241210937	1.9773076171875	1.617827514648438	1.163190795898438	1.927678649902344	1.566263061523438	1.242615173339844	1.972063842773438	1.573450897216797	1.223399353027344	2.355396240234375	1.699316986083984	0.4912067565917969	2.446525146484375	1.705496826171875	0.3945708923339843	2.67641259765625	1.65300732421875	0.2347370910644531	2.86770361328125	1.609005676269531	0.100886173248291	2.947452758789062	1.641041107177734	0.04194143867492676
268	8.9	2.379078369140625	1.197917999267578	0.5172055053710938	2.344603759765625	1.375634307861328	0.5009689483642578	2.317627075195313	1.517867858886719	0.4878186645507813	2.341106689453125	1.735095855712891	0.519946044921875	2.315812744140625	1.697819030761719	0.5413280334472657	2.227246215820313	1.685779357910156	0.6555675048828125	2.113650756835938	1.638330291748047	0.9087444152832032	2.000965270996094	1.596765838623047	1.112275268554688	1.946366455078125	1.645826995849609	1.177502319335938	1.879350158691406	1.640350646972656	1.23392822265625	1.940633117675781	1.615907684326172	1.215504516601563	2.360173095703125	1.70019839477539	0.4893897857666015	2.449864990234375	1.702600158691406	0.3901103057861328	2.686030395507813	1.672132385253906	0.2299080657958985	2.880589599609375	1.646103424072266	0.09310285186767578	2.962475463867188	1.675262298583984	0.0381416015625
269	8.933334	2.378578247070313	1.198317398071289	0.5225211486816406	2.343892700195313	1.375864944458008	0.5062115020751954	2.317340576171875	1.518141967773437	0.4938857421875	2.3387158203125	1.735915405273437	0.5237546691894531	2.31446533203125	1.698499053955078	0.5460938110351563	2.231144897460938	1.695941802978516	0.6653020019531251	2.1188974609375	1.660919403076172	0.9209115295410156	1.995765441894531	1.633228118896485	1.119255859375	1.955623229980469	1.686972686767578	1.189178527832031	1.915383483886719	1.645255706787109	1.188445190429687	1.960815795898438	1.653649322509766	1.234706970214844	2.357477416992188	1.701013000488281	0.4929504547119141	2.445617919921875	1.707849395751953	0.3923724822998047	2.676424682617188	1.694133331298828	0.2229551620483398	2.868935668945312	1.682684692382812	0.08173232650756836	2.933559936523437	1.736720794677734	0.01830096340179443
270	8.966666999999999	2.377744018554687	1.199777633666992	0.5219642639160156	2.343083862304687	1.377980453491211	0.5055527343749999	2.317460571289062	1.521011535644531	0.4939569854736328	2.339470581054687	1.738802124023437	0.5276739196777345	2.314634887695313	1.701046997070313	0.5490945739746094	2.227619506835937	1.698855316162109	0.6659576110839844	2.098612060546875	1.682829193115234	0.9167922973632813	1.972590576171875	1.671532531738281	1.11670751953125	1.937279663085937	1.711857879638672	1.198835571289063	1.899132141113281	1.701311462402344	1.173055541992188	1.908142639160156	1.693744873046875	1.22021875	2.358588256835938	1.704199676513672	0.4965396728515625	2.4454599609375	1.711277648925781	0.3941737518310547	2.676483764648437	1.715350524902344	0.222466194152832	2.859602783203125	1.719363189697266	0.0679164161682129	2.93093798828125	1.783582824707031	0.04254084587097168
271	9	2.379222778320313	1.199189193725586	0.5210214538574218	2.3433759765625	1.37769319152832	0.5068013305664063	2.318068725585937	1.52120947265625	0.4980447692871094	2.3390869140625	1.738875396728516	0.5358641662597656	2.31452880859375	1.700548767089844	0.5567476806640625	2.229705322265625	1.703002624511719	0.6752611389160157	2.084009155273438	1.703970428466797	0.9174677124023438	1.953100891113281	1.705208557128906	1.115579223632813	1.915831970214844	1.766191955566406	1.175985534667969	1.918632934570312	1.722770538330078	1.160373779296875	1.882385925292969	1.738071655273437	1.207561767578125	2.358270385742188	1.704869384765625	0.5038955535888672	2.441956665039062	1.714710601806641	0.399048812866211	2.6641572265625	1.729674713134766	0.2162516174316406	2.833954467773438	1.745696655273437	0.04742112922668457	2.912705444335938	1.803943176269531	0.01486456036567688
272	9.033334	2.380187255859375	1.200172241210937	0.5204927062988282	2.345532470703125	1.379301071166992	0.505682601928711	2.320307373046875	1.523113830566406	0.4958160400390625	2.344672973632813	1.740585174560547	0.5354163513183594	2.319231567382813	1.702438110351562	0.5558486938476562	2.230361938476562	1.704941589355469	0.6722367858886719	2.073765991210937	1.7195751953125	0.9077260437011718	1.925537902832031	1.732787841796875	1.093296447753906	1.887102355957031	1.782916564941406	1.165481872558594	1.859649841308594	1.742547241210938	1.134169494628906	1.852776977539063	1.756465087890625	1.186321716308594	2.36361572265625	1.706426330566406	0.5033262023925781	2.447906982421875	1.716399505615234	0.3984496765136719	2.662861328125	1.747502532958984	0.2084087371826172	2.81510205078125	1.78237060546875	0.02577210235595703	2.891014404296875	1.840179321289062	-0.01253752326965332
273	9.066666999999999	2.379580078125	1.19883943939209	0.5222897644042969	2.349703125	1.377706359863281	0.5095296325683594	2.326625	1.520887512207031	0.4996776275634766	2.34622509765625	1.738179016113281	0.5353492126464844	2.321588989257813	1.700101837158203	0.5561714172363281	2.232800048828125	1.707403839111328	0.6713270874023438	2.063215942382812	1.731461517333984	0.89464697265625	1.908475646972656	1.752638458251953	1.072060302734375	1.888995422363281	1.819941986083984	1.135288513183594	1.854306335449219	1.786217437744141	1.091067138671875	1.8308154296875	1.796003936767578	1.163314208984375	2.365925903320313	1.704069610595703	0.5041741485595703	2.450923828125	1.7193076171875	0.4016350402832031	2.646396240234375	1.763681610107422	0.1964437866210937	2.793056030273438	1.802798706054688	0.01153514242172241	2.869897583007813	1.85964517211914	-0.01940037727355957
274	9.1	2.380184814453125	1.196626396179199	0.5216060180664062	2.351151123046875	1.375212524414062	0.5110670471191405	2.3278193359375	1.517953308105469	0.5024324188232422	2.348168334960937	1.734278778076172	0.5396810302734375	2.323343994140625	1.696283111572266	0.5600511474609375	2.2331640625	1.705587432861328	0.6734386291503907	2.047153137207031	1.737910858154297	0.8811312866210937	1.879456726074219	1.766900573730469	1.044011352539063	1.858151489257812	1.828918884277344	1.109604309082031	1.829513366699219	1.796053405761719	1.062927673339844	1.785541748046875	1.813040466308594	1.12426611328125	2.367797241210937	1.700391052246094	0.5084355316162109	2.451090942382812	1.717385498046875	0.4053293609619141	2.634479248046875	1.767732391357422	0.1917705383300781	2.766107788085938	1.814429046630859	-0.001041614055633545	2.809597778320312	1.887534942626953	-0.04440745067596436
275	9.133334	2.379881713867188	1.196284782409668	0.5220548706054687	2.352600341796875	1.375047805786133	0.5142090759277345	2.330657958984375	1.517941223144531	0.5074578704833985	2.351439819335938	1.734641235351563	0.541541015625	2.326498168945313	1.697028045654297	0.5623990783691406	2.234461059570313	1.705593475341797	0.6742452697753907	2.036080932617187	1.740842926025391	0.8693205871582032	1.856440551757812	1.775366424560547	1.016980224609375	1.829619934082031	1.836954040527344	1.080614807128906	1.803265075683594	1.795440521240234	1.037004150390625	1.750618225097656	1.829474578857422	1.06636083984375	2.371037963867187	1.700266174316406	0.5108614959716797	2.452712036132812	1.715422485351562	0.40640966796875	2.6259287109375	1.761050872802734	0.1839885940551758	2.734863403320313	1.808922180175781	-0.02175928211212158	2.768610107421875	1.886381042480469	-0.07300020599365234
276	9.166667	2.38050439453125	1.193910713195801	0.5214850463867187	2.352358520507813	1.371756790161133	0.5133456420898438	2.329904663085937	1.513950744628906	0.5065339202880859	2.352371704101563	1.729334838867187	0.5416875915527344	2.327153076171875	1.6920009765625	0.5621749877929687	2.234484741210938	1.701853118896484	0.6725599670410156	2.023405517578125	1.73843032836914	0.8516826477050781	1.833938598632812	1.774818786621094	0.9836145324707031	1.797845947265625	1.837371612548828	1.041487060546875	1.770062133789063	1.781848876953125	1.006696716308594	1.734569213867188	1.822198577880859	1.038274078369141	2.371675415039062	1.695095336914063	0.5110207824707031	2.451078857421875	1.71026025390625	0.4055215911865234	2.608264282226562	1.754484344482422	0.1727976608276367	2.703951782226563	1.80203335571289	-0.03730747604370117	2.72105859375	1.873991882324219	-0.09580821990966798
277	9.199999999999999	2.381343017578125	1.1947939453125	0.5217935485839844	2.353117919921875	1.372136108398438	0.5121771850585937	2.33172509765625	1.514155426025391	0.5052122802734376	2.355535278320312	1.728865661621094	0.5403560485839843	2.329844970703125	1.691834350585937	0.5605298461914063	2.237056030273437	1.703356201171875	0.6702449340820312	2.012043029785156	1.731964233398438	0.8320747680664062	1.813503173828125	1.762681182861328	0.9502929687499999	1.753118347167969	1.810368530273438	0.9967237243652343	1.706230651855469	1.77128564453125	0.9696307067871094	1.703578430175781	1.813697174072266	0.9963544616699218	2.374842895507812	1.694535400390625	0.5100198669433593	2.45847314453125	1.710365600585937	0.4084439544677734	2.594096923828125	1.740966827392578	0.1617183456420898	2.664629638671875	1.779167846679687	-0.05930046463012695	2.680060180664062	1.860087799072266	-0.117658863067627
278	9.233333999999999	2.383838134765625	1.193123382568359	0.5224180603027344	2.355312866210937	1.36977946472168	0.5123527221679688	2.335013061523437	1.511515213012695	0.5064137573242187	2.358831909179687	1.725642028808594	0.5404161071777344	2.3334033203125	1.688777770996094	0.56087939453125	2.239890502929688	1.701276397705078	0.6692771606445312	2.0083232421875	1.724114562988281	0.8208873901367187	1.801034362792969	1.749616027832031	0.9213973083496094	1.733046264648437	1.789007751464844	0.9622122802734374	1.630613464355469	1.771946441650391	0.9683198242187501	1.680507629394531	1.774677795410156	0.9666872253417969	2.377881591796875	1.691346496582031	0.510153564453125	2.459153930664062	1.708088806152344	0.4073238983154297	2.58391845703125	1.732644409179688	0.1551505737304688	2.640565551757812	1.764445831298828	-0.06883898162841798	2.65768994140625	1.825652679443359	-0.1332872161865234
279	9.266667	2.384999389648438	1.192793388366699	0.5238873291015624	2.35615380859375	1.36948518371582	0.5142320251464845	2.334815551757813	1.511077102661133	0.5076403198242188	2.3634609375	1.724406524658203	0.543379150390625	2.336986572265625	1.688023071289062	0.56337890625	2.243234985351562	1.700226348876953	0.6714261779785156	2.000260009765625	1.707665985107422	0.8053197021484375	1.777061218261719	1.730033752441406	0.8677763061523438	1.720706604003906	1.771666046142578	0.9318515319824219	1.621782897949219	1.736569213867187	0.9230958251953125	1.663185363769531	1.74632763671875	0.9419930114746093	2.38194091796875	1.68984701538086	0.5130162353515625	2.467070678710938	1.706555511474609	0.4131878967285156	2.563228881835938	1.720062591552734	0.1475999374389649	2.607432495117187	1.743057312011719	-0.08178316116333008	2.64568994140625	1.803537902832031	-0.1442329406738281
280	9.299999999999999	2.385184448242188	1.195423835754394	0.5227894287109376	2.35630908203125	1.372123291015625	0.512571044921875	2.336495971679687	1.5140400390625	0.5073745727539063	2.36592724609375	1.727242706298828	0.5425258789062499	2.339134033203125	1.691035491943359	0.5624481506347656	2.24303955078125	1.702440246582031	0.6688482971191406	1.994138427734375	1.701023010253906	0.7923612060546875	1.769041564941406	1.718275268554688	0.8481964111328124	1.725262512207031	1.749160064697266	0.9254866943359374	1.621250671386719	1.727270385742188	0.9087332153320313	1.648712524414063	1.727690368652344	0.9078988037109375	2.38445068359375	1.692545349121094	0.5124475708007812	2.468832763671875	1.706187957763672	0.4114356231689453	2.55729931640625	1.704855682373047	0.1425233840942383	2.5951748046875	1.72031640625	-0.08716707611083985	2.628189819335938	1.776611419677734	-0.1442411041259766
281	9.333333999999999	2.386335571289062	1.196103660583496	0.5223828430175781	2.357071533203125	1.372966232299805	0.5119234619140625	2.336818603515625	1.51499577331543	0.5064795532226563	2.36832568359375	1.727857452392578	0.5432020874023438	2.341005737304688	1.691766479492188	0.5627822570800781	2.243755859375	1.700949157714844	0.6686033935546875	1.99088818359375	1.687430114746094	0.7829347229003907	1.762488342285156	1.695966949462891	0.8278977050781251	1.72126123046875	1.718797088623047	0.906947021484375	1.6303857421875	1.68773388671875	0.8946437988281249	1.6221533203125	1.704411926269531	0.8799509887695313	2.386678955078125	1.69313168334961	0.5129542236328125	2.471345336914062	1.703647979736328	0.4115717163085938	2.548338745117188	1.689389343261719	0.1390194244384766	2.58407568359375	1.687472991943359	-0.09336908340454102	2.612779052734375	1.743166809082031	-0.1615673294067383
282	9.366667	2.387362426757813	1.20072932434082	0.52220361328125	2.357431640625	1.377433837890625	0.5092397155761719	2.338511108398437	1.519770965576172	0.5032557983398438	2.372980346679688	1.732095428466797	0.5412764892578126	2.345258911132813	1.696237182617188	0.5607075500488281	2.24812646484375	1.704433227539063	0.6667098999023438	1.99438720703125	1.664914489746094	0.774	1.763783203125	1.651337615966797	0.80769873046875	1.715387756347656	1.681987548828125	0.8822113342285156	1.625252685546875	1.65689794921875	0.8831055908203125	1.626025634765625	1.677954833984375	0.8561675415039063	2.39075634765625	1.697283020019531	0.5107406311035156	2.4771025390625	1.706722930908203	0.4105372009277344	2.548908325195312	1.672120086669922	0.1382382202148437	2.5756123046875	1.653523620605469	-0.09532381820678712	2.609931518554688	1.711635620117188	-0.1622118377685547
283	9.4	2.389587768554688	1.201687477111816	0.5213506469726563	2.35853662109375	1.378638214111328	0.5071537780761719	2.340856811523437	1.521604431152344	0.5018605194091796	2.376190307617187	1.733984985351563	0.5418118591308594	2.348416870117187	1.697915222167969	0.5611516418457031	2.2502138671875	1.701913024902344	0.6671029968261719	1.999992919921875	1.649730834960938	0.7792567443847657	1.769588928222656	1.629435180664062	0.8172192993164062	1.724396240234375	1.653772033691406	0.8920101318359375	1.640951904296875	1.620127685546875	0.8899091186523438	1.649152954101563	1.607235412597656	0.891572998046875	2.393745483398438	1.699347869873047	0.5107207031250001	2.479326049804688	1.707236175537109	0.4092366180419922	2.543856323242188	1.6585244140625	0.1365503005981445	2.566686279296875	1.627244720458984	-0.09716030120849609	2.618476928710938	1.671899749755859	-0.1678910217285156
284	9.433334	2.3888740234375	1.202322578430176	0.5209106750488282	2.35786376953125	1.37840299987793	0.5063242492675781	2.34015576171875	1.520660461425781	0.5013015441894531	2.372576416015625	1.732646911621094	0.5404934387207031	2.345151611328125	1.696509857177734	0.5596322326660157	2.24899658203125	1.697385803222656	0.6665852050781249	2.004989501953125	1.6307890625	0.7811444396972655	1.77811328125	1.598583709716797	0.8250944519042969	1.730337463378906	1.618716217041016	0.9005895080566406	1.645868408203125	1.581602111816406	0.8985639038085937	1.67200439453125	1.566704772949219	0.9113201293945312	2.390730346679687	1.698232604980469	0.509862548828125	2.479938720703125	1.707554107666016	0.4126165466308593	2.55174267578125	1.641816986083984	0.1466591186523438	2.573254638671875	1.597236907958984	-0.08431404113769531	2.63818359375	1.642402404785156	-0.1481243286132812
285	9.466666999999999	2.385390258789062	1.201323677062988	0.5211961059570313	2.356001708984375	1.376638687133789	0.5082992553710938	2.337982055664062	1.517881652832031	0.5033912353515625	2.365790161132812	1.729649749755859	0.5387051391601563	2.339338012695312	1.693528045654297	0.5583264770507812	2.247909790039063	1.696766845703125	0.6679022521972656	2.013975158691406	1.619682006835938	0.7921505432128906	1.793545104980469	1.57537109375	0.8472786254882813	1.728687805175781	1.578638427734375	0.9178183898925781	1.633238525390625	1.536413391113281	0.9458668823242188	1.675978637695313	1.544917724609375	0.9232224121093749	2.384496215820312	1.695348327636719	0.5088695220947266	2.475892700195312	1.707473571777344	0.4154954986572266	2.559663940429687	1.632820129394531	0.1577431640625	2.600549194335938	1.578242309570313	-0.06590177917480469	2.660020751953125	1.6091630859375	-0.1396606750488281
286	9.5	2.386592895507812	1.201342826843262	0.5224006652832032	2.358205078125	1.376829620361328	0.5086261291503906	2.340173706054688	1.518104858398437	0.5023005828857422	2.368012817382812	1.730228302001953	0.5363074035644532	2.341391235351562	1.694259857177734	0.5560117492675781	2.251509399414063	1.701343139648437	0.6664660949707031	2.027793518066406	1.615349639892578	0.8026841430664062	1.815007629394531	1.557106842041016	0.8728436584472656	1.754163940429688	1.570856018066406	0.9439288940429688	1.68814404296875	1.516810119628906	1.00513623046875	1.718067749023438	1.533781219482422	0.9622959899902344	2.386869018554687	1.695664428710937	0.5068320922851562	2.482899780273438	1.709201721191406	0.4183936309814453	2.578649047851563	1.627397033691406	0.16678076171875	2.65447021484375	1.559357940673828	-0.04464141273498535	2.72208056640625	1.571969390869141	-0.1084798965454102
287	9.533334	2.383458740234375	1.202516479492187	0.5222509155273438	2.353732421875	1.378481842041016	0.5082034606933594	2.334959716796875	1.520232177734375	0.5020980834960938	2.36003369140625	1.733616302490234	0.5365038452148437	2.333720825195313	1.69714419555664	0.5562368469238281	2.244055786132813	1.697886993408203	0.6675567626953125	2.037509582519531	1.592133056640625	0.819191650390625	1.836991516113281	1.512098022460937	0.9054794311523438	1.774378356933594	1.539306732177734	0.9723982849121093	1.692643920898437	1.490527542114258	1.024471618652344	1.760427795410156	1.495421127319336	1.000951538085938	2.379505981445313	1.699157806396484	0.5068775634765625	2.476396118164063	1.709558837890625	0.4179986114501953	2.596508911132813	1.612257720947265	0.1817095489501953	2.67441650390625	1.535775177001953	-0.02657770538330078	2.746776245117188	1.560672302246094	-0.09065595245361327
288	9.566666999999999	2.381192016601562	1.20303670501709	0.5235296936035156	2.350950927734375	1.379301879882812	0.5089347229003907	2.331876708984375	1.521306030273438	0.5024302062988281	2.35616552734375	1.735545013427734	0.5363286743164062	2.33031298828125	1.698828155517578	0.5565828857421875	2.243251953125	1.693524749755859	0.6707787475585938	2.056805786132813	1.583867095947266	0.8451560363769531	1.869117248535156	1.499106033325195	0.9546202697753907	1.809758544921875	1.528087097167969	1.020516571044922	1.731759338378906	1.469392669677734	1.033989440917969	1.780665161132812	1.47585432434082	1.052408569335938	2.375468017578125	1.701061157226563	0.5063306732177735	2.472362670898438	1.708936187744141	0.4168819427490235	2.613853515625	1.609916381835937	0.1931708984375	2.707404663085938	1.531081787109375	-0.008530164241790771	2.785304809570313	1.548770263671875	-0.07079322242736816
289	9.6	2.382535034179687	1.202190460205078	0.5221199340820313	2.352784057617187	1.378460083007812	0.5060918731689453	2.333032470703125	1.520295623779297	0.4970633544921875	2.35607373046875	1.735121398925781	0.5281796264648437	2.330353393554687	1.698494567871094	0.5488453063964844	2.244010498046875	1.698354064941406	0.6636952819824219	2.086102905273437	1.581831665039062	0.8602347106933594	1.909500366210938	1.489395629882813	0.9817791442871093	1.870760559082031	1.532409576416016	1.057088745117188	1.793085815429687	1.469513732910156	1.099184509277344	1.8529765625	1.468596328735352	1.096066345214844	2.375652221679688	1.700379943847656	0.498700210571289	2.472699462890625	1.71021484375	0.4096961059570313	2.636335571289063	1.610496612548828	0.2014712829589844	2.7523935546875	1.527839019775391	0.01287698411941528	2.831161987304688	1.543007965087891	-0.04989108085632324
290	9.633334	2.379477172851563	1.201469245910644	0.5225780029296876	2.349601928710937	1.376927047729492	0.5038015441894531	2.330345458984375	1.518327453613281	0.4932014465332031	2.350365600585937	1.733071044921875	0.5225945434570313	2.324841552734375	1.69642724609375	0.5430829162597657	2.237074096679687	1.693828704833984	0.655903564453125	2.101958129882813	1.582563659667969	0.8703236389160156	1.945038391113281	1.487365020751953	1.013552703857422	1.898001586914063	1.529268341064453	1.085736267089844	1.833444763183594	1.472173049926758	1.149897583007812	1.903173706054687	1.486797988891602	1.134744934082031	2.370720092773437	1.698402404785156	0.4938821258544922	2.468600219726563	1.707445220947266	0.4067736206054687	2.656000854492187	1.612255462646484	0.2184004440307617	2.79656884765625	1.532461975097656	0.04667204284667968	2.881177734375	1.552216888427734	-0.01000632858276367
291	9.666667	2.379036743164062	1.201235343933106	0.5237641906738282	2.348081176757812	1.376670028686523	0.5043707733154297	2.327045043945312	1.517892456054688	0.4923538513183594	2.344924194335937	1.733342590332031	0.5200265808105469	2.319430053710938	1.696605499267578	0.5405536193847656	2.229869140625	1.692847198486328	0.6521586608886719	2.115651977539063	1.590020172119141	0.8828833312988281	1.981398376464844	1.498941787719727	1.050069458007812	1.94469482421875	1.531900024414063	1.132994812011719	1.886945678710938	1.469301055908203	1.200000915527344	1.927840026855469	1.505021911621094	1.17412109375	2.365941040039063	1.698558776855469	0.491866455078125	2.464821411132813	1.707167327880859	0.4058863677978516	2.671116943359375	1.621646392822266	0.232714225769043	2.836566528320312	1.549194458007813	0.08060076522827149	2.9197265625	1.561001525878906	0.02180541610717773
292	9.699999999999999	2.378975830078125	1.201868507385254	0.5216635131835938	2.347077392578125	1.378514938354492	0.5030005035400391	2.322341796875	1.519956817626953	0.4884727630615234	2.342564697265625	1.736660186767578	0.5169695739746094	2.317180419921875	1.699735260009766	0.5381661071777344	2.228693603515625	1.694627288818359	0.6520117797851562	2.122991455078125	1.602813842773438	0.8938661804199219	2.006641723632812	1.521540679931641	1.080540100097656	1.958974243164063	1.562085601806641	1.154068603515625	1.906818542480469	1.509345687866211	1.233277587890625	1.941954040527344	1.526110809326172	1.20289111328125	2.362747192382812	1.701631622314453	0.487838851928711	2.460161376953125	1.703227935791016	0.3977897949218751	2.683449340820312	1.632485717773438	0.2356726989746094	2.865312622070312	1.57245654296875	0.09467912673950196	2.942387451171875	1.583140502929687	0.02980669593811035
293	9.733333999999999	2.37625439453125	1.200517486572266	0.5193316345214843	2.344567504882813	1.377102600097656	0.5020732727050782	2.3196171875	1.518392272949219	0.4884132690429688	2.338540161132812	1.734815307617187	0.51785400390625	2.313453979492188	1.697679626464844	0.5389072875976562	2.22232373046875	1.692380218505859	0.650359619140625	2.126717651367187	1.613624908447266	0.900647705078125	2.018033752441406	1.545925903320313	1.0957705078125	1.982779357910156	1.590948577880859	1.171779724121094	1.922477844238281	1.564594604492187	1.258962707519531	1.995665222167969	1.55172216796875	1.220559326171875	2.358857666015625	1.700093505859375	0.488548095703125	2.454939575195313	1.706892669677734	0.3973329162597656	2.689122924804687	1.648124816894531	0.2468392028808594	2.879274291992187	1.597859954833984	0.1137062530517578	2.946514404296875	1.626149261474609	0.04545554351806641
294	9.766667	2.379197631835938	1.201414016723633	0.51807177734375	2.344004638671875	1.378568725585938	0.4996744842529297	2.317811645507812	1.520741302490234	0.4864398651123047	2.338945922851563	1.738093627929687	0.5177597961425782	2.313694213867187	1.700759033203125	0.5389387512207031	2.227232177734375	1.693731384277344	0.6546298828124999	2.123608764648438	1.632227081298828	0.9086133728027344	2.028552673339844	1.580452850341797	1.117750061035156	1.979628112792969	1.639768127441406	1.177116577148437	1.957605407714844	1.605408996582031	1.276033020019531	2.000612731933594	1.558368469238281	1.24903759765625	2.358725952148437	1.703234069824219	0.4876949615478516	2.454184814453125	1.708866363525391	0.3941728515625	2.694341796875	1.668719299316406	0.2429342575073242	2.894570068359375	1.6352216796875	0.1165686149597168	2.968970581054688	1.659270172119141	0.05282988357543945
295	9.799999999999999	2.378441772460937	1.199149833679199	0.5181842956542968	2.342630737304687	1.377097900390625	0.5018736114501954	2.318037353515625	1.520431549072266	0.4923430633544922	2.33775244140625	1.738432586669922	0.5254603271484375	2.312985473632812	1.700592437744141	0.5466861877441407	2.2287490234375	1.697468688964844	0.6649159545898438	2.115053100585937	1.658253509521484	0.9201336669921875	2.016975463867188	1.624344177246094	1.133082580566406	1.964317443847656	1.673339813232422	1.199341186523438	1.887117858886719	1.657825531005859	1.272747375488281	1.97953173828125	1.639854064941406	1.249654541015625	2.357544921875	1.703863464355469	0.4947383575439454	2.4514951171875	1.712337493896484	0.3990821685791016	2.693448364257812	1.686996551513672	0.2455784606933594	2.895968627929688	1.666100555419922	0.118656494140625	2.974348266601563	1.698331085205078	0.0596341438293457
296	9.833333999999999	2.378478881835937	1.196461189270019	0.5170225219726563	2.343054565429687	1.374562713623047	0.5001965179443359	2.3211328125	1.518531860351563	0.4923690795898438	2.343824462890625	1.737085723876953	0.5203413391113281	2.3188642578125	1.69999136352539	0.5427572326660156	2.23511279296875	1.702439270019531	0.6619103393554688	2.122034423828125	1.667704925537109	0.9180623474121093	2.025573974609375	1.638075714111328	1.132367919921875	1.973509582519531	1.700090423583984	1.184316955566406	1.947530029296875	1.710768432617187	1.270191467285156	1.973260009765625	1.68163314819336	1.247772033691406	2.362841064453125	1.701604095458984	0.49012060546875	2.453621337890625	1.705386505126953	0.3909911346435547	2.693280151367187	1.699473510742187	0.2317217330932617	2.893519775390625	1.694673583984375	0.09936579513549804	2.961841186523437	1.739881988525391	0.0358439712524414
297	9.866667	2.37889697265625	1.199938461303711	0.5154302368164062	2.343436767578125	1.378944046020508	0.4987226257324219	2.322489990234375	1.523815368652344	0.491942367553711	2.346663818359375	1.742571533203125	0.5242248840332031	2.321171142578125	1.705100616455078	0.5458730163574219	2.235072387695312	1.707516632080078	0.66411474609375	2.111569213867187	1.689350219726562	0.9187931213378906	2.006257019042969	1.673702850341797	1.131570190429688	1.968517395019531	1.741378112792969	1.191554565429688	1.918608764648438	1.752615417480469	1.2780166015625	1.961369079589844	1.711716949462891	1.242206237792969	2.3657177734375	1.707359436035156	0.4933579864501953	2.45582666015625	1.711888946533203	0.3928056182861328	2.690410034179687	1.722374298095703	0.2241288986206055	2.882967895507813	1.730513275146484	0.07954862976074219	2.9473232421875	1.790182312011719	0.01998995780944824
298	9.9	2.377518920898438	1.195943504333496	0.5161007385253906	2.345550659179688	1.374761428833008	0.5009942016601563	2.324307739257812	1.518703643798828	0.4927761383056641	2.345184204101562	1.736363311767578	0.5283914184570313	2.320378784179687	1.698347473144531	0.5493735961914062	2.232962890625	1.703141662597656	0.6660869445800781	2.103780029296875	1.711181915283203	0.9168624572753906	1.98420166015625	1.716918640136719	1.121343078613281	1.958759704589844	1.773283142089844	1.194847839355469	1.91632421875	1.766836608886719	1.289981994628906	1.948926025390625	1.754409423828125	1.228699768066406	2.364640991210937	1.702062469482422	0.4970730133056641	2.452256103515625	1.714020324707031	0.3958683013916016	2.679424438476563	1.736764831542969	0.2211911087036133	2.858802001953125	1.755649658203125	0.06331547927856446	2.917125854492188	1.823169616699219	0.008475859642028809
299	9.933334	2.375032958984375	1.195153869628906	0.5153401184082032	2.345757690429688	1.374262451171875	0.5030957336425781	2.322958251953125	1.517580444335938	0.4936558532714844	2.34373876953125	1.734733215332031	0.5299788818359374	2.31865478515625	1.696794616699219	0.5505121154785156	2.229484741210937	1.703836059570313	0.6653192443847656	2.083364624023438	1.722337921142578	0.9055628051757812	1.939086303710937	1.739934265136719	1.092098876953125	1.915147888183594	1.783797485351562	1.174918395996094	1.86149951171875	1.767481262207031	1.26400927734375	1.891732116699219	1.792341400146484	1.202710998535156	2.363484008789063	1.700516967773438	0.4988899688720703	2.45016259765625	1.712319122314453	0.3972327880859375	2.669049072265625	1.751018798828125	0.2157459411621094	2.83312890625	1.787284606933594	0.04542985916137696	2.901247924804688	1.848680236816406	-0.003591291427612305
300	9.966666999999999	2.374574340820312	1.193755310058594	0.5154990844726562	2.347595947265625	1.372582260131836	0.5050800476074219	2.326399047851562	1.515619049072266	0.496881591796875	2.348716918945312	1.732344146728516	0.5298252868652343	2.323454223632813	1.695030609130859	0.550820068359375	2.235009643554688	1.705735961914062	0.6650540771484375	2.07272900390625	1.73484033203125	0.8920110473632812	1.915281921386719	1.761151885986328	1.065216430664063	1.910176025390625	1.804043090820312	1.150951599121094	1.838791015625	1.817452087402344	1.191471618652344	1.838242126464844	1.8097939453125	1.157282348632813	2.368121459960937	1.697656219482422	0.499391357421875	2.45568701171875	1.713962280273437	0.3999723205566407	2.659671875	1.763764282226563	0.20602490234375	2.819526733398437	1.807078857421875	0.03450177001953125	2.881020141601562	1.873346527099609	-0.003408528804779052
301	10	2.375327270507813	1.192939186096191	0.5162803039550781	2.3499599609375	1.371557464599609	0.5086584930419922	2.328831420898438	1.514224365234375	0.5013568725585937	2.352130737304687	1.730132415771484	0.5346599731445312	2.327034057617188	1.692922119140625	0.5557630004882812	2.237945922851562	1.704527893066406	0.6689848632812501	2.065913940429687	1.735442504882813	0.8873103027343749	1.900099365234375	1.764599609375	1.050697692871094	1.894956726074219	1.822152221679687	1.1236630859375	1.815762756347656	1.838735321044922	1.167883850097656	1.826339782714844	1.819699340820312	1.142370910644531	2.3710556640625	1.695603973388672	0.5039783020019531	2.45478515625	1.712313385009766	0.4018107147216797	2.650681762695313	1.767710144042969	0.2023120574951172	2.791762817382812	1.81790380859375	0.01767863464355469	2.84070458984375	1.903310760498047	-0.002213618278503417
302	10.033334	2.375807495117187	1.190369850158691	0.5161860961914062	2.350539916992187	1.369112258911133	0.5090836944580078	2.330001220703125	1.51199072265625	0.5028028717041015	2.354812133789062	1.727898986816406	0.5359981689453125	2.329873779296875	1.690756439208984	0.5575010070800781	2.241716796875	1.702735473632812	0.6715687561035156	2.059465942382813	1.741076110839844	0.8806277770996094	1.88758251953125	1.776762054443359	1.036569152832031	1.865022399902344	1.836980377197266	1.102880249023437	1.77593505859375	1.844261627197266	1.134063903808594	1.787696655273437	1.824653411865234	1.098156860351562	2.373102783203125	1.693295349121094	0.5049276733398438	2.453873657226563	1.709532684326172	0.4002341766357422	2.636716796875	1.766704010009766	0.1890794448852539	2.752206787109375	1.820458526611328	-0.01176947236061096	2.797053466796875	1.912441375732422	-0.03535966777801514
303	10.066667	2.377836791992188	1.192083801269531	0.5145280456542969	2.354146484375	1.370828491210938	0.5082645111083985	2.337382446289062	1.514053741455078	0.5047242736816406	2.363851318359375	1.729212066650391	0.5388069763183594	2.337990112304688	1.692420715332031	0.5595285949707032	2.24639697265625	1.709811096191406	0.6698977966308594	2.040586364746094	1.748381317138672	0.8550327758789062	1.842396545410156	1.791165771484375	0.9729183349609376	1.832220764160156	1.8419501953125	1.044338500976563	1.749001403808594	1.8455341796875	1.090476867675781	1.746220825195313	1.852803314208984	1.034031127929687	2.382471069335938	1.694483245849609	0.5082599029541015	2.464374145507812	1.714837188720703	0.4056083526611328	2.623724609375	1.773292144775391	0.1769499893188476	2.72775537109375	1.827694519042969	-0.02880352592468262	2.760364013671875	1.895518463134766	-0.07172004127502442
304	10.1	2.377288818359375	1.190913146972656	0.5154703979492188	2.354906494140625	1.369003997802734	0.5096275634765625	2.339238647460938	1.51172412109375	0.5066564636230468	2.366785766601562	1.725917327880859	0.5398196105957032	2.340811645507813	1.689481262207031	0.5605882568359375	2.249828247070313	1.708737243652344	0.670333709716797	2.033492980957031	1.748125946044922	0.8406176147460938	1.836285583496094	1.788610260009766	0.9580441284179688	1.805337280273438	1.841359405517578	1.024885559082031	1.720942687988281	1.830194183349609	1.063138916015625	1.727945007324219	1.833128540039062	0.9813071594238281	2.385152099609375	1.691152252197266	0.5095260925292968	2.466224731445313	1.713798889160156	0.4075545806884766	2.604677368164062	1.768161254882813	0.1662299270629883	2.690855834960938	1.819667388916016	-0.04562794876098633	2.722339111328125	1.8795986328125	-0.09503892135620118
305	10.133334	2.377702270507813	1.192479614257812	0.5151546020507813	2.355526977539062	1.37026513671875	0.5089064941406249	2.341075439453125	1.512869338989258	0.5064835052490235	2.369363647460937	1.72643505859375	0.5402693481445312	2.343331420898437	1.690099975585937	0.5608687744140626	2.251189575195313	1.708942993164063	0.6692859802246094	2.022167358398438	1.73955859375	0.8229456787109375	1.816888366699219	1.771146697998047	0.9263798217773438	1.755630004882812	1.815814361572266	0.9788197631835938	1.662386047363281	1.806161926269531	1.020677429199219	1.706597045898437	1.822694122314453	0.9631146240234375	2.387538818359375	1.691765655517578	0.5099330444335938	2.469087524414062	1.713462554931641	0.4084058685302734	2.5924814453125	1.755665588378906	0.1572332077026367	2.6652978515625	1.798850494384766	-0.06097350692749023	2.691083862304688	1.863142852783203	-0.117769401550293
306	10.166667	2.380623168945313	1.190481941223144	0.5139788208007812	2.358251342773437	1.367885025024414	0.5080039825439453	2.344470825195312	1.510277221679687	0.5066616668701172	2.376428100585938	1.7227705078125	0.5410333251953126	2.3497958984375	1.686906768798828	0.5614723815917968	2.257677856445312	1.705760528564453	0.6695650329589844	2.016343566894531	1.724962036132812	0.804365936279297	1.805074768066406	1.750048583984375	0.8956117553710937	1.732206481933594	1.79109423828125	0.9314285278320312	1.639388122558594	1.7840732421875	0.9858473205566407	1.700728820800781	1.798233795166016	0.9288889770507813	2.393979125976562	1.687955017089844	0.5106610565185548	2.476225463867188	1.707471801757813	0.4095256805419922	2.576939697265625	1.738087036132812	0.1474649353027344	2.632292846679688	1.771559906005859	-0.07727023315429687	2.658523559570312	1.834085906982422	-0.142377212524414
307	10.2	2.382308349609375	1.189913024902344	0.5171315002441407	2.358448852539063	1.3670341796875	0.5108739318847657	2.3449501953125	1.509390640258789	0.5105489501953124	2.376633666992188	1.721861114501953	0.5450405578613282	2.34978076171875	1.686066528320313	0.5652389831542969	2.257884887695313	1.70827490234375	0.6727943420410156	2.007928466796875	1.710298431396484	0.7923847045898438	1.79023095703125	1.718862915039062	0.8690264892578126	1.715642456054688	1.755441162109375	0.9030838928222656	1.620751403808594	1.739263793945312	0.9463514709472656	1.678363342285156	1.766766296386719	0.8968540344238282	2.39448193359375	1.686984741210938	0.5148846435546874	2.478864624023438	1.707091522216797	0.4156312408447266	2.559217163085937	1.722442169189453	0.1454469604492187	2.604924560546875	1.740053009033203	-0.08369843673706054	2.638508056640625	1.798677185058594	-0.1421613693237305
308	10.233334	2.381986572265625	1.190214904785156	0.5160792236328124	2.3573125	1.367057434082031	0.5094461059570312	2.343735473632813	1.509283889770508	0.5094944152832031	2.374050415039062	1.721698822021484	0.5440115966796875	2.34752587890625	1.685758880615234	0.564239501953125	2.254306640625	1.705293304443359	0.6709382019042969	2.001801574707031	1.690168121337891	0.7835546569824219	1.781572143554687	1.686532073974609	0.8516555480957031	1.704059204101563	1.718824645996094	0.8829276733398437	1.614782470703125	1.67954248046875	0.9050283813476563	1.655158569335937	1.715170837402344	0.8502854003906249	2.392028198242188	1.686995025634766	0.5138116149902344	2.47437158203125	1.704394592285156	0.4125978546142578	2.5460498046875	1.706749328613281	0.1399062347412109	2.582639892578125	1.713372467041016	-0.09100674819946289	2.619690185546875	1.765996765136719	-0.1533406829833984
309	10.266667	2.384809448242188	1.193104461669922	0.5162079162597657	2.359668579101562	1.370799591064453	0.5087190246582032	2.346121215820312	1.513795684814453	0.5085309448242188	2.380448608398438	1.726280883789062	0.5461725463867187	2.353216796875	1.690319030761719	0.5661216430664062	2.257895385742188	1.705590850830078	0.6726078796386719	2.001694519042969	1.670715087890625	0.77569482421875	1.77894921875	1.648795196533203	0.8323755187988281	1.699509582519531	1.675499176025391	0.8617107849121094	1.622319580078125	1.613220764160156	0.8891392211914062	1.65310302734375	1.662022399902344	0.8234940795898438	2.397814575195312	1.691528381347656	0.5152158203124999	2.477955810546875	1.709467224121094	0.4116804504394531	2.53548681640625	1.674239318847656	0.1363179550170898	2.561419677734375	1.645187133789062	-0.09612306976318359	2.608787963867187	1.705430480957031	-0.1489291152954101
310	10.3	2.384997314453125	1.197754623413086	0.5215468444824218	2.361157836914063	1.375738372802735	0.5115527954101562	2.347989868164063	1.518859802246094	0.508476318359375	2.386548217773438	1.731024322509766	0.545183319091797	2.359473266601563	1.695388702392578	0.5660368347167968	2.265164672851562	1.706711151123047	0.6743321228027344	2.017347045898437	1.646188446044922	0.7859097900390626	1.801634460449219	1.602303863525391	0.8571652832031249	1.724585510253906	1.619411071777344	0.8575449829101562	1.631455810546875	1.581195495605469	0.8656740112304687	1.696781616210937	1.616938720703125	0.8303636474609375	2.4024033203125	1.696029113769531	0.513581298828125	2.481248046875	1.706174255371094	0.4079410400390625	2.530347290039062	1.657590667724609	0.1324258041381836	2.538632568359375	1.625479156494141	-0.1021142921447754	2.612819946289063	1.654507080078125	-0.1552826309204102
311	10.333334	2.38360302734375	1.196594917297363	0.52319140625	2.36014599609375	1.373307205200195	0.5133278503417968	2.348106323242187	1.515450134277344	0.5109098815917968	2.382517333984375	1.727046356201172	0.5460044250488281	2.356119018554687	1.691353912353516	0.5668207092285156	2.259480346679688	1.696598175048828	0.6721853027343749	2.020038024902344	1.614841125488281	0.7839824829101563	1.808979858398438	1.557146667480469	0.8513770141601562	1.729884399414062	1.556528564453125	0.8599700927734375	1.634380126953125	1.521159240722656	0.8747229003906249	1.7012177734375	1.561814453125	0.8402323608398438	2.399055786132812	1.692336517333984	0.5149755554199218	2.475734497070313	1.699326202392578	0.4086520538330078	2.529281616210938	1.622452911376953	0.1427519760131836	2.528591552734375	1.572488342285156	-0.08613689422607422	2.6129599609375	1.588605072021484	-0.1378202056884766
312	10.366667	2.383699584960937	1.196978096008301	0.5224868164062499	2.35997216796875	1.373815826416016	0.5129665222167969	2.347228881835937	1.516047393798828	0.5107100830078125	2.380743286132812	1.728079132080078	0.5451963500976562	2.354546264648437	1.692281463623047	0.5661937866210938	2.25970068359375	1.701165740966797	0.6730116271972656	2.032298156738281	1.595588012695313	0.7899107360839843	1.834076965332031	1.507465042114258	0.8665133666992187	1.7590263671875	1.507567413330078	0.871683837890625	1.684327392578125	1.457174682617187	0.8893948974609375	1.730351318359375	1.505500579833984	0.8554944763183594	2.3973837890625	1.693341583251953	0.5141855468750001	2.475258056640625	1.70080419921875	0.4088636779785156	2.528843139648438	1.602816070556641	0.1498174285888672	2.54656591796875	1.523125793457031	-0.07089202117919922	2.640141723632813	1.538954803466797	-0.1093422126770019
313	10.4	2.38064208984375	1.196783096313477	0.525921875	2.355873901367187	1.373743270874023	0.5173128051757812	2.343015380859375	1.516215484619141	0.5170072021484375	2.371665771484375	1.729593963623047	0.5495807800292969	2.345555541992187	1.693511688232422	0.5703611450195313	2.247775756835937	1.703257232666016	0.6748678588867187	2.039273315429687	1.576231994628906	0.8058251647949219	1.85940966796875	1.464828948974609	0.8990485229492187	1.780958557128906	1.453818695068359	0.908015869140625	1.699410278320312	1.401205261230469	0.9184382934570312	1.763786254882813	1.446279663085937	0.9053124084472657	2.389797485351562	1.69474072265625	0.5194674987792969	2.4718544921875	1.703827819824219	0.4170396575927734	2.541112548828125	1.584114837646484	0.1711354598999024	2.579885375976563	1.486043960571289	-0.03890939998626709	2.662780029296875	1.487833190917969	-0.1007685966491699
314	10.433334	2.382520385742187	1.202327056884766	0.5284359741210938	2.359173461914063	1.380209350585937	0.5189984741210938	2.343666259765625	1.522882568359375	0.5140194396972656	2.372686645507812	1.736922882080078	0.548399932861328	2.3467939453125	1.700455352783203	0.5692960815429687	2.250143432617187	1.695104522705078	0.6759861755371094	2.06690625	1.547812042236328	0.8236478271484375	1.905177062988281	1.426495895385742	0.9355892333984375	1.832118347167969	1.409387771606445	0.9584375305175781	1.748507202148438	1.374953369140625	0.9916863708496093	1.816634765625	1.387432907104492	0.9466873474121094	2.390506469726563	1.702222412109375	0.5175549621582032	2.4704287109375	1.6986220703125	0.4131729888916016	2.558738403320312	1.559413238525391	0.1823997421264648	2.612054321289063	1.446246978759766	-0.01835864114761353	2.69057421875	1.434132888793946	-0.07479436302185058
315	10.466667	2.382925048828125	1.200383888244629	0.5234575500488281	2.358391235351562	1.377232223510742	0.5139856567382812	2.344923828125	1.519528533935547	0.5124422302246094	2.366862670898437	1.734040313720703	0.5415336914062501	2.342057983398437	1.697457580566406	0.5629896240234376	2.2478564453125	1.691502593994141	0.6709455566406251	2.093766723632812	1.532090484619141	0.8369204711914062	1.949796569824219	1.402977844238281	0.9616162414550782	1.874614807128906	1.38891374206543	0.9898626708984375	1.797696960449219	1.34899494934082	1.052765625	1.860270324707031	1.370666564941406	0.9876139831542968	2.385923950195313	1.6993828125	0.5118921813964844	2.471723388671875	1.701248931884766	0.4119763336181641	2.575198608398438	1.543030853271484	0.2021858520507813	2.645570556640625	1.411568115234375	0.01987066650390625	2.744324951171875	1.401879379272461	-0.009368310928344727
316	10.5	2.3791416015625	1.199825286865234	0.521430908203125	2.354033203125	1.376288955688477	0.5123446044921875	2.337769653320312	1.518009185791016	0.5086015319824219	2.358251708984375	1.732616943359375	0.5351132202148438	2.333686767578125	1.696185272216797	0.5568925476074218	2.2429130859375	1.698271911621094	0.6672565002441406	2.12267236328125	1.528913421630859	0.8500640869140625	2.002001586914063	1.38863916015625	0.9863810424804688	1.928751770019531	1.377931793212891	1.021126129150391	1.864092529296875	1.326132797241211	1.089202270507812	1.916355407714844	1.365503051757812	1.026292022705078	2.37754931640625	1.697803466796875	0.5060043792724609	2.468797973632813	1.702073364257813	0.4116057586669922	2.603980224609375	1.537707733154297	0.2267990036010742	2.696916870117188	1.401868392944336	0.05894763565063477	2.796776733398437	1.379807159423828	0.05261785125732422
317	10.533334	2.37537158203125	1.199543319702149	0.5182832641601562	2.349029296875	1.375449996948242	0.5072242279052734	2.33153515625	1.516755676269531	0.5017403564453125	2.348829711914062	1.731522735595703	0.52756884765625	2.324651000976562	1.694882141113281	0.5492725524902344	2.238551635742187	1.698271057128906	0.6630158691406249	2.1443857421875	1.526298400878906	0.8574656677246093	2.049015502929687	1.378565338134766	1.007910095214844	1.983898315429688	1.375736862182617	1.069042846679688	1.9360048828125	1.315356842041016	1.143739074707031	1.969216430664062	1.37197868347168	1.075610778808594	2.368786743164063	1.696892822265625	0.4987705383300781	2.461724487304688	1.704363006591797	0.4066347198486328	2.622458862304687	1.535226318359375	0.2492479476928711	2.743992309570312	1.392904037475586	0.1075573577880859	2.835653076171875	1.374579635620117	0.08155999183654786
318	10.566667	2.377375122070313	1.196146194458008	0.5155793151855469	2.350599487304688	1.372741333007812	0.5034961090087891	2.333088256835937	1.514678680419922	0.4974971618652344	2.349419189453125	1.730355560302734	0.5226475219726563	2.325272827148438	1.6935673828125	0.54448583984375	2.2413154296875	1.696942810058594	0.660185516357422	2.161281372070313	1.530095733642578	0.8662448120117188	2.08976611328125	1.388507995605469	1.036214416503906	2.045831176757813	1.393005294799805	1.118610168457031	2.009329345703125	1.331652969360352	1.199196655273437	2.039333618164062	1.368784759521484	1.156480773925781	2.36966455078125	1.69557958984375	0.4939495544433594	2.46714501953125	1.702836120605469	0.4064988861083985	2.657866943359375	1.535476287841797	0.2816976928710938	2.795707763671875	1.394012283325195	0.1556994247436523	2.884740478515625	1.378134552001953	0.1241069450378418
319	10.6	2.371025512695312	1.196300300598145	0.5158577575683594	2.343862670898438	1.372924407958984	0.5035521240234375	2.326507202148438	1.514968490600586	0.497233383178711	2.343515991210937	1.730867095947266	0.5198158874511719	2.318635620117187	1.694497863769531	0.541537109375	2.226567993164062	1.699794982910156	0.6490025939941406	2.206318603515625	1.563222351074219	0.8860736083984375	2.149272094726562	1.420366882324219	1.0596279296875	2.14109619140625	1.418855285644531	1.153727600097656	2.108892333984375	1.364410720825195	1.235477478027344	2.142564819335938	1.380935485839844	1.1854619140625	2.364232177734375	1.695608154296875	0.4921233978271484	2.461054321289063	1.697332794189453	0.4044334869384766	2.666830078125	1.542490966796875	0.2898948669433594	2.834753051757812	1.411782135009766	0.189435188293457	2.873106201171875	1.389180526733398	0.1162624702453613
320	10.633334	2.37010302734375	1.195544273376465	0.5154752197265625	2.343184692382812	1.372378814697266	0.5025303192138673	2.326317626953125	1.514645538330078	0.4960147247314454	2.342241821289062	1.731112762451172	0.5169270324707032	2.317534790039062	1.694752502441406	0.5389739379882812	2.227320678710937	1.697162628173828	0.6488132324218749	2.221594604492187	1.575127380371094	0.8957834777832031	2.192927490234375	1.451521224975586	1.091038696289063	2.189169799804688	1.454020294189453	1.185667297363281	2.168859985351562	1.396525421142578	1.269035827636719	2.2025517578125	1.423328994750976	1.2185302734375	2.363147827148437	1.695675811767578	0.4894631500244141	2.460707763671875	1.697200469970703	0.4025427856445313	2.68934423828125	1.55796142578125	0.3128293304443359	2.880714721679688	1.442395736694336	0.23905810546875	2.928369384765625	1.415506362915039	0.1790380325317383
321	10.666667	2.369451904296875	1.202812210083008	0.5136798400878906	2.339279296875	1.379764892578125	0.5022396545410157	2.32105029296875	1.522395446777344	0.4979627685546875	2.336353271484375	1.739204711914062	0.5224692382812499	2.312403442382813	1.702188385009766	0.5444645385742188	2.229018920898437	1.69230224609375	0.6600250549316407	2.222073486328125	1.583964813232422	0.9165388488769531	2.20846435546875	1.489910095214844	1.129413024902344	2.217769409179687	1.497889083862305	1.222901672363281	2.205784790039063	1.466498184204102	1.320549133300781	2.22148681640625	1.473488265991211	1.260778137207031	2.3567470703125	1.704288818359375	0.493826919555664	2.452232543945312	1.709747436523438	0.4036410522460938	2.704231079101563	1.593217376708985	0.3462149047851563	2.915146118164063	1.496960083007812	0.2997316589355469	3.006372924804687	1.518449615478516	0.2539073944091797
322	10.7	2.36212060546875	1.199304656982422	0.5079282836914063	2.33243408203125	1.377210693359375	0.4944136657714844	2.319067016601562	1.521251373291016	0.4925962524414063	2.337727294921875	1.738870513916016	0.5178892517089844	2.313926147460937	1.701843627929688	0.5407325744628906	2.233934326171875	1.688608215332031	0.6598181152343749	2.232368286132813	1.6023603515625	0.9262814025878907	2.228465087890625	1.528884368896484	1.149230102539062	2.230797729492187	1.561939453125	1.240313720703125	2.176408447265625	1.551253936767578	1.288200012207031	2.243436767578125	1.549322113037109	1.268986083984375	2.356925903320312	1.703674011230469	0.4880985870361328	2.450350341796875	1.702300720214844	0.3934167938232422	2.710273803710938	1.597407867431641	0.3385448608398438	2.911476236979167	1.501833251953125	0.2707618357340495	2.987840209960938	1.527342147827148	0.254144775390625
323	10.733334	2.355044799804688	1.196275489807129	0.5107606811523437	2.329687744140625	1.375201217651367	0.4980025634765625	2.3197412109375	1.519662475585938	0.4959073333740234	2.341538452148438	1.73761328125	0.5200061035156249	2.31712109375	1.701016357421875	0.5431028442382813	2.2361279296875	1.695541473388672	0.6623139038085937	2.243836303710937	1.625530090332031	0.9325585021972657	2.248763793945312	1.565960021972656	1.158935791015625	2.25444482421875	1.618713134765625	1.235277954101563	2.220426635742188	1.617612579345703	1.326594299316406	2.258453125	1.605049896240234	1.280692260742188	2.360314819335938	1.701864715576172	0.4903621978759766	2.454272705078125	1.703491760253906	0.3956505432128906	2.714123657226563	1.619098205566406	0.3116128997802734	2.914328694661458	1.54252793375651	0.2262689463297526	2.988369018554688	1.536407211303711	0.2306134567260742
324	10.766667	2.362622802734375	1.203489616394043	0.5138845520019532	2.336679931640625	1.382602966308594	0.5026685028076172	2.325619384765625	1.527126739501953	0.5014501190185547	2.341482666015625	1.744830352783203	0.5290177917480469	2.317123779296875	1.707473358154297	0.5506002807617187	2.23185595703125	1.703602203369141	0.6661481018066406	2.216598266601562	1.657056091308594	0.942573486328125	2.203288940429688	1.617895599365234	1.174400512695313	2.200639892578125	1.677092346191406	1.245579956054687	2.160144775390625	1.684439605712891	1.340429382324219	2.214599487304687	1.672937469482422	1.291889953613281	2.362110107421875	1.709930603027344	0.4997925567626954	2.459019409179688	1.719138610839844	0.4091421661376953	2.7333974609375	1.681298614501953	0.3363471832275391	2.964795043945313	1.655912139892578	0.2831045989990234	3.031674926757812	1.696959991455078	0.3325288391113281
325	10.8	2.361954956054688	1.205745590209961	0.5167341918945312	2.337047607421875	1.384678924560547	0.5044667053222656	2.32721728515625	1.5290693359375	0.5027478942871093	2.344552734375	1.746653381347656	0.5294507751464843	2.319960205078125	1.709532440185547	0.5511755676269532	2.2348056640625	1.711888061523438	0.6672785949707032	2.199198608398437	1.675638122558594	0.9434359436035156	2.16484228515625	1.647072204589844	1.176547892252604	2.163286010742187	1.704033447265625	1.243838256835938	2.140789794921875	1.724650299072266	1.342027465820312	2.178405395507812	1.712812622070313	1.275630798339844	2.364923095703125	1.711554077148437	0.5003701782226563	2.460422485351562	1.723454071044922	0.4086929016113281	2.7341630859375	1.713991668701172	0.3257395324707031	2.962913452148437	1.707129760742188	0.257829345703125	3.024554565429687	1.767269683837891	0.2929971160888672
326	10.833334	2.362229858398437	1.203640312194824	0.5144709167480468	2.343763671875	1.383726318359375	0.5037803955078125	2.335370971679688	1.528499908447266	0.5005949554443359	2.356106811523437	1.746154296875	0.5289123840332031	2.330993041992188	1.709060852050781	0.5506149291992188	2.246323852539063	1.716575988769531	0.6678153381347656	2.175547973632812	1.714588531494141	0.9400603942871094	2.107244384765625	1.711020263671875	1.167725260416667	2.113353393554688	1.727625030517578	1.239672729492188	2.101651489257812	1.754338287353516	1.342115966796875	2.151646362304688	1.762879821777344	1.254174072265625	2.375881713867187	1.710975952148437	0.4993167877197266	2.47238134765625	1.727362701416016	0.4085118255615234	2.736283203125	1.743646850585937	0.2981477508544922	2.953802164713542	1.749341084798177	0.2018591003417969	3.01656201171875	1.780483154296875	0.221093994140625
327	10.866667	2.362354248046875	1.204830612182617	0.5137461853027344	2.347967407226562	1.386475570678711	0.5049632263183594	2.335638671875	1.531513854980469	0.49629296875	2.360899780273438	1.749237426757813	0.5312031860351563	2.33447998046875	1.711916198730469	0.5516101379394531	2.246465576171875	1.721271911621094	0.6674646301269531	2.157044189453125	1.747574035644531	0.9346107788085938	2.051688232421875	1.762920064290364	1.148404459635417	2.070294799804687	1.774347229003906	1.198316711425781	2.055059387207031	1.786602203369141	1.303738464355469	2.094501098632812	1.797759155273438	1.233222106933594	2.380464233398437	1.714188293457031	0.5007439727783203	2.47615478515625	1.733205780029297	0.408352783203125	2.724317260742187	1.785201629638672	0.2716334228515625	2.928956624348958	1.819918151855469	0.1551708374023437	2.9907841796875	1.839412933349609	0.1559190979003906
328	10.9	2.364745361328125	1.20991039276123	0.5101167449951172	2.34928662109375	1.392693984985351	0.5063629302978516	2.336232299804688	1.538729583740234	0.5018653106689454	2.36065185546875	1.756790557861328	0.541782470703125	2.335328491210937	1.718460205078125	0.5623819885253907	2.250113647460938	1.733085327148437	0.681328857421875	2.117651733398437	1.788044403076172	0.9260788269042969	2.000239624023437	1.832118367513021	1.124031331380208	2.003693969726562	1.844316558837891	1.177186401367188	2.032205383300782	1.832751647949219	1.268962890625	2.03391259765625	1.862206878662109	1.177634765625	2.37947265625	1.722619171142578	0.5094126892089843	2.470377075195312	1.743818572998047	0.4120122833251953	2.702807983398437	1.828018432617188	0.2615535888671875	2.89526611328125	1.898760986328125	0.134191032409668	2.939669067382813	1.979318237304688	0.164800048828125
329	10.933334	2.364776245117188	1.213598243713379	0.5104541168212891	2.349050415039063	1.396487945556641	0.5079168853759766	2.334812133789063	1.542356628417969	0.503148941040039	2.366982299804687	1.759588165283203	0.5436160888671875	2.340242919921875	1.722108276367188	0.5640882568359376	2.253776245117187	1.738862335205078	0.6819024353027343	2.105200073242187	1.81111279296875	0.9132616577148438	1.970750528971354	1.873182779947917	1.096402425130208	1.968514038085937	1.883571441650391	1.159064758300781	2.011718078613281	1.872347106933594	1.23991748046875	2.014582580566406	1.903011596679688	1.15178515625	2.384638061523438	1.724782104492188	0.5111934356689454	2.47377978515625	1.748789245605469	0.412720199584961	2.6826748046875	1.85613916015625	0.2433759460449219	2.843674194335938	1.951134704589844	0.09037955474853515	2.914225463867187	2.023847229003906	0.1175200576782227
330	10.966667	2.365735717773437	1.202464088439941	0.5067507476806641	2.350738525390625	1.383893188476563	0.5078679809570312	2.335669799804688	1.528540679931641	0.5048865661621094	2.368530395507813	1.744039459228516	0.5440333557128907	2.342321899414062	1.706927093505859	0.5649116210937499	2.255196533203125	1.724408569335937	0.6805843200683594	2.100654541015625	1.820785430908203	0.8952598266601562	1.954551025390625	1.908742248535156	1.05888330078125	1.930987121582031	1.97347119140625	1.126748352050781	1.933970520019531	2.033202087402344	1.213026245117188	1.929518310546875	1.988977081298828	1.134993347167969	2.385440551757812	1.709445190429688	0.5116036071777343	2.468329467773438	1.736177398681641	0.4098475799560547	2.649172729492188	1.866590789794922	0.2286188430786133	2.774185180664062	1.98169970703125	0.0596152172088623	2.828113525390625	2.072527404785157	0.062344970703125
331	11	2.366312133789062	1.198022537231445	0.5099323272705079	2.354462646484375	1.378661514282227	0.5142701721191406	2.339976684570312	1.522683898925781	0.5122942199707031	2.37497119140625	1.736760772705078	0.550132843017578	2.348664184570312	1.700180328369141	0.5711811828613281	2.253793090820312	1.720591796875	0.6790060119628907	2.07890380859375	1.820023284912109	0.8743104248046876	1.920527587890625	1.919914428710937	1.015426574707031	1.895548583984375	1.987640472412109	1.064030517578125	1.864712585449219	2.046697875976562	1.106717041015625	1.845354431152344	2.011437408447266	1.057818389892578	2.391267211914062	1.702095092773438	0.5179522399902343	2.469777099609375	1.732505859375	0.4145983123779297	2.632073486328125	1.867700073242188	0.2218948516845703	2.717314697265625	2.007060607910156	0.04810826683044434	2.79304296875	2.077891174316406	0.05678321075439453
332	11.033334	2.3665322265625	1.198940475463867	0.5113590545654296	2.355822998046875	1.379227478027344	0.5164605407714844	2.341996704101563	1.523001708984375	0.5149315490722657	2.37723046875	1.736997863769531	0.5510968627929688	2.350921142578125	1.700691314697266	0.5724116516113281	2.254947265625	1.722024566650391	0.6787017211914063	2.064954223632812	1.830114868164063	0.8536795959472656	1.896234924316406	1.933859130859375	0.9781539916992188	1.866786315917969	2.006150360107422	1.013823822021484	1.82461474609375	2.063948059082031	1.05250439453125	1.81460498046875	2.024987365722656	1.003566772460938	2.393448852539063	1.702096313476563	0.5192035522460937	2.469923828125	1.732424102783203	0.4146553802490234	2.60920458984375	1.869649383544922	0.2069512176513672	2.659301391601562	2.013469451904297	0.02442034530639648	2.727862915039062	2.091423706054687	0.0252231912612915
333	11.066667	2.366662109375	1.200774154663086	0.5119693145751953	2.355607543945312	1.379966918945313	0.5160296936035156	2.3431083984375	1.522980010986328	0.5155875549316407	2.3773935546875	1.735724212646484	0.551848876953125	2.35102783203125	1.699616333007813	0.5727117309570313	2.254095825195312	1.715863067626953	0.6778939208984376	2.041046752929688	1.821961730957031	0.8213522338867187	1.855403015136719	1.929957916259766	0.9095955200195313	1.823322265625	2.002828216552734	0.9561509094238281	1.734449279785156	2.053014892578125	0.9721030578613281	1.786908935546875	2.029093078613281	0.9337401428222656	2.393954833984375	1.701043670654297	0.5203865356445312	2.470626220703125	1.726880767822266	0.4160833129882813	2.58971923828125	1.862003479003906	0.1972999954223633	2.60970458984375	2.005543365478515	0.01090132975578308	2.668918334960938	2.086408020019531	-0.002609564781188965
334	11.1	2.368863037109375	1.198455230712891	0.5105941619873047	2.356212646484375	1.376598892211914	0.5145346374511719	2.3458583984375	1.519003204345703	0.5174438781738282	2.381203125	1.729823333740234	0.5562350158691406	2.354297729492187	1.693979949951172	0.5761220092773438	2.25351611328125	1.713147766113281	0.6759649963378906	2.023248168945313	1.810877990722656	0.79400732421875	1.826369445800781	1.916613464355469	0.8508691711425782	1.777284484863281	1.981210052490235	0.8924282836914063	1.694177795410156	2.04435400390625	0.911070556640625	1.747935302734375	2.011978454589844	0.8715634460449219	2.397915161132812	1.695487945556641	0.5249263305664063	2.472773071289063	1.722277465820313	0.4204808807373047	2.570811401367187	1.848748321533203	0.1887621688842773	2.559863891601562	1.986673645019531	-0.001059584856033325	2.610809204101562	2.064190673828125	-0.04255008888244629
335	11.133334	2.372477416992187	1.195638275146484	0.5126286010742187	2.359064453125	1.3734130859375	0.514525634765625	2.350334350585937	1.515646240234375	0.517556396484375	2.3862021484375	1.726014617919922	0.5563053894042969	2.359050415039063	1.690357940673828	0.5760239562988281	2.258052734375	1.707474639892578	0.6756218566894532	2.011642822265625	1.791557952880859	0.7676822204589844	1.803051086425781	1.879565368652344	0.8110549011230469	1.764646667480469	1.95153515625	0.8445413208007813	1.668515014648438	1.994361236572266	0.84072314453125	1.711067749023437	1.984559814453125	0.8149900512695312	2.402973999023438	1.691639739990234	0.5251882629394531	2.479835693359375	1.720304809570313	0.4229004669189453	2.5423505859375	1.833950408935547	0.1735994873046875	2.518135131835938	1.954036651611328	-0.02646288299560547	2.57649169921875	2.026998504638672	-0.06258116531372071
336	11.166667	2.373823364257813	1.195297256469727	0.5121036987304688	2.3595537109375	1.372765319824219	0.5107650146484375	2.35395166015625	1.51489892578125	0.5149021911621093	2.3915517578125	1.724377746582031	0.5554151611328124	2.36368994140625	1.688972442626953	0.5744523315429688	2.260777954101562	1.705913665771484	0.6718174133300782	2.003564636230469	1.774748901367188	0.7432142944335938	1.789625061035156	1.859958374023438	0.7559862670898437	1.74286376953125	1.917295959472656	0.8055539245605469	1.644487365722656	1.94704476928711	0.7744696044921875	1.67554833984375	1.938493499755859	0.767497589111328	2.408429931640625	1.690021911621094	0.5244159851074219	2.486050659179687	1.714598724365235	0.4221310272216797	2.516440185546875	1.805972930908203	0.1595227508544922	2.479383666992188	1.909115386962891	-0.04668759346008301	2.543171508789063	1.978854644775391	-0.07631284332275391
337	11.2	2.377595947265625	1.19034090423584	0.5130206298828125	2.36326220703125	1.367230331420898	0.5099529418945312	2.358580688476563	1.508957092285156	0.5134179382324218	2.397518432617187	1.717892730712891	0.5517914428710937	2.37041748046875	1.682664825439453	0.5718502502441407	2.275205688476563	1.703982696533203	0.6751570739746093	2.009636962890625	1.742413452148437	0.73146142578125	1.788203674316406	1.801233001708984	0.7302565612792968	1.733128051757812	1.856571105957031	0.7658556823730469	1.632264099121094	1.888349578857422	0.7486479797363281	1.695098510742187	1.882681976318359	0.7296163635253906	2.413238037109375	1.683545104980469	0.5204232177734376	2.487461303710937	1.707502716064453	0.4171150817871094	2.488827514648437	1.775060607910156	0.1466725921630859	2.446237548828125	1.85167269897461	-0.06885082817077637	2.503858642578125	1.925954986572266	-0.09149795150756836
338	11.233334	2.38037744140625	1.185605262756348	0.514431640625	2.365122924804687	1.361616363525391	0.5091356506347656	2.359732666015625	1.50275276184082	0.5110706787109375	2.39738720703125	1.710725494384766	0.5508997497558594	2.370290893554688	1.6754462890625	0.5703834533691405	2.268965576171875	1.688419494628906	0.6684721984863281	1.999376037597656	1.700457824707031	0.7123462829589844	1.77743017578125	1.754616149902344	0.6915333862304687	1.705782897949219	1.792015594482422	0.7236700439453125	1.598807495117188	1.811182922363281	0.7133119506835938	1.661908447265625	1.817789184570312	0.684957763671875	2.41350732421875	1.676747253417969	0.5196338806152344	2.482875610351562	1.696538696289063	0.4130990142822266	2.470586669921875	1.736182037353516	0.1384216232299805	2.422648315429687	1.791904388427734	-0.08092650985717774	2.465652221679687	1.870230865478516	-0.1065644989013672
339	11.266667	2.378640014648437	1.187833709716797	0.517107666015625	2.36315478515625	1.364675933837891	0.5103546752929687	2.358537353515625	1.506619583129883	0.5123113403320312	2.39837451171875	1.714519500732422	0.5563140563964843	2.369932373046875	1.67929736328125	0.5744930114746094	2.260463134765625	1.684654174804688	0.6644095153808594	1.987507873535156	1.666197937011719	0.6930525817871094	1.760092224121094	1.688015258789062	0.6658927001953125	1.704080810546875	1.744214660644531	0.7198997192382812	1.60498388671875	1.730893676757812	0.6798499145507813	1.688140563964844	1.766608917236328	0.6988448181152344	2.415068969726562	1.680464080810547	0.5250216674804689	2.485206176757813	1.69184521484375	0.4182173919677734	2.457328002929687	1.693168518066406	0.1402994003295898	2.4069765625	1.718821624755859	-0.08554689788818359	2.444226196289063	1.799679260253906	-0.1168585510253906
340	11.3	2.379599487304688	1.192214210510254	0.5148855590820313	2.362540771484375	1.36912417602539	0.5065261993408203	2.35905517578125	1.511289398193359	0.5101528625488281	2.395761840820312	1.719334503173828	0.5576773376464843	2.3672900390625	1.683500854492187	0.5748517761230468	2.256736083984375	1.683056945800781	0.6639831848144531	1.985960815429687	1.633959106445313	0.6799309387207031	1.756544921875	1.614793334960937	0.659764892578125	1.698418823242188	1.668222106933594	0.7257492065429687	1.6105654296875	1.637438598632813	0.6715357666015624	1.689831298828125	1.690946105957031	0.6815237121582032	2.413500854492188	1.685839172363281	0.5262503051757812	2.487980346679687	1.700001647949219	0.4206844329833984	2.4551064453125	1.657933410644531	0.1467831802368164	2.4046572265625	1.636194396972656	-0.08072037124633788	2.437873657226563	1.700802764892578	-0.13585595703125
341	11.333334	2.378408325195313	1.192360244750977	0.5161702575683593	2.360022827148438	1.369926681518555	0.5096072082519532	2.3539306640625	1.512599960327148	0.5136274414062501	2.388240356445313	1.721689636230469	0.5631871032714844	2.359311157226562	1.685478790283203	0.5794486694335939	2.24640185546875	1.677962585449219	0.6667008361816407	1.9865234375	1.582931396484375	0.6800992431640625	1.764091003417969	1.528975402832031	0.6395382385253906	1.6824130859375	1.553344116210937	0.697545654296875	1.58474853515625	1.59279345703125	0.6707163696289062	1.708168640136719	1.587870025634766	0.6812733154296875	2.407193725585937	1.688223693847656	0.5320470581054688	2.489056762695312	1.699176605224609	0.4293570556640625	2.483232421875	1.608977752685547	0.1640700073242188	2.408668212890625	1.559102203369141	-0.05293048858642578	2.417894165039062	1.60518701171875	-0.1230530319213867
342	11.366667	2.377404663085938	1.195548919677734	0.5119830932617188	2.36263134765625	1.373276504516602	0.5073094482421875	2.3586064453125	1.515810607910156	0.5119576110839844	2.392103393554688	1.725748168945313	0.5575973205566407	2.3630087890625	1.689878265380859	0.5741824340820312	2.2518671875	1.683113586425781	0.6630214233398437	2.020294616699219	1.543061798095703	0.7096841735839843	1.811324951171875	1.465947652180989	0.6504443359375	1.724966796875	1.516494750976562	0.6961594848632813	1.62997998046875	1.563158264160156	0.670468994140625	1.777924194335937	1.594610900878906	0.6836182861328125	2.411468017578125	1.691694854736328	0.5274570922851562	2.501280151367188	1.702768737792969	0.4318295288085937	2.5350625	1.564499145507813	0.1985548477172852	2.471487548828125	1.478091339111328	-0.008974962234497071	2.460767456054687	1.503466659545899	-0.05007131958007813
343	11.4	2.375176147460937	1.193970497131348	0.5150218505859375	2.3597314453125	1.37211750793457	0.5118800048828125	2.35271142578125	1.514920364379883	0.5147232055664063	2.38571630859375	1.725769409179688	0.5587169799804688	2.35669482421875	1.689878387451172	0.5756798095703125	2.2456865234375	1.679179229736328	0.6649567565917969	2.039328308105469	1.508105621337891	0.7315629577636719	1.838003967285156	1.403235946655273	0.688573455810547	1.755539672851562	1.366685302734375	0.7474860229492187	1.652100463867187	1.3708330078125	0.7147161254882812	1.754123901367187	1.505558837890625	0.7658247070312501	2.405177734375	1.691451873779297	0.52874853515625	2.491588500976563	1.68733447265625	0.4299817810058594	2.542775390625	1.515550109863281	0.2312123794555664	2.497437622070312	1.417946365356445	0.02272362184524536	2.496642456054688	1.435759948730469	-0.01852847671508789
344	11.433334	2.372255493164062	1.193495727539063	0.5150123291015625	2.355072631835938	1.371094665527344	0.5145436096191407	2.345480102539063	1.513377182006836	0.5180242614746093	2.372974365234375	1.724990203857422	0.558721923828125	2.345685424804687	1.688503692626953	0.5768710632324219	2.239804077148437	1.671997375488281	0.6705241088867188	2.064349609375	1.478789825439453	0.7598309326171875	1.882113586425781	1.339846252441406	0.7492434997558595	1.844401611328125	1.277600341796875	0.7968814086914062	1.794485595703125	1.170945434570313	0.7767222900390625	1.761248168945313	1.351571319580078	0.8392593994140625	2.392581909179687	1.691076446533203	0.5286175231933594	2.476870239257813	1.685471313476562	0.4290290222167969	2.540998413085938	1.498720550537109	0.2485223617553711	2.545066772460937	1.353867385864258	0.06505856990814209	2.552003540039062	1.355030868530273	0.007908696174621583
345	11.466667	2.366954223632812	1.189254432678223	0.5142257385253906	2.347760620117188	1.366694137573242	0.5137319030761719	2.33406787109375	1.508723968505859	0.5148526000976563	2.35908837890625	1.721513885498047	0.5507449035644532	2.3322177734375	1.685119812011719	0.5696582946777344	2.226510375976563	1.659608459472656	0.6613793945312501	2.09628857421875	1.435832870483398	0.7583950805664063	1.966901428222656	1.249895874023438	0.8084682006835937	1.901027221679688	1.206250205993652	0.8531806335449219	1.83981591796875	1.142988883972168	0.9068976745605468	1.879403991699219	1.190461296081543	0.8300235900878906	2.379096069335938	1.687167846679687	0.5214743347167968	2.466306396484375	1.679888488769531	0.423976806640625	2.5797294921875	1.472860610961914	0.2866580734252929	2.62492333984375	1.299952621459961	0.1393109283447266	2.648677612304687	1.299552505493164	0.07842302131652831
346	11.5	2.371280029296875	1.18952197265625	0.5211168212890624	2.353717163085937	1.36702458190918	0.5184324340820312	2.34435205078125	1.509316040039063	0.5210557861328124	2.366226196289062	1.72337109375	0.5492546081542968	2.340311767578125	1.687182373046875	0.5697235107421874	2.235760375976563	1.665815979003906	0.6638853149414062	2.1374150390625	1.439239974975586	0.7874569396972657	2.050861328125	1.245121299743652	0.8783439331054688	2.003509582519531	1.189404663085937	0.9278311767578125	1.940055297851563	1.107332225799561	0.9482507019042968	1.996549865722656	1.158180938720703	0.9304813537597656	2.386340209960937	1.688474945068359	0.5209597473144532	2.471812255859375	1.679327056884766	0.4220047912597656	2.587044555664062	1.46674235534668	0.2778503112792969	2.654633666992187	1.285802383422852	0.1493404808044434	2.704041625976562	1.2544990234375	0.08394997787475586
347	11.533334	2.370021728515625	1.192412635803223	0.5240985107421875	2.35247705078125	1.370146087646484	0.5201222534179688	2.342804321289062	1.512650268554687	0.5211254882812499	2.36141845703125	1.727393890380859	0.5482230224609375	2.335656372070313	1.690959747314453	0.5684176330566406	2.234165893554688	1.656186370849609	0.6604027709960938	2.176177368164062	1.4298583984375	0.8074511413574219	2.127491333007812	1.240409278869629	0.9315128479003907	2.08419384765625	1.203178993225098	1.006965606689453	2.022682067871094	1.13413854598999	1.012098449707031	2.0662734375	1.159703536987305	1.016579223632812	2.382431640625	1.692539276123047	0.5205910339355468	2.474256713867188	1.682223022460938	0.4273909912109375	2.610256469726562	1.467216567993164	0.3064064788818359	2.700304443359375	1.280103332519531	0.1967216720581055	2.783714965820312	1.253928482055664	0.1478971633911133
348	11.566667	2.368038452148437	1.194544555664062	0.5229121704101563	2.349360595703125	1.372984893798828	0.51690673828125	2.338112548828125	1.516030853271484	0.5152344970703124	2.3593427734375	1.731317596435547	0.5442579956054687	2.333009033203125	1.694843322753906	0.5641919860839844	2.238672973632812	1.660860046386719	0.6641495361328125	2.205060180664062	1.456718444824219	0.8470859985351562	2.167834716796875	1.272557174682617	0.98473095703125	2.156281127929688	1.235260429382324	1.072943664550781	2.113815063476562	1.182350830078125	1.078150817871094	2.154839111328125	1.190618225097656	1.086933288574219	2.380062255859375	1.696290802001953	0.5162562561035156	2.477153442382813	1.681351196289063	0.4289733734130859	2.640974975585937	1.472891174316406	0.3297658843994141	2.7751103515625	1.298386978149414	0.2448500061035156	2.862526245117187	1.274911163330078	0.2012276306152344
349	11.6	2.368228271484375	1.196698867797851	0.5161009216308594	2.348506958007813	1.375423049926758	0.5097344665527344	2.338471435546875	1.518855621337891	0.5097625732421875	2.356666625976563	1.734615203857422	0.5402017822265626	2.330233154296875	1.697771301269531	0.5592263488769531	2.238410766601563	1.665903930664062	0.6604151000976562	2.218712646484375	1.485631057739258	0.8695968017578125	2.201879760742187	1.335484985351563	1.045698120117188	2.205192626953125	1.300766372680664	1.136265991210937	2.190404663085937	1.228349906921387	1.159399536132812	2.20841748046875	1.281316528320313	1.162736083984375	2.37844970703125	1.699804321289063	0.5126747894287109	2.479207397460938	1.686352752685547	0.4302011871337891	2.678177856445313	1.496434478759766	0.3597499237060547	2.840366943359375	1.336148284912109	0.2968260955810547	2.933531005859375	1.374776947021484	0.271322982788086
350	11.633334	2.37543798828125	1.205783149719238	0.5204223022460938	2.353810791015625	1.385104843139648	0.51298974609375	2.343199462890625	1.529128936767578	0.5125675354003907	2.362569580078125	1.745916107177734	0.54171875	2.336100463867187	1.709033599853516	0.5612764587402344	2.245247680664062	1.674725372314453	0.6638541564941407	2.229435302734375	1.513848754882813	0.8923074951171874	2.216645874023437	1.380367660522461	1.085087951660156	2.223031127929687	1.349928405761719	1.17726220703125	2.212087280273438	1.280539916992188	1.203727478027344	2.226846435546875	1.334473739624023	1.205875854492187	2.384017578125	1.710803985595703	0.514078353881836	2.484504028320313	1.696030090332031	0.4306272735595703	2.7004541015625	1.52197396850586	0.3679387512207031	2.876654663085938	1.374746139526367	0.311387939453125	2.972662719726562	1.390883666992188	0.2786441040039063
351	11.666667	2.36448486328125	1.20204573059082	0.5143483734130859	2.342385375976562	1.381822998046875	0.5086835174560547	2.329529907226562	1.526156555175781	0.5085259399414062	2.354518798828125	1.743055419921875	0.5357301635742188	2.328892822265625	1.706599243164062	0.557332794189453	2.247689697265625	1.666218994140625	0.6683312072753906	2.241546264648437	1.552037567138672	0.924040771484375	2.233222290039063	1.453987594604492	1.137056091308594	2.241219360351563	1.454583465576172	1.2332421875	2.261884521484375	1.400168212890625	1.269602844238281	2.256323974609375	1.451325378417969	1.260033447265625	2.373376831054688	1.707455169677734	0.5065895233154297	2.46336328125	1.670844757080078	0.4182020874023438	2.721462768554687	1.557646545410156	0.3720586700439453	2.936760009765625	1.463386367797852	0.3335029754638672	3.023540649414063	1.500679351806641	0.2964585418701172
352	11.7	2.356278930664063	1.20846794128418	0.5183792724609375	2.337311767578125	1.389789825439453	0.5099405822753906	2.32996337890625	1.535574493408203	0.5106424865722656	2.362658813476562	1.753910308837891	0.5345994567871094	2.335992553710938	1.718288970947266	0.5576136169433594	2.252121337890625	1.68600439453125	0.6725380859375001	2.23849462890625	1.598232208251953	0.9406941528320312	2.205871744791667	1.496726094563802	1.149575642903646	2.222904541015625	1.515937133789063	1.225132934570313	2.248800415039063	1.476899566650391	1.284394287109375	2.233205200195313	1.515039489746094	1.258946899414063	2.380052490234375	1.716979858398437	0.5051144561767578	2.467926879882812	1.675690673828125	0.4126854095458984	2.742414184570312	1.603615020751953	0.3628697357177734	2.972175170898438	1.546176483154297	0.3222804870605469	3.059980712890625	1.532474716186523	0.2793006744384766
353	11.733334	2.349280883789063	1.200592498779297	0.5147306060791016	2.33119384765625	1.381497680664062	0.5099530792236329	2.32275927734375	1.52669189453125	0.5116629943847657	2.354655151367187	1.74372348022461	0.5416105041503907	2.328637451171875	1.707456726074219	0.5636192016601562	2.2403359375	1.670989837646484	0.6729854125976562	2.2213076171875	1.624003265380859	0.9502493286132813	2.20170166015625	1.573879699707031	1.180500305175781	2.188498046875	1.639294708251953	1.244244995117187	2.190525634765625	1.601943359375	1.286137817382813	2.2043310546875	1.658171417236328	1.245048278808594	2.37166845703125	1.707833221435547	0.5111055297851562	2.45150048828125	1.669895904541016	0.4121231689453125	2.731442626953125	1.635460540771484	0.3570730133056641	2.964685668945313	1.605852966308594	0.3104917297363281	3.051362060546875	1.592106567382813	0.2839225006103516
354	11.766667	2.3589794921875	1.2110068359375	0.5186269226074218	2.336204345703125	1.391569671630859	0.5180037078857422	2.323834106445313	1.536460052490234	0.5235854797363282	2.346384521484375	1.752777770996094	0.5594536437988281	2.320572509765625	1.715337951660156	0.5788579711914063	2.225044921875	1.678703125	0.6800899658203126	2.168065063476563	1.662666473388672	0.95561962890625	2.121357055664062	1.651518646240234	1.187201354980469	2.09953955078125	1.729608367919922	1.232459106445313	2.087767333984375	1.70158154296875	1.280417236328125	2.114768310546875	1.753420562744141	1.233480407714844	2.36619189453125	1.718297424316406	0.5296666107177734	2.45573193359375	1.691583801269531	0.4362606811523437	2.736944213867187	1.735407501220703	0.4111748657226563	2.97053515625	1.777240844726563	0.3915443115234375	3.02674169921875	1.834928039550781	0.4300751800537109
355	11.8	2.355157348632813	1.207340263366699	0.5149921264648438	2.336919799804687	1.388387405395508	0.5138977813720703	2.330830322265625	1.533596923828125	0.5207153930664062	2.357456909179687	1.750116638183594	0.5552855224609374	2.3310517578125	1.71314404296875	0.5753534545898438	2.233127685546875	1.679871154785156	0.6764634094238282	2.1522021484375	1.705566741943359	0.9452115173339843	2.084431884765625	1.727558013916016	1.170783020019531	2.076890014648438	1.8087197265625	1.214458435058594	2.061874267578125	1.781640441894531	1.26631982421875	2.086958618164062	1.832265899658203	1.211550842285156	2.376529663085938	1.715096557617187	0.5252610473632813	2.4637021484375	1.690278289794922	0.4280763549804687	2.7334541015625	1.747813507080078	0.3479151763916015	2.95833544921875	1.797240203857422	0.2816439056396485	3.017635620117187	1.864056213378906	0.3068126068115234
356	11.833334	2.356004150390625	1.202176292419434	0.5101496887207031	2.34439990234375	1.384244445800781	0.5114815979003906	2.345307983398437	1.529704193115234	0.5227769470214844	2.373933471679687	1.747181549072266	0.5544228820800781	2.3475068359375	1.710407775878906	0.5755852966308594	2.248898681640625	1.697468963623047	0.6827425842285156	2.1406796875	1.768494476318359	0.9342429504394532	2.026602620442708	1.802254089355469	1.136137369791667	2.043344482421875	1.849360260009766	1.201324096679687	2.021663696289063	1.853984832763672	1.243526977539062	2.050049499511719	1.864556579589844	1.204636413574219	2.392400146484375	1.7116591796875	0.5242594299316407	2.481214111328125	1.701308410644531	0.4243639526367188	2.731843383789062	1.777959320068359	0.3048061676025391	2.942527994791666	1.824414774576823	0.1997671152750651	3.010579223632813	1.87556689453125	0.2123803100585938
357	11.866667	2.362202392578125	1.20152986907959	0.5047733154296875	2.35135791015625	1.38403840637207	0.5109134674072267	2.354131103515625	1.52950830078125	0.5260814819335937	2.384859497070313	1.746801422119141	0.5594048767089844	2.358275512695313	1.710020416259766	0.580722412109375	2.260617065429687	1.709748901367187	0.6899630126953125	2.130930419921875	1.794748260498047	0.9266485900878906	1.998421264648437	1.86049609375	1.112762817382813	2.020652954101562	1.934920349121094	1.161704223632813	1.969136047363281	1.995052215576172	1.206701721191406	1.985603515625	1.990277557373047	1.143012329101563	2.402813232421875	1.711325164794922	0.5285198669433594	2.49326171875	1.717868560791016	0.4290488128662109	2.716649291992188	1.836873596191406	0.2902207489013672	2.90170361328125	1.926751708984375	0.1649477844238281	2.945215942382813	2.012064819335937	0.1668329772949219
358	11.9	2.364240234375	1.202545501708984	0.5032174835205079	2.357942504882812	1.384269454956055	0.5102225952148438	2.36034521484375	1.529020202636719	0.5206651916503906	2.393668823242187	1.745124877929688	0.5537432556152344	2.3662080078125	1.709063507080078	0.5746315307617187	2.273995483398437	1.720745330810547	0.6869781494140625	2.117244018554687	1.820696838378906	0.8976368103027343	1.968732604980469	1.918373321533203	1.053426025390625	1.9808779296875	1.981324157714844	1.118782531738281	1.949973815917969	2.050202178955078	1.12102587890625	1.928005493164063	2.025347534179688	1.10299951171875	2.411607055664062	1.709310424804687	0.5233925476074219	2.505492309570313	1.728720764160156	0.4301285400390625	2.7038994140625	1.858873138427734	0.2686013641357422	2.87159130859375	1.952326538085937	0.1254512634277344	2.910282104492188	2.039714721679688	0.1156212387084961
359	11.933334	2.368749389648437	1.199565849304199	0.5018355407714843	2.362191772460937	1.381070770263672	0.5121806488037109	2.363660400390625	1.525728942871094	0.5244850463867188	2.396842651367187	1.741213470458984	0.5605876464843751	2.369469116210937	1.704888061523437	0.5809932556152344	2.276787353515625	1.7160791015625	0.6929632873535156	2.101746704101562	1.820117553710938	0.8875851440429687	1.940213623046875	1.927215667724609	1.019420227050781	1.90356884765625	2.009874450683593	1.055771240234375	1.893651794433594	2.106838989257812	1.095784606933594	1.880354187011719	2.031422973632812	1.0454794921875	2.414744140625	1.705847747802734	0.5297088012695312	2.503904907226563	1.724028533935547	0.4313940734863281	2.684680297851562	1.860544494628906	0.2552147064208984	2.824513427734375	1.970032043457031	0.09584811782836913	2.85496630859375	2.066970336914062	0.09315113449096679
360	11.966667	2.370632568359375	1.201247528076172	0.5045616455078125	2.364512084960937	1.381529510498047	0.5131001434326172	2.367735229492188	1.525058197021484	0.5257644958496094	2.402260620117187	1.738827819824219	0.5625011291503905	2.374272705078125	1.702999420166016	0.582218017578125	2.274017700195313	1.716065063476563	0.6857506713867187	2.077825927734375	1.814907073974609	0.8580510864257813	1.89968115234375	1.925724090576172	0.9543412780761719	1.853150695800781	1.989832183837891	0.9974622192382812	1.800476623535156	2.0742568359375	1.008115234375	1.821592895507812	2.023204162597656	0.9718695373535156	2.42028857421875	1.703521820068359	0.53212060546875	2.505523315429688	1.724024688720703	0.4319573669433594	2.666356079101563	1.855569671630859	0.2376109237670899	2.769449340820312	1.993345703125	0.07623546600341796	2.827494873046875	2.076391662597656	0.05041384124755859
361	12	2.372994140625	1.200472358703613	0.5043510589599609	2.366909057617188	1.380593200683594	0.5126890258789063	2.371259399414062	1.523922119140625	0.5265843200683593	2.406739501953125	1.736648895263672	0.5666975708007812	2.378129516601563	1.700870635986328	0.5853826904296875	2.272762817382812	1.710598510742187	0.683941375732422	2.051052185058594	1.801010070800781	0.8276809997558594	1.860088134765625	1.90606640625	0.9020298767089844	1.794531311035156	1.964449920654297	0.9308275756835938	1.751496154785156	2.050754821777344	0.9577522277832031	1.769495849609375	1.985836975097656	0.9100269775390625	2.42503955078125	1.701606414794922	0.5362506103515625	2.508600708007813	1.718737487792969	0.4343672180175781	2.650607055664063	1.845746398925781	0.223519271850586	2.7259208984375	1.981723571777344	0.04869657707214356	2.778721435546875	2.064636840820312	0.01823251533508301
362	12.033334	2.375788818359375	1.198212547302246	0.5057628784179687	2.370102783203125	1.377212005615234	0.5149609680175782	2.375224487304687	1.519564514160156	0.5301549682617187	2.410651977539063	1.730804260253906	0.5713487243652344	2.3815546875	1.695351806640625	0.5890892333984376	2.273198120117187	1.706842742919922	0.6828089599609375	2.026021484375	1.776414672851562	0.7880867614746094	1.819490234375	1.865834106445313	0.8315858459472656	1.758863098144531	1.928194305419922	0.8624556579589844	1.724109436035156	1.996286254882812	0.8805115661621095	1.745239807128906	1.956998504638672	0.8355188903808594	2.429404907226562	1.695919250488281	0.5415148620605468	2.514439453125	1.713428283691406	0.4422991333007813	2.640539672851562	1.832516235351562	0.2196058502197266	2.6942724609375	1.959713348388672	0.03495400428771973	2.748593994140625	2.025977478027344	-0.02045670700073242
363	12.066667	2.373756225585938	1.192090362548828	0.50664892578125	2.367154296875	1.368972549438477	0.515620849609375	2.371004028320312	1.509756134033203	0.5304174194335938	2.403686645507813	1.719780090332031	0.5670691528320313	2.375936401367188	1.684526397705078	0.5859081420898438	2.274326538085938	1.696678955078125	0.6843647766113281	2.018106262207031	1.75243115234375	0.7629075927734374	1.802627502441406	1.824155853271484	0.7874913635253906	1.7436044921875	1.883894287109375	0.8243856506347657	1.704098022460937	1.946514190673828	0.8538879699707032	1.746697692871094	1.916890319824219	0.8036392517089844	2.422032104492188	1.685150421142578	0.5375943603515625	2.504662231445312	1.696063995361328	0.4374810180664063	2.597491455078125	1.807301696777344	0.2010697860717773	2.567209716796875	1.903142517089844	-0.006876609802246094	2.619152709960938	1.964102935791016	-0.07097537612915039
364	12.1	2.374526245117187	1.187042678833008	0.5084739074707032	2.36578662109375	1.362887023925781	0.5129375305175782	2.364694213867187	1.503408157348633	0.5223831787109374	2.394288696289062	1.711892578125	0.5630299377441406	2.36711279296875	1.676104309082031	0.58098828125	2.273001098632813	1.685894958496094	0.6850024719238281	2.007382568359375	1.716388580322266	0.7368904418945312	1.784710632324219	1.763190704345703	0.7452609558105469	1.727375122070312	1.813299865722656	0.7750549926757813	1.661654296875	1.845903472900391	0.8026850280761719	1.718199157714844	1.864780792236328	0.7865635070800782	2.413074829101562	1.678299835205078	0.5331020507812501	2.501463012695313	1.696539367675781	0.4410422210693359	2.576168212890625	1.757129608154297	0.180480224609375	2.517336059570312	1.840191223144531	-0.02765014457702637	2.57056787109375	1.886604919433594	-0.09797504806518555
365	12.133334	2.374148803710938	1.190276809692383	0.5107995910644532	2.364780395507812	1.366687149047852	0.5148478698730469	2.359908935546875	1.507807678222656	0.5202957763671875	2.39125732421875	1.715871856689453	0.5651869812011718	2.363078369140625	1.680059448242188	0.5819547729492187	2.26208447265625	1.68461474609375	0.6812268676757813	1.992644470214844	1.665822052001953	0.7218886718749999	1.766484924316406	1.681968597412109	0.7108275146484375	1.704503051757813	1.742664672851562	0.69826220703125	1.622953857421875	1.758622497558594	0.7648165893554687	1.68403759765625	1.766705535888672	0.7301922302246093	2.410428955078125	1.682399749755859	0.535078369140625	2.503609375	1.698530090332031	0.4459615936279296	2.540497680664063	1.713426513671875	0.1703458709716797	2.482017700195312	1.777427764892578	-0.04561953163146973	2.540751586914062	1.820628051757813	-0.1056408920288086
366	12.166667	2.37583544921875	1.18892822265625	0.511388671875	2.365647827148437	1.365814315795898	0.5151612854003906	2.359332275390625	1.507319244384766	0.5195751037597656	2.389603515625	1.716101440429687	0.5651051330566406	2.361607666015625	1.679941345214844	0.5819105529785156	2.256992553710938	1.679586700439453	0.6780619506835937	1.989870666503906	1.634139862060547	0.7215805969238281	1.763012329101562	1.625276245117187	0.7190404052734375	1.6960146484375	1.671585205078125	0.704169189453125	1.59029150390625	1.659117492675781	0.714180908203125	1.698591796875	1.692804565429687	0.6676474609375	2.408959716796875	1.682742797851563	0.5347474060058593	2.497313232421875	1.694943695068359	0.4398040618896484	2.519768676757812	1.680079803466797	0.1616344528198242	2.4769375	1.702805328369141	-0.06651521492004395	2.522823608398437	1.758019866943359	-0.1212938995361328
367	12.2	2.380124145507812	1.192722541809082	0.5119106140136719	2.36871337890625	1.370355667114258	0.5163467102050781	2.3612861328125	1.512401580810547	0.5209918518066406	2.394209838867187	1.720785186767578	0.5708642883300781	2.3661650390625	1.684283294677734	0.5874910278320313	2.259098510742187	1.680858764648437	0.6814082946777344	1.997676147460937	1.608256103515625	0.7308709411621094	1.7749951171875	1.555719482421875	0.7429653015136719	1.723761840820313	1.589396118164062	0.6996148071289062	1.627875	1.5596923828125	0.7391191406249999	1.720140014648438	1.591561157226562	0.6601041259765625	2.41277197265625	1.687853973388672	0.5392162475585938	2.496293579101563	1.69804965209961	0.4389362030029297	2.50594970703125	1.65993212890625	0.1606479721069336	2.472813720703125	1.639190246582031	-0.07031844329833985	2.539685180664063	1.669682525634766	-0.1331437530517578
368	12.233334	2.377142333984375	1.192360191345215	0.5182577819824219	2.366331787109375	1.370250152587891	0.5214309692382812	2.356070434570313	1.512120971679688	0.5209478454589844	2.389464477539063	1.721415435791016	0.568667236328125	2.3608388671875	1.685236999511719	0.5853182983398437	2.252478271484375	1.675158569335938	0.67776513671875	2.005869689941406	1.570369049072266	0.7455088806152343	1.789442993164063	1.495748626708985	0.7598869934082031	1.738929077148438	1.527071411132813	0.7281057739257812	1.65977734375	1.495185302734375	0.66138330078125	1.749134460449219	1.497253448486328	0.7282482910156249	2.40842431640625	1.6878701171875	0.5377418823242188	2.493948120117187	1.688392303466797	0.4386312103271485	2.564734130859375	1.617807891845703	0.1787005462646484	2.5223662109375	1.586510986328125	-0.04638494110107422	2.579301513671875	1.623674865722656	-0.1253653030395508
369	12.266667	2.381449462890625	1.199558403015137	0.5204367370605469	2.369447875976562	1.377831665039063	0.526736541748047	2.357136596679688	1.520091430664062	0.5280740966796875	2.3880810546875	1.730349822998047	0.5754122619628906	2.36037109375	1.693587127685547	0.5926632385253907	2.255509399414063	1.681942901611328	0.6891611633300782	2.024988403320313	1.560737701416016	0.7836213989257812	1.823326416015625	1.466355346679688	0.8377522583007813	1.768300170898438	1.444139495849609	0.8008628540039062	1.726641784667969	1.412684585571289	0.887419189453125	1.774683837890625	1.428458343505859	0.8046166076660156	2.406979736328125	1.697092224121094	0.5439855346679687	2.491753295898437	1.696267517089844	0.4443157348632812	2.562463500976563	1.601048248291016	0.1888647918701172	2.56257861328125	1.536790283203125	-0.03751416778564454	2.617498657226562	1.51528402709961	-0.1226391296386719
370	12.3	2.380386596679688	1.201279258728027	0.5199638977050781	2.368762573242187	1.380180877685547	0.5260789184570313	2.356915405273438	1.522944122314453	0.5269737548828125	2.386171997070313	1.734297546386719	0.5736623840332031	2.3580419921875	1.697480682373047	0.5905426635742188	2.250414916992188	1.684618774414063	0.685051513671875	2.032773010253906	1.549346984863281	0.7921422119140624	1.84544775390625	1.437419052124023	0.870387451171875	1.790398193359375	1.415079803466797	0.8783028869628906	1.764517822265625	1.36912370300293	0.9218154907226562	1.805139892578125	1.385893218994141	0.8533457946777344	2.406017211914063	1.700743988037109	0.5428649291992187	2.494775268554688	1.697734436035156	0.4458483123779297	2.572797485351562	1.585491607666016	0.1979246292114258	2.606099609375	1.49723161315918	-0.01886913728713989	2.6776337890625	1.470328643798828	-0.08976152038574219
371	12.333334	2.379260375976562	1.199771232604981	0.5198173828125	2.363705932617187	1.379174682617188	0.5241650695800781	2.348244750976562	1.522317962646484	0.5237932434082031	2.375486206054688	1.735412750244141	0.5676714477539062	2.34872705078125	1.698065826416016	0.5861047668457031	2.250803100585937	1.678089996337891	0.6903780212402344	2.061018310546875	1.532031921386719	0.8337850036621094	1.89117578125	1.410256774902344	0.9382893981933593	1.828205505371094	1.360986328125	0.9685867919921876	1.820936096191406	1.315689300537109	0.9833492431640625	1.814139526367188	1.323051528930664	0.9967362670898436	2.394704833984375	1.701850555419922	0.5362002868652344	2.483823486328125	1.702876586914063	0.4381522369384765	2.596192749023437	1.577168823242187	0.2092297286987305	2.666188232421875	1.4724130859375	0.008136356353759765	2.717177001953125	1.449387832641602	-0.07983937835693358
372	12.366667	2.380194946289063	1.195750717163086	0.5182350158691407	2.362936645507812	1.374578308105469	0.5197680358886718	2.349541259765625	1.517567810058594	0.5206542358398437	2.372490234375	1.731507873535156	0.5586980895996094	2.345718017578125	1.69446484375	0.5772592163085937	2.247889038085938	1.678723785400391	0.6818120117187501	2.074768798828125	1.53072671508789	0.8410519714355469	1.912006530761719	1.407883316040039	0.9541728210449218	1.850697021484375	1.384242431640625	1.008859436035156	1.820292846679687	1.32313948059082	1.062099487304688	1.82876708984375	1.330562759399414	1.022453063964844	2.393087890625	1.697424652099609	0.5290823669433593	2.491447875976562	1.701108856201172	0.4407215881347656	2.631232788085938	1.574600616455078	0.2286975326538086	2.74453125	1.470090850830078	0.04955836486816406	2.816367797851562	1.435736175537109	-0.01695964860916137
373	12.4	2.38040771484375	1.195378044128418	0.5172900085449219	2.363277709960937	1.373665405273437	0.5189396667480468	2.350553466796875	1.516271026611328	0.5206397705078125	2.369492797851563	1.730608795166016	0.5544182434082031	2.343713745117188	1.693536041259766	0.5738641052246094	2.250109985351562	1.681571716308594	0.6820207519531249	2.096477172851563	1.539043426513672	0.8634596862792969	1.946380676269531	1.420070831298828	0.995405059814453	1.869037780761719	1.416304229736328	1.0501318359375	1.81061328125	1.359149475097656	1.065333312988281	1.849655700683594	1.371468643188476	1.059058837890625	2.390441650390625	1.696482299804687	0.5253175354003907	2.490549926757812	1.703973083496094	0.4397379302978516	2.657098022460938	1.588197570800781	0.2427297439575195	2.793376342773437	1.490740692138672	0.07668781661987305	2.868733154296875	1.464421829223633	0.01208343601226807
374	12.433334	2.377969604492187	1.195344535827637	0.5157364501953126	2.360838256835938	1.373967041015625	0.5163305969238281	2.346858642578125	1.51666650390625	0.515274169921875	2.365175537109375	1.731737609863281	0.5479059143066406	2.33914453125	1.694693725585938	0.5673667297363281	2.249239624023438	1.682456481933594	0.6788732604980469	2.108046630859375	1.556111907958984	0.8820180053710938	1.958025146484375	1.449063278198242	1.025201995849609	1.895267944335937	1.457582183837891	1.098517822265625	1.85716943359375	1.39276188659668	1.096380798339844	1.851832763671875	1.429535507202149	1.101881408691406	2.386570068359375	1.69735366821289	0.5191918640136719	2.487450439453125	1.698248443603516	0.4337259216308594	2.67467236328125	1.60386538696289	0.2432221755981445	2.8180048828125	1.524182312011719	0.07304262924194335	2.89791015625	1.502362854003906	0.009929428577423096
375	12.466667	2.375782836914063	1.195070075988769	0.5156136474609374	2.35704443359375	1.373265319824219	0.5150146484375	2.339968994140625	1.515437469482422	0.5112563171386719	2.355033081054688	1.730512847900391	0.5439781494140625	2.329305297851563	1.69315380859375	0.5630393981933594	2.237006103515625	1.68629052734375	0.6722536926269531	2.097330932617187	1.575766296386719	0.8848807373046874	1.957219604492187	1.482580337524414	1.044516174316406	1.897934936523437	1.510171676635742	1.100213745117188	1.824743347167969	1.456513076782227	1.14328369140625	1.868722534179688	1.483203384399414	1.125201538085937	2.377177734375	1.696459503173828	0.5156475524902344	2.478727783203125	1.699688385009766	0.431843994140625	2.684602661132812	1.628243927001953	0.2519436187744141	2.835569213867188	1.568298645019531	0.08142503356933595	2.9127861328125	1.553492645263672	0.01794882297515869
376	12.5	2.375977661132812	1.199823600769043	0.5127014770507812	2.357323364257812	1.377800506591797	0.5122268371582032	2.340771606445313	1.519904876708984	0.5099547729492188	2.356175415039063	1.73432373046875	0.5421754760742188	2.33039599609375	1.697086761474609	0.5611761779785156	2.237054809570313	1.690998931884766	0.6692735900878906	2.090590576171875	1.601088562011719	0.8856878662109375	1.942416381835938	1.522116546630859	1.046192504882812	1.881378356933594	1.562260559082031	1.097455078125	1.802212158203125	1.518834655761719	1.128002807617188	1.855706176757812	1.524290405273438	1.144185729980469	2.378247192382813	1.700361938476562	0.5140718383789062	2.479955932617187	1.706472900390625	0.4310040893554687	2.682215576171875	1.652631225585937	0.2423348541259766	2.828158447265625	1.610697052001953	0.06241023826599121	2.902608520507813	1.611083374023437	-0.009589424610137939
377	12.533334	2.377340698242187	1.198881164550781	0.5138270416259766	2.35910546875	1.377503860473633	0.5130621643066406	2.341545288085937	1.519932830810547	0.5089219055175781	2.359710205078125	1.734515686035156	0.5444420166015624	2.33372802734375	1.697120391845703	0.5633345947265624	2.24156005859375	1.688388519287109	0.6729954528808593	2.07648046875	1.618588745117187	0.8850104064941406	1.915260925292969	1.561059906005859	1.043650573730469	1.854675903320313	1.616155517578125	1.09279833984375	1.772110717773437	1.580602874755859	1.13177001953125	1.81452685546875	1.574299682617188	1.13532373046875	2.38109912109375	1.700619689941406	0.5153360595703125	2.48063671875	1.706339996337891	0.4286026153564453	2.678102172851562	1.672279174804687	0.2281347961425781	2.825046264648437	1.644799346923828	0.04566835880279541	2.896643920898438	1.646002532958984	-0.02411443710327148
378	12.566667	2.379806640625	1.19999137878418	0.5099818420410156	2.36153662109375	1.379572219848633	0.5104005432128906	2.342922241210937	1.522666534423828	0.5063360748291015	2.363849853515625	1.737885589599609	0.5434632873535157	2.33801904296875	1.700340545654297	0.5629388732910157	2.247163818359375	1.694297332763672	0.6752031860351562	2.065831298828125	1.636544342041016	0.8796956176757813	1.893216613769531	1.592264007568359	1.032035705566406	1.822217529296875	1.634237915039062	1.080205810546875	1.7275947265625	1.618666442871094	1.115211120605469	1.781702941894531	1.616296630859375	1.110035827636719	2.384228271484375	1.703904693603516	0.5132062072753907	2.481547973632813	1.710202087402344	0.4228227844238281	2.661791748046875	1.691048645019531	0.203380744934082	2.796037841796875	1.678887542724609	0.007673488855361938	2.852339233398438	1.69579946899414	-0.07882556533813477
379	12.6	2.381163208007813	1.20069702911377	0.5070521087646485	2.363447265625	1.380804351806641	0.5082119140625	2.344865234375	1.524319915771484	0.5044186706542969	2.370711303710937	1.738937774658203	0.5449022216796875	2.343985717773438	1.701590789794922	0.56387060546875	2.250735961914063	1.695605407714844	0.6747996520996093	2.055454772949219	1.651005523681641	0.8703788757324219	1.864357238769531	1.623490905761719	1.004220184326172	1.800619323730469	1.674930053710938	1.055919189453125	1.711452941894531	1.640188659667969	1.0925703125	1.754078186035156	1.660370452880859	1.080296508789063	2.390353149414063	1.704900299072266	0.5140397033691406	2.486136352539063	1.711872528076172	0.4215776672363281	2.651238403320312	1.699046325683594	0.1893926239013672	2.768051391601563	1.6964609375	-0.01749638557434082	2.816001953125	1.728917785644531	-0.1030094261169434
380	12.633334	2.382053833007813	1.198042289733887	0.5066971130371094	2.36324560546875	1.378562194824219	0.5086940155029297	2.34515234375	1.522565612792969	0.5068626098632812	2.368845092773437	1.737452972412109	0.5498968505859375	2.342214477539062	1.699601013183594	0.5682420043945312	2.246858764648437	1.694291931152344	0.6778739318847656	2.032205810546875	1.656532775878906	0.8551329345703125	1.819107421875	1.647116027832031	0.9558887329101562	1.768081237792969	1.695221954345703	1.020648956298828	1.66620751953125	1.71397119140625	1.045387451171875	1.710638916015625	1.686849761962891	1.028409301757812	2.389096557617187	1.703824890136719	0.5188265686035156	2.483092407226562	1.711342376708984	0.4239548645019531	2.63614453125	1.701719055175781	0.1823570022583008	2.736955932617188	1.706097381591797	-0.03248076629638671	2.780720825195313	1.746333068847656	-0.1168490142822266
381	12.666667	2.37935546875	1.197837173461914	0.5088444061279297	2.361359985351562	1.377611114501953	0.5108781890869141	2.343271240234375	1.520952301025391	0.5083339080810547	2.369417602539063	1.734880065917969	0.5505118408203125	2.342888061523437	1.697436889648438	0.5693177185058593	2.249568115234375	1.694275146484375	0.6800201110839843	2.030951232910156	1.659775482177734	0.8513018188476562	1.814103820800781	1.651236175537109	0.9404808654785156	1.754616088867188	1.712892425537109	0.9865162353515625	1.648230712890625	1.700407012939453	0.9776261291503906	1.693178649902344	1.699332946777344	0.9881348266601563	2.388775024414063	1.701154479980469	0.5192329711914063	2.479793212890625	1.708831451416016	0.422317642211914	2.615105834960938	1.702786163330078	0.1719591064453125	2.694912719726562	1.709399871826172	-0.05029692649841309	2.737525512695313	1.752822845458984	-0.134062858581543
382	12.7	2.38138232421875	1.197538703918457	0.5072178344726563	2.363129272460938	1.376817260742187	0.5098194580078125	2.346008911132813	1.519924652099609	0.5091251220703125	2.371809448242188	1.733436126708984	0.5507612609863282	2.345144775390625	1.696161773681641	0.5693607482910157	2.25051708984375	1.694818206787109	0.6785226745605468	2.0227431640625	1.660574615478516	0.8364278869628906	1.804032348632813	1.656913421630859	0.9196064758300782	1.737568603515625	1.713595001220703	0.9594273376464844	1.63090087890625	1.706335479736328	0.9620354003906251	1.672668884277344	1.692552032470703	0.9511393432617188	2.391396728515625	1.699683502197266	0.5198789367675781	2.482254028320312	1.710201934814453	0.4235623931884765	2.605785400390625	1.700867767333984	0.1688342819213867	2.673232299804687	1.705164855957031	-0.05709121704101562	2.708498168945312	1.749293823242188	-0.1432250518798828
383	12.733334	2.380103271484375	1.196649688720703	0.5063099822998047	2.362352661132813	1.375425109863281	0.5094324645996093	2.345990356445313	1.518158782958984	0.5095289916992187	2.370826782226563	1.731189910888672	0.5506026916503906	2.34414013671875	1.694024444580078	0.5689736938476563	2.249876098632813	1.694322326660156	0.6777378845214843	2.0083876953125	1.656392517089844	0.8107848510742188	1.785206298828125	1.643971405029297	0.8762928161621093	1.716925170898437	1.700816497802734	0.9019151000976562	1.621948974609375	1.670696960449219	0.9052879028320312	1.649807861328125	1.679947937011719	0.8903832397460938	2.390734741210937	1.697495971679687	0.520146484375	2.482083374023437	1.70895913696289	0.4249436187744141	2.578910888671875	1.686698059082031	0.159884391784668	2.627417602539063	1.678396850585937	-0.06971821212768554	2.67146044921875	1.722668762207031	-0.1518269119262695
384	12.766667	2.379992553710938	1.196744621276856	0.5063568267822266	2.362262329101562	1.374825088500977	0.509927978515625	2.346713989257812	1.517072357177734	0.5114129028320313	2.374315307617187	1.728839202880859	0.5521946105957032	2.347629760742187	1.692060821533203	0.5708561096191407	2.255911987304687	1.694355590820313	0.6810635681152344	2.006545166015625	1.640183685302735	0.7883439331054687	1.777756896972656	1.614631744384766	0.8221304931640625	1.720493225097656	1.675078430175781	0.8681956481933594	1.616685546875	1.649656982421875	0.8712805786132812	1.657233276367188	1.651334533691406	0.8791650390625	2.393319213867187	1.695160491943359	0.5215157470703125	2.484799560546875	1.702425903320312	0.4267973327636718	2.568020141601562	1.67864859008789	0.1580318984985352	2.614246704101562	1.669183197021484	-0.07192784881591796	2.641049682617187	1.704837310791016	-0.1644819946289063
385	12.8	2.378700927734375	1.198171836853027	0.5065596313476562	2.361101684570313	1.375943984985351	0.5109765625	2.345136474609375	1.517907897949219	0.5125804443359374	2.372612670898437	1.729277984619141	0.5541322631835938	2.345825805664063	1.692524078369141	0.5724891967773438	2.25322412109375	1.693724304199219	0.6816655883789062	2.002179443359375	1.631826873779297	0.7797364807128906	1.772861083984375	1.601275512695313	0.8012889404296875	1.709147827148437	1.643754333496094	0.8551998901367188	1.613559936523437	1.621036376953125	0.85194189453125	1.64101806640625	1.61804833984375	0.8492609252929687	2.391748657226563	1.695701507568359	0.5235080261230469	2.482761596679688	1.70216650390625	0.4285791320800781	2.56060302734375	1.672216064453125	0.1592215576171875	2.600181884765625	1.658084747314453	-0.07081626510620118	2.609936401367188	1.684503936767578	-0.1682339477539063
386	12.833334	2.37791064453125	1.198502616882324	0.5075472106933594	2.362498291015625	1.376330657958984	0.5108987121582031	2.346979248046875	1.518187591552734	0.5106110534667969	2.377141967773437	1.729048431396484	0.5520509338378906	2.349966796875	1.692670806884766	0.5704864807128907	2.254746826171875	1.6936875	0.6772889404296876	2.007809814453125	1.623585540771484	0.7798482360839843	1.777673156738281	1.595540344238281	0.7871719360351562	1.711678955078125	1.62088525390625	0.8452576904296876	1.61806640625	1.595255859375	0.8235205688476562	1.67853076171875	1.579195983886719	0.86681298828125	2.395776733398438	1.695248138427734	0.5213807067871095	2.484711791992187	1.701256500244141	0.4245554504394531	2.549531982421875	1.672077484130859	0.1520351715087891	2.581819580078125	1.654853332519531	-0.07951539993286133	2.608275024414063	1.671100769042969	-0.1774535598754883
387	12.866667	2.37566748046875	1.198587028503418	0.5076533203125	2.360469482421875	1.376616287231445	0.5114909057617187	2.345227294921875	1.518694519042969	0.5114731445312499	2.3753056640625	1.729764221191406	0.5535085449218751	2.348231567382812	1.693242767333984	0.5719920043945312	2.252186889648438	1.692202911376953	0.6782709655761718	2.001745666503906	1.621423217773438	0.7722218627929688	1.772454711914063	1.587034759521484	0.7886410827636718	1.699305297851563	1.611875122070312	0.8487595214843749	1.596219482421875	1.589365783691406	0.8207261352539063	1.670574951171875	1.573114990234375	0.8669428100585937	2.393877563476563	1.696036529541016	0.5225874938964843	2.480763916015625	1.700195465087891	0.4236869049072265	2.54056298828125	1.666443176269531	0.1504728240966797	2.565628784179688	1.647028472900391	-0.08211895370483399	2.594041381835938	1.66437338256836	-0.179644172668457
388	12.9	2.375908813476562	1.198872528076172	0.5064247283935547	2.36063330078125	1.376825439453125	0.5096197357177734	2.345537475585938	1.51890673828125	0.508871353149414	2.375058471679687	1.729847778320313	0.5516020202636719	2.34803955078125	1.693223297119141	0.5699121398925782	2.251199462890625	1.69070263671875	0.6754143676757812	2.000427734375	1.620823333740234	0.7692861328125	1.770992248535156	1.588134155273438	0.7854107360839844	1.704478149414062	1.609741394042969	0.8494406127929688	1.60035498046875	1.590247497558594	0.8226878662109375	1.672990234375	1.574451416015625	0.866965576171875	2.393757202148437	1.696264068603516	0.5206255493164063	2.481463745117187	1.703066314697266	0.4225299682617187	2.540971313476563	1.667048828125	0.1495435791015625	2.563824096679688	1.645940979003906	-0.08299369812011718	2.591566528320312	1.67642529296875	-0.1776281127929688
389	12.933334	2.375805908203125	1.198159164428711	0.5061972351074219	2.360786010742188	1.376198028564453	0.5091708068847656	2.34694677734375	1.518424530029297	0.5094297485351562	2.375310302734375	1.729986602783203	0.5499851989746094	2.348280517578125	1.69346826171875	0.5684517517089844	2.251694702148438	1.690717956542969	0.6741465148925782	2.002402282714844	1.621664978027344	0.7722750549316406	1.772658264160156	1.592162628173828	0.7893698120117187	1.704918823242187	1.622453186035156	0.8471954040527344	1.601221435546875	1.604049865722656	0.8365559692382812	1.682595947265625	1.584179016113281	0.8718844604492187	2.394390625	1.696112152099609	0.5195878295898437	2.48640625	1.703713623046875	0.4257454071044922	2.5421953125	1.665580596923828	0.1525286636352539	2.554637084960937	1.644860137939453	-0.08073603057861328	2.583542358398438	1.684604461669922	-0.1711713180541992
390	12.966667	2.374616333007812	1.198306655883789	0.5064771423339844	2.3597861328125	1.377084747314453	0.5071047210693359	2.34603125	1.519856109619141	0.5051109008789063	2.376637084960938	1.731846923828125	0.5465113830566406	2.349558837890625	1.6952763671875	0.565334716796875	2.253105224609375	1.692218719482422	0.6718030090332031	2.005903930664062	1.627829498291016	0.7808171691894532	1.775357604980469	1.601049041748047	0.7990620422363282	1.711557067871094	1.64031005859375	0.8527874450683595	1.61218017578125	1.621109313964844	0.8499041748046875	1.683501586914062	1.612801696777344	0.8727416076660156	2.395054321289062	1.697864227294922	0.5154579162597657	2.483326416015625	1.70390380859375	0.4171401062011719	2.543762084960937	1.667341217041016	0.1436083145141602	2.555955078125	1.648194061279297	-0.09056083297729492	2.5853115234375	1.699233581542969	-0.1736813049316406
391	13	2.37296240234375	1.199340225219726	0.5056295013427734	2.357820922851563	1.378271347045898	0.5068849945068359	2.343095092773438	1.521090423583984	0.5047484283447266	2.376046997070312	1.732845611572265	0.5455140380859376	2.348307861328125	1.696680999755859	0.5641828918457031	2.251019409179688	1.691905822753906	0.6699698181152344	2.00356494140625	1.637926544189453	0.7840016479492187	1.773528198242187	1.617285125732422	0.8185922241210938	1.709062133789062	1.663988189697266	0.871461669921875	1.605496704101562	1.65018798828125	0.8756569213867188	1.634207397460937	1.649745727539063	0.8499178466796875	2.394324584960938	1.698518798828125	0.5148421020507812	2.485450439453125	1.697011993408203	0.4190153198242187	2.550004516601563	1.680531829833984	0.1439722213745117	2.57183984375	1.679202239990234	-0.09061659240722655	2.600967407226562	1.722947631835937	-0.1806542358398437
392	13.033334	2.371868774414063	1.200063125610352	0.5038862762451172	2.355472412109375	1.378449127197266	0.5057397766113281	2.339506469726563	1.520807006835938	0.5040484161376954	2.371912719726562	1.731752716064453	0.5462438354492187	2.344260620117188	1.695486907958984	0.5645381774902344	2.248185791015625	1.693109008789063	0.6712514953613282	2.003683898925781	1.650085113525391	0.7946151733398437	1.775460388183594	1.63572592163086	0.8392992858886719	1.715437255859375	1.68725927734375	0.8925097351074218	1.609138427734375	1.67710302734375	0.8966115112304688	1.633900146484375	1.679380249023438	0.8681068115234375	2.390276123046875	1.697787506103515	0.5154705200195313	2.483468139648437	1.700396484375	0.4224306335449218	2.561134033203125	1.687847076416016	0.151445571899414	2.589393310546875	1.692910614013672	-0.08114241409301759	2.626167724609375	1.742499114990234	-0.1631492614746094
393	13.066667	2.3707158203125	1.197660667419434	0.5028050689697265	2.355441528320313	1.375716613769531	0.5038303527832031	2.340211059570312	1.5177890625	0.5014096832275391	2.37141796875	1.729144500732422	0.5401455078124999	2.344301635742188	1.69304443359375	0.5592325134277344	2.251525268554687	1.695152221679687	0.6682927551269531	2.016397888183594	1.660110412597656	0.8096716613769531	1.793314270019531	1.650466583251953	0.8740486145019531	1.732313293457031	1.698661163330078	0.9301760864257813	1.6254697265625	1.69851904296875	0.927225830078125	1.661990783691406	1.678771728515625	0.894811248779297	2.389660400390625	1.694912170410156	0.5097107849121094	2.483655517578125	1.699885620117187	0.4178997955322266	2.569114868164062	1.691933715820312	0.150072982788086	2.604140014648437	1.701403015136719	-0.08081028747558594	2.638836181640625	1.755082489013672	-0.1618071441650391
394	13.1	2.36995751953125	1.197232948303223	0.5039166412353515	2.35464111328125	1.375635543823242	0.5036101531982422	2.341721923828125	1.518240142822266	0.5022495422363281	2.374510131835938	1.72974267578125	0.5410487060546876	2.347352294921875	1.693693359375	0.5603436279296875	2.256087524414062	1.695866119384766	0.6707797546386718	2.025713562011719	1.667195434570312	0.8212821655273437	1.805522338867187	1.657934112548828	0.8958867797851562	1.752390563964844	1.71605258178711	0.9498333129882812	1.648126037597656	1.711268310546875	0.9344760131835937	1.688229797363281	1.690324768066406	0.8992373046875	2.392283325195312	1.695398010253906	0.5103713684082032	2.483714477539062	1.698731658935547	0.4153899993896484	2.585290161132813	1.696874481201172	0.1521639862060547	2.645712280273437	1.709371398925781	-0.07442041015625001	2.69283056640625	1.766819030761719	-0.1461112518310547
395	13.133334	2.36869189453125	1.198162155151367	0.5012643737792969	2.351047607421875	1.376822479248047	0.5014525604248047	2.335679809570313	1.519571990966797	0.5000205383300781	2.366721069335938	1.731761596679688	0.5397646484375	2.340221435546875	1.695185485839844	0.5593775329589843	2.251274658203125	1.696258453369141	0.6721829833984375	2.031885375976563	1.673563873291016	0.8409745483398438	1.820831237792969	1.669778656005859	0.9400436401367187	1.75381982421875	1.723327972412109	0.9804729919433594	1.659389526367188	1.744444366455078	1.011390014648437	1.701320495605469	1.695641845703125	0.9621197509765624	2.384450317382813	1.697725708007813	0.5084353637695312	2.474158569335938	1.702308685302734	0.4112524871826172	2.592577514648438	1.706557769775391	0.1546118850708008	2.661241333007812	1.721061950683594	-0.06989408111572265	2.704439453125	1.773045013427734	-0.1485651397705078
396	13.166667	2.36681494140625	1.196879081726074	0.4992196197509766	2.34881640625	1.37697444152832	0.4982945251464844	2.331995849609375	1.520658233642578	0.4945804595947266	2.362028198242188	1.734535339355469	0.5360049438476562	2.335625854492188	1.697373657226562	0.5556307983398437	2.24700146484375	1.695590911865234	0.6701555786132813	2.03820068359375	1.679255035400391	0.8559599914550782	1.835354248046875	1.680342926025391	0.9740890502929688	1.768642822265625	1.723815673828125	1.018064727783203	1.679875671386719	1.726155364990234	1.071159729003906	1.711587707519531	1.708057373046875	0.9923671264648437	2.38001611328125	1.700524597167969	0.5041094055175781	2.4707978515625	1.705603576660156	0.4065072326660156	2.605579833984375	1.711074645996094	0.15520849609375	2.693734008789062	1.720269622802734	-0.06508011245727538	2.734978393554687	1.763697021484375	-0.1507228393554688
397	13.2	2.366758056640625	1.197678123474121	0.4984314880371093	2.347335815429688	1.377714721679687	0.4976678619384766	2.331261352539062	1.521601898193359	0.4962158660888672	2.3609384765625	1.73591275024414	0.5368950805664063	2.334831909179687	1.698665313720703	0.5569048156738281	2.248395629882812	1.697116027832031	0.6732637939453125	2.048115173339844	1.681397583007813	0.8684609069824218	1.862226013183594	1.676539276123047	1.011694458007812	1.789715637207031	1.718035034179688	1.048419281005859	1.699253051757812	1.714946685791016	1.093967834472656	1.734604797363281	1.694208435058594	1.017772827148438	2.378765869140625	1.701855651855469	0.504849624633789	2.468337646484375	1.706488952636719	0.4060371398925782	2.617150512695313	1.708095733642578	0.1629034042358398	2.717466064453125	1.715665191650391	-0.05248297500610351	2.759620971679688	1.754975952148437	-0.1393183822631836
398	13.233334	2.365792358398437	1.197517730712891	0.4964627990722656	2.345857299804687	1.377853500366211	0.4962451171875	2.329138671875	1.52195263671875	0.4950860137939453	2.36127734375	1.736059600830078	0.5368348999023438	2.334833374023438	1.698900756835938	0.5567997741699219	2.24947119140625	1.697213928222656	0.6743259277343749	2.058927734375	1.676828033447266	0.8790737609863282	1.884481384277344	1.666216125488281	1.036759460449219	1.816348083496094	1.703527618408203	1.083004821777344	1.738336242675781	1.688539367675781	1.118890014648438	1.764085693359375	1.677444122314453	1.059581970214844	2.3786318359375	1.701956390380859	0.5044742126464844	2.469015380859375	1.706853179931641	0.4061025390625	2.626540771484375	1.703108947753906	0.1680538177490234	2.740272705078125	1.705225799560547	-0.04159854316711425	2.798402954101562	1.736684600830078	-0.1226483154296875
399	13.266667	2.359588989257813	1.197213760375976	0.4955304260253907	2.341846313476562	1.376665145874024	0.4951885223388672	2.324455444335937	1.519729736328125	0.4915769653320312	2.354046264648438	1.734191802978516	0.5251996154785157	2.3283916015625	1.697657409667969	0.5465845947265625	2.244374633789063	1.702455230712891	0.6640227355957031	2.073423461914063	1.661918731689453	0.8795188598632813	1.909280822753906	1.630518524169922	1.043656127929688	1.873533813476563	1.678411254882813	1.098631103515625	1.81041357421875	1.657772399902344	1.132921997070313	1.795900024414062	1.65667626953125	1.108806030273437	2.371460571289062	1.699419281005859	0.4941002807617187	2.46478857421875	1.710637725830078	0.4002821807861328	2.635303344726562	1.701950561523438	0.1731237487792969	2.762572998046875	1.698712493896484	-0.02697978401184082	2.819392578125	1.719414031982422	-0.1101996765136719
400	13.3	2.359239501953125	1.194616348266601	0.4974165496826172	2.342031127929688	1.373693374633789	0.4967127838134766	2.32687646484375	1.516708679199219	0.4943122253417969	2.353070556640625	1.731078704833984	0.5282775268554687	2.327303588867188	1.694363464355469	0.548903564453125	2.242067260742187	1.698863830566406	0.6647922973632812	2.070923950195312	1.651470764160156	0.8785972290039064	1.909939270019531	1.614691558837891	1.043707824707031	1.875410034179688	1.653070983886719	1.111655883789063	1.775197021484375	1.657366394042969	1.128050231933594	1.829310485839844	1.605451690673828	1.128361938476563	2.371678955078125	1.69653515625	0.4978627319335938	2.467460083007813	1.710397796630859	0.407599105834961	2.648593994140625	1.685653228759766	0.1907517929077149	2.78541943359375	1.663143737792969	-0.001294483184814453	2.863875854492187	1.663513061523437	-0.06968419647216798
401	13.333334	2.359140991210937	1.194068672180176	0.4959222869873047	2.341634521484375	1.37359992980957	0.4955702209472656	2.326357177734375	1.516994995117188	0.4935962219238281	2.353959838867188	1.731446319580078	0.5292618408203125	2.3283759765625	1.694546783447266	0.5500741271972656	2.245610717773438	1.696494232177734	0.6683477172851562	2.084757934570312	1.631936187744141	0.8864762573242188	1.933951599121094	1.57676596069336	1.057272399902344	1.909306335449219	1.619124053955078	1.132469482421875	1.812696655273438	1.601660217285156	1.145324096679687	1.860972290039062	1.575970367431641	1.152370971679687	2.371950317382812	1.697041290283203	0.4980722198486328	2.4665908203125	1.706748962402344	0.4053187713623047	2.65381201171875	1.666019744873047	0.1952541427612305	2.800200805664063	1.629722747802735	0.01179399824142456	2.884590209960938	1.6288671875	-0.0500870361328125
402	13.366667	2.353981811523437	1.190945022583008	0.4962801208496094	2.336059204101562	1.369928741455078	0.4959108734130859	2.319416625976563	1.512750503540039	0.4929540557861328	2.345873168945313	1.726648040771484	0.5295690612792969	2.320201538085938	1.689680053710938	0.5498409423828126	2.23697900390625	1.686239135742188	0.6666664123535155	2.090461791992188	1.609194793701172	0.8900275573730468	1.939948669433594	1.543497528076172	1.056419982910156	1.913642028808594	1.560228393554687	1.141572082519531	1.820181335449219	1.542632446289063	1.17213037109375	1.892184448242187	1.530915252685547	1.1777353515625	2.364306396484375	1.69249365234375	0.4986190795898438	2.459441284179688	1.699907897949219	0.4069649810791016	2.653392578125	1.639558288574219	0.2100514526367188	2.797034545898438	1.591415679931641	0.0281320629119873	2.874077758789062	1.586702545166016	-0.0418470516204834
403	13.4	2.352631591796875	1.19115601348877	0.4960019836425781	2.334687622070312	1.37001741027832	0.4949373779296875	2.318916625976563	1.512839385986328	0.4921713409423828	2.345188598632812	1.726651153564453	0.5286719970703125	2.319645629882813	1.689681884765625	0.5489744567871093	2.237203491210938	1.685296234130859	0.6659620666503907	2.09657080078125	1.596987426757813	0.8888348999023437	1.94581005859375	1.521768829345703	1.050592895507813	1.908047485351563	1.530104949951172	1.137824829101563	1.84458642578125	1.502791763305664	1.218936157226563	1.893008422851562	1.495865188598633	1.166163635253906	2.363556518554687	1.692527069091797	0.4977232666015625	2.458430786132813	1.697329071044922	0.4058738555908203	2.65385107421875	1.622065032958985	0.2154726104736328	2.79928076171875	1.561075256347656	0.03905500411987305	2.882514282226563	1.544333831787109	-0.02034086656570435
404	13.433334	2.352014282226563	1.191047019958496	0.4977438659667969	2.334772338867188	1.368784561157227	0.4981243591308594	2.3203095703125	1.510800888061523	0.4974114990234375	2.343749877929687	1.723703735351562	0.5330096130371094	2.318416870117187	1.686830261230469	0.5529434509277344	2.235050415039063	1.688689819335937	0.6682669982910157	2.102525146484375	1.585890319824219	0.8871383666992188	1.949060180664063	1.500198150634766	1.038790283203125	1.904279357910156	1.498184799194336	1.1239384765625	1.843570922851562	1.484676086425781	1.211937561035156	1.906388671875	1.460236877441406	1.146080871582031	2.362814331054687	1.689809173583984	0.5027436065673828	2.458710571289062	1.699839111328125	0.413720458984375	2.650602416992188	1.609483581542969	0.2293619537353516	2.782881225585937	1.539103729248047	0.04837849426269531	2.864854125976563	1.508008743286133	-0.002330090045928955
405	13.466667	2.354785278320313	1.191140663146973	0.4954790191650391	2.338888671875	1.369137130737305	0.4969889373779297	2.323970458984375	1.511193313598633	0.4952285003662109	2.351400024414063	1.723484100341797	0.5321959228515625	2.325021606445313	1.687035827636719	0.5516194458007813	2.239421020507812	1.68841488647461	0.665607879638672	2.108917236328125	1.577486968994141	0.8812185363769531	1.951888671875	1.484086013793945	1.024869201660156	1.912151245117188	1.474143936157227	1.1121240234375	1.847974548339844	1.451614395141602	1.195923950195313	1.910616943359375	1.439013000488281	1.134027099609375	2.370164306640625	1.68932763671875	0.5020063781738282	2.467126342773438	1.695802398681641	0.4138539886474609	2.646556762695313	1.595243469238281	0.2221641159057617	2.763080078125	1.517841400146484	0.03296357917785644	2.8457861328125	1.49637744140625	-0.02617290496826172
406	13.5	2.35517578125	1.190705223083496	0.4931006164550781	2.339749633789062	1.368352798461914	0.4951094055175781	2.32700244140625	1.510375091552735	0.4958508605957032	2.355108764648437	1.722187042236328	0.5320997314453125	2.329140502929687	1.685811889648437	0.5520545959472656	2.245698852539062	1.687888336181641	0.6676585083007812	2.101810913085937	1.57105874633789	0.8716816101074218	1.9425146484375	1.47551188659668	1.010589416503906	1.888813903808594	1.463335205078125	1.088424499511719	1.818704345703125	1.438096374511719	1.164611938476563	1.887251892089844	1.429830444335938	1.112221740722656	2.373265258789062	1.688119232177734	0.5015873260498047	2.468196044921875	1.694974273681641	0.4115963592529297	2.631749633789062	1.581884155273437	0.2138001403808594	2.737233642578125	1.497947570800781	0.02230333995819092	2.8183671875	1.485243911743164	-0.03934722328186036
407	13.533334	2.356583862304687	1.190816482543945	0.4908761444091797	2.34176708984375	1.369080139160156	0.494021240234375	2.333465576171875	1.511833419799805	0.499334945678711	2.361678344726562	1.724026184082031	0.5373668518066406	2.335278442382813	1.687490447998047	0.5568628845214844	2.249535888671875	1.6828603515625	0.6715466308593749	2.089487670898437	1.562588806152344	0.8628377380371094	1.91298974609375	1.46867251586914	0.981641357421875	1.857136291503906	1.471204986572266	1.059817016601563	1.792783630371094	1.447875350952148	1.143064392089844	1.852642517089844	1.437103805541992	1.086326843261719	2.38021923828125	1.689981292724609	0.5067460479736328	2.476534545898438	1.692879547119141	0.4170918426513672	2.62039013671875	1.575549194335938	0.2046389007568359	2.721893798828125	1.480908813476562	0.01468716406822205	2.792265258789063	1.482172454833985	-0.06082085418701172
408	13.566667	2.35732861328125	1.190996200561524	0.4926352386474609	2.342533325195312	1.369391006469727	0.4949157409667969	2.334244995117187	1.512248596191406	0.4995220031738281	2.365849487304688	1.724120483398437	0.5382063293457031	2.339229614257812	1.687810913085937	0.5579508666992188	2.25424560546875	1.681864868164062	0.6733734741210937	2.078001098632813	1.562805999755859	0.8514680175781251	1.891619567871094	1.474154296875	0.95904833984375	1.824678649902344	1.482172271728516	1.028198547363281	1.744833068847656	1.449721786499024	1.093573669433594	1.826623657226563	1.453941177368164	1.056137817382813	2.383507568359375	1.689930480957031	0.5070984344482421	2.477881958007813	1.690431030273438	0.4150360260009766	2.6055361328125	1.573757385253906	0.1923863372802734	2.689306640625	1.481460327148437	-0.007387263774871826	2.74291552734375	1.482540313720703	-0.09416448211669921
409	13.6	2.356827514648438	1.189702392578125	0.4932031860351562	2.343111083984375	1.368249328613281	0.4966951904296875	2.335644897460938	1.511184112548828	0.5019959411621094	2.3687724609375	1.7226923828125	0.5421240539550781	2.3420458984375	1.686377044677734	0.5617734985351562	2.256612182617188	1.678292999267578	0.6768672790527344	2.064053344726562	1.564099822998047	0.8407604064941406	1.865829833984375	1.483928588867188	0.933181640625	1.797776000976563	1.493048950195313	1.001009185791016	1.719186767578125	1.463591247558594	1.068620361328125	1.793126892089844	1.47831640625	1.020568481445312	2.38604150390625	1.688608764648438	0.5106214752197266	2.478498657226563	1.686820953369141	0.4163739929199218	2.587894287109375	1.573029541015625	0.1828091888427734	2.641614501953125	1.487131454467773	-0.0296899995803833	2.701947265625	1.497914077758789	-0.1112210502624512
410	13.633334	2.355100463867188	1.188773986816406	0.4968290100097656	2.341525634765625	1.366408096313477	0.5012116546630859	2.3322080078125	1.508475082397461	0.5053773193359374	2.366240600585938	1.718520324707031	0.5466817016601562	2.339349975585938	1.6824599609375	0.5658881530761719	2.2559716796875	1.680325744628906	0.6814544982910157	2.049967163085937	1.572041687011719	0.8296314697265625	1.836358825683594	1.507897384643555	0.891830078125	1.766493713378906	1.518473266601562	0.9570973205566407	1.680886779785156	1.490492935180664	1.015566925048828	1.766088623046875	1.489497497558594	0.9853362731933594	2.383358154296875	1.684650451660156	0.5152279968261719	2.472600830078125	1.686301086425781	0.4190804290771484	2.57146240234375	1.585790100097656	0.1764524078369141	2.602616577148438	1.517253036499024	-0.04555731201171875	2.6840283203125	1.528175933837891	-0.1062803001403809
411	13.666667	2.355170288085938	1.188832817077637	0.4989153442382813	2.341034912109375	1.367280609130859	0.504062744140625	2.329578979492188	1.509937957763672	0.5074840698242188	2.364814331054688	1.719988891601563	0.553520263671875	2.336961059570313	1.683676025390625	0.5715141296386719	2.24638525390625	1.675769805908203	0.6825062255859375	2.019491027832031	1.583764923095703	0.8124566345214843	1.797734985351563	1.534091796875	0.8630724182128906	1.750049987792969	1.544443450927734	0.9442191162109375	1.654244750976563	1.522978942871094	0.9550167236328125	1.729220825195313	1.527590209960938	0.9588109130859375	2.382463623046875	1.686327850341797	0.5217493896484375	2.473083129882812	1.685446533203125	0.4258135681152344	2.557058227539062	1.596791656494141	0.1710818710327149	2.582330078125	1.536408813476562	-0.05550788307189942	2.657690185546875	1.544942932128906	-0.124114070892334
412	13.7	2.358345336914063	1.192050804138184	0.4964004364013672	2.343048828125	1.370806259155273	0.5032475280761719	2.33216064453125	1.513827056884766	0.5094535217285157	2.369651977539062	1.723515747070313	0.5571047668457031	2.341240112304687	1.687349182128906	0.5747279357910156	2.247101806640625	1.679677124023438	0.6829987487792969	2.007219177246094	1.601908416748047	0.8002131347656249	1.779450073242188	1.565438629150391	0.8357694396972657	1.710833679199219	1.584719970703125	0.8999973449707031	1.614388061523437	1.562875305175781	0.9281146240234375	1.6886416015625	1.556546020507813	0.9207815856933593	2.387101684570313	1.689798095703125	0.5251781921386719	2.47457666015625	1.689787536621094	0.4257750244140625	2.552933959960938	1.606819427490234	0.1665722808837891	2.56521435546875	1.557689788818359	-0.06412354660034179	2.6133798828125	1.606560607910156	-0.1399060668945313
413	13.733334	2.361118896484375	1.193661247253418	0.4936363983154297	2.3465693359375	1.373106002807617	0.5003299407958984	2.334870727539062	1.516583160400391	0.5054510192871093	2.376503173828125	1.725539978027344	0.5557112121582031	2.347485595703125	1.689518249511719	0.5731185607910156	2.251614868164062	1.683250213623047	0.6808526611328125	2.004181457519532	1.618078247070312	0.7912311706542969	1.773539794921875	1.598486297607422	0.825914794921875	1.707441589355469	1.629399230957031	0.8866180114746094	1.604740844726563	1.605576843261719	0.9035696411132812	1.682153198242188	1.605300598144531	0.9087189331054688	2.393192749023437	1.691873443603516	0.5231259155273438	2.479057739257812	1.691752075195312	0.4217887573242187	2.540942138671875	1.630040924072266	0.151719612121582	2.542618774414063	1.603389068603516	-0.08369510650634765	2.590440063476562	1.645750396728516	-0.1546887664794922
414	13.766667	2.359059326171875	1.194019309997559	0.4956686248779297	2.344265258789063	1.373298767089844	0.5010135955810546	2.333125366210937	1.51670654296875	0.5054664001464844	2.376982299804688	1.725327484130859	0.5547927856445313	2.347577880859375	1.689731689453125	0.5723434143066406	2.249928100585938	1.686366180419922	0.6784203796386719	1.997450500488281	1.639746063232422	0.7864362487792969	1.765743347167969	1.635048828125	0.8191839599609374	1.699943298339844	1.658480163574219	0.8799122009277344	1.598848754882813	1.652993347167969	0.8850341186523437	1.629536987304687	1.644736328125	0.8688026733398437	2.393315795898437	1.691338531494141	0.5223751525878906	2.479018676757812	1.694449920654297	0.4213176879882813	2.533949584960938	1.654117156982422	0.145976692199707	2.5326455078125	1.645653045654297	-0.09068121719360352	2.583378662109375	1.689627593994141	-0.1543171081542969
415	13.8	2.358874877929687	1.191440254211426	0.4965307159423828	2.344537841796875	1.370666168212891	0.5022350006103515	2.3327060546875	1.513973236083984	0.5057981872558593	2.376580444335938	1.722297607421875	0.5559773254394531	2.347257202148437	1.686626739501953	0.5734379577636719	2.250165405273437	1.682595397949219	0.6798401794433594	1.9912783203125	1.655785980224609	0.7792160034179687	1.760922546386719	1.657793731689453	0.8181376342773438	1.691930969238281	1.692883758544922	0.8749257507324218	1.59394873046875	1.695255432128906	0.867009765625	1.622208984375	1.691889709472656	0.8480286865234375	2.392831787109375	1.688476287841797	0.5233599243164062	2.477686645507813	1.689530578613281	0.4219517364501953	2.539701782226563	1.662713592529297	0.1463433227539063	2.536703735351562	1.677374938964844	-0.09003542327880859	2.598303588867187	1.729880340576172	-0.1470802841186523
416	13.833334	2.358955810546875	1.190245338439941	0.4966712036132813	2.34521875	1.369571746826172	0.5027040557861329	2.332875854492188	1.512893463134765	0.5052939453125	2.3786142578125	1.720647918701172	0.5564779052734374	2.34895166015625	1.685150177001953	0.5737633056640625	2.250201782226562	1.680919677734375	0.6785340881347657	1.991002563476562	1.664062408447266	0.7795274963378906	1.760939453125	1.674339141845703	0.8195349426269531	1.702274353027344	1.717107879638672	0.8829126892089845	1.6046572265625	1.72592626953125	0.879511474609375	1.632945434570312	1.719323974609375	0.8613946533203125	2.39458251953125	1.686821685791016	0.5237015686035156	2.478900268554687	1.688285736083984	0.421828369140625	2.542294189453125	1.671172180175781	0.1455534820556641	2.53208056640625	1.697007110595703	-0.08970375823974609	2.588315795898438	1.754054321289062	-0.151963737487793
417	13.866667	2.3585673828125	1.190258178710938	0.4967294616699219	2.3439931640625	1.36943669128418	0.5006672973632813	2.332833251953125	1.512706115722656	0.5034649963378907	2.376724365234375	1.720832427978515	0.5540629577636719	2.34726171875	1.685217010498047	0.5713194885253906	2.249246704101562	1.6853349609375	0.6766937866210938	1.992149108886719	1.675642852783203	0.7826126098632813	1.761973327636719	1.701431091308594	0.8132407836914063	1.712682678222656	1.739031707763672	0.8842937622070313	1.618647155761719	1.758102600097656	0.9164217834472657	1.652552429199219	1.746579528808594	0.8741198120117188	2.39310009765625	1.687018157958984	0.5215174255371093	2.4781396484375	1.691075988769531	0.4201077423095703	2.550058715820312	1.685700439453125	0.1457564697265625	2.5418583984375	1.719907775878906	-0.08814681625366211	2.5929892578125	1.781116455078125	-0.1464579010009766
418	13.9	2.359241088867187	1.189482292175293	0.4955572052001953	2.344995361328125	1.368382797241211	0.5008028717041015	2.333461547851563	1.511395721435547	0.5037407836914063	2.376177124023438	1.718972961425781	0.5555345458984375	2.346797607421875	1.683237579345703	0.572372314453125	2.250317993164062	1.683751037597656	0.6787523498535156	1.995858215332031	1.682227325439453	0.7902862243652344	1.767805053710938	1.713406951904297	0.8283476562500001	1.723087219238281	1.749968872070312	0.9039238586425782	1.63406591796875	1.779959747314453	0.9397740783691406	1.661329833984375	1.763964416503906	0.8844804382324218	2.392847534179688	1.685457153320312	0.5230160827636718	2.48068359375	1.69075537109375	0.4242460174560547	2.560556030273437	1.697667327880859	0.1525938491821289	2.555402221679687	1.741306793212891	-0.07935589599609374	2.60492333984375	1.806572448730469	-0.1364653854370117
419	13.933334	2.358573974609375	1.189283164978027	0.4974223327636719	2.343536743164062	1.368704177856445	0.5027982635498047	2.330213500976563	1.512053298950195	0.5046393127441406	2.370977294921875	1.721418060302734	0.5538216552734375	2.3418740234375	1.685492614746094	0.5711974182128906	2.245971069335937	1.689004760742187	0.6786232299804688	1.995224365234375	1.695787628173828	0.8003854370117187	1.769439880371094	1.731492614746094	0.8505874633789063	1.720661865234375	1.776860717773437	0.9188580932617187	1.622662292480469	1.795960266113281	0.9492565917968749	1.661644104003906	1.782506958007813	0.9140873413085937	2.388027587890625	1.687532684326172	0.5216404724121093	2.476348510742187	1.695028625488281	0.4229006958007813	2.571874877929687	1.714951690673828	0.155878173828125	2.5917158203125	1.764048950195312	-0.07505702590942383	2.6490205078125	1.835522796630859	-0.1215763549804688
420	13.966667	2.358152099609375	1.189809463500977	0.4975865325927734	2.342845581054688	1.369157730102539	0.5032120361328125	2.329282592773438	1.512430297851562	0.505501953125	2.370882080078125	1.722015167236328	0.5525360717773438	2.341974853515625	1.686276397705078	0.5705529174804688	2.249097778320313	1.694026092529297	0.6803387756347656	2.008744812011719	1.700822570800781	0.8212591857910156	1.786358947753906	1.742335845947266	0.879912841796875	1.729632751464844	1.788262237548828	0.9423952941894531	1.630013244628906	1.80570849609375	0.9671439208984376	1.6756787109375	1.790808990478516	0.9404205627441407	2.38747802734375	1.687880065917969	0.5204100036621093	2.475490478515625	1.695792358398438	0.4215357055664062	2.58499365234375	1.721667053222656	0.1605966262817383	2.6203017578125	1.772606384277344	-0.06815016555786133	2.6802216796875	1.839407287597656	-0.1143016815185547
421	14	2.356563354492188	1.189728523254395	0.4971268005371094	2.3411484375	1.368981735229492	0.5028833312988281	2.3262392578125	1.51204606628418	0.5037326965332032	2.362999389648437	1.722690246582031	0.5494403686523437	2.334322143554687	1.686639526367187	0.5670912780761719	2.240599365234375	1.692667236328125	0.6760357055664062	2.003836608886719	1.703482086181641	0.8229794921875	1.78684228515625	1.740895477294922	0.9014404907226563	1.736386291503906	1.786490966796875	0.9700288696289062	1.657545532226563	1.801126922607422	1.033676483154297	1.700749938964844	1.783135650634766	0.9849862060546875	2.380935668945312	1.688555633544922	0.5181575012207031	2.473936645507813	1.69818359375	0.4241421356201172	2.599088989257813	1.726292388916016	0.1707062377929687	2.6494501953125	1.774537719726562	-0.05548231887817383	2.71217431640625	1.841592102050781	-0.09512977981567383
422	14.033334	2.358508178710937	1.189982582092285	0.4980149230957031	2.342149291992188	1.368894958496094	0.5038733978271484	2.327990234375	1.511898590087891	0.5062861022949219	2.363524047851563	1.722588531494141	0.5519001770019532	2.335560424804688	1.686279449462891	0.5699841918945312	2.247912475585937	1.693258666992187	0.683515411376953	2.020123413085938	1.702634460449219	0.8434214782714844	1.807524963378906	1.735235137939453	0.9330791931152345	1.746330322265625	1.774122650146484	0.9921502380371094	1.662726928710938	1.777563720703125	1.060370971679687	1.703751220703125	1.7963701171875	0.9764656372070313	2.381186157226562	1.688708526611328	0.52018408203125	2.473731323242188	1.700128509521484	0.4261883850097656	2.615044677734375	1.728182403564453	0.1825628204345703	2.675384887695313	1.777478942871094	-0.04060147190093994	2.7510087890625	1.838953460693359	-0.07345635604858398
423	14.066667	2.361588500976563	1.190554016113281	0.4990194396972656	2.344468627929687	1.369619354248047	0.5046678924560546	2.33183935546875	1.512888473510742	0.5097812805175781	2.362984985351563	1.725119415283203	0.5524533386230468	2.336018676757813	1.688343292236328	0.5712948608398438	2.248639770507812	1.695588775634766	0.6852582397460938	2.033535522460937	1.705174987792969	0.8613206481933594	1.831453247070312	1.725401885986328	0.9762008972167968	1.780592590332031	1.765490570068359	1.042378479003906	1.687630798339844	1.783146942138672	1.092627685546875	1.724370971679687	1.753619873046875	1.033009094238281	2.381127807617188	1.691248626708984	0.5209466857910157	2.474895751953125	1.701512725830078	0.4277864990234375	2.631703247070313	1.729660980224609	0.1932403869628906	2.7024560546875	1.771944885253906	-0.02879190063476562	2.783509643554687	1.819850006103516	-0.06893307495117187
424	14.1	2.361776733398437	1.194976341247559	0.4972439727783203	2.34445166015625	1.375194000244141	0.5026396636962891	2.331618408203125	1.519408874511719	0.5074062042236328	2.361813232421875	1.73320346069336	0.5510723876953125	2.335154541015625	1.695849822998047	0.5702492370605469	2.2471787109375	1.698680358886719	0.6857193298339843	2.046442565917969	1.696163482666016	0.8815932312011718	1.845198974609375	1.712288696289062	1.002842529296875	1.800014892578125	1.742219451904297	1.070487609863281	1.705493591308594	1.739590911865234	1.114745544433594	1.759638854980469	1.70518408203125	1.071925598144531	2.379997436523437	1.699399597167969	0.5188938598632813	2.471582275390625	1.709603942871094	0.4222189636230469	2.643111450195312	1.727977508544922	0.1949367752075195	2.742577758789063	1.761841217041016	-0.01890052700042725	2.818947631835937	1.806226745605469	-0.07180094909667969
425	14.133334	2.364959228515625	1.192729888916016	0.4949706115722656	2.3474951171875	1.373171157836914	0.4992475128173828	2.3325859375	1.517403869628906	0.5013017272949218	2.361858154296875	1.732154815673828	0.5420907287597656	2.335336547851563	1.694899230957031	0.5618116455078125	2.248125366210938	1.694905181884766	0.6780850219726562	2.061735473632813	1.676175964355469	0.8870912170410157	1.867680358886719	1.681236053466797	1.020862548828125	1.827739074707031	1.711720489501953	1.0984189453125	1.745041381835938	1.716825988769531	1.162762634277344	1.773310607910156	1.696764770507813	1.089036743164062	2.380213623046875	1.697963195800781	0.5103273315429688	2.4758466796875	1.708763366699219	0.4175314483642578	2.657283813476563	1.716942535400391	0.196844612121582	2.774452392578125	1.735049896240235	-0.009853404343128204	2.858536987304688	1.772639709472656	-0.05119248580932617
426	14.166667	2.362056518554688	1.192098114013672	0.497763916015625	2.345029174804687	1.371293487548828	0.5025812377929688	2.330737182617188	1.514538970947266	0.5053079071044921	2.354242309570313	1.728890838623047	0.542998321533203	2.328376098632813	1.691614410400391	0.562635284423828	2.2417587890625	1.692640899658203	0.6779520263671874	2.063153686523438	1.662701141357422	0.8897779541015625	1.889921325683594	1.643335235595703	1.045310974121094	1.844191650390625	1.669226379394531	1.125951171875	1.796398071289063	1.689145660400391	1.221962036132813	1.807856994628906	1.643225555419922	1.098718322753906	2.37381884765625	1.694909729003906	0.5123678894042969	2.471595703125	1.709246856689453	0.4238317108154297	2.668933837890625	1.706919799804687	0.2195692596435547	2.797982543945313	1.714961334228515	0.02088991832733154	2.887059692382812	1.729193481445312	-0.03119210052490234
427	14.2	2.363122680664063	1.191798645019531	0.5018405456542969	2.345354370117188	1.370920288085937	0.5063229370117187	2.332234008789063	1.514257293701172	0.5103289947509766	2.35329443359375	1.728954071044922	0.5478195800781249	2.32795947265625	1.691369323730469	0.5675697326660156	2.242682861328125	1.694247467041015	0.6836770935058594	2.071035034179688	1.645323272705078	0.8974802246093749	1.899584899902344	1.606923919677735	1.05224951171875	1.848123962402344	1.620281280517578	1.132418151855469	1.80763671875	1.627039886474609	1.233205383300781	1.816516540527344	1.577191619873047	1.104778564453125	2.373158203125	1.695185180664063	0.5171355133056641	2.47016796875	1.712966522216797	0.4284011535644531	2.6736630859375	1.694588165283203	0.231415786743164	2.8099931640625	1.681564514160156	0.03789651489257813	2.904594970703125	1.689205413818359	0.004872377395629882
428	14.233334	2.364071533203125	1.193020004272461	0.498991714477539	2.346793090820313	1.372036376953125	0.5021281280517578	2.334505615234375	1.515306243896484	0.5054952087402345	2.355487548828125	1.729690490722656	0.5431034545898437	2.329608520507812	1.6922734375	0.5622602233886719	2.241732299804688	1.6949404296875	0.6760781860351562	2.072600952148437	1.633312438964844	0.8882048950195313	1.910227905273437	1.580573852539062	1.047758361816406	1.869824645996094	1.584030303955078	1.134049438476563	1.849014770507813	1.573954132080078	1.238613647460937	1.832075866699219	1.552882476806641	1.104352294921875	2.375881958007812	1.695851715087891	0.5130059051513672	2.475070556640625	1.711989105224609	0.4267961273193359	2.677874145507813	1.67718115234375	0.2319478302001953	2.82784912109375	1.648661346435547	0.0511481990814209	2.908434936523437	1.650525238037109	-0.01363625764846802
429	14.266667	2.363249755859375	1.192968605041504	0.4986681518554688	2.347637329101563	1.371989807128906	0.5031898651123047	2.337386352539062	1.515275390625	0.5079786376953125	2.357334716796875	1.730386657714844	0.5410232849121094	2.331468383789063	1.693321716308594	0.5608038330078124	2.243370849609375	1.7000078125	0.6742323608398437	2.075424438476563	1.610943786621094	0.8778083496093749	1.916159240722656	1.535544860839844	1.030151489257813	1.882950988769531	1.537968292236328	1.121142333984375	1.828232116699219	1.531668640136719	1.212714294433594	1.850602355957031	1.516394561767578	1.105967102050781	2.378048583984375	1.695993743896484	0.511827911376953	2.477866943359375	1.711701690673828	0.4263756408691406	2.678553833007812	1.657856079101563	0.2337957305908203	2.824865478515625	1.613466766357422	0.05316410255432129	2.901659301757813	1.603323760986328	-0.01471643233299255
430	14.3	2.3626484375	1.19122664642334	0.4988750457763672	2.346877807617187	1.370031860351562	0.5035174407958984	2.336491455078125	1.513142456054688	0.5084236450195312	2.357252075195313	1.727757873535156	0.5427774963378906	2.331273681640625	1.690707397460938	0.5623238830566406	2.242792602539063	1.694827056884766	0.6754468383789063	2.071808349609375	1.598727416992187	0.8727063903808594	1.905912414550781	1.517918762207031	1.014543060302734	1.876275329589844	1.508607681274414	1.105762268066406	1.820272888183594	1.501709808349609	1.193599914550781	1.842664916992188	1.489850311279297	1.093129333496094	2.377807861328125	1.693500701904297	0.5133790740966797	2.47735986328125	1.707290008544922	0.4274541168212891	2.671975341796875	1.642436187744141	0.2323577651977539	2.808541137695313	1.590565307617188	0.04688247871398925	2.882997680664062	1.575205261230469	-0.02371859550476074
431	14.333334	2.36550927734375	1.19315323638916	0.4995482025146484	2.350274169921875	1.37288948059082	0.5039532470703125	2.337244384765625	1.516482604980469	0.5056343078613281	2.362653076171875	1.731154632568359	0.5439252624511719	2.3363076171875	1.693999267578125	0.5634438171386719	2.249928955078125	1.693923919677734	0.6793005676269532	2.073491455078125	1.588119812011719	0.8678395080566406	1.888677978515625	1.5013447265625	0.9826240539550781	1.852212829589844	1.487210342407227	1.065258178710938	1.815027770996094	1.465747604370117	1.163418151855469	1.854559936523438	1.466760925292969	1.089941772460937	2.382075561523437	1.696929351806641	0.5132216796875	2.480515625	1.707197235107422	0.4244189453125	2.660678588867187	1.623794219970703	0.2222453536987305	2.77533837890625	1.553528137207031	0.02718673324584961	2.854755737304687	1.544149749755859	-0.03978740978240967
432	14.366667	2.364401733398438	1.191851699829102	0.5008145751953125	2.34967578125	1.370811538696289	0.505171157836914	2.336828979492187	1.513735427856445	0.5067030639648438	2.363362915039063	1.727015716552734	0.546032958984375	2.336845947265625	1.69010986328125	0.5651932373046875	2.249698486328125	1.689294921875	0.6796359252929688	2.071534790039062	1.573066680908203	0.8586992797851563	1.880446228027344	1.488508422851563	0.9625589294433594	1.815484741210938	1.478916229248047	1.033842163085938	1.741794982910156	1.465300537109375	1.112221130371094	1.79727587890625	1.453516708374023	1.032462219238281	2.38257177734375	1.692986572265625	0.5153385620117188	2.48008447265625	1.702542114257813	0.4263898162841797	2.638916137695313	1.610020416259766	0.2115831604003906	2.741552124023437	1.539523376464844	0.01097499465942383	2.8142216796875	1.528657012939453	-0.062346923828125
433	14.4	2.36429541015625	1.190789672851563	0.5011098480224609	2.349164428710937	1.369479110717774	0.5052594909667969	2.3372880859375	1.512289184570313	0.5078074951171875	2.363749755859375	1.724526733398438	0.5510016479492188	2.336907836914063	1.687427734375	0.569132080078125	2.248507690429688	1.685537231445313	0.6823169555664061	2.046572814941406	1.570260833740234	0.8341766662597656	1.852521789550781	1.482633499145508	0.929332275390625	1.793435485839844	1.484069259643555	1.005961853027344	1.713702575683594	1.474346649169922	1.077194396972656	1.763193908691406	1.461048599243164	1.018207275390625	2.383282836914062	1.691007080078125	0.5200716552734375	2.480956176757813	1.699530944824219	0.4315467834472656	2.617704345703125	1.601968292236328	0.2043978576660156	2.703982788085938	1.523901275634766	-0.0007804069519042967	2.764708129882813	1.520442993164063	-0.08521329116821288
434	14.433334	2.366453735351563	1.192055297851562	0.5026996002197266	2.351844116210938	1.369737289428711	0.5074484558105469	2.342402709960937	1.511907806396484	0.5126817321777344	2.369496948242188	1.722514678955078	0.5568906860351562	2.34239599609375	1.685704833984375	0.5744332580566407	2.251980590820312	1.684774353027344	0.6849060974121093	2.033405151367187	1.583498138427734	0.8198623962402343	1.819030212402344	1.517815551757812	0.8777048645019532	1.749949584960937	1.513946731567383	0.9446106567382813	1.654890258789063	1.494129364013672	0.9862738647460938	1.737750549316406	1.471653442382812	0.9523768005371094	2.389050903320313	1.689231353759766	0.5262183837890625	2.484652465820313	1.699646514892578	0.4366400146484375	2.603643188476562	1.604852264404297	0.2000184173583984	2.673136596679687	1.532248046875	-0.0106960506439209	2.705169555664062	1.531973541259766	-0.1008555221557617
435	14.466667	2.366261962890625	1.193091011047363	0.5066825256347656	2.350947875976563	1.370978302001953	0.513067153930664	2.341114135742187	1.513323608398438	0.5201176147460937	2.369611328125	1.723617919921875	0.5671257934570313	2.341685302734375	1.686844421386719	0.5837340698242187	2.24519921875	1.680810211181641	0.6894057922363281	2.006646118164062	1.590496856689453	0.796423828125	1.783391906738281	1.534980041503906	0.8271279907226563	1.720340393066406	1.546575012207031	0.898692657470703	1.623807373046875	1.527277526855469	0.9547865600585937	1.703730163574219	1.517784332275391	0.913576416015625	2.389490600585937	1.690370361328125	0.5364896545410156	2.487072021484375	1.697622192382812	0.4484069061279297	2.580499389648438	1.612724853515625	0.1964794845581055	2.62543359375	1.553975616455078	-0.02530087661743164	2.679384155273437	1.565300384521484	-0.1041543273925781
436	14.5	2.368760131835938	1.195663482666016	0.5007810516357422	2.35395947265625	1.374140975952148	0.5078861694335937	2.342076293945313	1.516830413818359	0.5134344177246093	2.3762265625	1.726224090576172	0.5631505737304687	2.347310668945313	1.689898956298828	0.5793933715820312	2.246654418945313	1.681871398925781	0.6815638427734375	1.999129089355469	1.604846801757812	0.7802705078125001	1.768980041503906	1.571465209960938	0.7931401977539063	1.706609436035156	1.592724792480469	0.8621158142089844	1.620294555664062	1.55872900390625	0.90286669921875	1.701000305175781	1.560545501708984	0.8841678771972656	2.3952197265625	1.692768035888672	0.5319795227050781	2.490635375976562	1.696243530273438	0.4408356628417969	2.555337524414062	1.624922973632813	0.1755350494384766	2.58013232421875	1.574467926025391	-0.05311563873291016	2.61576318359375	1.62392041015625	-0.1350799560546875
437	14.533334	2.370789184570312	1.195575645446777	0.5036403350830079	2.3550986328125	1.375556701660156	0.5110663757324219	2.340504516601563	1.519318420410156	0.5148818054199219	2.381657958984375	1.729104339599609	0.5664197998046875	2.351979614257813	1.693017120361328	0.5832145996093749	2.24982470703125	1.676178375244141	0.6839155883789062	1.987297119140625	1.628448852539063	0.7691157836914062	1.753384582519531	1.61340463256836	0.7823622741699219	1.695650939941406	1.638709899902344	0.8504988098144531	1.598615966796875	1.612612548828125	0.8752910766601563	1.671635498046875	1.615794677734375	0.8700120239257813	2.399138061523438	1.695226196289062	0.5340657958984375	2.4853046875	1.686761444091797	0.4330045166015625	2.550453491210937	1.644537872314453	0.1585507278442383	2.558390014648437	1.627668060302734	-0.07877898788452148	2.616141235351563	1.669517822265625	-0.1449047164916992
438	14.566667	2.368955444335938	1.196156173706055	0.5004904174804687	2.353946166992188	1.375976715087891	0.5083006591796875	2.339470703125	1.519559997558594	0.5124022216796875	2.382308837890625	1.728691070556641	0.5644855346679687	2.35217236328125	1.692914001464844	0.5809953002929688	2.247016479492188	1.679876434326172	0.6790401000976563	1.98007470703125	1.651181060791016	0.7570458374023438	1.746550903320312	1.657380950927734	0.7767162780761718	1.687205749511719	1.683964630126953	0.8450811462402343	1.587794799804688	1.682599365234375	0.8627413940429688	1.652386840820312	1.656397827148437	0.8686428222656249	2.39967138671875	1.694704406738281	0.5322436218261719	2.485255249023437	1.688291137695312	0.4314136505126953	2.543467651367187	1.665560516357422	0.153431526184082	2.549404418945312	1.673692443847656	-0.08417692565917968	2.6053974609375	1.71923779296875	-0.1393403472900391
439	14.6	2.369759887695313	1.194840118408203	0.5012694549560547	2.353421630859375	1.374522994995117	0.5072714080810548	2.3384794921875	1.518048583984375	0.5097183837890625	2.384713134765625	1.726125640869141	0.5624815368652344	2.354237182617188	1.69072314453125	0.579046142578125	2.249419677734375	1.67763134765625	0.6765131530761719	1.981530090332031	1.665124237060547	0.7549648742675781	1.749651306152344	1.687600616455078	0.7775053710937501	1.688607727050781	1.733363677978516	0.8318294067382812	1.59902392578125	1.731451782226562	0.866666015625	1.635872680664062	1.717092468261719	0.8533175659179687	2.401295532226563	1.69208447265625	0.5299436950683594	2.485833740234375	1.686016021728516	0.4284127807617187	2.54562890625	1.684585083007812	0.1498689346313477	2.553661865234375	1.711160614013672	-0.08618544387817384	2.61826708984375	1.758678771972656	-0.1381673889160156
440	14.633334	2.36898291015625	1.19447599029541	0.5026598052978515	2.354034301757812	1.374029342651367	0.5084139709472657	2.340796264648437	1.517508453369141	0.5111705017089844	2.388236938476562	1.725096862792969	0.5632461853027344	2.357730102539063	1.689945831298828	0.5800028686523437	2.2548330078125	1.679667419433594	0.6792168884277343	1.989668640136719	1.67741748046875	0.7663687133789063	1.75984619140625	1.710281494140625	0.7931396484375	1.703217529296875	1.754051879882812	0.8553850402832032	1.615177856445313	1.776827880859375	0.883609375	1.654594543457031	1.7414130859375	0.8489245300292969	2.40445361328125	1.690961975097656	0.5307341308593749	2.489703491210937	1.686684020996094	0.4299406280517578	2.55915234375	1.700674133300781	0.1543800354003906	2.570450927734375	1.743231567382812	-0.07869260787963867	2.635212158203125	1.805726806640625	-0.1260213851928711
441	14.666667	2.3696796875	1.193695259094238	0.5022628936767578	2.35489013671875	1.372616470336914	0.5078611907958984	2.341870849609375	1.51560302734375	0.5106129760742187	2.386566284179688	1.723541137695312	0.5599774169921875	2.3566376953125	1.688359954833984	0.5771009826660156	2.257177612304687	1.680892211914063	0.6789877319335937	1.999071105957031	1.698498840332031	0.7813199768066406	1.774610473632813	1.746346069335937	0.8214005737304687	1.717684814453125	1.786803405761719	0.8853535766601562	1.630204467773437	1.799196655273438	0.9432634887695313	1.671722778320313	1.769171234130859	0.8798079528808593	2.403116088867187	1.689357177734375	0.5279950866699219	2.491078247070313	1.68730078125	0.4302450714111328	2.5733095703125	1.717497467041016	0.1607151718139648	2.590295288085938	1.777563262939453	-0.06743420028686523	2.65386669921875	1.844724029541016	-0.1115421600341797
442	14.7	2.364366455078125	1.192595321655273	0.5018675384521485	2.348202514648437	1.370826095581055	0.5070854339599609	2.335864990234375	1.513344665527344	0.5113025512695313	2.37518408203125	1.722115203857422	0.5587748107910155	2.346346313476563	1.686392150878906	0.5762429809570313	2.25123779296875	1.681632171630859	0.6812196350097657	2.003556762695313	1.709894134521484	0.8025386962890626	1.785356323242187	1.770240692138672	0.853050048828125	1.727532409667969	1.806765472412109	0.9185250549316406	1.647394592285156	1.827147552490234	0.9872583312988281	1.711318176269531	1.793907470703125	0.9532585754394531	2.392437866210938	1.688248352050781	0.5270678100585937	2.4814345703125	1.688811218261719	0.4310018463134766	2.593561889648438	1.730725982666016	0.1752202606201172	2.614274047851563	1.817486206054687	-0.04217244338989258	2.688273559570312	1.866123168945312	-0.09044930648803712
443	14.733334	2.365327880859375	1.192183792114258	0.5030348358154297	2.347474609375	1.370760131835937	0.5075128936767579	2.33508251953125	1.513673721313477	0.5125360412597657	2.375676147460938	1.723158325195313	0.55876708984375	2.347155639648437	1.687368927001953	0.5770224914550781	2.255668701171875	1.687779754638672	0.6854440612792969	2.02390673828125	1.722895202636719	0.8348917541503906	1.812767761230469	1.785918914794922	0.909534912109375	1.750201293945312	1.827982604980469	0.9666485900878907	1.677221618652344	1.834463348388672	1.043825439453125	1.732343017578125	1.814461944580078	1.008192962646485	2.392227661132813	1.689122741699219	0.5266556091308594	2.479177124023438	1.692200958251953	0.4285914916992187	2.61914599609375	1.744265258789063	0.1881511077880859	2.65857470703125	1.846794799804687	-0.02095115280151367	2.749059204101562	1.886094177246094	-0.04896608352661132
444	14.766667	2.362668334960937	1.185209114074707	0.5020341033935547	2.344686279296875	1.363285369873047	0.5064332580566406	2.3333076171875	1.505823638916016	0.5127136840820312	2.369044555664063	1.71662939453125	0.5534459838867187	2.342124633789063	1.680525360107422	0.5731456298828125	2.253279907226562	1.692176727294922	0.684529052734375	2.044674743652344	1.72082388305664	0.8647643737792969	1.840817993164062	1.782580444335937	0.95540966796875	1.807781433105469	1.811148712158203	1.037312622070313	1.748596313476563	1.838597869873047	1.123225158691406	1.775105834960938	1.820151336669922	1.042921081542969	2.38564892578125	1.682544158935547	0.5216764526367188	2.470675415039063	1.695914764404297	0.4219625396728516	2.634171752929688	1.750701416015625	0.1989374237060547	2.701916259765625	1.853524505615234	-0.002034358024597168	2.788618041992188	1.894781463623047	-0.04210389804840088
445	14.8	2.36049951171875	1.187381973266602	0.502019058227539	2.341941040039062	1.366111480712891	0.5061527862548828	2.329732055664063	1.509165603637695	0.5119166259765625	2.3625048828125	1.72163232421875	0.5508787536621094	2.335935424804688	1.685194915771485	0.5708897094726563	2.250304077148438	1.697432220458984	0.6853064880371094	2.056870483398438	1.727536651611328	0.8832157287597656	1.865516906738281	1.781007720947266	1.003958282470703	1.831065246582031	1.813476684570313	1.086172912597656	1.769330017089844	1.8288154296875	1.174472839355469	1.782576171875	1.806981414794922	1.0888525390625	2.379745239257812	1.687362518310547	0.519397216796875	2.468163452148437	1.70035546875	0.4219247741699219	2.65033984375	1.753557800292969	0.2118971405029297	2.750319946289062	1.850184967041016	0.02040573501586914	2.837352661132813	1.892124633789062	-0.01727051329612732
446	14.833334	2.359543212890625	1.189957328796387	0.5019771728515625	2.339029663085937	1.369411544799805	0.5062218170166015	2.324428100585938	1.513039169311523	0.5111109619140626	2.350816284179688	1.727776702880859	0.5490421447753906	2.324878540039062	1.690544250488281	0.5690501403808594	2.238430053710938	1.702199066162109	0.684061248779297	2.056946044921875	1.731153228759766	0.8949815063476563	1.889430419921875	1.757794036865234	1.056742065429688	1.877323120117187	1.781582763671875	1.140069763183594	1.812057861328125	1.822471710205078	1.169634887695312	1.804977294921875	1.775229766845703	1.14378564453125	2.3695341796875	1.693602203369141	0.5179343872070312	2.458634765625	1.702603668212891	0.4198892517089844	2.667645385742188	1.767102264404297	0.2373277206420898	2.814186157226563	1.832712524414063	0.06186364364624023	2.913914184570312	1.857238555908203	0.07732680130004882
447	14.866667	2.35967529296875	1.189961410522461	0.5035718841552734	2.339218139648438	1.369141616821289	0.5067605438232422	2.32409814453125	1.512505783081055	0.5100781555175782	2.346586791992188	1.727608978271484	0.5466889038085938	2.321727416992188	1.690031433105469	0.5672330932617187	2.236335083007813	1.698628875732422	0.6834143981933594	2.080235107421875	1.706915100097656	0.9150284729003906	1.9292958984375	1.715205383300781	1.094241760253906	1.88673095703125	1.750260314941406	1.174355651855469	1.807034729003906	1.784082733154297	1.220265197753906	1.848	1.744488525390625	1.191703552246094	2.365545288085937	1.693697784423828	0.5154610595703125	2.456255859375	1.709011138916016	0.4198227996826172	2.683849365234375	1.748698699951172	0.2537252960205078	2.853694458007813	1.790102478027344	0.09303007888793946	2.936962646484375	1.84878628540039	0.07141145324707031
[truncated: 10 more rows]
[truncated: 48 more columns]
