# Supplementary material for: Simulation of Human Movement in Zero Gravity
Source: Sensors (Basel). 2024 Mar 9;24(6):1770. doi: 10.3390/s24061770 (PMC10976247; doi:10.3390/s24061770)
Supplement: Supplementary file 1 [file sensors-24-01770-s001.zip › supplementary/motion_data/4 ArmsRotatingSide/output.sto]

UNKNOWN
version=1
nRows=456
nColumns=30
inDegrees=no
endheader
time	/jointset/global/yaw/value	/jointset/global/roll/value	/jointset/global/pitch/value	/jointset/global/longitudinal/value	/jointset/global/vertical/value	/jointset/global/lateral/value	/jointset/SpineL/SpineL_LL/value	/jointset/SpineL/SpineL_RR/value	/jointset/SpineL/SpineL_FE/value	/jointset/SpineU/SpineU_FE/value	/jointset/Hip_r/Hip_EF_r/value	/jointset/Hip_r/Hip_RR_r/value	/jointset/Hip_r/Hip_DB_r/value	/jointset/Knee_r/Knee_FE_r/value	/jointset/Hip_l/Hip_EF_l/value	/jointset/Hip_l/Hip_RR_l/value	/jointset/Hip_l/Hip_BD_l/value	/jointset/Knee_l/Knee_FE_l/value	/jointset/Shoulder_r/Shoulder_BD_r/value	/jointset/Shoulder_r/Shoulder_EF_r/value	/jointset/Shoulder_r/Shoulder_RR_r/value	/jointset/Elbow_r/Elbow_EF_r/value	/jointset/Shoulder_l/Shoulder_DB_l/value	/jointset/Shoulder_l/Shoulder_EF_l/value	/jointset/Shoulder_l/Shoulder_RR_l/value	/jointset/Elbow_l/Elbow_EF_l/value	/jointset/Neck/Neck_LL/value	/jointset/Neck/Neck_RR/value	/jointset/Neck/Neck_FE/value
      0.03292367	      2.32260571	     -0.06082560	     -0.13229095	      2.34347917	      1.12584693	      0.50623357	      0.00042310	      0.00925126	      0.27504397	     -0.18259472	      0.43554474	     -0.02175092	      0.10350466	     -0.79500170	      0.40656162	     -0.02059971	     -0.20938603	     -0.78044398	      0.02329339	     -0.06536167	     -0.00948590	      0.62893358	     -0.07443235	     -0.02568868	     -0.01335347	      0.71734892	      0.00053166	     -0.00992517	      0.01377722
      0.06625667	      2.31165938	     -0.07843811	     -0.13633639	      2.34737087	      1.12589245	      0.50445697	      0.01335295	      0.03057584	      0.25713951	     -0.13837221	      0.44669679	     -0.05496633	      0.06034203	     -0.80695087	      0.40924632	      0.01242201	     -0.23059565	     -0.79027658	      0.01286674	     -0.08004008	     -0.02778992	      0.55378554	     -0.11489204	     -0.01312430	     -0.00496269	      0.58885100	      0.00275453	      0.00854747	     -0.00888281
      0.09958967	      2.32516160	     -0.06991313	     -0.14981559	      2.34811504	      1.12671907	      0.50257380	     -0.00003043	      0.00320094	      0.27563893	     -0.13755368	      0.44776622	      0.04230081	      0.07844315	     -0.78279398	      0.41971584	     -0.06699828	     -0.23471259	     -0.71237957	     -0.01010504	     -0.10500023	     -0.02464634	      0.62497742	     -0.17620174	     -0.07064769	      0.02426830	      0.70358859	      0.01013962	     -0.00841365	      0.02147418
      0.13292267	      2.33388111	     -0.06527373	     -0.14386491	      2.34750846	      1.12722327	      0.50081380	     -0.00488426	     -0.01183413	      0.27249331	     -0.14214680	      0.42078764	     -0.01230900	      0.06194307	     -0.75816205	      0.40053821	     -0.02821582	     -0.21478428	     -0.69815447	     -0.01862152	     -0.08046809	     -0.02786054	      0.58041828	     -0.20130231	     -0.04351994	     -0.00399660	      0.58979135	     -0.00157371	      0.00341614	      0.04755705
      0.16625567	      2.33362984	     -0.07247469	     -0.15476096	      2.34836778	      1.12656103	      0.50189154	      0.00611063	     -0.00316588	      0.27850084	     -0.12356991	      0.43642183	      0.01102518	      0.05159130	     -0.78363615	      0.44370036	     -0.04334130	     -0.21828194	     -0.79091291	     -0.00458930	     -0.09581775	     -0.02685838	      0.61013717	     -0.18603213	     -0.07389696	     -0.01526794	      0.67972291	     -0.01721910	     -0.00373070	      0.01908373
      0.19958867	      2.32515086	     -0.07235116	     -0.15230859	      2.34601050	      1.12617813	      0.50351790	      0.00616497	      0.02565256	      0.28561967	     -0.13255069	      0.44012507	      0.03893807	      0.05707410	     -0.82158948	      0.44695123	     -0.03689420	     -0.20045644	     -0.83357566	      0.01873346	     -0.08391830	     -0.02607459	      0.59366009	     -0.14403034	     -0.03467767	     -0.00879768	      0.63427605	     -0.00720901	      0.00431351	      0.00044600
      0.23292167	      2.32884879	     -0.06420748	     -0.13797967	      2.34193166	      1.12632680	      0.50364105	      0.00086577	      0.02070895	      0.27379609	     -0.13782304	      0.41205283	      0.01326789	      0.06111266	     -0.82278607	      0.41110916	     -0.02819622	     -0.17046591	     -0.78236347	      0.03562851	     -0.06695157	     -0.02569761	      0.59662931	     -0.09829740	     -0.03424505	     -0.00110400	      0.65650699	      0.01612886	     -0.00429140	      0.00749687
      0.26625467	      2.35471700	     -0.07053487	     -0.15455707	      2.34205064	      1.12709154	      0.50378312	      0.01890570	     -0.01320981	      0.29664792	     -0.13805654	      0.41044102	      0.02626843	      0.05234436	     -0.79992512	      0.43063596	     -0.03772216	     -0.16950701	     -0.75107999	      0.04496123	     -0.07533546	     -0.02471236	      0.63863005	     -0.06250771	     -0.05936244	      0.01316344	      0.66878654	      0.01021764	      0.00206935	      0.01550323
      0.29958767	      2.36087441	     -0.07440879	     -0.17195063	      2.34484710	      1.12710187	      0.50505737	      0.02449557	     -0.01700162	      0.29916267	     -0.10802256	      0.43530993	      0.02493107	      0.04125756	     -0.82004594	      0.46900873	     -0.03746177	     -0.17332735	     -0.78614597	      0.03241723	     -0.07728670	     -0.02537951	      0.56719368	     -0.05821376	     -0.06458382	      0.01480066	      0.59951674	     -0.00239135	      0.00041240	      0.01769289
      0.33292067	      2.33992446	     -0.06431618	     -0.18176123	      2.34616349	      1.12672184	      0.50569395	     -0.00232461	      0.01669648	      0.31665444	     -0.12128533	      0.46283017	      0.01842483	      0.04578082	     -0.85506147	      0.48563007	     -0.03312818	     -0.16630082	     -0.82089157	      0.00015086	     -0.10705533	     -0.02649062	      0.64421985	     -0.09426303	     -0.07189280	      0.01399143	      0.68927492	      0.00049551	     -0.00593001	      0.04761734
      0.36625367	      2.33226500	     -0.06271663	     -0.15008835	      2.34587133	      1.12636288	      0.50184683	     -0.01392915	      0.02936876	      0.27931515	     -0.12304089	      0.42126754	      0.03352688	      0.04369011	     -0.83846153	      0.44667013	     -0.03646641	     -0.17682298	     -0.82422518	     -0.02734147	     -0.07617547	     -0.02747354	      0.55981549	     -0.14001148	     -0.02593608	      0.00462042	      0.60136022	      0.00085716	      0.01466157	      0.03169037
      0.39958667	      2.35066921	     -0.06868917	     -0.15464977	      2.34762604	      1.12660328	      0.49893517	     -0.00646759	     -0.00063635	      0.29965128	     -0.14314966	      0.41458917	      0.02475049	      0.03041141	     -0.82207971	      0.45596608	     -0.03612702	     -0.19693685	     -0.82244602	     -0.03300874	     -0.09603757	     -0.02744635	      0.66350962	     -0.17297739	     -0.05516965	     -0.01684955	      0.69261459	     -0.00469732	     -0.01612866	     -0.00426593
      0.43291967	      2.35968151	     -0.06744522	     -0.16300525	      2.34899950	      1.12667902	      0.49969291	     -0.00389411	     -0.02349904	      0.31422346	     -0.15381755	      0.43771101	      0.01889069	      0.03596363	     -0.86026354	      0.47045508	     -0.03519056	     -0.20359461	     -0.81935905	     -0.01873744	     -0.06840697	     -0.02647595	      0.58108087	     -0.18383767	     -0.04171566	     -0.02111100	      0.60721430	     -0.01080104	      0.00270373	     -0.00954435
      0.46625267	      2.34708262	     -0.06402554	     -0.15846564	      2.34874139	      1.12553774	      0.50282242	     -0.00839964	     -0.00417839	      0.27901866	     -0.12128673	      0.46021606	      0.02916151	      0.05665853	     -0.90570776	      0.46807712	     -0.03563990	     -0.20316194	     -0.82576063	      0.01268670	     -0.11199324	     -0.02610015	      0.64567171	     -0.16236397	     -0.06239824	     -0.01848129	      0.65290415	     -0.00645952	      0.00161114	      0.02491554
      0.49958567	      2.33052855	     -0.06404877	     -0.16762150	      2.34744023	      1.12597249	      0.50556195	     -0.00896989	      0.02219693	      0.30636481	     -0.15196051	      0.47713865	      0.02040740	      0.06968283	     -0.88031795	      0.47343252	     -0.03135339	     -0.20310046	     -0.82953364	      0.04321973	     -0.10053905	     -0.02530598	      0.59289300	     -0.12294455	     -0.04171235	     -0.00334328	      0.64582323	      0.00383802	     -0.00556928	      0.05303175
      0.53291867	      2.33532981	     -0.06076140	     -0.15708412	      2.34560231	      1.12575154	      0.50659671	     -0.00717474	      0.01413247	      0.28323359	     -0.13397988	      0.45736177	      0.02308311	      0.08719505	     -0.82959930	      0.46424933	     -0.03506075	     -0.20039562	     -0.84001928	      0.05558475	     -0.11924255	     -0.02491558	      0.62252411	     -0.08786280	     -0.04662031	      0.01726656	      0.62542885	      0.00923704	      0.01146710	      0.00789261
      0.56625167	      2.34276315	     -0.04875435	     -0.16262210	      2.34488606	      1.12584513	      0.50770362	     -0.01704739	     -0.01101806	      0.30781359	     -0.16457599	      0.46924400	      0.01287990	      0.10707882	     -0.83785976	      0.47026283	     -0.03469496	     -0.18787064	     -0.84495567	      0.03767157	     -0.09997133	     -0.02486122	      0.63586084	     -0.07557199	     -0.05468093	      0.01821415	      0.66795632	      0.00890741	      0.00003742	     -0.00582057
      0.59958467	      2.34188931	     -0.05085391	     -0.14903112	      2.34599782	      1.12522928	      0.50653277	     -0.01517099	     -0.01688522	      0.29021194	     -0.17399474	      0.47527084	      0.02006168	      0.10453083	     -0.89101754	      0.45612686	     -0.03515714	     -0.19828839	     -0.85233365	      0.00405957	     -0.07922295	     -0.02601709	      0.62120579	     -0.08454575	     -0.02581859	      0.01326235	      0.60240852	     -0.00393568	     -0.01250174	      0.01315847
      0.63291767	      2.32901875	     -0.06581215	     -0.14861481	      2.34900357	      1.12496699	      0.50408873	     -0.00279352	     -0.00799226	      0.28606290	     -0.17139216	      0.48944175	      0.01961991	      0.07504485	     -0.91667875	      0.45121019	     -0.03216407	     -0.22606070	     -0.85144520	     -0.03016538	     -0.09868615	     -0.02644737	      0.66543170	     -0.11352168	     -0.05437495	      0.01393765	      0.68474975	     -0.01138537	      0.01607824	      0.02565850
      0.66625067	      2.31891028	     -0.06989880	     -0.15563726	      2.35008825	      1.12591586	      0.50250730	     -0.00589317	      0.01085309	      0.30601109	     -0.18038441	      0.49220198	      0.02400546	      0.06066195	     -0.88340559	      0.44595559	     -0.03198426	     -0.23212863	     -0.82858283	     -0.05269672	     -0.10416917	     -0.02748391	      0.60793998	     -0.14644440	     -0.02611382	     -0.00183361	      0.59085943	     -0.00074498	     -0.01353465	      0.01586253
      0.69958367	      2.32041736	     -0.05473065	     -0.15671759	      2.34853036	      1.12592422	      0.50307395	     -0.02473508	      0.00181802	      0.29578906	     -0.15622478	      0.48276149	      0.02340151	      0.07527565	     -0.84583966	      0.44048189	     -0.03312487	     -0.20419141	     -0.82210931	     -0.05176288	     -0.14715132	     -0.02724808	      0.66688693	     -0.17359813	     -0.07411325	     -0.01085790	      0.68727839	      0.01096538	      0.00366870	      0.00188825
      0.73291667	      2.33093673	     -0.05176189	     -0.16293725	      2.34655897	      1.12646772	      0.50414241	     -0.01894817	     -0.00925885	      0.32521514	     -0.19076609	      0.47873116	      0.01832316	      0.07856682	     -0.83236040	      0.45252471	     -0.03401281	     -0.18486199	     -0.84544878	     -0.01803483	     -0.12165183	     -0.02622842	      0.62286840	     -0.16977124	     -0.02967666	     -0.01867553	      0.58799748	     -0.00582795	      0.00885894	      0.02568598
      0.76624967	      2.33754400	     -0.05593291	     -0.15065758	      2.34432107	      1.12545719	      0.50497286	     -0.00324569	     -0.01728777	      0.29553192	     -0.16921817	      0.46868696	      0.02087392	      0.07594318	     -0.87161484	      0.44316711	     -0.03564595	     -0.17310242	     -0.86284794	      0.02843396	     -0.13140198	     -0.02442070	      0.66683332	     -0.14339720	     -0.06096883	     -0.01313946	      0.68853514	     -0.01706727	     -0.01101507	      0.02900423
      0.79958267	      2.33158139	     -0.05777677	     -0.15060669	      2.34152219	      1.12596107	      0.50544701	      0.00208817	     -0.00402720	      0.31556534	     -0.19045418	      0.46807457	      0.02023050	      0.07319148	     -0.89729648	      0.42555866	     -0.03494658	     -0.15836233	     -0.82360818	      0.05857016	     -0.11322160	     -0.02379017	      0.65269649	     -0.11452042	     -0.02309886	     -0.00300440	      0.61288998	      0.00173169	     -0.00431740	      0.01822532
      0.83291567	      2.32833973	     -0.06183794	     -0.15651915	      2.34043336	      1.12662150	      0.50478169	      0.00673060	      0.00049158	      0.32696807	     -0.18145939	      0.45916078	      0.02481447	      0.06414301	     -0.87237945	      0.41806214	     -0.03538312	     -0.15374646	     -0.78666256	      0.05760230	     -0.11919742	     -0.02305090	      0.66624121	     -0.09831615	     -0.05111706	      0.01799619	      0.67209031	      0.02303881	      0.01597044	     -0.00830031
      0.86624867	      2.33051748	     -0.06565508	     -0.16626744	      2.34083434	      1.12737041	      0.50364734	      0.00996417	      0.00838592	      0.34252689	     -0.17853331	      0.44590964	      0.02172501	      0.05179762	     -0.82102399	      0.43022939	     -0.03507237	     -0.15583741	     -0.79352069	      0.02644662	     -0.12743866	     -0.02467628	      0.68424010	     -0.09496526	     -0.04798714	      0.01660952	      0.64572856	      0.00298154	     -0.01882067	      0.00544582
      0.89958167	      2.33293253	     -0.05205119	     -0.16793473	      2.34091210	      1.12737271	      0.50302620	     -0.00914252	     -0.00067188	      0.33809684	     -0.16596252	      0.43704908	      0.02356666	      0.06322470	     -0.81329196	      0.43583552	     -0.03639481	     -0.14186515	     -0.80944604	     -0.02664684	     -0.11205654	     -0.02573460	      0.64986669	     -0.11515754	     -0.05808204	      0.00776749	      0.64319108	     -0.01388836	      0.01327454	      0.03702284
      0.93291467	      2.33040521	     -0.04530393	     -0.17220602	      2.34108766	      1.12744072	      0.50141831	     -0.02516397	      0.00656292	      0.34636985	     -0.16127504	      0.43648823	      0.02407602	      0.06723764	     -0.82981528	      0.43378094	     -0.03583396	     -0.14059482	     -0.79811238	     -0.06752863	     -0.13342614	     -0.02742267	      0.72678023	     -0.14009202	     -0.06614556	      0.00769795	      0.67066681	     -0.01038984	     -0.00389858	      0.04012166
      0.96624767	      2.33192985	     -0.06319516	     -0.16312262	      2.34120434	      1.12811449	      0.49673072	     -0.00731046	      0.00882616	      0.35100104	     -0.16913522	      0.40637040	      0.02505330	      0.04225026	     -0.81445773	      0.40850473	     -0.03485908	     -0.17311696	     -0.75968641	     -0.07023943	     -0.10052571	     -0.02703186	      0.64603602	     -0.14337391	     -0.05016047	     -0.01351151	      0.63421216	     -0.00134993	     -0.00712721	      0.01296784
      0.99958067	      2.33721227	     -0.07310918	     -0.16101712	      2.33989462	      1.12837142	      0.49438685	      0.00565401	      0.00784837	      0.35804603	     -0.17156269	      0.38651913	      0.02734465	      0.03628310	     -0.80166243	      0.39385584	     -0.03520155	     -0.19147747	     -0.72806570	     -0.03808582	     -0.12781073	     -0.02640104	      0.74759461	     -0.14099995	     -0.06642548	      0.01112265	      0.70281410	      0.00595221	      0.01197379	     -0.00417332
      1.03291367	      2.34264573	     -0.05733702	     -0.15747292	      2.33650011	      1.12835429	      0.49617052	     -0.00936425	      0.00212319	      0.35780528	     -0.17533560	      0.37629070	      0.02533487	      0.07081461	     -0.80349888	      0.38635405	     -0.03585247	     -0.17148751	     -0.72435429	      0.00561111	     -0.10280614	     -0.02514409	      0.66743858	     -0.12330066	     -0.03969014	     -0.02182942	      0.63768764	      0.00955232	     -0.00254976	      0.01211380
      1.06624667	      2.34791421	     -0.04251452	     -0.16623707	      2.33419100	      1.12808190	      0.49926097	     -0.02137269	     -0.00244710	      0.35914504	     -0.16112051	      0.37894279	      0.02284525	      0.10507710	     -0.78267742	      0.40153329	     -0.03668085	     -0.15273330	     -0.74331270	      0.04762014	     -0.13487312	     -0.02398893	      0.73001814	     -0.11272961	     -0.06815074	      0.01829690	      0.71285057	     -0.00121663	     -0.01018332	      0.03266649
      1.09957967	      2.34689646	     -0.04862587	     -0.16716009	      2.33331892	      1.12868655	      0.49913370	     -0.01055298	      0.00037935	      0.36308024	     -0.16120462	      0.36307503	      0.02317370	      0.10648719	     -0.72123764	      0.39490590	     -0.03720406	     -0.16439333	     -0.72284922	      0.07058912	     -0.13043095	     -0.02379756	      0.70254408	     -0.08783743	     -0.05499073	     -0.00938269	      0.65521125	     -0.01377125	      0.01171218	      0.03641991
      1.13291267	      2.33175264	     -0.05455843	     -0.16473205	      2.33369284	      1.12910613	      0.49776933	     -0.00945251	      0.01457016	      0.36306604	     -0.16033435	      0.36224341	      0.02500403	      0.10141412	     -0.70311039	      0.36871306	     -0.03605674	     -0.17936129	     -0.66197613	      0.05370942	     -0.12685804	     -0.02437307	      0.70037252	     -0.08896076	     -0.07109678	      0.01261700	      0.70724821	      0.00073811	     -0.00239203	      0.02071454
      1.16624567	      2.32321422	     -0.05844374	     -0.16334432	      2.33572238	      1.12912536	      0.49654828	     -0.01074173	      0.01663191	      0.36599134	     -0.17026039	      0.37575293	      0.02716053	      0.09377769	     -0.72690680	      0.35823578	     -0.03548844	     -0.19377742	     -0.63849428	      0.00800908	     -0.12097661	     -0.02670992	      0.75137549	     -0.09385308	     -0.06267746	     -0.01282247	      0.69953913	      0.01601767	     -0.00487095	      0.01235755
      1.19957867	      2.33130968	     -0.06068193	     -0.15490883	      2.33786553	      1.12904505	      0.49487899	     -0.00628898	     -0.00940832	      0.35723085	     -0.18193774	      0.36657165	      0.02717455	      0.08420408	     -0.71401570	      0.35824503	     -0.03608067	     -0.20499199	     -0.66094743	     -0.04317651	     -0.07519302	     -0.02796564	      0.69145555	     -0.11097588	     -0.05553732	      0.01264250	      0.68625304	      0.00540062	      0.01360367	      0.01539664
      1.23291167	      2.33293497	     -0.05731760	     -0.15495871	      2.33794130	      1.12928716	      0.49456567	     -0.00936871	     -0.01313464	      0.35926714	     -0.18835923	      0.35548466	      0.02603922	      0.08395806	     -0.65559464	      0.35441526	     -0.03665412	     -0.19947410	     -0.65376069	     -0.07235574	     -0.10307673	     -0.03023708	      0.79105897	     -0.10905291	     -0.06675347	     -0.01559931	      0.73643051	     -0.01554773	     -0.02020656	      0.01581048
      1.26624467	      2.31774886	     -0.04631620	     -0.15301492	      2.33601770	      1.12996884	      0.49595944	     -0.02352521	     -0.00164406	      0.35847261	     -0.18705380	      0.35286339	      0.02713971	      0.09643712	     -0.61388694	      0.32770094	     -0.03665039	     -0.17486501	     -0.59579271	     -0.07052845	     -0.08609157	     -0.02998328	      0.68006160	     -0.10737045	     -0.05566366	      0.00932884	      0.68581508	     -0.01277242	      0.01158580	      0.00692463
      1.29957767	      2.30501818	     -0.05683949	     -0.16409387	      2.33604059	      1.12997193	      0.49821646	     -0.00973330	      0.02132494	      0.36435899	     -0.17712970	      0.37673653	      0.02897445	      0.08347343	     -0.61511598	      0.33405713	     -0.03612790	     -0.17395762	     -0.58243529	     -0.02504111	     -0.13769882	     -0.03037567	      0.77606123	     -0.07805891	     -0.07411853	     -0.00173346	      0.74265158	     -0.00067542	      0.00222998	      0.01239784
      1.33291067	      2.31357625	     -0.06795227	     -0.15644208	      2.33521396	      1.13004718	      0.49875323	      0.01292205	      0.00854903	      0.35821863	     -0.19179983	      0.36597478	      0.02865990	      0.06806680	     -0.60733004	      0.32899988	     -0.03700158	     -0.17373654	     -0.58576494	      0.03061839	     -0.09919037	     -0.02942005	      0.68879948	     -0.05135756	     -0.05365077	     -0.00393677	      0.71211054	      0.01094024	     -0.00598553	      0.03743807
      1.36624367	      2.32637133	     -0.06050689	     -0.14849129	      2.33263404	      1.12998766	      0.49942309	      0.01333162	     -0.01444103	      0.35101821	     -0.19643050	      0.34616482	      0.02820249	      0.07515185	     -0.58514997	      0.31243161	     -0.03807998	     -0.14909059	     -0.55913580	      0.06360429	     -0.10209311	     -0.02914491	      0.75555922	     -0.04651404	     -0.05711615	      0.00400986	      0.73465878	      0.01214703	      0.00496196	      0.02751601
      1.39957667	      2.32448006	     -0.04668620	     -0.15007999	      2.33087643	      1.13040823	      0.50021411	     -0.00145564	     -0.01869752	      0.36012522	     -0.19814412	      0.33935489	      0.02778236	      0.08662642	     -0.55792017	      0.30081305	     -0.03868413	     -0.12032318	     -0.52440898	      0.05790909	     -0.09145819	     -0.03030803	      0.75011588	     -0.05891706	     -0.05830682	     -0.00095638	      0.73794608	      0.00447341	     -0.00071122	     -0.00807175
      1.43290967	      2.30987248	     -0.05254590	     -0.15085755	      2.33240126	      1.13066315	      0.49933893	     -0.00078933	      0.00420801	      0.35859422	     -0.19162263	      0.33547549	      0.02930640	      0.06884324	     -0.53176684	      0.30138851	     -0.03824261	     -0.12489003	     -0.53040094	      0.02445536	     -0.07449916	     -0.03211846	      0.70540776	     -0.07780515	     -0.04406935	      0.01223354	      0.71616910	     -0.00764572	     -0.01190718	     -0.00391185
      1.46624267	      2.29779163	     -0.06736248	     -0.15558199	      2.33528747	      1.13081090	      0.49733271	      0.00907074	      0.02362784	      0.36160522	     -0.18960846	      0.33510354	      0.03137043	      0.03904402	     -0.51550087	      0.30658145	     -0.03703945	     -0.14637353	     -0.53097789	     -0.02195064	     -0.08615868	     -0.03382400	      0.78653891	     -0.08196768	     -0.05032383	     -0.02181639	      0.76996873	     -0.00994959	      0.01183074	      0.03497435
      1.49957567	      2.30380686	     -0.06549292	     -0.15211740	      2.33578016	      1.13129890	      0.49531597	      0.00314303	      0.01328752	      0.35886066	     -0.18520455	      0.31827689	      0.03142442	      0.03401313	     -0.50483631	      0.28881132	     -0.03728443	     -0.14715183	     -0.47782559	     -0.06680841	     -0.04362877	     -0.03519103	      0.68603040	     -0.09097065	     -0.03116938	      0.00119484	      0.70390568	      0.00474969	      0.00238442	      0.03685266
      1.53290867	      2.32311136	     -0.05774044	     -0.16175143	      2.33502847	      1.13143983	      0.49517134	     -0.00367757	     -0.00750281	      0.36898036	     -0.17058572	      0.31182962	      0.03081024	      0.04397851	     -0.49637996	      0.29577266	     -0.03772978	     -0.13844685	     -0.45036203	     -0.07890571	     -0.07590015	     -0.03637873	      0.80116815	     -0.07183720	     -0.05707544	     -0.02016136	      0.76400199	      0.01029546	     -0.01448666	      0.00550256
      1.56624167	      2.33738584	     -0.05445536	     -0.15370863	      2.33266328	      1.13156954	      0.49473041	     -0.00263355	     -0.01787863	      0.36867642	     -0.17921280	      0.28087345	      0.02964291	      0.05388284	     -0.47195802	      0.29139884	     -0.03859065	     -0.13468814	     -0.46070409	     -0.05537491	     -0.03154247	     -0.03633866	      0.70376872	     -0.04868425	     -0.02498755	      0.01569772	      0.71150135	     -0.00197496	      0.01253953	      0.00242895
      1.59957467	      2.32888681	     -0.05589736	     -0.14845123	      2.33001024	      1.13126889	      0.49516644	     -0.00337731	      0.01498021	      0.36587535	     -0.18153861	      0.26662355	      0.03041738	      0.06321832	     -0.46741352	      0.28256318	     -0.03816512	     -0.13603527	     -0.46365864	     -0.00543623	     -0.05287267	     -0.03647237	      0.77240406	     -0.01400572	     -0.01301390	      0.00601210	      0.75578340	     -0.01230325	     -0.00892584	      0.02255985
      1.63290767	      2.32648234	     -0.05159676	     -0.15024591	      2.32817630	      1.13145025	      0.49554516	     -0.01058266	      0.02337735	      0.37116048	     -0.17866148	      0.26039399	      0.03151292	      0.07771573	     -0.46162508	      0.27328995	     -0.03758398	     -0.13410832	     -0.43038864	      0.03531832	     -0.04595861	     -0.03643576	      0.72856176	     -0.00553471	     -0.01438329	      0.01920070	      0.76341841	     -0.00156723	      0.00590256	      0.02775109
      1.66624067	      2.34557404	     -0.04956988	     -0.15645976	      2.32862667	      1.13174234	      0.49487357	     -0.01232604	      0.00025034	      0.37190492	     -0.16097991	      0.24938333	      0.03035398	      0.08279641	     -0.43518832	      0.27968714	     -0.03830000	     -0.14191798	     -0.40680533	      0.05008139	     -0.05435306	     -0.03674498	      0.73094024	     -0.01762164	     -0.01621957	      0.01562013	      0.69927194	      0.01326212	      0.00687656	      0.01438881
      1.69957367	      2.35296085	     -0.05013369	     -0.16441793	      2.33080795	      1.13186509	      0.49363007	     -0.01392691	     -0.01573402	      0.37741438	     -0.15474367	      0.25177250	      0.02998682	      0.08075379	     -0.42364212	      0.29097742	     -0.03818481	     -0.15694583	     -0.39909393	      0.03182470	     -0.05868052	     -0.03730877	      0.77180915	     -0.04685666	     -0.05011246	      0.00612677	      0.77957958	      0.01194445	     -0.01331118	      0.01939831
      1.73290667	      2.33585004	     -0.05302583	     -0.15292805	      2.33225841	      1.13195583	      0.49163924	     -0.01877122	      0.00246042	      0.37121102	     -0.17154215	      0.24474928	      0.03113518	      0.07596048	     -0.42084345	      0.26963669	     -0.03746288	     -0.17324351	     -0.38234999	     -0.00881330	     -0.01430924	     -0.03862832	      0.70157957	     -0.07467191	     -0.00121271	     -0.00639752	      0.68397132	     -0.00793399	     -0.00115100	      0.03827826
      1.76623967	      2.31631247	     -0.05684630	     -0.15428082	      2.33417018	      1.13175105	      0.49098112	     -0.02239804	      0.02517788	      0.37156811	     -0.17042529	      0.25425342	      0.03269641	      0.07039374	     -0.41090828	      0.26774028	     -0.03611716	     -0.18654437	     -0.38492324	     -0.04914112	     -0.03892537	     -0.03988840	      0.80436401	     -0.08682184	     -0.02091469	     -0.01358823	      0.79439882	     -0.01738013	      0.01177614	      0.02562577
      1.79957267	      2.32203679	     -0.05788251	     -0.15216254	      2.33498892	      1.13206296	      0.49096112	     -0.02082551	      0.01589242	      0.37128093	     -0.17478502	      0.24561914	      0.03153761	      0.06846308	     -0.37274400	      0.26735675	     -0.03698314	     -0.18997102	     -0.38034175	     -0.07255295	     -0.00498085	     -0.04030812	      0.69590697	     -0.07670337	      0.00948697	     -0.01721257	      0.71416302	     -0.00349106	     -0.00503729	     -0.00139650
      1.83290567	      2.33186337	     -0.05514683	     -0.15898912	      2.33485703	      1.13194571	      0.49331192	     -0.01753647	      0.00145549	      0.37012764	     -0.16877221	      0.25954808	      0.03106354	      0.07546266	     -0.37237237	      0.27296032	     -0.03732314	     -0.17951460	     -0.35593786	     -0.06340173	     -0.04107537	     -0.04080616	      0.79149351	     -0.04742569	     -0.00781000	     -0.01408578	      0.76373308	      0.00814972	     -0.00438316	      0.00214848
      1.86623867	      2.33457741	     -0.05248826	     -0.15923870	      2.33361900	      1.13198698	      0.49608311	     -0.01126909	     -0.00787005	      0.36953337	     -0.18048130	      0.27131943	      0.03113550	      0.08347907	     -0.38041306	      0.26692256	     -0.03739391	     -0.16331580	     -0.32827248	     -0.03237716	     -0.02279561	     -0.04041661	      0.72683931	     -0.01912653	     -0.00276515	      0.01461858	      0.76667005	      0.00579051	      0.01056445	      0.03433310
      1.89957167	      2.33336567	     -0.05806249	     -0.15776766	      2.33276410	      1.13190277	      0.49808603	      0.00184677	      0.00203678	      0.36246824	     -0.17937651	      0.27174903	      0.03097802	      0.07844854	     -0.35409173	      0.26878092	     -0.03775150	     -0.15643052	     -0.34001665	      0.00834981	     -0.04330812	     -0.04052004	      0.74194103	      0.00740741	      0.01123047	     -0.00129923	      0.72993360	     -0.00566458	     -0.01361786	      0.03620062
      1.93290467	      2.32241615	     -0.05850257	     -0.16107661	      2.33244133	      1.13197301	      0.49913911	      0.00417693	      0.00766145	      0.36952060	     -0.18419663	      0.27949565	      0.03109256	      0.07382754	     -0.32981485	      0.26942619	     -0.03788356	     -0.14580135	     -0.34434081	      0.02744163	     -0.05611950	     -0.04047157	      0.75697388	     -0.00974078	     -0.02206708	      0.02451916	      0.83192682	     -0.00361059	      0.00836074	      0.01221165
      1.96623767	      2.30599510	     -0.05806093	     -0.14808916	      2.33240915	      1.13207908	      0.49843955	     -0.00072838	      0.02200254	      0.36005013	     -0.19662137	      0.27673103	      0.03262251	      0.06514312	     -0.33262221	      0.24222846	     -0.03719848	     -0.13755608	     -0.32035448	      0.01779977	     -0.03543133	     -0.04123261	      0.70944213	     -0.04256109	      0.02062329	      0.00111802	      0.71069460	      0.00788755	      0.00426838	     -0.00081244
      1.99957067	      2.30900559	     -0.06247058	     -0.15466314	      2.33566555	      1.13194460	      0.49760417	      0.00430256	     -0.00026474	      0.36257780	     -0.19755976	      0.29262911	      0.03232890	      0.04536604	     -0.34328529	      0.25669013	     -0.03761734	     -0.14240947	     -0.33239276	     -0.01317038	     -0.04508167	     -0.04160800	      0.78566036	     -0.08629832	     -0.03448382	     -0.01835129	      0.86368214	      0.01187786	     -0.00117413	      0.00867532
      2.03290367	      2.31578366	     -0.07396842	     -0.15161788	      2.33866343	      1.13229582	      0.49585905	      0.01831218	     -0.01028468	      0.35585934	     -0.20004644	      0.28316938	      0.03237569	      0.01784807	     -0.31516449	      0.25717416	     -0.03783112	     -0.15671599	     -0.32655827	     -0.04671983	     -0.01535836	     -0.04267567	      0.71066075	     -0.11701515	      0.00283193	     -0.01161502	      0.74072572	     -0.00405732	     -0.01221946	      0.02164810
      2.06623667	      2.31077121	     -0.07385249	     -0.16425125	      2.34045335	      1.13234866	      0.49673659	      0.01569144	     -0.00565192	      0.36287821	     -0.18820429	      0.30147812	      0.03297978	      0.01052971	     -0.31269559	      0.26654732	     -0.03738155	     -0.15346167	     -0.30003126	     -0.07025140	     -0.04160602	     -0.04337740	      0.77066760	     -0.11937858	     -0.02764517	     -0.01451758	      0.84891246	     -0.01049433	      0.00571415	      0.02075247
      2.09956967	      2.30594599	     -0.06938724	     -0.16451355	      2.33993635	      1.13236835	      0.49822890	      0.00618279	      0.01344999	      0.36352020	     -0.19017655	      0.30344668	      0.03351553	      0.01559796	     -0.31225656	      0.26704731	     -0.03710305	     -0.14248278	     -0.29396430	     -0.07163015	     -0.03171637	     -0.04395280	      0.73071481	     -0.09074022	      0.00562742	     -0.01806623	      0.83603456	     -0.00367515	     -0.00287026	      0.01997592
      2.13290267	      2.32007260	     -0.07118018	     -0.16016773	      2.33902795	      1.13214805	      0.49905712	      0.01108230	      0.01303906	      0.35624581	     -0.18967326	      0.28753966	      0.03295620	      0.01755403	     -0.29852134	      0.27796459	     -0.03774560	     -0.14098994	     -0.32627617	     -0.04816434	     -0.02473139	     -0.04430236	      0.72632203	     -0.04735282	      0.03338440	     -0.00776385	      0.82541463	      0.00263611	     -0.00100316	      0.01564375
      2.16623567	      2.33695914	     -0.07235024	     -0.16382636	      2.33810756	      1.13204739	      0.49934007	      0.01856151	     -0.00502091	      0.36353043	     -0.19241334	      0.28287552	      0.03270097	      0.02173489	     -0.30794996	      0.28588441	     -0.03797580	     -0.14178387	     -0.32039370	     -0.01906117	     -0.02311609	     -0.04445452	      0.76564622	     -0.02261642	      0.00560661	      0.02722160	      0.93621963	      0.00623183	      0.01143157	      0.01019889
      2.19956867	      2.34241925	     -0.07278730	     -0.15770614	      2.33702105	      1.13221023	      0.49858944	      0.01997321	     -0.00566072	      0.35926466	     -0.19116946	      0.27139773	      0.03321988	      0.02645025	     -0.32655449	      0.26992270	     -0.03756638	     -0.14592486	     -0.28163475	     -0.00206215	      0.00383412	     -0.04502226	      0.70211987	     -0.01621028	      0.03894746	      0.01265268	      0.80414543	      0.00405484	     -0.01535425	      0.00515931
      2.23290167	      2.34472908	     -0.07271708	     -0.17073125	      2.33868225	      1.13212023	      0.49786653	      0.01857782	     -0.01788589	      0.36916074	     -0.17850222	      0.27943235	      0.03268922	      0.02788633	     -0.32900448	      0.29666424	     -0.03784264	     -0.15781353	     -0.31009979	     -0.00873171	     -0.01199328	     -0.04539536	      0.76831047	     -0.05222581	     -0.03066185	      0.01198941	      0.96329909	      0.00337139	      0.01113314	      0.01442023
      2.26623467	      2.33217808	     -0.07824459	     -0.16303792	      2.33975971	      1.13230782	      0.49530819	      0.01479658	      0.00704091	      0.36630634	     -0.18660103	      0.25858851	      0.03314400	      0.02178341	     -0.30113086	      0.29349978	     -0.03754632	     -0.17941407	     -0.33286140	     -0.03144647	      0.01266918	     -0.04682903	      0.70827136	     -0.09910303	      0.01286521	      0.01189956	      0.84410676	     -0.00144085	     -0.00692389	      0.03629289
      2.29956767	      2.31680765	     -0.08038393	     -0.16502024	      2.34133796	      1.13212607	      0.49395337	      0.00879977	      0.02280048	      0.36683418	     -0.17876069	      0.26592366	      0.03445743	      0.02157015	     -0.32149496	      0.29281170	     -0.03624983	     -0.19576955	     -0.32626130	     -0.06203803	      0.00538190	     -0.04797903	      0.73376891	     -0.13179868	     -0.01283129	     -0.02113301	      0.93429333	     -0.00339635	      0.00085205	      0.03002489
      2.33290067	      2.32923485	     -0.08430790	     -0.16881572	      2.34275755	      1.13209048	      0.49338750	      0.01567208	      0.01016772	      0.37203492	     -0.17935624	      0.26946619	      0.03414099	      0.02172400	     -0.34180339	      0.30498356	     -0.03639953	     -0.20998167	     -0.32346652	     -0.08188507	      0.01047874	     -0.04902788	      0.73778349	     -0.14056469	     -0.00583169	     -0.01977932	      0.94423867	     -0.00990430	      0.00809314	      0.01202964
      2.36623367	      2.35672652	     -0.08717458	     -0.16501968	      2.34290813	      1.13196740	      0.49383488	      0.02649776	     -0.00993925	      0.36516645	     -0.18321753	      0.25466441	      0.03336627	      0.02634921	     -0.33492697	      0.31821121	     -0.03704110	     -0.21589807	     -0.33538456	     -0.08297207	      0.03063649	     -0.05015029	      0.69684157	     -0.11418666	      0.04043964	     -0.01027305	      0.86762731	     -0.00872570	     -0.01157868	      0.00773833
      2.39956667	      2.36712072	     -0.07754893	     -0.17523745	      2.34242591	      1.13157159	      0.49728150	      0.01942758	     -0.01979130	      0.36973856	     -0.18062823	      0.27220497	      0.03263927	      0.04890344	     -0.35192760	      0.34070600	     -0.03732375	     -0.20036582	     -0.34355746	     -0.07440814	      0.01296311	     -0.05078183	      0.75733163	     -0.07094531	      0.01195862	     -0.00813557	      1.02161165	      0.00953318	      0.00181662	      0.01887214
      2.43289967	      2.35755301	     -0.07940067	     -0.17192665	      2.34158310	      1.13163667	      0.50002108	      0.02182187	      0.00970333	      0.36384020	     -0.18380458	      0.27799428	      0.03335689	      0.05656462	     -0.35294827	      0.33839784	     -0.03675431	     -0.19629279	     -0.34128596	     -0.05601101	      0.03368488	     -0.05200183	      0.67332992	     -0.02989242	      0.07608504	      0.02065095	      0.85741220	      0.00749958	      0.00018502	      0.02621486
      2.46623267	      2.35059092	     -0.08351710	     -0.18442919	      2.34276947	      1.13150442	      0.50219179	      0.03098253	      0.00987944	      0.36812573	     -0.17140637	      0.30195019	      0.03297368	      0.05413829	     -0.35171240	      0.36156812	     -0.03695870	     -0.19772580	     -0.36400851	     -0.04775540	      0.01347007	     -0.05262018	      0.73160485	     -0.01581144	      0.01431610	      0.01530974	      0.99623246	     -0.00095564	      0.01422253	      0.02034179
      2.49956567	      2.34263722	     -0.07745363	     -0.18003528	      2.34296525	      1.13162083	      0.50259794	      0.02282955	      0.00784826	      0.36904179	     -0.18698015	      0.30745510	      0.03307154	      0.05709954	     -0.35469652	      0.35558126	     -0.03704633	     -0.18840819	     -0.36856503	     -0.06006261	      0.04221492	     -0.05386189	      0.69397590	     -0.03929050	      0.02946387	      0.00629973	      0.90763395	     -0.00017326	     -0.01291630	      0.02229018
      2.53289867	      2.33903263	     -0.07886851	     -0.17365424	      2.34482258	      1.13145134	      0.50147815	      0.02441589	     -0.00996418	      0.36042744	     -0.19313290	      0.31462333	      0.03311330	      0.04424675	     -0.37492048	      0.35302092	     -0.03729392	     -0.19151897	     -0.38700850	     -0.08158429	      0.05745855	     -0.05502466	      0.70409284	     -0.08069094	      0.01784101	     -0.00552200	      0.88039392	      0.00182746	      0.00727481	      0.01904558
      2.56623167	      2.33196248	     -0.08617567	     -0.17873826	      2.34780389	      1.13146508	      0.50046143	      0.02952702	     -0.01587715	      0.36767862	     -0.19982091	      0.33633406	      0.03324150	      0.02125079	     -0.39539351	      0.36387473	     -0.03721655	     -0.20216469	     -0.40831763	     -0.09889458	      0.04874976	     -0.05584679	      0.73940360	     -0.11441547	     -0.01469168	     -0.01729358	      0.95331142	      0.00398224	     -0.00198418	      0.01116816
      2.59956467	      2.32161799	     -0.08652750	     -0.17301296	      2.34880088	      1.13169984	      0.50039361	      0.02277539	      0.00215144	      0.36019317	     -0.20184772	      0.34014012	      0.03395435	      0.00923114	     -0.39173174	      0.35332177	     -0.03676605	     -0.19934214	     -0.40462617	     -0.10389817	      0.05722506	     -0.05684969	      0.65343969	     -0.12206005	      0.04270337	     -0.02253460	      0.79714676	      0.00215978	     -0.00742878	      0.00391526
      2.63289767	      2.32814429	     -0.08241123	     -0.18988025	      2.35004934	      1.13166501	      0.50267440	      0.01874591	     -0.00462423	      0.37207794	     -0.19621890	      0.36746788	      0.03357341	      0.00727768	     -0.39346455	      0.38089552	     -0.03696728	     -0.18704912	     -0.42292959	     -0.09264769	      0.00842334	     -0.05724623	      0.74026040	     -0.09845277	      0.00833082	     -0.01601725	      0.94151151	     -0.00283827	      0.01495068	      0.01354861
      2.66623067	      2.34727200	     -0.07998856	     -0.18692265	      2.34968456	      1.13175542	      0.50445738	      0.02191943	     -0.01491038	      0.36562334	     -0.20251132	      0.36862374	      0.03283084	      0.00843684	     -0.40013828	      0.38628343	     -0.03773240	     -0.17367447	     -0.43260224	     -0.07132149	      0.03207256	     -0.05758658	      0.63329007	     -0.04935961	      0.07556350	     -0.01323613	      0.78567717	     -0.01127057	     -0.02024635	      0.02990959
      2.69956367	      2.35532820	     -0.07441275	     -0.19594397	      2.34939391	      1.13154212	      0.50676977	      0.02060669	     -0.02842866	      0.37005072	     -0.19556844	      0.39235070	      0.03111571	      0.01499383	     -0.43394343	      0.39751783	     -0.03882129	     -0.15841651	     -0.43048854	     -0.05239982	      0.00414635	     -0.05726518	      0.71476672	     -0.01633198	      0.05176258	      0.02185336	      0.84734551	     -0.00471947	      0.02287378	      0.02426435
      2.73289667	      2.33994432	     -0.07683216	     -0.19303403	      2.34856842	      1.13169612	      0.50701778	      0.01920612	     -0.00978321	      0.37431285	     -0.20335547	      0.39515918	      0.03267049	      0.01099984	     -0.43561121	      0.38715284	     -0.03757671	     -0.15812252	     -0.42910909	     -0.04332735	      0.02779607	     -0.05723140	      0.66121391	      0.00533183	      0.05845189	      0.00698119	      0.80410153	      0.00985984	     -0.02045043	      0.00970328
      2.76622967	      2.33316699	     -0.07951001	     -0.19159643	      2.34877965	      1.13174306	      0.50633099	      0.02326707	     -0.01430269	      0.37337094	     -0.19995551	      0.39133729	      0.03202395	      0.00617541	     -0.42230707	      0.39120215	     -0.03805302	     -0.16410824	     -0.46144249	     -0.04616273	      0.04109953	     -0.05677066	      0.66398990	     -0.01338939	      0.04863669	      0.01121790	      0.72634200	      0.00920267	      0.01639888	     -0.00127594
      2.79956267	      2.32358827	     -0.07044141	     -0.19891639	      2.34890834	      1.13172254	      0.50637951	      0.01154788	     -0.02018387	      0.38444176	     -0.20154038	      0.40804734	      0.03155859	      0.01734026	     -0.44652288	      0.39834536	     -0.03820854	     -0.15862875	     -0.47321657	     -0.05750306	      0.03613458	     -0.05606751	      0.71973408	     -0.06324320	     -0.00138143	      0.01928561	      0.76998738	      0.00193029	     -0.00798786	      0.01512364
      2.83289567	      2.31143161	     -0.06927805	     -0.19320648	      2.34849566	      1.13192108	      0.50524428	      0.00829912	     -0.01438072	      0.37991810	     -0.20082352	      0.40517297	      0.03197780	      0.02156179	     -0.46080258	      0.38154909	     -0.03772328	     -0.16395610	     -0.45233058	     -0.05795223	      0.06580034	     -0.05491333	      0.61362228	     -0.10257698	      0.01352826	     -0.01988265	      0.61967745	     -0.01085781	     -0.00410985	      0.02932323
      2.86622867	      2.31363200	     -0.07888170	     -0.20626912	      2.34921761	      1.13212095	      0.50441944	      0.02006942	     -0.00954949	      0.39492860	     -0.19371434	      0.41142388	      0.03153685	      0.01642692	     -0.45243269	      0.39998242	     -0.03745435	     -0.18283400	     -0.45794906	     -0.03053850	      0.00301242	     -0.05333018	      0.73720707	     -0.13224365	     -0.03554224	     -0.00690753	      0.71417797	     -0.01202034	      0.01383551	      0.02778875
      2.89956167	      2.32684980	     -0.07730289	     -0.20038738	      2.34763953	      1.13230798	      0.50417037	      0.01855122	     -0.00757344	      0.39420489	     -0.20060912	      0.39462366	      0.03090174	      0.03028536	     -0.44982075	      0.39940972	     -0.03758802	     -0.18414283	     -0.46062444	      0.00658402	      0.02308828	     -0.05122447	      0.57640823	     -0.14202147	      0.01690595	     -0.01275604	      0.56911925	      0.00596682	     -0.02191948	      0.01885464
      2.93289467	      2.34545833	     -0.06532385	     -0.20621568	      2.34542426	      1.13190320	      0.50610111	      0.01058251	     -0.01876010	      0.39726720	     -0.19518356	      0.39960829	      0.02947669	      0.06063220	     -0.47789588	      0.41270996	     -0.03816048	     -0.16869187	     -0.45695234	      0.05304976	     -0.04609891	     -0.04849633	      0.70684312	     -0.13807547	     -0.01017606	     -0.01444549	      0.65509504	      0.01385775	      0.02135397	      0.01270803
      2.96622767	      2.35749878	     -0.06308084	     -0.20075079	      2.34317598	      1.13201786	      0.50675374	      0.01425873	     -0.01921333	      0.39706592	     -0.20614789	      0.38394794	      0.02860622	      0.07657232	     -0.47378174	      0.40769743	     -0.03838262	     -0.16514517	     -0.43818144	      0.09811350	     -0.03019744	     -0.04567970	      0.59338191	     -0.13202742	      0.02193347	      0.00803899	      0.54429186	     -0.00075102	     -0.01141869	      0.01599591
      2.99956067	      2.35499653	     -0.06849625	     -0.20814155	      2.34317049	      1.13199351	      0.50740414	      0.02434662	     -0.01561859	      0.39768602	     -0.19201307	      0.38754197	      0.02789109	      0.07712605	     -0.46007455	      0.41985911	     -0.03838188	     -0.17436643	     -0.43323342	      0.13462578	     -0.06357670	     -0.04216905	      0.64607508	     -0.13613501	     -0.03117619	      0.00786779	      0.58326667	     -0.01302259	      0.00034440	      0.01316255
      3.03289367	      2.33648331	     -0.06244976	     -0.21230499	      2.34303056	      1.13219074	      0.50781091	      0.01068654	     -0.00649853	      0.40613541	     -0.19755446	      0.39739651	      0.02816041	      0.08514539	     -0.45597540	      0.41872394	     -0.03797902	     -0.17199793	     -0.41751187	      0.15211014	     -0.05821906	     -0.03851511	      0.64226919	     -0.17376212	     -0.05884408	      0.01167478	      0.51281752	      0.00439025	      0.01425396	      0.02387952
      3.06622667	      2.31605384	     -0.05706939	     -0.20769152	      2.34343297	      1.13198055	      0.50689819	     -0.00501265	     -0.00082148	      0.39636546	     -0.19129554	      0.39730472	      0.02854401	      0.08559206	     -0.44759059	      0.40833150	     -0.03783649	     -0.17230022	     -0.40934322	      0.16610011	     -0.04075160	     -0.03396781	      0.60092736	     -0.23372540	     -0.11189351	      0.01514042	      0.49421991	      0.02030512	     -0.01818557	      0.02629677
      3.09955967	      2.30376023	     -0.06152882	     -0.20860010	      2.34449519	      1.13185601	      0.50499959	     -0.00431395	      0.00419777	      0.40158303	     -0.19674807	      0.39570374	      0.02845509	      0.07010061	     -0.42723860	      0.40750864	     -0.03784075	     -0.18304654	     -0.40888185	      0.20184333	     -0.06903526	     -0.02799266	      0.69493152	     -0.29855150	     -0.16147931	      0.00846883	      0.49488928	     -0.00486598	      0.00655376	      0.02231189
      3.13289267	      2.29942970	     -0.06003002	     -0.19929858	      2.34450723	      1.13158212	      0.50320487	     -0.01088380	      0.00503245	      0.39080870	     -0.19573677	      0.38459156	      0.02895301	      0.06128339	     -0.42071485	      0.38938875	     -0.03783318	     -0.18183206	     -0.38542462	      0.25266004	     -0.05072974	     -0.01500315	      0.56114714	     -0.36525799	     -0.17581561	      0.00680617	      0.43469755	     -0.01846218	      0.00485360	      0.00809527
      3.16622567	      2.31094480	     -0.05527299	     -0.20550048	      2.34429529	      1.13104319	      0.50303448	     -0.02102275	      0.00779337	      0.39514529	     -0.19327765	      0.38985950	      0.02912089	      0.05874545	     -0.42289778	      0.39407853	     -0.03785311	     -0.17037758	     -0.36631208	      0.32261105	     -0.14425475	      0.02237394	      0.69809621	     -0.42253931	     -0.20718339	     -0.02233398	      0.51384473	     -0.00510311	     -0.01491456	      0.00758925
      3.19955867	      2.34041718	     -0.05332954	     -0.19832222	      2.34335082	      1.13061331	      0.50215983	     -0.01625447	     -0.02348827	      0.38421677	     -0.19558918	      0.36589087	      0.02773805	      0.05354653	     -0.39364481	      0.38827966	     -0.03916509	     -0.15826359	     -0.35011051	      0.41351218	     -0.13077350	      0.02956724	      0.53142922	     -0.46734512	     -0.19232124	      0.00953135	      0.41806389	      0.00877998	      0.02204380	      0.01801624
      3.23289167	      2.34910634	     -0.05445796	     -0.20601670	      2.34253643	      1.12979407	      0.50278451	     -0.01124898	     -0.02090285	      0.38538224	     -0.18400846	      0.37191687	      0.02796490	      0.04661042	     -0.38355958	      0.39115281	     -0.03937997	     -0.14804624	     -0.33005643	      0.50028806	     -0.22574164	      0.03501275	      0.68238802	     -0.50012281	     -0.24206335	     -0.00070937	      0.53558460	      0.00525720	     -0.02389455	      0.02315709
      3.26622467	      2.33286112	     -0.04928512	     -0.19809048	      2.34053078	      1.12933789	      0.50277310	     -0.01687956	     -0.01958537	      0.37959208	     -0.18519166	      0.36731112	      0.02801686	      0.04605707	     -0.37375940	      0.36198834	     -0.03943834	     -0.13270948	     -0.29431835	      0.56665949	     -0.18395426	      0.03898210	      0.53766357	     -0.53982324	     -0.24735353	      0.00605542	      0.42540737	      0.00091924	      0.02561975	      0.01988423
      3.29955767	      2.31363313	     -0.04821161	     -0.19947540	      2.34020138	      1.12852123	      0.50215930	     -0.02209958	     -0.01165594	      0.37658603	     -0.17135870	      0.36841479	      0.02839547	      0.03832512	     -0.34500639	      0.35542126	     -0.03944888	     -0.12776479	     -0.30288924	      0.60550126	     -0.21942274	      0.04167210	      0.66690493	     -0.59293835	     -0.32915755	     -0.00618209	      0.54049363	     -0.00005053	     -0.02545360	      0.00937046
      3.33289067	      2.29852816	     -0.05180687	     -0.19288680	      2.34038335	      1.12811413	      0.49976902	     -0.02083070	     -0.01698678	      0.37339647	     -0.17101797	      0.35399279	      0.02828268	      0.02422034	     -0.30590686	      0.33623728	     -0.03986664	     -0.13279327	     -0.29882679	      0.63256846	     -0.17301657	      0.04396293	      0.59525861	     -0.66262690	     -0.34922363	      0.01818143	      0.44430433	      0.00065941	      0.02501024	      0.00701347
      3.36622367	      2.28601852	     -0.05652135	     -0.19339101	      2.34095223	      1.12729796	      0.49795813	     -0.02335622	     -0.00015505	      0.36678634	     -0.15149992	      0.35794482	      0.03007599	      0.01303313	     -0.30762115	      0.31711619	     -0.03918191	     -0.13979934	     -0.26258699	      0.65864163	     -0.20599720	      0.04543623	      0.63150000	     -0.74248781	     -0.39370534	     -0.00562953	      0.54307470	      0.00103453	     -0.02839812	      0.00913133
      3.39955667	      2.30305091	     -0.06174149	     -0.20007121	      2.34127719	      1.12660340	      0.49665777	     -0.01287626	     -0.01159585	      0.36733174	     -0.13194883	      0.35520037	      0.03012668	      0.00850552	     -0.29414157	      0.31670962	     -0.03937203	     -0.14612247	     -0.23945587	      0.71114064	     -0.23491315	      0.04717105	      0.62084173	     -0.81886734	     -0.39290734	     -0.01382205	      0.52318764	     -0.01104200	      0.02672485	      0.01299211
      3.43288967	      2.33338918	     -0.06004314	     -0.20247049	      2.33950401	      1.12563743	      0.49582729	     -0.00573347	     -0.03227037	      0.36343134	     -0.11307581	      0.33373327	      0.02684552	      0.01937021	     -0.25565360	      0.31545695	     -0.04123237	     -0.14156780	     -0.22592357	      0.78542229	     -0.25529127	      0.04870269	      0.56658834	     -0.88654694	     -0.39272912	     -0.00703209	      0.54973507	     -0.01201362	     -0.02346010	      0.02009462
      3.46622267	      2.32600857	     -0.05850889	     -0.19976293	      2.33544618	      1.12428722	      0.49563975	     -0.00228736	     -0.02198367	      0.36689279	     -0.11047846	      0.32242299	      0.02921326	      0.03590799	     -0.25010314	      0.29162779	     -0.04031951	     -0.13494442	     -0.19781065	      0.87630232	     -0.28570931	      0.05003641	      0.63593630	     -0.93927716	     -0.41532572	     -0.01210714	      0.62598010	     -0.00439798	      0.02161177	      0.03205821
      3.49955567	      2.31400343	     -0.06056376	     -0.18611117	      2.33114880	      1.12284468	      0.49478157	      0.00842615	     -0.02057071	      0.35716051	     -0.10463497	      0.29897418	      0.02955191	      0.04929650	     -0.24464161	      0.26361717	     -0.04072071	     -0.13469691	     -0.19917875	      0.96789131	     -0.23343936	      0.05107075	      0.53472341	     -0.98332951	     -0.42234397	      0.00378025	      0.54125684	      0.00872388	     -0.01332516	      0.02244408
      3.53288867	      2.30248013	     -0.06482100	     -0.18541291	      2.32820931	      1.12159724	      0.49356813	      0.02037428	     -0.02222053	      0.36346429	     -0.09950014	      0.28436000	      0.02902427	      0.05748055	     -0.22168229	      0.25468953	     -0.04132312	     -0.14098443	     -0.20963704	      1.03816509	     -0.24909172	      0.05198192	      0.67042352	     -1.03298822	     -0.50665622	      0.01308971	      0.67378254	      0.01466220	      0.00045062	      0.00988552
      3.56622167	      2.28546948	     -0.06452269	     -0.17297924	      2.32557058	      1.12070128	      0.49147199	      0.01503963	      0.00161773	      0.35516985	     -0.09668474	      0.25898885	      0.03066295	      0.06720631	     -0.19809738	      0.22034246	     -0.04077673	     -0.14449034	     -0.17390859	      1.07549486	     -0.22604900	      0.05180039	      0.52279653	     -1.09411164	     -0.47271974	      0.01196554	      0.53785587	      0.00932916	      0.00833217	      0.00871199
      3.59955467	      2.29658265	     -0.06487469	     -0.18177426	      2.32637829	      1.11996663	      0.49036660	      0.00867828	      0.00661147	      0.36011882	     -0.08700596	      0.25894010	      0.03109031	      0.07062643	     -0.19584763	      0.23447325	     -0.04069784	     -0.15406585	     -0.17184512	      1.08857848	     -0.30038710	      0.05148763	      0.61473492	     -1.16412267	     -0.51385115	     -0.00362742	      0.71390911	      0.00271448	     -0.01585748	      0.02673187
      3.63288767	      2.33375246	     -0.07099589	     -0.17687731	      2.32800465	      1.11922590	      0.48776919	      0.02148431	     -0.03291907	      0.34821937	     -0.08294130	      0.23036635	      0.02880934	      0.06155604	     -0.17500540	      0.24175095	     -0.04268309	     -0.17218390	     -0.16042972	      1.10804145	     -0.27538362	      0.05099625	      0.50731473	     -1.22187328	     -0.48991227	      0.00003606	      0.57646194	     -0.01237924	      0.02113150	      0.03833133
      3.66622067	      2.32998100	     -0.07761001	     -0.17219206	      2.32886230	      1.11819684	      0.48652867	      0.02197627	     -0.01788984	      0.33848758	     -0.07892478	      0.22550189	      0.03238461	      0.05298041	     -0.18214185	      0.22874090	     -0.04146320	     -0.18492774	     -0.11192144	      1.13654950	     -0.31061313	      0.05019226	      0.56503906	     -1.27485430	     -0.50945811	     -0.00287349	      0.67484639	     -0.00874409	     -0.01913821	      0.02905500
      3.69955367	      2.32495163	     -0.07495505	     -0.16620873	      2.32899887	      1.11689000	      0.48725719	      0.01771267	     -0.01861869	      0.32885374	     -0.07864162	      0.21655909	      0.03204516	      0.05569455	     -0.16595133	      0.23316320	     -0.04157127	     -0.18172019	     -0.12185687	      1.18982781	     -0.27629794	      0.04954245	      0.51084209	     -1.32061483	     -0.51378920	     -0.00023426	      0.64709608	      0.00221466	      0.01024684	      0.00730032
      3.73288667	      2.32324875	     -0.06927853	     -0.14689987	      2.32804831	      1.11494748	      0.48845042	      0.01292648	     -0.01453918	      0.29102686	     -0.06794481	      0.18731021	      0.03176310	      0.06171627	     -0.12730427	      0.22725059	     -0.04220011	     -0.17018480	     -0.14181539	      1.26304747	     -0.26908908	      0.04875989	      0.52152564	     -1.35373094	     -0.49261697	      0.00380576	      0.58322557	      0.00142110	      0.00534198	      0.00517008
      3.76621967	      2.31035997	     -0.06589878	     -0.14003256	      2.32793584	      1.11320578	      0.49053924	      0.00831758	      0.00221504	      0.27781307	     -0.07557023	      0.19339011	      0.03277503	      0.06315174	     -0.14106313	      0.21789280	     -0.04187222	     -0.15886426	     -0.10800313	      1.34217241	     -0.26462302	      0.04772755	      0.52322575	     -1.39041721	     -0.51564416	     -0.00074766	      0.69795048	      0.00219762	     -0.01834464	      0.02662715
      3.79955267	      2.31337264	     -0.06660181	     -0.14000699	      2.33019494	      1.11175316	      0.49223638	      0.00756067	      0.01237384	      0.26481395	     -0.06705826	      0.20061057	      0.03327598	      0.05314642	     -0.14002633	      0.23304113	     -0.04195697	     -0.15529595	     -0.10925820	      1.40833463	     -0.26371156	      0.04647435	      0.45899678	     -1.44064285	     -0.43859599	      0.00200678	      0.50836662	     -0.00085369	      0.01314547	      0.02273740
      3.83288567	      2.33104848	     -0.06892263	     -0.14362461	      2.33285156	      1.11070905	      0.49180513	      0.00502006	     -0.00484966	      0.25984588	     -0.06242019	      0.19080434	      0.03239336	      0.03555157	     -0.09189790	      0.24927071	     -0.04282117	     -0.15570881	     -0.10254915	      1.43802698	     -0.28568665	      0.04474581	      0.52129097	     -1.50688045	     -0.48866685	     -0.01004808	      0.68960568	      0.01727778	     -0.00605357	      0.01529352
      3.86621867	      2.33506404	     -0.06906240	     -0.13679892	      2.33528432	      1.10979015	      0.49071796	     -0.00361583	     -0.00064778	      0.24780715	     -0.06180964	      0.19717321	      0.03351891	      0.01975893	     -0.12918956	      0.24907868	     -0.04280865	     -0.15530087	     -0.10618420	      1.44459029	     -0.26932938	      0.04239122	      0.41239268	     -1.57063111	     -0.40324667	     -0.01607392	      0.45623795	      0.00838725	      0.00182162	      0.00349300
      3.89955167	      2.33567667	     -0.07171226	     -0.12586526	      2.33540310	      1.10930577	      0.48793974	     -0.00633629	     -0.00164204	      0.23642574	     -0.06627605	      0.17543061	      0.03477187	      0.00286816	     -0.10426206	      0.22769212	     -0.04201835	     -0.15637288	     -0.08892989	      1.43971836	     -0.29919836	      0.03969376	      0.50732568	     -1.61533860	     -0.45043980	     -0.01706998	      0.62492484	     -0.01180224	     -0.00068112	      0.01144848
      3.93288467	      2.32519494	     -0.07046787	     -0.12056026	      2.33490236	      1.10896914	      0.48649279	     -0.01354688	      0.01690928	      0.23478940	     -0.06195288	      0.17168834	      0.03557955	     -0.00444251	     -0.11123725	      0.21676882	     -0.04278995	     -0.15186813	     -0.10854933	      1.44511297	     -0.27891286	      0.03690097	      0.38638739	     -1.64729579	     -0.37616019	     -0.01204816	      0.43468507	     -0.02041219	     -0.00101910	      0.00131763
      3.96621767	      2.31771983	     -0.06901201	     -0.11860944	      2.33268479	      1.10871829	      0.48510067	     -0.01596963	      0.02174965	      0.23152210	     -0.04506828	      0.16222486	      0.03644845	     -0.00545081	     -0.10062182	      0.19493447	     -0.04285223	     -0.14425944	     -0.09474309	      1.46659054	     -0.30453404	      0.03369378	      0.47862574	     -1.66344071	     -0.40136844	     -0.00946629	      0.52577244	      0.00062232	      0.00478694	      0.00413555
      3.99955067	      2.32044205	     -0.06972703	     -0.11743807	      2.32978871	      1.10828774	      0.48382581	     -0.00932832	      0.01949191	      0.23564116	     -0.03424061	      0.15442175	      0.03667865	     -0.00351589	     -0.10872019	      0.17863560	     -0.04355253	     -0.13909704	     -0.09774027	      1.51313001	     -0.27822316	      0.03057539	      0.39529667	     -1.67043210	     -0.35591644	      0.00616966	      0.41196079	      0.00974354	     -0.01112496	      0.01195559
      4.03288367	      2.32724259	     -0.06937824	     -0.11235359	      2.32606969	      1.10771572	      0.48175228	     -0.00394579	      0.01886657	      0.23197774	     -0.01747804	      0.13222131	      0.03606347	      0.00247829	     -0.09501863	      0.15704646	     -0.04444774	     -0.13535929	     -0.10522353	      1.56167581	     -0.30099160	      0.02685221	      0.44452795	     -1.68313819	     -0.33154002	      0.00793978	      0.42266036	      0.00674124	      0.01790622	      0.02420640
      4.06621667	      2.33030572	     -0.06498757	     -0.10913233	      2.32265598	      1.10715348	      0.47920724	     -0.01106682	      0.02573953	      0.23954957	     -0.01092740	      0.11986569	      0.03776085	      0.01405364	     -0.10752384	      0.13017759	     -0.04354767	     -0.13166983	     -0.09289979	      1.59159189	     -0.30431469	      0.02174059	      0.40499702	     -1.72145711	     -0.28731036	      0.00940085	      0.41187524	      0.01029868	     -0.02064459	      0.02773209
      4.09954967	      2.34336671	     -0.06389824	     -0.10268713	      2.32075298	      1.10662212	      0.47566951	     -0.01435524	      0.00657294	      0.23561642	      0.00332569	      0.09561685	      0.03622859	      0.01915037	     -0.09536352	      0.11324890	     -0.04531000	     -0.13955781	     -0.10776513	      1.59814188	     -0.29308472	      0.01206564	      0.40616206	     -1.77452907	     -0.25455277	      0.00377026	      0.33368627	      0.01083902	      0.01997612	      0.02210405
      4.13288267	      2.33069989	     -0.07173819	     -0.10174649	      2.32046638	      1.10644017	      0.47241238	     -0.01303100	      0.02305685	      0.24282355	      0.00597606	      0.09447408	      0.03796560	      0.01518009	     -0.10682583	      0.09259469	     -0.04425723	     -0.16017403	     -0.09457231	      1.59302556	     -0.31199777	     -0.01555664	      0.44628613	     -1.82215761	     -0.25320371	     -0.01859769	      0.38155192	      0.00082090	     -0.01370285	      0.02729778
      4.16621567	      2.32653183	     -0.07776138	     -0.09744160	      2.32094576	      1.10621018	      0.47051571	     -0.00963214	      0.02480709	      0.23553646	      0.01625192	      0.08626867	      0.03741544	      0.01437036	     -0.09578955	      0.08687542	     -0.04519449	     -0.17926515	     -0.11389689	      1.57968871	     -0.28515746	     -0.01983178	      0.35273112	     -1.85651233	     -0.22207417	     -0.00615962	      0.26607067	     -0.01374707	      0.00468360	      0.02753671
      4.19954867	      2.32712277	     -0.07313452	     -0.10237466	      2.32098691	      1.10627317	      0.47111715	     -0.01654884	      0.02494926	      0.23876792	      0.01699158	      0.09589181	      0.03865602	      0.02951212	     -0.10091487	      0.08610583	     -0.04422987	     -0.18118158	     -0.09189441	      1.57169176	     -0.33514523	     -0.02587700	      0.48546371	     -1.86593237	     -0.24658769	     -0.00907360	      0.33865728	     -0.01456310	      0.00592901	      0.03462813
      4.23288167	      2.33448671	     -0.06856792	     -0.10032830	      2.32115027	      1.10596615	      0.47322914	     -0.01982006	      0.02325912	      0.22849570	      0.02245328	      0.09849775	      0.03798134	      0.04585313	     -0.10123216	      0.09821370	     -0.04527953	     -0.18042652	     -0.11047954	      1.57772495	     -0.29629826	     -0.02783030	      0.30681297	     -1.85233211	     -0.20051428	     -0.00923833	      0.21056806	     -0.00211741	     -0.01745577	      0.01921806
      4.26621467	      2.33991253	     -0.06995022	     -0.10128274	      2.32131332	      1.10575223	      0.47540052	     -0.01086285	      0.02634206	      0.22561608	      0.01441509	      0.10214957	      0.03820954	      0.05417971	     -0.09232876	      0.10549894	     -0.04480195	     -0.18318381	     -0.09413566	      1.60784065	     -0.36164383	     -0.02937790	      0.50111686	     -1.82091311	     -0.22370885	      0.00062494	      0.32234949	     -0.00248996	      0.01778075	      0.02058253
      4.29954767	      2.34440134	     -0.06856252	     -0.09361691	      2.32210947	      1.10505173	      0.47781819	     -0.00896877	      0.02424155	      0.21103583	      0.01050310	      0.10411265	      0.03802828	      0.06194698	     -0.10324247	      0.11344193	     -0.04520540	     -0.18196169	     -0.10016970	      1.62876126	     -0.28822160	     -0.03038359	      0.29119261	     -1.80915659	     -0.16705661	     -0.00064416	      0.16782273	      0.01313478	     -0.00576991	      0.00828348
      4.33288067	      2.34466653	     -0.06317162	     -0.09682178	      2.32382925	      1.10457199	      0.48002940	     -0.01732628	      0.02769208	      0.20860673	      0.00409283	      0.11327237	      0.03783117	      0.06794006	     -0.09437273	      0.13189836	     -0.04514664	     -0.17614035	     -0.10267825	      1.64235692	     -0.34155225	     -0.03104681	      0.51553363	     -1.82617864	     -0.19706933	      0.01859699	      0.32167427	      0.01794903	     -0.00483255	      0.01608568
      4.36621367	      2.34152986	     -0.06376810	     -0.09032878	      2.32626477	      1.10384905	      0.48075355	     -0.02093996	      0.02746031	      0.19758433	      0.00075680	      0.11430209	      0.03856769	      0.06038424	     -0.09670042	      0.13481792	     -0.04442174	     -0.17813780	     -0.09140514	      1.64175001	     -0.25007319	     -0.03181407	      0.30709596	     -1.85872172	     -0.13324324	     -0.01430665	      0.13798380	      0.00497247	      0.01402189	      0.00893630
      4.39954667	      2.34547064	     -0.06943966	     -0.09571526	      2.32972184	      1.10357181	      0.48081900	     -0.02036079	      0.03135416	      0.19603981	      0.00017530	      0.12282244	      0.03852496	      0.04137427	     -0.09567614	      0.15826720	     -0.04459501	     -0.18630111	     -0.10217014	      1.64183178	     -0.30680437	     -0.03204441	      0.51914830	     -1.89447004	     -0.16795429	     -0.00191311	      0.32967624	     -0.01579333	     -0.01987298	      0.02004091
      4.43287967	      2.35391894	     -0.07141009	     -0.09096686	      2.33160946	      1.10324738	      0.48013506	     -0.02354911	      0.02123691	      0.19157238	     -0.00466628	      0.11646515	      0.03778478	      0.02565446	     -0.09946654	      0.16275543	     -0.04523826	     -0.18638790	     -0.09782556	      1.63173068	     -0.23391694	     -0.03245223	      0.33200871	     -1.92212602	     -0.09895314	     -0.01141584	      0.12870136	     -0.01068790	      0.02210517	      0.01202357
      4.46621267	      2.35094681	     -0.07210782	     -0.09177055	      2.33173750	      1.10339638	      0.48001214	     -0.02500333	      0.03612746	      0.19075191	     -0.00433120	      0.11332470	      0.03955184	      0.01460324	     -0.09354347	      0.16431064	     -0.04353276	     -0.17927597	     -0.09373181	      1.63803658	     -0.29771933	     -0.03247925	      0.50375790	     -1.91455405	     -0.14052928	     -0.01788150	      0.33913993	     -0.00753121	     -0.01814656	      0.01732861
      4.49954567	      2.36290757	     -0.06844585	     -0.08979312	      2.33018499	      1.10351109	      0.48049567	     -0.02145224	      0.01632089	      0.19429742	     -0.00799075	      0.10573906	      0.03767804	      0.01249137	     -0.10358465	      0.16499997	     -0.04540824	     -0.16199188	     -0.09681200	      1.65067970	     -0.23416094	     -0.03218792	      0.35906234	     -1.88344425	     -0.09170899	     -0.00989223	      0.13302009	     -0.00535292	      0.01005681	      0.00533730
      4.53287867	      2.34541142	     -0.06264347	     -0.09107951	      2.32748038	      1.10395034	      0.48136646	     -0.02385679	      0.03766040	      0.19766485	     -0.00246953	      0.10320067	      0.03953952	      0.01660098	     -0.09651632	      0.15664575	     -0.04386590	     -0.14112271	     -0.10040775	      1.66668317	     -0.27784424	     -0.03179044	      0.49421900	     -1.84182973	     -0.14550252	     -0.00154535	      0.32283033	     -0.00194548	     -0.00063069	      0.01176773
      4.56621167	      2.35326970	     -0.05828015	     -0.09188912	      2.32532139	      1.10429404	      0.48112878	     -0.02391784	      0.02201040	      0.20758709	     -0.00399645	      0.09627748	      0.03781563	      0.01778728	     -0.10244826	      0.15047244	     -0.04539574	     -0.12562049	     -0.09650968	      1.66936705	     -0.22538987	     -0.03162507	      0.38384315	     -1.81595245	     -0.10592067	      0.00279037	      0.16144842	      0.01289160	     -0.00631545	      0.01057656
      4.59954467	      2.34757023	     -0.06387968	     -0.09422757	      2.32467425	      1.10465773	      0.47959130	     -0.01809572	      0.02870246	      0.21094729	      0.00714359	      0.09416146	      0.03825355	      0.00649929	     -0.10589398	      0.14531646	     -0.04513413	     -0.12906504	     -0.10366505	      1.66694478	     -0.24957404	     -0.03138985	      0.48774084	     -1.81158440	     -0.13343700	      0.00181089	      0.29616081	      0.01477398	      0.00021871	      0.01853832
      4.63287767	      2.35003262	     -0.06684603	     -0.09479645	      2.32431707	      1.10479735	      0.47712680	     -0.01987395	      0.02853641	      0.22412695	      0.00371159	      0.08538148	      0.03805684	     -0.00183237	     -0.09893356	      0.13576874	     -0.04515624	     -0.13518811	     -0.09970342	      1.65147924	     -0.21726347	     -0.03141359	      0.41339910	     -1.83541827	     -0.08069913	      0.00059364	      0.21767657	      0.00791439	      0.00564349	      0.01944311
      4.66621067	      2.35516647	     -0.06622736	     -0.09425802	      2.32442296	      1.10469095	      0.47539839	     -0.02457541	      0.01922930	      0.22325475	      0.01438439	      0.08684357	      0.03792126	     -0.00255590	     -0.12149734	      0.12920150	     -0.04541434	     -0.14049705	     -0.10127522	      1.63927861	     -0.21044970	     -0.03144184	      0.47185178	     -1.86836975	     -0.07420590	     -0.01090431	      0.27732762	     -0.00599146	      0.00038873	      0.02107828
      4.69954367	      2.34654270	     -0.07049957	     -0.09292630	      2.32402299	      1.10454304	      0.47390796	     -0.02207383	      0.02951961	      0.23426179	      0.00648921	      0.07778934	      0.03816011	     -0.00336327	     -0.09237483	      0.11863854	     -0.04518918	     -0.15197885	     -0.10233132	      1.64181808	     -0.18685478	     -0.03127389	      0.46858020	     -1.88895563	     -0.04183277	     -0.01433960	      0.27513647	     -0.01962853	     -0.00787953	      0.02510964
      4.73287667	      2.33750337	     -0.06911527	     -0.09262827	      2.32393583	      1.10422863	      0.47503677	     -0.02074021	      0.02737083	      0.23099972	      0.01606749	      0.09416974	      0.03844405	      0.00921057	     -0.12366939	      0.11512170	     -0.04499348	     -0.15523918	     -0.10580237	      1.65301497	     -0.13888553	     -0.03090535	      0.44425847	     -1.89028802	     -0.02939989	     -0.01462420	      0.25547963	     -0.00860394	      0.01225595	      0.02238306
      4.76620967	      2.34059867	     -0.06424748	     -0.09630249	      2.32300889	      1.10421317	      0.47695346	     -0.02037134	      0.02379360	      0.23872652	      0.00834986	      0.09677061	      0.03791519	      0.02901397	     -0.09713714	      0.11814082	     -0.04526304	     -0.15307275	     -0.10096886	      1.67260105	     -0.14839920	     -0.03060317	      0.53875675	     -1.86569770	     -0.03017540	     -0.01186315	      0.31246634	      0.00341916	     -0.00945820	      0.03014570
      4.79954267	      2.33659698	     -0.06104887	     -0.09483953	      2.32296259	      1.10410293	      0.47994158	     -0.01829775	      0.02943527	      0.23137491	      0.01281363	      0.11400965	      0.03863197	      0.04861464	     -0.11933137	      0.12197867	     -0.04494903	     -0.15318233	     -0.10707281	      1.68259210	     -0.09860493	     -0.03041975	      0.39516714	     -1.82800238	      0.01075827	     -0.00766398	      0.23419931	      0.01037804	     -0.00684769	      0.02067951
      4.83287567	      2.34911931	     -0.05880402	     -0.09898498	      2.32356935	      1.10450598	      0.48173883	     -0.01667425	      0.02101529	      0.23514214	      0.00195550	      0.11821643	      0.03751478	      0.06212324	     -0.09635661	      0.13335358	     -0.04535565	     -0.15749739	     -0.10014423	      1.67626727	     -0.15308560	     -0.03040728	      0.57678033	     -1.79549402	     -0.00774865	      0.01166596	      0.35249393	      0.00948016	      0.01338887	      0.02680618
      4.86620867	      2.34891814	     -0.06000755	     -0.09423421	      2.32567812	      1.10467231	      0.48293574	     -0.01783670	      0.01972558	      0.22618334	     -0.00002414	      0.13149402	      0.03775148	      0.06694017	     -0.12113341	      0.13799532	     -0.04549956	     -0.16862814	     -0.10415768	      1.64152155	     -0.07747120	     -0.03111964	      0.35821919	     -1.78055296	      0.04714939	     -0.00714136	      0.20817496	      0.01353450	     -0.00283138	      0.00893590
      4.89954167	      2.34470497	     -0.06372929	     -0.09711681	      2.32828759	      1.10517908	      0.48285216	     -0.01959661	      0.02651487	      0.22825333	     -0.00910869	      0.13760155	      0.03806745	      0.06251178	     -0.09813522	      0.14624680	     -0.04473669	     -0.18362492	     -0.10025077	      1.60300270	     -0.13700105	     -0.03189370	      0.59476160	     -1.78434935	      0.00941701	      0.00826534	      0.38414167	      0.00309386	     -0.00665449	      0.01535856
      4.93287467	      2.33922368	     -0.06648980	     -0.09255438	      2.33099465	      1.10525837	      0.48308729	     -0.02038687	      0.02007059	      0.22304005	     -0.01214373	      0.14892301	      0.03805732	      0.05695074	     -0.12187737	      0.14921350	     -0.04528873	     -0.19476845	     -0.10273372	      1.56499392	     -0.02519730	     -0.03229159	      0.35865682	     -1.79287409	      0.07051068	     -0.01579458	      0.17535404	     -0.00685745	      0.01501141	      0.00199972
      4.96620767	      2.33850223	     -0.06684310	     -0.09802084	      2.33241944	      1.10552322	      0.48356166	     -0.02332723	      0.02880124	      0.22588836	     -0.01315384	      0.15171521	      0.03843463	      0.05323661	     -0.09763364	      0.16001667	     -0.04436558	     -0.19686357	     -0.10064121	      1.55426914	     -0.08751979	     -0.03286309	      0.59841872	     -1.79452812	      0.03379679	     -0.00068538	      0.40191117	     -0.01878177	     -0.02059461	      0.01712976
      4.99954067	      2.34617428	     -0.06408712	     -0.09626330	      2.33263460	      1.10547597	      0.48473836	     -0.02441509	      0.01828547	      0.22686818	     -0.01442222	      0.15618558	      0.03806557	      0.05442878	     -0.12388080	      0.16491036	     -0.04532421	     -0.18843206	     -0.09964431	      1.55494383	      0.00905048	     -0.03279907	      0.36533373	     -1.78073191	      0.12453770	     -0.01491013	      0.16846016	     -0.00670315	      0.02310900	      0.00867514
      5.03287367	      2.35097718	     -0.06419861	     -0.10044321	      2.33137187	      1.10582762	      0.48551453	     -0.02042308	      0.02824212	      0.23021323	     -0.01039724	      0.14864436	      0.03840291	      0.05178528	     -0.10211457	      0.17119137	     -0.04443233	     -0.17767683	     -0.10088119	      1.57399954	     -0.05965100	     -0.03264339	      0.57678795	     -1.74481904	      0.09300860	     -0.00691360	      0.40885595	      0.00079888	     -0.02280242	      0.02135834
      5.06620667	      2.35578417	     -0.05874692	     -0.09823270	      2.32928067	      1.10624481	      0.48622555	     -0.02049190	      0.01755720	      0.23796428	     -0.01405204	      0.14363790	      0.03816121	      0.05465819	     -0.12187965	      0.16733040	     -0.04540923	     -0.15761500	     -0.09908329	      1.57308179	      0.02663418	     -0.03295438	      0.37276418	     -1.70565450	      0.16363264	     -0.00572430	      0.18323726	      0.01278174	      0.02198127	      0.01104720
      5.09953967	      2.34939096	     -0.05543419	     -0.10103584	      2.32745610	      1.10716616	      0.48587684	     -0.02373474	      0.02749194	      0.24164617	     -0.00553393	      0.13756631	      0.03843186	      0.05123775	     -0.11738881	      0.16502258	     -0.04488978	     -0.14166644	     -0.10312950	      1.55206230	     -0.02736575	     -0.03319152	      0.55173536	     -1.67172604	      0.10973246	      0.01231758	      0.37632896	      0.01246704	     -0.01884422	      0.01991714
      5.13287267	      2.34704473	     -0.05924013	     -0.09960824	      2.32661287	      1.10831066	      0.48378998	     -0.01987544	      0.02385095	      0.25331941	     -0.01123446	      0.12323876	      0.03846583	      0.03545166	     -0.11015898	      0.15763676	     -0.04485357	     -0.13820186	     -0.10248784	      1.50264014	      0.03090483	     -0.03400397	      0.38675691	     -1.64575219	      0.14645326	      0.00694515	      0.19923540	      0.00460424	      0.01368130	      0.01714493
      5.16620567	      2.34586063	     -0.06292418	     -0.10360920	      2.32707632	      1.10950192	      0.48182640	     -0.02163237	      0.02887059	      0.25431248	      0.00183090	      0.12583053	      0.03895593	      0.01890369	     -0.13518438	      0.15937670	     -0.04503785	     -0.13827293	     -0.10432398	      1.44380726	     -0.02406278	     -0.03488721	      0.50445927	     -1.63251037	      0.10385370	      0.00307820	      0.32831038	     -0.00256071	     -0.00729494	      0.02419851
      5.19953867	      2.36100200	     -0.06553702	     -0.10313182	      2.32675664	      1.11058668	      0.47921061	     -0.02206800	      0.01643416	      0.26548394	     -0.00853381	      0.09956139	      0.03647783	      0.00473079	     -0.09209170	      0.15765010	     -0.04641442	     -0.13850189	     -0.10022536	      1.39014783	     -0.01005738	     -0.03557112	      0.40092410	     -1.62191427	      0.13415143	      0.00059579	      0.22435040	     -0.00743476	     -0.00300136	      0.02500896
      5.23287167	      2.35301879	     -0.06710113	     -0.10570700	      2.32713317	      1.11113689	      0.47966519	     -0.02137878	      0.02921040	      0.26147581	      0.00431245	      0.11952124	      0.03902534	      0.00093241	     -0.15084949	      0.16175403	     -0.04452991	     -0.13643625	     -0.10619380	      1.36677896	     -0.03941479	     -0.03589599	      0.44076245	     -1.59850281	      0.11564831	     -0.01412607	      0.28969763	     -0.01547993	      0.01282913	      0.02189225
      5.26620467	      2.36603049	     -0.06441745	     -0.10427945	      2.32553004	      1.11150101	      0.47994266	     -0.01844554	      0.01581942	      0.26913644	     -0.01155083	      0.09596542	      0.03737721	      0.00637819	     -0.09171714	      0.16083951	     -0.04607434	     -0.12876726	     -0.09871241	      1.36850826	     -0.03145740	     -0.03607890	      0.42702194	     -1.56913855	      0.12166313	     -0.00584367	      0.25455415	     -0.00808128	     -0.01484295	      0.02398231
      5.29953767	      2.35208500	     -0.05867562	     -0.10705548	      2.32540321	      1.11144655	      0.48347917	     -0.02012467	      0.02547886	      0.26288581	     -0.00151266	      0.12498577	      0.03815737	      0.02355952	     -0.14210081	      0.16989951	     -0.04577581	     -0.11897454	     -0.10865626	      1.38246776	     -0.01272572	     -0.03582282	      0.39185968	     -1.53507508	      0.11252593	     -0.00154503	      0.24707441	      0.00670766	      0.00220376	      0.01644429
      5.33287067	      2.35375965	     -0.05620140	     -0.11080799	      2.32514666	      1.11160148	      0.48566422	     -0.01740010	      0.02480548	      0.26862032	     -0.01389427	      0.12689617	      0.03802466	      0.03646417	     -0.10917979	      0.17639092	     -0.04521670	     -0.11740021	     -0.09740444	      1.39823186	     -0.03299090	     -0.03578011	      0.45916383	     -1.50201082	      0.09834752	     -0.00026675	      0.28512644	      0.01349536	      0.01119572	      0.02504868
      5.36620367	      2.35618340	     -0.05595365	     -0.11167029	      2.32685640	      1.11165891	      0.48776173	     -0.01691239	      0.02590590	      0.25893842	     -0.00925706	      0.14472288	      0.03879348	      0.04564488	     -0.12914142	      0.18995163	     -0.04541056	     -0.12529924	     -0.10868739	      1.39133562	     -0.01430894	     -0.03588149	      0.34091295	     -1.47987061	      0.11990030	      0.00776404	      0.21193319	      0.01213482	     -0.01230310	      0.01947941
      5.39953667	      2.36242409	     -0.05638095	     -0.11771067	      2.32886796	      1.11218569	      0.48802775	     -0.01928126	      0.02145342	      0.26412316	     -0.02083214	      0.15565622	      0.03822348	      0.05053116	     -0.11716666	      0.19910042	     -0.04507014	     -0.13927492	     -0.09231484	      1.36361377	     -0.07649712	     -0.03613168	      0.47177652	     -1.47019270	      0.07815197	     -0.00594364	      0.32342452	      0.00253366	      0.00314266	      0.02649987
      5.43286967	      2.36282312	     -0.05840010	     -0.11326772	      2.33124209	      1.11255471	      0.48744762	     -0.02300945	      0.01908793	      0.25349485	     -0.02126049	      0.16083188	      0.03856180	      0.05175573	     -0.11948445	      0.20409081	     -0.04504671	     -0.15850096	     -0.10936749	      1.31872307	     -0.04828545	     -0.03650242	      0.29569484	     -1.46919440	      0.10178809	      0.01019302	      0.17325355	     -0.00208388	      0.00951463	      0.01034424
      5.46620267	      2.35514315	     -0.06243166	     -0.11893877	      2.33271275	      1.11317053	      0.48666765	     -0.02230418	      0.02604817	      0.26099564	     -0.03193455	      0.17540149	      0.03876206	      0.05114856	     -0.11854548	      0.20422304	     -0.04467900	     -0.17737985	     -0.09352415	      1.29020173	     -0.13150852	     -0.03695944	      0.47895468	     -1.45899979	      0.01951253	     -0.01061945	      0.34904067	     -0.01265210	     -0.01484334	      0.01474303
      5.49953567	      2.35608647	     -0.06134548	     -0.11222873	      2.33268598	      1.11329248	      0.48647199	     -0.02174048	      0.01465237	      0.25169713	     -0.03323914	      0.17269588	      0.03846678	      0.05836584	     -0.11689448	      0.19970897	     -0.04494763	     -0.18466362	     -0.10755704	      1.27812830	     -0.08046755	     -0.03667925	      0.26416203	     -1.44555997	      0.04020635	      0.01405435	      0.13080043	     -0.01087420	      0.01160261	      0.00299797
      5.53286867	      2.34618125	     -0.05745612	     -0.12081785	      2.33140515	      1.11335393	      0.48766634	     -0.02502175	      0.03140589	      0.26175435	     -0.03704196	      0.18992123	      0.03930742	      0.07082260	     -0.12180091	      0.19892914	     -0.04432596	     -0.18116688	     -0.09767788	      1.30199377	     -0.18811636	     -0.03676998	      0.48884458	     -1.42412477	     -0.04005013	     -0.00851409	      0.35688078	     -0.00680604	     -0.00522235	      0.01629221
      5.56620167	      2.35912870	     -0.05397625	     -0.11455344	      2.32946252	      1.11292563	      0.48831973	     -0.02111564	      0.01559568	      0.25489380	     -0.03593317	      0.17864106	      0.03857064	      0.08107291	     -0.11645897	      0.19367505	     -0.04484344	     -0.17354369	     -0.10755347	      1.33846863	     -0.12391975	     -0.03614669	      0.22557850	     -1.40915771	      0.01409666	      0.01394562	      0.11930110	      0.00414714	     -0.00250615	      0.00817639
      5.59953467	      2.35529809	     -0.05245472	     -0.12371778	      2.32820119	      1.11258021	      0.48911157	     -0.01973590	      0.02456491	      0.26501305	     -0.03384717	      0.19381424	      0.03855159	      0.08466474	     -0.13216237	      0.19433193	     -0.04523512	     -0.16622205	     -0.09768647	      1.38409967	     -0.22464476	     -0.03553282	      0.50262713	     -1.40827499	     -0.05677493	      0.00619919	      0.36601838	      0.00951268	      0.00256789	      0.01977331
      5.63286767	      2.35525587	     -0.05250029	     -0.11453951	      2.32715762	      1.11209352	      0.48804049	     -0.01974831	      0.02125972	      0.26021026	     -0.03407545	      0.17336334	      0.03772868	      0.07920708	     -0.10645250	      0.18157394	     -0.04500223	     -0.16159534	     -0.10815754	      1.40257647	     -0.12929955	     -0.03554428	      0.21265821	     -1.42734076	      0.01555023	      0.00277221	      0.12655980	      0.01685934	      0.00632592	      0.00951573
      5.66620067	      2.34866445	     -0.05340749	     -0.12514257	      2.32812254	      1.11200512	      0.48744913	     -0.02225448	      0.02547888	      0.26927103	     -0.02638892	      0.19388212	      0.03883565	      0.06766083	     -0.13805819	      0.18582789	     -0.04501001	     -0.15837470	     -0.09781984	      1.40783947	     -0.21109026	     -0.03505971	      0.51843359	     -1.45802437	     -0.05813647	     -0.01083340	      0.37415482	      0.00325342	     -0.00539565	      0.02157446
      5.69953367	      2.35589296	     -0.05811700	     -0.11862399	      2.32892126	      1.11198261	      0.48509415	     -0.01973847	      0.01117241	      0.26685400	     -0.02695779	      0.16829233	      0.03648861	      0.04714006	     -0.09757034	      0.18085386	     -0.04616075	     -0.16011167	     -0.10504564	      1.38870338	     -0.10802284	     -0.03533090	      0.23746014	     -1.49036708	      0.01146669	     -0.00578397	      0.12903607	     -0.00718701	     -0.00021165	      0.01568612
      5.73286667	      2.34462810	     -0.06096551	     -0.12996132	      2.33051417	      1.11223895	      0.48504503	     -0.02411800	      0.03304172	      0.27283335	     -0.01600667	      0.19531811	      0.04013994	      0.03134159	     -0.14375625	      0.19052682	     -0.04367727	     -0.15659667	     -0.10006361	      1.37631602	     -0.20972655	     -0.03541574	      0.51072524	     -1.50672018	     -0.04619068	     -0.01782018	      0.38230950	     -0.01643280	     -0.00556257	      0.02899496
      5.76619967	      2.36768767	     -0.06171463	     -0.12402953	      2.32999492	      1.11237035	      0.48390604	     -0.01944586	      0.00559405	      0.27174590	     -0.02328840	      0.16216309	      0.03584781	      0.02002313	     -0.09024141	      0.19112579	     -0.04695283	     -0.14784362	     -0.10125072	      1.36863311	     -0.13011086	     -0.03530734	      0.26319630	     -1.50722614	      0.01526593	     -0.00608384	      0.14870266	     -0.00674139	      0.01137199	      0.02170902
      5.79953267	      2.35745640	     -0.06040487	     -0.13173474	      2.32978090	      1.11234264	      0.48606114	     -0.01981790	      0.02626328	      0.27193484	     -0.01385548	      0.19189812	      0.03914264	      0.01899054	     -0.15646873	      0.20076749	     -0.04424340	     -0.13359180	     -0.09903091	      1.38848671	     -0.22131401	     -0.03513509	      0.49146924	     -1.48893254	     -0.04514432	     -0.01175868	      0.36985200	     -0.00191086	     -0.01249003	      0.02420429
      5.83286567	      2.36386939	     -0.05876484	     -0.12214542	      2.32754889	      1.11208226	      0.48636034	     -0.01378563	      0.01681325	      0.27079001	     -0.02949530	      0.15384934	      0.03649327	      0.01980990	     -0.08041662	      0.19458361	     -0.04683406	     -0.12052038	     -0.10211469	      1.41392719	     -0.15324879	     -0.03485918	      0.29247660	     -1.47384577	     -0.00422828	      0.01824829	      0.18516117	      0.00501738	      0.00796669	      0.01555108
      5.86619867	      2.34757998	     -0.05286043	     -0.12900801	      2.32786072	      1.11160943	      0.48930298	     -0.02022971	      0.03312756	      0.26845972	     -0.02049748	      0.18983724	      0.03939814	      0.02937718	     -0.15385076	      0.20695613	     -0.04406481	     -0.10738785	     -0.10306824	      1.43923539	     -0.20546530	     -0.03440879	      0.47166214	     -1.47494467	     -0.05889012	     -0.00863227	      0.34084231	      0.01143535	      0.00339929	      0.01519813
      5.89953167	      2.36343719	     -0.05286969	     -0.12485601	      2.32831710	      1.11115642	      0.48885306	     -0.01876225	      0.01428614	      0.26914597	     -0.03466522	      0.16248795	      0.03740980	      0.02829196	     -0.09066967	      0.21110559	     -0.04579763	     -0.10905525	     -0.09777569	      1.44826019	     -0.15477440	     -0.03447965	      0.35339998	     -1.49952582	     -0.02334278	      0.01786190	      0.22151213	      0.01371306	     -0.01204383	      0.01460961
      5.93286467	      2.35269735	     -0.05950906	     -0.12975687	      2.33168770	      1.11069122	      0.48945503	     -0.01912741	      0.03402338	      0.26295565	     -0.02416505	      0.19036143	      0.03942533	      0.02078055	     -0.14215113	      0.22775036	     -0.04473133	     -0.12648867	     -0.10419249	      1.44463998	     -0.18256579	     -0.03433935	      0.42962616	     -1.53169645	     -0.02954319	     -0.01184994	      0.32958675	      0.00289450	     -0.00062949	      0.01590503
      5.96619767	      2.37201054	     -0.06253641	     -0.12981425	      2.33398909	      1.11054450	      0.48810974	     -0.01999149	      0.01602353	      0.26660780	     -0.03639456	      0.17517793	      0.03792411	      0.01748345	     -0.10160517	      0.23743031	     -0.04506929	     -0.14236352	     -0.09564777	      1.42372459	     -0.16557096	     -0.03468935	      0.41976014	     -1.56767833	      0.00657222	     -0.01527879	      0.28631747	     -0.00561471	      0.01278493	      0.01864189
      5.99953067	      2.36909740	     -0.06267743	     -0.12933253	      2.33595639	      1.11043759	      0.48849542	     -0.02512974	      0.01962517	      0.25787762	     -0.02700711	      0.18846739	      0.03850668	      0.02358108	     -0.13244371	      0.24447175	     -0.04544411	     -0.15491263	     -0.09944918	      1.40064815	     -0.14379152	     -0.03483745	      0.38569821	     -1.58426710	      0.01639573	     -0.00781698	      0.31758836	     -0.01172636	     -0.01335566	      0.01187754
      6.03286367	      2.36337567	     -0.06392673	     -0.13156443	      2.33589654	      1.11076704	      0.48888742	     -0.02264418	      0.02557588	      0.26653635	     -0.03664378	      0.18880964	      0.03849924	      0.03321248	     -0.11505267	      0.24694541	     -0.04479139	     -0.16518527	     -0.10048463	      1.39046564	     -0.16071240	     -0.03502903	      0.48971349	     -1.56789768	      0.01231435	     -0.00861855	      0.36043121	     -0.01624489	      0.00304137	      0.01709680
      6.06619667	      2.35601912	     -0.05981747	     -0.12546185	      2.33423404	      1.11097594	      0.49003662	     -0.02251662	      0.02419581	      0.25735452	     -0.02942690	      0.18782362	      0.03927503	      0.05321468	     -0.12308923	      0.23510157	     -0.04449367	     -0.16490091	     -0.09714594	      1.38374817	     -0.10458837	     -0.03496292	      0.35021487	     -1.53365870	      0.02283123	     -0.01017658	      0.27731620	     -0.00080197	      0.00785758	      0.01046246
      6.09952967	      2.35922734	     -0.05539526	     -0.13400115	      2.33222009	      1.11149284	      0.49131648	     -0.02168198	      0.02432018	      0.27087740	     -0.03401011	      0.19512055	      0.03824751	      0.07354837	     -0.12076683	      0.24079092	     -0.04531560	     -0.16116829	     -0.10060776	      1.38916410	     -0.17931291	     -0.03490633	      0.53974046	     -1.49557482	     -0.02684456	      0.00571918	      0.42982864	      0.00947511	     -0.01572231	      0.02368824
      6.13286267	      2.36514328	     -0.05462925	     -0.12519822	      2.33007527	      1.11162454	      0.49087008	     -0.01722100	      0.01674178	      0.26132153	     -0.02868377	      0.18093829	      0.03870570	      0.08510039	     -0.11861409	      0.22466988	     -0.04493282	     -0.16210740	     -0.10008533	      1.38649170	     -0.12860804	     -0.03489132	      0.30122597	     -1.47120082	      0.01544244	     -0.00070826	      0.23843793	      0.01406358	      0.01880350	      0.01521142
      6.16619567	      2.36260466	     -0.05618952	     -0.13475047	      2.32944924	      1.11191965	      0.48992374	     -0.01800043	      0.02824137	      0.27593247	     -0.03159640	      0.19404861	      0.03892906	      0.08725640	     -0.13283382	      0.22527503	     -0.04507434	     -0.16759068	     -0.09839820	      1.38219687	     -0.24679053	     -0.03485245	      0.55532398	     -1.47959621	     -0.06145883	      0.01684366	      0.49567205	      0.00694691	     -0.01202234	      0.02683913
      6.19952867	      2.37421490	     -0.05786861	     -0.12236786	      2.32899349	      1.11177932	      0.48695467	     -0.01686122	      0.00380405	      0.26557298	     -0.03078122	      0.16671256	      0.03755246	      0.08154564	     -0.10798490	      0.20773737	     -0.04561683	     -0.17404811	     -0.10537173	      1.36105866	     -0.15871940	     -0.03502446	      0.26348754	     -1.50887620	     -0.00807139	      0.01284430	      0.21108986	      0.00513402	      0.00480185	      0.01015593
      6.23286167	      2.35158033	     -0.06248410	     -0.13323212	      2.33022525	      1.11184999	      0.48586839	     -0.01928794	      0.02444582	      0.27831210	     -0.02915461	      0.20010520	      0.03922402	      0.06993803	     -0.15334835	      0.20430315	     -0.04500211	     -0.18181967	     -0.09543120	      1.35189611	     -0.26516860	     -0.03511435	      0.58228851	     -1.54259220	     -0.11213215	     -0.01337826	      0.51769117	     -0.00559770	      0.00196703	      0.02079322
      6.26619467	      2.34994396	     -0.06631122	     -0.12008285	      2.33004857	      1.11164620	      0.48388251	     -0.01682551	      0.02151138	      0.26800304	     -0.03126923	      0.16685001	      0.03615014	      0.05635496	     -0.08471336	      0.18946177	     -0.04720847	     -0.18426432	     -0.11428669	      1.34380827	     -0.15807348	     -0.03500550	      0.24027926	     -1.56503379	     -0.03173796	      0.00377938	      0.22019264	     -0.01181025	     -0.00486867	      0.01036827
      6.29952767	      2.34385779	     -0.06206787	     -0.13566971	      2.33083106	      1.11172421	      0.48631751	     -0.01921695	      0.02253800	      0.27661387	     -0.02359004	      0.21233113	      0.03875046	      0.05650690	     -0.15314396	      0.20303520	     -0.04477542	     -0.16929814	     -0.10654031	      1.35922511	     -0.25568177	     -0.03478606	      0.58501622	     -1.55617961	     -0.13144093	     -0.02237421	      0.52598769	     -0.01550259	      0.00192997	      0.02773664
      6.33286067	      2.35914173	     -0.05841097	     -0.12558563	      2.32951115	      1.11170721	      0.48699769	     -0.01706621	      0.00669195	      0.26835504	     -0.03043852	      0.17981838	      0.03667011	      0.05453500	     -0.08254816	      0.19631680	     -0.04728797	     -0.15206844	     -0.10845214	      1.37223780	     -0.15447581	     -0.03462309	      0.25875274	     -1.53074804	     -0.04096356	     -0.00267823	      0.23769694	     -0.00063848	     -0.00006327	      0.02013654
      6.36619367	      2.34950535	     -0.05811045	     -0.13795812	      2.33034484	      1.11186981	      0.49026504	     -0.01523789	      0.02567708	      0.27026855	     -0.02111466	      0.22176858	      0.03853257	      0.04984644	     -0.14381037	      0.21586979	     -0.04536084	     -0.13839659	     -0.11853338	      1.39472074	     -0.25742602	     -0.03405091	      0.54213524	     -1.49358975	     -0.11448492	     -0.00593364	      0.52489211	      0.00904670	     -0.00749961	      0.02723850
      6.39952667	      2.35687907	     -0.05875980	     -0.12763221	      2.32981299	      1.11198786	      0.49009912	     -0.00926738	      0.00995306	      0.26568369	     -0.03663036	      0.19449008	      0.03756370	      0.04002155	     -0.08881767	      0.20365475	     -0.04635475	     -0.12950668	     -0.10064515	      1.39717533	     -0.16691349	     -0.03420622	      0.29067956	     -1.47197320	     -0.06176980	      0.01740049	      0.28126955	      0.01673750	      0.01594890	      0.01687236
      6.43285967	      2.34767242	     -0.05787975	     -0.13550562	      2.33206133	      1.11194416	      0.49150908	     -0.01352328	      0.01595892	      0.26150840	     -0.02678589	      0.22529224	      0.03796790	      0.03110083	     -0.13700270	      0.22613780	     -0.04645541	     -0.12510435	     -0.12829201	      1.39186569	     -0.23082307	     -0.03394565	      0.49566729	     -1.47630128	     -0.13832873	      0.00232574	      0.46820609	      0.00933336	     -0.01105087	      0.01577492
      6.46619267	      2.33761547	     -0.05824201	     -0.12825823	      2.33289560	      1.11187266	      0.48975648	     -0.02050938	      0.02075356	      0.26271157	     -0.04442308	      0.20756596	      0.03922244	      0.01884291	     -0.09748967	      0.20905548	     -0.04474605	     -0.12709848	     -0.09313329	      1.37334084	     -0.18024061	     -0.03430662	      0.33742437	     -1.50645461	     -0.11770826	      0.00443885	      0.33196169	     -0.00014295	     -0.00400549	      0.01315652
      6.49952567	      2.33703354	     -0.06343483	     -0.13273924	      2.33601098	      1.11144793	      0.48954054	     -0.01990848	      0.02088401	      0.25502706	     -0.03229456	      0.22320087	      0.03859937	      0.00470980	     -0.12834071	      0.23709092	     -0.04640923	     -0.13929453	     -0.14130804	      1.37106835	     -0.21218604	     -0.03415610	      0.42633638	     -1.53876379	     -0.14872364	     -0.01218357	      0.39436657	     -0.01370224	      0.01401819	      0.01062733
      6.53285867	      2.34191133	     -0.06560196	     -0.12898578	      2.33604472	      1.11114064	      0.48782338	     -0.02046555	      0.01779753	      0.26066423	     -0.04860725	      0.20612746	      0.04008446	     -0.00004699	     -0.10628442	      0.21953168	     -0.04382545	     -0.14569841	     -0.08181966	      1.38018898	     -0.20033451	     -0.03426362	      0.39416155	     -1.56554186	     -0.14307063	     -0.01448019	      0.39237801	     -0.01239167	     -0.01076497	      0.01472417
      6.56619167	      2.35727320	     -0.06469687	     -0.12884947	      2.33655661	      1.11053724	      0.48883688	     -0.01755294	      0.00322677	      0.25149075	     -0.03630588	      0.20433409	      0.03821505	      0.00695617	     -0.11940739	      0.24801146	     -0.04662887	     -0.14787092	     -0.14426532	      1.40533865	     -0.17483676	     -0.03377647	      0.34829089	     -1.56978683	     -0.11352480	     -0.01327586	      0.32971690	     -0.00582754	      0.00029710	      0.00611034
      6.59952467	      2.34782956	     -0.05951308	     -0.12779313	      2.33390107	      1.11042453	      0.48966635	     -0.01959447	      0.01518202	      0.26171012	     -0.04826729	      0.20039889	      0.03976384	      0.02544885	     -0.12433864	      0.22495092	     -0.04440036	     -0.14172717	     -0.07884480	      1.43487127	     -0.18876977	     -0.03358658	      0.46903695	     -1.55129594	     -0.12629427	     -0.01148583	      0.45389800	     -0.00061446	      0.00903855	      0.01652390
      6.63285767	      2.34833360	     -0.05840484	     -0.12135561	      2.33259010	      1.11024901	      0.49091719	     -0.01468331	      0.01573334	      0.25202987	     -0.03640403	      0.18208418	      0.03743376	      0.04039280	     -0.09923495	      0.24087423	     -0.04674727	     -0.14414168	     -0.14994599	      1.44904302	     -0.10078784	     -0.03352103	      0.27509857	     -1.52336550	     -0.05309819	      0.00018966	      0.27992516	      0.00517290	     -0.00963357	      0.00692981
      6.66619067	      2.32950542	     -0.05620993	     -0.12832947	      2.33110856	      1.11081200	      0.49141686	     -0.01605998	      0.02698566	      0.26809209	     -0.04018197	      0.19699326	      0.03934780	      0.05595771	     -0.12735217	      0.22472238	     -0.04514017	     -0.14693866	     -0.09084723	      1.44100308	     -0.13833914	     -0.03334132	      0.54272418	     -1.50426515	     -0.11538308	      0.01603797	      0.50837869	      0.01241326	      0.00407574	      0.02544204
      6.69952367	      2.34301378	     -0.05982985	     -0.11923501	      2.33121651	      1.11112639	      0.49002197	     -0.00979685	      0.00727011	      0.25734390	     -0.02948612	      0.16810572	      0.03780028	      0.05938035	     -0.09539277	      0.23281122	     -0.04632904	     -0.16147494	     -0.14230673	      1.40585170	     -0.01802698	     -0.03398470	      0.23883074	     -1.49295322	     -0.02206559	      0.00694530	      0.21524960	      0.01219670	      0.00475245	      0.01435506
      6.73285667	      2.33568630	     -0.06427136	     -0.13123182	      2.33178330	      1.11188425	      0.48862303	     -0.01297870	      0.02828059	      0.27579025	     -0.03096644	      0.18481734	      0.03903954	      0.05969793	     -0.12212135	      0.23253204	     -0.04547295	     -0.17709007	     -0.11253622	      1.36907013	     -0.13858893	     -0.03456588	      0.57456028	     -1.50256151	     -0.09016214	      0.01169881	      0.55846421	      0.00082141	     -0.01623999	      0.03366188
      6.76618967	      2.35646500	     -0.06705747	     -0.11668309	      2.33155373	      1.11195425	      0.48588583	     -0.00890604	      0.00250769	      0.26344662	     -0.02947118	      0.15143516	      0.03750098	      0.05893553	     -0.10556322	      0.22310200	     -0.04701955	     -0.18875876	     -0.12749478	      1.33345171	     -0.02036622	     -0.03465542	      0.19395699	     -1.51342270	      0.01849718	      0.00408617	      0.19084724	     -0.01189522	      0.02208672	      0.01504742
      6.79952267	      2.36406524	     -0.06879534	     -0.12888471	      2.33148782	      1.11218265	      0.48530233	     -0.00595808	     -0.00411823	      0.27783915	     -0.03139613	      0.16260850	      0.03788153	      0.06051020	     -0.11732901	      0.23607152	     -0.04644788	     -0.19369212	     -0.13264218	      1.33216456	     -0.14777269	     -0.03521910	      0.58678541	     -1.52123695	     -0.09805493	     -0.01163068	      0.56873296	     -0.01518206	     -0.01825057	      0.02900509
      6.83285567	      2.35067482	     -0.06737137	     -0.11277851	      2.32946212	      1.11181512	      0.48489285	     -0.00671234	      0.00470853	      0.26891088	     -0.03760555	      0.14970785	      0.03771563	      0.06649379	     -0.12266233	      0.20277851	     -0.04721553	     -0.18938282	     -0.11087152	      1.34020938	     -0.02438339	     -0.03496869	      0.18472993	     -1.52304354	      0.00639978	      0.00229593	      0.18204102	     -0.00160841	      0.00316085	      0.00938610
      6.86618867	      2.33688504	     -0.06930799	     -0.12344692	      2.32883720	      1.11168229	      0.48699391	      0.00065452	      0.02099116	      0.27468702	     -0.03330729	      0.16772046	      0.03836187	      0.06793314	     -0.11384238	      0.22252044	     -0.04610273	     -0.18432620	     -0.15884492	      1.37682669	     -0.14541768	     -0.03460296	      0.56975962	     -1.50439620	     -0.11046033	     -0.00387038	      0.55365445	      0.00165770	      0.01296871	      0.02503914
      6.89952167	      2.32696409	     -0.06347207	     -0.11003155	      2.32641576	      1.11156753	      0.48785597	     -0.00085070	      0.02553088	      0.27060014	     -0.04733029	      0.15656624	      0.04005680	      0.07523678	     -0.10115648	      0.17926040	     -0.04438290	     -0.16543459	     -0.08390693	      1.39164211	     -0.02253964	     -0.03501488	      0.20400590	     -1.48471425	     -0.01371107	      0.00516592	      0.21341775	      0.00942454	     -0.01225105	      0.01370297
      6.93285467	      2.34859655	     -0.06030607	     -0.12799029	      2.32870578	      1.11173995	      0.49103099	      0.00199987	     -0.00302007	      0.27154972	     -0.03130136	      0.19059969	      0.03761930	      0.07363638	     -0.13370254	      0.23155895	     -0.04708500	     -0.15302798	     -0.15627029	      1.39368518	     -0.11283925	     -0.03444567	      0.54224146	     -1.46709481	     -0.10892231	     -0.01198098	      0.50957805	      0.01106555	      0.00024115	      0.02224112
      6.96618767	      2.34854710	     -0.06276639	     -0.11311416	      2.32882877	      1.11218494	      0.48948323	     -0.00115054	      0.00707926	      0.26641885	     -0.05223379	      0.16652835	      0.03823385	      0.05828716	     -0.09119300	      0.19284413	     -0.04625140	     -0.14916694	     -0.08361791	      1.35991887	     -0.04029686	     -0.03541834	      0.25961139	     -1.46389384	     -0.00060201	      0.01624890	      0.27036357	      0.01039705	      0.00156564	      0.01930748
      6.99952067	      2.34648957	     -0.07091821	     -0.12511083	      2.33319341	      1.11264967	      0.49037905	      0.00130807	      0.01729161	      0.26439196	     -0.03859345	      0.20371855	      0.03865860	      0.03384143	     -0.13374765	      0.23250671	     -0.04596826	     -0.15694894	     -0.15334525	      1.32407216	     -0.11375894	     -0.03564090	      0.45704203	     -1.46099339	     -0.04552859	     -0.01726548	      0.48972984	     -0.00030043	      0.00120060	      0.01890832
      7.03285367	      2.34301126	     -0.07079070	     -0.11600192	      2.33372502	      1.11316386	      0.48856491	     -0.00215363	      0.00800573	      0.26546074	     -0.05863249	      0.18628870	      0.03818808	      0.01921570	     -0.09413970	      0.20424532	     -0.04659015	     -0.15278412	     -0.09897346	      1.28521628	     -0.05214880	     -0.03614586	      0.33780281	     -1.47026834	     -0.01951812	      0.01059772	      0.34008956	     -0.00860528	      0.00965899	      0.01626027
      7.06618667	      2.33763719	     -0.06661624	     -0.12248564	      2.33533019	      1.11319372	      0.49013161	     -0.00718848	      0.00059441	      0.26048921	     -0.04456816	      0.21342131	      0.03857347	      0.01537565	     -0.13387270	      0.22561091	     -0.04632516	     -0.14311239	     -0.14259270	      1.27453709	     -0.05598998	     -0.03613123	      0.39404495	     -1.46838230	     -0.07091830	     -0.01346468	      0.40312500	     -0.01325989	     -0.01033452	      0.00981311
      7.09951967	      2.32644417	     -0.06331471	     -0.12082949	      2.33374812	      1.11317097	      0.49012616	     -0.01196782	      0.01701102	      0.26827587	     -0.05993748	      0.20430408	      0.03851382	      0.01497107	     -0.10111577	      0.20980078	     -0.04646549	     -0.13258830	     -0.11492385	      1.29467311	     -0.07962739	     -0.03625420	      0.41436318	     -1.46172783	     -0.07656850	     -0.00241394	      0.41314140	     -0.00970672	     -0.01029322	      0.01903596
      7.13285267	      2.32642058	     -0.06217105	     -0.11863766	      2.33289017	      1.11268047	      0.49114495	     -0.00943054	      0.01919713	      0.25930309	     -0.04932688	      0.21029464	      0.03860787	      0.01728005	     -0.13150543	      0.21190779	     -0.04697914	     -0.12673981	     -0.12998207	      1.33261789	     -0.06041571	     -0.03562769	      0.28861591	     -1.44924518	     -0.06083115	      0.00268975	      0.33331516	     -0.00021933	      0.02080713	      0.01122178
      7.16618567	      2.34538383	     -0.06206865	     -0.12516179	      2.33163748	      1.11247424	      0.49092740	     -0.00429494	      0.00621352	      0.27265758	     -0.05960140	      0.20193190	      0.03827691	      0.02059457	     -0.11405298	      0.22147510	     -0.04659075	     -0.12532243	     -0.13092412	      1.37580713	     -0.13253656	     -0.03518175	      0.47828845	     -1.43873356	     -0.10626231	     -0.00908635	      0.49379209	      0.01024709	     -0.01660393	      0.02187596
      7.19951867	      2.35116729	     -0.05840711	     -0.11388989	      2.33047406	      1.11211647	      0.48993853	     -0.00682376	     -0.00903311	      0.26080519	     -0.05322720	      0.18558651	      0.03832730	      0.02836212	     -0.12647781	      0.20397711	     -0.04731574	     -0.12568635	     -0.11354636	      1.38590888	     -0.03433052	     -0.03531869	      0.20790115	     -1.44455985	     -0.04938532	      0.00944032	      0.25926406	      0.01707641	      0.00657119	      0.00338921
      7.23285167	      2.34518578	     -0.05731542	     -0.12726711	      2.33136288	      1.11236780	      0.48959055	     -0.01314521	     -0.00081159	      0.27913813	     -0.05558197	      0.20186841	      0.03842391	      0.03291266	     -0.14370186	      0.22514935	     -0.04659135	     -0.13545924	     -0.13827286	      1.37607490	     -0.12820553	     -0.03486171	      0.54890051	     -1.45423764	     -0.12871839	     -0.01686542	      0.56520026	      0.00528821	      0.00598425	      0.01945484
      7.26618467	      2.32917810	     -0.05844998	     -0.10742326	      2.33091268	      1.11258310	      0.48665219	     -0.02008598	      0.01480758	      0.26368617	     -0.05261063	      0.16380937	      0.03809320	      0.03397525	     -0.09987503	      0.18741505	     -0.04646239	     -0.15111762	     -0.10186084	      1.33441392	      0.01400052	     -0.03550928	      0.14486966	     -1.46817436	     -0.01001974	      0.01441503	      0.21832180	     -0.00768590	     -0.01204122	      0.00647758
      7.29951767	      2.32098134	     -0.06377062	     -0.13391245	      2.33389505	      1.11332110	      0.48765430	     -0.01669426	      0.01444906	      0.28932200	     -0.04506333	      0.20894955	      0.03875501	      0.03418600	     -0.15239233	      0.23527768	     -0.04618987	     -0.17170073	     -0.15186282	      1.30519882	     -0.08693935	     -0.03565455	      0.59575064	     -1.46205356	     -0.13854958	     -0.02283560	      0.63391358	     -0.01707886	      0.01061920	      0.03091613
      7.33285067	      2.32408880	     -0.06236873	     -0.10802536	      2.33184828	      1.11352643	      0.48518115	     -0.01814282	      0.00842068	      0.26630329	     -0.04400383	      0.15208521	      0.03895875	      0.04411881	     -0.08626894	      0.18700343	     -0.04549051	     -0.17847659	     -0.08607714	      1.27363067	      0.07397883	     -0.03559159	      0.13761140	     -1.45068598	      0.00462475	      0.01680740	      0.18265506	     -0.00713308	     -0.00634022	      0.01637509
      7.36618367	      2.33066902	     -0.06185779	     -0.13763792	      2.33282182	      1.11393352	      0.48859474	     -0.01401779	      0.00532391	      0.29238261	     -0.03645950	      0.20177591	      0.03798266	      0.05893871	     -0.15217822	      0.24863865	     -0.04647466	     -0.18131569	     -0.15585609	      1.28422180	     -0.06688907	     -0.03571399	      0.59713838	     -1.42045996	     -0.13686782	     -0.01589667	      0.68598445	      0.00102701	     -0.00220374	      0.03396767
      7.39951667	      2.33606646	     -0.05704424	     -0.10860165	      2.32833000	      1.11362869	      0.48749246	     -0.01287201	      0.00887055	      0.26970193	     -0.04465617	      0.14450517	      0.03999595	      0.07737530	     -0.09874352	      0.19209405	     -0.04455263	     -0.17277220	     -0.07932214	      1.29925131	      0.05705983	     -0.03545644	      0.14008827	     -1.39504439	      0.01772586	      0.01583750	      0.21091647	      0.00092435	      0.00891494	      0.01280713
      7.43284967	      2.34556296	     -0.05695038	     -0.13204542	      2.32866566	      1.11351321	      0.49032719	     -0.00392996	     -0.00754520	      0.28643690	     -0.03696512	      0.17742766	      0.03782662	      0.08729808	     -0.13217821	      0.24971678	     -0.04733187	     -0.17059804	     -0.16344263	      1.32948390	     -0.06970970	     -0.03477456	      0.55630204	     -1.38396019	     -0.15640624	     -0.00467090	      0.68864031	      0.00570554	     -0.00070088	      0.02524141
      7.46618267	      2.33141548	     -0.05543099	     -0.11140235	      2.32625393	      1.11320438	      0.48885187	     -0.00543230	      0.00236354	      0.27452863	     -0.05064300	      0.15359976	      0.03940269	      0.09197010	     -0.12663886	      0.19518071	     -0.04543285	     -0.16589713	     -0.07930509	      1.33187119	      0.03554548	     -0.03518225	      0.18929479	     -1.39559041	     -0.06151506	      0.00237340	      0.27456742	      0.01082439	     -0.01029620	      0.01344743
      7.49951567	      2.33180138	     -0.06337188	     -0.12412485	      2.32839786	      1.11316566	      0.48886964	      0.00299735	     -0.00646150	      0.27581844	     -0.03863249	      0.16320557	      0.03824957	      0.07759186	     -0.10334777	      0.23782136	     -0.04651222	     -0.17581964	     -0.16674032	      1.32461006	     -0.06171842	     -0.03471074	      0.48803648	     -1.41963489	     -0.20703352	      0.00386191	      0.62624977	      0.01249560	      0.01247437	      0.02250416
      7.53284867	      2.31031504	     -0.06607613	     -0.11626187	      2.32866762	      1.11345169	      0.48738780	     -0.00236910	      0.02199309	      0.27852017	     -0.05527072	      0.16498681	      0.03916806	      0.06613506	     -0.11161407	      0.20282509	     -0.04605476	     -0.17600194	     -0.10152300	      1.29406854	     -0.02119970	     -0.03523168	      0.26097981	     -1.43940646	     -0.14186284	     -0.01666798	      0.39766491	     -0.00026259	     -0.01308364	      0.01765535
      7.56618167	      2.33074010	     -0.06703678	     -0.12096150	      2.33064862	      1.11361012	      0.48785407	      0.00299208	     -0.01337366	      0.26615587	     -0.03873344	      0.17254411	      0.03910468	      0.05526251	     -0.11912190	      0.23107060	     -0.04584455	     -0.17119103	     -0.15202454	      1.26907307	     -0.05169313	     -0.03520127	      0.38282475	     -1.44654810	     -0.22108137	      0.00820726	      0.53676152	     -0.01533016	      0.02135288	      0.01547535
      7.59951467	      2.33551736	     -0.06588975	     -0.11940283	      2.33030800	      1.11412954	      0.48786028	      0.00178856	     -0.01349340	      0.27224154	     -0.05770990	      0.17032201	      0.03894967	      0.04805707	     -0.10750670	      0.21844308	     -0.04677510	     -0.15892912	     -0.11664182	      1.25277903	     -0.06520256	     -0.03554144	      0.37516909	     -1.42613609	     -0.21482077	     -0.01443113	      0.52933157	     -0.01503686	     -0.03044622	      0.02284165
      7.63284767	      2.33237009	     -0.06709405	     -0.11621656	      2.33058210	      1.11421795	      0.48933674	      0.00645084	     -0.01331677	      0.25717976	     -0.04407263	      0.17887067	      0.03854747	      0.03976932	     -0.11803530	      0.22154690	     -0.04710910	     -0.14875428	     -0.14093625	      1.25475914	     -0.04264107	     -0.03503451	      0.27182556	     -1.39975849	     -0.19789182	     -0.01088858	      0.42818906	     -0.00105479	      0.03460741	      0.00892686
      7.66618067	      2.33200776	     -0.06864838	     -0.12616723	      2.33009263	      1.11436247	      0.49062096	      0.01337002	     -0.01819344	      0.27048438	     -0.05292651	      0.19222440	      0.03861746	      0.03247650	     -0.10705344	      0.22818185	     -0.04677851	     -0.13810473	     -0.13691150	      1.27919272	     -0.09878041	     -0.03503307	      0.44965471	     -1.37897825	     -0.29432665	      0.01009067	      0.67218788	      0.01588223	     -0.02938540	      0.02070079
      7.69951367	      2.32485155	     -0.06558712	     -0.11364230	      2.32886257	      1.11391009	      0.49090300	      0.01408130	     -0.01728067	      0.25187815	     -0.04586347	      0.18814728	      0.03826679	      0.03083706	     -0.11858231	      0.20421623	     -0.04789623	     -0.12559108	     -0.12261259	      1.30477276	     -0.03878646	     -0.03454676	      0.22765292	     -1.37162300	     -0.20880733	     -0.01189888	      0.27957608	      0.00859473	      0.02336842	      0.00843541
      7.73284667	      2.31972263	     -0.06395194	     -0.12861934	      2.32916236	      1.11340214	      0.49101969	      0.01016251	     -0.02460686	      0.26800926	     -0.04799826	      0.20880461	      0.03868869	      0.02656515	     -0.12008476	      0.22310569	     -0.04682801	     -0.12128678	     -0.15258603	      1.32972645	     -0.12149098	     -0.03402302	      0.47448240	     -1.41308993	     -0.39581734	      0.02201753	      0.76578901	      0.01346884	     -0.01419284	      0.02544492
      7.76617967	      2.30419355	     -0.06337957	     -0.10743709	      2.32811320	      1.11268353	      0.48770504	     -0.00062328	      0.01118995	      0.25130193	     -0.05136870	      0.18324944	      0.04068002	      0.01966337	     -0.10965684	      0.17362106	     -0.04536873	     -0.12437067	     -0.10323835	      1.34250242	     -0.09066235	     -0.03410671	      0.18559014	     -1.45507952	     -0.21251388	     -0.00674615	      0.19047949	     -0.00629310	      0.00218108	      0.00914337
      7.79951267	      2.32311577	     -0.07007380	     -0.12620809	      2.33058595	      1.11219583	      0.48636415	      0.00792486	     -0.04081395	      0.26711719	     -0.04706746	      0.20427187	      0.03631316	      0.00703024	     -0.13188785	      0.21675325	     -0.04936805	     -0.14227419	     -0.16948616	      1.35651745	     -0.14227574	     -0.03333182	      0.45771753	     -1.50891457	     -0.46787890	     -0.01899152	      0.80444186	      0.00133249	     -0.01695910	      0.02096079
      7.83284567	      2.29610029	     -0.07247641	     -0.09995025	      2.32895158	      1.11164276	      0.48226699	     -0.00155156	      0.01423221	      0.25257749	     -0.05759947	      0.16344736	      0.04104584	      0.00249269	     -0.09351213	      0.14889968	     -0.04408175	     -0.15415516	     -0.08433265	      1.36421557	     -0.09738127	     -0.03352252	      0.14174328	     -1.54562792	     -0.23650452	     -0.00764659	      0.15152309	     -0.01479876	      0.02024929	      0.00518916
      7.86617867	      2.31736633	     -0.07169451	     -0.12477214	      2.33074888	      1.11146722	      0.48442564	      0.00385912	     -0.03458745	      0.26820275	     -0.04494422	      0.19621266	      0.03803582	      0.01113533	     -0.12653458	      0.21557402	     -0.04778286	     -0.16171119	     -0.18177867	      1.38277070	     -0.14251299	     -0.03279662	      0.43780801	     -1.55390596	     -0.47623408	     -0.02057285	      0.80914287	     -0.00046346	     -0.01812434	      0.02155989
      7.89951167	      2.29798786	     -0.06152641	     -0.10177857	      2.32746468	      1.11112633	      0.48378214	     -0.01056258	      0.00760883	      0.25463481	     -0.05457537	      0.16246028	      0.04083259	      0.03408880	     -0.09835123	      0.15480304	     -0.04591506	     -0.15358555	     -0.08260189	      1.39899313	     -0.07461243	     -0.03279219	      0.16909843	     -1.54088524	     -0.23870442	     -0.00333854	      0.18343268	     -0.00981991	      0.00430602	      0.01324591
      7.93284467	      2.31582805	     -0.06151731	     -0.12506454	      2.32893628	      1.11103986	      0.48726941	      0.00073124	     -0.03630859	      0.26848678	     -0.03920648	      0.18934159	      0.03828060	      0.04758588	     -0.11337281	      0.22108393	     -0.04721211	     -0.16002523	     -0.17022055	      1.42300870	     -0.07244374	     -0.03186769	      0.39334097	     -1.52849232	     -0.43061282	      0.01112816	      0.75638195	      0.00548394	     -0.01120176	      0.02139514
      7.96617767	      2.29541819	     -0.06300742	     -0.10863747	      2.32784727	      1.11068155	      0.48678816	     -0.00168974	      0.01054749	      0.26083924	     -0.04850716	      0.16904962	      0.03984814	      0.05576263	     -0.10146561	      0.18337349	     -0.04627440	     -0.16883497	     -0.10460114	      1.43841341	     -0.02072374	     -0.03180047	      0.22992224	     -1.51858876	     -0.22166347	      0.01845916	      0.30398672	      0.00196391	      0.01348508	      0.01416244
      7.99951067	      2.31544103	     -0.06603232	     -0.11932561	      2.33005570	      1.11030522	      0.48770258	      0.00614218	     -0.03271561	      0.26456540	     -0.03821466	      0.17640404	      0.03931292	      0.05885871	     -0.11263169	      0.22397274	     -0.04625128	     -0.18150980	     -0.14739131	      1.44063639	      0.02563406	     -0.03115573	      0.32373008	     -1.54377086	     -0.33282514	      0.00302943	      0.65628616	      0.01925316	     -0.00280786	      0.01865843
      8.03284367	      2.30254156	     -0.06774922	     -0.11300993	      2.33072081	      1.10976953	      0.48666428	     -0.00131528	      0.00390199	      0.26913045	     -0.05096363	      0.16770948	      0.04013392	      0.05985142	     -0.11174628	      0.21057323	     -0.04661819	     -0.19172188	     -0.11482512	      1.43801745	      0.02945688	     -0.03106376	      0.32576086	     -1.58740364	     -0.19783452	      0.00829021	      0.45075191	     -0.00345972	      0.00864252	      0.01983409
      8.06617667	      2.31526533	     -0.06854916	     -0.10981589	      2.33197348	      1.10920612	      0.48624237	      0.00090455	     -0.02235019	      0.26100149	     -0.04351718	      0.15495131	      0.03949589	      0.05990023	     -0.10727175	      0.22437837	     -0.04629904	     -0.19709750	     -0.13470769	      1.42893896	      0.11442011	     -0.03052729	      0.22378716	     -1.62634089	     -0.20978187	     -0.00687214	      0.51544153	     -0.01779774	      0.00198582	      0.01696941
      8.09950967	      2.31326616	     -0.06828263	     -0.11801009	      2.33266146	      1.10916890	      0.48661351	     -0.00491312	     -0.00879178	      0.27994258	     -0.05607190	      0.16553732	      0.04038084	      0.06070062	     -0.12440633	      0.23561178	     -0.04608371	     -0.19601874	     -0.12480416	      1.42267596	      0.06876428	     -0.03022549	      0.42609671	     -1.65298237	     -0.18962737	     -0.01731347	      0.60880513	     -0.00897531	      0.00207581	      0.02418614
      8.13284267	      2.32190992	     -0.07091393	     -0.10230186	      2.33189186	      1.10899639	      0.48614856	      0.00334921	     -0.01803658	      0.26138382	     -0.04851333	      0.13360126	      0.03869000	      0.05681262	     -0.09819018	      0.22446675	     -0.04746702	     -0.19270494	     -0.12539432	      1.41627279	      0.19076159	     -0.02972049	      0.13490039	     -1.64132484	     -0.08669823	      0.00088290	      0.35081942	     -0.00667707	      0.00569557	      0.00484934
      8.16617567	      2.32224925	     -0.07552525	     -0.12212875	      2.33181372	      1.11000354	      0.48859633	      0.01603276	     -0.01318378	      0.29278804	     -0.06235340	      0.16364867	      0.04004451	      0.05267686	     -0.12975933	      0.25315547	     -0.04599881	     -0.18541531	     -0.13830617	      1.41652920	      0.11174284	     -0.02867557	      0.49243465	     -1.58940883	     -0.16858146	     -0.01387375	      0.75308688	     -0.00234426	     -0.00655688	      0.02649254
      8.19950867	      2.32464596	     -0.06794290	     -0.09684429	      2.32899064	      1.11046866	      0.48882586	      0.01044954	     -0.00133950	      0.26479262	     -0.05148848	      0.12425682	      0.03894157	      0.05951936	     -0.09862344	      0.21640217	     -0.04757126	     -0.16171964	     -0.11502267	      1.38469603	      0.22696631	     -0.02890610	      0.15334026	     -1.53466429	      0.04889925	      0.00782147	      0.21785376	      0.00219383	      0.00910713	      0.00083014
      8.23284167	      2.32753467	     -0.06488030	     -0.12623688	      2.32967366	      1.11211811	      0.49149685	      0.01471492	     -0.02994441	      0.31011269	     -0.06919246	      0.16568467	      0.03785832	      0.05833558	     -0.12172417	      0.26102974	     -0.04732300	     -0.14511450	     -0.15795690	      1.34041555	      0.20931825	     -0.02801045	      0.45931890	     -1.48756883	     -0.14556148	      0.00034047	      0.86606061	      0.02071497	     -0.02621174	      0.03159520
      8.26617467	      2.30274660	     -0.06825038	     -0.09812282	      2.32860757	      1.11287647	      0.48975493	      0.00794371	      0.03397852	      0.28048237	     -0.05499073	      0.13728511	      0.04308548	      0.04479427	     -0.10303381	      0.20119751	     -0.04303466	     -0.14117890	     -0.10059837	      1.28260235	      0.27119406	     -0.02830817	      0.14725546	     -1.44468223	      0.15761409	     -0.01176681	      0.16562953	     -0.00103557	      0.01473050	      0.00244872
      8.29950767	      2.33311661	     -0.07392663	     -0.12957867	      2.33192763	      1.11418113	      0.48990618	      0.02425236	     -0.04088771	      0.31930589	     -0.06592630	      0.17145549	      0.03513936	      0.02480595	     -0.11565811	      0.26492739	     -0.05075765	     -0.14435044	     -0.18116101	      1.22798441	      0.26686916	     -0.02719146	      0.42445931	     -1.44085321	     -0.11104627	      0.01527381	      0.92185824	      0.00332408	     -0.03470997	      0.04024547
      8.33284067	      2.30261876	     -0.07238069	     -0.10464320	      2.33064285	      1.11468714	      0.48723857	      0.00189008	      0.03507661	      0.30381630	     -0.06729151	      0.15392412	      0.04449096	      0.01649115	     -0.11919862	      0.18968433	     -0.04028855	     -0.14005592	     -0.08181137	      1.18462397	      0.28630596	     -0.02738955	      0.11673711	     -1.42963203	      0.19199793	     -0.02667606	      0.20150142	     -0.00521515	      0.03342476	      0.01075521
      8.36617367	      2.34116014	     -0.07431863	     -0.12566157	      2.33239493	      1.11524882	      0.48717732	      0.01696398	     -0.04582539	      0.31399525	     -0.05629109	      0.16719644	      0.03407756	      0.00651715	     -0.10297998	      0.25123474	     -0.05189559	     -0.14245917	     -0.20002670	      1.16666907	      0.24817456	     -0.02554416	      0.36559685	     -1.42178529	     -0.09551018	      0.00542248	      0.91981095	      0.00085361	     -0.02308977	      0.03257709
      8.39950667	      2.29338543	     -0.07282073	     -0.11076718	      2.32911076	      1.11599406	      0.48584157	      0.00327085	      0.03934501	      0.32408632	     -0.07997210	      0.17216127	      0.04330165	      0.00911748	     -0.13326978	      0.17148433	     -0.04208586	     -0.13758776	     -0.07119283	      1.17206869	      0.23605579	     -0.02576305	      0.13852336	     -1.38164570	      0.11455086	     -0.01260525	      0.32883892	     -0.01628128	      0.02158771	      0.01272569
      8.43283967	      2.33714949	     -0.06773845	     -0.12032145	      2.32886605	      1.11637035	      0.48639252	      0.01530304	     -0.04956886	      0.30861154	     -0.04878522	      0.16503777	      0.03398441	      0.01712000	     -0.09375327	      0.22327802	     -0.05211454	     -0.13452512	     -0.19928490	      1.16568765	      0.21032817	     -0.02283852	      0.28332822	     -1.33975110	     -0.13979444	     -0.00007762	      0.80303251	      0.00376326	     -0.02099430	      0.01694101
      8.46617267	      2.27611730	     -0.06382428	     -0.11838245	      2.32588664	      1.11769486	      0.48621604	     -0.00407651	      0.04128023	      0.33728764	     -0.08615163	      0.19392884	      0.04095075	      0.02846496	     -0.13926869	      0.16619006	     -0.04446706	     -0.13161619	     -0.09979562	      1.15642133	      0.15450788	     -0.02362094	      0.18414088	     -1.28626511	     -0.04613177	     -0.01349646	      0.51937562	      0.01016378	      0.02304107	      0.02598933
      8.49950567	      2.33831590	     -0.05869906	     -0.11562208	      2.32636917	      1.11813664	      0.48505062	      0.00258327	     -0.04945610	      0.30350548	     -0.05016098	      0.16384351	      0.03708628	      0.03765426	     -0.09125826	      0.19713452	     -0.04851443	     -0.13808470	     -0.17385124	      1.12280921	      0.11195479	     -0.02133143	      0.29398361	     -1.25119469	     -0.17182484	      0.01287920	      0.64086591	      0.01550915	      0.00096942	      0.01777402
      8.53283867	      2.27562993	     -0.06765017	     -0.12304119	      2.32736931	      1.11924344	      0.48473963	     -0.00356516	      0.03328862	      0.33560071	     -0.08369030	      0.21650454	      0.04022668	      0.03143008	     -0.17188496	      0.17572095	     -0.04866472	     -0.16170063	     -0.12635705	      1.09086701	      0.09341508	     -0.02063821	      0.13704471	     -1.22563743	     -0.18322162	      0.01969701	      0.69331919	     -0.00445024	     -0.00352119	      0.02657085
      8.56617167	      2.34303245	     -0.06394783	     -0.10586510	      2.32816260	      1.11925669	      0.48167996	     -0.00270694	     -0.04230282	      0.28865004	     -0.05791025	      0.15306022	      0.03603661	      0.03734568	     -0.08016500	      0.18129007	     -0.04875449	     -0.17452032	     -0.13934923	      1.05783248	      0.02852031	     -0.02076096	      0.27225041	     -1.21697414	     -0.17619572	     -0.00676162	      0.50109341	     -0.01278276	      0.01611366	      0.01540969
      8.59950467	      2.27909779	     -0.06343450	     -0.12474668	      2.33095483	      1.11915381	      0.48416023	     -0.02265898	      0.02502646	      0.31854315	     -0.07479419	      0.24091001	      0.04306201	      0.04364265	     -0.22202155	      0.19174317	     -0.04913341	     -0.18730889	     -0.12564766	      1.04243386	      0.02892008	     -0.01617807	      0.13339510	     -1.25087555	     -0.28172473	      0.02020745	      0.78328098	      0.01200568	     -0.00505175	      0.02213800
      8.63283767	      2.33734658	     -0.06881307	     -0.10274542	      2.33055614	      1.11839315	      0.48131648	     -0.00684977	     -0.02370322	      0.27272498	     -0.06164879	      0.15038356	      0.03560270	      0.04165407	     -0.06073715	      0.19224138	     -0.05025763	     -0.20266038	     -0.12362191	      1.07475965	     -0.02411425	     -0.01771806	      0.17338142	     -1.25727019	     -0.20778901	      0.00390385	      0.41022182	     -0.00936062	      0.00895812	      0.01599278
      8.66617067	      2.30662804	     -0.06943761	     -0.12752247	      2.33246193	      1.11715396	      0.48614558	     -0.00561078	     -0.00075131	      0.29444542	     -0.06531401	      0.24921528	      0.04380142	      0.05290234	     -0.25592544	      0.22536035	     -0.04561906	     -0.20484249	     -0.11429720	      1.13184169	     -0.06179049	     -0.01362275	      0.21260938	     -1.28398825	     -0.37935230	     -0.00284055	      0.77935203	     -0.00898616	     -0.01401839	      0.02560449
      8.69950367	      2.32318255	     -0.06821356	     -0.10019581	      2.32908955	      1.11587081	      0.48470325	     -0.00373082	      0.01568832	      0.25999341	     -0.07210590	      0.15246790	      0.03797198	      0.05988944	     -0.06834381	      0.21595708	     -0.04949893	     -0.20007804	     -0.14126008	      1.19731533	     -0.11371118	     -0.00829695	      0.12920685	     -1.30660399	     -0.25553481	      0.01081207	      0.36609881	     -0.01354110	      0.01896134	      0.01726960
      8.73283667	      2.34250621	     -0.05347923	     -0.12188152	      2.32973050	      1.11441931	      0.48923250	     -0.01435237	     -0.03428387	      0.27495757	     -0.07216046	      0.21943080	      0.03571530	      0.08460347	     -0.23509946	      0.26597029	     -0.04795598	     -0.17400797	     -0.15663326	      1.24667093	     -0.12517139	      0.00272892	      0.21790603	     -1.34823723	     -0.45482647	     -0.00906508	      0.73527495	      0.02848086	     -0.03295598	      0.01030162
      8.76616967	      2.32645360	     -0.06678628	     -0.10007097	      2.32807400	      1.11362662	      0.48704376	      0.00042790	      0.02443500	      0.25780137	     -0.08523038	      0.16383450	      0.03873082	      0.06570013	     -0.14207754	      0.23565704	     -0.04646520	     -0.18412535	     -0.12484145	      1.29429263	     -0.16371347	      0.00244882	      0.10365616	     -1.37301395	     -0.29571611	      0.01633284	      0.31948934	     -0.01506143	      0.02785688	     -0.00203060
      8.79950267	      2.33527174	     -0.07813601	     -0.11992783	      2.33138111	      1.11299938	      0.48824011	      0.01279502	      0.00916415	      0.27119810	     -0.07831811	      0.18864746	      0.04269196	      0.04493679	     -0.16709513	      0.29581041	     -0.04585725	     -0.19202784	     -0.19653756	      1.30999624	     -0.18555713	      0.00902465	      0.21116612	     -1.41383130	     -0.43533621	     -0.00465117	      0.70137872	     -0.00453943	     -0.02139789	      0.00490074
      8.83283567	      2.33958096	     -0.06872541	     -0.10766952	      2.33087910	      1.11263737	      0.48713193	     -0.00374464	      0.00679772	      0.25994810	     -0.08151200	      0.17139858	      0.04363035	      0.04552519	     -0.17851305	      0.25413747	     -0.04214499	     -0.17098624	     -0.08318916	      1.29891235	     -0.14298943	      0.00584795	      0.13500715	     -1.46395762	     -0.29848298	     -0.00848581	      0.28324842	      0.01440879	      0.01350794	      0.01078303
      8.86616867	      2.36575665	     -0.07466713	     -0.12426996	      2.33333276	      1.11234503	      0.48774296	      0.00603555	     -0.02446622	      0.27206297	     -0.07118642	      0.15925953	      0.03431509	      0.02640854	     -0.10181435	      0.31879159	     -0.04878327	     -0.16775038	     -0.19368702	      1.30554502	     -0.13546904	      0.00801726	      0.24919061	     -1.50086420	     -0.37185174	      0.00853036	      0.60076950	      0.01164327	     -0.01937983	      0.01897523
      8.89950167	      2.32964183	     -0.07646712	     -0.11480877	      2.33232959	      1.11194046	      0.48819381	      0.00330574	      0.04071670	      0.27000623	     -0.06912758	      0.17898139	      0.04681945	      0.01898992	     -0.17708856	      0.26079772	     -0.03857008	     -0.15908020	     -0.07025692	      1.33183569	     -0.10237526	      0.00721153	      0.14650286	     -1.51504139	     -0.19467226	     -0.01285713	      0.33267144	     -0.02543778	      0.02857906	      0.01039855
      8.93283467	      2.38902782	     -0.07626046	     -0.12146046	      2.33257323	      1.11121802	      0.48812517	      0.01726103	     -0.04017179	      0.27372305	     -0.06212152	      0.14220461	      0.03402542	      0.01024056	     -0.08052673	      0.31248748	     -0.05233361	     -0.14424405	     -0.18454636	      1.37089969	     -0.05575534	      0.00775226	      0.27525507	     -1.53581315	     -0.23094451	     -0.00238894	      0.50353774	     -0.00056675	     -0.02640830	      0.01616528
      8.96616767	      2.33460069	     -0.07199382	     -0.11804977	      2.33071325	      1.11062201	      0.48922209	      0.00217753	      0.03057501	      0.28801215	     -0.06981172	      0.18117842	      0.04052014	      0.01471046	     -0.17101036	      0.25362980	     -0.04431368	     -0.13307090	     -0.07507556	      1.41255118	     -0.02004956	      0.00223075	      0.22542918	     -1.56183641	     -0.09948371	     -0.00795991	      0.33280104	      0.02384494	      0.01693471	      0.01656732
      8.99950067	      2.35716858	     -0.07643671	     -0.11864236	      2.33089509	      1.10975097	      0.48900881	      0.01722179	      0.00019372	      0.28170200	     -0.05370042	      0.16103256	      0.03920525	      0.00618756	     -0.10497604	      0.28216499	     -0.04655431	     -0.13436248	     -0.18624654	      1.45865750	      0.02153608	      0.00366248	      0.25477602	     -1.58009611	     -0.09965310	      0.01107020	      0.42914555	      0.00088521	     -0.00672754	      0.02193027
      9.03283367	      2.35632605	     -0.06784819	     -0.12817345	      2.33022415	      1.10973932	      0.48872001	      0.00423629	      0.00141369	      0.31613083	     -0.07505750	      0.18641324	      0.03999851	      0.01540766	     -0.14120197	      0.26082002	     -0.04774529	     -0.12539966	     -0.12649008	      1.47315812	      0.03577168	     -0.00530352	      0.30119982	     -1.60884350	     -0.02126257	     -0.01135608	      0.33063240	     -0.01070833	      0.00355841	      0.02625452
      9.06616667	      2.35564073	     -0.06551775	     -0.12535644	      2.33116424	      1.10961817	      0.48736500	     -0.00823811	      0.00357788	      0.30648449	     -0.05228915	      0.19353072	      0.03919022	      0.01604010	     -0.15134160	      0.25030201	     -0.04793588	     -0.13288920	     -0.14415112	      1.45126594	      0.06596254	     -0.00874368	      0.23957025	     -1.63510676	      0.02607003	     -0.00601963	      0.34648678	      0.00199212	      0.00025979	      0.01003075
      9.09949967	      2.36085339	     -0.07323030	     -0.13358064	      2.33251729	      1.11061571	      0.48465690	     -0.00890596	      0.00849730	      0.34084577	     -0.07938698	      0.18938472	      0.03788322	      0.00530471	     -0.09366420	      0.25693318	     -0.04818169	     -0.15714444	     -0.17884631	      1.41864509	      0.04736089	     -0.01586668	      0.33476758	     -1.63862029	      0.08428985	     -0.00911806	      0.37352405	      0.00800307	     -0.00094579	      0.01984884
      9.13283267	      2.34451310	     -0.07362701	     -0.11985851	      2.33229520	      1.11119662	      0.48307142	     -0.00963568	      0.00990382	      0.32326734	     -0.06229390	      0.20454470	      0.04257955	      0.00987549	     -0.16073526	      0.19690062	     -0.04430609	     -0.17010683	     -0.08308760	      1.37451871	      0.13081555	     -0.01550081	      0.23336492	     -1.60798702	      0.13283667	     -0.01362663	      0.28016500	     -0.00308720	      0.00266943	      0.01019322
      9.16616567	      2.37035233	     -0.07050819	     -0.13687085	      2.33311144	      1.11258389	      0.48374970	     -0.00483665	     -0.02588861	      0.35737063	     -0.08113299	      0.20483198	      0.03798404	      0.02209395	     -0.09048720	      0.24373854	     -0.04912747	     -0.17837338	     -0.18169524	      1.34236299	      0.13249516	     -0.01586167	      0.40543338	     -1.55656192	      0.12583236	     -0.01184917	      0.39699121	     -0.01860270	     -0.00841896	      0.02760205
      9.19949867	      2.34397696	     -0.05695058	     -0.12133415	      2.33118308	      1.11293175	      0.48515810	     -0.02781675	      0.00513932	      0.33588376	     -0.06442386	      0.21862801	      0.03992741	      0.05073829	     -0.14240266	      0.19427965	     -0.04752957	     -0.16920686	     -0.12226259	      1.30233487	      0.20159800	     -0.01164583	      0.22259765	     -1.50928157	      0.22588067	      0.01190402	      0.24822027	     -0.00200119	      0.01749922	      0.01886993
      9.23283167	      2.34501745	     -0.06487079	     -0.13358562	      2.33141704	      1.11394097	      0.48584367	     -0.01719236	      0.01571139	      0.36261454	     -0.08277986	      0.22853642	      0.03964769	      0.05252324	     -0.11284362	      0.20527636	     -0.04729852	     -0.18554807	     -0.12200496	      1.29606948	      0.14539697	     -0.01098858	      0.43505116	     -1.45969544	      0.20626877	      0.01416766	      0.47754006	      0.00615570	     -0.02225208	      0.03654718
      9.26616467	      2.36573416	     -0.07075328	     -0.12588849	      2.33265544	      1.11374027	      0.48646050	      0.00097903	     -0.01910125	      0.34109543	     -0.06575934	      0.22413227	      0.04008621	      0.05524347	     -0.12713358	      0.22199627	     -0.04779012	     -0.19958010	     -0.17236075	      1.28487566	      0.24741539	     -0.00720942	      0.21236859	     -1.42644690	      0.26325675	      0.00851302	      0.23169495	      0.00797237	      0.02723223	      0.01591025
      9.29949767	      2.35921997	     -0.05961262	     -0.12764043	      2.33114595	      1.11414741	      0.48658016	     -0.01554406	     -0.01521626	      0.34886477	     -0.08091255	      0.22927554	      0.04021507	      0.07466296	     -0.13448352	      0.19613455	     -0.04710559	     -0.18756396	     -0.08652893	      1.26156129	      0.16060497	     -0.00862269	      0.47940270	     -1.43937152	      0.16798322	      0.01168595	      0.51535337	      0.01641265	     -0.02877540	      0.03363353
      9.33283067	      2.36000791	     -0.05733005	     -0.12305674	      2.33167213	      1.11418864	      0.48687026	     -0.02003383	     -0.01350427	      0.33843161	     -0.07316980	      0.21445501	      0.03887221	      0.07877581	     -0.10159842	      0.21895378	     -0.04739452	     -0.18702871	     -0.15912819	      1.23193874	      0.21223686	     -0.00334695	      0.18945368	     -1.44502159	      0.22261713	     -0.00102475	      0.23972262	     -0.00216513	      0.02613565	      0.00772724
      9.36616367	      2.34021501	     -0.06645865	     -0.12915738	      2.33204658	      1.11486073	      0.48634135	     -0.01252940	      0.01443932	      0.33926889	     -0.07222065	      0.23009200	      0.03998397	      0.06592181	     -0.13095845	      0.22254997	     -0.04750864	     -0.19591753	     -0.14606581	      1.20837432	      0.07646797	      0.00467368	      0.45759304	     -1.43667773	      0.08040363	     -0.01471236	      0.56456630	     -0.02176403	     -0.01834079	      0.02367537
      9.39949667	      2.33955410	     -0.07189035	     -0.11444753	      2.33051717	      1.11556267	      0.48418412	     -0.00232040	      0.00640741	      0.32794507	     -0.08192247	      0.19393503	      0.03937604	      0.05501466	     -0.09952211	      0.19961142	     -0.04771696	     -0.19562970	     -0.10690266	      1.18107133	      0.13090121	      0.00945748	      0.17559420	     -1.41534683	      0.09004853	     -0.01269971	      0.25354812	     -0.00646819	      0.00578236	      0.01611123
      9.43282967	      2.35276450	     -0.07052399	     -0.12418765	      2.33031864	      1.11620676	      0.48565599	      0.00334502	     -0.01644051	      0.32069876	     -0.06851191	      0.20540278	      0.03939880	      0.05421766	     -0.14022705	      0.24400718	     -0.04788710	     -0.18209798	     -0.17233149	      1.15996894	      0.00971606	      0.01308307	      0.45049412	     -1.37751740	     -0.08938958	     -0.01465870	      0.55795782	      0.01746418	      0.00843178	      0.02588911
      9.46616267	      2.35085090	     -0.06593106	     -0.10141012	      2.32561927	      1.11679817	      0.48457353	      0.00122786	      0.00202397	      0.30419272	     -0.08438187	      0.15172090	      0.03960989	      0.05642715	     -0.08834360	      0.19495763	     -0.04732177	     -0.15828328	     -0.08032574	      1.15627795	      0.02715406	      0.01644829	      0.16457021	     -1.33440110	     -0.04295741	      0.01902999	      0.30079401	      0.00662270	     -0.02079608	      0.01486507
      9.49949567	      2.35350060	     -0.06696343	     -0.11481423	      2.32628269	      1.11675169	      0.48772828	      0.00869464	      0.00713822	      0.29869055	     -0.06657657	      0.18106168	      0.03955410	      0.05143286	     -0.15183995	      0.25079765	     -0.04767382	     -0.14457418	     -0.16627137	      1.16781355	     -0.09789802	      0.01549899	      0.40360371	     -1.30297699	     -0.17001582	      0.00742637	      0.57552707	     -0.01280904	      0.02568138	      0.01351861
      9.53282867	      2.35374248	     -0.06727739	     -0.09760166	      2.32456690	      1.11648195	      0.48653691	      0.01053448	      0.00732426	      0.28143155	     -0.07843180	      0.13811551	      0.03952148	      0.04178858	     -0.09837523	      0.22325182	     -0.04796420	     -0.13281410	     -0.10727905	      1.18343652	     -0.05053298	      0.01864411	      0.16881235	     -1.30608241	     -0.15549090	      0.01140803	      0.37353563	     -0.00597290	     -0.02644024	      0.01328730
      9.56616167	      2.34935842	     -0.07081278	     -0.11285052	      2.32762129	      1.11566430	      0.48779312	      0.01181344	     -0.00205101	      0.28183214	     -0.06450138	      0.16895806	      0.03952667	      0.02665696	     -0.13987147	      0.26339808	     -0.04800061	     -0.13292370	     -0.13696471	      1.20456670	     -0.11863652	      0.01957707	      0.38650770	     -1.35061295	     -0.27244668	      0.01221292	      0.52770692	      0.01986290	      0.02839118	      0.01696302
      9.59949467	      2.33896335	     -0.07657354	     -0.10683861	      2.32903382	      1.11449542	      0.48678614	      0.01220568	      0.01488942	      0.27003383	     -0.06490345	      0.15939350	      0.03986462	      0.00917107	     -0.12422193	      0.25920556	     -0.04751241	     -0.13956290	     -0.11750608	      1.24190817	     -0.09483341	      0.02068000	      0.20020089	     -1.40941400	     -0.26670752	      0.00598684	      0.42391559	      0.00792009	     -0.03169866	      0.01703821
      9.63282767	      2.34144438	     -0.07662490	     -0.11010206	      2.33010302	      1.11323108	      0.48658979	      0.00893201	      0.02121059	      0.26654317	     -0.06241084	      0.15908708	      0.03988591	      0.00259876	     -0.11188420	      0.27245204	     -0.04762618	     -0.14028948	     -0.12456287	      1.28732216	     -0.17278836	      0.02177648	      0.32641007	     -1.46520049	     -0.29791400	     -0.01530898	      0.48579535	     -0.02204670	      0.03262192	      0.01881280
      9.66616067	      2.35509208	     -0.06741100	     -0.10822709	      2.33000837	      1.11191557	      0.48668008	     -0.00480370	      0.00605952	      0.26223028	     -0.06659402	      0.16191326	      0.03999537	      0.01184810	     -0.13593174	      0.27524880	     -0.04768838	     -0.13049453	     -0.12313518	      1.33153303	     -0.16558764	      0.02188770	      0.21926706	     -1.51838544	     -0.31796803	     -0.01750112	      0.48932911	     -0.00814754	     -0.03022248	      0.01449169
      9.69949367	      2.36734950	     -0.06667979	     -0.10257662	      2.32914376	      1.11104449	      0.48559848	     -0.00403811	     -0.00490683	      0.25578365	     -0.06889594	      0.14195196	      0.03870765	      0.01408330	     -0.09798637	      0.26629356	     -0.04873999	     -0.13371409	     -0.11445026	      1.38125244	     -0.20348109	      0.02196202	      0.28028705	     -1.53768016	     -0.30067169	     -0.01454234	      0.39178596	      0.00300040	      0.02848942	      0.00750813
      9.73282667	      2.35813842	     -0.07470639	     -0.10850591	      2.32968151	      1.11057756	      0.48593539	      0.00786119	      0.00276271	      0.26425430	     -0.07033074	      0.16357232	      0.03976447	      0.01072015	     -0.12400274	      0.27249596	     -0.04754693	     -0.15215271	     -0.13119322	      1.43176770	     -0.19972310	      0.02172274	      0.24786050	     -1.53234707	     -0.34700504	     -0.01156627	      0.52836991	      0.00736717	     -0.02682073	      0.00661512
      9.76615967	      2.34280529	     -0.07123656	     -0.09990669	      2.32848245	      1.11018903	      0.48554437	      0.00281893	      0.02356838	      0.25620914	     -0.06619923	      0.16165016	      0.04082951	      0.02232789	     -0.11818427	      0.24170276	     -0.04695587	     -0.15872456	     -0.10348499	      1.46095473	     -0.19714044	      0.02037737	      0.22737981	     -1.53159083	     -0.25672493	      0.01785234	      0.30252196	      0.00438085	      0.02848850	      0.00557781
      9.79949267	      2.34946093	     -0.06066874	     -0.10970567	      2.32848685	      1.11003088	      0.48613291	     -0.01060995	      0.00083732	      0.27194266	     -0.06810559	      0.17255301	      0.03938610	      0.04237363	     -0.09794401	      0.25629108	     -0.04806682	     -0.15776497	     -0.14625885	      1.46783082	     -0.17424370	      0.01812034	      0.29254965	     -1.55082643	     -0.31426014	      0.01537997	      0.53653564	      0.01482002	     -0.03229336	      0.01792875
      9.83282567	      2.33389902	     -0.05591373	     -0.09728441	      2.32803347	      1.10958332	      0.48468627	     -0.02327550	      0.02447337	      0.26303908	     -0.06080164	      0.17640738	      0.04172824	      0.05346618	     -0.12205099	      0.20905255	     -0.04614426	     -0.16635985	     -0.09039124	      1.47166335	     -0.12360910	      0.01417836	      0.19381945	     -1.57563965	     -0.15041038	     -0.00073125	      0.21962997	      0.00048210	      0.02957756	      0.00940339
      9.86615867	      2.34687082	     -0.07177026	     -0.11063950	      2.33070457	      1.10940262	      0.48296602	     -0.00423980	      0.00398123	      0.28769688	     -0.06616188	      0.18881184	      0.04016959	      0.03758249	     -0.10604142	      0.23311395	     -0.04768013	     -0.20032126	     -0.13954467	      1.48619981	     -0.10510373	      0.00820040	      0.32860932	     -1.60871206	     -0.19353839	      0.00956841	      0.54967763	     -0.01297630	     -0.02895726	      0.02040173
      9.89949167	      2.34641188	     -0.07615749	     -0.09379240	      2.33087938	      1.10860687	      0.48073883	     -0.00517169	      0.01509618	      0.27460543	     -0.06018325	      0.17671618	      0.04095377	      0.03563979	     -0.11206817	      0.19709216	     -0.04739180	     -0.21624834	     -0.11888703	      1.49539907	     -0.02306085	     -0.00394847	      0.17570901	     -1.64190377	      0.01567759	     -0.00740555	      0.15314732	     -0.00982975	      0.02568527	      0.01012922
      9.93282467	      2.34538107	     -0.06756352	     -0.10630310	      2.33043081	      1.10850615	      0.48173739	     -0.01570290	      0.00213347	      0.30271454	     -0.07312607	      0.20225942	      0.04091070	      0.05210267	     -0.13194157	      0.19642781	     -0.04738580	     -0.20806096	     -0.10521765	      1.50274748	     -0.00841178	     -0.01366513	      0.36036361	     -1.66838296	     -0.04961953	     -0.01486724	      0.53957016	      0.01092400	     -0.02567766	      0.03261779
      9.96615767	      2.34958344	     -0.06389554	     -0.10124295	      2.32916564	      1.10830724	      0.48271847	     -0.01663520	      0.00774708	      0.30526656	     -0.06747896	      0.18750791	      0.03969376	      0.06245181	     -0.08917288	      0.19390586	     -0.04839509	     -0.20011308	     -0.13542649	      1.51171821	      0.08597128	     -0.01863976	      0.16486476	     -1.65849050	      0.15568960	     -0.00547249	      0.10066598	      0.00000354	      0.02549132	      0.00924991
      9.99949067	      2.33203434	     -0.06790896	     -0.11024937	      2.32817452	      1.10903149	      0.48442217	     -0.00255528	      0.01795765	      0.32251707	     -0.07157875	      0.21656524	      0.04098669	      0.06232186	     -0.13053784	      0.18985116	     -0.04731284	     -0.19601890	     -0.12215049	      1.51334505	      0.07766686	     -0.02095578	      0.37447464	     -1.61229620	      0.06435214	     -0.01749714	      0.50191532	     -0.01632505	     -0.02702293	      0.02925234
     10.03282367	      2.33239758	     -0.06934131	     -0.10211226	      2.32633138	      1.11021344	      0.48401923	      0.00169623	      0.02207369	      0.33146514	     -0.08136895	      0.19159083	      0.04090229	      0.05994937	     -0.08808946	      0.17128224	     -0.04773895	     -0.18729227	     -0.10438471	      1.47115108	      0.17498167	     -0.02488944	      0.15101168	     -1.56246586	      0.23242539	      0.00670583	      0.07558716	     -0.00109024	      0.02974293	      0.01235884
     10.06615667	      2.33946901	     -0.06771375	     -0.11637476	      2.32667530	      1.11204147	      0.48505764	     -0.00108288	      0.01492523	      0.35093398	     -0.08208598	      0.21358696	      0.04083278	      0.05796291	     -0.12940705	      0.20051921	     -0.04772211	     -0.17508260	     -0.13949427	      1.39773520	      0.12352419	     -0.02696833	      0.38788692	     -1.51338206	      0.15117637	      0.00330448	      0.43690915	      0.02511973	     -0.03834813	      0.02527128
     10.09948967	      2.33981559	     -0.07283204	     -0.09286540	      2.32478169	      1.11358181	      0.48240413	      0.00744038	      0.01526374	      0.33462948	     -0.08621321	      0.16552858	      0.04101551	      0.04346352	     -0.09263572	      0.16331320	     -0.04795696	     -0.17011009	     -0.10421781	      1.31109911	      0.22641620	     -0.02897326	      0.11355997	     -1.45411601	      0.26422732	     -0.01040276	      0.11720493	     -0.00167915	      0.03493902	      0.01551386
     10.13282267	      2.33596012	     -0.07711514	     -0.10767265	      2.32557353	      1.11560651	      0.48254945	      0.00991024	      0.02928498	      0.36310736	     -0.09973571	      0.18440601	      0.04234160	      0.02966083	     -0.12718204	      0.18915369	     -0.04685778	     -0.16473383	     -0.12077187	      1.23388172	      0.14469757	     -0.03084229	      0.38820313	     -1.41001613	      0.21433139	      0.01557614	      0.35266865	     -0.02296648	     -0.01771826	      0.02951412
     10.16615567	      2.34671307	     -0.07455228	     -0.09171177	      2.32488768	      1.11653848	      0.48125951	      0.01296444	     -0.00637319	      0.33932477	     -0.08661838	      0.14572642	      0.04098680	      0.02324248	     -0.09951626	      0.18091327	     -0.04828367	     -0.15164166	     -0.12109652	      1.15406274	      0.27618805	     -0.03119672	      0.09710770	     -1.37152349	      0.21787191	     -0.00961558	      0.18920998	     -0.00146863	      0.00066494	      0.01483790
     10.19948867	      2.32670959	     -0.07646059	     -0.10322902	      2.32457048	      1.11794064	      0.48202365	      0.00899888	      0.03169291	      0.36428314	     -0.10148555	      0.15952855	      0.04288063	      0.01608030	     -0.11636776	      0.18996888	     -0.04642947	     -0.14312016	     -0.09638832	      1.11735492	      0.16179175	     -0.03298976	      0.40030227	     -1.33493778	      0.21626845	      0.00858520	      0.22281775	      0.01544067	      0.01624169	      0.02625084
     10.23282167	      2.33052421	     -0.07929193	     -0.09245014	      2.32349700	      1.11840736	      0.48224248	      0.02722681	      0.00620698	      0.33977817	     -0.08463440	      0.13239416	      0.04107030	      0.01082541	     -0.09753135	      0.19612946	     -0.04827159	     -0.13729384	     -0.12086360	      1.09383834	      0.27266419	     -0.03219790	      0.08990367	     -1.27996381	      0.13917713	      0.00081913	      0.23690530	      0.00059499	     -0.02809316	      0.01781665
     10.26615467	      2.31773208	     -0.06953448	     -0.09833978	      2.32113981	      1.11955881	      0.48329415	      0.01430298	      0.03145736	      0.35623029	     -0.10024873	      0.13611535	      0.04328846	      0.02427988	     -0.10960040	      0.19730935	     -0.04624300	     -0.11874421	     -0.09185290	      1.07625592	      0.14284090	     -0.03282162	      0.37484921	     -1.23403758	      0.13076734	     -0.01078973	      0.15782780	     -0.00829709	      0.04154027	      0.02834548
     10.29948767	      2.32363953	     -0.06225031	     -0.08755662	      2.31948917	      1.12026523	      0.48241524	      0.00946444	      0.00989595	      0.32868310	     -0.07912398	      0.11034300	      0.04108257	      0.03279712	     -0.09958850	      0.19923723	     -0.04843772	     -0.11127933	     -0.11549032	      1.03390135	      0.15973083	     -0.03295654	      0.19605195	     -1.19175826	      0.02140852	      0.01774971	      0.21202051	      0.00205285	     -0.04030936	      0.01626197
     10.33282067	      2.30698534	     -0.06865129	     -0.08834585	      2.31885627	      1.12189421	      0.47956160	      0.01145300	      0.02653605	      0.34534668	     -0.10259625	      0.10646569	      0.04269291	      0.02443426	     -0.10623523	      0.19155671	     -0.04676131	     -0.12854370	     -0.09097816	      0.98906463	      0.08126412	     -0.03299294	      0.23686799	     -1.14920073	     -0.04235348	     -0.01202753	      0.16542955	      0.01145601	      0.02615693	      0.02236013
     10.36615367	      2.31115410	     -0.07692683	     -0.07572183	      2.31894581	      1.12266502	      0.47569170	      0.01692892	      0.02066435	      0.31150768	     -0.07861719	      0.08138613	      0.04170632	      0.01307888	     -0.10132805	      0.18906199	     -0.04801172	     -0.15335776	     -0.11909434	      0.93921426	     -0.02970423	     -0.03301152	      0.31910985	     -1.11437905	     -0.15205412	     -0.00792895	      0.20659081	      0.01095614	     -0.00818127	      0.01783044
     10.39948667	      2.31061872	     -0.06935412	     -0.06926242	      2.31749802	      1.12357638	      0.47267694	      0.00459570	      0.00403202	      0.31672737	     -0.10123724	      0.07159089	      0.04229260	      0.02417733	     -0.11309884	      0.17054860	     -0.04712669	     -0.15856111	     -0.08824272	      0.89177013	     -0.02050109	     -0.03225664	      0.07155722	     -1.09824555	     -0.24163716	      0.01770389	      0.14977619	      0.00298862	     -0.01984288	      0.02206973
     10.43281967	      2.30873292	     -0.05934017	     -0.06296184	      2.31629152	      1.12330372	      0.47135210	     -0.01341324	      0.00906323	      0.29225306	     -0.08413272	      0.06331975	      0.04151294	      0.04146602	     -0.10457362	      0.17290587	     -0.04819484	     -0.16048631	     -0.12430245	      0.87710496	     -0.17863117	     -0.03211900	      0.26790708	     -1.09932153	     -0.35708663	      0.00291162	      0.27664094	     -0.01193702	      0.04205076	      0.02071978
     10.46615267	      2.30061712	     -0.05689064	     -0.05226012	      2.31502213	      1.12268434	      0.47001776	     -0.02057901	      0.02931698	      0.27845429	     -0.08902990	      0.05807586	      0.04328815	      0.05173047	     -0.10357628	      0.14903259	     -0.04657755	     -0.16907798	     -0.09372160	      0.90178596	     -0.23522723	     -0.03187164	      0.14923224	     -1.11412779	     -0.35881092	     -0.00356558	      0.11790909	     -0.01893468	     -0.02545595	      0.01476443
     10.49948567	      2.31960582	     -0.06415662	     -0.05807046	      2.31609906	      1.12123053	      0.47003640	     -0.00610103	     -0.02037692	      0.27586419	     -0.08863160	      0.07112549	      0.04137358	      0.04911947	     -0.10777952	      0.17100785	     -0.04837379	     -0.18718192	     -0.11493927	      0.97741608	     -0.25384848	     -0.03040712	      0.15292755	     -1.14563704	     -0.51204716	      0.01326753	      0.28738888	      0.00317005	     -0.00724355	      0.01213619
     10.53281867	      2.31337687	     -0.06555562	     -0.05182801	      2.31579126	      1.11929153	      0.47041003	     -0.00496760	     -0.00234394	      0.26145436	     -0.08823228	      0.07811200	      0.04214323	      0.05481733	     -0.10160102	      0.15652021	     -0.04728696	     -0.19447428	     -0.09135187	      1.06929049	     -0.33142716	     -0.02983430	      0.20469473	     -1.20657360	     -0.48026963	     -0.00125704	      0.11980220	      0.01171864	      0.02078193	      0.01110335
     10.56615167	      2.30255285	     -0.05740264	     -0.05187725	      2.31548379	      1.11702742	      0.47237118	     -0.01559249	      0.00896699	      0.25559839	     -0.08935156	      0.09783050	      0.04151577	      0.07072100	     -0.09794023	      0.16090697	     -0.04798539	     -0.18686455	     -0.11565505	      1.15981309	     -0.33487296	     -0.02864323	      0.09046056	     -1.29251886	     -0.55532371	      0.01203187	      0.33083161	      0.01438532	     -0.02155091	      0.01454620
     10.59948467	      2.29979304	     -0.05117666	     -0.04720962	      2.31496268	      1.11502481	      0.47339143	     -0.01983510	      0.01716061	      0.24835006	     -0.09491354	      0.11002587	      0.04227883	      0.08062247	     -0.10119200	      0.14700532	     -0.04729371	     -0.17760226	     -0.09596054	      1.24473185	     -0.39768747	     -0.02780460	      0.22494270	     -1.36955612	     -0.50095393	     -0.01988749	      0.15945146	     -0.01268841	      0.03067446	      0.01653390
     10.63281767	      2.31663224	     -0.05759334	     -0.04753439	      2.31623438	      1.11339864	      0.47352166	     -0.00760637	     -0.02653802	      0.24273988	     -0.09176297	      0.11720192	      0.04024066	      0.07026547	     -0.09606837	      0.15593409	     -0.04906501	     -0.18221494	     -0.11188846	      1.31104033	     -0.32873404	     -0.02709790	      0.11169608	     -1.44435402	     -0.58871420	      0.01203536	      0.32077671	     -0.01080935	     -0.03697153	      0.00949199
     10.66615067	      2.30721255	     -0.06455723	     -0.04665785	      2.31704302	      1.11229278	      0.47288715	     -0.00216696	      0.00181745	      0.24376890	     -0.09303455	      0.12927589	      0.04184178	      0.05510923	     -0.09881225	      0.14258463	     -0.04754289	     -0.18605612	     -0.09574862	      1.36000420	     -0.40137751	     -0.02667393	      0.25177450	     -1.50479755	     -0.50151080	     -0.00572547	      0.17684260	     -0.00547839	      0.03231689	      0.00522983
     10.69948367	      2.30451162	     -0.06747909	     -0.04540000	      2.31692416	      1.11128693	      0.47276186	     -0.00039857	      0.00854215	      0.24325541	     -0.08924572	      0.13430264	      0.04156030	      0.04491060	     -0.09842295	      0.14126092	     -0.04815276	     -0.18062136	     -0.12102923	      1.40441064	     -0.36068496	     -0.02628651	      0.11353563	     -1.55966670	     -0.51325501	      0.00126826	      0.33901868	      0.01371767	     -0.02858333	      0.00507491
     10.73281667	      2.31086467	     -0.06324468	     -0.04292122	      2.31467009	      1.11026585	      0.47245386	      0.00039273	      0.00514895	      0.24980311	     -0.09084880	      0.12801885	      0.04147664	      0.04510899	     -0.09470158	      0.12506405	     -0.04831169	     -0.16112026	     -0.10549727	      1.47341826	     -0.37676612	     -0.02610989	      0.25743242	     -1.60375216	     -0.42799637	      0.00021929	      0.20496911	      0.00167419	      0.03423629	      0.00684416
     10.76614967	      2.32225535	     -0.06060968	     -0.04191115	      2.31221800	      1.10895613	      0.47246538	      0.00761712	     -0.02458651	      0.25673830	     -0.08315111	      0.12237371	      0.04066361	      0.04467915	     -0.10428921	      0.11889316	     -0.04913558	     -0.14236312	     -0.11178987	      1.55884136	     -0.26313776	     -0.02531363	      0.15896917	     -1.65566320	     -0.42791323	      0.00018422	      0.30851513	     -0.00971887	     -0.03760515	      0.00278613
     10.79948267	      2.31330806	     -0.06060764	     -0.03906434	      2.31004916	      1.10748763	      0.47148003	      0.00893410	      0.00294714	      0.26991461	     -0.08258989	      0.11162535	      0.04115606	      0.03850091	     -0.09605799	      0.10824845	     -0.04880563	     -0.13088433	     -0.12577732	      1.65011941	     -0.25549614	     -0.02441551	      0.29692736	     -1.71644730	     -0.29001103	      0.01322185	      0.22767809	     -0.01191747	      0.03375243	      0.00834423
     10.83281567	      2.30168449	     -0.06391081	     -0.03044903	      2.30880615	      1.10596907	      0.46982185	      0.00968049	      0.02154090	      0.27432631	     -0.07915788	      0.09908655	      0.04196699	      0.02759279	     -0.10621837	      0.09212334	     -0.04834800	     -0.12823088	     -0.13123244	      1.72089225	     -0.13541029	     -0.02399371	      0.17413770	     -1.78310260	     -0.20622439	     -0.01020020	      0.32775461	      0.01590432	     -0.03094797	      0.01963321
     10.86614867	      2.31447974	     -0.06695163	     -0.03424604	      2.30912252	      1.10495215	      0.46865219	      0.01286232	      0.00751162	      0.29660255	     -0.08347053	      0.08958236	      0.04113430	      0.01769280	     -0.09928002	      0.10322747	     -0.04902365	     -0.13031813	     -0.14316427	      1.77570315	     -0.07055688	     -0.02269206	      0.34063224	     -1.84034772	     -0.08553476	     -0.00649305	      0.26187059	      0.01512248	      0.03450437	      0.02955784
     10.89948167	      2.32320394	     -0.06523024	     -0.03623996	      2.30982285	      1.10435831	      0.46858724	      0.01252882	     -0.01148076	      0.30883762	     -0.07577939	      0.08849738	      0.04114203	      0.01648340	     -0.11456482	      0.10898369	     -0.04901831	     -0.12959476	     -0.12799191	      1.79790002	      0.09148876	     -0.02239974	      0.22693787	     -1.87176155	     -0.00855590	     -0.01318657	      0.30037898	     -0.00464086	     -0.03598924	      0.02224538
     10.93281467	      2.31797801	     -0.05952423	     -0.04682926	      2.31084361	      1.10481241	      0.46943350	     -0.00324283	      0.01382712	      0.34055261	     -0.08614854	      0.09484748	      0.04140594	      0.02250780	     -0.10352206	      0.12486356	     -0.04864014	     -0.12793538	     -0.11508695	      1.78371714	      0.11499019	     -0.02120302	      0.38026380	     -1.87738550	      0.12659715	     -0.01328862	      0.28853634	     -0.01692214	      0.03158539	      0.02450890
     10.96614767	      2.31342671	     -0.05763820	     -0.04662633	      2.31251124	      1.10554391	      0.47040888	     -0.01147386	      0.02479619	      0.34487568	     -0.07835385	      0.09517662	      0.04172727	      0.02672994	     -0.10533079	      0.14314126	     -0.04831017	     -0.13520671	     -0.13625336	      1.73742546	      0.24142073	     -0.02109654	      0.22111626	     -1.84079626	      0.21820628	     -0.01504713	      0.31246583	     -0.00509874	     -0.02585193	      0.01886306
     10.99948067	      2.32254777	     -0.05956581	     -0.04382863	      2.31363675	      1.10701504	      0.47054663	     -0.00736209	      0.01117543	      0.35277545	     -0.09146435	      0.08728658	      0.04103605	      0.02916437	     -0.10664218	      0.15569945	     -0.04882413	     -0.14826104	     -0.13766601	      1.68409556	      0.27981037	     -0.01989122	      0.40415323	     -1.76391843	      0.27731053	     -0.01172924	      0.30210975	      0.00091373	      0.02781196	      0.03583891
     11.03281367	      2.31956621	     -0.05838809	     -0.03322089	      2.31386715	      1.10864606	      0.47081017	     -0.00472524	      0.00493067	      0.35044290	     -0.09760001	      0.07670060	      0.04122609	      0.03814688	     -0.11276302	      0.14705530	     -0.04867131	     -0.15784321	     -0.10873582	      1.61331312	      0.41154739	     -0.01832833	      0.25716013	     -1.66613682	      0.32577632	     -0.00302812	      0.26959208	      0.00547807	     -0.03215573	      0.02547350
     11.06614667	      2.30916043	     -0.05310553	     -0.03923279	      2.31502223	      1.11036584	      0.47303076	     -0.01662235	      0.02934733	      0.36447517	     -0.10385125	      0.09202370	      0.04232836	      0.05366085	     -0.12035635	      0.17069205	     -0.04757958	     -0.16317186	     -0.12836258	      1.53131426	      0.39529586	     -0.01557176	      0.41136656	     -1.57874135	      0.37784288	      0.01122509	      0.32333790	      0.00955036	      0.03007146	      0.01835000
     11.09947967	      2.32329533	     -0.04854114	     -0.03069560	      2.31586348	      1.11152400	      0.47391321	     -0.02386079	      0.01830289	      0.35555289	     -0.10798160	      0.07585225	      0.04075964	      0.06657940	     -0.09737613	      0.18336694	     -0.04879621	     -0.16779579	     -0.14639592	      1.44913284	      0.47724988	     -0.01056688	      0.24180729	     -1.50626192	      0.43414881	      0.01478677	      0.27586143	      0.00624631	     -0.02534167	      0.01476674
     11.13281267	      2.32555388	     -0.05291021	     -0.03368129	      2.31789989	      1.11280233	      0.47465473	     -0.01856190	      0.01415259	      0.35964456	     -0.11607325	      0.09420391	      0.04155630	      0.06736841	     -0.13221354	      0.18925999	     -0.04808536	     -0.18221903	     -0.11225916	      1.37445419	      0.45408294	     -0.00046336	      0.41519705	     -1.44656816	      0.43170213	      0.00431446	      0.34127585	     -0.00838029	      0.02273120	      0.02903127
     11.16614567	      2.32728703	     -0.05873744	     -0.03104590	      2.31959003	      1.11408094	      0.47455817	     -0.01080301	      0.00550076	      0.35481584	     -0.11174639	      0.08925621	      0.04126381	      0.06332894	     -0.10604281	      0.19449980	     -0.04834446	     -0.19647452	     -0.11038428	      1.28405451	      0.51979247	      0.00935579	      0.25062061	     -1.38722026	      0.44824069	      0.00451625	      0.26646278	     -0.01151490	     -0.01988070	      0.01485373
     11.19947867	      2.31375631	     -0.05543801	     -0.04197369	      2.32041621	      1.11597785	      0.47588569	     -0.01771501	      0.01809745	      0.36619499	     -0.10596651	      0.11302822	      0.04156052	      0.06996978	     -0.10693183	      0.21284164	     -0.04793980	     -0.19586838	     -0.13725545	      1.17943230	      0.45413418	      0.01715481	      0.40319510	     -1.31835565	      0.40521048	     -0.02026280	      0.35807136	      0.00198443	      0.01509291	      0.00899374
     11.23281167	      2.30040582	     -0.05134843	     -0.02718926	      2.31756475	      1.11818371	      0.47483961	     -0.01720330	      0.02306259	      0.35605608	     -0.11045811	      0.09979343	      0.04203155	      0.07713054	     -0.09882167	      0.17500374	     -0.04779153	     -0.18675166	     -0.10447778	      1.08333047	      0.47299595	      0.02132101	      0.24168685	     -1.22898820	      0.38273746	     -0.01431783	      0.26745526	      0.00318129	     -0.00674432	      0.01362971
     11.26614467	      2.30833811	     -0.05596333	     -0.03165473	      2.31541268	      1.12098130	      0.47434556	     -0.00123889	      0.00608999	      0.36399796	     -0.11037370	      0.10661832	      0.04165107	      0.07322444	     -0.11136836	      0.17974947	     -0.04827234	     -0.18175360	     -0.12798583	      0.99834658	      0.37189484	      0.02451797	      0.38732830	     -1.11811553	      0.27747115	     -0.00391782	      0.35256554	     -0.00748064	     -0.00229138	      0.02685346
     11.29947767	      2.31429831	     -0.05957516	     -0.02286012	      2.31176910	      1.12370564	      0.47232820	      0.01078185	     -0.00520000	      0.35987198	     -0.10957867	      0.08970077	      0.04137449	      0.06741690	     -0.09948609	      0.16023701	     -0.04877006	     -0.17302353	     -0.13830133	      0.92334143	      0.32685517	      0.02727752	      0.23042089	     -1.01619609	      0.22101377	      0.01465944	      0.24773460	     -0.00603195	      0.00859968	      0.02355770
     11.33281067	      2.30763409	     -0.05743380	     -0.02346261	      2.30816713	      1.12636275	      0.47038376	      0.00652954	      0.00976240	      0.36639055	     -0.10914574	      0.09425309	      0.04208470	      0.06513382	     -0.11140439	      0.13765003	     -0.04837345	     -0.15733617	     -0.12137918	      0.85533697	      0.16749898	      0.02924678	      0.32966237	     -0.94317987	      0.11106845	      0.01125256	      0.35785444	      0.01269457	     -0.01375762	      0.02371062
     11.36614367	      2.31124852	     -0.05893616	     -0.01542529	      2.30559190	      1.12822022	      0.46755027	      0.01097051	     -0.00107680	      0.36229431	     -0.11337136	      0.08077871	      0.04180053	      0.05462428	     -0.09884640	      0.12074598	     -0.04879647	     -0.14813509	     -0.13719193	      0.80321965	      0.10264902	      0.03127667	      0.20385682	     -0.90055605	      0.04419811	      0.01247090	      0.24097676	      0.01314180	      0.01789830	      0.02134777
     11.39947667	      2.31499849	     -0.06372704	     -0.01882268	      2.30524959	      1.12923358	      0.46555743	      0.01925036	     -0.01466936	      0.36064602	     -0.10869602	      0.09156892	      0.04171310	      0.03815276	     -0.11150054	      0.12540500	     -0.04898101	     -0.14615274	     -0.16288199	      0.76978393	     -0.01520475	      0.03289141	      0.29251129	     -0.88780121	     -0.09328563	      0.01270403	      0.33859894	     -0.00165727	     -0.02098738	      0.02467335
     11.43280967	      2.30552830	     -0.06353563	     -0.01169598	      2.30443113	      1.12965245	      0.46326786	      0.01853789	     -0.01435396	      0.35404726	     -0.11661290	      0.08833117	      0.04185097	      0.02682704	     -0.09832723	      0.10028401	     -0.04885510	     -0.14028479	     -0.12949597	      0.75836888	     -0.06622843	      0.03446778	      0.20619087	     -0.90146780	     -0.15157428	      0.01190766	      0.22167532	     -0.01135924	      0.01741473	      0.02477517
     11.46614267	      2.29362940	     -0.06304028	     -0.02122881	      2.30565029	      1.12912759	      0.46349145	      0.01173637	      0.00414168	      0.35281826	     -0.10664393	      0.11587499	      0.04237027	      0.01799683	     -0.10697991	      0.11291980	     -0.04831762	     -0.13704788	     -0.13433350	      0.77368970	     -0.18031392	      0.03572974	      0.26016358	     -0.93758252	     -0.24927505	      0.01022801	      0.32335269	     -0.00378434	     -0.00970684	      0.01571621
     11.49947567	      2.29733314	     -0.06833768	     -0.02258454	      2.30675100	      1.12804706	      0.46370359	      0.01585989	      0.00724143	      0.34691459	     -0.11117537	      0.12302210	      0.04161619	      0.00678521	     -0.09241400	      0.13045988	     -0.04873548	     -0.14213475	     -0.15807566	      0.82733405	     -0.23759337	      0.03697252	      0.18750932	     -0.97496309	     -0.27303566	      0.00632773	      0.22737508	      0.00023805	     -0.00347896	      0.01611551
     11.53280867	      2.30416178	     -0.06929260	     -0.01281164	      2.30616626	      1.12620865	      0.46384412	      0.01983837	     -0.00254242	      0.32128808	     -0.11000365	      0.12164359	      0.04218887	      0.00669528	     -0.10372585	      0.12223850	     -0.04821506	     -0.14162454	     -0.13064998	      0.90968931	     -0.30813307	      0.03807121	      0.24215273	     -1.01575773	     -0.35152880	      0.01212962	      0.29675987	      0.00080209	      0.01545212	      0.02406147
     11.56614167	      2.31801631	     -0.06387989	     -0.01458072	      2.30546689	      1.12443421	      0.46522899	      0.01467889	     -0.00978898	      0.32788078	     -0.13239326	      0.12609293	      0.04187142	      0.01874492	     -0.10020082	      0.13595591	     -0.04823475	     -0.13485270	     -0.12064312	      1.00817358	     -0.34602180	      0.03884997	      0.18902972	     -1.06937660	     -0.36352684	      0.01212455	      0.22952833	      0.00039616	     -0.02221992	      0.02009150
     11.59947467	      2.32681256	     -0.06038141	     -0.00931079	      2.30571784	      1.12182170	      0.46649644	      0.01038243	     -0.01352655	      0.29981216	     -0.11206702	      0.12343446	      0.04120998	      0.02916905	     -0.09551607	      0.15404003	     -0.04857705	     -0.13573186	     -0.14327019	      1.11196501	     -0.40617295	      0.03962051	      0.22460997	     -1.14028476	     -0.40776584	      0.01075017	      0.26933066	      0.00124324	      0.01719971	     -0.00281246
     11.63280767	      2.31537787	     -0.06168711	     -0.01147091	      2.30660410	      1.11989507	      0.46659877	      0.00682479	      0.01469166	      0.31820344	     -0.14781454	      0.13317998	      0.04171098	      0.03146879	     -0.10183663	      0.16427846	     -0.04777405	     -0.14877603	     -0.13088855	      1.20334450	     -0.43099262	      0.03982652	      0.18792718	     -1.22340068	     -0.38740944	      0.00882520	      0.23627523	      0.00440986	     -0.00542567	      0.01021334
     11.66614067	      2.30972885	     -0.06556027	      0.00232637	      2.30766352	      1.11757751	      0.46525200	      0.00748979	      0.01937702	      0.29592785	     -0.14873746	      0.11751294	      0.04163824	      0.02993762	     -0.09628608	      0.15743037	     -0.04749546	     -0.16800376	     -0.11548097	      1.28517639	     -0.42884066	      0.03989307	      0.21432600	     -1.31417753	     -0.40202297	      0.00961211	      0.25811793	      0.00893063	     -0.00270624	      0.01675666
     11.69947367	      2.31582597	     -0.06723550	     -0.00525945	      2.30988484	      1.11560856	      0.46555892	      0.00623654	      0.00870679	      0.31237367	     -0.16188360	      0.12548369	      0.04115627	      0.03303471	     -0.10085987	      0.19082202	     -0.04754080	     -0.18302241	     -0.14102012	      1.36245791	     -0.39449427	      0.03977847	      0.23119369	     -1.40716949	     -0.38300816	     -0.00847916	      0.21741748	      0.00378817	      0.01094368	      0.00806371
     11.73280667	      2.31007896	     -0.06377816	     -0.00878745	      2.31027023	      1.11395751	      0.46594401	     -0.00202329	      0.02768664	      0.32891777	     -0.17301754	      0.12721114	      0.04183547	      0.04341357	     -0.09986757	      0.19838319	     -0.04650248	     -0.18860878	     -0.12186843	      1.43460708	     -0.36558236	      0.03936238	      0.22590768	     -1.49158673	     -0.32887065	     -0.00085786	      0.24598582	     -0.00922050	     -0.01817495	     -0.00331849
     11.76613967	      2.32532856	     -0.06059530	     -0.00760618	      2.30949499	      1.11243996	      0.46608660	     -0.00481097	      0.01685338	      0.33724761	     -0.17890057	      0.11342213	      0.04077921	      0.05589703	     -0.09592391	      0.20432112	     -0.04706635	     -0.18720834	     -0.10831838	      1.51049258	     -0.31701888	      0.03892488	      0.25566775	     -1.55262045	     -0.26039576	     -0.01311114	      0.24939802	     -0.01680674	      0.01511267	      0.00033662
     11.79947267	      2.33893114	     -0.06305663	     -0.00780844	      2.30885494	      1.11109613	      0.46629732	      0.00021318	      0.00944536	      0.34480944	     -0.17628183	      0.10405379	      0.04052122	      0.06039690	     -0.10531034	      0.21834714	     -0.04707113	     -0.18953612	     -0.12850533	      1.58504867	     -0.24958125	      0.03831789	      0.25263864	     -1.59535048	     -0.17459587	      0.00457058	      0.23587401	     -0.00543497	     -0.00268499	      0.01097451
     11.83280567	      2.32830092	     -0.06739385	     -0.00975145	      2.30729017	      1.11052232	      0.46578865	      0.00855242	      0.02501179	      0.36511821	     -0.17931836	      0.09654977	      0.04090482	      0.05896854	     -0.09858867	      0.21109340	     -0.04649404	     -0.19390802	     -0.11731325	      1.64955931	     -0.18450070	      0.03770720	      0.29470296	     -1.62090082	     -0.10359157	     -0.01641929	      0.27609838	      0.00958509	     -0.00994996	      0.02083341
     11.86613867	      2.32109454	     -0.06661834	     -0.00350966	      2.30518102	      1.11002325	      0.46496506	      0.01327812	      0.02286616	      0.36480849	     -0.16214160	      0.08371579	      0.04089256	      0.06122792	     -0.10611598	      0.19411164	     -0.04655888	     -0.18893834	     -0.11584087	      1.68946886	     -0.07853985	      0.03680962	      0.27632734	     -1.64283425	     -0.02909482	      0.01346674	      0.21782499	      0.01574542	      0.02045403	      0.01541661
     11.89947167	      2.32089945	     -0.06296420	     -0.00768738	      2.30349800	      1.11022667	      0.46440890	      0.01053617	      0.02151569	      0.38412718	     -0.15822719	      0.07864171	      0.04050296	      0.06369752	     -0.10224776	      0.19504841	     -0.04680650	     -0.17767932	     -0.14028107	      1.69870845	     -0.01979521	      0.03597239	      0.34854512	     -1.65962730	      0.02135074	     -0.01505718	      0.27915762	      0.00689240	     -0.02392155	      0.02021757
     11.93280467	      2.31346622	     -0.06115747	      0.00270531	      2.30173874	      1.11063032	      0.46254247	      0.00813420	      0.02532576	      0.38299318	     -0.15093118	      0.06434445	      0.04095324	      0.05969238	     -0.10931805	      0.16697277	     -0.04655850	     -0.16896665	     -0.13542557	      1.68023500	      0.07238570	      0.03464657	      0.27792196	     -1.67335239	      0.10833893	      0.00548737	      0.20350821	     -0.00519991	      0.01723152	      0.02463527
     11.96613767	      2.31797466	     -0.06757112	      0.00027152	      2.30184766	      1.11167237	      0.46084966	      0.01393283	      0.01839135	      0.39854632	     -0.15266387	      0.06364358	      0.04050484	      0.04278296	     -0.11233956	      0.16074885	     -0.04681946	     -0.16915019	     -0.13828603	      1.64319386	      0.10295608	      0.03357360	      0.37599949	     -1.66963335	      0.14158577	     -0.01951787	      0.29437857	     -0.01018783	     -0.00146526	      0.03421829
     11.99947067	      2.32169827	     -0.07430808	      0.00692085	      2.30215091	      1.11263759	      0.45947709	      0.02329503	      0.00417829	      0.39721592	     -0.14597869	      0.05616708	      0.04011200	      0.02503796	     -0.10701686	      0.14666270	     -0.04716979	     -0.16927556	     -0.14248638	      1.59741308	      0.20131182	      0.03231211	      0.27206175	     -1.64617919	      0.21332830	      0.00445507	      0.18932111	     -0.00594045	     -0.01264377	      0.02231525
     12.03280367	      2.30737666	     -0.06894156	      0.00361238	      2.30239377	      1.11379125	      0.46071222	      0.01993983	      0.00709143	      0.40429185	     -0.14308177	      0.07799880	      0.04041863	      0.02384984	     -0.12263473	      0.13954512	     -0.04686033	     -0.15461654	     -0.14095422	      1.54377663	      0.22398594	      0.03132434	      0.40249615	     -1.60072488	      0.20712564	     -0.01844886	      0.30037652	      0.00230034	      0.01713689	      0.02441160
     12.06613667	      2.29127258	     -0.06267245	      0.01482743	      2.30183884	      1.11473410	      0.46194347	      0.01753483	      0.01511763	      0.39579860	     -0.14739984	      0.07584892	      0.04042462	      0.02515457	     -0.09885892	      0.11915943	     -0.04692195	     -0.13923931	     -0.14277204	      1.49799712	      0.31726728	      0.03038010	      0.26065986	     -1.53986966	      0.26649156	      0.00420602	      0.18039725	      0.00361540	     -0.00834156	      0.02589334
     12.09946967	      2.28176984	     -0.06128501	      0.01203779	      2.30340476	      1.11558933	      0.46440300	      0.02276892	      0.01168401	      0.39171055	     -0.14492341	      0.10251445	      0.04046339	      0.02152207	     -0.11187380	      0.12813833	     -0.04686623	     -0.13338026	     -0.16389436	      1.45086936	      0.32163031	      0.02991744	      0.40760590	     -1.46882084	      0.22531093	      0.00480551	      0.32010026	     -0.00154132	     -0.00364622	      0.03513654
     12.13280267	      2.28203618	     -0.05824048	      0.02386977	      2.30470809	      1.11639984	      0.46505958	      0.02039880	     -0.00344580	      0.37545985	     -0.14817853	      0.10127136	      0.04031876	      0.01908077	     -0.09837333	      0.11227894	     -0.04695951	     -0.13064581	     -0.14437882	      1.39089045	      0.40469264	      0.02913506	      0.25137386	     -1.41233829	      0.26242503	      0.01212830	      0.17166973	      0.00550369	      0.01291719	      0.02226197
     12.16613567	      2.28904468	     -0.05740151	      0.01843512	      2.30792636	      1.11730277	      0.46599779	      0.01261100	     -0.01573871	      0.37175529	     -0.14551268	      0.12423402	      0.04048746	      0.01431497	     -0.10830508	      0.12437302	     -0.04670737	     -0.13687112	     -0.13620755	      1.31607001	      0.36247815	      0.02867673	      0.39187615	     -1.37293418	      0.20327594	      0.00888588	      0.35110402	      0.01613814	     -0.01589193	      0.01636933
     12.19946867	      2.29396385	     -0.06311875	      0.02966922	      2.31083117	      1.11798125	      0.46510073	      0.01471976	     -0.02804852	      0.35060049	     -0.14473088	      0.11938629	      0.03955201	      0.00259473	     -0.09814592	      0.12142809	     -0.04747235	     -0.15601467	     -0.13901862	      1.25233646	      0.40928986	      0.02835336	      0.21125435	     -1.33569972	      0.22753684	      0.00796568	      0.19169344	      0.00023166	      0.00482329	      0.00783131
     12.23280167	      2.27666437	     -0.06153038	      0.03138091	      2.31296080	      1.11867966	      0.46491797	      0.00915522	     -0.01760448	      0.33328321	     -0.13377680	      0.13279204	      0.04075932	      0.00069865	     -0.10805733	      0.12060682	     -0.04643153	     -0.16942793	     -0.13815391	      1.19156972	      0.34751580	      0.02826178	      0.35443194	     -1.30472990	      0.12588622	      0.00595322	      0.38425278	     -0.01481266	      0.01093434	      0.01894583
     12.26613467	      2.26849072	     -0.05162712	      0.04209248	      2.31288595	      1.11943018	      0.46424441	     -0.00439703	     -0.02418045	      0.31816009	     -0.13386047	      0.12207292	      0.04012089	      0.01353645	     -0.09726513	      0.10864490	     -0.04694003	     -0.17094776	     -0.13646423	      1.14359721	      0.39647691	      0.02839546	      0.17271720	     -1.27606876	      0.10985818	      0.00002958	      0.21694276	     -0.01084337	     -0.01124509	      0.01598110
     12.29946767	      2.25627817	     -0.04369300	      0.05389022	      2.31198830	      1.11987694	      0.46352482	     -0.01399334	     -0.02709909	      0.28502633	     -0.11069574	      0.11420950	      0.04032340	      0.02716532	     -0.11445332	      0.09640805	     -0.04694985	     -0.17403109	     -0.14364202	      1.10869031	      0.34326348	      0.02880852	      0.32099877	     -1.24283980	     -0.01662727	     -0.00750989	      0.39798474	      0.00491358	     -0.00226225	      0.01845549
     12.33280067	      2.24648733	     -0.04702324	      0.06886605	      2.31065717	      1.12055748	      0.46165360	     -0.00815621	     -0.01556309	      0.27238424	     -0.11618750	      0.08519886	      0.04036916	      0.02900681	     -0.09417604	      0.08104863	     -0.04686809	     -0.18911870	     -0.14982826	      1.10634430	      0.37506816	      0.02943468	      0.14300253	     -1.20535970	     -0.00841487	      0.00928300	      0.26820069	      0.00320952	      0.00228547	      0.01150247
     12.36613367	      2.25754889	     -0.05033385	      0.06352157	      2.31051670	      1.12091490	      0.46138782	     -0.00445889	     -0.02830596	      0.27087125	     -0.10295760	      0.08715875	      0.04022128	      0.03409245	     -0.12418122	      0.09872175	     -0.04695638	     -0.20039547	     -0.15679836	      1.09712700	      0.31905543	      0.03020706	      0.26989288	     -1.17968964	     -0.09329679	      0.00538696	      0.45394286	      0.00309522	      0.00236930	      0.00513799
     12.39946667	      2.26350808	     -0.04706844	      0.07505126	      2.30882467	      1.12137330	      0.45967837	     -0.01097420	     -0.02719341	      0.25872862	     -0.09884078	      0.05232599	      0.04040698	      0.04406744	     -0.10168039	      0.08065596	     -0.04695888	     -0.20160851	     -0.12032558	      1.08466651	      0.35019180	      0.03060244	      0.11772809	     -1.17386289	     -0.06095856	      0.00794294	      0.33744318	      0.00027542	     -0.00900455	      0.00444594
     12.43279967	      2.26242657	     -0.04409801	      0.06628685	      2.30922629	      1.12136528	      0.45966387	     -0.01656179	     -0.03048910	      0.26204620	     -0.08443914	      0.05492119	      0.03999694	      0.05049906	     -0.11655812	      0.10148035	     -0.04711787	     -0.20331778	     -0.13453302	      1.06124720	      0.32623171	      0.03123135	      0.22870542	     -1.19000046	     -0.13144361	      0.01632956	      0.51795799	      0.00322101	      0.00986381	      0.01890977
     12.46613267	      2.25333571	     -0.04997801	      0.07509133	      2.30929570	      1.12124472	      0.45796852	     -0.00770172	     -0.02270480	      0.25222693	     -0.07930270	      0.03274995	      0.04065561	      0.04312420	     -0.11455081	      0.09868302	     -0.04658329	     -0.21415707	     -0.14790316	      1.05396010	      0.38606797	      0.03172854	      0.10904560	     -1.20491360	     -0.10353795	      0.00440728	      0.41247498	     -0.00858244	     -0.00020674	      0.02854113
     12.49946567	      2.25081188	     -0.05671316	      0.07579117	      2.30886690	      1.12113992	      0.45640070	      0.00336768	     -0.02947978	      0.25149507	     -0.07056234	      0.01510399	      0.04008671	      0.03454190	     -0.10741963	      0.09628785	     -0.04712724	     -0.21993659	     -0.13225075	      1.05171341	      0.38823116	      0.03227389	      0.22220510	     -1.22754557	     -0.15909000	      0.01055958	      0.55938752	     -0.00881301	     -0.00552744	      0.02545157
     12.53279867	      2.24373344	     -0.05815991	      0.07878285	      2.30757479	      1.12079718	      0.45624234	      0.00963102	     -0.01690894	      0.25140799	     -0.06391465	      0.00769178	      0.04132367	      0.03375057	     -0.12992811	      0.09024980	     -0.04616341	     -0.21344823	     -0.12098393	      1.07058794	      0.43831012	      0.03288971	      0.10021284	     -1.24293010	     -0.12135185	     -0.00518127	      0.49521975	     -0.00705716	     -0.00616132	      0.00611218
     12.56613167	      2.26544587	     -0.05982581	      0.07676117	      2.30578446	      1.12030783	      0.45699435	      0.01415339	     -0.03403582	      0.24845095	     -0.05266646	     -0.00933634	      0.03969396	      0.03450507	     -0.11969023	      0.10876329	     -0.04768435	     -0.19855299	     -0.14571250	      1.09809081	      0.41929420	      0.03348927	      0.19005044	     -1.25541442	     -0.13099397	     -0.00998731	      0.59593197	      0.00375567	      0.01120354	      0.00906247
     12.59946467	      2.25711431	     -0.05882963	      0.08050456	      2.30330968	      1.11994870	      0.45779927	      0.01858270	     -0.00787766	      0.24758553	     -0.05340109	     -0.01829070	      0.04133527	      0.03700485	     -0.12179882	      0.09543976	     -0.04652544	     -0.18108663	     -0.12694456	      1.13755238	      0.43964785	      0.03387125	      0.08921378	     -1.26323747	     -0.08327658	      0.00121943	      0.58410616	      0.00434096	     -0.01378533	      0.02397088
     12.63279767	      2.26929943	     -0.06150619	      0.07502425	      2.30232685	      1.11957739	      0.45897800	      0.03051679	     -0.03346067	      0.24918176	     -0.04232510	     -0.01763970	      0.04022800	      0.03305386	     -0.12599054	      0.10414716	     -0.04735361	     -0.16683862	     -0.12586497	      1.15505659	      0.46403907	      0.03444410	      0.12770764	     -1.26939609	     -0.10564081	      0.00137646	      0.61823902	      0.00213713	      0.02830093	      0.02862858
     12.66613067	      2.25139180	     -0.05446365	      0.07400493	      2.30157497	      1.11933219	      0.45979513	      0.02303141	     -0.00764558	      0.25212682	     -0.03885968	     -0.00914938	      0.04147705	      0.03616359	     -0.13289034	      0.09632103	     -0.04691950	     -0.14926608	     -0.12360208	      1.15594870	      0.47705629	      0.03453811	      0.11191563	     -1.28980004	     -0.07861715	      0.01348083	      0.62057845	      0.01021230	     -0.03502995	      0.02187111
     12.69946367	      2.25331192	     -0.05992285	      0.07815132	      2.30222464	      1.11912261	      0.45888272	      0.03066004	     -0.01818349	      0.24948259	     -0.04069818	     -0.02005775	      0.04085004	      0.02092139	     -0.10608538	      0.09377422	     -0.04684445	     -0.15015975	     -0.14173123	      1.15409788	      0.50961903	      0.03487244	      0.11877175	     -1.30176327	     -0.06623231	     -0.01456180	      0.61690107	      0.00615197	      0.02319881	      0.01706600
     12.73279667	      2.26194322	     -0.06286169	      0.07770709	      2.30386657	      1.11866256	      0.45848677	      0.02946767	     -0.02814227	      0.25164979	     -0.04590814	     -0.00995819	      0.04030525	      0.00820485	     -0.12415226	      0.09374557	     -0.04762068	     -0.15203215	     -0.14290129	      1.15771019	      0.53770725	      0.03513957	      0.09681955	     -1.32616117	     -0.05209077	     -0.00249388	      0.67468400	      0.00416511	     -0.01767041	      0.01757418
     12.76612967	      2.26516867	     -0.06322662	      0.07950105	      2.30538975	      1.11808849	      0.45841558	      0.02455818	     -0.02395395	      0.24847636	     -0.04815711	      0.00213939	      0.04131141	      0.00006459	     -0.14097446	      0.08174837	     -0.04687687	     -0.15435558	     -0.11847194	      1.17895222	      0.54561567	      0.03526931	      0.09072390	     -1.34116835	      0.01019449	     -0.00877174	      0.60839366	     -0.00476833	      0.01903647	      0.01837654
     12.79946267	      2.27185630	     -0.06766102	      0.07100313	      2.30746188	      1.11745826	      0.45904043	      0.02777552	     -0.03226727	      0.25431720	     -0.04692094	      0.01352001	      0.04008861	     -0.01011065	     -0.10921608	      0.09357242	     -0.04784981	     -0.16409638	     -0.13008495	      1.21489130	      0.55849796	      0.03550992	      0.09051846	     -1.34675194	     -0.00316884	     -0.00770222	      0.71383718	     -0.00975714	     -0.02362235	      0.02076315
     12.83279567	      2.25738322	     -0.06004913	      0.06726673	      2.30859446	      1.11676947	      0.46043928	      0.01813265	     -0.01912338	      0.25370084	     -0.04243650	      0.03475322	      0.04127242	     -0.00343542	     -0.10545685	      0.09110652	     -0.04687054	     -0.16353001	     -0.13667265	      1.24830936	      0.56605951	      0.03561517	      0.09794016	     -1.35202922	      0.03144963	      0.00460741	      0.59622271	     -0.00498678	      0.02900044	      0.01744714
     12.86612867	      2.25068579	     -0.05519792	      0.06324051	      2.30928574	      1.11638170	      0.46102990	      0.01468831	     -0.03343077	      0.25565304	     -0.04368667	      0.05546812	      0.04025232	      0.00303750	     -0.11446125	      0.08543268	     -0.04773666	     -0.16703836	     -0.13073182	      1.27187091	      0.59262844	      0.03573179	      0.10468880	     -1.35103863	     -0.03755048	     -0.00734768	      0.68779774	      0.00908563	     -0.03081539	      0.02296700
     12.89946167	      2.23468966	     -0.05692669	      0.06692016	      2.30959793	      1.11643524	      0.45993135	      0.01645082	     -0.01855410	      0.25610487	     -0.05031951	      0.05830313	      0.04153852	      0.00197151	     -0.09949582	      0.06656189	     -0.04678188	     -0.18119737	     -0.12524135	      1.28713101	      0.58131939	      0.03572241	      0.09601999	     -1.34897414	     -0.01955318	     -0.00219471	      0.57649290	      0.00820416	      0.02474737	      0.01741812
     12.93279467	      2.24671673	     -0.06040708	      0.06221969	      2.31043613	      1.11654689	      0.45923738	      0.01653297	     -0.03408972	      0.26094007	     -0.05082305	      0.06971291	      0.04004895	      0.00364510	     -0.11201422	      0.07860292	     -0.04810653	     -0.19569818	     -0.15732369	      1.27939521	      0.55528306	      0.03577274	      0.08410502	     -1.35678748	     -0.06489407	      0.01251544	      0.66075784	      0.00633855	     -0.01868226	      0.01176181
     12.96612767	      2.24777349	     -0.05884679	      0.06923960	      2.30931371	      1.11698787	      0.45749630	      0.01068992	     -0.02828256	      0.25874023	     -0.06017284	      0.06189267	      0.04112692	      0.01271105	     -0.11187408	      0.05620860	     -0.04713384	     -0.20194606	     -0.13609240	      1.26799669	      0.50528625	      0.03562387	      0.09413664	     -1.36256920	     -0.05311955	     -0.00765261	      0.58642862	     -0.00591370	      0.01387247	      0.01550238
     12.99946067	      2.24776041	     -0.05889419	      0.06591312	      2.30852867	      1.11727963	      0.45689840	      0.01267583	     -0.03562979	      0.26541405	     -0.06375271	      0.06366884	      0.04012549	      0.02179886	     -0.10704599	      0.05380765	     -0.04812180	     -0.20735491	     -0.13071789	      1.25910642	      0.48313022	      0.03561514	      0.08247499	     -1.37343149	     -0.10770061	      0.00087124	      0.61716033	     -0.01469877	     -0.00761554	      0.01972823
     13.03279367	      2.23168988	     -0.06082883	      0.06099631	      2.30804261	      1.11722739	      0.45753784	      0.02180566	     -0.02925898	      0.26807074	     -0.05959509	      0.07571249	      0.04094471	      0.02876072	     -0.11605502	      0.06135351	     -0.04725919	     -0.21262241	     -0.15423505	      1.26182531	      0.46505272	      0.03556316	      0.09181134	     -1.37970789	     -0.15991051	      0.00935153	      0.58832263	     -0.01124232	      0.00003229	      0.02158136
     13.06612667	      2.22173004	     -0.05814307	      0.06266502	      2.30605830	      1.11725359	      0.45798521	      0.02564388	     -0.03020061	      0.26644870	     -0.06225479	      0.06815046	      0.04046129	      0.04200821	     -0.09957820	      0.05685046	     -0.04769141	     -0.20687751	     -0.15111910	      1.27012633	      0.45936012	      0.03552438	      0.08264710	     -1.38018716	     -0.21049176	     -0.00733655	      0.55384773	      0.00512857	      0.00909926	      0.02358830
     13.09945967	      2.22049174	     -0.05316589	      0.05905922	      2.30418780	      1.11728839	      0.45938072	      0.02359462	     -0.02832072	      0.26981742	     -0.06386268	      0.07248942	      0.04103290	      0.05776156	     -0.11555959	      0.06224243	     -0.04705276	     -0.19430975	     -0.13860808	      1.27484944	      0.42896987	      0.03548843	      0.09068675	     -1.38040374	     -0.25987163	     -0.01175384	      0.59815666	      0.01626601	     -0.01898883	      0.01837269
     13.13279267	      2.23566872	     -0.05713477	      0.05912958	      2.30321456	      1.11751986	      0.45993982	      0.03087975	     -0.03432201	      0.26733380	     -0.06394730	      0.05843577	      0.03999112	      0.05946756	     -0.10799464	      0.07760820	     -0.04791500	     -0.19092544	     -0.14284265	      1.27366851	      0.38994056	      0.03547124	      0.08372049	     -1.37117027	     -0.25686137	     -0.00987405	      0.53064482	     -0.00071788	      0.02315970	      0.01014786
     13.16612567	      2.24100695	     -0.05643425	      0.05687549	      2.30291195	      1.11798667	      0.46038461	      0.02687787	     -0.02944940	      0.26795042	     -0.06723675	      0.05287123	      0.04077908	      0.05986619	     -0.11335283	      0.09157611	     -0.04708032	     -0.18324019	     -0.13943310	      1.24633899	      0.34632824	      0.03538308	      0.08706591	     -1.36512458	     -0.30146300	     -0.01295874	      0.62826523	     -0.00311788	     -0.01836984	      0.01516588
     13.19945867	      2.24336693	     -0.05841944	      0.05846455	      2.30359069	      1.11867609	      0.45988967	      0.02757347	     -0.03698258	      0.26454617	     -0.07085811	      0.04378640	      0.03972365	      0.05062764	     -0.12123060	      0.10000669	     -0.04797512	     -0.18078345	     -0.12983870	      1.20252271	      0.33585907	      0.03532739	      0.08699761	     -1.35379943	     -0.32059824	     -0.01196610	      0.52852675	     -0.00241945	      0.01080836	      0.02108706
     13.23279167	      2.22401289	     -0.06173128	      0.05687406	      2.30487125	      1.11945722	      0.45938803	      0.02980269	     -0.02464201	      0.26488404	     -0.07240390	      0.04360434	      0.04140326	      0.03500053	     -0.12554792	      0.10776025	     -0.04645531	     -0.18301002	     -0.12752211	      1.15399004	      0.32971680	      0.03532375	      0.08775414	     -1.33599185	     -0.39773282	     -0.01188931	      0.61105401	      0.00592237	      0.00033618	      0.02263330
     13.26612467	      2.23166739	     -0.06087516	      0.05816751	      2.30541245	      1.12019577	      0.45888411	      0.02454477	     -0.03086718	      0.26296712	     -0.07548897	      0.02509627	      0.04037580	      0.02507539	     -0.10415799	      0.12393692	     -0.04732969	     -0.17629424	     -0.14332980	      1.11417634	      0.31411538	      0.03534636	      0.08944260	     -1.31325827	     -0.40998080	     -0.01029276	      0.54872732	      0.00474655	     -0.01166985	      0.01546117
     13.29945767	      2.23386855	     -0.05973998	      0.05880438	      2.30555314	      1.12069721	      0.45899259	      0.02086545	     -0.02656588	      0.26105113	     -0.07727219	      0.02385852	      0.04120899	      0.01727874	     -0.12951672	      0.12898760	     -0.04660787	     -0.16791558	     -0.13006215	      1.09350794	      0.29219632	      0.03548143	      0.09190025	     -1.28723592	     -0.43252791	      0.00153953	      0.60170243	     -0.00549107	      0.01778713	      0.00944594
     13.33279067	      2.25234619	     -0.06298544	      0.06089912	      2.30549710	      1.12107982	      0.45874425	      0.02151299	     -0.03079850	      0.25852245	     -0.08112421	      0.01198635	      0.04088432	      0.00631988	     -0.13540012	      0.13436422	     -0.04689809	     -0.16237869	     -0.11745434	      1.08935637	      0.26773886	      0.03567388	      0.08915289	     -1.26186762	     -0.41593141	      0.01435938	      0.61222978	     -0.01396063	     -0.01636480	      0.00956220
     13.36612367	      2.25953629	     -0.06239976	      0.06040603	      2.30560799	      1.12129182	      0.45884708	      0.01830930	     -0.03328336	      0.25782946	     -0.07934556	      0.00451329	      0.04050385	      0.00079555	     -0.12586469	      0.14149083	     -0.04727102	     -0.15596582	     -0.12301295	      1.08167590	      0.26413815	      0.03595271	      0.09507230	     -1.24806176	     -0.40235350	      0.01621006	      0.60506286	     -0.00189116	      0.00596055	      0.01032136
     13.39945667	      2.24540536	     -0.05873076	      0.05889347	      2.30586559	      1.12143687	      0.45903590	      0.01324536	     -0.02342990	      0.25924254	     -0.07455103	      0.00898230	      0.04141724	      0.00051587	     -0.12615846	      0.13979735	     -0.04650636	     -0.15188922	     -0.12779346	      1.06447978	      0.28467634	      0.03629188	      0.10136111	     -1.24523723	     -0.41432758	      0.00817501	      0.66195157	      0.01578176	      0.01005039	      0.01243805
     13.43278967	      2.24832034	     -0.06025052	      0.06140598	      2.30607483	      1.12170025	      0.45820575	      0.01710537	     -0.03489723	      0.25844241	     -0.07142716	      0.00191085	      0.04004840	     -0.00292750	     -0.11462138	      0.13346625	     -0.04771351	     -0.15404220	     -0.13137157	      1.04296085	      0.32030146	      0.03667579	      0.11210841	     -1.24525994	     -0.38582775	      0.01294568	      0.59962743	      0.00518882	     -0.01776872	      0.01397602
     13.46612267	      2.23377234	     -0.06101573	      0.06251083	      2.30611323	      1.12201982	      0.45746102	      0.01999040	     -0.02197906	      0.26115507	     -0.06746044	      0.00992107	      0.04173469	     -0.00216172	     -0.12962232	      0.11610807	     -0.04631989	     -0.15942041	     -0.12234983	      1.01605688	      0.33750946	      0.03712179	      0.14154561	     -1.24828794	     -0.37481305	      0.00704090	      0.69280143	     -0.01058385	      0.00559876	      0.01558012
     13.49945567	      2.25234200	     -0.06200926	      0.06625388	      2.30562799	      1.12235837	      0.45637914	      0.01843171	     -0.03249570	      0.26134253	     -0.06468841	     -0.00073861	      0.04065589	      0.00267696	     -0.11567589	      0.10944978	     -0.04741524	     -0.16213319	     -0.14110215	      0.99133575	      0.34369930	      0.03754351	      0.15335129	     -1.25312588	     -0.29105137	      0.00403644	      0.63394515	     -0.01398592	      0.00721955	      0.01442708
     13.53278867	      2.25536407	     -0.06374371	      0.06737935	      2.30478081	      1.12257129	      0.45572091	      0.01964805	     -0.02997446	      0.26455651	     -0.06079172	      0.00246143	      0.04117059	      0.01034195	     -0.12169059	      0.09365748	     -0.04713084	     -0.16771954	     -0.14096080	      0.97873184	      0.34530351	      0.03804872	      0.18443258	     -1.25451366	     -0.25069027	     -0.00408180	      0.71254306	      0.00217364	     -0.01010045	      0.01756396
     13.56612167	      2.25229570	     -0.06681131	      0.07040611	      2.30339720	      1.12256725	      0.45532326	      0.02998548	     -0.03234815	      0.26636295	     -0.05758092	      0.00636400	      0.04106749	      0.01950165	     -0.12782503	      0.07037484	     -0.04733078	     -0.17483709	     -0.13199231	      0.98752225	      0.37484591	      0.03871471	      0.19477312	     -1.25062293	     -0.20373762	     -0.00626761	      0.67656821	      0.00646951	      0.00752103	      0.02068526
     13.59945467	      2.24643414	     -0.05948567	      0.06978110	      2.30142393	      1.12215904	      0.45599082	      0.02748765	     -0.03243151	      0.27001436	     -0.05186174	      0.01190702	      0.04094777	      0.04170237	     -0.11584624	      0.05714880	     -0.04754570	     -0.16973584	     -0.14763009	      1.00773165	      0.39444258	      0.03939170	      0.24391780	     -1.26315881	     -0.17791070	      0.01735469	      0.67402948	      0.00858639	      0.00518894	      0.02249080
     13.63278767	      2.23715736	     -0.05432891	      0.07034225	      2.29997089	      1.12148161	      0.45639231	      0.02562494	     -0.02331012	      0.27221072	     -0.04854832	      0.01729870	      0.04158370	      0.05865213	     -0.10328541	      0.04353439	     -0.04706394	     -0.16888482	     -0.16379538	      1.04398805	      0.41930380	      0.04016955	      0.24300177	     -1.27728157	     -0.15021735	     -0.00104467	      0.69524299	      0.00343024	     -0.01625739	      0.02345620
     13.66612067	      2.25070802	     -0.05947050	      0.07102225	      2.30023156	      1.12068374	      0.45560323	      0.03056802	     -0.03580011	      0.27248018	     -0.04552900	      0.02063747	      0.04037882	      0.05896240	     -0.11238767	      0.03523560	     -0.04825479	     -0.18233334	     -0.16206118	      1.08323393	      0.42519138	      0.04100440	      0.28202885	     -1.30752061	     -0.09603566	      0.01759724	      0.63821103	     -0.00250658	      0.01019735	      0.02038106
     13.69945367	      2.25243422	     -0.06236990	      0.07191964	      2.30120247	      1.11996998	      0.45425224	      0.02453358	     -0.02454809	      0.27411539	     -0.04701033	      0.02634432	      0.04201645	      0.05537158	     -0.12236894	      0.01955869	     -0.04682852	     -0.19544610	     -0.13939904	      1.11283881	      0.41700549	      0.04164717	      0.28397551	     -1.34341852	     -0.05223063	     -0.00748092	      0.69286595	      0.00763245	     -0.00195967	      0.02009851
     13.73278667	      2.27473264	     -0.06994470	      0.07028376	      2.30330302	      1.11931528	      0.45285587	      0.02307860	     -0.03799189	      0.27513491	     -0.04615063	      0.01835225	      0.03977362	      0.04263643	     -0.09884352	      0.03201037	     -0.04879755	     -0.21373461	     -0.16141681	      1.13261149	      0.41231983	      0.04228474	      0.29213109	     -1.37883647	      0.00733466	     -0.00893739	      0.63350290	      0.00813479	     -0.00711564	      0.01734282
     13.76611967	      2.26095253	     -0.07100716	      0.06915951	      2.30490437	      1.11872339	      0.45264564	      0.02272875	     -0.02503718	      0.27460226	     -0.04574108	      0.03457824	      0.04189045	      0.03514844	     -0.12411655	      0.02800230	     -0.04694615	     -0.22065138	     -0.15901562	      1.14960316	      0.41988044	      0.04283820	      0.31726776	     -1.39885223	      0.00800108	     -0.01897051	      0.66069316	     -0.00590188	      0.01689674	      0.02327219
     13.79945267	      2.26251327	     -0.06629942	      0.07241712	      2.30474399	      1.11841473	      0.45244484	      0.01621718	     -0.02732859	      0.27283390	     -0.05205124	      0.02382870	      0.04161818	      0.03502450	     -0.10052334	      0.02197015	     -0.04735154	     -0.21395847	     -0.14629040	      1.16936945	      0.43128611	      0.04331019	      0.32494029	     -1.41145635	      0.02017149	     -0.00360505	      0.60152357	     -0.01569575	     -0.01099730	      0.02658337
     13.83278567	      2.26630295	     -0.06342632	      0.06652361	      2.30516145	      1.11801920	      0.45387714	      0.01239806	     -0.02895316	      0.27624576	     -0.05191267	      0.03444745	      0.04148932	      0.03350294	     -0.11709393	      0.04040585	     -0.04749037	     -0.20502256	     -0.16089540	      1.19617566	      0.42033135	      0.04385654	      0.34438448	     -1.41038375	      0.00948431	     -0.00902948	      0.60703814	     -0.00674481	     -0.00554657	      0.02126573
     13.86611867	      2.27048284	     -0.06695422	      0.06971825	      2.30480256	      1.11775438	      0.45411915	      0.01359862	     -0.01513786	      0.27108834	     -0.05632877	      0.02387579	      0.04227008	      0.02359493	     -0.11103649	      0.04349169	     -0.04668788	     -0.20031547	     -0.15497862	      1.23497878	      0.38333998	      0.04433205	      0.32931804	     -1.40776797	      0.03071860	     -0.00230140	      0.58132287	      0.00710713	      0.00971116	      0.01752703
     13.89945167	      2.29743777	     -0.07224669	      0.06749173	      2.30463411	      1.11753085	      0.45439064	      0.01726410	     -0.03229973	      0.27252380	     -0.06426662	      0.01247253	      0.04096764	      0.01237425	     -0.10878343	      0.06125765	     -0.04787763	     -0.19428372	     -0.14847715	      1.26651280	      0.34469243	      0.04479330	      0.33263402	     -1.41430995	      0.02458660	      0.01167082	      0.57798676	      0.01334301	      0.00388457	      0.01784478
     13.93278467	      2.29910448	     -0.07055535	      0.06647120	      2.30439866	      1.11720555	      0.45526639	      0.01447253	     -0.02314422	      0.26998046	     -0.06659729	      0.01739574	      0.04213447	      0.00872187	     -0.14173909	      0.06839808	     -0.04683156	     -0.18059088	     -0.13477930	      1.28227415	      0.30568511	      0.04505576	      0.32741328	     -1.42836598	      0.01503474	      0.00512525	      0.55591029	      0.00486076	     -0.01021359	      0.01707176
     13.96611767	      2.30095127	     -0.06981023	      0.06736020	      2.30397275	      1.11712685	      0.45514800	      0.01474349	     -0.02745842	      0.26900309	     -0.07263850	     -0.00182586	      0.04128610	      0.00313011	     -0.10480157	      0.07844227	     -0.04753342	     -0.16977403	     -0.14226045	      1.28219552	      0.28987073	      0.04522402	      0.32552669	     -1.45004095	     -0.02128733	      0.00908935	      0.53624912	     -0.00788117	      0.01110935	      0.01646372
     13.99945067	      2.28626996	     -0.07129682	      0.06346858	      2.30461993	      1.11706964	      0.45571738	      0.01738783	     -0.01035421	      0.27218089	     -0.07488140	      0.00480133	      0.04211609	     -0.00368285	     -0.11658017	      0.09259589	     -0.04680284	     -0.16532690	     -0.15515207	      1.27246019	      0.26640844	      0.04528351	      0.33089715	     -1.46301303	     -0.05092189	     -0.01986532	      0.52745045	     -0.01069503	     -0.00065191	      0.01366113
     14.03278367	      2.28249826	     -0.07504582	      0.06628027	      2.30467357	      1.11716987	      0.45562889	      0.02232152	     -0.00571929	      0.26708963	     -0.07724615	      0.00120861	      0.04236676	     -0.00993196	     -0.13039601	      0.09285072	     -0.04656892	     -0.16385475	     -0.14176022	      1.26014938	      0.25354819	      0.04530664	      0.31637132	     -1.46904636	     -0.06891885	     -0.01195783	      0.50642571	     -0.00252547	     -0.01049694	      0.01405198
     14.06611667	      2.30071343	     -0.07788573	      0.06522034	      2.30406245	      1.11750934	      0.45590623	      0.02593317	     -0.02158253	      0.26927838	     -0.08382121	     -0.01295887	      0.04164662	     -0.01059510	     -0.10941210	      0.10316482	     -0.04715181	     -0.15969101	     -0.13592097	      1.24993590	      0.23115032	      0.04533985	      0.33081977	     -1.45691757	     -0.08167941	     -0.00919935	      0.51725793	      0.00516016	      0.00750740	      0.01624753
     14.09944967	      2.31065967	     -0.07475929	      0.06156927	      2.30343213	      1.11772614	      0.45778351	      0.02244684	     -0.01614131	      0.26934523	     -0.08044732	     -0.00694534	      0.04190374	      0.00013680	     -0.12591928	      0.11740861	     -0.04691302	     -0.15094801	     -0.14311978	      1.24253191	      0.20211286	      0.04537590	      0.30250903	     -1.42828214	     -0.05777171	     -0.01392299	      0.50088773	      0.00488535	     -0.00245710	      0.01185705
     14.13278267	      2.31679420	     -0.07390237	      0.06101120	      2.30267722	      1.11809696	      0.45892681	      0.02572430	     -0.02165428	      0.26839506	     -0.08153089	     -0.00468674	      0.04174349	      0.00945887	     -0.13497331	      0.12079271	     -0.04705734	     -0.14938605	     -0.13930805	      1.23708176	      0.19299427	      0.04547145	      0.30843006	     -1.39232130	     -0.07118249	     -0.00445107	      0.53736762	     -0.00268170	      0.00332174	      0.01671974
     14.16611567	      2.31323814	     -0.07218336	      0.06367440	      2.30224914	      1.11859892	      0.45890923	      0.02565527	     -0.02220571	      0.26741634	     -0.08461565	     -0.00928768	      0.04168489	      0.01781723	     -0.11987983	      0.11360632	     -0.04710782	     -0.15438707	     -0.13222442	      1.22319960	      0.19825424	      0.04550976	      0.31170085	     -1.36683477	     -0.06718853	      0.01896010	      0.48842992	     -0.00125309	      0.00440531	      0.01876496
     14.19944867	      2.29802123	     -0.07025805	      0.05946678	      2.30352897	      1.11895036	      0.45887846	      0.02162377	     -0.01577073	      0.27132078	     -0.08082153	      0.00619657	      0.04194134	      0.02357341	     -0.12371669	      0.11728420	     -0.04682478	     -0.16715049	     -0.14897636	      1.19825286	      0.20971725	      0.04559733	      0.31049549	     -1.35338951	     -0.09679638	      0.00520223	      0.53691750	      0.01244927	     -0.00497295	      0.01488394
     14.23278167	      2.28971130	     -0.07367731	      0.06149461	      2.30515571	      1.11923890	      0.45742628	      0.02082967	     -0.00843362	      0.26960840	     -0.08004080	      0.01063278	      0.04214835	      0.02075612	     -0.11952084	      0.11048335	     -0.04662132	     -0.18882579	     -0.15660683	      1.17702483	      0.21009795	      0.04568486	      0.31180669	     -1.35128764	     -0.07724621	      0.01018615	      0.49091427	      0.01068722	     -0.00506203	      0.01357865
     14.26611467	      2.29617832	     -0.07667516	      0.06234530	      2.30653538	      1.11941671	      0.45582943	      0.01971995	     -0.02108387	      0.27000097	     -0.08221610	      0.01283970	      0.04184545	      0.01864997	     -0.11564789	      0.10231531	     -0.04689608	     -0.20767442	     -0.14797107	      1.16234473	      0.21717728	      0.04595449	      0.31654753	     -1.35358590	     -0.08296950	      0.00116613	      0.53956148	     -0.00352658	      0.01054303	      0.01823248
     14.29944767	      2.30714621	     -0.07434090	      0.05997711	      2.30768059	      1.11930723	      0.45554611	      0.00973291	     -0.02356169	      0.27158488	     -0.07978905	      0.02502635	      0.04189351	      0.02431842	     -0.12911927	      0.10217403	     -0.04683730	     -0.21655883	     -0.14995364	      1.15664227	      0.20723288	      0.04626149	      0.31036808	     -1.35969991	     -0.03613021	      0.00607949	      0.51454713	     -0.01401417	     -0.01130017	      0.01608012
     14.33278067	      2.31028780	     -0.07182156	      0.05910896	      2.30820110	      1.11909287	      0.45568744	      0.00404077	     -0.02743348	      0.27075035	     -0.07625817	      0.03357274	      0.04158259	      0.03035074	     -0.12688741	      0.09870731	     -0.04717698	     -0.22184882	     -0.15701834	      1.16209295	      0.21391776	      0.04677608	      0.31838935	     -1.35658690	     -0.02056029	     -0.01075699	      0.55363557	     -0.01059257	      0.00245605	      0.01660872
     14.36611367	      2.30136739	     -0.07119659	      0.05923150	      2.30829241	      1.11888094	      0.45598180	      0.00524086	     -0.02299909	      0.27264798	     -0.07600105	      0.03976023	      0.04186415	      0.03285798	     -0.11035229	      0.08865864	     -0.04700372	     -0.22593860	     -0.16031719	      1.17815753	      0.23695317	      0.04736645	      0.32478330	     -1.35047942	      0.00128221	     -0.00282120	      0.54054302	     -0.00088199	      0.01282701	      0.01698526
     14.39944667	      2.29264058	     -0.07155991	      0.05595780	      2.30864718	      1.11852293	      0.45696348	      0.01036728	     -0.02304840	      0.27406420	     -0.06937748	      0.05560256	      0.04189974	      0.03306921	     -0.11385564	      0.08605955	     -0.04704735	     -0.22674540	     -0.16949276	      1.19556279	      0.26246888	      0.04807207	      0.34984653	     -1.34579028	      0.00570110	      0.01313646	      0.54535144	      0.00690985	     -0.01007082	      0.01611853
     14.43277967	      2.28782239	     -0.07077777	      0.05413300	      2.30859129	      1.11820911	      0.45771268	      0.01304110	     -0.02405433	      0.27527796	     -0.06611037	      0.06610236	      0.04189882	      0.03281293	     -0.11695728	      0.08082819	     -0.04713600	     -0.22179729	     -0.16922001	      1.20908278	      0.28280777	      0.04878946	      0.35767515	     -1.34898886	      0.01341478	      0.01202373	      0.55408575	      0.00820585	     -0.00420787	      0.01919062
     14.46611267	      2.29257726	     -0.07112409	      0.05346430	      2.30840064	      1.11794499	      0.45781971	      0.01148281	     -0.01969462	      0.27503530	     -0.06351662	      0.06461904	      0.04206039	      0.02921425	     -0.10470138	      0.07887005	     -0.04704195	     -0.21492117	     -0.17033821	      1.21760508	      0.26556274	      0.04945881	      0.37134017	     -1.36681895	      0.04838508	      0.00684128	      0.54485243	      0.00413230	      0.00666640	      0.02190475
     14.49944567	      2.30666770	     -0.07560252	      0.04833345	      2.30885837	      1.11760158	      0.45776101	      0.01429548	     -0.02729705	      0.27886621	     -0.06115467	      0.06910328	      0.04157907	      0.01950789	     -0.11388166	      0.09011770	     -0.04751991	     -0.21084909	     -0.17947736	      1.22563998	      0.24420561	      0.05019346	      0.37052115	     -1.39928397	      0.05571860	      0.01492656	      0.58288556	     -0.00263677	      0.00070132	      0.02286691
     14.53277867	      2.31116075	     -0.08218816	      0.05056569	      2.30858605	      1.11728067	      0.45688606	      0.02170102	     -0.02542305	      0.27502719	     -0.06027228	      0.06340068	      0.04194413	      0.00595445	     -0.12049119	      0.08453433	     -0.04727998	     -0.20771006	     -0.16770898	      1.24071650	      0.21537471	      0.05089161	      0.38046515	     -1.43034056	      0.06706739	     -0.00256004	      0.54479133	     -0.01048645	     -0.00523267	      0.02280807
     14.56611167	      2.30528314	     -0.08266703	      0.04798735	      2.30774680	      1.11693984	      0.45686810	      0.02554602	     -0.02440817	      0.27908390	     -0.06259642	      0.06158733	      0.04196109	      0.00002466	     -0.11755345	      0.08645542	     -0.04730547	     -0.19609998	     -0.16802920	      1.25999997	      0.19488465	      0.05162762	      0.40340027	     -1.46272100	      0.02087184	     -0.01372469	      0.57713061	     -0.00627073	      0.00866585	      0.02226633
     14.59944467	      2.29716275	     -0.07870357	      0.04691126	      2.30637301	      1.11646054	      0.45768924	      0.02324390	     -0.01174520	      0.27764406	     -0.06020169	      0.05693442	      0.04224549	      0.00138424	     -0.11069302	      0.09451934	     -0.04705711	     -0.17859035	     -0.18738426	      1.28589330	      0.16321157	      0.05228533	      0.39648720	     -1.48658584	      0.00056147	     -0.01624930	      0.52979852	      0.00305572	     -0.00615370	      0.01678932
     14.63277767	      2.29936589	     -0.07915727	      0.04490734	      2.30496179	      1.11615732	      0.45836986	      0.02871187	     -0.01254348	      0.27700544	     -0.06171136	      0.05093218	      0.04208265	     -0.00002450	     -0.11191110	      0.10349614	     -0.04718478	     -0.16659707	     -0.18780432	      1.31753924	      0.11982259	      0.05295194	      0.42885856	     -1.49352361	     -0.05320190	     -0.01129256	      0.56407015	      0.00418131	     -0.00344958	      0.01985087
     14.66611067	      2.30743312	     -0.07818657	      0.04580718	      2.30363704	      1.11604150	      0.45873402	      0.02783833	     -0.00755110	      0.27382047	     -0.06506833	      0.04241278	      0.04231416	      0.00077842	     -0.12396883	      0.10560187	     -0.04691078	     -0.15606796	     -0.16475820	      1.34002353	      0.06819718	      0.05337883	      0.41132574	     -1.49094083	     -0.06300560	     -0.01175409	      0.52412208	      0.00351266	      0.00035244	      0.02022808
     14.69944367	      2.32575724	     -0.07996222	      0.04205918	      2.30373817	      1.11608424	      0.45878954	      0.02621343	     -0.01402400	      0.27289877	     -0.06596867	      0.03377671	      0.04197362	     -0.00273650	     -0.12470041	      0.12681657	     -0.04709999	     -0.15462363	     -0.17145910	      1.34378666	      0.00436325	      0.05361880	      0.43438311	     -1.48524678	     -0.09736495	     -0.01112745	      0.56740728	      0.00607294	      0.00320219	      0.01905459
     14.73277667	      2.33586020	     -0.08331970	      0.04341299	      2.30448761	      1.11634150	      0.45781354	      0.02483978	     -0.01607666	      0.26822453	     -0.06977420	      0.02050927	      0.04172411	     -0.00963216	     -0.12059214	      0.13976351	     -0.04722020	     -0.16239052	     -0.17532124	      1.33084753	     -0.03753768	      0.05353931	      0.42222019	     -1.47791241	     -0.11660469	     -0.00953164	      0.53490749	      0.00680885	      0.00079385	      0.01646612
     14.76610967	      2.32406908	     -0.08348403	      0.04542752	      2.30538197	      1.11680875	      0.45670491	      0.02102255	     -0.00470494	      0.26455202	     -0.07416821	      0.01837527	      0.04214161	     -0.01211713	     -0.13337393	      0.13839048	     -0.04671510	     -0.17333157	     -0.15616485	      1.30462522	     -0.07299172	      0.05322562	      0.44984905	     -1.46838598	     -0.16907926	     -0.00959436	      0.55716255	      0.00403872	      0.00234351	      0.01630261
     14.79944267	      2.30608834	     -0.08266320	      0.04654429	      2.30631086	      1.11734066	      0.45588747	      0.01686197	      0.01414986	      0.26234670	     -0.07689901	      0.01671776	      0.04240080	     -0.01095318	     -0.13244124	      0.14129144	     -0.04636423	     -0.18663218	     -0.15936292	      1.27568807	     -0.10117383	      0.05271640	      0.44821638	     -1.45236866	     -0.20874096	     -0.01151440	      0.54046598	     -0.00406070	     -0.00272464	      0.01395132
     14.83277567	      2.29734406	     -0.08014120	      0.04781711	      2.30654053	      1.11789006	      0.45530759	      0.01109079	      0.02530036	      0.25844617	     -0.07723626	      0.00799957	      0.04261788	     -0.00410369	     -0.11258497	      0.14765198	     -0.04600378	     -0.19672387	     -0.17756392	      1.24799111	     -0.13714369	      0.05206669	      0.45466378	     -1.42941558	     -0.24768540	     -0.01193091	      0.54693063	     -0.00960002	     -0.00177233	      0.01326500
     14.86610867	      2.30574775	     -0.07424670	      0.04917522	      2.30573537	      1.11853770	      0.45497164	      0.00135973	      0.01871295	      0.25619693	     -0.08065433	      0.00243616	      0.04226700	      0.01057725	     -0.11774480	      0.14622336	     -0.04627909	     -0.19820559	     -0.16703847	      1.22044756	     -0.17545394	      0.05125904	      0.46551026	     -1.40013848	     -0.27635727	     -0.01051097	      0.55524833	     -0.00569264	      0.00369427	      0.01520111
     14.89944167	      2.31883065	     -0.07056481	      0.05261535	      2.30456806	      1.11927924	      0.45457116	     -0.00546697	      0.01344684	      0.25169719	     -0.08217745	     -0.00038740	      0.04240859	      0.02422361	     -0.14246201	      0.13762255	     -0.04612184	     -0.19988168	     -0.14665815	      1.19361462	     -0.21344052	      0.05030814	      0.44989701	     -1.36242618	     -0.27712096	     -0.01089297	      0.54941579	      0.00076324	     -0.00419630	      0.01351593
     14.93277467	      2.33395047	     -0.07314824	      0.05563847	      2.30364076	      1.12019129	      0.45363921	     -0.00297974	      0.00099516	      0.24983462	     -0.08477849	     -0.01238572	      0.04206409	      0.02914925	     -0.13447550	      0.13706463	     -0.04641404	     -0.20832144	     -0.16051887	      1.16252739	     -0.24401655	      0.04925330	      0.46865288	     -1.31840574	     -0.28860027	     -0.00722862	      0.59179275	      0.00364171	      0.00228465	      0.01190487
     14.96610767	      2.33344573	     -0.07252772	      0.06222921	      2.30250681	      1.12132253	      0.45257283	     -0.00280220	     -0.00228585	      0.24642951	     -0.08583028	     -0.02306183	      0.04192735	      0.03600987	     -0.12372074	      0.12237272	     -0.04664550	     -0.21336910	     -0.17046517	      1.11793294	     -0.23932753	      0.04794627	      0.45478175	     -1.27921248	     -0.27982518	      0.01249889	      0.55928637	      0.00436284	      0.00756256	      0.00834887
     14.99944067	      2.31191053	     -0.06562468	      0.06538272	      2.30156989	      1.12256038	      0.45218455	     -0.00893501	      0.00940244	      0.24744093	     -0.08356469	     -0.01207320	      0.04240618	      0.04834243	     -0.14299567	      0.09594346	     -0.04634727	     -0.21034910	     -0.16085012	      1.05647589	     -0.22808045	      0.04647502	      0.49213881	     -1.24136646	     -0.29780395	      0.00230379	      0.61318507	      0.00503700	     -0.00339563	      0.01029561
     15.03277367	      2.29527512	     -0.06237285	      0.06970617	      2.30112750	      1.12387517	      0.45142223	     -0.01101573	      0.01908688	      0.24666291	     -0.07935804	     -0.01110912	      0.04272413	      0.05244136	     -0.13365604	      0.07450860	     -0.04623335	     -0.20874711	     -0.17204012	      0.98978052	     -0.19754460	      0.04481495	      0.47602092	     -1.20579511	     -0.27264648	     -0.00255249	      0.57422735	     -0.00164272	     -0.00680817	      0.01351517
     15.06610667	      2.29533574	     -0.06545431	      0.06966679	      2.30128198	      1.12506251	      0.45041586	     -0.00648909	      0.01089625	      0.24883587	     -0.07285808	     -0.01454910	      0.04223543	      0.04599507	     -0.11061679	      0.06649111	     -0.04680704	     -0.21067170	     -0.19454734	      0.92645112	     -0.18106340	      0.04325768	      0.51324961	     -1.17483747	     -0.26515785	      0.01143744	      0.62949669	     -0.00791213	      0.00775575	      0.01838856
     15.09943967	      2.29559728	     -0.06644566	      0.07349220	      2.30078719	      1.12618564	      0.44963456	     -0.00519534	      0.01222955	      0.24861267	     -0.06879996	     -0.01022106	      0.04266890	      0.04141380	     -0.13108933	      0.04179946	     -0.04659207	     -0.20531524	     -0.17752162	      0.87292430	     -0.15931558	      0.04162697	      0.49309793	     -1.14104019	     -0.21093472	      0.00527295	      0.60936794	     -0.00736606	     -0.00438507	      0.02014334
     15.13277267	      2.30951221	     -0.06626219	      0.07504710	      2.29980021	      1.12702028	      0.44932685	     -0.00402001	     -0.00950795	      0.24914544	     -0.06329069	     -0.00977945	      0.04264809	      0.03825139	     -0.14630252	      0.02787812	     -0.04678880	     -0.19438356	     -0.17303077	      0.83422536	     -0.13661022	      0.04025804	      0.51610620	     -1.10841544	     -0.18930842	     -0.00388113	      0.65004888	      0.00082836	      0.00083588	      0.01905608
     15.16610567	      2.32307592	     -0.06517988	      0.07882405	      2.29820044	      1.12768526	      0.44913363	     -0.00312524	     -0.02620596	      0.24972063	     -0.06170718	     -0.02248116	      0.04168690	      0.03565130	     -0.12876777	      0.01903166	     -0.04785553	     -0.18067190	     -0.19311608	      0.81077937	     -0.11190354	      0.03908186	      0.52604232	     -1.08159247	     -0.14612699	      0.01204073	      0.63104485	      0.00522185	      0.00068602	      0.01721451
     15.19943867	      2.30680123	     -0.06083586	      0.08294912	      2.29660800	      1.12812619	      0.44948396	     -0.00336833	     -0.00961247	      0.24992359	     -0.05844303	     -0.02007918	      0.04258827	      0.03628800	     -0.13518102	     -0.00188397	     -0.04722227	     -0.16325115	     -0.19542307	      0.79699661	     -0.08148994	      0.03803476	      0.50859619	     -1.05487537	     -0.11823354	      0.00336755	      0.65876183	      0.00435653	     -0.00353227	      0.01764159
