# Supplementary material for: Simulation of Human Movement in Zero Gravity
Source: Sensors (Basel). 2024 Mar 9;24(6):1770. doi: 10.3390/s24061770 (PMC10976247; doi:10.3390/s24061770)
Supplement: Supplementary file 1 [file sensors-24-01770-s001.zip › supplementary/motion_data/5 GodanArms/motion.sto]

UNKNOWN
version=1
nRows=457
nColumns=30
inDegrees=no
endheader
time	/jointset/global/yaw/value	/jointset/global/roll/value	/jointset/global/pitch/value	/jointset/global/longitudinal/value	/jointset/global/vertical/value	/jointset/global/lateral/value	/jointset/SpineL/SpineL_LL/value	/jointset/SpineL/SpineL_RR/value	/jointset/SpineL/SpineL_FE/value	/jointset/SpineU/SpineU_FE/value	/jointset/Hip_r/Hip_EF_r/value	/jointset/Hip_r/Hip_RR_r/value	/jointset/Hip_r/Hip_DB_r/value	/jointset/Knee_r/Knee_FE_r/value	/jointset/Hip_l/Hip_EF_l/value	/jointset/Hip_l/Hip_RR_l/value	/jointset/Hip_l/Hip_BD_l/value	/jointset/Knee_l/Knee_FE_l/value	/jointset/Shoulder_r/Shoulder_BD_r/value	/jointset/Shoulder_r/Shoulder_EF_r/value	/jointset/Shoulder_r/Shoulder_RR_r/value	/jointset/Elbow_r/Elbow_EF_r/value	/jointset/Shoulder_l/Shoulder_DB_l/value	/jointset/Shoulder_l/Shoulder_EF_l/value	/jointset/Shoulder_l/Shoulder_RR_l/value	/jointset/Elbow_l/Elbow_EF_l/value	/jointset/Neck/Neck_LL/value	/jointset/Neck/Neck_RR/value	/jointset/Neck/Neck_FE/value
      0.00000000	      2.32150400	     -0.06025971	     -0.21197656	      2.22165450	      1.17439526	      0.28829120	      0.02578981	     -0.02760841	      0.48433827	     -0.24976059	      0.11971543	     -0.08930716	      0.08163359	     -0.07702620	      0.08633549	      0.16710977	     -0.12128351	     -0.06402212	      0.16185040	     -0.25383247	     -0.29021717	      0.84885903	     -0.03712882	     -0.06594794	      0.09851834	      0.53354662	      0.00000000	      0.00000000	      0.01745329
      0.03333300	      2.32153252	     -0.06011356	     -0.21198703	      2.22199980	      1.17405320	      0.28775486	      0.02581389	     -0.02753686	      0.48436296	     -0.24972328	      0.11974658	     -0.08930619	      0.08165024	     -0.07703484	      0.08636392	      0.16710885	     -0.12126615	     -0.06403739	      0.16198026	     -0.25375661	     -0.29018672	      0.84881502	     -0.03712103	     -0.06592175	      0.09851471	      0.53359996	      0.00000000	      0.00000000	      0.01745329
      0.06666700	      2.32340703	     -0.05867810	     -0.21319602	      2.22213311	      1.17375982	      0.28804635	      0.02398777	     -0.02461850	      0.48582420	     -0.24779505	      0.12078038	     -0.08919940	      0.08218034	     -0.07783859	      0.08755434	      0.16699892	     -0.12152905	     -0.06517777	      0.17139952	     -0.24960969	     -0.28703179	      0.84313411	     -0.03847776	     -0.06461245	      0.09805641	      0.53689294	      0.00000000	      0.00000000	      0.01745329
      0.10000000	      2.31192414	     -0.06186980	     -0.22456637	      2.22443459	      1.17469060	      0.28925372	      0.02433791	     -0.02143084	      0.50131594	     -0.25802052	      0.14581102	     -0.08602350	      0.07887969	     -0.09171296	      0.11184937	      0.16474104	     -0.12229469	     -0.08927665	      0.15657001	     -0.20283541	     -0.26741547	      0.72575539	     -0.03820786	     -0.07405492	      0.09459102	      0.57470321	      0.00000000	      0.00000000	      0.01745329
      0.13333300	      2.31217001	     -0.06142694	     -0.22443285	      2.22472395	      1.17441713	      0.28886756	      0.02422205	     -0.02119840	      0.50161073	     -0.25783896	      0.14595100	     -0.08601471	      0.07896002	     -0.09173943	      0.11178058	      0.16470702	     -0.12233244	     -0.08927278	      0.15734684	     -0.20245156	     -0.26712837	      0.72560014	     -0.03850392	     -0.07410719	      0.09449207	      0.57474677	      0.00000000	      0.00000000	      0.01745329
      0.16666700	      2.31353128	     -0.06039351	     -0.22521865	      2.22467141	      1.17410095	      0.28894207	      0.02342103	     -0.01982582	      0.50311160	     -0.25711061	      0.14633789	     -0.08589637	      0.08028089	     -0.09232774	      0.11207243	      0.16446543	     -0.12201950	     -0.08879128	      0.16407266	     -0.19978473	     -0.26409757	      0.72162962	     -0.04028700	     -0.07416841	      0.09375747	      0.57525963	      0.00000000	      0.00000000	      0.01745329
      0.20000000	      2.31357098	     -0.06029577	     -0.22527089	      2.22488057	      1.17394662	      0.28851465	      0.02347504	     -0.01976308	      0.50313519	     -0.25707809	      0.14635666	     -0.08589516	      0.08031988	     -0.09233264	      0.11207583	      0.16446053	     -0.12198752	     -0.08878403	      0.16415287	     -0.19971007	     -0.26404604	      0.72153579	     -0.04026166	     -0.07415438	      0.09375360	      0.57527250	      0.00000000	      0.00000000	      0.01745329
      0.23333300	      2.31261907	     -0.05968642	     -0.23783909	      2.22598987	      1.17518152	      0.28994138	      0.02313974	     -0.02106526	      0.52329918	     -0.26129952	      0.16485850	     -0.08229324	      0.08162600	     -0.09734407	      0.12574767	      0.16029254	     -0.12118797	     -0.08541461	      0.15043189	     -0.15869730	     -0.22496782	      0.60641819	     -0.03628301	     -0.07690227	      0.08509399	      0.57488132	      0.00000000	      0.00000000	      0.01745329
      0.26666700	      2.31262565	     -0.05953644	     -0.23782216	      2.22615634	      1.17495057	      0.28964175	      0.02318619	     -0.02101734	      0.52333882	     -0.26126931	      0.16484400	     -0.08228810	      0.08162702	     -0.09736085	      0.12577163	      0.16028993	     -0.12120208	     -0.08541575	      0.15047614	     -0.15863433	     -0.22493568	      0.60641432	     -0.03633772	     -0.07689170	      0.08507163	      0.57488677	      0.00000000	      0.00000000	      0.01745329
      0.30000000	      2.31329730	     -0.05844332	     -0.23790472	      2.22628453	      1.17490172	      0.28949646	      0.02338530	     -0.02006369	      0.52401065	     -0.26058044	      0.16451841	     -0.08221546	      0.08166689	     -0.09762491	      0.12576623	      0.16022379	     -0.12151179	     -0.08556112	      0.15098946	     -0.15728884	     -0.22446173	      0.60633594	     -0.03736869	     -0.07691481	      0.08470736	      0.57488054	      0.00000000	      0.00000000	      0.01745329
      0.33333300	      2.31373071	     -0.05854709	     -0.23799616	      2.22647399	      1.17476343	      0.28926545	      0.02329233	     -0.01961275	      0.52424681	     -0.26030050	      0.16445090	     -0.08219099	      0.08186562	     -0.09771477	      0.12577877	      0.16018848	     -0.12150805	     -0.08561630	      0.15122895	     -0.15659362	     -0.22420942	      0.60622819	     -0.03782861	     -0.07696722	      0.08452883	      0.57483311	      0.00000000	      0.00000000	      0.01745329
      0.36666700	      2.31517952	     -0.05808159	     -0.23825348	      2.22665053	      1.17476769	      0.28923802	      0.02315312	     -0.01796895	      0.52493701	     -0.25934529	      0.16432924	     -0.08210480	      0.08221425	     -0.09793609	      0.12593562	      0.16008936	     -0.12184976	     -0.08577251	      0.15189608	     -0.15417776	     -0.22336387	      0.60576824	     -0.03934046	     -0.07712563	      0.08390617	      0.57460560	      0.00000000	      0.00000000	      0.01745329
      0.40000000	      2.31520943	     -0.05804528	     -0.23825766	      2.22684595	      1.17470804	      0.28903249	      0.02316000	     -0.01792022	      0.52494370	     -0.25932747	      0.16433853	     -0.08210175	      0.08223606	     -0.09793910	      0.12596251	      0.16008649	     -0.12184953	     -0.08577125	      0.15192751	     -0.15410299	     -0.22332520	      0.60573106	     -0.03937707	     -0.07712007	      0.08388218	      0.57459488	      0.00000000	      0.00000000	      0.01745329
      0.43333300	      2.31641721	     -0.05749621	     -0.23846163	      2.22709489	      1.17471453	      0.28905338	      0.02301751	     -0.01649078	      0.52531177	     -0.25852376	      0.16448799	     -0.08202294	      0.08240701	     -0.09800927	      0.12635717	      0.16000993	     -0.12231200	     -0.08584889	      0.15230850	     -0.15183982	     -0.22249312	      0.60511818	     -0.04074256	     -0.07711298	      0.08322364	      0.57426393	      0.00000000	      0.00000000	      0.01745329
      0.46666700	      2.31643669	     -0.05749603	     -0.23847367	      2.22731998	      1.17469753	      0.28889265	      0.02301539	     -0.01645876	      0.52530626	     -0.25851496	      0.16449991	     -0.08202015	      0.08243180	     -0.09801039	      0.12638296	      0.16000673	     -0.12230472	     -0.08584823	      0.15232767	     -0.15178014	     -0.22245663	      0.60507598	     -0.04077393	     -0.07710019	      0.08319858	      0.57425000	      0.00000000	      0.00000000	      0.01745329
      0.50000000	      2.31680746	     -0.05717353	     -0.23849834	      2.22758229	      1.17470125	      0.28882324	      0.02302023	     -0.01599144	      0.52534374	     -0.25829427	      0.16465008	     -0.08199518	      0.08245461	     -0.09799077	      0.12657472	      0.15998337	     -0.12251728	     -0.08586622	      0.15237895	     -0.15107380	     -0.22217346	      0.60480664	     -0.04122957	     -0.07703579	      0.08294881	      0.57411250	      0.00000000	      0.00000000	      0.01745329
      0.53333300	      2.31777729	     -0.05705815	     -0.24023972	      2.22891653	      1.17477168	      0.28938857	      0.02113519	     -0.01391045	      0.52327072	     -0.25748302	      0.16764704	     -0.08145649	      0.08196399	     -0.09769898	      0.13125241	      0.15953841	     -0.12466480	     -0.08596788	      0.15155064	     -0.14383788	     -0.21715546	      0.59747243	     -0.04655960	     -0.07312609	      0.07867497	      0.57191205	      0.00000000	      0.00000000	      0.01745329
      0.56666700	      2.31777996	     -0.05707350	     -0.24023649	      2.22914429	      1.17473369	      0.28920051	      0.02115014	     -0.01391876	      0.52328272	     -0.25748709	      0.16769149	     -0.08145507	      0.08197866	     -0.09769327	      0.13121587	      0.15952661	     -0.12460434	     -0.08599795	      0.15150635	     -0.14383177	     -0.21713422	      0.59742106	     -0.04649405	     -0.07310035	      0.07866733	      0.57190301	      0.00000000	      0.00000000	      0.01745329
      0.60000000	      2.31797663	     -0.05687149	     -0.24013956	      2.22935006	      1.17475048	      0.28913903	      0.02124871	     -0.01378716	      0.52340697	     -0.25743315	      0.16801629	     -0.08144056	      0.08191571	     -0.09764253	      0.13099145	      0.15945173	     -0.12446790	     -0.08621058	      0.15111898	     -0.14361143	     -0.21699690	      0.59711696	     -0.04619639	     -0.07299584	      0.07858100	      0.57181175	      0.00000000	      0.00000000	      0.01745329
      0.63333300	      2.31825949	     -0.05667900	     -0.24010796	      2.22955405	      1.17475409	      0.28907571	      0.02129660	     -0.01351735	      0.52349812	     -0.25737328	      0.16821995	     -0.08142077	      0.08190684	     -0.09764293	      0.13088489	      0.15939179	     -0.12443739	     -0.08637416	      0.15079748	     -0.14328551	     -0.21685121	      0.59684265	     -0.04597495	     -0.07297056	      0.07848220	      0.57168945	      0.00000000	      0.00000000	      0.01745329
      0.66666700	      2.31861509	     -0.05648800	     -0.24006760	      2.22977064	      1.17475891	      0.28903100	      0.02131392	     -0.01314658	      0.52356375	     -0.25732125	      0.16837995	     -0.08139829	      0.08193191	     -0.09766461	      0.13086920	      0.15934080	     -0.12447618	     -0.08650488	      0.15050137	     -0.14289452	     -0.21669834	      0.59656766	     -0.04579204	     -0.07299882	      0.07837299	      0.57154154	      0.00000000	      0.00000000	      0.01745329
      0.70000000	      2.32018000	     -0.05648905	     -0.24026486	      2.23000973	      1.17479222	      0.28914078	      0.02101234	     -0.01147507	      0.52352067	     -0.25731558	      0.16887129	     -0.08125658	      0.08222953	     -0.09794617	      0.13127152	      0.15911134	     -0.12473670	     -0.08701279	      0.14906323	     -0.14110843	     -0.21587821	      0.59491115	     -0.04500873	     -0.07301540	      0.07775780	      0.57075057	      0.00000000	      0.00000000	      0.01745329
      0.73333300	      2.32016030	     -0.05641115	     -0.24024078	      2.23025370	      1.17477566	      0.28905981	      0.02103568	     -0.01146582	      0.52351827	     -0.25733225	      0.16887274	     -0.08125126	      0.08222220	     -0.09795722	      0.13130444	      0.15910745	     -0.12474723	     -0.08701765	      0.14905587	     -0.14111461	     -0.21585328	      0.59484668	     -0.04498397	     -0.07299020	      0.07774192	      0.57073802	      0.00000000	      0.00000000	      0.01745329
      0.76666700	      2.32027690	     -0.05583733	     -0.24004070	      2.23045176	      1.17479414	      0.28910278	      0.02115890	     -0.01113944	      0.52331661	     -0.25759266	      0.16907360	     -0.08119014	      0.08213456	     -0.09804533	      0.13177268	      0.15905518	     -0.12503631	     -0.08709246	      0.14865939	     -0.14100671	     -0.21557973	      0.59401847	     -0.04484114	     -0.07278169	      0.07749781	      0.57053042	      0.00000000	      0.00000000	      0.01745329
      0.80000000	      2.32030887	     -0.05586160	     -0.24004736	      2.23070024	      1.17480542	      0.28912783	      0.02115893	     -0.01110512	      0.52330413	     -0.25762134	      0.16907564	     -0.08118628	      0.08216058	     -0.09805686	      0.13177685	      0.15904788	     -0.12502209	     -0.08710693	      0.14863374	     -0.14100302	     -0.21556258	      0.59396075	     -0.04482767	     -0.07278397	      0.07748252	      0.57051282	      0.00000000	      0.00000000	      0.01745329
      0.83333300	      2.32061214	     -0.05577795	     -0.23998341	      2.23093676	      1.17482679	      0.28919780	      0.02123219	     -0.01077400	      0.52309753	     -0.25788541	      0.16925737	     -0.08116709	      0.08226423	     -0.09807116	      0.13194312	      0.15901422	     -0.12510591	     -0.08716606	      0.14834304	     -0.14097720	     -0.21547959	      0.59356226	     -0.04480936	     -0.07283252	      0.07736669	      0.57039363	      0.00000000	      0.00000000	      0.01745329
      0.86666700	      2.32203632	     -0.05593817	     -0.24009911	      2.23117138	      1.17482570	      0.28934810	      0.02129978	     -0.00924015	      0.52196446	     -0.25922272	      0.16996983	     -0.08102440	      0.08277616	     -0.09832664	      0.13289996	      0.15880343	     -0.12549901	     -0.08754993	      0.14678804	     -0.14108913	     -0.21502706	      0.59118014	     -0.04480847	     -0.07262742	      0.07669105	      0.56993660	      0.00000000	      0.00000000	      0.01745329
      0.90000000	      2.32203310	     -0.05585544	     -0.24006434	      2.23143565	      1.17487935	      0.28940126	      0.02131177	     -0.00922226	      0.52199169	     -0.25921752	      0.16995801	     -0.08101748	      0.08275285	     -0.09834334	      0.13290840	      0.15879639	     -0.12551292	     -0.08756682	      0.14678453	     -0.14110264	     -0.21501033	      0.59112035	     -0.04479868	     -0.07259121	      0.07667624	      0.56993981	      0.00000000	      0.00000000	      0.01745329
      0.93333300	      2.32206424	     -0.05566939	     -0.23997638	      2.23164846	      1.17487571	      0.28951625	      0.02135468	     -0.00915356	      0.52198957	     -0.25926828	      0.16998350	     -0.08100555	      0.08271052	     -0.09836153	      0.13296131	      0.15878441	     -0.12557479	     -0.08759406	      0.14674990	     -0.14115325	     -0.21498297	      0.59098059	     -0.04481907	     -0.07255050	      0.07663650	      0.56993738	      0.00000000	      0.00000000	      0.01745329
      0.96666700	      2.32265434	     -0.05516908	     -0.23970048	      2.23180330	      1.17488821	      0.28960002	      0.02158219	     -0.00844821	      0.52153056	     -0.26002549	      0.17032704	     -0.08093183	      0.08277969	     -0.09848002	      0.13342918	      0.15868521	     -0.12587714	     -0.08779993	      0.14634921	     -0.14159127	     -0.21481583	      0.58986329	     -0.04523403	     -0.07248560	      0.07628034	      0.56985324	      0.00000000	      0.00000000	      0.01745329
      1.00000000	      2.32269479	     -0.05520010	     -0.23971620	      2.23200755	      1.17486293	      0.28973892	      0.02158047	     -0.00840994	      0.52151913	     -0.26006968	      0.17031309	     -0.08092638	      0.08279971	     -0.09849955	      0.13342355	      0.15867598	     -0.12586857	     -0.08782206	      0.14632946	     -0.14161719	     -0.21480759	      0.58980514	     -0.04525740	     -0.07249637	      0.07626167	      0.56984565	      0.00000000	      0.00000000	      0.01745329
      1.03333300	      2.32812916	     -0.05572965	     -0.23973153	      2.23255917	      1.17493652	      0.28933436	      0.01747957	     -0.00245123	      0.52267450	     -0.26233431	      0.17070778	     -0.07908145	      0.08103655	     -0.10256685	      0.13700292	      0.15617056	     -0.12788396	     -0.09365647	      0.14159570	     -0.14397365	     -0.21152536	      0.57362804	     -0.04851831	     -0.06589603	      0.07104709	      0.57073785	      0.00000000	      0.00000000	      0.01745329
      1.06666700	      2.32814085	     -0.05564431	     -0.23973113	      2.23271036	      1.17492051	      0.28951524	      0.01752479	     -0.00241943	      0.52264562	     -0.26239392	      0.17072378	     -0.07907712	      0.08104466	     -0.10256313	      0.13700493	      0.15616053	     -0.12789853	     -0.09367155	      0.14157311	     -0.14395088	     -0.21151354	      0.57360524	     -0.04849994	     -0.06596935	      0.07104021	      0.57070487	      0.00000000	      0.00000000	      0.01745329
      1.10000000	      2.32861276	     -0.05513816	     -0.23978531	      2.23276273	      1.17491973	      0.28963935	      0.01806769	     -0.00175933	      0.52200172	     -0.26325162	      0.17122197	     -0.07903972	      0.08154941	     -0.10242955	      0.13731354	      0.15603250	     -0.12799924	     -0.09380010	      0.14122976	     -0.14331992	     -0.21133380	      0.57336088	     -0.04842464	     -0.06716543	      0.07089850	      0.57016669	      0.00000000	      0.00000000	      0.01745329
      1.13333300	      2.32862730	     -0.05515659	     -0.23978925	      2.23288543	      1.17485490	      0.28974541	      0.01807758	     -0.00173862	      0.52200087	     -0.26327560	      0.17121916	     -0.07903543	      0.08158099	     -0.10243458	      0.13731823	      0.15602285	     -0.12799068	     -0.09381269	      0.14121958	     -0.14328016	     -0.21132089	      0.57334932	     -0.04842320	     -0.06722095	      0.07088954	      0.57013982	      0.00000000	      0.00000000	      0.01745329
      1.16666700	      2.32915216	     -0.05514327	     -0.23990831	      2.23293029	      1.17491079	      0.28988740	      0.01837153	     -0.00096494	      0.52182221	     -0.26369370	      0.17144847	     -0.07893428	      0.08236099	     -0.10244768	      0.13776391	      0.15580056	     -0.12808533	     -0.09406980	      0.14092743	     -0.14175061	     -0.21096780	      0.57324761	     -0.04849452	     -0.06873268	      0.07062961	      0.56939079	      0.00000000	      0.00000000	      0.01745329
      1.20000000	      2.32914693	     -0.05509531	     -0.23992925	      2.23298709	      1.17477295	      0.28994619	      0.01838535	     -0.00095431	      0.52183221	     -0.26369811	      0.17144447	     -0.07892844	      0.08236127	     -0.10245137	      0.13776406	      0.15579027	     -0.12809559	     -0.09408716	      0.14092012	     -0.14170120	     -0.21095400	      0.57324314	     -0.04849152	     -0.06877279	      0.07062077	      0.56936675	      0.00000000	      0.00000000	      0.01745329
      1.23333300	      2.32914693	     -0.05509531	     -0.23992925	      2.23298709	      1.17477295	      0.28994619	      0.01838535	     -0.00095431	      0.52183221	     -0.26369811	      0.17144447	     -0.07892844	      0.08236127	     -0.10245137	      0.13776406	      0.15579027	     -0.12809559	     -0.09408716	      0.14092012	     -0.14170120	     -0.21095400	      0.57324314	     -0.04849152	     -0.06877279	      0.07062077	      0.56936675	      0.00000000	      0.00000000	      0.01745329
      1.26666700	      2.32987979	     -0.05468965	     -0.24031174	      2.23307532	      1.17477618	      0.29010401	      0.01833205	     -0.00004246	      0.52188577	     -0.26376223	      0.17160059	     -0.07884885	      0.08290152	     -0.10241506	      0.13785292	      0.15559736	     -0.12847805	     -0.09442258	      0.14057689	     -0.13980741	     -0.21068200	      0.57357661	     -0.04844751	     -0.07040708	      0.07046037	      0.56854771	      0.00000000	      0.00000000	      0.01745329
      1.30000000	      2.32985251	     -0.05469395	     -0.24031289	      2.23310876	      1.17465337	      0.29017481	      0.01832428	     -0.00005868	      0.52189140	     -0.26377724	      0.17160272	     -0.07884349	      0.08291718	     -0.10241367	      0.13787408	      0.15558807	     -0.12848723	     -0.09443345	      0.14055905	     -0.13975872	     -0.21066808	      0.57357824	     -0.04843913	     -0.07046238	      0.07045287	      0.56851088	      0.00000000	      0.00000000	      0.01745329
      1.33333300	      2.32985251	     -0.05469395	     -0.24031289	      2.23310876	      1.17465337	      0.29017481	      0.01832428	     -0.00005868	      0.52189140	     -0.26377724	      0.17160272	     -0.07884349	      0.08291718	     -0.10241367	      0.13787408	      0.15558807	     -0.12848723	     -0.09443345	      0.14055905	     -0.13975872	     -0.21066808	      0.57357824	     -0.04843913	     -0.07046238	      0.07045287	      0.56851088	      0.00000000	      0.00000000	      0.01745329
      1.36666700	      2.32984313	     -0.05465992	     -0.24035994	      2.23321140	      1.17459381	      0.29036770	      0.01831583	     -0.00005248	      0.52186405	     -0.26383917	      0.17159953	     -0.07883815	      0.08294472	     -0.10241177	      0.13787443	      0.15557669	     -0.12852840	     -0.09445645	      0.14052827	     -0.13970796	     -0.21065588	      0.57358130	     -0.04842333	     -0.07057763	      0.07044723	      0.56844856	      0.00000000	      0.00000000	      0.01745329
      1.40000000	      2.32984313	     -0.05465992	     -0.24035994	      2.23321140	      1.17459381	      0.29036770	      0.01831583	     -0.00005248	      0.52186405	     -0.26383917	      0.17159953	     -0.07883815	      0.08294472	     -0.10241177	      0.13787443	      0.15557669	     -0.12852840	     -0.09445645	      0.14052827	     -0.13970796	     -0.21065588	      0.57358130	     -0.04842333	     -0.07057763	      0.07044723	      0.56844856	      0.00000000	      0.00000000	      0.01745329
      1.43333300	      2.32930367	     -0.05431417	     -0.24084152	      2.23327662	      1.17459809	      0.29047482	      0.01807371	     -0.00033602	      0.52098236	     -0.26522747	      0.17212965	     -0.07879470	      0.08381595	     -0.10210836	      0.13829997	      0.15541842	     -0.12936325	     -0.09473394	      0.14009575	     -0.13914891	     -0.21040705	      0.57347073	     -0.04793822	     -0.07258862	      0.07038985	      0.56728989	      0.00000000	      0.00000000	      0.01745329
      1.46666700	      2.32923294	     -0.05430800	     -0.24082932	      2.23330254	      1.17447600	      0.29055498	      0.01807581	     -0.00039388	      0.52101425	     -0.26522755	      0.17214167	     -0.07878952	      0.08383062	     -0.10209619	      0.13830716	      0.15540568	     -0.12936121	     -0.09475423	      0.14007981	     -0.13912287	     -0.21038928	      0.57345922	     -0.04792209	     -0.07262614	      0.07038298	      0.56725124	      0.00000000	      0.00000000	      0.01745329
      1.50000000	      2.32673283	     -0.05413788	     -0.24096795	      2.23331141	      1.17446164	      0.29061178	      0.01816915	     -0.00246764	      0.52129754	     -0.26579230	      0.17283597	     -0.07866039	      0.08465582	     -0.10155728	      0.13856938	      0.15500512	     -0.12934657	     -0.09540318	      0.13991639	     -0.13883610	     -0.20974473	      0.57278927	     -0.04726027	     -0.07384501	      0.07020207	      0.56605379	      0.00000000	      0.00000000	      0.01745329
      1.53333300	      2.32673283	     -0.05413788	     -0.24096795	      2.23331141	      1.17446164	      0.29061178	      0.01816915	     -0.00246764	      0.52129754	     -0.26579230	      0.17283597	     -0.07866039	      0.08465582	     -0.10155728	      0.13856938	      0.15500512	     -0.12934657	     -0.09540318	      0.13991639	     -0.13883610	     -0.20974473	      0.57278927	     -0.04726027	     -0.07384501	      0.07020207	      0.56605379	      0.00000000	      0.00000000	      0.01745329
      1.56666700	      2.32667449	     -0.05405693	     -0.24103746	      2.23329526	      1.17443668	      0.29078319	      0.01820069	     -0.00250104	      0.52129920	     -0.26581898	      0.17283021	     -0.07865393	      0.08465081	     -0.10154928	      0.13854681	      0.15498999	     -0.12935431	     -0.09543302	      0.13991927	     -0.13883497	     -0.20972237	      0.57275658	     -0.04725849	     -0.07388934	      0.07019292	      0.56602208	      0.00000000	      0.00000000	      0.01745329
      1.60000000	      2.32607588	     -0.05362019	     -0.24145894	      2.23322755	      1.17437785	      0.29078266	      0.01845085	     -0.00289658	      0.52123042	     -0.26606052	      0.17289565	     -0.07862093	      0.08480333	     -0.10143749	      0.13852055	      0.15489444	     -0.12937969	     -0.09559511	      0.14001535	     -0.13894381	     -0.20953463	      0.57245305	     -0.04715898	     -0.07413508	      0.07014330	      0.56581867	      0.00000000	      0.00000000	      0.01745329
      1.63333300	      2.32596519	     -0.05370141	     -0.24140024	      2.23315334	      1.17435789	      0.29094691	      0.01845984	     -0.00299887	      0.52126647	     -0.26608586	      0.17294114	     -0.07861785	      0.08487853	     -0.10139814	      0.13855090	      0.15487765	     -0.12935721	     -0.09561025	      0.14002093	     -0.13895957	     -0.20949391	      0.57239166	     -0.04714635	     -0.07419195	      0.07013163	      0.56577635	      0.00000000	      0.00000000	      0.01745329
      1.66666700	      2.32377241	     -0.05365456	     -0.24152690	      2.23302231	      1.17438547	      0.29095787	      0.01926180	     -0.00462885	      0.52156616	     -0.26656310	      0.17343290	     -0.07854964	      0.08607278	     -0.10080484	      0.13889223	      0.15459122	     -0.12911876	     -0.09593386	      0.14011031	     -0.13926151	     -0.20879799	      0.57130524	     -0.04675816	     -0.07502038	      0.06995588	      0.56511247	      0.00000000	      0.00000000	      0.01745329
      1.70000000	      2.32375106	     -0.05361743	     -0.24156272	      2.23294426	      1.17430146	      0.29107826	      0.01928027	     -0.00463275	      0.52160234	     -0.26654707	      0.17343520	     -0.07854447	      0.08606887	     -0.10078802	      0.13887683	      0.15457779	     -0.12910438	     -0.09595427	      0.14010058	     -0.13921622	     -0.20877312	      0.57128331	     -0.04675614	     -0.07506889	      0.06994602	      0.56508429	      0.00000000	      0.00000000	      0.01745329
      1.73333300	      2.32294180	     -0.05326417	     -0.24200209	      2.23283340	      1.17431392	      0.29119856	      0.01966725	     -0.00510773	      0.52183953	     -0.26658924	      0.17350367	     -0.07848938	      0.08630908	     -0.10052788	      0.13888811	      0.15442392	     -0.12886772	     -0.09613102	      0.14001099	     -0.13908492	     -0.20843853	      0.57082050	     -0.04660419	     -0.07554828	      0.06982869	      0.56474042	      0.00000000	      0.00000000	      0.01745329
      1.76666700	      2.32221349	     -0.05369607	     -0.24164375	      2.23281355	      1.17433305	      0.29120674	      0.01971407	     -0.00570680	      0.52205336	     -0.26669501	      0.17376422	     -0.07847150	      0.08670414	     -0.10023938	      0.13918974	      0.15434291	     -0.12863513	     -0.09611710	      0.13997543	     -0.13922020	     -0.20818777	      0.57040028	     -0.04648483	     -0.07585365	      0.06973538	      0.56448892	      0.00000000	      0.00000000	      0.01745329
      1.80000000	      2.32110373	     -0.05312164	     -0.24224483	      2.23273526	      1.17431681	      0.29128813	      0.02002271	     -0.00642594	      0.52211858	     -0.26688387	      0.17379754	     -0.07841692	      0.08686633	     -0.09997085	      0.13924361	      0.15421029	     -0.12859387	     -0.09624181	      0.13996557	     -0.13944757	     -0.20786543	      0.56981796	     -0.04634398	     -0.07615188	      0.06959325	      0.56416955	      0.00000000	      0.00000000	      0.01745329
      1.83333300	      2.32004806	     -0.05352440	     -0.24197217	      2.23268959	      1.17432963	      0.29132902	      0.01995025	     -0.00728221	      0.52248025	     -0.26686795	      0.17409831	     -0.07838783	      0.08730301	     -0.09956231	      0.13954265	      0.15409237	     -0.12834572	     -0.09622969	      0.14005277	     -0.13960273	     -0.20749455	      0.56924058	     -0.04621936	     -0.07644293	      0.06942064	      0.56380915	      0.00000000	      0.00000000	      0.01745329
      1.86666700	      2.31896546	     -0.05289986	     -0.24260125	      2.23263457	      1.17433179	      0.29133799	      0.02000525	     -0.00796539	      0.52273337	     -0.26675914	      0.17410119	     -0.07832913	      0.08739857	     -0.09926164	      0.13956857	      0.15395483	     -0.12833159	     -0.09631820	      0.14027398	     -0.13959207	     -0.20710396	      0.56872629	     -0.04609695	     -0.07667581	      0.06922840	      0.56343472	      0.00000000	      0.00000000	      0.01745329
      1.90000000	      2.31815138	     -0.05336800	     -0.24230189	      2.23260326	      1.17434896	      0.29135205	      0.01965329	     -0.00865169	      0.52318255	     -0.26647489	      0.17433407	     -0.07830786	      0.08773112	     -0.09891196	      0.13983937	      0.15386675	     -0.12813247	     -0.09624127	      0.14059247	     -0.13948912	     -0.20674787	      0.56837002	     -0.04599526	     -0.07682966	      0.06905919	      0.56310765	      0.00000000	      0.00000000	      0.01745329
      1.93333300	      2.31647084	     -0.05265906	     -0.24302076	      2.23255710	      1.17435706	      0.29132193	      0.01925327	     -0.00980611	      0.52373959	     -0.26591624	      0.17435598	     -0.07823279	      0.08783128	     -0.09844243	      0.13998020	      0.15369365	     -0.12815839	     -0.09622403	      0.14141348	     -0.13922457	     -0.20608634	      0.56781478	     -0.04575423	     -0.07691062	      0.06875535	      0.56254488	      0.00000000	      0.00000000	      0.01745329
      1.96666700	      2.31562297	     -0.05309702	     -0.24275328	      2.23253778	      1.17438901	      0.29130474	      0.01877168	     -0.01052849	      0.52422056	     -0.26548686	      0.17471602	     -0.07821941	      0.08821380	     -0.09798823	      0.14026278	      0.15359232	     -0.12788452	     -0.09607262	      0.14197374	     -0.13895638	     -0.20563239	      0.56751161	     -0.04562408	     -0.07705385	      0.06852989	      0.56211028	      0.00000000	      0.00000000	      0.01745329
      2.00000000	      2.31369896	     -0.05234376	     -0.24353479	      2.23253488	      1.17439657	      0.29128616	      0.01819979	     -0.01191811	      0.52475070	     -0.26478123	      0.17483696	     -0.07815415	      0.08835788	     -0.09743834	      0.14049052	      0.15341984	     -0.12784373	     -0.09589978	      0.14309497	     -0.13871069	     -0.20487483	      0.56699046	     -0.04523379	     -0.07689356	      0.06818088	      0.56149033	      0.00000000	      0.00000000	      0.01745329
      2.03333300	      2.31278438	     -0.05273088	     -0.24328088	      2.23253531	      1.17443378	      0.29129510	      0.01772378	     -0.01271259	      0.52519822	     -0.26429574	      0.17529843	     -0.07815121	      0.08882050	     -0.09692839	      0.14081421	      0.15331600	     -0.12748971	     -0.09564756	      0.14367121	     -0.13848041	     -0.20439854	      0.56670041	     -0.04498998	     -0.07690626	      0.06792925	      0.56101887	      0.00000000	      0.00000000	      0.01745329
      2.06666700	      2.31096511	     -0.05192665	     -0.24413054	      2.23253093	      1.17444144	      0.29132120	      0.01722717	     -0.01402273	      0.52569154	     -0.26348236	      0.17546088	     -0.07809765	      0.08906222	     -0.09638647	      0.14107460	      0.15315037	     -0.12734237	     -0.09534082	      0.14452864	     -0.13820350	     -0.20370361	      0.56628121	     -0.04440579	     -0.07657127	      0.06758037	      0.56039651	      0.00000000	      0.00000000	      0.01745329
      2.10000000	      2.31096511	     -0.05192665	     -0.24413054	      2.23253093	      1.17444144	      0.29132120	      0.01722717	     -0.01402273	      0.52569154	     -0.26348236	      0.17546088	     -0.07809765	      0.08906222	     -0.09638647	      0.14107460	      0.15315037	     -0.12734237	     -0.09534082	      0.14452864	     -0.13820350	     -0.20370361	      0.56628121	     -0.04440579	     -0.07657127	      0.06758037	      0.56039651	      0.00000000	      0.00000000	      0.01745329
      2.13333300	      2.30977067	     -0.05240615	     -0.24378481	      2.23249397	      1.17448479	      0.29129367	      0.01646644	     -0.01510212	      0.52641633	     -0.26249719	      0.17576711	     -0.07809013	      0.08949917	     -0.09595768	      0.14153793	      0.15307582	     -0.12709505	     -0.09493020	      0.14489836	     -0.13779233	     -0.20328035	      0.56619547	     -0.04377486	     -0.07610975	      0.06739844	      0.56004017	      0.00000000	      0.00000000	      0.01745329
      2.16666700	      2.30794103	     -0.05141474	     -0.24487719	      2.23251019	      1.17448781	      0.29142836	      0.01574862	     -0.01641505	      0.52714117	     -0.26101990	      0.17611587	     -0.07804610	      0.08996313	     -0.09524022	      0.14189091	      0.15287928	     -0.12683519	     -0.09431726	      0.14513247	     -0.13666856	     -0.20255679	      0.56619131	     -0.04265148	     -0.07573773	      0.06701702	      0.55915103	      0.00000000	      0.00000000	      0.01745329
      2.20000000	      2.30764199	     -0.05184096	     -0.24454143	      2.23248160	      1.17454457	      0.29150416	      0.01541628	     -0.01671217	      0.52738384	     -0.26061518	      0.17665123	     -0.07806539	      0.09050338	     -0.09480641	      0.14230849	      0.15281646	     -0.12641647	     -0.09389701	      0.14499842	     -0.13612939	     -0.20228746	      0.56624743	     -0.04238230	     -0.07597211	      0.06681231	      0.55864341	      0.00000000	      0.00000000	      0.01745329
      2.23333300	      2.30590460	     -0.05061996	     -0.24589031	      2.23253667	      1.17454097	      0.29173007	      0.01454545	     -0.01783082	      0.52821773	     -0.25869311	      0.17711263	     -0.07800632	      0.09127801	     -0.09395963	      0.14310052	      0.15258182	     -0.12593254	     -0.09277349	      0.14449857	     -0.13395503	     -0.20141121	      0.56666811	     -0.04116852	     -0.07612322	      0.06623105	      0.55721219	      0.00000000	      0.00000000	      0.01745329
      2.26666700	      2.30574287	     -0.05107737	     -0.24552385	      2.23251857	      1.17461542	      0.29181185	      0.01425249	     -0.01808988	      0.52828655	     -0.25852909	      0.17773260	     -0.07803323	      0.09178559	     -0.09356314	      0.14347224	      0.15252505	     -0.12551836	     -0.09236981	      0.14430125	     -0.13355145	     -0.20117664	      0.56673010	     -0.04108918	     -0.07647540	      0.06602142	      0.55672367	      0.00000000	      0.00000000	      0.01745329
      2.30000000	      2.30435710	     -0.04959763	     -0.24692759	      2.23263011	      1.17461676	      0.29207678	      0.01311593	     -0.01906721	      0.52908529	     -0.25653078	      0.17853224	     -0.07797338	      0.09267301	     -0.09269040	      0.14436415	      0.15224646	     -0.12498453	     -0.09095569	      0.14358045	     -0.13067872	     -0.20008300	      0.56743362	     -0.04028126	     -0.07725791	      0.06524844	      0.55493277	      0.00000000	      0.00000000	      0.01745329
      2.33333300	      2.30435710	     -0.04959763	     -0.24692759	      2.23263011	      1.17461676	      0.29207678	      0.01311593	     -0.01906721	      0.52908529	     -0.25653078	      0.17853224	     -0.07797338	      0.09267301	     -0.09269040	      0.14436415	      0.15224646	     -0.12498453	     -0.09095569	      0.14358045	     -0.13067872	     -0.20008300	      0.56743362	     -0.04028126	     -0.07725791	      0.06524844	      0.55493277	      0.00000000	      0.00000000	      0.01745329
      2.36666700	      2.30430064	     -0.05016584	     -0.24649898	      2.23260537	      1.17475412	      0.29211641	      0.01274323	     -0.01927796	      0.52922604	     -0.25634133	      0.17886868	     -0.07799008	      0.09298469	     -0.09252206	      0.14464273	      0.15222896	     -0.12478224	     -0.09069203	      0.14355282	     -0.13035848	     -0.19992393	      0.56751307	     -0.04025883	     -0.07744752	      0.06515423	      0.55470620	      0.00000000	      0.00000000	      0.01745329
      2.40000000	      2.30430064	     -0.05016584	     -0.24649898	      2.23260537	      1.17475412	      0.29211641	      0.01274323	     -0.01927796	      0.52922604	     -0.25634133	      0.17886868	     -0.07799008	      0.09298469	     -0.09252206	      0.14464273	      0.15222896	     -0.12478224	     -0.09069203	      0.14355282	     -0.13035848	     -0.19992393	      0.56751307	     -0.04025883	     -0.07744752	      0.06515423	      0.55470620	      0.00000000	      0.00000000	      0.01745329
      2.43333300	      2.30150616	     -0.04774113	     -0.24948438	      2.23321590	      1.17476840	      0.29282496	      0.00850253	     -0.02308138	      0.52949605	     -0.25325445	      0.18243284	     -0.07793489	      0.09531453	     -0.09098099	      0.14709344	      0.15159243	     -0.12383691	     -0.08656587	      0.14391711	     -0.12329139	     -0.19609453	      0.56856385	     -0.04018677	     -0.08113061	      0.06329394	      0.55033839	      0.00000000	      0.00000000	      0.01745329
      2.46666700	      2.30120850	     -0.04744921	     -0.24860610	      2.23324219	      1.17479385	      0.29293045	      0.00930903	     -0.02354591	      0.52961410	     -0.25335337	      0.18320604	     -0.07796385	      0.09576565	     -0.09078965	      0.14741745	      0.15152315	     -0.12316343	     -0.08616300	      0.14337473	     -0.12370155	     -0.19586919	      0.56823314	     -0.04058072	     -0.08115745	      0.06301977	      0.55014926	      0.00000000	      0.00000000	      0.01745329
      2.50000000	      2.30089151	     -0.04713276	     -0.24955342	      2.23330249	      1.17480101	      0.29306208	      0.00950599	     -0.02432984	      0.52948044	     -0.25345426	      0.18378730	     -0.07793242	      0.09644349	     -0.09091933	      0.14742530	      0.15131888	     -0.12234182	     -0.08561488	      0.14282349	     -0.12372929	     -0.19522569	      0.56770107	     -0.04102861	     -0.08157061	      0.06253967	      0.54960639	      0.00000000	      0.00000000	      0.01745329
      2.53333300	      2.30095368	     -0.04678977	     -0.24899536	      2.23338400	      1.17480219	      0.29314873	      0.00927670	     -0.02454243	      0.52972035	     -0.25330102	      0.18426463	     -0.07793008	      0.09663179	     -0.09092273	      0.14773920	      0.15126810	     -0.12229941	     -0.08525527	      0.14267963	     -0.12351217	     -0.19491120	      0.56751766	     -0.04113136	     -0.08186880	      0.06235201	      0.54934737	      0.00000000	      0.00000000	      0.01745329
      2.56666700	      2.30097212	     -0.04675893	     -0.24905367	      2.23349877	      1.17476039	      0.29327418	      0.00924071	     -0.02456686	      0.52971187	     -0.25331770	      0.18428971	     -0.07792682	      0.09665400	     -0.09094344	      0.14773091	      0.15125666	     -0.12228808	     -0.08522888	      0.14265231	     -0.12349260	     -0.19487365	      0.56748736	     -0.04115352	     -0.08192813	      0.06232756	      0.54930512	      0.00000000	      0.00000000	      0.01745329
      2.60000000	      2.30097212	     -0.04675893	     -0.24905367	      2.23349877	      1.17476039	      0.29327418	      0.00924071	     -0.02456686	      0.52971187	     -0.25331770	      0.18428971	     -0.07792682	      0.09665400	     -0.09094344	      0.14773091	      0.15125666	     -0.12228808	     -0.08522888	      0.14265231	     -0.12349260	     -0.19487365	      0.56748736	     -0.04115352	     -0.08192813	      0.06232756	      0.54930512	      0.00000000	      0.00000000	      0.01745329
      2.63333300	      2.30219472	     -0.04592058	     -0.24933718	      2.23376453	      1.17480203	      0.29338274	      0.00825341	     -0.02482698	      0.52895447	     -0.25401034	      0.18609894	     -0.07793890	      0.09709449	     -0.09118156	      0.14808626	      0.15107228	     -0.12245117	     -0.08445577	      0.14167040	     -0.12277997	     -0.19412397	      0.56679233	     -0.04224023	     -0.08361251	      0.06170198	      0.54816519	      0.00000000	      0.00000000	      0.01745329
      2.66666700	      2.30215826	     -0.04522056	     -0.24983414	      2.23412490	      1.17473001	      0.29341687	      0.00714232	     -0.02644116	      0.52945728	     -0.25303903	      0.18688716	     -0.07781870	      0.09711356	     -0.09227318	      0.14878680	      0.15086651	     -0.12235121	     -0.08347118	      0.14037140	     -0.12201411	     -0.19321472	      0.56590103	     -0.04358012	     -0.08353800	      0.06093283	      0.54750516	      0.00000000	      0.00000000	      0.01745329
      2.70000000	      2.31766942	     -0.02566110	     -0.26122569	      2.23500133	      1.17546968	      0.29505875	     -0.01081157	     -0.05642465	      0.53759722	     -0.24267275	      0.21166816	     -0.07443524	      0.11514949	     -0.12738117	      0.16373488	      0.14259997	     -0.10465355	     -0.06830527	      0.12162344	     -0.11354472	     -0.16163536	      0.52932151	     -0.04922670	     -0.09271250	      0.04370282	      0.53304893	      0.00000000	      0.00000000	      0.01745329
      2.73333300	      2.31770107	     -0.02568002	     -0.26117646	      2.23515993	      1.17540531	      0.29515266	     -0.01082807	     -0.05640789	      0.53760968	     -0.24268131	      0.21169672	     -0.07443167	      0.11514689	     -0.12735651	      0.16373576	      0.14259161	     -0.10465128	     -0.06833915	      0.12163435	     -0.11354083	     -0.16161060	      0.52931617	     -0.04927412	     -0.09273902	      0.04368214	      0.53305294	      0.00000000	      0.00000000	      0.01745329
      2.76666700	      2.31864443	     -0.02551694	     -0.26079691	      2.23535225	      1.17542156	      0.29510286	     -0.01119904	     -0.05593663	      0.53736387	     -0.24283401	      0.21265076	     -0.07439087	      0.11480069	     -0.12690370	      0.16375236	      0.14244897	     -0.10489874	     -0.06899763	      0.12155541	     -0.11309597	     -0.16121223	      0.52938543	     -0.05044373	     -0.09322421	      0.04326457	      0.53306381	      0.00000000	      0.00000000	      0.01745329
      2.80000000	      2.31889291	     -0.02541063	     -0.26103730	      2.23558576	      1.17546139	      0.29502006	     -0.01138607	     -0.05586477	      0.53716830	     -0.24287468	      0.21282217	     -0.07434488	      0.11457450	     -0.12688626	      0.16379247	      0.14239220	     -0.10504897	     -0.06927966	      0.12138830	     -0.11290605	     -0.16106599	      0.52944627	     -0.05093349	     -0.09330498	      0.04309393	      0.53308556	      0.00000000	      0.00000000	      0.01745329
      2.83333300	      2.32040477	     -0.02515910	     -0.26075566	      2.23600274	      1.17547172	      0.29491518	     -0.01230699	     -0.05547686	      0.53650880	     -0.24289504	      0.21427995	     -0.07423933	      0.11357469	     -0.12674489	      0.16415052	      0.14220593	     -0.10567709	     -0.07029620	      0.12035788	     -0.11184347	     -0.16059795	      0.52992984	     -0.05312032	     -0.09372796	      0.04241956	      0.53305397	      0.00000000	      0.00000000	      0.01745329
      2.86666700	      2.32053674	     -0.02514999	     -0.26103159	      2.23629871	      1.17549442	      0.29474323	     -0.01252231	     -0.05558292	      0.53627383	     -0.24287431	      0.21439695	     -0.07418739	      0.11332572	     -0.12689085	      0.16429901	      0.14216385	     -0.10582997	     -0.07054900	      0.12002480	     -0.11165491	     -0.16049468	      0.53005422	     -0.05361090	     -0.09364456	      0.04226812	      0.53308922	      0.00000000	      0.00000000	      0.01745329
      2.90000000	      2.32127006	     -0.02468656	     -0.26068445	      2.23666318	      1.17551092	      0.29457532	     -0.01284215	     -0.05545451	      0.53594833	     -0.24278575	      0.21523513	     -0.07414891	      0.11268769	     -0.12696524	      0.16454389	      0.14209765	     -0.10615702	     -0.07101031	      0.11932515	     -0.11107772	     -0.16035037	      0.53039936	     -0.05465958	     -0.09369533	      0.04198534	      0.53306824	      0.00000000	      0.00000000	      0.01745329
      2.93333300	      2.32502075	     -0.02525888	     -0.26173964	      2.23947778	      1.17546242	      0.29394510	     -0.01857372	     -0.05970947	      0.52986681	     -0.24186714	      0.22130366	     -0.07319048	      0.10634629	     -0.13213851	      0.17048003	      0.14138119	     -0.11062459	     -0.07706119	      0.10949014	     -0.10643455	     -0.15837517	      0.53438913	     -0.06713219	     -0.09007157	      0.03871663	      0.53396240	      0.00000000	      0.00000000	      0.01745329
      2.96666700	      2.32512643	     -0.02508619	     -0.26163910	      2.23973969	      1.17549646	      0.29370318	     -0.01848962	     -0.05969048	      0.52984799	     -0.24184844	      0.22144860	     -0.07318829	      0.10636243	     -0.13220683	      0.17048460	      0.14136083	     -0.11061251	     -0.07718135	      0.10943597	     -0.10639925	     -0.15833505	      0.53441473	     -0.06710112	     -0.09003852	      0.03871159	      0.53398703	      0.00000000	      0.00000000	      0.01745329
      3.00000000	      2.32660195	     -0.02419813	     -0.26110476	      2.24005777	      1.17549318	      0.29354646	     -0.01820821	     -0.05946962	      0.52937537	     -0.24171803	      0.22311139	     -0.07316550	      0.10592167	     -0.13284889	      0.17036314	      0.14116373	     -0.11035234	     -0.07842417	      0.10849064	     -0.10576902	     -0.15804740	      0.53482517	     -0.06751374	     -0.08980721	      0.03857838	      0.53414222	      0.00000000	      0.00000000	      0.01745329
      3.03333300	      2.32797406	     -0.02418913	     -0.26119950	      2.24062231	      1.17544289	      0.29322759	     -0.01850691	     -0.05971031	      0.52829107	     -0.24169852	      0.22463083	     -0.07306056	      0.10502590	     -0.13411991	      0.17085292	      0.14097560	     -0.10988320	     -0.07984013	      0.10719652	     -0.10508579	     -0.15770005	      0.53536618	     -0.06850766	     -0.08919325	      0.03837579	      0.53438439	      0.00000000	      0.00000000	      0.01745329
      3.06666700	      2.32829942	     -0.02368323	     -0.26083701	      2.24105601	      1.17544448	      0.29287256	     -0.01849646	     -0.05978983	      0.52798291	     -0.24165557	      0.22519637	     -0.07302712	      0.10460468	     -0.13452195	      0.17123980	      0.14094492	     -0.10994053	     -0.08022545	      0.10678524	     -0.10490811	     -0.15759851	      0.53552899	     -0.06889972	     -0.08890719	      0.03830965	      0.53449269	      0.00000000	      0.00000000	      0.01745329
      3.10000000	      2.35958544	     -0.01758631	     -0.25590174	      2.24614488	      1.17442660	      0.29491441	     -0.02459913	     -0.08439874	      0.49649987	     -0.24213738	      0.25836009	     -0.06677126	      0.10188998	     -0.21803949	      0.21274779	      0.13161827	     -0.10595580	     -0.15043745	      0.09314745	     -0.09084804	     -0.13006888	      0.54792632	     -0.07882969	     -0.06297727	      0.04118965	      0.54618471	      0.00000000	      0.00000000	      0.01745329
      3.13333300	      2.35960583	     -0.01747933	     -0.25585271	      2.24658553	      1.17440828	      0.29444105	     -0.02453858	     -0.08438330	      0.49649640	     -0.24213569	      0.25843407	     -0.06676552	      0.10187009	     -0.21800177	      0.21277327	      0.13160367	     -0.10588908	     -0.15044990	      0.09313938	     -0.09083818	     -0.13004533	      0.54793087	     -0.07884808	     -0.06299059	      0.04119172	      0.54617300	      0.00000000	      0.00000000	      0.01745329
      3.16666700	      2.36044705	     -0.01646436	     -0.25518306	      2.24721337	      1.17442279	      0.29396605	     -0.02403969	     -0.08429113	      0.49604237	     -0.24228656	      0.26021405	     -0.06659953	      0.10029898	     -0.21740937	      0.21313187	      0.13135349	     -0.10487061	     -0.15091336	      0.09198870	     -0.09066187	     -0.12979129	      0.54806063	     -0.08027110	     -0.06313888	      0.04106668	      0.54598625	      0.00000000	      0.00000000	      0.01745329
      3.20000000	      2.36073174	     -0.01636977	     -0.25515237	      2.24785326	      1.17433115	      0.29334046	     -0.02396305	     -0.08429742	      0.49576125	     -0.24231640	      0.26079780	     -0.06652921	      0.09974973	     -0.21733608	      0.21337873	      0.13127013	     -0.10443677	     -0.15111941	      0.09146439	     -0.09056142	     -0.12970414	      0.54811765	     -0.08087996	     -0.06305751	      0.04101525	      0.54595659	      0.00000000	      0.00000000	      0.01745329
      3.23333300	      2.36619747	     -0.01627884	     -0.25896510	      2.25274271	      1.17427585	      0.29259939	     -0.03121974	     -0.08956454	      0.48713469	     -0.23902809	      0.27430063	     -0.06395878	      0.09102893	     -0.22435354	      0.22858621	      0.12927366	     -0.10928803	     -0.16275623	      0.07414252	     -0.08517363	     -0.12447931	      0.54991702	     -0.09824650	     -0.05448437	      0.04094185	      0.54687157	      0.00000000	      0.00000000	      0.01745329
      3.26666700	      2.36862332	     -0.01566436	     -0.25828942	      2.25332082	      1.17417590	      0.29213563	     -0.02928160	     -0.08890137	      0.48595574	     -0.23953177	      0.27712779	     -0.06334366	      0.08867362	     -0.22714859	      0.23075421	      0.12824326	     -0.10427344	     -0.16638779	      0.07270673	     -0.08510795	     -0.12272672	      0.54922782	     -0.09849243	     -0.05420840	      0.04173116	      0.54701099	      0.00000000	      0.00000000	      0.01745329
      3.30000000	      2.36863502	     -0.01551876	     -0.25816501	      2.25399850	      1.17407153	      0.29122892	     -0.02920203	     -0.08886586	      0.48594925	     -0.23949640	      0.27722437	     -0.06334005	      0.08870192	     -0.22719259	      0.23086975	      0.12823439	     -0.10420932	     -0.16643438	      0.07270480	     -0.08507723	     -0.12269091	      0.54922076	     -0.09845126	     -0.05415781	      0.04175268	      0.54702683	      0.00000000	      0.00000000	      0.01745329
      3.33333300	      2.38836924	     -0.01071852	     -0.26235963	      2.26038322	      1.17320762	      0.29396057	     -0.03476307	     -0.09823012	      0.46398445	     -0.23295682	      0.32368393	     -0.05343247	      0.08544903	     -0.30580528	      0.29186804	      0.11412679	     -0.09743745	     -0.25345786	      0.05664741	     -0.06935118	     -0.08159873	      0.53313506	     -0.11202991	     -0.02806115	      0.05936438	      0.55128635	      0.00000000	      0.00000000	      0.01745329
      3.36666700	      2.38946071	     -0.00972324	     -0.26180720	      2.26145819	      1.17302549	      0.29300807	     -0.03390590	     -0.09810486	      0.46441665	     -0.23225351	      0.32667674	     -0.05279439	      0.08405445	     -0.30527058	      0.29280708	      0.11320536	     -0.09576157	     -0.25448667	      0.04997985	     -0.06811235	     -0.08094938	      0.53329909	     -0.10859140	     -0.02871106	      0.06097718	      0.55084114	      0.00000000	      0.00000000	      0.01745329
      3.40000000	      2.38908108	     -0.00943456	     -0.26243784	      2.26296767	      1.17282271	      0.29197295	     -0.03299991	     -0.09872434	      0.46365028	     -0.23097212	      0.32928199	     -0.05169761	      0.08069868	     -0.30646226	      0.29691891	      0.11225957	     -0.09275225	     -0.25573471	      0.04347906	     -0.06720057	     -0.07979734	      0.53247483	     -0.10745488	     -0.02647543	      0.06244178	      0.55130179	      0.00000000	      0.00000000	      0.01745329
      3.43333300	      2.39619589	     -0.00701861	     -0.27772854	      2.26861130	      1.17236488	      0.29411052	     -0.03563346	     -0.09876208	      0.46565312	     -0.22235913	      0.38066159	     -0.03519081	      0.08164164	     -0.36439465	      0.35598528	      0.09177397	     -0.09148447	     -0.32514306	      0.02603783	     -0.05449701	     -0.02573340	      0.49798152	     -0.11309786	     -0.01465940	      0.09654783	      0.55169503	      0.00000000	      0.00000000	      0.01745329
      3.46666700	      2.39536240	     -0.00613927	     -0.27742515	      2.27006690	      1.17203639	      0.29273809	     -0.03424259	     -0.09929440	      0.46600730	     -0.22080323	      0.38265558	     -0.03424740	      0.07782424	     -0.36365985	      0.35768713	      0.09086440	     -0.08759753	     -0.32428759	      0.02102287	     -0.05427343	     -0.02535620	      0.49778187	     -0.11060896	     -0.01205648	      0.09790046	      0.55291586	      0.00000000	      0.00000000	      0.01745329
      3.50000000	      2.39922568	     -0.00607023	     -0.28597455	      2.27467419	      1.17161862	      0.29346180	     -0.03615876	     -0.09184700	      0.46160311	     -0.21606898	      0.40372614	     -0.02936932	      0.07420435	     -0.37241282	      0.38017584	      0.08629209	     -0.08809820	     -0.33163232	      0.01193962	     -0.04919301	     -0.01256891	      0.48746336	     -0.10729003	      0.00490408	      0.11150443	      0.56359022	      0.00000000	      0.00000000	      0.01745329
      3.53333300	      2.39654612	     -0.00548443	     -0.28453530	      2.27600123	      1.17111905	      0.29146302	     -0.03516096	     -0.09370123	      0.46352612	     -0.21456997	      0.40483035	     -0.02842092	      0.07003480	     -0.37396160	      0.38092002	      0.08531914	     -0.08357982	     -0.33339811	      0.00672967	     -0.04982353	     -0.01251907	      0.48625052	     -0.10064801	      0.00773534	      0.11387783	      0.56521486	      0.00000000	      0.00000000	      0.01745329
      3.56666700	      2.38547657	     -0.00965431	     -0.29845299	      2.28123892	      1.17033034	      0.29290323	     -0.03306669	     -0.07563911	      0.47271234	     -0.21858939	      0.45866493	     -0.01699741	      0.06471905	     -0.43491546	      0.43273755	      0.07339162	     -0.08604126	     -0.40071817	     -0.00499688	     -0.02722101	      0.01884342	      0.44389365	     -0.09707453	      0.02214207	      0.17192732	      0.58595404	      0.00000000	      0.00000000	      0.01745329
      3.60000000	      2.38450314	     -0.00829648	     -0.29982050	      2.28315495	      1.16995156	      0.29139517	     -0.03264248	     -0.07555998	      0.47306828	     -0.21637828	      0.46273837	     -0.01667723	      0.06115302	     -0.43427040	      0.43611394	      0.07158188	     -0.08001939	     -0.39917856	     -0.01062606	     -0.02718787	      0.01919061	      0.44141025	     -0.08142102	      0.02911728	      0.17828307	      0.59150037	      0.00000000	      0.00000000	      0.01745329
      3.63333300	      2.38423654	     -0.00713126	     -0.30184282	      2.28538696	      1.16938183	      0.29027252	     -0.03272903	     -0.07311487	      0.47244170	     -0.21297221	      0.46883099	     -0.01662298	      0.05798824	     -0.43641075	      0.44337967	      0.06981525	     -0.07422331	     -0.39990169	     -0.01409918	     -0.02506509	      0.01944366	      0.43662118	     -0.06147564	      0.03967499	      0.18721032	      0.60019600	      0.00000000	      0.00000000	      0.01745329
      3.66666700	      2.37154486	     -0.01298068	     -0.31850491	      2.29131510	      1.16826786	      0.29178145	     -0.03082179	     -0.04788976	      0.48878310	     -0.22220428	      0.52426981	     -0.01674209	      0.04775193	     -0.49411671	      0.49883191	      0.06224179	     -0.07879830	     -0.46237543	     -0.01300475	      0.00429980	      0.02076552	      0.38630412	     -0.06131270	      0.06266965	      0.27436450	      0.63620996	      0.00000000	      0.00000000	      0.01745329
      3.70000000	      2.36936324	     -0.01101860	     -0.32000912	      2.29332569	      1.16779631	      0.28994452	     -0.03146497	     -0.04828602	      0.48982154	     -0.21927868	      0.52814152	     -0.01728523	      0.04373395	     -0.49242332	      0.50284820	      0.05982348	     -0.07150021	     -0.45967524	     -0.01656327	      0.00847984	      0.01950601	      0.38527789	     -0.03924564	      0.06811403	      0.28393200	      0.64247536	      0.00000000	      0.00000000	      0.01745329
      3.73333300	      2.36882072	     -0.00891289	     -0.32237578	      2.29553817	      1.16710308	      0.28888480	     -0.03134339	     -0.04443928	      0.48933069	     -0.21574982	      0.53479921	     -0.01874182	      0.04157064	     -0.49367505	      0.51171782	      0.05715592	     -0.06434738	     -0.45932189	     -0.01655515	      0.01600322	      0.01724905	      0.38196116	     -0.01307012	      0.07627904	      0.29744382	      0.65198880	      0.00000000	      0.00000000	      0.01745329
      3.76666700	      2.35148324	     -0.01534207	     -0.34279731	      2.30159037	      1.16616466	      0.29040938	     -0.03134620	     -0.01552141	      0.51557507	     -0.23333376	      0.59511703	     -0.03242273	      0.02549479	     -0.55228496	      0.56985460	      0.04373968	     -0.06850733	     -0.52357701	     -0.00623474	      0.05503860	     -0.02661751	      0.33229342	     -0.02150525	      0.10646643	      0.42950279	      0.69011987	      0.00000000	      0.00000000	      0.01745329
      3.80000000	      2.34989387	     -0.01305406	     -0.34397547	      2.30355716	      1.16570695	      0.28837986	     -0.03260523	     -0.01416598	      0.51711354	     -0.23104298	      0.59695634	     -0.03438745	      0.02363152	     -0.54905645	      0.57486720	      0.04065462	     -0.06226567	     -0.51815193	     -0.00945964	      0.06266486	     -0.03054264	      0.33397822	      0.00367669	      0.10868201	      0.44144465	      0.69670170	      0.00000000	      0.00000000	      0.01745329
      3.83333300	      2.34916724	     -0.01111361	     -0.34609821	      2.30563545	      1.16523199	      0.28722332	     -0.03305571	     -0.00913419	      0.51703476	     -0.22861487	      0.60251482	     -0.03710217	      0.02220078	     -0.54873170	      0.58314394	      0.03650340	     -0.05452339	     -0.51635573	     -0.00754396	      0.07346183	     -0.03671019	      0.33407173	      0.02939718	      0.11335498	      0.45760418	      0.70586050	      0.00000000	      0.00000000	      0.01745329
      3.86666700	      2.32450680	     -0.01533436	     -0.36198656	      2.31071423	      1.16443850	      0.28799568	     -0.04280030	      0.02633451	      0.54626751	     -0.25779928	      0.65269776	     -0.06445066	      0.00352591	     -0.59947089	      0.63100363	      0.00688308	     -0.06075425	     -0.56946043	      0.00351356	      0.11100652	     -0.14987341	      0.31286814	      0.01007125	      0.15642111	      0.62497846	      0.74436533	      0.00000000	      0.00000000	      0.01745329
      3.90000000	      2.32444749	     -0.01373517	     -0.36199337	      2.31268522	      1.16426149	      0.28572998	     -0.04564477	      0.02875661	      0.54679281	     -0.25697959	      0.65350041	     -0.06556797	     -0.00036589	     -0.59482285	      0.63420739	      0.00332871	     -0.05397378	     -0.56301734	      0.00048026	      0.11969194	     -0.15600206	      0.31790656	      0.03226822	      0.15421163	      0.63414632	      0.74914772	      0.00000000	      0.00000000	      0.01745329
      3.93333300	      2.28645122	     -0.01432426	     -0.37218398	      2.31420087	      1.16447012	      0.28527873	     -0.07512661	      0.08928007	      0.59483442	     -0.32200044	      0.67932797	     -0.11715806	     -0.01869488	     -0.60636412	      0.64638922	     -0.06704347	     -0.06392019	     -0.56257113	      0.04490269	      0.14112480	     -0.46065932	      0.40782947	      0.00652567	      0.22844292	      0.83552029	      0.78332257	      0.00000000	      0.00000000	      0.01745329
      3.96666700	      2.28660127	     -0.01386605	     -0.37171806	      2.31613146	      1.16436330	      0.28290356	     -0.07508066	      0.09077492	      0.59430159	     -0.32092617	      0.67937213	     -0.11590687	     -0.02372183	     -0.60568270	      0.65067501	     -0.06850532	     -0.05748147	     -0.56066752	      0.03620881	      0.14989949	     -0.46542075	      0.41161358	      0.02584119	      0.22382247	      0.83803080	      0.78582539	      0.00000000	      0.00000000	      0.01745329
      4.00000000	      2.28750554	     -0.01381202	     -0.37064715	      2.31794490	      1.16434537	      0.28053522	     -0.07553723	      0.09316268	      0.59618709	     -0.31645115	      0.67782848	     -0.11468618	     -0.02882045	     -0.60658927	      0.65435063	     -0.07018124	     -0.05100994	     -0.56019882	      0.03100807	      0.15916005	     -0.46837550	      0.41618434	      0.03733087	      0.22198143	      0.84009993	      0.78848298	      0.00000000	      0.00000000	      0.01745329
      4.03333300	      2.28540140	     -0.01361523	     -0.37014314	      2.31980859	      1.16419944	      0.27947638	     -0.07539733	      0.09478936	      0.59083945	     -0.31591600	      0.68262110	     -0.11394376	     -0.03099424	     -0.60715860	      0.66074544	     -0.07221611	     -0.04585315	     -0.56205100	      0.02210073	      0.17172788	     -0.47724463	      0.42677155	      0.05864772	      0.21788256	      0.84530187	      0.79453049	      0.00000000	      0.00000000	      0.01745329
      4.06666700	      2.28309776	     -0.01388793	     -0.36886361	      2.32175560	      1.16401430	      0.27842571	     -0.07493482	      0.09727232	      0.58596249	     -0.31334006	      0.68605568	     -0.11244567	     -0.03557000	     -0.61062985	      0.66798238	     -0.07535503	     -0.03900160	     -0.56670841	      0.01411722	      0.18524699	     -0.48984619	      0.44355817	      0.07210262	      0.21651919	      0.84961881	      0.80092695	      0.00000000	      0.00000000	      0.01745329
      4.10000000	      2.27099504	     -0.01361802	     -0.35602417	      2.32577464	      1.16137867	      0.27961046	     -0.07879766	      0.10955826	      0.54948012	     -0.31664266	      0.70304040	     -0.11119540	     -0.04159151	     -0.65599785	      0.68860947	     -0.09606391	     -0.04021281	     -0.62300989	      0.05098832	      0.20459062	     -0.61965179	      0.57809491	      0.06085165	      0.24175977	      0.85798738	      0.84399270	      0.00000000	      0.00000000	      0.01745329
      4.13333300	      2.27037990	     -0.01495706	     -0.35398792	      2.32629597	      1.16157379	      0.27722126	     -0.07765671	      0.10991186	      0.55280851	     -0.31375054	      0.69906225	     -0.11091506	     -0.04579107	     -0.65480825	      0.68796054	     -0.09821003	     -0.03630739	     -0.61947608	      0.03790693	      0.20945052	     -0.63063733	      0.58791220	      0.07537304	      0.23606527	      0.86333103	      0.84683838	      0.00000000	      0.00000000	      0.01745329
      4.16666700	      2.26681652	     -0.01830476	     -0.34795892	      2.32688680	      1.16090344	      0.27516014	     -0.07273157	      0.11185838	      0.54170115	     -0.30317596	      0.68938593	     -0.11950655	     -0.05508206	     -0.64631605	      0.67834753	     -0.12216955	     -0.03876298	     -0.60630388	      0.08038854	      0.20977290	     -0.76945218	      0.70782870	      0.07145080	      0.23357776	      0.87259793	      0.86857855	      0.00000000	      0.00000000	      0.01745329
      4.20000000	      2.26283863	     -0.01962996	     -0.34658707	      2.32766902	      1.16115368	      0.27360977	     -0.07089812	      0.10970233	      0.54273995	     -0.29929531	      0.68959963	     -0.11803155	     -0.05892021	     -0.64739360	      0.67995735	     -0.12354989	     -0.03451418	     -0.60855245	      0.06871497	      0.21718918	     -0.77290894	      0.71444988	      0.07858940	      0.23201939	      0.87451386	      0.86966113	      0.00000000	      0.00000000	      0.01745329
      4.23333300	      2.25567416	     -0.02111083	     -0.34399353	      2.32915469	      1.16122237	      0.27242420	     -0.07006302	      0.10341647	      0.53900645	     -0.29559314	      0.69238493	     -0.11630765	     -0.06247542	     -0.64954234	      0.68327680	     -0.12568407	     -0.03297952	     -0.61353653	      0.05687582	      0.22532348	     -0.77799798	      0.73142467	      0.07878550	      0.23333733	      0.87338268	      0.87161572	      0.00000000	      0.00000000	      0.01745329
      4.26666700	      2.25436476	     -0.02235406	     -0.34236148	      2.32973880	      1.16148337	      0.27098830	     -0.06971753	      0.10227814	      0.54145270	     -0.29148189	      0.69044552	     -0.11548888	     -0.06577698	     -0.65072488	      0.68419063	     -0.12716554	     -0.02886672	     -0.61426973	      0.05493710	      0.22744497	     -0.77824041	      0.73502684	      0.07936089	      0.23616219	      0.87255908	      0.87297576	      0.00000000	      0.00000000	      0.01745329
      4.30000000	      2.25190492	     -0.01799294	     -0.33108767	      2.33181255	      1.15999236	      0.27023047	     -0.07206684	      0.08849312	      0.51396296	     -0.29019005	      0.68997763	     -0.11720594	     -0.06731809	     -0.66896184	      0.68606868	     -0.14568235	     -0.02766454	     -0.63846010	      0.06158807	      0.22831116	     -0.77721266	      0.81987613	      0.06714914	      0.24641364	      0.85181005	      0.90141008	      0.00000000	      0.00000000	      0.01745329
      4.33333300	      2.24774814	     -0.01963080	     -0.32930636	      2.33204131	      1.16024716	      0.26910939	     -0.07149843	      0.08462373	      0.51497210	     -0.28838348	      0.68886935	     -0.11607522	     -0.07091118	     -0.66916557	      0.68582568	     -0.14715596	     -0.02358377	     -0.63874964	      0.05975078	      0.22741442	     -0.77662434	      0.82240444	      0.06932120	      0.24793789	      0.85165691	      0.90263431	      0.00000000	      0.00000000	      0.01745329
      4.36666700	      2.24187779	     -0.02079310	     -0.32752643	      2.33227887	      1.16045287	      0.26805382	     -0.07012082	      0.07857398	      0.51571197	     -0.28619447	      0.68806441	     -0.11483420	     -0.07440148	     -0.66925222	      0.68435119	     -0.14870259	     -0.02020246	     -0.63978579	      0.05775827	      0.22568605	     -0.77476300	      0.82720200	      0.06820507	      0.25061295	      0.85038501	      0.90338568	      0.00000000	      0.00000000	      0.01745329
      4.40000000	      2.24944028	     -0.01757123	     -0.31172925	      2.33310586	      1.15924597	      0.26605968	     -0.06968214	      0.06156721	      0.48203481	     -0.27976018	      0.67389841	     -0.11539105	     -0.07342092	     -0.67582875	      0.67141164	     -0.16985744	     -0.02072774	     -0.64750350	      0.05839581	      0.20111079	     -0.71287053	      0.91262497	      0.05747479	      0.24937525	      0.82312048	      0.93108276	      0.00000000	      0.00000000	      0.01745329
      4.43333300	      2.24414668	     -0.01870234	     -0.31029909	      2.33319883	      1.15949170	      0.26536739	     -0.06911410	      0.05709900	      0.48284813	     -0.27827931	      0.67319133	     -0.11409664	     -0.07642095	     -0.67588635	      0.67100987	     -0.17057024	     -0.01757094	     -0.64817153	      0.06028030	      0.19844689	     -0.71091250	      0.91241595	      0.05583241	      0.25160117	      0.82243568	      0.93068256	      0.00000000	      0.00000000	      0.01745329
      4.46666700	      2.23817098	     -0.01996322	     -0.30886979	      2.33318490	      1.15975345	      0.26467054	     -0.06787100	      0.05150348	      0.48336295	     -0.27710462	      0.67306243	     -0.11266349	     -0.07907700	     -0.67572128	      0.66904326	     -0.17123232	     -0.01483851	     -0.64973987	      0.06271352	      0.19449958	     -0.70773951	      0.91311355	      0.05069368	      0.25395336	      0.82097418	      0.92954487	      0.00000000	      0.00000000	      0.01745329
      4.50000000	      2.23232958	     -0.02037321	     -0.30640807	      2.33314534	      1.15986775	      0.26341271	     -0.06493395	      0.04489642	      0.48339956	     -0.27506722	      0.67062272	     -0.11060473	     -0.08118646	     -0.67641611	      0.66491931	     -0.17171058	     -0.01376638	     -0.65287647	      0.06411984	      0.18835545	     -0.69875738	      0.91849522	      0.03616101	      0.25424070	      0.81775931	      0.92668458	      0.00000000	      0.00000000	      0.01745329
      4.53333300	      2.23135735	     -0.02217993	     -0.30530698	      2.33337926	      1.15997698	      0.26290895	     -0.06545412	      0.04348617	      0.48326251	     -0.27504862	      0.67042479	     -0.11027268	     -0.08168738	     -0.67640584	      0.66499225	     -0.17206967	     -0.01265355	     -0.65305709	      0.06434187	      0.18719210	     -0.69772561	      0.91905126	      0.03531992	      0.25437903	      0.81757732	      0.92678298	      0.00000000	      0.00000000	      0.01745329
      4.56666700	      2.22860115	     -0.02319176	     -0.30087764	      2.33299979	      1.16003667	      0.26106000	     -0.06205172	      0.03569963	      0.48232390	     -0.27231660	      0.66478320	     -0.10678574	     -0.08394274	     -0.67737729	      0.65804350	     -0.17276779	     -0.01243937	     -0.65844077	      0.06324080	      0.17644641	     -0.68191655	      0.92992885	      0.01554103	      0.25233898	      0.81451991	      0.92801791	      0.00000000	      0.00000000	      0.01745329
      4.60000000	      2.24533254	     -0.02388047	     -0.28793707	      2.33324152	      1.15890788	      0.25811606	     -0.05894263	      0.02190143	      0.45107925	     -0.25253626	      0.64166203	     -0.08884573	     -0.08340681	     -0.67270878	      0.64927218	     -0.17452807	     -0.01429372	     -0.66839538	      0.04478460	      0.13691822	     -0.59842089	      0.97582224	     -0.00093994	      0.23652481	      0.82196131	      0.97374966	      0.00000000	      0.00000000	      0.01745329
      4.63333300	      2.24614408	     -0.02494387	     -0.28827546	      2.33295256	      1.15876137	      0.25834586	     -0.05691644	      0.02343844	      0.45101566	     -0.24987749	      0.64380090	     -0.08759941	     -0.08460342	     -0.67183602	      0.64729330	     -0.17516929	     -0.00998075	     -0.66965724	      0.04541617	      0.13661836	     -0.59729383	      0.97479888	     -0.00273498	      0.23784071	      0.82169506	      0.97325171	      0.00000000	      0.00000000	      0.01745329
      4.66666700	      2.24700845	     -0.02632540	     -0.28841903	      2.33244509	      1.15870447	      0.25844704	     -0.05556400	      0.02482317	      0.45107718	     -0.24898540	      0.64372586	     -0.08716717	     -0.08447146	     -0.67197569	      0.64697536	     -0.17526364	     -0.00820925	     -0.67011907	      0.04443567	      0.13663955	     -0.59714253	      0.97442338	     -0.00467821	      0.23748483	      0.82179063	      0.97290633	      0.00000000	      0.00000000	      0.01745329
      4.70000000	      2.24482083	     -0.03197087	     -0.28632673	      2.33253971	      1.15847983	      0.25636269	     -0.05031237	      0.02677759	      0.44642558	     -0.22660776	      0.63908657	     -0.06644618	     -0.08844474	     -0.67268236	      0.64569173	     -0.15722554	     -0.01124226	     -0.67816280	      0.02724607	      0.12947802	     -0.59322986	      0.94808020	     -0.02528652	      0.22077997	      0.84459621	      0.98435239	      0.00000000	      0.00000000	      0.01745329
      4.73333300	      2.24813243	     -0.03321014	     -0.28735013	      2.33179541	      1.15826345	      0.25681247	     -0.04672969	      0.03055864	      0.44595609	     -0.22567994	      0.63929207	     -0.06623674	     -0.08784507	     -0.67242845	      0.64525020	     -0.15799455	     -0.00757103	     -0.67882842	      0.02461791	      0.12990713	     -0.59407713	      0.94763694	     -0.02738723	      0.22023755	      0.84480291	      0.98474367	      0.00000000	      0.00000000	      0.01745329
      4.76666700	      2.25176539	     -0.03369437	     -0.28753610	      2.33099650	      1.15800457	      0.25700660	     -0.04283425	      0.03463775	      0.44645788	     -0.22423047	      0.63928420	     -0.06543930	     -0.08765423	     -0.67221687	      0.64429149	     -0.15797981	     -0.00494463	     -0.67999591	      0.02077524	      0.13065643	     -0.59548849	      0.94630412	     -0.03027241	      0.21867185	      0.84583950	      0.98577672	      0.00000000	      0.00000000	      0.01745329
      4.80000000	      2.25611537	     -0.04310689	     -0.28955980	      2.33176102	      1.15809124	      0.25495780	     -0.03206325	      0.02815303	      0.44278256	     -0.19650380	      0.63258507	     -0.03891894	     -0.09344881	     -0.66334086	      0.64945273	     -0.13250486	     -0.01001456	     -0.68987510	      0.00558197	      0.13228821	     -0.61473191	      0.88286763	     -0.05956937	      0.19265577	      0.88853954	      1.03056655	      0.00000000	      0.00000000	      0.01745329
      4.83333300	      2.25805428	     -0.04403435	     -0.29011183	      2.33118003	      1.15779929	      0.25519909	     -0.02956258	      0.02960216	      0.44296783	     -0.19576422	      0.63308563	     -0.03883914	     -0.09254082	     -0.66330396	      0.64797720	     -0.13288805	     -0.00776140	     -0.69098396	      0.00413521	      0.13116010	     -0.61584908	      0.88208998	     -0.06145670	      0.19306544	      0.88840462	      1.03089116	      0.00000000	      0.00000000	      0.01745329
      4.86666700	      2.25841831	     -0.04415168	     -0.29038748	      2.33073130	      1.15772830	      0.25542974	     -0.02922984	      0.02978951	      0.44303779	     -0.19571217	      0.63301959	     -0.03873484	     -0.09258786	     -0.66337095	      0.64756761	     -0.13288121	     -0.00742790	     -0.69128804	      0.00412701	      0.13076109	     -0.61605844	      0.88161995	     -0.06194449	      0.19304181	      0.88847258	      1.03105430	      0.00000000	      0.00000000	      0.01745329
      4.90000000	      2.26228483	     -0.04485325	     -0.28942350	      2.32971384	      1.15764790	      0.25452498	     -0.02562137	      0.03096477	      0.44750343	     -0.19333821	      0.63167923	     -0.03686806	     -0.09368935	     -0.66429639	      0.64211887	     -0.13203346	     -0.00384893	     -0.69546361	      0.00644828	      0.12435423	     -0.61852251	      0.87230510	     -0.06762415	      0.19317591	      0.89048480	      1.03508699	      0.00000000	      0.00000000	      0.01745329
      4.93333300	      2.27424334	     -0.04634871	     -0.29470620	      2.32978540	      1.15805350	      0.25222937	     -0.02247589	      0.01373082	      0.45219257	     -0.16472965	      0.62419766	     -0.01749470	     -0.09093140	     -0.65520090	      0.64578465	     -0.10889419	     -0.00015062	     -0.69730780	     -0.00589506	      0.12237966	     -0.63855005	      0.80350094	     -0.08871391	      0.17207654	      0.93586566	      1.07129382	      0.00000000	      0.00000000	      0.01745329
      4.96666700	      2.27364730	     -0.04627497	     -0.29569299	      2.32942400	      1.15820536	      0.25181273	     -0.02462619	      0.01158984	      0.45362646	     -0.16162604	      0.62430924	     -0.01713576	     -0.09119358	     -0.65515784	      0.64410503	     -0.10830223	     -0.00099123	     -0.69799769	     -0.00582035	      0.12356602	     -0.63859408	      0.80383646	     -0.08667658	      0.17398666	      0.93596745	      1.07202137	      0.00000000	      0.00000000	      0.01745329
      5.00000000	      2.27444023	     -0.04605924	     -0.29649632	      2.32893958	      1.15830751	      0.25096233	     -0.02653425	      0.01079208	      0.45687838	     -0.15601089	      0.62364023	     -0.01676602	     -0.09177214	     -0.65526882	      0.64221997	     -0.10792292	     -0.00093539	     -0.69865057	     -0.00755199	      0.12717510	     -0.63869957	      0.80496699	     -0.08386750	      0.17630547	      0.93626164	      1.07293002	      0.00000000	      0.00000000	      0.01745329
      5.03333300	      2.27574707	     -0.04596831	     -0.29809012	      2.32836911	      1.15849615	      0.24977872	     -0.02931343	      0.01028133	      0.46144676	     -0.14792755	      0.62243714	     -0.01643854	     -0.09246045	     -0.65533801	      0.63979461	     -0.10745674	     -0.00102034	     -0.69927912	     -0.01073541	      0.13386856	     -0.63863459	      0.80728422	     -0.07980295	      0.17891217	      0.93689976	      1.07375837	      0.00000000	      0.00000000	      0.01745329
      5.06666700	      2.27767141	     -0.04598297	     -0.30134023	      2.32797986	      1.15876102	      0.24842095	     -0.03443455	      0.00955968	      0.46602795	     -0.13696929	      0.62131372	     -0.01597754	     -0.09325219	     -0.65471785	      0.63766793	     -0.10678617	     -0.00102035	     -0.69916255	     -0.01680271	      0.14600279	     -0.63856781	      0.81191768	     -0.07333217	      0.18097341	      0.93878333	      1.07353172	      0.00000000	      0.00000000	      0.01745329
      5.10000000	      2.27834509	     -0.04299390	     -0.30601379	      2.32857460	      1.15925775	      0.24790344	     -0.04431347	      0.00576453	      0.46451250	     -0.12308240	      0.62470750	     -0.01494778	     -0.09295244	     -0.64991073	      0.64057196	     -0.10570317	      0.00045826	     -0.69473611	     -0.02890201	      0.17004085	     -0.63920564	      0.82246794	     -0.06304908	      0.18068387	      0.94469652	      1.06626507	      0.00000000	      0.00000000	      0.01745329
      5.13333300	      2.29178834	     -0.01964276	     -0.30511530	      2.32729844	      1.15975904	      0.24937142	     -0.07268288	     -0.00828067	      0.44980730	     -0.09410589	      0.62381083	     -0.01713157	     -0.06480352	     -0.65500986	      0.63281392	     -0.10220680	      0.03020864	     -0.68653148	     -0.03037941	      0.19545532	     -0.66097054	      0.84321940	     -0.04929206	      0.20347461	      0.96376507	      0.99999621	      0.00000000	      0.00000000	      0.01745329
      5.16666700	      2.29302854	     -0.01939975	     -0.30835281	      2.32704137	      1.16044373	      0.24718593	     -0.08150239	     -0.00865923	      0.45427531	     -0.07630958	      0.62247297	     -0.01531962	     -0.06731323	     -0.65286906	      0.63074066	     -0.10019619	      0.02919726	     -0.68369154	     -0.03507007	      0.22961532	     -0.65689357	      0.85592207	     -0.04711306	      0.19739837	      0.96811638	      0.99476350	      0.00000000	      0.00000000	      0.01745329
      5.20000000	      2.28817538	     -0.01470906	     -0.31190140	      2.32727367	      1.16111927	      0.24795324	     -0.08630113	     -0.01322649	      0.44736809	     -0.05176915	      0.62519263	     -0.01519874	     -0.06201167	     -0.64621186	      0.63021323	     -0.09956453	      0.03491935	     -0.67457745	     -0.04127318	      0.28072416	     -0.65642589	      0.88239934	     -0.04800569	      0.20117657	      0.97070470	      0.97260865	      0.00000000	      0.00000000	      0.01745329
      5.23333300	      2.29045555	     -0.01227057	     -0.31408292	      2.32693675	      1.16216334	      0.24533325	     -0.09990463	     -0.01473491	      0.45187992	     -0.02991173	      0.62238493	     -0.01511845	     -0.06288013	     -0.64469934	      0.62581255	     -0.09877320	      0.03411675	     -0.67152982	     -0.03731796	      0.33250753	     -0.65022850	      0.90244053	     -0.05212643	      0.18952965	      0.97373236	      0.95680804	      0.00000000	      0.00000000	      0.01745329
      5.26666700	      2.29778712	      0.00648918	     -0.28555697	      2.32448749	      1.16174456	      0.24603779	     -0.12399806	     -0.02192852	      0.40229516	     -0.02179780	      0.59643956	     -0.02414378	     -0.04079336	     -0.65749380	      0.58542696	     -0.10396285	      0.05791246	     -0.65798908	      0.00477589	      0.42807299	     -0.69567829	      0.98515968	     -0.03755404	      0.22370460	      0.95503701	      0.86725431	      0.00000000	      0.00000000	      0.01745329
      5.30000000	      2.29402380	      0.00691657	     -0.28777439	      2.32365863	      1.16276143	      0.24550976	     -0.12313994	     -0.02401194	      0.40281012	      0.00680447	      0.59303045	     -0.02364850	     -0.03894503	     -0.64874221	      0.58159865	     -0.10334408	      0.06038114	     -0.65049316	      0.02371638	      0.50828486	     -0.67537946	      1.00569328	     -0.05731205	      0.20412743	      0.95622987	      0.85341190	      0.00000000	      0.00000000	      0.01745329
      5.33333300	      2.29861866	      0.00767205	     -0.27857287	      2.32367417	      1.16310516	      0.24574181	     -0.12309185	     -0.02838932	      0.37997042	      0.02454551	      0.58191158	     -0.02328055	     -0.03890272	     -0.64197989	      0.56697553	     -0.10321629	      0.06055073	     -0.63825984	      0.07848609	      0.61997385	     -0.66098399	      1.04910695	     -0.07184001	      0.19480887	      0.93739661	      0.83709502	      0.00000000	      0.00000000	      0.01745329
      5.36666700	      2.31156676	      0.00031972	     -0.24626074	      2.32096087	      1.16271647	      0.24236326	     -0.10709819	     -0.03788316	      0.34799657	      0.01665248	      0.53980248	     -0.01691413	     -0.04553820	     -0.64411109	      0.52825403	     -0.09680079	      0.05511925	     -0.63991208	      0.18672882	      0.74800436	     -0.63401275	      1.10806777	     -0.09823336	      0.18529434	      0.87324799	      0.82196302	      0.00000000	      0.00000000	      0.01745329
      5.40000000	      2.32102272	     -0.00941324	     -0.22867453	      2.31871492	      1.16264867	      0.24109249	     -0.07924051	     -0.05244253	      0.32737214	      0.02257752	      0.51045414	     -0.00258256	     -0.05009845	     -0.63108800	      0.50878930	     -0.08366562	      0.05028025	     -0.64125497	      0.29221668	      0.86844025	     -0.54108430	      1.14235078	     -0.12553813	      0.14468035	      0.79321466	      0.82033386	      0.00000000	      0.00000000	      0.01745329
      5.43333300	      2.31663219	     -0.00590934	     -0.23789547	      2.31833307	      1.16417066	      0.24283899	     -0.06192582	     -0.07024422	      0.32522477	      0.06626009	      0.51519305	     -0.00453429	     -0.04431022	     -0.61519971	      0.50925271	     -0.08705897	      0.05615573	     -0.62108265	      0.35810121	      0.97321283	     -0.44846036	      1.13378309	     -0.18332374	      0.07539818	      0.77147237	      0.80691369	      0.00000000	      0.00000000	      0.01745329
      5.46666700	      2.34529646	     -0.03064325	     -0.21585326	      2.31718010	      1.16319761	      0.24013708	     -0.01621536	     -0.09373577	      0.28010534	      0.08636063	      0.48214313	      0.02371023	     -0.06421294	     -0.61004442	      0.49604184	     -0.06159882	      0.03522032	     -0.64689215	      0.65266902	      1.05983483	     -0.20923840	      1.19519197	     -0.21674815	     -0.02851558	      0.56478669	      0.88752950	      0.00000000	      0.00000000	      0.01745329
      5.50000000	      2.36314333	     -0.03943199	     -0.20837807	      2.31593541	      1.16346161	      0.24012575	      0.01229385	     -0.11439556	      0.23443334	      0.15652519	      0.46747953	      0.04759387	     -0.06635277	     -0.60720625	      0.48872134	     -0.03962660	      0.03377076	     -0.64374706	      0.90692108	      1.09655964	      0.05708927	      1.21551916	     -0.24869765	     -0.15581563	      0.38873390	      0.91013771	      0.00000000	      0.00000000	      0.01745329
      5.53333300	      2.37669432	     -0.04934043	     -0.19423706	      2.31419570	      1.16341559	      0.23984187	      0.04130760	     -0.13451559	      0.17241694	      0.23277843	      0.44558787	      0.06373654	     -0.07127569	     -0.60210605	      0.47311809	     -0.02685588	      0.02927545	     -0.64581912	      1.18970957	      1.10801645	      0.35410650	      1.22419273	     -0.28322158	     -0.28921628	      0.20755099	      0.93067443	      0.00000000	      0.00000000	      0.01745329
      5.56666700	      2.37485843	     -0.03786187	     -0.21858893	      2.31391855	      1.16691949	      0.23838895	      0.03467387	     -0.14148769	      0.18402665	      0.32221384	      0.45228256	      0.06090507	     -0.06313036	     -0.56267512	      0.47799833	     -0.03136217	      0.03692234	     -0.60565447	      1.23635720	      1.08736203	      0.51324573	      1.23060020	     -0.37914468	     -0.42088686	      0.15130796	      0.86790222	      0.00000000	      0.00000000	      0.01745329
      5.60000000	      2.39049525	     -0.04796708	     -0.18581525	      2.31339685	      1.16321873	      0.23976831	      0.04936562	     -0.15508795	      0.07399897	      0.39313709	      0.44325994	      0.06913391	     -0.06870006	     -0.62072343	      0.45952714	     -0.03004028	      0.02911534	     -0.63648445	      1.63148483	      1.00424409	      0.82357316	      1.19930883	     -0.41184899	     -0.52407493	     -0.08062791	      0.91689490	      0.00000000	      0.00000000	      0.01745329
      5.63333300	      2.41291461	     -0.08991577	     -0.15006677	      2.30979452	      1.16261153	      0.23618826	      0.10376101	     -0.12636751	      0.05362613	      0.30928372	      0.35916681	      0.11389576	     -0.10300893	     -0.55209799	      0.41913254	      0.02543253	      0.00071305	     -0.64337872	      1.90094097	      0.84145996	      1.13568414	      1.20135563	     -0.36680645	     -0.42898951	     -0.47100135	      0.77401951	      0.00000000	      0.00000000	      0.01745329
      5.66666700	      2.42113475	     -0.07821101	     -0.17365644	      2.30977040	      1.16282696	      0.23575667	      0.08829433	     -0.12846466	      0.06565365	      0.35081461	      0.38053250	      0.11350492	     -0.09374454	     -0.54463734	      0.43456770	      0.01756533	      0.00860757	     -0.62656479	      1.95217241	      0.73053780	      1.20012575	      1.21006385	     -0.46240782	     -0.51172401	     -0.53546966	      0.74124859	      0.00000000	      0.00000000	      0.01745329
      5.70000000	      2.42787684	     -0.07189191	     -0.18928223	      2.30967067	      1.16171325	      0.23716446	      0.07833000	     -0.11286985	      0.06939292	      0.36856389	      0.41117082	      0.12193125	     -0.08249836	     -0.57686967	      0.45915071	      0.01906900	      0.01647797	     -0.64425263	      2.02355422	      0.57092554	      1.22145849	      1.18438944	     -0.54092755	     -0.53059781	     -0.64349947	      0.66960014	      0.00000000	      0.00000000	      0.01745329
      5.73333300	      2.44159319	     -0.07164509	     -0.20573219	      2.30938708	      1.16188838	      0.23671251	      0.07070704	     -0.07774688	      0.08488984	      0.36651436	      0.41486014	      0.13008425	     -0.08224750	     -0.55515024	      0.47187005	      0.02772522	      0.01887565	     -0.63770380	      2.07118331	      0.37037323	      1.19821036	      1.19526431	     -0.61803818	     -0.50428053	     -0.73523283	      0.59209778	      0.00000000	      0.00000000	      0.01745329
      5.76666700	      2.44807515	     -0.06600413	     -0.21751114	      2.30931110	      1.16201428	      0.23609939	      0.04799444	     -0.04523413	      0.09270494	      0.36454677	      0.42487132	      0.13645025	     -0.07661912	     -0.55335387	      0.47930733	      0.02923043	      0.02298666	     -0.62900128	      2.08709566	      0.18037325	      1.16416052	      1.20066339	     -0.69372278	     -0.48926416	     -0.78505268	      0.54646525	      0.00000000	      0.00000000	      0.01745329
      5.80000000	      2.45369054	     -0.06070881	     -0.22618130	      2.30924098	      1.16248866	      0.23465457	      0.02759172	     -0.02238649	      0.09833423	      0.36732830	      0.42828173	      0.13562035	     -0.07458465	     -0.54272235	      0.48024621	      0.02753853	      0.02407887	     -0.61831086	      2.09022582	      0.01893908	      1.12265862	      1.21871980	     -0.76946699	     -0.48056224	     -0.80721501	      0.49954872	      0.00000000	      0.00000000	      0.01745329
      5.83333300	      2.44783448	     -0.06646655	     -0.22784743	      2.30820800	      1.16231758	      0.23346071	      0.03027139	     -0.02308729	      0.10100178	      0.36547060	      0.42808851	      0.13932603	     -0.08088070	     -0.54528686	      0.47642685	      0.03170009	      0.01800755	     -0.61454587	      2.07747261	     -0.05834775	      1.12807239	      1.20801277	     -0.81604463	     -0.52579857	     -0.81999035	      0.48414073	      0.00000000	      0.00000000	      0.01745329
      5.86666700	      2.44774214	     -0.04078298	     -0.22610432	      2.30673322	      1.16285768	      0.23223357	     -0.02230949	      0.02256979	      0.09731160	      0.35553501	      0.42698844	      0.13539234	     -0.05680110	     -0.54451613	      0.46453860	      0.02449220	      0.04100445	     -0.59798111	      2.07090228	     -0.27688345	      1.02119210	      1.26991653	     -0.88946178	     -0.46811458	     -0.80750948	      0.42017937	      0.00000000	      0.00000000	      0.01745329
      5.90000000	      2.44515516	     -0.04979762	     -0.23350553	      2.30660471	      1.16332733	      0.23233174	     -0.01004424	      0.02416026	      0.09659654	      0.36752102	      0.43313173	      0.13848292	     -0.06510240	     -0.54140999	      0.46701857	      0.02796091	      0.03114532	     -0.59110087	      2.04400651	     -0.34716749	      1.02442131	      1.28609655	     -0.91396819	     -0.50587815	     -0.81301103	      0.40529030	      0.00000000	      0.00000000	      0.01745329
      5.93333300	      2.45257830	     -0.05148555	     -0.23680121	      2.30683623	      1.16412830	      0.22955885	     -0.01406350	      0.02730901	      0.09781996	      0.37660650	      0.42803011	      0.13841188	     -0.07226477	     -0.53199154	      0.46712039	      0.02867491	      0.02352884	     -0.58883529	      1.99655709	     -0.45165967	      0.99829036	      1.37005435	     -0.95401258	     -0.51755690	     -0.80983507	      0.38644640	      0.00000000	      0.00000000	      0.01745329
      5.96666700	      2.45125827	     -0.03553754	     -0.23297483	      2.30460275	      1.16471675	      0.22975626	     -0.03439951	      0.03517615	      0.09097374	      0.37077909	      0.42139770	      0.13202766	     -0.05485772	     -0.52121798	      0.45356767	      0.02232660	      0.04038711	     -0.57631040	      1.93965073	     -0.56977027	      0.96879124	      1.44397728	     -0.97653511	     -0.51715165	     -0.79262998	      0.35411312	      0.00000000	      0.00000000	      0.01745329
      6.00000000	      2.45092345	     -0.04493883	     -0.23890286	      2.30492694	      1.16545703	      0.22901421	     -0.02408091	      0.03925316	      0.08880872	      0.38480766	      0.42681211	      0.13749575	     -0.06505452	     -0.52224432	      0.45478223	      0.02878742	      0.02915053	     -0.56765417	      1.87098882	     -0.64101012	      0.95180885	      1.47817290	     -0.98938511	     -0.53868725	     -0.78929538	      0.33894992	      0.00000000	      0.00000000	      0.01745329
      6.03333300	      2.45274419	     -0.04822139	     -0.24191738	      2.30473059	      1.16630872	      0.22801976	     -0.01908472	      0.04011531	      0.08640856	      0.39317398	      0.42490734	      0.13992788	     -0.06980449	     -0.51523239	      0.45398525	      0.03309926	      0.02382516	     -0.56372679	      1.78673168	     -0.72277216	      0.92316010	      1.54742804	     -0.99826408	     -0.55588765	     -0.78155661	      0.32269512	      0.00000000	      0.00000000	      0.01745329
      6.06666700	      2.45493097	     -0.04045364	     -0.23806960	      2.30249217	      1.16642687	      0.22596264	     -0.02557504	      0.03573066	      0.08539177	      0.38693391	      0.41346202	      0.13697688	     -0.06360882	     -0.50655531	      0.44143129	      0.03359905	      0.03014310	     -0.55784917	      1.69349230	     -0.81016181	      0.89219402	      1.62152181	     -1.01063247	     -0.57051959	     -0.76586763	      0.30365886	      0.00000000	      0.00000000	      0.01745329
      6.10000000	      2.45547502	     -0.04211257	     -0.23985075	      2.30252016	      1.16720012	      0.22582045	     -0.02173573	      0.03410604	      0.08058542	      0.39008251	      0.41328850	      0.13811210	     -0.06449864	     -0.50233999	      0.44060438	      0.03751831	      0.02844692	     -0.54675208	      1.59594638	     -0.87509546	      0.85524724	      1.65829580	     -1.00920565	     -0.58245255	     -0.75230034	      0.28716425	      0.00000000	      0.00000000	      0.01745329
      6.13333300	      2.45415186	     -0.04311542	     -0.24531232	      2.30103160	      1.16745568	      0.22772094	     -0.00879472	      0.03321457	      0.07719435	      0.39721490	      0.41859487	      0.13798166	     -0.06076468	     -0.49525456	      0.44166955	      0.03878723	      0.03133022	     -0.54056189	      1.53501708	     -0.92306234	      0.83166050	      1.67640108	     -0.99167300	     -0.60344298	     -0.74498263	      0.27089199	      0.00000000	      0.00000000	      0.01745329
      6.16666700	      2.46039565	     -0.04245878	     -0.24284957	      2.30119830	      1.16835070	      0.22497919	     -0.01386691	      0.02891385	      0.07957218	      0.39305250	      0.41032542	      0.13784819	     -0.06477496	     -0.49075622	      0.43439459	      0.04508352	      0.02699880	     -0.53527451	      1.45453659	     -0.98252933	      0.79467574	      1.73915577	     -0.99507331	     -0.59826601	     -0.72721420	      0.26567658	      0.00000000	      0.00000000	      0.01745329
      6.20000000	      2.46281766	     -0.03617106	     -0.24179604	      2.29938726	      1.16857307	      0.22518052	     -0.01450621	      0.02662823	      0.08112582	      0.38478372	      0.40539444	      0.13347274	     -0.05601538	     -0.48305834	      0.42814814	      0.04781702	      0.03601247	     -0.52617803	      1.42161659	     -1.02371694	      0.78833828	      1.81738645	     -0.98216298	     -0.59839237	     -0.70447754	      0.25591650	      0.00000000	      0.00000000	      0.01745329
      6.23333300	      2.46482737	     -0.03262752	     -0.24140070	      2.29737632	      1.16847925	      0.22451561	     -0.01478960	      0.02724086	      0.08715583	      0.37966414	      0.40099327	      0.13039151	     -0.05110068	     -0.48065817	      0.42238587	      0.05212857	      0.04076879	     -0.52045079	      1.43008902	     -1.03816501	      0.80955364	      1.91083766	     -0.97622228	     -0.59791807	     -0.68405698	      0.25155835	      0.00000000	      0.00000000	      0.01745329
      6.26666700	      2.46805856	     -0.02983670	     -0.24069721	      2.29605679	      1.16810584	      0.22374103	     -0.01780215	      0.02960096	      0.09176917	      0.37216680	      0.39727146	      0.12712551	     -0.04715147	     -0.47878994	      0.41822868	      0.05547564	      0.04535461	     -0.51676102	      1.47277193	     -1.02851891	      0.85005982	      2.00746149	     -0.97551690	     -0.59027933	     -0.66768390	      0.25407685	      0.00000000	      0.00000000	      0.01745329
      6.30000000	      2.47015578	     -0.02633789	     -0.24133990	      2.29526405	      1.16836482	      0.22334310	     -0.02389127	      0.03192452	      0.09439020	      0.36269849	      0.39579965	      0.12313767	     -0.04298396	     -0.47550780	      0.41627722	      0.05923704	      0.04919117	     -0.51091846	      1.53173868	     -1.00467992	      0.89992431	      2.08528982	     -0.96875952	     -0.58078114	     -0.65056479	      0.25623610	      0.00000000	      0.00000000	      0.01745329
      6.33333300	      2.47209936	     -0.02332062	     -0.24101502	      2.29454706	      1.16858087	      0.22237561	     -0.03273960	      0.03369864	      0.09676470	      0.34735496	      0.39297098	      0.11868101	     -0.03992890	     -0.47352962	      0.41291716	      0.06318484	      0.05232555	     -0.50580445	      1.59529621	     -0.97830352	      0.94735834	      2.11168153	     -0.96684314	     -0.57075194	     -0.63503423	      0.26119740	      0.00000000	      0.00000000	      0.01745329
      6.36666700	      2.47396379	     -0.01958682	     -0.24065165	      2.29342969	      1.16871968	      0.22208484	     -0.03957024	      0.03639446	      0.10067373	      0.32871834	      0.39020768	      0.11226385	     -0.03489769	     -0.47065126	      0.40926993	      0.06772405	      0.05791665	     -0.49895450	      1.66245019	     -0.95186198	      0.99172192	      2.08474156	     -0.95995524	     -0.55898341	     -0.61671165	      0.26786202	      0.00000000	      0.00000000	      0.01745329
      6.40000000	      2.47532193	     -0.02446431	     -0.24661590	      2.29363763	      1.16899146	      0.22400534	     -0.03001838	      0.04440202	      0.10751642	      0.30254725	      0.39736634	      0.10390012	     -0.03693374	     -0.46550483	      0.41517267	      0.08349076	      0.05897879	     -0.48750440	      1.72609629	     -0.93682373	      1.01894139	      1.98823919	     -0.93305900	     -0.54431878	     -0.57537755	      0.27867457	      0.00000000	      0.00000000	      0.01745329
      6.43333300	      2.47671680	     -0.02509726	     -0.24767684	      2.29301851	      1.16870471	      0.22277442	     -0.03222254	      0.04642379	      0.12210305	      0.27447538	      0.39526390	      0.09583422	     -0.03887483	     -0.46314872	      0.41580238	      0.09567288	      0.05998027	     -0.48789540	      1.77811913	     -0.92104262	      1.02824499	      1.88500831	     -0.93055502	     -0.53587430	     -0.54335555	      0.29584280	      0.00000000	      0.00000000	      0.01745329
      6.46666700	      2.47814665	     -0.02376902	     -0.24825419	      2.29157529	      1.16883629	      0.22054334	     -0.03731755	      0.04532670	      0.13866055	      0.25429312	      0.39106436	      0.08829371	     -0.03943216	     -0.46337076	      0.41287637	      0.10470144	      0.06135184	     -0.48713478	      1.81541684	     -0.90685485	      1.03307128	      1.77301241	     -0.93270033	     -0.53431010	     -0.52113301	      0.31000965	      0.00000000	      0.00000000	      0.01745329
      6.50000000	      2.47754090	     -0.02245782	     -0.25091256	      2.29120664	      1.16867342	      0.22034841	     -0.03796126	      0.04333320	      0.15033456	      0.23191653	      0.39324422	      0.07918975	     -0.03787624	     -0.45985337	      0.41542902	      0.11399408	      0.06524650	     -0.48231222	      1.85017420	     -0.89287122	      1.03363065	      1.65015265	     -0.92705343	     -0.53499920	     -0.49796256	      0.32456093	      0.00000000	      0.00000000	      0.01745329
      6.53333300	      2.49374753	     -0.06668346	     -0.32211764	      2.29423803	      1.16915367	      0.21973367	      0.02836290	      0.05499738	      0.29752886	      0.15349634	      0.46238728	      0.04975844	     -0.09199558	     -0.44895492	      0.50590623	      0.21447143	      0.03975922	     -0.51317666	      1.99020727	     -0.88989299	      0.91731709	      1.50793985	     -0.91443171	     -0.56198331	     -0.28147729	      0.41405172	      0.00000000	      0.00000000	      0.01745329
      6.56666700	      2.49493494	     -0.04854133	     -0.32346674	      2.29293956	      1.16939090	      0.21985327	      0.00465785	      0.04552276	      0.30772354	      0.14476326	      0.46262092	      0.04320956	     -0.07226075	     -0.44417272	      0.50494665	      0.20659064	      0.05837663	     -0.49941639	      1.99657692	     -0.86174690	      0.92850207	      1.42143303	     -0.92614002	     -0.55678698	     -0.26612898	      0.41271598	      0.00000000	      0.00000000	      0.01745329
      6.60000000	      2.49692337	     -0.04148124	     -0.32536941	      2.29243086	      1.16974026	      0.21968965	     -0.00592015	      0.04353328	      0.31561661	      0.13458984	      0.46609971	      0.03816488	     -0.06439499	     -0.44474837	      0.50684437	      0.20765229	      0.06678114	     -0.49150727	      1.99825891	     -0.84660742	      0.93334786	      1.35092992	     -0.93105884	     -0.55324439	     -0.25079290	      0.41793560	      0.00000000	      0.00000000	      0.01745329
      6.63333300	      2.49954585	     -0.03611786	     -0.32756853	      2.29135421	      1.16965723	      0.21898137	     -0.01444023	      0.04708848	      0.32880194	      0.11891343	      0.46747655	      0.02982387	     -0.05880115	     -0.44527416	      0.50937695	      0.21543819	      0.07327170	     -0.48742246	      2.01064428	     -0.83043025	      0.94097691	      1.28072380	     -0.93512601	     -0.54774500	     -0.23118164	      0.42996243	      0.00000000	      0.00000000	      0.01745329
      6.66666700	      2.50203765	     -0.03651800	     -0.33445374	      2.29037192	      1.16990369	      0.21834273	     -0.01739400	      0.05643220	      0.34772885	      0.09955703	      0.47359096	      0.01818132	     -0.06001213	     -0.44225554	      0.51719033	      0.23312213	      0.07921142	     -0.48475742	      2.02058067	     -0.82032633	      0.94504971	      1.21519209	     -0.93577729	     -0.54318403	     -0.20396842	      0.44315573	      0.00000000	      0.00000000	      0.01745329
      6.70000000	      2.50775297	     -0.03665767	     -0.33476986	      2.29023578	      1.17041837	      0.21755849	     -0.02034682	      0.06261994	      0.34909822	      0.09808188	      0.47391301	      0.01692823	     -0.06057844	     -0.44196135	      0.51985903	      0.23505608	      0.07902795	     -0.48396937	      2.01737399	     -0.81115080	      0.94199664	      1.21153460	     -0.93338232	     -0.53659774	     -0.20104517	      0.44576345	      0.00000000	      0.00000000	      0.01745329
      6.73333300	      2.51144582	     -0.03681096	     -0.33903719	      2.28870866	      1.16997529	      0.21590317	     -0.03035197	      0.08088223	      0.36785995	      0.07898455	      0.47507752	      0.00083009	     -0.06428548	     -0.43361509	      0.52538577	      0.26044058	      0.08620813	     -0.48312024	      2.03301461	     -0.79404639	      0.94944505	      1.14261054	     -0.94543654	     -0.52082606	     -0.18145533	      0.45090672	      0.00000000	      0.00000000	      0.01745329
      6.76666700	      2.51987773	     -0.03767459	     -0.34079113	      2.28846510	      1.17021996	      0.21558285	     -0.03349790	      0.09150988	      0.36662666	      0.07599488	      0.47771599	     -0.00122954	     -0.06528248	     -0.43198372	      0.53052664	      0.26361909	      0.08743506	     -0.48094126	      2.02954523	     -0.78297145	      0.94597067	      1.14040945	     -0.93966924	     -0.51261695	     -0.17771342	      0.45200323	      0.00000000	      0.00000000	      0.01745329
      6.80000000	      2.52855355	     -0.04036638	     -0.34610733	      2.28688386	      1.17014029	      0.21390287	     -0.04205670	      0.11979461	      0.38189599	      0.06817856	      0.47947058	     -0.01685435	     -0.06951186	     -0.42426034	      0.53841694	      0.29229308	      0.09051113	     -0.48187422	      2.05153592	     -0.76687352	      0.95597634	      1.11281824	     -0.94684042	     -0.48519104	     -0.16583615	      0.44308007	      0.00000000	      0.00000000	      0.01745329
      6.83333300	      2.52951678	     -0.05070473	     -0.35814662	      2.28551546	      1.17062397	      0.21440391	     -0.04176664	      0.16842407	      0.40470625	      0.05366718	      0.49071259	     -0.04853954	     -0.08651594	     -0.41199672	      0.56207354	      0.35488339	      0.10336579	     -0.48444257	      2.08455844	     -0.75617358	      0.96352257	      1.09255014	     -0.93630488	     -0.43812434	     -0.14409988	      0.39657467	      0.00000000	      0.00000000	      0.01745329
      6.86666700	      2.54510924	     -0.05409889	     -0.35855486	      2.28509986	      1.17015870	      0.21296631	     -0.04856140	      0.18510584	      0.40110787	      0.04469376	      0.49405065	     -0.05227706	     -0.09139830	     -0.41170352	      0.56684526	      0.36306775	      0.10332683	     -0.48466123	      2.08556650	     -0.73937168	      0.95657363	      1.10074410	     -0.93700867	     -0.42202324	     -0.14303549	      0.39347531	      0.00000000	      0.00000000	      0.01745329
      6.90000000	      2.55437584	     -0.07291792	     -0.36632948	      2.28509116	      1.17073546	      0.21206732	     -0.04043878	      0.24401645	      0.40802831	      0.03764253	      0.50327551	     -0.08643174	     -0.11977949	     -0.39426717	      0.58895716	      0.44249586	      0.10893020	     -0.49384834	      2.12775767	     -0.74923088	      0.93848890	      1.13966962	     -0.92026236	     -0.35132782	     -0.15028122	      0.31358711	      0.00000000	      0.00000000	      0.01745329
      6.93333300	      2.57892975	     -0.07198439	     -0.36374951	      2.28265767	      1.16963815	      0.21051652	     -0.04954282	      0.27102529	      0.40533693	      0.02973848	      0.49964063	     -0.09158691	     -0.12034713	     -0.39571171	      0.59072911	      0.44689765	      0.11571501	     -0.49190328	      2.16130398	     -0.72219209	      0.93900145	      1.17158742	     -0.91402731	     -0.32136547	     -0.15280107	      0.32135400	      0.00000000	      0.00000000	      0.01745329
      6.96666700	      2.60510880	     -0.07508173	     -0.36583828	      2.28101982	      1.16916485	      0.21042224	     -0.04653683	      0.31187338	      0.39762908	      0.02806893	      0.50031204	     -0.09746986	     -0.12646808	     -0.38858438	      0.60014870	      0.45841537	      0.12380490	     -0.48908590	      2.22187354	     -0.70521120	      0.94154226	      1.23965447	     -0.88376597	     -0.28214959	     -0.15820736	      0.32397316	      0.00000000	      0.00000000	      0.01745329
      7.00000000	      2.63764540	     -0.12691010	     -0.29667357	      2.27776865	      1.16703056	      0.20607539	      0.05023465	      0.47027452	      0.28423004	      0.03082708	      0.42881622	     -0.16127598	     -0.19313399	     -0.34520685	      0.54636760	      0.66737043	      0.13475351	     -0.50818008	      2.51113268	     -0.83173230	      0.63456219	      1.26167135	     -0.78639737	     -0.04912223	     -0.35055890	      0.15620958	      0.00000000	      0.00000000	      0.01745329
      7.03333300	      2.67521062	     -0.12363583	     -0.29706749	      2.27628676	      1.16664271	      0.20659779	      0.05947134	      0.51915592	      0.26933502	      0.02953968	      0.43021023	     -0.16344211	     -0.19111812	     -0.34705313	      0.56060455	      0.65669946	      0.14778705	     -0.50318416	      2.61329269	     -0.79988143	      0.65237247	      1.36105845	     -0.73055819	      0.00201485	     -0.35713010	      0.18308968	      0.00000000	      0.00000000	      0.01745329
      7.06666700	      2.50733377	     -0.04325438	     -0.02917704	      2.27043996	      1.16858176	      0.19848788	      0.25058389	      0.88889969	     -0.54318925	      0.53145217	      0.20869277	     -0.31703164	     -0.14997496	     -0.40708463	      0.29077058	      0.62048741	      0.21439844	     -0.41641741	      3.18882223	     -0.76556433	     -0.06171621	      1.34902391	     -0.39610472	      0.20461441	     -1.57073360	      0.54645922	      0.00000000	      0.00000000	      0.01745329
      7.10000000	      2.58374299	     -0.04914595	      0.02212035	      2.26819831	      1.16943272	      0.19368186	      0.43538628	      0.92094653	     -0.72432303	      0.51273643	      0.13528218	     -0.37578898	     -0.16839833	     -0.33175418	      0.25656947	      0.65056779	      0.22610356	     -0.42554635	      3.43810817	     -0.72223134	     -0.21267543	      1.42282520	     -0.18044867	      0.32106312	     -1.54955465	      0.70387645	      0.00000000	      0.00000000	      0.01745329
      7.13333300	      2.61870577	     -0.02998260	      0.09150739	      2.26075702	      1.16956344	      0.18823697	      0.64547738	      0.94053977	     -0.95319901	      0.49522290	      0.05731451	     -0.42978175	     -0.16458506	     -0.32635120	      0.20726088	      0.71692849	      0.27473130	     -0.38719273	      3.73236854	     -0.58844467	     -0.45227332	      1.47552293	      0.03949632	      0.37241782	     -1.42251483	      0.86762285	      0.00000000	      0.00000000	      0.01745329
      7.16666700	      2.61177856	     -0.03173058	      0.13556625	      2.25694676	      1.17047352	      0.18425034	      0.84634272	      0.92615401	     -1.11335015	      0.44993102	      0.01945321	     -0.49835266	     -0.18216220	     -0.29654390	      0.17731350	      0.77260557	      0.29638415	     -0.35715741	      4.00590598	     -0.39369199	     -0.62372974	      1.49132967	      0.23274409	      0.31980624	     -1.23137439	      1.04264399	      0.00000000	      0.00000000	      0.01745329
      7.20000000	      2.45227165	     -0.11608068	     -0.04808356	      2.25462291	      1.17151091	      0.18583779	      0.24531793	      0.15932507	     -0.19297871	      0.29305844	      0.42958369	     -0.81450697	     -0.41549563	     -0.31778421	      0.28248150	      0.70615337	      0.17768239	     -0.35738876	      4.64774189	      0.63945529	     -1.85607861	      1.51184681	      0.37355193	     -0.54286232	     -1.85617090	      1.49390624	      0.00000000	      0.00000000	      0.01745329
      7.23333300	      2.51892617	     -0.11187788	     -0.04527183	      2.25333546	      1.17279064	      0.18127026	      0.24025818	      0.27106368	     -0.17978740	      0.24400478	      0.40394942	     -0.79009397	     -0.40173913	     -0.29572038	      0.28781370	      0.75447743	      0.19361389	     -0.32404505	      4.79971390	      0.59315211	     -1.83924201	      1.61531797	      0.51829732	     -0.32668665	     -1.81450500	      1.85827554	      0.00000000	      0.00000000	      0.01745329
      7.26666700	      2.40988702	     -0.07959372	     -0.06141495	      2.25019623	      1.17110998	      0.17968966	      0.18805568	      0.64300795	     -0.10209247	      0.09158241	      0.40385224	     -0.79023119	     -0.36193618	     -0.30825607	      0.40515623	      0.88636029	      0.31001164	     -0.30380392	      4.92209591	      0.60412026	     -1.83721734	      1.72479241	      0.66529796	     -0.14106242	     -1.52217584	      2.13413531	      0.00000000	      0.00000000	      0.01745329
      7.30000000	      2.48589937	     -0.04894049	     -0.07935630	      2.24862510	      1.16986375	      0.17392612	      0.12180532	      0.84132513	     -0.07697089	      0.10456888	      0.43418693	     -0.84982916	     -0.37075523	     -0.31181114	      0.44231028	      0.88127966	      0.34399238	     -0.26636519	      5.09810211	      0.60405835	     -1.73508499	      1.88465919	      0.85337493	     -0.14208512	     -1.18538833	      2.27318402	      0.00000000	      0.00000000	      0.01745329
      7.33333300	      2.30512567	     -0.08097240	     -0.12741719	      2.24279351	      1.17053736	      0.17383644	     -0.18111615	      1.44759788	      0.42144934	     -0.19758410	      0.62442581	     -0.98291077	     -0.50910161	     -0.28352854	      0.57902744	      1.02642472	      0.41274502	     -0.26178772	      5.22898862	      0.70601937	     -1.76123034	      2.05748628	      0.92316893	     -0.18816436	     -0.53057376	      2.26602635	      0.00000000	      0.00000000	      0.01745329
      7.36666700	      2.50924360	     -0.09931736	     -0.08134487	      2.23774043	      1.17206007	      0.16729844	     -0.12703376	      1.69437902	      0.44188595	     -0.21925305	      0.63003779	     -0.99192835	     -0.58224688	     -0.27477093	      0.54951997	      1.09097021	      0.43930657	     -0.24291549	      5.49484153	      0.67065946	     -1.62610074	      2.23108557	      0.89385548	     -0.40481409	     -0.01752619	      2.21301940	      0.00000000	      0.00000000	      0.01745329
      7.40000000	      2.55862314	     -0.11250096	     -0.21135962	      2.23979183	      1.17716116	      0.17010368	      0.46238673	      2.22494315	     -0.21529633	     -0.16078151	      0.81842658	     -1.01743525	     -0.63162306	     -0.25042382	      0.70351318	      1.11100999	      0.45043852	     -0.23913487	      5.76443937	      0.42911791	     -1.46948774	      2.38924891	      0.64610420	     -0.60581931	      0.60611521	      2.32403946	      0.00000000	      0.00000000	      0.01745329
      7.43333300	      5.94319657	      0.09380933	      0.14272752	      2.23577940	      1.17938886	      0.16555001	     -0.31477918	     -0.74953208	     -0.10032498	     -0.10140053	      1.33801414	     -1.38935267	     -1.43966079	     -0.23345305	      0.92483384	      1.23939960	      1.05655008	     -0.29179678	      5.96562240	      0.08457440	     -1.37054298	      2.38509944	      0.35415733	     -0.75186563	      1.15933073	      2.47102562	      0.00000000	      0.00000000	      0.01745329
      7.46666700	      5.96753555	      0.07389298	      0.12325070	      2.23479814	      1.17804964	      0.16474596	     -0.24697280	     -0.65549006	     -0.05242160	     -0.09848598	      1.33881404	     -1.36876690	     -1.43027770	     -0.24400322	      0.94197227	      1.26248087	      1.05436297	     -0.30781942	      6.10051699	      0.06091868	     -1.42195890	      2.24312710	      0.16656090	     -0.85017040	      1.63873336	      2.60274759	      0.00000000	      0.00000000	      0.01745329
      7.50000000	      5.93237928	      0.07216043	      0.08561711	      2.23244436	      1.17715424	      0.16398886	     -0.19362263	     -0.53669230	      0.04134560	     -0.12685395	      1.34469337	     -1.37455298	     -1.40579520	     -0.23218259	      0.95762612	      1.26336956	      1.03571134	     -0.32367342	      6.22582964	      0.06288400	     -1.44296487	      2.10607383	     -0.04570104	     -0.92718043	      2.19042237	      2.68267725	      0.00000000	      0.00000000	      0.01745329
      7.53333300	      5.90617949	      0.06743230	      0.05126809	      2.23031463	      1.17631423	      0.16325532	     -0.15935438	     -0.46031794	      0.12606723	     -0.16519240	      1.34688455	     -1.37925026	     -1.38086782	     -0.21812480	      0.96186095	      1.26867948	      1.00872280	     -0.32845633	      6.36955234	      0.10457867	     -1.47814828	      2.00052115	     -0.24760073	     -0.99028384	      2.73910453	      2.70323096	      0.00000000	      0.00000000	      0.01745329
      7.56666700	      5.88969354	      0.06223910	      0.02943158	      2.22894154	      1.17640946	      0.16267656	     -0.13855000	     -0.39211310	      0.19246402	     -0.21718350	      1.33835664	     -1.38600594	     -1.35930709	     -0.20057335	      0.94980603	      1.27216671	      0.97805789	     -0.32891491	      6.52014672	      0.12776094	     -1.44580927	      1.86432512	     -0.44557800	     -1.00435599	      3.26899513	      2.68410134	      0.00000000	      0.00000000	      0.01745329
      7.60000000	      5.86399984	      0.06295091	     -0.00692823	      2.22574170	      1.17660969	      0.16051582	     -0.12610625	     -0.29247203	      0.22691105	     -0.18662401	      1.32690435	     -1.39917746	     -1.31444207	     -0.18661444	      0.91785772	      1.25341328	      0.91011651	     -0.33980497	      6.66343702	      0.01637878	     -1.34057755	      1.69210529	     -0.75430430	     -0.98575843	      3.76004549	      2.62836596	      0.00000000	      0.00000000	      0.01745329
      7.63333300	      5.85597626	      0.06579738	      0.00175585	      2.22546429	      1.17693555	      0.16201586	     -0.14913109	     -0.24465072	      0.21717135	     -0.20125831	      1.29460663	     -1.40843650	     -1.30041689	     -0.18033346	      0.86034485	      1.25653910	      0.86785047	     -0.31640422	      6.75565020	     -0.02921091	     -1.24319590	      1.44281858	     -0.93632604	     -0.97798788	      4.07994230	      2.53044756	      0.00000000	      0.00000000	      0.01745329
      7.66666700	      5.83502930	      0.06687647	      0.00010936	      2.22326281	      1.17622242	      0.16171314	     -0.16256719	     -0.16219772	      0.17527427	     -0.12383740	      1.25620809	     -1.42000948	     -1.26542193	     -0.15937060	      0.77488347	      1.21153681	      0.78020501	     -0.34325299	      6.79171051	     -0.17267779	     -1.04598956	      1.14931959	     -1.17901820	     -0.94475930	      4.44343140	      2.43310346	      0.00000000	      0.00000000	      0.01745329
      7.70000000	      5.84130640	      0.04948811	      0.03644123	      2.22092960	      1.17627551	      0.16328698	     -0.13495232	     -0.03452669	      0.02762377	      0.03635127	      1.12808022	     -1.40062713	     -1.17909399	     -0.15797644	      0.44035166	      1.09318888	      0.47634635	     -0.33277564	      6.65514280	     -0.45593163	     -0.21737094	      0.87745894	     -1.32247887	     -0.75186717	      4.74914354	      2.33907381	      0.00000000	      0.00000000	      0.01745329
      7.73333300	      5.81560230	      0.05517121	      0.01390326	      2.21828642	      1.17650430	      0.16408826	     -0.15214939	     -0.03108940	      0.09281984	     -0.00969688	      1.10801534	     -1.40845382	     -1.14049632	     -0.15411158	      0.40232808	      1.03633963	      0.41825567	     -0.32024349	      6.67421755	     -0.32222954	      0.05120846	      0.44945077	     -1.41105249	     -0.76902081	      4.81478078	      2.19057978	      0.00000000	      0.00000000	      0.01745329
      7.76666700	      5.82234860	      0.04010352	      0.01600776	      2.21769559	      1.17477747	      0.16277577	     -0.11146632	     -0.02141598	      0.09655813	     -0.03128009	      1.10177837	     -1.40961731	     -1.14068349	     -0.13353532	      0.39661717	      1.03478394	      0.40968650	     -0.33995204	      6.77141041	     -0.33330418	      0.09525397	      0.39096639	     -1.40127715	     -0.72962990	      4.84686297	      2.05431321	      0.00000000	      0.00000000	      0.01745329
      7.80000000	      5.78804820	      0.01232592	     -0.06879419	      2.21120023	      1.17598323	      0.16411650	     -0.06744757	      0.01177805	      0.30086066	     -0.17037565	      1.00615228	     -1.36653632	     -0.96022352	     -0.12008248	      0.26524523	      0.70355189	      0.17009423	     -0.31633669	      6.74141137	     -0.26056239	      1.14176084	      0.37842714	     -1.41062911	     -0.69340592	      4.84990972	      1.94831258	      0.00000000	      0.00000000	      0.01745329
      7.83333300	      5.79306766	      0.00576843	     -0.06003809	      2.21042106	      1.17482045	      0.16461021	     -0.05017998	      0.02272340	      0.29301108	     -0.18509650	      0.99498052	     -1.36375228	     -0.96279271	     -0.11892038	      0.26719206	      0.71750917	      0.17575668	     -0.33297627	      6.79055590	     -0.28789330	      1.16648596	      0.38490283	     -1.42868822	     -0.66567100	      4.86363744	      1.83581128	      0.00000000	      0.00000000	      0.01745329
      7.86666700	      5.79726330	     -0.00134293	     -0.05810085	      2.20921803	      1.17422223	      0.16540522	     -0.03569314	      0.03255602	      0.29207814	     -0.18915314	      0.98776633	     -1.36358706	     -0.96155454	     -0.10811879	      0.26857923	      0.72752797	      0.17521692	     -0.34331331	      6.82560764	     -0.31985395	      1.19339866	      0.39211156	     -1.45135058	     -0.64025076	      4.86923775	      1.74750998	      0.00000000	      0.00000000	      0.01745329
      7.90000000	      5.80692447	     -0.00429960	     -0.06747850	      2.20754095	      1.17367598	      0.16743857	     -0.03788615	      0.05790632	      0.30121433	     -0.16452640	      0.97477667	     -1.36751640	     -0.94333604	     -0.08680920	      0.28451814	      0.74101030	      0.17782739	     -0.35375048	      6.82228377	     -0.39075381	      1.28565527	      0.42173154	     -1.51010366	     -0.57807161	      4.90091208	      1.68602819	      0.00000000	      0.00000000	      0.01745329
      7.93333300	      5.80667074	     -0.00552988	     -0.06561673	      2.20760216	      1.17410075	      0.16765647	     -0.02902042	      0.06154117	      0.30100019	     -0.16628852	      0.96891727	     -1.37290694	     -0.94474464	     -0.08463521	      0.28581859	      0.73787277	      0.18157409	     -0.35506868	      6.83770223	     -0.41383562	      1.29896073	      0.42895496	     -1.50866845	     -0.58319551	      4.89519538	      1.64187920	      0.00000000	      0.00000000	      0.01745329
      7.96666700	      5.80760685	     -0.01170124	     -0.06720553	      2.20472900	      1.17381001	      0.16853185	     -0.02124176	      0.06873606	      0.29408306	     -0.16389846	      0.96745618	     -1.37585680	     -0.94030697	     -0.06846481	      0.28813528	      0.73326718	      0.17619480	     -0.36267672	      6.83482193	     -0.43449890	      1.31596742	      0.43855626	     -1.52461043	     -0.57758143	      4.88423070	      1.59125664	      0.00000000	      0.00000000	      0.01745329
      8.00000000	      5.81471950	     -0.00258200	     -0.06581030	      2.20355625	      1.17359616	      0.16911323	     -0.03387706	      0.08485952	      0.28312132	     -0.13819924	      0.95375353	     -1.40119237	     -0.92937706	     -0.03925742	      0.29012523	      0.68269130	      0.17918803	     -0.36762366	      6.80267611	     -0.48207016	      1.38534852	      0.48386172	     -1.55052729	     -0.53205598	      4.88801458	      1.56822517	      0.00000000	      0.00000000	      0.01745329
      8.03333300	      5.81533332	     -0.00476016	     -0.06526321	      2.20201125	      1.17373809	      0.16999983	     -0.03004512	      0.08647453	      0.28098115	     -0.14061851	      0.95284660	     -1.40136039	     -0.92975859	     -0.03734766	      0.29095606	      0.68078869	      0.17921029	     -0.36758835	      6.79647356	     -0.49474678	      1.38903716	      0.48039756	     -1.55165580	     -0.54191935	      4.88281469	      1.56285580	      0.00000000	      0.00000000	      0.01745329
      8.06666700	      5.81477962	     -0.00643993	     -0.06534856	      2.20037154	      1.17381671	      0.17169202	     -0.02747218	      0.08782008	      0.27909310	     -0.14028872	      0.95221161	     -1.40147176	     -0.92969739	     -0.03177542	      0.29107550	      0.67777273	      0.17697111	     -0.36988172	      6.78830051	     -0.50726158	      1.39311042	      0.47600477	     -1.55078599	     -0.54996343	      4.87650456	      1.55393218	      0.00000000	      0.00000000	      0.01745329
      8.10000000	      5.81375401	     -0.00836940	     -0.06569465	      2.19848504	      1.17369298	      0.17303567	     -0.02343597	      0.08965677	      0.27614809	     -0.13847343	      0.95176181	     -1.40316961	     -0.92917161	     -0.02325458	      0.29213779	      0.67151964	      0.17444216	     -0.37266218	      6.78051866	     -0.51758895	      1.39704595	      0.47083616	     -1.54905989	     -0.55478591	      4.87029773	      1.54584373	      0.00000000	      0.00000000	      0.01745329
      8.13333300	      5.81091985	     -0.01119142	     -0.06463016	      2.19636891	      1.17354498	      0.17314287	     -0.01319533	      0.09640767	      0.26401259	     -0.12400781	      0.94956949	     -1.42270367	     -0.92654574	      0.01670622	      0.29152190	      0.62390714	      0.16598045	     -0.38750102	      6.78346435	     -0.52860712	      1.40878970	      0.45494773	     -1.53643474	     -0.54343795	      4.85775281	      1.53999041	      0.00000000	      0.00000000	      0.01745329
      8.16666700	      5.81132785	     -0.01005203	     -0.06300594	      2.19529511	      1.17342753	      0.17472577	     -0.01322021	      0.09450417	      0.26325785	     -0.12514679	      0.94852323	     -1.42465966	     -0.92777467	      0.01681850	      0.28950360	      0.61786669	      0.16567810	     -0.38766345	      6.77703823	     -0.53617762	      1.41002908	      0.44931905	     -1.53385062	     -0.54903457	      4.85714312	      1.54491093	      0.00000000	      0.00000000	      0.01745329
      8.20000000	      5.81324419	     -0.00859158	     -0.05845870	      2.19399748	      1.17356081	      0.17449827	     -0.00798167	      0.09080045	      0.25489013	     -0.12436028	      0.94761041	     -1.43782097	     -0.93002778	      0.03080207	      0.28438086	      0.57512373	      0.16191693	     -0.39107576	      6.78441974	     -0.53504514	      1.40750970	      0.42517273	     -1.51399877	     -0.55541690	      4.86300140	      1.56762202	      0.00000000	      0.00000000	      0.01745329
      8.23333300	      5.81036364	     -0.00808133	     -0.05791586	      2.19271452	      1.17337019	      0.17632944	     -0.00683053	      0.08786685	      0.25632716	     -0.12295496	      0.94692684	     -1.43742544	     -0.93094669	      0.03222312	      0.28340844	      0.57358413	      0.16169205	     -0.39189575	      6.78134570	     -0.53636226	      1.40728937	      0.42246679	     -1.51199904	     -0.55632954	      4.86272273	      1.56681352	      0.00000000	      0.00000000	      0.01745329
      8.26666700	      5.80973213	     -0.01484890	     -0.05375602	      2.19093567	      1.17322580	      0.17708906	      0.00711034	      0.07604547	      0.24521114	     -0.12125116	      0.95051595	     -1.44747475	     -0.93680761	      0.06427872	      0.26921817	      0.49852609	      0.13743127	     -0.40515156	      6.81041835	     -0.52635718	      1.38475322	      0.36638844	     -1.49012066	     -0.58310114	      4.86071171	      1.58090015	      0.00000000	      0.00000000	      0.01745329
      8.30000000	      5.80646526	     -0.01398596	     -0.05320384	      2.18944421	      1.17301908	      0.17860314	      0.00791579	      0.07240519	      0.24593086	     -0.12071153	      0.95014410	     -1.44735609	     -0.93753247	      0.06369763	      0.26930449	      0.49705086	      0.13831406	     -0.40460435	      6.80827915	     -0.52703303	      1.38422702	      0.36452138	     -1.48618261	     -0.58239421	      4.86249403	      1.58005593	      0.00000000	      0.00000000	      0.01745329
      8.33333300	      5.80538775	     -0.01143741	     -0.05157243	      2.18827044	      1.17300980	      0.17864500	      0.01293578	      0.06875715	      0.24348607	     -0.12576547	      0.95160214	     -1.45068629	     -0.93886161	      0.06108217	      0.26987640	      0.48204193	      0.14063787	     -0.40358598	      6.81422088	     -0.52854758	      1.37798241	      0.35191815	     -1.46430257	     -0.58937482	      4.87340134	      1.58261020	      0.00000000	      0.00000000	      0.01745329
      8.36666700	      5.80130378	     -0.01068409	     -0.05037370	      2.18669201	      1.17254547	      0.18001232	      0.01327216	      0.06469848	      0.24354127	     -0.12646307	      0.95213474	     -1.45071105	     -0.93840955	      0.06126169	      0.26992156	      0.48176079	      0.14001149	     -0.40390435	      6.81364318	     -0.53026578	      1.37792457	      0.35089614	     -1.46305594	     -0.58889495	      4.87402557	      1.58278521	      0.00000000	      0.00000000	      0.01745329
      8.40000000	      5.79579886	     -0.01994850	     -0.05038667	      2.18599657	      1.17299738	      0.18047762	      0.03277014	      0.05150145	      0.24875605	     -0.13661443	      0.95773058	     -1.45159008	     -0.94440460	      0.08059478	      0.26231720	      0.42752409	      0.12024702	     -0.41811924	      6.85480711	     -0.51625978	      1.34418357	      0.28813736	     -1.42727902	     -0.62777606	      4.88415631	      1.60651919	      0.00000000	      0.00000000	      0.01745329
      8.43333300	      5.79166486	     -0.01930942	     -0.04966977	      2.18430788	      1.17262275	      0.18150936	      0.03307360	      0.04727617	      0.24806758	     -0.13782153	      0.95830475	     -1.45165417	     -0.94390065	      0.08040108	      0.26284366	      0.42734013	      0.11973465	     -0.41792298	      6.85435303	     -0.51837445	      1.34420853	      0.28747011	     -1.42643710	     -0.62697011	      4.88467383	      1.60628299	      0.00000000	      0.00000000	      0.01745329
      8.46666700	      5.79114596	     -0.01559092	     -0.05021015	      2.18366439	      1.17276801	      0.18198505	      0.03465816	      0.04175350	      0.24856404	     -0.14138344	      0.95994677	     -1.45400235	     -0.94448704	      0.07370128	      0.26318624	      0.41774150	      0.12173440	     -0.41586017	      6.85872840	     -0.52759554	      1.33996971	      0.27794462	     -1.40569273	     -0.63192379	      4.88924804	      1.59669592	      0.00000000	      0.00000000	      0.01745329
      8.50000000	      5.78878873	     -0.01548018	     -0.05063019	      2.18326998	      1.17267224	      0.18227165	      0.04085461	      0.03411081	      0.25218061	     -0.14669886	      0.96254259	     -1.45438602	     -0.94620597	      0.07055549	      0.26212793	      0.40098167	      0.11916147	     -0.41823451	      6.87345092	     -0.53112806	      1.32974580	      0.26375605	     -1.39015231	     -0.64002639	      4.89034135	      1.59394052	      0.00000000	      0.00000000	      0.01745329
      8.53333300	      5.78446501	     -0.01515305	     -0.05013952	      2.18174149	      1.17263492	      0.18316216	      0.04049751	      0.02973404	      0.25153854	     -0.14792657	      0.96331246	     -1.45409181	     -0.94554184	      0.07076032	      0.26233782	      0.40084042	      0.11827896	     -0.41840542	      6.87333609	     -0.53310359	      1.32966935	      0.26310810	     -1.38942780	     -0.63923787	      4.89075877	      1.59404406	      0.00000000	      0.00000000	      0.01745329
      8.56666700	      5.78069402	     -0.01343065	     -0.05017861	      2.18086254	      1.17261132	      0.18467332	      0.03797676	      0.02496114	      0.25313720	     -0.14918460	      0.96376869	     -1.45374290	     -0.94562874	      0.07035065	      0.26040457	      0.39950167	      0.11544286	     -0.42051508	      6.87510553	     -0.53854232	      1.32876384	      0.26064535	     -1.38406302	     -0.64112109	      4.89068065	      1.59262619	      0.00000000	      0.00000000	      0.01745329
      8.60000000	      5.77899488	     -0.01264576	     -0.05047460	      2.18082499	      1.17254711	      0.18484878	      0.04097100	      0.02063118	      0.25427852	     -0.15360045	      0.96448635	     -1.45525999	     -0.94594987	      0.06677006	      0.25992933	      0.39366975	      0.11573311	     -0.42141849	      6.88130725	     -0.54806693	      1.32632308	      0.25584562	     -1.37480882	     -0.64663672	      4.88951237	      1.58935553	      0.00000000	      0.00000000	      0.01745329
      8.63333300	      5.78187688	     -0.02828750	     -0.06522737	      2.17772586	      1.17309755	      0.18511341	      0.06647316	      0.00170021	      0.27498798	     -0.16916749	      0.98213404	     -1.42974719	     -0.94558284	      0.05867790	      0.26802622	      0.32896563	      0.08298465	     -0.43073532	      6.92036458	     -0.53363725	      1.27451547	      0.20313553	     -1.34000429	     -0.66656378	      4.86512218	      1.59336453	      0.00000000	      0.00000000	      0.01745329
      8.66666700	      5.77852685	     -0.02613823	     -0.06368445	      2.17815904	      1.17294160	      0.18576077	      0.06557334	     -0.00164175	      0.27750372	     -0.17402079	      0.98142539	     -1.43204509	     -0.94710527	      0.05393599	      0.26481382	      0.32738885	      0.08361966	     -0.43233391	      6.92514036	     -0.53982225	      1.27247242	      0.20471693	     -1.34012701	     -0.66527623	      4.86574293	      1.59281455	      0.00000000	      0.00000000	      0.01745329
      8.70000000	      5.77555789	     -0.02510377	     -0.06398842	      2.17741568	      1.17290918	      0.18613876	      0.06483929	     -0.00476415	      0.27640039	     -0.17627942	      0.98235519	     -1.43203873	     -0.94635459	      0.05309661	      0.26472618	      0.32721299	      0.08287113	     -0.43234492	      6.92601277	     -0.54244100	      1.27211198	      0.20474484	     -1.33944380	     -0.66441810	      4.86622936	      1.59284501	      0.00000000	      0.00000000	      0.01745329
      8.73333300	      5.77472596	     -0.02194351	     -0.06380908	      2.17819889	      1.17283075	      0.18642099	      0.06443406	     -0.00746776	      0.27931571	     -0.18199499	      0.98229496	     -1.43395499	     -0.94738758	      0.04437487	      0.26262311	      0.32447624	      0.08470366	     -0.43211430	      6.93035839	     -0.55206148	      1.26910942	      0.20496138	     -1.33445537	     -0.66278844	      4.86700884	      1.59245955	      0.00000000	      0.00000000	      0.01745329
      8.76666700	      5.77742114	     -0.01903010	     -0.06836838	      2.17801354	      1.17311999	      0.18642533	      0.06402896	     -0.00786598	      0.29130257	     -0.19514910	      0.98777101	     -1.42428502	     -0.94686931	      0.02230667	      0.26350537	      0.31576898	      0.08467789	     -0.42632533	      6.93102039	     -0.56269079	      1.25164732	      0.20274252	     -1.32508909	     -0.64638046	      4.86844761	      1.59743647	      0.00000000	      0.00000000	      0.01745329
      8.80000000	      5.77479283	     -0.01881885	     -0.06881585	      2.17763133	      1.17298740	      0.18665591	      0.06423284	     -0.01041363	      0.28986985	     -0.19772041	      0.98873752	     -1.42553928	     -0.94583500	      0.02118015	      0.26383729	      0.31609014	      0.08230038	     -0.42657568	      6.93202958	     -0.56514830	      1.25129064	      0.20285907	     -1.32576934	     -0.64580756	      4.86836019	      1.59772943	      0.00000000	      0.00000000	      0.01745329
      8.83333300	      5.77298363	     -0.01804604	     -0.06936827	      2.17757218	      1.17274715	      0.18675608	      0.06408634	     -0.01262851	      0.28894296	     -0.20114372	      0.98984784	     -1.42634407	     -0.94472359	      0.01928843	      0.26321500	      0.31632223	      0.08041359	     -0.42715069	      6.93442243	     -0.56899814	      1.25083786	      0.20316427	     -1.32585898	     -0.64496798	      4.86851495	      1.59773306	      0.00000000	      0.00000000	      0.01745329
      8.86666700	      5.77499078	     -0.01670910	     -0.06934110	      2.17962800	      1.17251994	      0.18657725	      0.06822530	     -0.01394685	      0.29545710	     -0.21045266	      0.98836377	     -1.42591615	     -0.94666990	      0.00799070	      0.26035484	      0.31515748	      0.08238102	     -0.42745731	      6.94313378	     -0.58167969	      1.24790767	      0.20298882	     -1.32207627	     -0.63815455	      4.87196897	      1.59474621	      0.00000000	      0.00000000	      0.01745329
      8.90000000	      5.78866725	     -0.02831933	     -0.08594059	      2.17914420	      1.17264770	      0.18828131	      0.08418093	     -0.00250737	      0.33939175	     -0.24529258	      0.99755778	     -1.38622795	     -0.94059467	     -0.03217263	      0.26861926	      0.32091337	      0.06432084	     -0.42117265	      6.94203439	     -0.61068041	      1.22183388	      0.18661578	     -1.32592685	     -0.58851470	      4.88446609	      1.59114882	      0.00000000	      0.00000000	      0.01745329
      8.93333300	      5.78529292	     -0.02674228	     -0.08922560	      2.17943944	      1.17264067	      0.18710122	      0.08655016	     -0.00095496	      0.34265429	     -0.25031949	      0.99991818	     -1.38727719	     -0.93677171	     -0.03784799	      0.27319727	      0.32038681	      0.06642745	     -0.42097064	      6.94795576	     -0.61007832	      1.21879406	      0.18886099	     -1.31936941	     -0.58411113	      4.88836586	      1.58736698	      0.00000000	      0.00000000	      0.01745329
      8.96666700	      5.78550713	     -0.02618160	     -0.09046130	      2.18023788	      1.17244415	      0.18691733	      0.08706521	     -0.00093178	      0.34291806	     -0.25320650	      1.00156117	     -1.38754047	     -0.93474277	     -0.03985064	      0.27209592	      0.32084080	      0.06589867	     -0.42165042	      6.94887443	     -0.61272104	      1.21849024	      0.18836538	     -1.31870436	     -0.58334811	      4.88947255	      1.58582146	      0.00000000	      0.00000000	      0.01745329
      9.00000000	      5.77694208	     -0.03699032	     -0.15142205	      2.17931903	      1.17404131	      0.18686996	      0.09676702	      0.04584090	      0.47316171	     -0.32452858	      1.01237550	     -1.32786748	     -0.88365085	     -0.10552588	      0.32894670	      0.35055855	      0.05843137	     -0.41636143	      6.95006027	     -0.64668622	      1.19450453	      0.16757286	     -1.33359711	     -0.52609918	      4.91404094	      1.57239320	      0.00000000	      0.00000000	      0.01745329
      9.03333300	      5.78205593	     -0.03758909	     -0.15174023	      2.17999301	      1.17380458	      0.18585034	      0.10028927	      0.04791933	      0.47081341	     -0.33277015	      1.01024117	     -1.32852882	     -0.87903615	     -0.10659551	      0.33017160	      0.34982159	      0.05724969	     -0.41558481	      6.94629160	     -0.63705485	      1.19307556	      0.16712505	     -1.33299182	     -0.51919233	      4.92458790	      1.55753183	      0.00000000	      0.00000000	      0.01745329
      9.06666700	      5.79902618	     -0.03767161	     -0.15008146	      2.18256200	      1.17354201	      0.18661278	      0.10126601	      0.05018965	      0.47949062	     -0.35234816	      0.99997941	     -1.32152537	     -0.87243964	     -0.11808184	      0.32487636	      0.35313260	      0.05600481	     -0.41323215	      6.93167772	     -0.63553643	      1.19323997	      0.15905165	     -1.34398271	     -0.49843725	      4.94568773	      1.53206430	      0.00000000	      0.00000000	      0.01745329
      9.10000000	      5.81539111	     -0.03643894	     -0.15702836	      2.18413371	      1.17359291	      0.18687181	      0.09454225	      0.05938915	      0.49730238	     -0.36450193	      0.98754583	     -1.30770883	     -0.85375694	     -0.13709845	      0.32849483	      0.36459479	      0.05702960	     -0.40558915	      6.90951489	     -0.63007777	      1.19661357	      0.15454475	     -1.36331541	     -0.46166014	      4.96285326	      1.52264762	      0.00000000	      0.00000000	      0.01745329
      9.13333300	      5.82897840	     -0.03593391	     -0.16464784	      2.18591939	      1.17361914	      0.18691412	      0.08635384	      0.08065808	      0.51648730	     -0.37908304	      0.96369998	     -1.28849057	     -0.82203453	     -0.15863798	      0.33793086	      0.38500247	      0.06157562	     -0.40297868	      6.87468002	     -0.62295960	      1.20377987	      0.15775452	     -1.38481380	     -0.41616801	      4.98343591	      1.50917170	      0.00000000	      0.00000000	      0.01745329
      9.16666700	      5.84022949	     -0.03842418	     -0.17216540	      2.18711916	      1.17389734	      0.18589080	      0.08674287	      0.09284935	      0.51407457	     -0.36956060	      0.96453597	     -1.28373650	     -0.81218359	     -0.15936712	      0.34473598	      0.38834143	      0.06132421	     -0.39641512	      6.85290849	     -0.59413738	      1.20289874	      0.15615165	     -1.38474303	     -0.40236367	      4.99152472	      1.51078335	      0.00000000	      0.00000000	      0.01745329
      9.20000000	      5.86416682	     -0.03214343	     -0.16997886	      2.18989164	      1.17371293	      0.18631851	      0.06517161	      0.11736456	      0.51407838	     -0.37115572	      0.93595428	     -1.26688098	     -0.78684807	     -0.18786000	      0.34383254	      0.40921009	      0.07124521	     -0.38808447	      6.79147341	     -0.57211244	      1.20444672	      0.16440282	     -1.41395868	     -0.33608637	      5.01477966	      1.51337310	      0.00000000	      0.00000000	      0.01745329
      9.23333300	      5.88409077	     -0.02973654	     -0.17074085	      2.19214548	      1.17390521	      0.18764254	      0.04214870	      0.14326217	      0.50853461	     -0.35733664	      0.91487749	     -1.25219112	     -0.76367772	     -0.19963414	      0.34197618	      0.42634153	      0.07467233	     -0.38363972	      6.72564578	     -0.53455014	      1.20057097	      0.17320097	     -1.43980485	     -0.28085693	      5.02902093	      1.53621179	      0.00000000	      0.00000000	      0.01745329
      9.26666700	      5.83063068	      0.02619084	     -0.16876054	      2.19306674	      1.17295538	      0.17906248	     -0.05632888	      0.24232115	      0.47209373	     -0.32620073	      0.32636688	     -0.34989278	     -0.10807655	     -0.33695889	      0.38023585	      0.51750176	      0.17061137	     -0.35388813	      6.63557997	     -0.48569087	      1.01992657	      0.19272843	     -1.47884674	     -0.20468834	      5.03069429	      1.53125389	      0.00000000	      0.00000000	      0.01745329
      9.30000000	      5.90362065	      0.01478208	     -0.17490302	      2.19361235	      1.17323789	      0.18143118	     -0.05984247	      0.27414962	      0.46245817	     -0.28111840	      0.33204047	     -0.32955771	     -0.12314436	     -0.33014975	      0.38743284	      0.50316712	      0.15310897	     -0.36252842	      6.52741190	     -0.49100659	      0.99720967	      0.28026767	     -1.48841002	     -0.04935490	      5.05142157	      1.56043680	      0.00000000	      0.00000000	      0.01745329
      9.33333300	      5.93525749	      0.01841667	     -0.17470080	      2.19624278	      1.17448657	      0.18395674	     -0.09169156	      0.30025337	      0.45286534	     -0.25358370	      0.33207808	     -0.33145980	     -0.12518729	     -0.32812158	      0.38490911	      0.50693404	      0.15437803	     -0.35379676	      6.45031851	     -0.41220269	      0.97500442	      0.30465617	     -1.51217773	      0.01399497	      5.08373856	      1.63276238	      0.00000000	      0.00000000	      0.01745329
      9.36666700	      5.97006847	      0.02219170	     -0.14533581	      2.20125982	      1.17360112	      0.18373812	     -0.12240501	      0.44679537	      0.40291180	     -0.19855861	      0.30407699	     -0.38404154	     -0.12989050	     -0.31914397	      0.37037150	      0.55698315	      0.17913013	     -0.34865961	      6.30798761	     -0.47070067	      0.76285858	      0.53332599	     -1.49804598	      0.31780998	      5.10534954	      1.63117391	      0.00000000	      0.00000000	      0.01745329
      9.40000000	      6.02590177	      0.05015195	     -0.14032748	      2.20502752	      1.17442864	      0.18510387	     -0.19199747	      0.48913583	      0.38437622	     -0.15625545	      0.28662986	     -0.41806470	     -0.10565793	     -0.31031246	      0.36881590	      0.56268298	      0.20615306	     -0.30524439	      6.21651854	     -0.42305521	      0.66083623	      0.68094922	     -1.52517551	      0.46540964	      5.14149455	      1.67585807	      0.00000000	      0.00000000	      0.01745329
      9.43333300	      6.08817503	      0.06226820	     -0.13210464	      2.20936847	      1.17515812	      0.18628538	     -0.23919032	      0.55577831	      0.37461272	     -0.12523348	      0.27489125	     -0.45685649	     -0.10207144	     -0.29982658	      0.36826651	      0.57682540	      0.22683527	     -0.28840548	      6.14076168	     -0.39241919	      0.56545251	      0.89647780	     -1.51308104	      0.66251152	      5.19415714	      1.71099946	      0.00000000	      0.00000000	      0.01745329
      9.46666700	      6.15061281	      0.05664568	     -0.12540352	      2.21391617	      1.17554556	      0.18997869	     -0.27528900	      0.62514585	      0.37097213	     -0.08482193	      0.27541431	     -0.50177026	     -0.12257274	     -0.28878367	      0.36818051	      0.60939417	      0.22912925	     -0.28898810	      6.09087402	     -0.35153809	      0.49607313	      1.11962315	     -1.48838767	      0.85336705	      5.28490067	      1.74517916	      0.00000000	      0.00000000	      0.01745329
      9.50000000	      6.21970104	      0.06403090	     -0.12136351	      2.21853844	      1.17678368	      0.19171743	     -0.31218159	      0.65945297	      0.38038695	     -0.07292029	      0.27221265	     -0.55528282	     -0.12599230	     -0.27773944	      0.37158425	      0.63140831	      0.24572603	     -0.26824808	      6.06524857	     -0.24302430	      0.44058074	      1.33683761	     -1.42717748	      0.99822621	      5.40260341	      1.78915842	      0.00000000	      0.00000000	      0.01745329
      9.53333300	      6.29828499	      0.06689873	     -0.11312239	      2.22348232	      1.17804526	      0.19355617	     -0.32084328	      0.65572079	      0.40164333	     -0.09911600	      0.27343693	     -0.61865219	     -0.13950346	     -0.26714081	      0.37244962	      0.65367827	      0.26115362	     -0.25518706	      6.08176232	     -0.04740048	      0.33638512	      1.48473112	     -1.31847048	      1.10002025	      5.55712723	      1.83673101	      0.00000000	      0.00000000	      0.01745329
      9.56666700	      6.38671944	      0.06344138	     -0.09819957	      2.22826926	      1.17808396	      0.19512578	     -0.28834638	      0.61337335	      0.42037027	     -0.15779314	      0.27668426	     -0.68149380	     -0.16251014	     -0.26267794	      0.36699478	      0.68031863	      0.27286860	     -0.24829854	      6.13759302	      0.23906706	      0.15932776	      1.51994790	     -1.17857025	      1.14541027	      5.73458292	      1.88150600	      0.00000000	      0.00000000	      0.01745329
      9.60000000	      6.55499965	      0.03421374	     -0.07040057	      2.23317668	      1.17646504	      0.19712985	     -0.17416147	      0.49778800	      0.38575704	     -0.20921758	      0.30365035	     -0.74811807	     -0.23291742	     -0.26563826	      0.33736908	      0.73809504	      0.26035336	     -0.23353071	      6.21722855	      0.55027203	     -0.01888800	      1.49046508	     -0.92006687	      1.14168581	      5.97869498	      1.96522534	      0.00000000	      0.00000000	      0.01745329
      9.63333300	      6.68524998	      0.01169490	     -0.04746071	      2.23768217	      1.17498240	      0.19644097	     -0.10887072	      0.46330891	      0.39857424	     -0.30684979	      0.29795927	     -0.78731780	     -0.26235158	     -0.22773463	      0.32907488	      0.75152598	      0.26677649	     -0.27004208	      6.35993092	      0.85126211	     -0.06867704	      1.43030520	     -0.66497700	      1.18670941	      6.24973430	      1.95260493	      0.00000000	      0.00000000	      0.01745329
      9.66666700	      6.95375640	     -0.03004966	     -0.04300952	      2.24085877	      1.17317525	      0.19951693	     -0.03063888	      0.33501627	      0.32264158	     -0.20724262	      0.36955422	     -0.79403775	     -0.34665320	     -0.25477523	      0.31205674	      0.78941938	      0.23462888	     -0.27737555	      6.60240566	      0.93932442	      0.05347203	      1.48392554	     -0.13748474	      1.08196672	      6.75443371	      1.95312783	      0.00000000	      0.00000000	      0.01745329
      9.70000000	      7.11863685	     -0.05254012	     -0.01786071	      2.24416248	      1.17191608	      0.20078664	      0.02045187	      0.30263374	      0.22645878	     -0.12197939	      0.37257851	     -0.80576261	     -0.37904319	     -0.24508313	      0.28213427	      0.78922757	      0.22437490	     -0.30159586	      6.87671772	      0.99185344	      0.25153366	      1.50475037	      0.10815179	      0.92428401	      6.97653623	      1.94795964	      0.00000000	      0.00000000	      0.01745329
      9.73333300	      7.27389139	     -0.07409645	     -0.01377191	      2.24659011	      1.17146264	      0.20419554	      0.05755668	      0.27707467	      0.16152009	     -0.03591615	      0.38930737	     -0.79806792	     -0.40090844	     -0.23972622	      0.27154923	      0.77553875	      0.20921658	     -0.33046796	      7.13185368	      0.96551907	      0.42295301	      1.54204214	      0.23093802	      0.73009130	      7.05977114	      1.93211426	      0.00000000	      0.00000000	      0.01745329
      9.76666700	      7.42986420	     -0.09130610	     -0.00739518	      2.24970788	      1.17164693	      0.20666172	      0.08867932	      0.23688430	      0.11326179	      0.00430637	      0.39610847	     -0.78748056	     -0.41441275	     -0.24213527	      0.24741137	      0.75967605	      0.18786443	     -0.34503555	      7.33728090	      0.90670987	      0.54463699	      1.60996281	      0.31146988	      0.52574956	      7.05490845	      1.93523106	      0.00000000	      0.00000000	      0.01745329
      9.80000000	      7.54869323	     -0.09896605	     -0.00652994	      2.25335186	      1.17248730	      0.20773944	      0.10014514	      0.20750314	      0.09705991	     -0.00384971	      0.39829420	     -0.77601181	     -0.41739523	     -0.25386679	      0.22673061	      0.74626491	      0.17458006	     -0.34945264	      7.46876824	      0.82367728	      0.59694255	      1.70980743	      0.34915334	      0.30391218	      6.95900267	      1.99519973	      0.00000000	      0.00000000	      0.01745329
      9.83333300	      7.78585577	     -0.13032888	     -0.05522260	      2.25791012	      1.17318816	      0.21442098	      0.15928006	     -0.00801402	      0.08882210	      0.07903617	      0.42556517	     -0.69680866	     -0.40959519	     -0.24412419	      0.25277269	      0.70418008	      0.12128027	     -0.38611083	      7.51736470	      0.80599861	      0.52705872	      1.77162010	      0.37915257	     -0.03539122	      6.71262598	      2.08528921	      0.00000000	      0.00000000	      0.01745329
      9.86666700	      7.93288980	     -0.11495211	     -0.11968847	      2.26342323	      1.17301849	      0.21953122	      0.15082737	     -0.12912486	      0.15334417	      0.08613743	      0.44354802	     -0.62282093	     -0.35636536	     -0.25531975	      0.33545426	      0.69633372	      0.13785264	     -0.41188271	      7.49567830	      0.75085032	      0.43019194	      1.89751742	      0.43192039	     -0.33810045	      6.40385456	      2.14150149	      0.00000000	      0.00000000	      0.01745329
      9.90000000	      8.04183398	     -0.09513224	     -0.16537629	      2.26856626	      1.17202093	      0.22458476	      0.13250675	     -0.17434723	      0.20239676	      0.07839769	      0.45789608	     -0.56165393	     -0.31037860	     -0.27444403	      0.39864786	      0.67831020	      0.15595779	     -0.42920351	      7.50554939	      0.62391168	      0.37016126	      2.05394761	      0.46767523	     -0.56971052	      6.12932536	      2.09948101	      0.00000000	      0.00000000	      0.01745329
      9.93333300	      8.12356840	     -0.07857229	     -0.18193552	      2.27408785	      1.17187585	      0.22652462	      0.09846993	     -0.16068332	      0.23859050	      0.02532546	      0.45692281	     -0.54369350	     -0.28296787	     -0.28002110	      0.40604286	      0.66518047	      0.15592193	     -0.41406086	      7.51788306	      0.43452413	      0.32408755	      2.22657796	      0.42797899	     -0.70683124	      5.94501465	      1.97870178	      0.00000000	      0.00000000	      0.01745329
      9.96666700	      8.19715629	     -0.06339694	     -0.21403010	      2.27968492	      1.17131923	      0.23114536	      0.08196802	     -0.17153145	      0.25257741	      0.06698825	      0.45275539	     -0.42486465	     -0.23396652	     -0.29822750	      0.45493476	      0.64688084	      0.16746461	     -0.43778819	      7.50430640	      0.27527863	      0.19993371	      2.36753117	      0.46052231	     -0.85408395	      5.63590992	      1.80564938	      0.00000000	      0.00000000	      0.01745329
     10.00000000	      8.24629725	     -0.05123957	     -0.22260398	      2.28425045	      1.17155417	      0.23351496	      0.06186439	     -0.14877272	      0.27425676	      0.02615682	      0.45954907	     -0.41439556	     -0.21792440	     -0.31565107	      0.46022630	      0.63520586	      0.16775493	     -0.43247810	      7.49380326	      0.11899651	      0.14658424	      2.47644861	      0.35306212	     -0.89230639	      5.51840864	      1.53934252	      0.00000000	      0.00000000	      0.01745329
     10.03333300	      8.29419848	     -0.04278304	     -0.24201855	      2.28735315	      1.17144657	      0.23590118	      0.05297888	     -0.11790504	      0.30107473	      0.01585187	      0.47051956	     -0.38574174	     -0.19842956	     -0.32608385	      0.47876126	      0.61517558	      0.16889033	     -0.43513727	      7.49935602	     -0.07698188	      0.07481968	      2.56915928	      0.22989579	     -0.90301450	      5.41002724	      1.24535988	      0.00000000	      0.00000000	      0.01745329
     10.06666700	      8.33482581	     -0.03431323	     -0.26204301	      2.29190772	      1.17167653	      0.23900779	      0.04127525	     -0.09110878	      0.32722930	      0.01438908	      0.48541958	     -0.34515109	     -0.18012840	     -0.33915589	      0.49762885	      0.59629606	      0.16579958	     -0.43724357	      7.48869461	     -0.26059359	      0.01113233	      2.60968539	      0.06110953	     -0.88048012	      5.33152208	      0.93311647	      0.00000000	      0.00000000	      0.01745329
     10.10000000	      8.37181554	     -0.02470739	     -0.27920614	      2.29642453	      1.17151975	      0.24132064	      0.02548570	     -0.05952416	      0.36267568	      0.00323296	      0.49527518	     -0.29773340	     -0.15847402	     -0.35138032	      0.51398808	      0.57542452	      0.16260524	     -0.43866007	      7.47310248	     -0.44482438	     -0.02837858	      2.61086470	     -0.14102179	     -0.83665002	      5.28103075	      0.64883904	      0.00000000	      0.00000000	      0.01745329
     10.13333300	      8.39745244	     -0.01353781	     -0.29603422	      2.30064465	      1.17075152	      0.24328533	      0.00025492	     -0.02963293	      0.40736560	     -0.02224295	      0.50643934	     -0.24972104	     -0.13790806	     -0.36246595	      0.52934424	      0.55217070	      0.16172312	     -0.43734843	      7.45030662	     -0.60944902	     -0.02666975	      2.57310767	     -0.31615570	     -0.80191888	      5.25053685	      0.44716868	      0.00000000	      0.00000000	      0.01745329
     10.16666700	      8.41488040	     -0.00517773	     -0.31694016	      2.30469946	      1.17038990	      0.24516533	     -0.02423282	     -0.00929591	      0.45952629	     -0.04717203	      0.52414203	     -0.20694553	     -0.12140157	     -0.37267387	      0.54709811	      0.52921766	      0.15819834	     -0.43524633	      7.41514824	     -0.73363848	      0.01347913	      2.50607385	     -0.44436280	     -0.79119635	      5.22312742	      0.33018475	      0.00000000	      0.00000000	      0.01745329
     10.20000000	      8.43284173	      0.00003057	     -0.33837029	      2.30924529	      1.17036200	      0.24678563	     -0.04394963	     -0.00181824	      0.50648883	     -0.06416365	      0.54777986	     -0.17288323	     -0.11225929	     -0.37912893	      0.56207243	      0.50981448	      0.15109647	     -0.43214111	      7.37946198	     -0.82124197	      0.07646896	      2.41813164	     -0.53887949	     -0.79406577	      5.19658650	      0.26881317	      0.00000000	      0.00000000	      0.01745329
     10.23333300	      8.44945523	      0.01166019	     -0.37338810	      2.31349358	      1.17094303	      0.24999252	     -0.06822820	      0.01079292	      0.56893338	     -0.08173252	      0.58064911	     -0.10262514	     -0.08678220	     -0.39178629	      0.60105392	      0.46177318	      0.14893237	     -0.43789394	      7.29667281	     -0.89606248	      0.27840789	      2.37344749	     -0.63401473	     -0.78027159	      5.14177445	      0.21434602	      0.00000000	      0.00000000	      0.01745329
     10.26666700	      8.47432526	      0.01939054	     -0.37853518	      2.31523137	      1.17124413	      0.25164302	     -0.07423350	      0.00383701	      0.60308117	     -0.14291679	      0.57848789	     -0.04024112	     -0.06455737	     -0.39078589	      0.59935284	      0.42488393	      0.14510019	     -0.43066348	      7.15389097	     -0.89825311	      0.58700206	      2.28531646	     -0.63656309	     -0.75612527	      5.04894281	      0.21284264	      0.00000000	      0.00000000	      0.01745329
     10.30000000	      8.47864658	      0.01705294	     -0.38100677	      2.31803679	      1.17139372	      0.25218954	     -0.07361798	      0.00028015	      0.61264665	     -0.15164078	      0.58415730	     -0.03566418	     -0.06737192	     -0.39733760	      0.59532235	      0.42551948	      0.13747665	     -0.42369757	      7.14670488	     -0.89434308	      0.62222610	      2.20069980	     -0.64570641	     -0.77258394	      5.03019261	      0.20260733	      0.00000000	      0.00000000	      0.01745329
     10.33333300	      8.50147208	      0.02378007	     -0.38557429	      2.32105705	      1.17134027	      0.25442297	     -0.07721011	     -0.00266662	      0.60442565	     -0.13820982	      0.58893602	      0.00169085	     -0.05275837	     -0.40064130	      0.60253723	      0.39152417	      0.13616483	     -0.42782006	      7.06344657	     -0.89570906	      0.84988288	      2.12446524	     -0.65710215	     -0.76228994	      4.94007708	      0.20719767	      0.00000000	      0.00000000	      0.01745329
     10.36666700	      8.51392045	      0.02261771	     -0.37504391	      2.32362080	      1.17140451	      0.25403056	     -0.07613665	     -0.00587570	      0.59444801	     -0.15508043	      0.57430615	      0.03181608	     -0.04994850	     -0.39902888	      0.58171580	      0.37170934	      0.12401816	     -0.41930460	      7.01359231	     -0.86001137	      0.99195848	      2.03141374	     -0.64238175	     -0.74593098	      4.83629234	      0.22595561	      0.00000000	      0.00000000	      0.01745329
     10.40000000	      8.51621058	      0.02391526	     -0.37902178	      2.32550803	      1.17178918	      0.25545818	     -0.07473000	     -0.00845156	      0.59429913	     -0.15189677	      0.58173909	      0.03586975	     -0.04672776	     -0.40354698	      0.58280124	      0.36635635	      0.12303368	     -0.41281141	      7.02336822	     -0.85328836	      1.01766508	      1.94375451	     -0.63409852	     -0.75279419	      4.81527220	      0.21972316	      0.00000000	      0.00000000	      0.01745329
     10.43333300	      8.51692449	      0.02824462	     -0.38001722	      2.32614087	      1.17189520	      0.25677773	     -0.07176362	     -0.00882248	      0.59267935	     -0.14928664	      0.58297624	      0.03615313	     -0.03931993	     -0.40419660	      0.58233982	      0.36135436	      0.12711657	     -0.40819879	      7.03606133	     -0.85835920	      1.03679801	      1.90338112	     -0.61867396	     -0.75904187	      4.80947001	      0.21328117	      0.00000000	      0.00000000	      0.01745329
     10.46666700	      8.52684045	      0.02712741	     -0.38565752	      2.32937548	      1.17262914	      0.25942824	     -0.06566428	     -0.01335537	      0.58402136	     -0.13520961	      0.59272289	      0.04194318	     -0.03808831	     -0.40370584	      0.58756443	      0.35336474	      0.12259749	     -0.39903874	      7.03650024	     -0.84761072	      1.05660504	      1.83498364	     -0.60903903	     -0.75183338	      4.80103067	      0.21475248	      0.00000000	      0.00000000	      0.01745329
     10.50000000	      8.53014521	      0.02715340	     -0.38488133	      2.33062206	      1.17257021	      0.25886396	     -0.06277649	     -0.01720493	      0.58353990	     -0.13317110	      0.59106096	      0.04529698	     -0.03880773	     -0.40652334	      0.58445384	      0.34997695	      0.12130433	     -0.40154247	      7.02776290	     -0.85306994	      1.06165250	      1.82531805	     -0.60162307	     -0.75908519	      4.79688883	      0.21495202	      0.00000000	      0.00000000	      0.01745329
     10.53333300	      8.53569170	      0.02583150	     -0.38699029	      2.33304918	      1.17281051	      0.26051163	     -0.05819666	     -0.01887634	      0.57710226	     -0.12723808	      0.59440558	      0.04884629	     -0.03828583	     -0.40509848	      0.58805283	      0.34566328	      0.11881518	     -0.39830840	      7.01416873	     -0.85192090	      1.05781641	      1.82579138	     -0.59327227	     -0.75112950	      4.79442017	      0.21618779	      0.00000000	      0.00000000	      0.01745329
     10.56666700	      8.56097219	      0.02663126	     -0.37635784	      2.33545710	      1.17225125	      0.26004436	     -0.05005712	     -0.03360945	      0.55890721	     -0.12899857	      0.58396617	      0.06876423	     -0.03568290	     -0.41150834	      0.57696722	      0.32126581	      0.11300856	     -0.40409777	      6.98506525	     -0.87199100	      1.03742881	      1.86974012	     -0.57857616	     -0.73204265	      4.77903400	      0.23868156	      0.00000000	      0.00000000	      0.01745329
     10.60000000	      8.57612947	      0.02914038	     -0.36377217	      2.33557686	      1.17201426	      0.26156334	     -0.04001031	     -0.04513367	      0.53958813	     -0.13293332	      0.56462434	      0.12008324	     -0.02110277	     -0.39957258	      0.55809635	      0.26548498	      0.10696212	     -0.40074302	      6.99333009	     -0.88834658	      0.95975216	      1.91497488	     -0.54182486	     -0.71329218	      4.72432106	      0.26266757	      0.00000000	      0.00000000	      0.01745329
     10.63333300	      8.58102785	      0.02429368	     -0.36819088	      2.33913231	      1.17241609	      0.26293198	     -0.03723070	     -0.04597956	      0.53408715	     -0.12837293	      0.57092545	      0.12406366	     -0.02693482	     -0.39809121	      0.56446736	      0.26465204	      0.10009470	     -0.39771297	      6.97184963	     -0.88475227	      0.93853370	      1.93464312	     -0.54333049	     -0.70222613	      4.72125933	      0.26560759	      0.00000000	      0.00000000	      0.01745329
     10.66666700	      8.59246001	      0.02095396	     -0.36667343	      2.33953486	      1.17255216	      0.26238168	     -0.02473745	     -0.05433419	      0.54506398	     -0.14227441	      0.56109101	      0.15973085	     -0.02376069	     -0.39172101	      0.55545822	      0.22209123	      0.08906835	     -0.39554444	      7.04073638	     -0.92356777	      0.74726020	      1.98438432	     -0.52725540	     -0.68716916	      4.64672199	      0.28538920	      0.00000000	      0.00000000	      0.01745329
     10.70000000	      8.60445321	      0.02059369	     -0.36688269	      2.34108562	      1.17250555	      0.26365360	     -0.01978597	     -0.05545758	      0.53789330	     -0.13626888	      0.56409877	      0.15853108	     -0.02227983	     -0.39643205	      0.56010445	      0.21914225	      0.09029737	     -0.39883361	      7.04274141	     -0.93916441	      0.73226770	      2.01361777	     -0.52760252	     -0.67077866	      4.64042250	      0.29055299	      0.00000000	      0.00000000	      0.01745329
     10.73333300	      8.60645607	      0.01950999	     -0.36865963	      2.34241441	      1.17280945	      0.26442935	     -0.02149473	     -0.05502605	      0.53535640	     -0.13425001	      0.56397342	      0.15846344	     -0.02306107	     -0.39559516	      0.56338913	      0.21827482	      0.09071453	     -0.39639983	      7.04628067	     -0.93751312	      0.73107795	      2.01517148	     -0.52890865	     -0.66243759	      4.64098688	      0.29188312	      0.00000000	      0.00000000	      0.01745329
     10.76666700	      8.62005365	      0.01960172	     -0.36612760	      2.34303966	      1.17280477	      0.26577845	     -0.01623013	     -0.05372380	      0.52786871	     -0.13427403	      0.56169795	      0.15567516	     -0.02024823	     -0.39411389	      0.56245907	      0.21272095	      0.09248720	     -0.39518488	      7.06788505	     -0.95821574	      0.72882421	      2.02440325	     -0.52868373	     -0.64009168	      4.64442821	      0.30064551	      0.00000000	      0.00000000	      0.01745329
     10.80000000	      8.62891803	      0.01816440	     -0.36537371	      2.34366544	      1.17294940	      0.26657225	     -0.01426688	     -0.05225919	      0.52296778	     -0.13074844	      0.55886003	      0.15349389	     -0.01948525	     -0.39153880	      0.56209738	      0.20850157	      0.09310471	     -0.39385237	      7.09494772	     -0.96860071	      0.73907640	      2.03219558	     -0.53089655	     -0.62553026	      4.64993869	      0.30897131	      0.00000000	      0.00000000	      0.01745329
     10.83333300	      8.63782529	      0.01730392	     -0.36454937	      2.34426001	      1.17333525	      0.26731619	     -0.01439889	     -0.04988675	      0.51923367	     -0.12582367	      0.55519993	      0.15082025	     -0.01886774	     -0.38988007	      0.56189131	      0.20499160	      0.09362024	     -0.39198279	      7.12847206	     -0.97445712	      0.75870388	      2.05004751	     -0.53580800	     -0.61020143	      4.65760541	      0.31774544	      0.00000000	      0.00000000	      0.01745329
     10.86666700	      8.65042478	      0.01362188	     -0.36377408	      2.34488525	      1.17302601	      0.26860940	     -0.00529589	     -0.04766750	      0.51151028	     -0.11714487	      0.55296869	      0.14570982	     -0.02006327	     -0.38578897	      0.56232282	      0.19981681	      0.09268796	     -0.38941454	      7.18068745	     -0.98623455	      0.80300036	      2.10547950	     -0.53463428	     -0.60072853	      4.67469775	      0.32920659	      0.00000000	      0.00000000	      0.01745329
     10.90000000	      8.67133731	     -0.00200121	     -0.36767570	      2.34743769	      1.17302220	      0.26907722	      0.01912662	     -0.05251833	      0.49938564	     -0.09104944	      0.55080906	      0.12936860	     -0.03936245	     -0.37837998	      0.57322189	      0.18953559	      0.07586537	     -0.40481476	      7.23611515	     -0.95773760	      0.93122991	      2.15975092	     -0.52611919	     -0.61338947	      4.78168226	      0.34591742	      0.00000000	      0.00000000	      0.01745329
     10.93333300	      8.67716083	     -0.00324065	     -0.36624853	      2.34791048	      1.17298817	      0.27012663	      0.01572128	     -0.04348877	      0.49225058	     -0.08836636	      0.55009281	      0.11161251	     -0.04032934	     -0.38025244	      0.57284028	      0.18877994	      0.07717628	     -0.40108395	      7.28875305	     -0.91343755	      1.11096694	      2.21380456	     -0.53307170	     -0.61732983	      4.92991146	      0.36121818	      0.00000000	      0.00000000	      0.01745329
     10.96666700	      8.68765053	      0.00623465	     -0.36231908	      2.34629078	      1.17329782	      0.27088775	     -0.00159471	     -0.03231180	      0.48859372	     -0.08847250	      0.54239224	      0.10319905	     -0.02822764	     -0.37751500	      0.56398844	      0.18414208	      0.09089894	     -0.38937998	      7.39841014	     -0.90956905	      1.19117486	      2.23163414	     -0.54266851	     -0.59798388	      4.94953793	      0.37842161	      0.00000000	      0.00000000	      0.01745329
     11.00000000	      8.70066377	     -0.00331666	     -0.34989877	      2.34730575	      1.17317661	      0.27059107	     -0.00730352	     -0.00292374	      0.45975754	     -0.09576962	      0.52715869	      0.06785409	     -0.04370702	     -0.37252677	      0.54916653	      0.19745982	      0.08331948	     -0.38150080	      7.44965639	     -0.88479656	      1.39836794	      2.16757199	     -0.55836292	     -0.58422501	      5.18978944	      0.41142668	      0.00000000	      0.00000000	      0.01745329
     11.03333300	      8.71067666	      0.00586467	     -0.34713551	      2.34617730	      1.17345812	      0.27250591	     -0.02912702	      0.01410404	      0.45067943	     -0.10252372	      0.52323224	      0.05906072	     -0.03067226	     -0.37225747	      0.54765896	      0.19065656	      0.09722859	     -0.37610797	      7.55956313	     -0.87254526	      1.44222631	      2.06134116	     -0.56655437	     -0.56162539	      5.20505865	      0.42547904	      0.00000000	      0.00000000	      0.01745329
     11.06666700	      8.73016252	     -0.01503185	     -0.34940620	      2.34691787	      1.17346798	      0.27245775	     -0.01400966	      0.05746456	      0.44710844	     -0.10163208	      0.51984246	      0.04232284	     -0.05454740	     -0.36611641	      0.55449964	      0.19807317	      0.07918822	     -0.39099242	      7.70483700	     -0.90192725	      1.41772888	      1.89984265	     -0.57151359	     -0.53169626	      5.28372108	      0.44660376	      0.00000000	      0.00000000	      0.01745329
     11.10000000	      8.75493447	     -0.01971265	     -0.34981891	      2.34727770	      1.17363250	      0.27303975	     -0.01717836	      0.08075934	      0.43855483	     -0.10190137	      0.52096490	      0.02363734	     -0.06111703	     -0.37029040	      0.54975973	      0.20651054	      0.07623756	     -0.37675314	      7.82507001	     -0.90207999	      1.37923837	      1.72543149	     -0.57953702	     -0.51114379	      5.34979306	      0.46446824	      0.00000000	      0.00000000	      0.01745329
     11.13333300	      8.76991274	     -0.02054350	     -0.36128003	      2.34717461	      1.17372334	      0.27520654	     -0.02583337	      0.10769894	      0.42621670	     -0.05108551	      0.53096709	     -0.00795199	     -0.06399866	     -0.36127660	      0.56849870	      0.23425973	      0.08527492	     -0.37985765	      7.99552125	     -0.88670555	      1.24010806	      1.55072605	     -0.60866917	     -0.53330040	      5.51216687	      0.46075741	      0.00000000	      0.00000000	      0.01745329
     11.16666700	      8.78973926	     -0.01638144	     -0.34983987	      2.34641085	      1.17335419	      0.27699846	     -0.03879454	      0.13167407	      0.40635392	     -0.06955032	      0.51999210	     -0.01731175	     -0.05819777	     -0.36352434	      0.55750670	      0.23417767	      0.09355110	     -0.37290603	      8.05628157	     -0.85204657	      1.24673335	      1.40434618	     -0.60218696	     -0.50525942	      5.53707358	      0.48368174	      0.00000000	      0.00000000	      0.01745329
     11.20000000	      8.81866886	     -0.03372472	     -0.34716124	      2.34539910	      1.17325645	      0.27680926	     -0.02494283	      0.18434068	      0.39178205	     -0.05058251	      0.50762369	     -0.04224860	     -0.07969597	     -0.34618606	      0.55680312	      0.27236562	      0.08486735	     -0.37983207	      8.19706232	     -0.85289055	      1.13227791	      1.26236203	     -0.61229134	     -0.47707762	      5.64778645	      0.48035045	      0.00000000	      0.00000000	      0.01745329
     11.23333300	      8.84646767	     -0.02819185	     -0.34035036	      2.34405947	      1.17310265	      0.27887510	     -0.03991664	      0.21742553	      0.37420103	     -0.05724296	      0.50133238	     -0.04893638	     -0.07217445	     -0.35334423	      0.55104225	      0.27507708	      0.09549942	     -0.37443428	      8.24198839	     -0.82138864	      1.13459406	      1.19058840	     -0.60582919	     -0.44639997	      5.66788405	      0.50288855	      0.00000000	      0.00000000	      0.01745329
     11.26666700	      8.88315095	     -0.03060133	     -0.33719743	      2.34279321	      1.17332550	      0.27908195	     -0.04813699	      0.25763615	      0.36529743	     -0.05960237	      0.49299479	     -0.05248440	     -0.07727951	     -0.35199519	      0.54768490	      0.28130184	      0.09582682	     -0.37526084	      8.28035367	     -0.79824460	      1.12660934	      1.18932846	     -0.60229328	     -0.41057967	      5.68359401	      0.52500068	      0.00000000	      0.00000000	      0.01745329
     11.30000000	      8.90893520	     -0.04759423	     -0.28074094	      2.34092630	      1.17162955	      0.27940813	     -0.01896082	      0.40698340	      0.23283523	      0.01545723	      0.43365595	     -0.08956592	     -0.09860086	     -0.33784956	      0.49480875	      0.39545292	      0.10083002	     -0.36819294	      8.49665357	     -0.90338867	      0.84983020	      1.14717198	     -0.61435160	     -0.26924188	      5.83996853	      0.45291431	      0.00000000	      0.00000000	      0.01745329
     11.33333300	      8.88983652	     -0.03099374	     -0.17230806	      2.33723105	      1.17061499	      0.27889328	      0.01774121	      0.59711398	     -0.03967722	      0.17916360	      0.33557107	     -0.14022646	     -0.09163943	     -0.35496707	      0.38060972	      0.39685083	      0.11801687	     -0.35752976	      8.74319967	     -0.96734306	      0.54826994	      1.19096924	     -0.59668929	     -0.12591591	      5.90020768	      0.36935827	      0.00000000	      0.00000000	      0.01745329
     11.36666700	      8.93823852	     -0.01596387	     -0.12040224	      2.33358379	      1.17033226	      0.27838963	      0.06205825	      0.69080907	     -0.15725449	      0.17441651	      0.27085452	     -0.17569135	     -0.08158429	     -0.33848064	      0.33320317	      0.40395686	      0.13796921	     -0.35875589	      8.86945823	     -1.01702266	      0.42639200	      1.29634925	     -0.55225168	     -0.01326692	      5.91201225	      0.43396546	      0.00000000	      0.00000000	      0.01745329
     11.40000000	      8.92470104	      0.01435763	     -0.03583951	      2.33040169	      1.17136274	      0.27519598	      0.21935772	      0.92558993	     -0.48200044	      0.31386354	      0.19608009	     -0.26388994	     -0.07412394	     -0.35663922	      0.23947644	      0.43904681	      0.16586593	     -0.31828452	      9.30267919	     -1.01013286	     -0.03495544	      1.32687896	     -0.47945413	      0.23410942	      5.89542174	      0.22192083	      0.00000000	      0.00000000	      0.01745329
     11.43333300	      8.97342448	      0.04436345	     -0.00387782	      2.32744876	      1.17185161	      0.27325817	      0.36451786	      1.05168972	     -0.70951136	      0.36190234	      0.15389723	     -0.31560585	     -0.05665310	     -0.35160693	      0.20735586	      0.44013016	      0.19187312	     -0.29702319	      9.56453319	     -0.98283475	     -0.29624342	      1.44625328	     -0.38466079	      0.38434592	      5.89408055	      0.21413638	      0.00000000	      0.00000000	      0.01745329
     11.46666700	      9.04021889	      0.07633269	      0.00333607	      2.32524783	      1.17173077	      0.27165586	      0.53653174	      1.16142549	     -0.94643059	      0.39595465	      0.13676077	     -0.35053898	     -0.03490323	     -0.35178462	      0.21395129	      0.46658203	      0.22633289	     -0.28385050	      9.77865026	     -0.94061273	     -0.48509490	      1.58956055	     -0.27011175	      0.53636168	      5.94476252	      0.18738934	      0.00000000	      0.00000000	      0.01745329
     11.50000000	      9.14422679	      0.12248298	      0.01021528	      2.32058903	      1.17213877	      0.27036031	      0.70702874	      1.22065616	     -1.20122852	      0.43341394	      0.09398198	     -0.37326712	      0.01004699	     -0.32733382	      0.23447687	      0.49700549	      0.28207786	     -0.27185744	      9.93552587	     -0.89775373	     -0.58671998	      1.76804691	     -0.12926694	      0.64986481	      6.07180757	      0.21681202	      0.00000000	      0.00000000	      0.01745329
     11.53333300	      9.17738474	      0.11054709	      0.09192624	      2.31433535	      1.17204635	      0.26718194	      1.17418302	      1.13370640	     -1.67890581	      0.46872601	      0.01167880	     -0.42562805	     -0.01744540	     -0.31434389	      0.17753027	      0.62801901	      0.30088340	     -0.26220070	      9.99186057	     -0.76118902	     -0.47089090	      1.86060657	     -0.06325466	      0.62276737	      6.76456133	      0.44110447	      0.00000000	      0.00000000	      0.01745329
     11.56666700	      9.25858247	      0.03767237	     -0.26929814	      2.31721217	      1.17479549	      0.27173589	     -0.04245815	      0.25103345	      0.34502874	     -0.16549423	      0.40846384	     -0.43486314	     -0.09509171	     -0.29845444	      0.50071771	      0.59894078	      0.21322108	     -0.28545271	     11.10469176	      0.98610229	      1.40805256	     -1.65019962	     -0.45396947	     -0.58820633	      5.80355547	      1.51214353	      0.00000000	      0.00000000	      0.01745329
     11.60000000	      9.36429913	      0.04933907	     -0.24740294	      2.31304652	      1.17549686	      0.27020980	     -0.05937448	      0.33653245	      0.30693806	     -0.18231600	      0.37757237	     -0.44672702	     -0.08982352	     -0.28607398	      0.48938561	      0.61367909	      0.22722427	     -0.28293402	     11.28287106	      0.97785296	      1.36817131	     -1.64264785	     -0.47851948	     -0.42980273	      5.88641124	      1.72210791	      0.00000000	      0.00000000	      0.01745329
     11.63333300	      9.49700356	      0.06367400	     -0.20629886	      2.30749302	      1.17572604	      0.26808369	     -0.05214436	      0.43202093	      0.23639102	     -0.16370992	      0.31971487	     -0.47946894	     -0.08318770	     -0.26094035	      0.46496025	      0.65745078	      0.24853124	     -0.26837433	     11.49208267	      1.01367537	      1.34961190	     -1.56987015	     -0.52838069	     -0.21771246	      6.08291141	      1.83550232	      0.00000000	      0.00000000	      0.01745329
     11.66666700	      9.63961176	      0.07232548	     -0.16712047	      2.30212013	      1.17562566	      0.26624429	     -0.02660567	      0.49544116	      0.17501098	     -0.15602677	      0.27436404	     -0.51900478	     -0.08582259	     -0.24244538	      0.44744179	      0.70499020	      0.26966440	     -0.26027091	     11.70732337	      1.04249065	      1.37814672	     -1.48020560	     -0.52471979	     -0.02050024	      6.23369184	      1.94100752	      0.00000000	      0.00000000	      0.01745329
     11.70000000	      9.80843440	      0.07842516	     -0.12886716	      2.29571183	      1.17553823	      0.26398636	      0.00736054	      0.50911775	      0.13345793	     -0.16762843	      0.23452865	     -0.56304334	     -0.09569661	     -0.22885769	      0.43358867	      0.74756676	      0.28758343	     -0.25532103	     11.93460195	      1.05397441	      1.47561429	     -1.38522379	     -0.51174159	      0.14935122	      6.36599882	      2.02680559	      0.00000000	      0.00000000	      0.01745329
     11.73333300	     10.03099726	      0.08314103	     -0.09045163	      2.28846902	      1.17579592	      0.26265532	      0.03614703	      0.46118841	      0.10277754	     -0.15585048	      0.19392445	     -0.62772230	     -0.10750430	     -0.20410320	      0.42737779	      0.79376133	      0.31048545	     -0.25301851	     12.22068074	      1.00270089	      1.71278556	     -1.35538330	     -0.45427003	      0.28280633	      6.46890053	      2.09124066	      0.00000000	      0.00000000	      0.01745329
     11.76666700	     10.21126883	      0.08716645	     -0.06161335	      2.28297695	      1.17594720	      0.26164202	      0.05634623	      0.42494570	      0.07005777	     -0.12570450	      0.17478419	     -0.67662407	     -0.11865795	     -0.19910274	      0.42589610	      0.81815524	      0.32916503	     -0.25361846	     12.44810981	      0.90878592	      1.91653348	     -1.34295779	     -0.40418894	      0.35247745	      6.53313822	      2.15811087	      0.00000000	      0.00000000	      0.01745329
     11.80000000	     10.38492243	      0.08652017	     -0.02922351	      2.27706196	      1.17644911	      0.26123518	      0.07768202	      0.38222359	      0.04522629	     -0.11286380	      0.15479967	     -0.71996112	     -0.13391743	     -0.19368575	      0.41121649	      0.83376599	      0.33954092	     -0.25286697	     12.63651512	      0.79291085	      2.09683060	     -1.36159866	     -0.35814705	      0.40307640	      6.56139352	      2.20822057	      0.00000000	      0.00000000	      0.01745329
     11.83333300	     10.53868478	      0.08225626	     -0.00642374	      2.27183234	      1.17703086	      0.26053532	      0.09661047	      0.34482148	      0.03397200	     -0.10405404	      0.14724137	     -0.74948442	     -0.14896007	     -0.19206221	      0.39471596	      0.83798242	      0.33913905	     -0.25168002	     12.78500126	      0.64702051	      2.24793141	     -1.39430158	     -0.32888333	      0.42572468	      6.53742888	      2.25566000	      0.00000000	      0.00000000	      0.01745329
     11.86666700	     10.68371843	      0.07744046	      0.01323798	      2.26665926	      1.17784441	      0.26026818	      0.10889064	      0.31229883	      0.02962486	     -0.09875280	      0.14244021	     -0.77106199	     -0.16470257	     -0.19257806	      0.37383503	      0.82959870	      0.33163860	     -0.25294939	     12.90262165	      0.46915134	      2.38234106	     -1.42300932	     -0.31056159	      0.43504348	      6.49568496	      2.30491093	      0.00000000	      0.00000000	      0.01745329
     11.90000000	     10.77621811	      0.07485331	      0.02079852	      2.26292443	      1.17876913	      0.25946719	      0.12277543	      0.31080782	      0.03218611	     -0.10243336	      0.14286483	     -0.77664201	     -0.16806021	     -0.19817363	      0.35646029	      0.81880516	      0.32212533	     -0.24474364	     12.98895641	      0.29989441	      2.48975637	     -1.41087074	     -0.31826359	      0.41051059	      6.39841881	      2.37420715	      0.00000000	      0.00000000	      0.01745329
     11.93333300	     10.88955277	      0.06861820	      0.02924434	      2.25814918	      1.17952548	      0.25843507	      0.13250826	      0.29632734	      0.03018810	     -0.08924958	      0.14488384	     -0.77195484	     -0.17749747	     -0.20290461	      0.33277773	      0.78390662	      0.30132279	     -0.25213063	     13.04265681	      0.10094622	      2.60492458	     -1.35415393	     -0.34579473	      0.38412251	      6.30225440	      2.45504958	      0.00000000	      0.00000000	      0.01745329
     11.96666700	     10.96382138	      0.06444809	      0.03141331	      2.25392982	      1.18032545	      0.25759111	      0.14358156	      0.30024277	      0.02957752	     -0.07863365	      0.14608613	     -0.75873825	     -0.17852307	     -0.20799564	      0.30913910	      0.74834000	      0.27998082	     -0.25149908	     13.07183803	     -0.06250392	      2.71684777	     -1.23724496	     -0.39721437	      0.31694979	      6.11869934	      2.54843289	      0.00000000	      0.00000000	      0.01745329
     12.00000000	     11.02700666	      0.06566799	      0.02714509	      2.24955189	      1.18090122	      0.25609823	      0.14457363	      0.28531071	      0.02215318	     -0.05265709	      0.15081286	     -0.73124005	     -0.17288582	     -0.22232338	      0.28970249	      0.68719191	      0.25825201	     -0.25185583	     13.07275114	     -0.17806531	      2.84579837	     -1.06813300	     -0.47806961	      0.18540730	      5.79652378	      2.65244893	      0.00000000	      0.00000000	      0.01745329
     12.03333300	     11.10617007	      0.07119730	      0.01658196	      2.24468660	      1.18041816	      0.25471674	      0.12100414	      0.05983558	      0.01385827	     -0.01147779	      0.13096559	     -0.62565086	     -0.13698447	     -0.21486219	      0.24515057	      0.46729490	      0.20525863	     -0.27107293	     13.10982603	     -0.02561537	      2.66396426	     -0.74999456	     -0.55767306	     -0.28982313	      4.95847701	      2.73975099	      0.00000000	      0.00000000	      0.01745329
     12.06666700	     11.12216301	      0.07785757	      0.00406608	      2.24041834	      1.17814652	      0.25286120	      0.09810992	      0.09972817	      0.01535885	      0.01353094	      0.15356948	     -0.60118331	     -0.13191647	     -0.24832271	      0.25963910	      0.45560245	      0.20868422	     -0.28501786	     13.11473577	     -0.11365052	      2.75558556	     -0.60468793	     -0.64053030	     -0.42025034	      4.63363651	      2.60481668	      0.00000000	      0.00000000	      0.01745329
     12.10000000	     11.18478062	      0.08041178	     -0.00419064	      2.23634281	      1.17660062	      0.25216358	      0.07896740	      0.07701476	      0.04594485	      0.00801498	      0.15632431	     -0.57047129	     -0.12262158	     -0.25030892	      0.25957607	      0.41580083	      0.20138079	     -0.29142644	     13.11852370	     -0.15021239	      2.79554712	     -0.43363804	     -0.70130241	     -0.52952293	      4.47544850	      2.41562031	      0.00000000	      0.00000000	      0.01745329
     12.13333300	     11.22250390	      0.07075488	      0.00471573	      2.23321604	      1.17559755	      0.25248864	      0.08791040	      0.10969207	      0.05762939	     -0.02084473	      0.14834997	     -0.56227673	     -0.12929866	     -0.24746081	      0.24463795	      0.41577555	      0.18918896	     -0.30076575	     13.14681427	     -0.22485068	      2.79703579	     -0.38274945	     -0.75724106	     -0.53561975	      4.44199149	      2.23086928	      0.00000000	      0.00000000	      0.01745329
     12.16666700	     11.25621294	      0.06566530	      0.00912062	      2.23003896	      1.17475040	      0.25247915	      0.08777829	      0.13240280	      0.07260145	     -0.04515104	      0.14500225	     -0.55055042	     -0.13261094	     -0.24956235	      0.23507417	      0.40883068	      0.18033271	     -0.31009147	     13.15779364	     -0.28619279	      2.79831405	     -0.34349230	     -0.82071968	     -0.54639472	      4.43113275	      2.05757897	      0.00000000	      0.00000000	      0.01745329
     12.20000000	     11.28564441	      0.07368665	     -0.05577967	      2.22593617	      1.17414783	      0.24811248	      0.04980210	      0.16314664	      0.19367750	     -0.07080187	      0.20170933	     -0.39685653	     -0.09960804	     -0.27739526	      0.28250334	      0.27386034	      0.15965683	     -0.32183073	     13.14229608	     -0.37557471	      2.85191684	     -0.32384796	     -0.92877753	     -0.57473781	      4.50268867	      1.91330027	      0.00000000	      0.00000000	      0.01745329
     12.23333300	     11.31023360	      0.06934047	     -0.04616833	      2.22320590	      1.17383182	      0.24822137	      0.04775310	      0.18189518	      0.20044331	     -0.09857663	      0.19076729	     -0.39015021	     -0.10186340	     -0.27480270	      0.27230199	      0.27247372	      0.15253267	     -0.33458107	     13.13823735	     -0.41126951	      2.85266775	     -0.31731192	     -0.97653589	     -0.56928197	      4.51207203	      1.80198329	      0.00000000	      0.00000000	      0.01745329
     12.26666700	     11.34953089	      0.08175357	     -0.05932793	      2.22113100	      1.17365847	      0.24790725	      0.01423644	      0.19483373	      0.24271153	     -0.10954063	      0.19217188	     -0.36009079	     -0.08028881	     -0.27026087	      0.28100187	      0.24274129	      0.15762961	     -0.33605207	     13.11968497	     -0.48446653	      2.86271375	     -0.35489407	     -1.05666597	     -0.54949147	      4.57158616	      1.72032057	      0.00000000	      0.00000000	      0.01745329
     12.30000000	     11.35464077	      0.07120920	     -0.09178226	      2.21807865	      1.17373534	      0.24514541	      0.01114144	      0.23489794	      0.30065223	     -0.12108534	      0.22902037	     -0.26195888	     -0.07811917	     -0.28572730	      0.31129769	      0.19516114	      0.13695094	     -0.35772861	     13.11241571	     -0.55444765	      2.92337365	     -0.41500607	     -1.10235264	     -0.54003322	      4.62432714	      1.66285706	      0.00000000	      0.00000000	      0.01745329
     12.33333300	     11.38013374	      0.07406392	     -0.08695539	      2.21623524	      1.17382598	      0.24528829	      0.00098671	      0.24003225	      0.30895138	     -0.13608204	      0.22131537	     -0.24921583	     -0.07249098	     -0.28610242	      0.30207431	      0.18657075	      0.13564929	     -0.35663899	     13.09954970	     -0.57314309	      2.93310529	     -0.43596431	     -1.13039819	     -0.52455664	      4.64311162	      1.62588808	      0.00000000	      0.00000000	      0.01745329
     12.36666700	     11.40430141	      0.07416722	     -0.09595441	      2.21420201	      1.17371116	      0.24467574	     -0.00901397	      0.24568218	      0.33109085	     -0.13500365	      0.22534799	     -0.20426271	     -0.06565810	     -0.28274612	      0.30848954	      0.15937364	      0.12903515	     -0.36339289	     13.09012468	     -0.61631989	      2.97249278	     -0.49886161	     -1.16301905	     -0.51048811	      4.67601680	      1.61588955	      0.00000000	      0.00000000	      0.01745329
     12.40000000	     11.41315282	      0.07162611	     -0.09295453	      2.21183500	      1.17371330	      0.24403986	     -0.01060798	      0.25222591	      0.32975728	     -0.13936753	      0.22656558	     -0.19854598	     -0.06880606	     -0.28748941	      0.30561347	      0.15858109	      0.12366868	     -0.36820661	     13.08657075	     -0.60907673	      2.97644066	     -0.50754927	     -1.17316612	     -0.50902045	      4.68595947	      1.61547864	      0.00000000	      0.00000000	      0.01745329
     12.43333300	     11.43781678	      0.07001131	     -0.10352305	      2.21021770	      1.17367767	      0.24345601	     -0.01275430	      0.25346288	      0.34865617	     -0.13172489	      0.23127127	     -0.12514467	     -0.06010377	     -0.28644867	      0.31252642	      0.11924498	      0.11356713	     -0.37524011	     13.07528341	     -0.65224124	      3.04170618	     -0.56811228	     -1.19085956	     -0.49434903	      4.72554158	      1.61762053	      0.00000000	      0.00000000	      0.01745329
     12.46666700	     11.44550049	      0.07046838	     -0.10007287	      2.20886215	      1.17363922	      0.24330315	     -0.01523543	      0.25710306	      0.34772568	     -0.13818080	      0.23095656	     -0.11601498	     -0.05911072	     -0.29543184	      0.30894068	      0.11662701	      0.11168465	     -0.38004041	     13.07239731	     -0.64504198	      3.04909662	     -0.57055561	     -1.19341580	     -0.49296552	      4.73939727	      1.63192236	      0.00000000	      0.00000000	      0.01745329
     12.50000000	     11.45717480	      0.07147000	     -0.09922233	      2.20768303	      1.17374810	      0.24314328	     -0.01701435	      0.25534953	      0.34941393	     -0.13991934	      0.23118987	     -0.10266708	     -0.05719038	     -0.29921075	      0.30621637	      0.10928974	      0.10981612	     -0.38124707	     13.07010300	     -0.64454452	      3.05872877	     -0.57262953	     -1.19451825	     -0.48799863	      4.75484959	      1.65112844	      0.00000000	      0.00000000	      0.01745329
     12.53333300	     11.47245970	      0.07151776	     -0.09987217	      2.20661892	      1.17378671	      0.24281058	     -0.01606879	      0.25061657	      0.35116095	     -0.13899643	      0.23133345	     -0.08097867	     -0.05453481	     -0.29959046	      0.30599540	      0.09649948	      0.10654561	     -0.38301075	     13.06856056	     -0.65002105	      3.07213981	     -0.56768100	     -1.19465845	     -0.48113992	      4.77362491	      1.66868833	      0.00000000	      0.00000000	      0.01745329
     12.56666700	     11.47374672	      0.07259554	     -0.10046822	      2.20552447	      1.17359463	      0.24248286	     -0.01600839	      0.25079026	      0.34938803	     -0.14043808	      0.23287726	     -0.07975133	     -0.05444694	     -0.29883872	      0.30581125	      0.09595142	      0.10602689	     -0.38306768	     13.06985227	     -0.65070098	      3.07301052	     -0.56682971	     -1.19554489	     -0.48098819	      4.77457576	      1.66990129	      0.00000000	      0.00000000	      0.01745329
     12.60000000	     11.49932477	      0.07583383	     -0.10135967	      2.20444847	      1.17363562	      0.24189636	     -0.01836592	      0.22965182	      0.34078355	     -0.11446378	      0.22463521	      0.05726491	     -0.03451573	     -0.29621948	      0.30655080	      0.04077062	      0.09990727	     -0.39157327	     13.05812326	     -0.66102153	      3.13378095	     -0.52945462	     -1.20556835	     -0.48746654	      4.81766433	      1.69023589	      0.00000000	      0.00000000	      0.01745329
     12.63333300	     11.50616639	      0.07596917	     -0.10059051	      2.20442403	      1.17365167	      0.24167319	     -0.01367655	      0.22736661	      0.34121453	     -0.11944308	      0.22539594	      0.06068510	     -0.03347015	     -0.30051635	      0.30391931	      0.04022114	      0.10067810	     -0.38824116	     13.06151238	     -0.66869447	      3.13611216	     -0.51548883	     -1.19859007	     -0.47962824	      4.82612940	      1.69950148	      0.00000000	      0.00000000	      0.01745329
     12.66666700	     11.52073972	      0.07215034	     -0.10063304	      2.20280242	      1.17357099	      0.24184533	     -0.00908247	      0.21812590	      0.33994965	     -0.11583771	      0.22300861	      0.08405381	     -0.03796536	     -0.29474159	      0.30609959	      0.03635694	      0.09390581	     -0.39112921	     13.05770291	     -0.66944045	      3.14704075	     -0.46839017	     -1.20274907	     -0.46871678	      4.84274492	      1.71229207	      0.00000000	      0.00000000	      0.01745329
     12.70000000	     11.52547446	      0.07443775	     -0.09999065	      2.20304059	      1.17359565	      0.24143020	     -0.00668377	      0.21236735	      0.33913311	     -0.11944075	      0.22412527	      0.08896057	     -0.03443716	     -0.29823870	      0.30492815	      0.03341631	      0.09679340	     -0.39020761	     13.05929470	     -0.67457211	      3.15041760	     -0.45532636	     -1.19517170	     -0.46768000	      4.85280343	      1.71830689	      0.00000000	      0.00000000	      0.01745329
     12.73333300	     11.54245126	      0.07386234	     -0.10092953	      2.20201069	      1.17344676	      0.24155128	     -0.00571844	      0.19428384	      0.33642009	     -0.10936412	      0.22157149	      0.12144327	     -0.03379653	     -0.29238721	      0.30817922	      0.02288693	      0.09353954	     -0.39365145	     13.05491023	     -0.67257038	      3.16742592	     -0.40603122	     -1.20491107	     -0.46834313	      4.87235627	      1.72361127	      0.00000000	      0.00000000	      0.01745329
     12.76666700	     11.54211993	      0.07444087	     -0.10125512	      2.20179881	      1.17318929	      0.24099401	     -0.00399439	      0.19164397	      0.33329679	     -0.11211533	      0.22396669	      0.12278924	     -0.03401185	     -0.29242351	      0.30837963	      0.02221459	      0.09467737	     -0.39268036	     13.05237510	     -0.67465519	      3.16762276	     -0.40427991	     -1.20368585	     -0.46830865	      4.87473357	      1.72457480	      0.00000000	      0.00000000	      0.01745329
     12.80000000	     11.55607893	      0.07500409	     -0.09931032	      2.20176413	      1.17329360	      0.24107737	     -0.00191470	      0.17890909	      0.33215311	     -0.11271583	      0.22440882	      0.13465247	     -0.03264947	     -0.29955826	      0.30617499	      0.01654087	      0.09467674	     -0.38989064	     13.04595718	     -0.67605420	      3.17276561	     -0.39138799	     -1.20243291	     -0.46199985	      4.89331751	      1.73040401	      0.00000000	      0.00000000	      0.01745329
     12.83333300	     11.55582795	      0.07463552	     -0.10048458	      2.20184825	      1.17327793	      0.24063973	     -0.00005396	      0.17644060	      0.33017583	     -0.11230167	      0.22618404	      0.13621851	     -0.03315934	     -0.29800811	      0.30684136	      0.01588384	      0.09531772	     -0.38934949	     13.04057900	     -0.67566791	      3.17250263	     -0.39098036	     -1.20273876	     -0.46168428	      4.89448172	      1.73002078	      0.00000000	      0.00000000	      0.01745329
     12.86666700	     11.56036172	      0.07458599	     -0.10129580	      2.20110205	      1.17319074	      0.24043153	     -0.00127394	      0.17068734	      0.32640672	     -0.11083754	      0.22794000	      0.14065740	     -0.03479077	     -0.29643060	      0.30946789	      0.01384172	      0.09345259	     -0.38752807	     13.03017022	     -0.67348839	      3.17241911	     -0.39197831	     -1.20442248	     -0.45932013	      4.89950624	      1.72842667	      0.00000000	      0.00000000	      0.01745329
     12.90000000	     11.56241924	      0.07430941	     -0.10232554	      2.20136292	      1.17341796	      0.24041770	     -0.00127891	      0.16632901	      0.32598448	     -0.10775686	      0.22861749	      0.14299946	     -0.03589679	     -0.29587101	      0.30956962	      0.01255794	      0.09379462	     -0.38705982	     13.02341169	     -0.66941153	      3.17198298	     -0.39534769	     -1.20566422	     -0.45637582	      4.90291944	      1.72740410	      0.00000000	      0.00000000	      0.01745329
     12.93333300	     11.59595911	      0.07949886	     -0.10292258	      2.20131269	      1.17307871	      0.24051010	     -0.00635865	      0.13366202	      0.31966587	     -0.08854533	      0.22279781	      0.19799695	     -0.02590579	     -0.28451991	      0.31421580	     -0.00307250	      0.09775842	     -0.38991739	     13.00949235	     -0.69099342	      3.18485863	     -0.43541331	     -1.22102823	     -0.45422423	      4.92158699	      1.72155719	      0.00000000	      0.00000000	      0.01745329
     12.96666700	     11.59785854	      0.07804788	     -0.10318606	      2.20127642	      1.17307352	      0.24016915	     -0.00590090	      0.13236372	      0.31541855	     -0.08794292	      0.22490310	      0.20098035	     -0.02755364	     -0.28580564	      0.31508899	     -0.00255297	      0.09701648	     -0.38868779	     12.99957352	     -0.68321703	      3.18280601	     -0.44328974	     -1.22308142	     -0.45068490	      4.92543949	      1.71901271	      0.00000000	      0.00000000	      0.01745329
     13.00000000	     11.60955348	      0.08312628	     -0.09956301	      2.20205719	      1.17289424	      0.24034470	     -0.01208772	      0.12170889	      0.31050125	     -0.08910987	      0.22253086	      0.21199631	     -0.02104903	     -0.28711389	      0.31147757	     -0.00275701	      0.10353641	     -0.38825405	     12.98798175	     -0.68740052	      3.17595584	     -0.48885996	     -1.22881750	     -0.44041187	      4.92668431	      1.70996579	      0.00000000	      0.00000000	      0.01745329
     13.03333300	     11.61125713	      0.08132049	     -0.10177891	      2.20200206	      1.17302451	      0.24001392	     -0.01233782	      0.12036705	      0.30788788	     -0.08530887	      0.22483009	      0.21375252	     -0.02349682	     -0.28534666	      0.31419627	     -0.00226146	      0.10193506	     -0.38545172	     12.97984105	     -0.68011561	      3.17315520	     -0.49862250	     -1.23082219	     -0.43753348	      4.92698800	      1.71085048	      0.00000000	      0.00000000	      0.01745329
     13.06666700	     11.61499128	      0.08040788	     -0.10340016	      2.20198903	      1.17298044	      0.23977368	     -0.01392689	      0.11670747	      0.30514916	     -0.08254527	      0.22693839	      0.21513682	     -0.02492666	     -0.28372074	      0.31598442	     -0.00201048	      0.10152506	     -0.38308451	     12.97212633	     -0.67514190	      3.16900808	     -0.51663947	     -1.23504981	     -0.43366721	      4.92546675	      1.71042092	      0.00000000	      0.00000000	      0.01745329
     13.10000000	     11.61546015	      0.07981205	     -0.10441056	      2.20340956	      1.17325096	      0.24016018	     -0.01354747	      0.11602205	      0.30666449	     -0.07980186	      0.22685343	      0.21518369	     -0.02501730	     -0.28367868	      0.31496200	     -0.00197362	      0.10236273	     -0.38334572	     12.97047715	     -0.67214565	      3.16828502	     -0.52000699	     -1.23500319	     -0.43224949	      4.92546522	      1.71017529	      0.00000000	      0.00000000	      0.01745329
     13.13333300	     11.64046436	      0.08551054	     -0.10529485	      2.20390853	      1.17267969	      0.23944384	     -0.01681439	      0.09252588	      0.30703198	     -0.08328832	      0.22943724	      0.21276981	     -0.01874511	     -0.28045181	      0.31884108	      0.00003261	      0.11078830	     -0.38131592	     12.96911303	     -0.69253985	      3.14721144	     -0.60647322	     -1.23449090	     -0.41592668	      4.90905580	      1.69993874	      0.00000000	      0.00000000	      0.01745329
     13.16666700	     11.64086882	      0.08419920	     -0.10688401	      2.20480072	      1.17278263	      0.23962118	     -0.01640662	      0.09183441	      0.30748666	     -0.08106715	      0.23056307	      0.21291931	     -0.01994525	     -0.27976739	      0.31886597	      0.00068467	      0.11028298	     -0.38088322	     12.96801930	     -0.68944306	      3.14613255	     -0.60886404	     -1.23506018	     -0.41405434	      4.90873836	      1.70044844	      0.00000000	      0.00000000	      0.01745329
     13.20000000	     11.64152061	      0.08326874	     -0.10815907	      2.20589579	      1.17266632	      0.23962486	     -0.01678778	      0.09172301	      0.30699673	     -0.08075530	      0.23106132	      0.21286879	     -0.02015012	     -0.27944891	      0.31888893	      0.00085985	      0.11014319	     -0.38059930	     12.96806908	     -0.68881633	      3.14587909	     -0.60956296	     -1.23523721	     -0.41344015	      4.90834937	      1.70047222	      0.00000000	      0.00000000	      0.01745329
     13.23333300	     11.67120718	      0.07911614	     -0.11736248	      2.20580700	      1.17246534	      0.23852404	     -0.00706851	      0.07017663	      0.32096523	     -0.08574827	      0.24143671	      0.19739755	     -0.02565066	     -0.27523941	      0.33658837	      0.01797864	      0.11082166	     -0.38325200	     12.97820363	     -0.70466910	      3.11714694	     -0.64029157	     -1.22469686	     -0.38387728	      4.88069982	      1.69904182	      0.00000000	      0.00000000	      0.01745329
     13.26666700	     11.67129183	      0.07824541	     -0.11855451	      2.20684754	      1.17232528	      0.23854168	     -0.00736202	      0.06960598	      0.32039962	     -0.08607213	      0.24292068	      0.19722691	     -0.02593688	     -0.27439231	      0.33604022	      0.01858892	      0.11032936	     -0.38295399	     12.97879951	     -0.70480691	      3.11690702	     -0.63993999	     -1.22520777	     -0.38340368	      4.87995962	      1.69880790	      0.00000000	      0.00000000	      0.01745329
     13.30000000	     11.69259486	      0.07359759	     -0.13140067	      2.20693431	      1.17245509	      0.23813834	     -0.00187529	      0.05465098	      0.34551287	     -0.09991376	      0.25639550	      0.16914352	     -0.03348839	     -0.27096498	      0.35527587	      0.04915903	      0.11132492	     -0.38330669	     12.98731010	     -0.70225349	      3.08789168	     -0.61651570	     -1.22230586	     -0.35696909	      4.85352996	      1.69944838	      0.00000000	      0.00000000	      0.01745329
     13.33333300	     11.69498074	      0.07347287	     -0.13634370	      2.20839805	      1.17244905	      0.23753726	      0.00067393	      0.05232824	      0.34899671	     -0.09899413	      0.26142393	      0.16445880	     -0.03213766	     -0.26817356	      0.35699314	      0.05257449	      0.11343464	     -0.37669369	     12.99364265	     -0.70441453	      3.08636921	     -0.60951201	     -1.21640874	     -0.35240526	      4.84643452	      1.68878318	      0.00000000	      0.00000000	      0.01745329
     13.36666700	     11.71179940	      0.07022567	     -0.14542218	      2.20869090	      1.17233013	      0.23724919	      0.00280727	      0.04342153	      0.36570137	     -0.10901831	      0.27315332	      0.13927770	     -0.03735588	     -0.26827639	      0.36977712	      0.07115451	      0.11360413	     -0.37664253	     12.99524556	     -0.69932130	      3.07351130	     -0.57404176	     -1.21894909	     -0.32507490	      4.82958066	      1.68923259	      0.00000000	      0.00000000	      0.01745329
     13.40000000	     11.72244568	      0.06809462	     -0.15410978	      2.20975784	      1.17245759	      0.23667225	      0.00731093	      0.03841899	      0.37767319	     -0.11368281	      0.28322998	      0.12065714	     -0.03969950	     -0.26682106	      0.37706743	      0.08363777	      0.11463465	     -0.36919843	     13.00139683	     -0.69537723	      3.06961177	     -0.54331786	     -1.21479766	     -0.30608749	      4.81743309	      1.67738494	      0.00000000	      0.00000000	      0.01745329
     13.43333300	     11.73159623	      0.06841617	     -0.15902542	      2.21221662	      1.17268127	      0.23589765	      0.01142496	      0.03656463	      0.38537984	     -0.11609143	      0.28899149	      0.10959384	     -0.03674528	     -0.26659444	      0.38039227	      0.08897592	      0.11871552	     -0.36773979	     13.01051270	     -0.69365856	      3.07040135	     -0.51482945	     -1.20422876	     -0.28884157	      4.81469618	      1.66787118	      0.00000000	      0.00000000	      0.01745329
     13.46666700	     11.75065162	      0.06353250	     -0.16779991	      2.21277513	      1.17251146	      0.23560006	      0.01661420	      0.03146827	      0.39704550	     -0.11793411	      0.30042486	      0.09111962	     -0.04258893	     -0.26636557	      0.38881912	      0.10190824	      0.11578566	     -0.36267653	     13.01489239	     -0.68196735	      3.07315104	     -0.45667980	     -1.20786214	     -0.25337466	      4.80832561	      1.66061018	      0.00000000	      0.00000000	      0.01745329
     13.50000000	     11.76596822	      0.06307348	     -0.17456791	      2.21457331	      1.17282504	      0.23493157	      0.01807948	      0.02930900	      0.41016850	     -0.12520889	      0.30817848	      0.06830555	     -0.04296574	     -0.26567845	      0.39711315	      0.11648639	      0.11967338	     -0.36277573	     13.01987090	     -0.65990806	      3.08103441	     -0.40158929	     -1.20458390	     -0.21969369	      4.81091725	      1.65624743	      0.00000000	      0.00000000	      0.01745329
     13.53333300	     11.77826611	      0.06757684	     -0.18471035	      2.21628550	      1.17315732	      0.23428977	      0.00628235	      0.02873074	      0.44419466	     -0.17125210	      0.32452118	     -0.01422053	     -0.04460898	     -0.26270067	      0.41706919	      0.17026833	      0.13634049	     -0.36647152	     13.00955329	     -0.60387549	      3.12064855	     -0.31789787	     -1.21460243	     -0.17639243	      4.79396294	      1.65756266	      0.00000000	      0.00000000	      0.01745329
     13.56666700	     11.80047843	      0.06193208	     -0.19033490	      2.21757048	      1.17319346	      0.23426578	      0.01277886	      0.02859713	      0.44907770	     -0.16878194	      0.33556804	     -0.02629506	     -0.05046750	     -0.27140263	      0.41510846	      0.17772536	      0.13026573	     -0.35112431	     13.01343176	     -0.58831450	      3.13049922	     -0.29658468	     -1.21639827	     -0.13522548	      4.81303306	      1.64778853	      0.00000000	      0.00000000	      0.01745329
     13.60000000	     11.82098350	      0.06294549	     -0.19656704	      2.21950444	      1.17345135	      0.23366981	      0.00237578	      0.04364865	      0.45930146	     -0.17307222	      0.34211375	     -0.07094525	     -0.05098849	     -0.26260920	      0.42482593	      0.20196644	      0.13697976	     -0.35114785	     13.00016918	     -0.56127488	      3.16193950	     -0.24791738	     -1.22644189	     -0.05659725	      4.82937554	      1.64613006	      0.00000000	      0.00000000	      0.01745329
     13.63333300	     11.84018947	      0.06190065	     -0.19665085	      2.22121655	      1.17363538	      0.23404457	     -0.00804673	      0.05061356	      0.45567888	     -0.17488275	      0.34689586	     -0.08329372	     -0.05347607	     -0.27061808	      0.42152188	      0.21051670	      0.13641123	     -0.34630358	     12.98503332	     -0.52466823	      3.16979788	     -0.25164751	     -1.23857235	     -0.00901485	      4.86798941	      1.66572846	      0.00000000	      0.00000000	      0.01745329
     13.66666700	     11.86962032	      0.06963694	     -0.19214714	      2.22439732	      1.17415206	      0.23359816	     -0.03498475	      0.08115821	      0.45077524	     -0.17499730	      0.34154996	     -0.12780259	     -0.04592546	     -0.26552846	      0.41657370	      0.23638985	      0.15075040	     -0.33408778	     12.94661087	     -0.49898182	      3.19206582	     -0.24874542	     -1.25383371	      0.11610311	      4.91308818	      1.65825166	      0.00000000	      0.00000000	      0.01745329
     13.70000000	     11.87241402	      0.06619864	     -0.19498838	      2.22660131	      1.17459046	      0.23422816	     -0.06537084	      0.14909774	      0.46187286	     -0.19212095	      0.36297262	     -0.27396448	     -0.06944772	     -0.27739827	      0.42254696	      0.31501045	      0.15886420	     -0.32335929	     12.88343429	     -0.48202650	      3.30925477	     -0.33120297	     -1.27938502	      0.25825428	      4.96021757	      1.65605776	      0.00000000	      0.00000000	      0.01745329
     13.73333300	     11.91055258	      0.08246208	     -0.18197137	      2.23009397	      1.17534602	      0.23418717	     -0.10940893	      0.17443530	      0.43933883	     -0.18343679	      0.34344356	     -0.29219440	     -0.04929649	     -0.27601534	      0.40927992	      0.31406105	      0.17647864	     -0.31284975	     12.83044039	     -0.43994834	      3.29769577	     -0.39908776	     -1.30440502	      0.38520501	      5.03278148	      1.65530113	      0.00000000	      0.00000000	      0.01745329
     13.76666700	     11.93992698	      0.08809885	     -0.17016829	      2.23292315	      1.17524162	      0.23552042	     -0.15505377	      0.23416239	      0.41716135	     -0.16733205	      0.32728847	     -0.32149635	     -0.04571955	     -0.26651752	      0.39229851	      0.33217237	      0.18196678	     -0.29901229	     12.77201568	     -0.43494664	      3.25229148	     -0.56893064	     -1.33732960	      0.56327247	      5.09664693	      1.63372266	      0.00000000	      0.00000000	      0.01745329
     13.80000000	     11.97179131	      0.09818713	     -0.16033491	      2.23728484	      1.17596261	      0.23563013	     -0.19475828	      0.28237501	      0.40950815	     -0.16942292	      0.31545496	     -0.34895592	     -0.03560161	     -0.27133328	      0.37968537	      0.34837132	      0.19565238	     -0.28321936	     12.73481478	     -0.40747161	      3.18760146	     -0.77777413	     -1.35718638	      0.70862211	      5.18788730	      1.60723174	      0.00000000	      0.00000000	      0.01745329
     13.83333300	     12.00677030	      0.10042660	     -0.15709201	      2.24053672	      1.17618317	      0.23617837	     -0.22891380	      0.32715628	      0.40600655	     -0.16373019	      0.31089551	     -0.37678391	     -0.03435979	     -0.26754970	      0.37480320	      0.36835604	      0.20036930	     -0.27358457	     12.71318690	     -0.37484707	      3.11446710	     -1.01202159	     -1.37571901	      0.85596534	      5.26978120	      1.58810048	      0.00000000	      0.00000000	      0.01745329
     13.86666700	     12.04197651	      0.09227263	     -0.15688355	      2.24369108	      1.17640525	      0.23751242	     -0.25591997	      0.37970819	      0.41280046	     -0.15671156	      0.31761872	     -0.42284803	     -0.05014677	     -0.26688048	      0.38051632	      0.41393449	      0.20014113	     -0.27905322	     12.69313470	     -0.32856136	      3.06891503	     -1.22553573	     -1.37038896	      1.01469414	      5.36862919	      1.55900091	      0.00000000	      0.00000000	      0.01745329
     13.90000000	     12.08664239	      0.10008507	     -0.15238495	      2.24769911	      1.17728986	      0.23848676	     -0.29276041	      0.40704317	      0.41115188	     -0.15624750	      0.30798395	     -0.45756377	     -0.04185203	     -0.26006549	      0.37413201	      0.44067069	      0.21012462	     -0.25908272	     12.65345018	     -0.24402363	      3.05814890	     -1.41214862	     -1.37450460	      1.13852914	      5.45933852	      1.54807533	      0.00000000	      0.00000000	      0.01745329
     13.93333300	     12.13996782	      0.10349590	     -0.14102265	      2.25261701	      1.17798137	      0.24041217	     -0.32118522	      0.43985957	      0.40871887	     -0.16717342	      0.29213445	     -0.50953914	     -0.04221942	     -0.25304744	      0.36877603	      0.48392450	      0.22150614	     -0.25109470	     12.58998672	     -0.15036458	      3.08503593	     -1.59235369	     -1.35285813	      1.26945054	      5.56056942	      1.51603289	      0.00000000	      0.00000000	      0.01745329
     13.96666700	     12.18774930	      0.11351794	     -0.12734424	      2.25813675	      1.17877051	      0.24211242	     -0.34257167	      0.46368496	      0.38024636	     -0.13597356	      0.28825731	     -0.70849241	     -0.06082228	     -0.25882158	      0.41248551	      0.66212360	      0.28200596	     -0.24379244	     12.50611506	     -0.05108142	      3.08726812	     -1.75321948	     -1.12819025	      1.34016313	      5.83465756	      1.53086311	      0.00000000	      0.00000000	      0.01745329
     14.00000000	     12.27574253	      0.11152407	     -0.11473473	      2.26301804	      1.17944560	      0.24443067	     -0.32466250	      0.43091124	      0.38922860	     -0.19684232	      0.27007154	     -0.69836888	     -0.05880370	     -0.25534439	      0.39200404	      0.67172441	      0.27449021	     -0.22563207	     12.42391851	      0.13645233	      2.98894382	     -1.88672945	     -1.00054807	      1.37204900	      5.98424694	      1.56479778	      0.00000000	      0.00000000	      0.01745329
     14.03333300	     12.36021888	      0.10142148	     -0.09821356	      2.26862847	      1.17885190	      0.24597841	     -0.27790552	      0.39357927	      0.38644827	     -0.24857648	      0.26153282	     -0.73358189	     -0.07505898	     -0.25420981	      0.37756049	      0.72198596	      0.27358074	     -0.21301231	     12.34204032	      0.36663219	      2.75877472	     -1.98774619	     -0.78659639	      1.34321788	      6.15797832	      1.64960496	      0.00000000	      0.00000000	      0.01745329
     14.06666700	     12.47107471	      0.08968460	     -0.05831955	      2.27455092	      1.17671317	      0.24488376	     -0.21907176	      0.39161485	      0.27469755	     -0.15656219	      0.21986497	     -0.80913069	     -0.08832592	     -0.23247977	      0.39403935	      0.80697202	      0.31570381	     -0.24582824	     12.29870292	      0.55511515	      2.47403176	     -2.07537436	     -0.22126089	      1.24296717	      6.61237410	      1.70871588	      0.00000000	      0.00000000	      0.01745329
     14.10000000	     12.54229575	      0.06493212	     -0.03347240	      2.28059661	      1.17500842	      0.24495725	     -0.15068690	      0.41642926	      0.23332398	     -0.17051602	      0.21349467	     -0.81409002	     -0.11842104	     -0.23083471	      0.36285831	      0.84741127	      0.30278686	     -0.24591821	     12.19376779	      0.82165939	      2.13740671	     -2.03418615	     -0.02627080	      1.14689747	      6.68061054	      1.78285206	      0.00000000	      0.00000000	      0.01745329
     14.13333300	     12.67218806	      0.04211126	      0.01255941	      2.28634998	      1.17352922	      0.24661998	     -0.07697324	      0.40920736	      0.12295149	     -0.14400251	      0.18983507	     -0.84864942	     -0.15655716	     -0.22633732	      0.31919629	      0.90426791	      0.29503186	     -0.23987437	     12.07043211	      1.03070115	      1.89468315	     -1.96186036	      0.17628765	      1.03278592	      6.72960857	      1.84297665	      0.00000000	      0.00000000	      0.01745329
     14.16666700	     12.80987306	      0.02094289	      0.07512184	      2.29297837	      1.17264351	      0.24855769	     -0.00129370	      0.39399530	     -0.04322821	     -0.06011164	      0.16139252	     -0.90490611	     -0.20858205	     -0.22338433	      0.26898542	      0.95505182	      0.29831703	     -0.24744607	     12.00895212	      1.18335326	      1.79495933	     -1.90232504	      0.33237309	      0.87597459	      6.72400370	      1.91038492	      0.00000000	      0.00000000	      0.01745329
     14.20000000	     12.90650517	      0.02913732	      0.17441915	      2.30110358	      1.17475517	      0.24898304	      0.06165972	      0.40559309	     -0.32677407	      0.14213461	      0.10501248	     -1.06184313	     -0.25978215	     -0.22287419	      0.17927946	      0.99630009	      0.32021223	     -0.21324672	     12.12053811	      1.28557900	      1.90417479	     -1.88201342	      0.42142660	      0.65996400	      6.63355882	      1.99606375	      0.00000000	      0.00000000	      0.01745329
     14.23333300	     13.04485296	     -0.00239124	      0.19494539	      2.30639762	      1.17541053	      0.25119163	      0.11559308	      0.33891803	     -0.38317509	      0.14075426	      0.13517294	     -1.04638606	     -0.32473820	     -0.23108059	      0.13003173	      1.03935898	      0.28270369	     -0.19954224	     12.25924507	      1.42154528	      2.06957262	     -1.86761095	      0.49253961	      0.48916652	      6.50915505	      2.11110000	      0.00000000	      0.00000000	      0.01745329
     14.26666700	     13.10874373	     -0.00233922	      0.19543329	      2.30998954	      1.17533246	      0.25230328	      0.13381544	      0.32824178	     -0.39292101	      0.07930596	      0.13486714	     -1.06234951	     -0.32497918	     -0.23151290	      0.12647804	      1.02849067	      0.28460025	     -0.19341340	     12.23627028	      1.55111976	      2.13242628	     -1.83767888	      0.55258572	      0.32649986	      6.31706505	      2.22581571	      0.00000000	      0.00000000	      0.01745329
     14.30000000	     13.32281528	     -0.01528352	      0.17222780	      2.31315279	      1.17573820	      0.25728011	      0.10552714	      0.28442073	     -0.43064342	      0.24742906	      0.31128552	     -1.16939367	     -0.49016982	     -0.24378592	      0.04200065	      0.72694203	      0.16066306	     -0.20749666	     10.68452751	      1.86455204	      0.64786554	     -1.95540761	      0.62044459	      0.06449040	      6.10504795	      2.19907909	      0.00000000	      0.00000000	      0.01745329
     14.33333300	     13.44756534	     -0.02378064	      0.14981108	      2.31751384	      1.17557344	      0.26128037	      0.10159647	      0.23660091	     -0.43455400	      0.29866466	      0.31631273	     -1.12298887	     -0.47879922	     -0.26415024	      0.05429701	      0.71471289	      0.14880271	     -0.20405429	     10.76848744	      1.98437920	      0.81030170	     -1.96441803	      0.65327128	     -0.14587148	      5.80561292	      2.19455188	      0.00000000	      0.00000000	      0.01745329
     14.36666700	     13.60647492	     -0.03159671	      0.13073942	      2.32161059	      1.17480663	      0.26621484	      0.09609590	      0.15585392	     -0.42773221	      0.30632607	      0.30824014	     -1.07460632	     -0.45951493	     -0.27069827	      0.07012195	      0.65282328	      0.13598990	     -0.22290514	     10.84444240	      2.11255909	      0.96380027	     -1.96621966	      0.66065833	     -0.31255765	      5.55012986	      2.11672698	      0.00000000	      0.00000000	      0.01745329
     14.40000000	     13.72522117	     -0.03211178	      0.10938548	      2.32605980	      1.17423819	      0.27132150	      0.09585795	      0.14003374	     -0.41209988	      0.31596713	      0.30758082	     -1.04424253	     -0.44206716	     -0.27459553	      0.09353889	      0.59925728	      0.13294145	     -0.24665672	     10.84463993	      2.28447744	      1.02700932	     -1.96911177	      0.64327125	     -0.44730291	      5.36129590	      1.95141703	      0.00000000	      0.00000000	      0.01745329
     14.43333300	     13.90687064	     -0.03293027	      0.04451980	      2.33055844	      1.17264658	      0.27940991	      0.08127679	      0.02148435	     -0.32521200	      0.31839691	      0.30391310	     -0.92554164	     -0.37743451	     -0.29162493	      0.16237983	      0.43616545	      0.11348746	     -0.29480440	     10.77089695	      2.39183588	      0.98735385	     -1.94615164	      0.60970916	     -0.58240841	      5.17363020	      1.72239263	      0.00000000	      0.00000000	      0.01745329
     14.46666700	     13.97643035	     -0.02202991	      0.04038565	      2.33494757	      1.17267918	      0.28269587	      0.07966111	      0.03320386	     -0.32041327	      0.30719186	      0.29306255	     -0.91502133	     -0.36244968	     -0.30156587	      0.16350783	      0.41256895	      0.12152282	     -0.30126892	     10.74609825	      2.52809249	      0.97825400	     -1.92047200	      0.51186640	     -0.64657568	      5.09242717	      1.41946010	      0.00000000	      0.00000000	      0.01745329
     14.50000000	     14.05714692	     -0.01282281	      0.02641693	      2.33970957	      1.17246168	      0.28716181	      0.07646502	      0.03303257	     -0.30301652	      0.31225337	      0.28976838	     -0.88540276	     -0.34367703	     -0.31368264	      0.17684891	      0.37968943	      0.12493992	     -0.31635680	     10.70218177	      2.66510901	      0.92406576	     -1.87630350	      0.36711364	     -0.68276119	      5.02863734	      1.08381928	      0.00000000	      0.00000000	      0.01745329
     14.53333300	     14.20994796	     -0.00432077	     -0.09586553	      2.34628831	      1.17028464	      0.29775441	      0.07223589	     -0.03552287	     -0.05526815	      0.19797121	      0.30971899	     -0.62791307	     -0.23535641	     -0.31450737	      0.32341064	      0.28244945	      0.11928917	     -0.37641990	     10.64813399	      2.78965554	      0.85731176	     -1.82240528	      0.16824925	     -0.70013133	      5.05422600	      0.73883077	      0.00000000	      0.00000000	      0.01745329
     14.56666700	     14.27064304	      0.01441808	     -0.10825631	      2.35205479	      1.16913440	      0.30146978	      0.04246684	     -0.00388121	     -0.02070803	      0.18337832	      0.31922811	     -0.61788151	     -0.22341783	     -0.33288975	      0.34100661	      0.27785836	      0.13289200	     -0.39413645	     10.60342886	      2.95111264	      0.79182093	     -1.79699211	     -0.03093938	     -0.68394175	      5.01177769	      0.48641574	      0.00000000	      0.00000000	      0.01745329
     14.60000000	     14.33169440	      0.03304020	     -0.21658706	      2.35770048	      1.16896842	      0.30870553	      0.00706440	      0.02581816	      0.22840017	      0.02681109	      0.39786434	     -0.48740163	     -0.17535428	     -0.34553422	      0.45620048	      0.24270486	      0.14065695	     -0.41307601	     10.56406724	      3.10007342	      0.76404887	     -1.78580022	     -0.19013004	     -0.64032196	      4.97142242	      0.35490053	      0.00000000	      0.00000000	      0.01745329
     14.63333300	     14.38090010	      0.05083856	     -0.23701597	      2.36302305	      1.16827518	      0.31196984	     -0.02949179	      0.04565406	      0.28407670	     -0.00838209	      0.41772811	     -0.48264926	     -0.16451040	     -0.35797164	      0.47758195	      0.23497117	      0.15045807	     -0.42344920	     10.51266781	      3.24120799	      0.72787187	     -1.81002361	     -0.32809472	     -0.61085124	      4.95582146	      0.25300341	      0.00000000	      0.00000000	      0.01745329
     14.66666700	     14.41288971	      0.06288892	     -0.27032422	      2.36749160	      1.16836914	      0.31572638	     -0.05934483	      0.07099638	      0.35729852	     -0.04213671	      0.44549284	     -0.44746435	     -0.14954814	     -0.36532523	      0.50895775	      0.21927097	      0.15338892	     -0.43289362	     10.46638230	      3.38270539	      0.69533188	     -1.86654843	     -0.42937020	     -0.58362022	      4.94227553	      0.19804159	      0.00000000	      0.00000000	      0.01745329
     14.70000000	     14.44379839	      0.07207015	     -0.30310757	      2.37149583	      1.16886904	      0.31981992	     -0.08087675	      0.08474184	      0.42795156	     -0.07772762	      0.47285815	     -0.39828715	     -0.13405254	     -0.37157333	      0.53806973	      0.20008021	      0.15241377	     -0.43965470	     10.42770369	      3.51645850	      0.66818271	     -1.93288909	     -0.50108311	     -0.55051918	      4.93204922	      0.16082684	      0.00000000	      0.00000000	      0.01745329
     14.73333300	     14.48104890	      0.08142008	     -0.31310571	      2.37510612	      1.16863568	      0.32223147	     -0.08888144	      0.07720247	      0.46295953	     -0.10403023	      0.48586513	     -0.37075560	     -0.12713796	     -0.39078017	      0.53948833	      0.18693028	      0.15205919	     -0.43654285	     10.39433402	      3.62392938	      0.64908776	     -2.01893881	     -0.53806671	     -0.52182437	      4.93039716	      0.15509237	      0.00000000	      0.00000000	      0.01745329
     14.76666700	     14.50413590	      0.08701562	     -0.34090322	      2.37892747	      1.16944943	      0.32632220	     -0.09712510	      0.08113322	      0.51785618	     -0.12843106	      0.50570635	     -0.30361454	     -0.11068235	     -0.38927675	      0.56509911	      0.16707157	      0.14720050	     -0.44358924	     10.37517907	      3.73947049	      0.61092255	     -2.09665952	     -0.58096403	     -0.49027454	      4.92899162	      0.11918395	      0.00000000	      0.00000000	      0.01745329
     14.80000000	     14.53020036	      0.09508921	     -0.34318464	      2.38188983	      1.16922254	      0.32921366	     -0.09511609	      0.06825548	      0.53074809	     -0.14147558	      0.51148659	     -0.28283033	     -0.10389921	     -0.40372675	      0.56033500	      0.15654719	      0.14716952	     -0.43790876	     10.36211372	      3.80891858	      0.59279580	     -2.18190368	     -0.58822889	     -0.46836178	      4.93116329	      0.12221718	      0.00000000	      0.00000000	      0.01745329
     14.83333300	     14.55678781	      0.10349983	     -0.34939226	      2.38473486	      1.16930400	      0.33203877	     -0.09542438	      0.05927637	      0.54850298	     -0.15200727	      0.51609794	     -0.24831626	     -0.09262803	     -0.40879543	      0.56171654	      0.14002629	      0.14703816	     -0.43788853	     10.36162783	      3.88541116	      0.56672966	     -2.24792917	     -0.60132086	     -0.44135293	      4.93556795	      0.11499515	      0.00000000	      0.00000000	      0.01745329
     14.86666700	     14.57930642	      0.10981361	     -0.36594567	      2.38824568	      1.17018253	      0.33491035	     -0.09755345	      0.04783052	      0.58056709	     -0.15928721	      0.52251905	     -0.13833954	     -0.06982014	     -0.40806401	      0.57271921	      0.10618496	      0.13977338	     -0.44138851	     10.39306847	      3.95267078	      0.47356963	     -2.28915803	     -0.62373779	     -0.42322776	      4.94872552	      0.08671136	      0.00000000	      0.00000000	      0.01745329
     14.90000000	     14.60036455	      0.11738317	     -0.36282271	      2.39083603	      1.16998173	      0.33761067	     -0.09698641	      0.03760326	      0.57603375	     -0.15684173	      0.52490350	     -0.12986993	     -0.06447986	     -0.42033558	      0.56354165	      0.09935981	      0.14083277	     -0.43285985	     10.40457842	      3.98893741	      0.46014494	     -2.33489975	     -0.62164774	     -0.40392325	      4.95284387	      0.09607901	      0.00000000	      0.00000000	      0.01745329
     14.93333300	     14.62495737	      0.12774471	     -0.36156176	      2.39307896	      1.17004373	      0.33945162	     -0.10198528	      0.02610334	      0.57086584	     -0.13738495	      0.51899629	     -0.06786452	     -0.04612629	     -0.42265887	      0.55701553	      0.06737044	      0.13960844	     -0.43690070	     10.43845903	      4.03742615	      0.40104548	     -2.36345953	     -0.63308995	     -0.39289217	      4.96639425	      0.08828963	      0.00000000	      0.00000000	      0.01745329
     14.96666700	     14.64575448	      0.13536641	     -0.35883579	      2.39623704	      1.16983848	      0.34211141	     -0.10513298	      0.01475115	      0.55017226	     -0.10344140	      0.51909723	     -0.01159239	     -0.03328169	     -0.43240531	      0.54692666	      0.03942850	      0.13611524	     -0.42952626	     10.48153406	      4.07011267	      0.33133939	     -2.39212701	     -0.64146451	     -0.38985199	      4.98553842	      0.08620931	      0.00000000	      0.00000000	      0.01745329
     15.00000000	     14.66173976	      0.14166103	     -0.35700386	      2.39838649	      1.16984176	      0.34443877	     -0.10881569	      0.01195964	      0.54683141	     -0.09996760	      0.52237727	     -0.01055875	     -0.02974405	     -0.44230098	      0.53971766	      0.03410216	      0.13708848	     -0.42223597	     10.49866233	      4.08965704	      0.33430800	     -2.41427088	     -0.64141604	     -0.37271010	      4.98789111	      0.08945335	      0.00000000	      0.00000000	      0.01745329
     15.03333300	     14.67931209	      0.14896591	     -0.35605652	      2.40091762	      1.16984220	      0.34652338	     -0.11556869	      0.00861764	      0.54245807	     -0.09086998	      0.52532260	     -0.00050361	     -0.02433391	     -0.45024147	      0.53389387	      0.02144846	      0.13707757	     -0.41749905	     10.51515772	      4.11269009	      0.33743421	     -2.43890596	     -0.64670456	     -0.35752574	      4.98984987	      0.08951796	      0.00000000	      0.00000000	      0.01745329
     15.06666700	     14.69688747	      0.15797304	     -0.35502804	      2.40328292	      1.16967244	      0.34895135	     -0.12396525	      0.00502276	      0.53356752	     -0.07631894	      0.52893762	      0.02135819	     -0.01444323	     -0.45882456	      0.52745447	     -0.00145664	      0.13761586	     -0.41315878	     10.53714343	      4.13909286	      0.34306571	     -2.45900552	     -0.65439578	     -0.34534916	      4.99101204	      0.08373729	      0.00000000	      0.00000000	      0.01745329
     15.10000000	     14.71153903	      0.16705866	     -0.35071052	      2.40600465	      1.16947147	      0.35129379	     -0.13661742	      0.00194958	      0.50349423	     -0.02755348	      0.52758867	      0.09526345	      0.00547293	     -0.46625856	      0.51363468	     -0.06457429	      0.13126906	     -0.41449595	     10.56252060	      4.16775493	      0.33798197	     -2.46156175	     -0.67421267	     -0.34737454	      4.98888955	      0.06218844	      0.00000000	      0.00000000	      0.01745329
     15.13333300	     14.72718498	      0.17403139	     -0.34712007	      2.40816430	      1.16930055	      0.35346277	     -0.14290931	     -0.00080518	      0.49603941	     -0.02239733	      0.52920243	      0.10033771	      0.01084733	     -0.47453885	      0.50510914	     -0.07593823	      0.13227463	     -0.40882316	     10.58444530	      4.18573010	      0.34597380	     -2.47282184	     -0.67541259	     -0.33430152	      4.98821307	      0.06405118	      0.00000000	      0.00000000	      0.01745329
     15.16666700	     14.74335370	      0.18242579	     -0.34315198	      2.41120197	      1.16911942	      0.35557085	     -0.15557640	     -0.00244440	      0.46861980	      0.02217144	      0.53116206	      0.14932678	      0.02558664	     -0.48261994	      0.49449786	     -0.12667392	      0.12673183	     -0.40938849	     10.60860080	      4.22259691	      0.35314976	     -2.47007871	     -0.69112045	     -0.33356614	      4.98071793	      0.05361422	      0.00000000	      0.00000000	      0.01745329
     15.20000000	     14.75683062	      0.19001220	     -0.33803707	      2.41277928	      1.16885220	      0.35787246	     -0.16199839	     -0.00406390	      0.45992129	      0.02526538	      0.53135375	      0.15392023	      0.03266506	     -0.49109991	      0.48365811	     -0.13959772	      0.12982334	     -0.40665433	     10.63519669	      4.23711647	      0.36530958	     -2.47087923	     -0.69113741	     -0.32053262	      4.97872035	      0.05385330	      0.00000000	      0.00000000	      0.01745329
