# Supplementary material for: Simulation of Human Movement in Zero Gravity
Source: Sensors (Basel). 2024 Mar 9;24(6):1770. doi: 10.3390/s24061770 (PMC10976247; doi:10.3390/s24061770)
Supplement: Supplementary file 1 [file sensors-24-01770-s001.zip › supplementary/motion_data/5 GodanArms/motion.trc]

PathFileType	4	(X/Y/Z)	sample.trc
DataRate	CameraRate	NumFrames	NumMarkers	Units	OrigDataRate	OrigDataStartFrame	OrigNumFrames
0.033333333333333333	0.033333333333333333	457	32	m	0.033333333333333333	1	457
Frame#	Time	PELVIS			SPINE_NAVEL			SPINE_CHEST			NECK			CLAVICLE_LEFT			SHOULDER_LEFT			ELBOW_LEFT			WRIST_LEFT			HAND_LEFT			HANDTIP_LEFT			THUMB_LEFT			CLAVICLE_RIGHT			SHOULDER_RIGHT			ELBOW_RIGHT			WRIST_RIGHT			HAND_RIGHT
		X1	Y1	Z1	X2	Y2	Z2	X3	Y3	Z3	X4	Y4	Z4	X5	Y5	Z5	X6	Y6	Z6	X7	Y7	Z7	X8	Y8	Z8	X9	Y9	Z9	X10	Y10	Z10	X11	Y11	Z11	X12	Y12	Z12	X13	Y13	Z13	X14	Y14	Z14	X15	Y15	Z15	X16	Y16	Z16
1	0	2.220919652593376	1.185058635313919	0.2844749452120017	2.208472807092537	1.362704139660455	0.2842112910204198	2.206137585444767	1.504650451049535	0.2944041323222605	2.214680175242822	1.720197533729427	0.3158194764972038	2.189185632680862	1.682201272308185	0.3349068383682527	2.074877214849131	1.650991298139542	0.4133938586484032	2.06262514730105	1.376140807341565	0.4436562520002047	2.001838628963154	1.172942285072926	0.3580993769304971	2.030166791962992	1.081487586949912	0.3678743165040385	2.084114525552105	1.002046817391583	0.3198200306120736	2.063267101218881	1.05636328747609	0.3149411608298054	2.238699280203176	1.686708220040146	0.2957231296105341	2.327137230165816	1.664624123440447	0.2035443747346565	2.432253411877519	1.410560748744126	0.1826630628851958	2.349636299209798	1.209378973898331	0.1041982940625183	2.269010888177438	1.158604805731833	0.07313058240899689
2	0.03333300000000072	2.221328548388407	1.185061202405488	0.2844851881937916	2.208772755950799	1.362707537166683	0.2842409609793768	2.206367516004152	1.504654206605603	0.2943472713593965	2.215040432318483	1.720202178048988	0.3157514331826971	2.189501065105666	1.682216298917632	0.3347926005083657	2.07549907238704	1.651044256310051	0.4134048929556743	2.063005570366245	1.376164189777941	0.4434347977939743	2.001691947891641	1.172847328592855	0.3574225741360995	2.02821114478384	1.081638463498807	0.3615633173505219	2.084689468362193	1.001743039463949	0.3202148347278393	2.059727355525841	1.055478141443184	0.3155230147091982	2.239054878903132	1.68670162043849	0.295596778323209	2.327458022656736	1.664640421111358	0.2030084449322759	2.429641723151259	1.40938554837426	0.1806031748241157	2.353260172419153	1.206071858994975	0.1011197367365977	2.270707672804694	1.157107844563591	0.07608304725003243
3	0.0666670000000007	2.221737353611489	1.185063769574181	0.2844954630100925	2.209072673287862	1.362710934774937	0.2842706394501565	2.206597480549719	1.50465796227443	0.2942904126549402	2.21540063740143	1.720206822507956	0.3156834251383232	2.189816457641937	1.682231325978051	0.3346784189982224	2.076121163783073	1.651097199223498	0.4134153862801487	2.063384326602205	1.376187495574139	0.4432000053066024	2.001553812813512	1.172737794612585	0.3567826092450147	2.026279661515763	1.081778878784967	0.3553656002435988	2.085265738498292	1.001445810872003	0.3206302983520484	2.056278004484943	1.054611650054133	0.316118268466429	2.239410452585511	1.686695020638912	0.2954704223202483	2.32777922609451	1.66465671927581	0.2024729721542366	2.427033410609289	1.408215426564	0.1785475203994507	2.356776295069519	1.202797578232111	0.09807956686992463	2.272336470507911	1.155657749842358	0.07896243860321098
4	0.1000000000000005	2.222145858514917	1.185066336666159	0.2845058209109871	2.209372459864341	1.362714332281535	0.2843003373720262	2.20682749317675	1.504661717830839	0.2942335663457128	2.215760653635201	1.720211466827803	0.3156155220111594	2.190131699248406	1.682246352588137	0.3345644064144629	2.076743503276435	1.651150101061451	0.4134244062148306	2.063758897579119	1.376211032398974	0.4429401151866173	2.001429529911105	1.172600305285781	0.356224724155339	2.024403668927443	1.081901634363089	0.3494703212364726	2.085786912106815	1.001151490067716	0.321077829506747	2.052976555883415	1.053781944624488	0.3167010151641203	2.239765905257343	1.686688421037515	0.2953440678047087	2.328100991323377	1.664673016963922	0.2019387045696314	2.424441484090777	1.407061060005918	0.1765055612274239	2.360016305438271	1.199614069417993	0.09513571759664166	2.27381725918877	1.154282847244884	0.08161841216577204
5	0.1333330000000004	2.222553813657257	1.185068903758715	0.2845163367300156	2.209671990441359	1.362717729788664	0.2843300734824797	2.207057570761798	1.50466547338774	0.2941767401055947	2.216120300349566	1.720216111148072	0.3155478129101404	2.190446646920524	1.682261379199158	0.3344507077410308	2.077365858363989	1.651202935263381	0.4134304308833702	2.064126443165348	1.376235607095168	0.4426452774630829	2.001317989106362	1.172428049810163	0.3557765096728578	2.022621917043049	1.082007517903304	0.3441358092171974	2.086146182459323	1.000846514202484	0.3215532436668997	2.049862531721058	1.05301220967751	0.3172309034331961	2.240121101852611	1.686681821436495	0.295217708049377	2.328422807839609	1.664689314676465	0.2014064168180849	2.421900340273622	1.405941506679803	0.1745014070567127	2.362823922603868	1.196601062138678	0.09239907133252356	2.275105314254564	1.153015196988843	0.08383999052425752
6	0.1666670000000003	2.222960906884986	1.185071470929229	0.2845271027985962	2.209971074402235	1.362721127398585	0.2843598705171652	2.207287670575895	1.504669229058119	0.2941199432487482	2.216479310080335	1.720220755608375	0.3154804105235383	2.190761087222286	1.682276406262538	0.3343375080385979	2.077987698354057	1.651255668602677	0.4134322905228618	2.064484265423519	1.376262299724935	0.4423144598879867	2.001208678028561	1.1722236253173	0.355459338988832	2.020978494878854	1.082105657543553	0.3396057989365334	2.086261687241158	1.000530171649789	0.322001212108706	2.046971251315635	1.052328415798257	0.3176722850943697	2.240475807077768	1.686675221638113	0.2950913343152562	2.328743236733653	1.664705612916597	0.2008769416689175	2.41946522120776	1.404880585163916	0.1725683208338051	2.365072269154686	1.193850087766172	0.08997945360778704	2.2761398432748	1.151893676643963	0.08541813436821019
7	0.2000000000000002	2.223366754943297	1.185074038024114	0.2845382284400649	2.210269451694722	1.362724524907861	0.2843897511710103	2.207517682696864	1.504672984617034	0.2940631895890681	2.216837334061274	1.720225399930397	0.3154134574151742	2.191074729597031	1.682291432877443	0.3342250375879143	2.078608354027969	1.651308256730487	0.4134292780914785	2.064830324414428	1.376292327127498	0.4419558159397302	2.001088502795667	1.171997739445802	0.355283873943698	2.01951398981488	1.082212411779252	0.3359843596896197	2.086160405716319	1.000235662107346	0.3223847606030787	2.044353542245833	1.051764951727488	0.3180072325241904	2.240829707817215	1.686668622038657	0.2949649470255096	2.329060860700544	1.664721910725	0.2003513211615078	2.417204659296864	1.40390371745739	0.1707363784204008	2.366704043160643	1.191455642200441	0.08791121352178487	2.276859492346598	1.150945556103601	0.08628342078295877
8	0.233333	2.22377098885343	1.185076605120901	0.2845498399305864	2.210566859070166	1.362727922418904	0.2844197422423992	2.207747484420609	1.504676740177625	0.2940064861194919	2.217194020634376	1.720230044253892	0.3153471124546891	2.191387269514685	1.682306459495606	0.3341135455457924	2.079227117180902	1.651360657907637	0.4134210266773806	2.065163239417032	1.376327134017863	0.4415790351772615	2.000949409512013	1.171763162229464	0.3552499455543631	2.018246687765807	1.082346339677553	0.3332244009057754	2.085886087899632	0.9999919908860256	0.3226977865842651	2.042028706313088	1.051348110701393	0.3182284171386983	2.241182504653521	1.68666202244051	0.2948385329065955	2.329375279112588	1.664738208615986	0.1998309776133889	2.415187905723154	1.403034958311374	0.1690392016051746	2.367760740031943	1.189503590351801	0.08616242362543707	2.277276999349465	1.150203124865813	0.08651976392551405
9	0.266667	2.224173201645902	1.185079172297194	0.284562076725163	2.210863002063147	1.362731320034203	0.2844498710146671	2.207976923257536	1.504680495853107	0.2939498371433124	2.217549014652323	1.720234688718683	0.315281554587817	2.191698380907458	1.682321486568918	0.3340033073849291	2.079843462764225	1.651412828542454	0.4134078625881565	2.065482875631138	1.376368269699862	0.4411958337521715	2.000791718545778	1.171533102339525	0.3553563596188854	2.017176544130808	1.082524825385717	0.3312086808653386	2.085474293980812	0.9998157845980281	0.3229620598818355	2.039980832119071	1.051092284028512	0.3183340382295775	2.241533915902066	1.68665542264612	0.2947120758563238	2.329687237312316	1.664754507109448	0.1993176475044368	2.413469191029022	1.402289733742121	0.1675055383648726	2.36835267792672	1.188036026891696	0.08467255577721976	2.277469524050532	1.149691980440568	0.08628621195940918
10	0.3000000000000007	2.224572894844365	1.185081739399616	0.2845750858837113	2.211157510309078	1.36273471755053	0.2844801614336855	2.208205772637001	1.504684251418759	0.2938932485088942	2.217901895522115	1.720239333046668	0.3152169832898917	2.192007671768311	1.682336513197003	0.3338946278543802	2.080456852805075	1.651464714925443	0.4133910356980491	2.065790058014277	1.376416982429426	0.4408189477378676	2.000619607259902	1.171319531831144	0.3555970736248704	2.016296723243376	1.08276069856451	0.3298137123797976	2.084957804314373	0.9997115358443079	0.3232211666048665	2.038166936936605	1.051000875122762	0.3183174633847242	2.241883593933994	1.686648823051958	0.2945855675049145	2.329997801100228	1.66477080526229	0.1988132130015948	2.41206803107269	1.401670316633002	0.1661489546395995	2.368587364832146	1.187035485101959	0.08337095670045618	2.277507198866027	1.149400726264006	0.08574980471893381
11	0.3333330000000005	2.224969539185567	1.185084306505898	0.2845890201941025	2.21144997214032	1.362738115070502	0.2845106386198969	2.20843374655495	1.504688006987932	0.2938367169615381	2.218252197677187	1.720243977377802	0.3151535999871506	2.192314714021217	1.682351539832041	0.3337878120120889	2.081066521025394	1.651516261706363	0.4133724233429676	2.066086337753786	1.376474060788335	0.4404597519291335	2.000437783654042	1.17113282633429	0.3559505640407095	2.015594839781962	1.083062106609447	0.3289139902159803	2.084361162130498	0.9996748748898069	0.3235296310994077	2.036532555660597	1.051067718925607	0.318171498772103	2.242231122449524	1.686642223460586	0.2944589836269573	2.330307619454353	1.664787103602228	0.1983194436849439	2.4109710590848	1.401168438130597	0.1649705532605414	2.368545853070583	1.186440217904273	0.08219799323952597	2.277430298957272	1.149289266614608	0.08506186144680901
12	0.3666670000000005	2.225362532299646	1.185086873693838	0.2846040295862675	2.211739918388701	1.36274151269681	0.2845413247510778	2.208660501531043	1.504691762674057	0.2937802346540807	2.218599426758692	1.720248621852113	0.3150916128842789	2.192619048078472	1.682366566926363	0.3336831743856923	2.081671664683235	1.651567406149528	0.4133537582350662	2.066374054994113	1.376539749338969	0.4401249162971267	2.000252352184656	1.17097997912151	0.3563836206223988	2.015050868000519	1.083427935713193	0.3283776220440577	2.083700822172521	0.9996913286968259	0.3239342785990466	2.035034211886414	1.051278178559027	0.3179470311731212	2.242576047042934	1.686635623674628	0.2943322952503913	2.330616953423753	1.664803402661683	0.1978377491561444	2.410145409439387	1.400769493918133	0.1639584748245609	2.368309305391969	1.186158285847672	0.08111040192603798	2.277271932894405	1.149302839582671	0.0843173413812501
13	0.4000000000000004	2.225751159775908	1.18508944081026	0.2846202600534629	2.2120267987565	1.362744910226434	0.2845722366005642	2.208885620447889	1.504695518252629	0.293723794569138	2.218943029470025	1.720253266191708	0.3150312450297512	2.192920158549996	1.682381593580047	0.3335810549595187	2.08227136272709	1.651618072597454	0.4133368332220306	2.066656395006127	1.376613644634866	0.4398181144939275	2.000073239125831	1.170864867302067	0.3568486237049825	2.014638916789221	1.083845084308738	0.3280707724782406	2.082979951443024	0.9997324159980646	0.3244487730566767	2.033651088028795	1.051605148367561	0.3176909990291847	2.242917843246343	1.686629024090739	0.294205480395951	2.330925433014944	1.66481970151153	0.1973692406498955	2.409547749380262	1.400456613730795	0.1630938379513421	2.367974503617639	1.186084257717267	0.08010109047102727	2.277078090229911	1.149383920222067	0.08356536907092486
14	0.4333330000000002	2.22613467360188	1.185092007933103	0.2846378582398512	2.212310037219437	1.362748307762204	0.2846033913840029	2.209108654668177	1.504699273837226	0.2936673805463348	2.219282444219107	1.720257910536757	0.3149727238473878	2.193217524284895	1.682396620245731	0.3334818036508971	2.082864609484172	1.651668181377869	0.41332379340085	2.066937249868706	1.376694667227651	0.4395421594756451	1.99991560357464	1.170787541562724	0.3572913596342297	2.014331832506085	1.084288359084609	0.3278656568073236	2.082191290096471	0.9997557767962603	0.3250445172992601	2.032387576993894	1.052008860828661	0.3174308511170716	2.243255960949738	1.68662242451167	0.2940785013813685	2.331231791321613	1.664836000695377	0.1969146702399354	2.409131726808571	1.400214215743271	0.1623573758799097	2.367656595763222	1.186113135943521	0.07922387378692829	2.276909973268622	1.149478975767656	0.0828409480431216
15	0.4666670000000002	2.226512307338593	1.185094575140379	0.2846569754190016	2.212589033295591	1.362751705407029	0.2846348043366618	2.209329125342241	1.504703029541504	0.2936109720253296	2.219617073302033	1.720262555027509	0.3149162800960313	2.193510598685889	1.682411647376217	0.3333857812746265	2.083450453551936	1.651717646215547	0.4133174234223972	2.067220779200343	1.376781272392829	0.4393016349818874	1.999799662835016	1.170741566002553	0.3576938154711569	2.014113417447688	1.084730471616471	0.3276527300003559	2.081315682991371	0.9997128773714529	0.3256615146138394	2.031265603656872	1.052447698989311	0.3171877956448581	2.243589799002517	1.686615824740241	0.2939513153687238	2.331533722973474	1.664852300763373	0.1964743398791029	2.408856277360646	1.400032158371111	0.1617259101353385	2.367433977200962	1.186168615900232	0.07856432822439413	2.276789869082648	1.149556421812594	0.08220107601068732
16	0.5	2.226883247163804	1.185097142279123	0.284677765179588	2.212863139389663	1.362755102958103	0.2846664842148215	2.209546505112412	1.504706785141188	0.2935545471576291	2.219946267668948	1.720267199386285	0.3148621316342302	2.193798788459763	1.682426674072044	0.3332933274850787	2.084027900346698	1.651766374308728	0.4133198515188968	2.067510622759825	1.376871983286123	0.439101075404802	1.999743919119706	1.170720338712061	0.3580509644949741	2.013991718072834	1.085153558643098	0.3273976423647527	2.080318776862413	0.9995585977633139	0.3262354415942463	2.030320178670247	1.052897770830442	0.3169772643652556	2.243918701176601	1.686609225173297	0.2938238836564828	2.331829364443053	1.664868600802928	0.1960484984501257	2.408684386742765	1.399899729811713	0.1611567666809408	2.367282522974117	1.186219532903354	0.07806167932095727	2.276688100481914	1.149601929589514	0.08165158312100247
17	0.5333330000000007	2.227246705193278	1.185099709427489	0.2847003835256929	2.213131708949148	1.362758500518474	0.2846984377493118	2.209760248440329	1.50471054075008	0.2934980715356683	2.220269389710173	1.720271843753473	0.3148104748953783	2.194081506589158	1.682441700786318	0.3332047433923162	2.084595907457651	1.651814274498389	0.413332424242018	2.067809445991392	1.376965367147527	0.4389428130730599	1.99976021971328	1.170717348949784	0.3583641154630423	2.013978142641569	1.085546448187548	0.3271008451666895	2.079133762932365	0.9992505828714412	0.3267396034479601	2.029572848080235	1.053350879550773	0.3168058341932375	2.244242016392339	1.68660262561378	0.2936961489071377	2.332117518222824	1.664884901373193	0.195637416971948	2.40858394654427	1.399805645208634	0.1606172126619481	2.36716493253121	1.186250142606583	0.07764227166551979	2.276584150396186	1.149611696828028	0.08118365898800389
18	0.5666670000000007	2.227601879417089	1.185102276663701	0.2847249859559835	2.213394066931358	1.362761898191262	0.2847306664581102	2.209969767298293	1.504714296482059	0.2934415030254196	2.220585778885196	1.720276488269529	0.314761491357734	2.194358143929344	1.682456727972293	0.3331203031197384	2.085153256643883	1.651861252483192	0.4133558141595063	2.068118862698977	1.377059980858306	0.4388273627548962	1.99985388166603	1.170726111799895	0.3586383202110956	2.014083771264802	1.085901857784985	0.3267887817526205	2.077676758879853	0.9987518607792396	0.3271784343284419	2.029036304952274	1.053810642656911	0.3166769814885511	2.244559060119878	1.686596025864693	0.2935680466611441	2.332397458402144	1.664901203038623	0.1952414546632033	2.408528525307221	1.399739178803766	0.1600932062461561	2.367054446067474	1.186251940037381	0.0772651340284069	2.276475203527775	1.149593307875815	0.08079507154150782
19	0.6000000000000005	2.227947925291288	1.18510484383501	0.2847517229571779	2.213649495670785	1.362765295773875	0.284763163011498	2.210174424931219	1.504718052113071	0.293384796272961	2.220894737095368	1.720281132656985	0.314715344943007	2.194628056109976	1.68247175473096	0.3330402513991584	2.085698646310409	1.65190720873836	0.4133898813422102	2.068439989764278	1.377154518477765	0.438754513798182	2.000025967094934	1.170742093786677	0.3588811747208785	2.014325106955743	1.086217575674923	0.326510688011101	2.075887443512833	0.9980428114739841	0.3275696868241275	2.028728505691978	1.054290569672463	0.316598946615945	2.244869102580728	1.686589426323067	0.2934395160844037	2.332668851158632	1.664917504902216	0.1948608612027065	2.408498642829904	1.399691035253678	0.1595791550058712	2.366930192633496	1.186220385115557	0.0769062942132393	2.276360619481372	1.149560585332072	0.08048695063106587
20	0.6333330000000004	2.228284026480981	1.185107411019787	0.2847807447994858	2.213897297095399	1.362768693369581	0.2847959173949982	2.210373590950039	1.504721807757151	0.2933278928229184	2.221195587391711	1.720285777056443	0.3146721779313529	2.19489061804558	1.682486781515886	0.3329647977587931	2.086230805934444	1.651952048024568	0.4134342239340731	2.06877364856732	1.377247899128632	0.4387273923269253	2.000272596012451	1.170764831221901	0.3591051467921381	2.014721348105524	1.086498387740688	0.3262978650380255	2.073761559404951	0.9971344806785256	0.327945176555361	2.028669354044531	1.05481188865345	0.3165646409909045	2.245171430957583	1.686582826792036	0.2933104774945025	2.332931499022495	1.664933807540264	0.1944956618087189	2.408483835783864	1.399655145786079	0.1590732970685932	2.366789179218248	1.186148726443568	0.07657863068743799	2.276241610836711	1.149523990637384	0.08024725905831812
21	0.6666670000000003	2.228609355593056	1.185109978296482	0.2848122000628777	2.214136766355725	1.362772091081726	0.2848289142344162	2.210566621251281	1.504725563528416	0.2932707264399145	2.221487636294435	1.720290421608587	0.3146321188566781	2.195145193806086	1.682501808780806	0.3328941306447706	2.086748305852499	1.651995674993167	0.4134883423620007	2.069120035256412	1.377339227755006	0.4387534826223141	2.000583202009323	1.170798414529573	0.3593221827342606	2.015289792758118	1.086755032463813	0.3261532850447229	2.071376552051734	0.9960755855844963	0.3283363812832293	2.028881364827676	1.055401055984352	0.3165482580566825	2.245465308924282	1.686576227074805	0.2931808442818045	2.333185141792928	1.664950111535481	0.1941457972574763	2.408482767862449	1.399629418669351	0.1585791979569901	2.366645603296863	1.186030573742346	0.07633409238879015	2.276121945505394	1.149492457638548	0.08005016316798295
22	0.7000000000000002	2.228923041485196	1.18511254551257	0.2848462329386137	2.214367167133793	1.362775488707945	0.2848621300147107	2.2107528349878	1.50472931920305	0.2932132285304218	2.221770141575117	1.720295066036172	0.3145952891134781	2.195391109884923	1.682516835627185	0.3328284292514292	2.087249332733252	1.65203799029684	0.4135515511223373	2.069478242657627	1.377427734686253	0.4388436076892352	2.000939192105552	1.170850997624781	0.3595348653242253	2.016035052678435	1.087001223271704	0.326057229301273	2.068895896609597	0.9949516583467168	0.3287679283184442	2.029368677036862	1.05608360015882	0.316510238107539	2.245749940533435	1.68656962756861	0.2930505351597722	2.333429366585732	1.664966416009489	0.1938113348665149	2.408502913408006	1.399615842408255	0.1581089592747477	2.366517105989804	1.185873914408603	0.07623471368782408	2.276009649220674	1.149491629379766	0.07987070703645058
23	0.733333	2.229224241767453	1.185115112746655	0.2848829860661043	2.214587787062705	1.362778886351743	0.2848955389800357	2.210931551667234	1.504733074895336	0.2931553178326347	2.222042379573312	1.720299710480039	0.3145617967888271	2.195627710861394	1.682531862509087	0.3327678534808232	2.087731775005623	1.652078897623611	0.4136224487292416	2.069846359081194	1.377512652890015	0.4390083149370062	2.001319686014084	1.170930297283974	0.3597437899967401	2.016936787927621	1.087245521133334	0.3260206636627062	2.066544539654626	0.9938668922010535	0.3293234496216094	2.030051938488704	1.056866851369746	0.3163995886736611	2.24602453973173	1.6865630280768	0.2929194509961291	2.33366371539273	1.664982721556202	0.1934925054602536	2.408563041961754	1.399617391114236	0.157690861860117	2.366430069586558	1.185708194036149	0.07631774265973779	2.275921662825995	1.14958555456694	0.07969527021027054
24	0.766667	2.229512144446716	1.185117680077422	0.284922588599912	2.214797946810794	1.362782284116707	0.2849291093919442	2.211102102061513	1.504736830719643	0.2930969058702729	2.222303660074077	1.720304355081107	0.3145317390124155	2.195854367242327	1.682546889880744	0.3327125522933777	2.08819356654663	1.652118299111827	0.4136991301065466	2.070221866855967	1.377593093159175	0.4392538209412618	2.001705464348209	1.171039214874223	0.359958096198073	2.017963861888891	1.087492358715654	0.326069662397102	2.064578946077401	0.9929215606468729	0.3300622503044476	2.030835615148991	1.057748739179575	0.3161701583690041	2.246288356374464	1.686556428402797	0.2927874861711667	2.333887595553902	1.664999028773096	0.1931895131608274	2.408684814039955	1.399633821484033	0.1573458696815214	2.366379228445378	1.185559765039848	0.07657685728095961	2.275838518925935	1.149805314292903	0.07951606268832241
25	0.8000000000000007	2.229785968135791	1.185120247352584	0.2849651499021027	2.21499700561503	1.362785681800713	0.2849628000394247	2.211263835611974	1.504740586452411	0.2930379020321724	2.222553319119667	1.720308999562379	0.3145051969629153	2.196070468824668	1.682561916844134	0.3326626571186627	2.088632786644834	1.652156094601415	0.4137787580507309	2.070602085441263	1.377668275428757	0.4395796023107708	2.002082222978982	1.171176962697219	0.3601906395970124	2.019079079713596	1.087744734998023	0.3262260067241742	2.063261122109156	0.9922084411060319	0.3309719881942892	2.031631099724641	1.05871994116891	0.3157767609256673	2.246540677041363	1.68654982894406	0.2926545398349895	2.334100566852055	1.665015336794186	0.1929024849763118	2.408899911402265	1.399662995600412	0.1570917167436214	2.366379066561509	1.185453020740651	0.07699090848314991	2.275776601413138	1.150165783485615	0.07934115598946125
26	0.8333330000000005	2.230045025962708	1.185122814650989	0.2850107662272958	2.215184406303288	1.362789079507515	0.2849965661667561	2.211416164126612	1.504744342208184	0.2929782033943027	2.222790773676032	1.720313644064944	0.3144822318172625	2.196275475849856	1.682576943853838	0.3326182781816694	2.089047932306728	1.652192186513996	0.4138582303988509	2.070984868333849	1.37773729667299	0.439980308105679	2.002440749512254	1.171338684053194	0.3604574762311403	2.020241054106364	1.088001457877258	0.3265101381172308	2.062724215943228	0.9917926702056902	0.331958428049079	2.032359549324445	1.059757519351869	0.3151834025121584	2.246780877467704	1.686543229504164	0.2925204922508693	2.334301801395413	1.665031646224466	0.1926312069647942	2.409236183627687	1.399698575169596	0.1569287304915346	2.366468699605807	1.185392986928672	0.07751259284590825	2.275789718297507	1.150670152014539	0.07917107191213953
27	0.8666670000000005	2.230288709881943	1.185125382051566	0.2850595170415239	2.215359663192934	1.362792477340947	0.2850303561045827	2.211558572064223	1.50474809810159	0.2929177004475381	2.223015489528492	1.720318288729974	0.3144628912474047	2.196468896608842	1.682591971364611	0.3325795167906913	2.089437923468323	1.652226475830233	0.4139348574366793	2.071368849392867	1.377799097689443	0.4404480569128866	2.002777230193467	1.171516432740972	0.3607806355899575	2.021405591917846	1.088255269775152	0.3269695245485605	2.062908257806793	0.9917060697662989	0.3328482136785088	2.032960820052439	1.060817746831449	0.3143987259832742	2.247008397807594	1.686536629886764	0.2923852170949345	2.334490344089493	1.665047957673463	0.1923753568572725	2.409693061492284	1.399727415131777	0.1568389047642319	2.366648831333692	1.185352283717373	0.07806952513779278	2.275893736305264	1.151276655450643	0.07899442816465505
28	0.9000000000000004	2.230516478326688	1.185127949402261	0.2851114612134124	2.215522350075476	1.362795875099124	0.2850641086306702	2.211690606841916	1.504751853909317	0.2928562832391255	2.223226954483789	1.720322933280709	0.3144472230413666	2.196650265957498	1.68260699847892	0.3325464872598822	2.089801932628073	1.65225885760242	0.4140070680106546	2.071752503234977	1.377852308406776	0.4409714133336193	2.003091200385001	1.171696910764721	0.3611861019260706	2.022519698120173	1.088490192259923	0.3276645047713159	2.063555956464075	0.9919484320524654	0.3333936903816217	2.033399437541434	1.061835110522635	0.3134825519778039	2.247222716605616	1.686530030489537	0.2922485954105227	2.334665638165974	1.665064270290596	0.1921349944987012	2.41023385012152	1.399734708855674	0.1568061321747805	2.366886295898937	1.185291265449237	0.07862308174445101	2.276081229400155	1.151863926808188	0.07886301746064814
29	0.9333330000000002	2.230727885252609	1.185130516782157	0.285166643242647	2.215672114171253	1.362799272886034	0.2850977581336944	2.211811886031411	1.504755609746153	0.2927938298750334	2.223424704332011	1.720327577858472	0.314435266522635	2.196819171450574	1.682622025651832	0.3325193023546649	2.090139295969876	1.652289227864006	0.4140742575976556	2.072133786319752	1.377895381875965	0.4415354950147442	2.003383096306356	1.171862705985358	0.3617023328664076	2.023537420981139	1.088685620864998	0.3286364883251878	2.06425749744111	0.9925005375358478	0.3333905713326332	2.033693462935015	1.06275002626491	0.3125409700614895	2.247423363910599	1.686523431116279	0.2921104906475649	2.334827321371278	1.665080584701854	0.1919103813320139	2.410787116271132	1.399706880152704	0.1568112560685126	2.367090165787996	1.18516541342919	0.07915706847690032	2.276273805097057	1.152253525442485	0.07886740328124725
30	0.9666670000000002	2.230922567664904	1.185133084270424	0.2852250844166746	2.215808670124956	1.362802670805751	0.2851312299624767	2.211922100953899	1.504759365726975	0.2927302108024835	2.223608330125554	1.720332222604671	0.3144270389826816	2.196975253558677	1.682637053338581	0.3324980510352157	2.090449640177246	1.65231748279868	0.4141354600536566	2.072510347670511	1.377926933845519	0.4421216097743358	2.003658963304739	1.171996148845744	0.3623384289782214	2.024430054943498	1.088821554001036	0.3298653838005158	2.06456887484482	0.9933365563388595	0.3327057793246549	2.033896921931684	1.06351924465866	0.3117368069412099	2.247609940338843	1.68651683157086	0.2919707589343916	2.334975795125936	1.665096901541277	0.1917018031791335	2.411301354521102	1.39963732097575	0.1568368748180871	2.367206759118193	1.184955778656459	0.0796589448874057	2.276430058626671	1.152350830568394	0.07905389592264805
31	1	2.231100230279036	1.185135651715239	0.2852867761751608	2.215931792538967	1.362806068656621	0.2851644371724235	2.212021013572455	1.50476312162871	0.2926652945806605	2.223777473093151	1.720336867242773	0.3144225341524243	2.197118199785408	1.682652080642105	0.3324827967807995	2.090732878062347	1.652343517803073	0.4141891417569235	2.072879373222322	1.377945915762548	0.4427075417254456	2.003929319989376	1.172081586120223	0.363074125380229	2.025183725670103	1.088882104036495	0.3312602042078831	2.064073265175688	0.9944307452111253	0.3312562127009851	2.034072792730924	1.06411548423726	0.3112689381215111	2.247782114977563	1.68651023225117	0.2918292617872777	2.335112377096316	1.665113219982155	0.1915096130880002	2.411756138196711	1.399528159396985	0.1568704604083347	2.367237889439411	1.184680782360583	0.08010916270986311	2.27656660202123	1.152175869007943	0.0794081714612826
32	1.033333000000001	2.2312606593994	1.185138219195931	0.2853516934965363	2.216041332747468	1.362809466542877	0.2851972872278411	2.212108466940958	1.5047668775664	0.2925989364586005	2.223931851956781	1.720341511914339	0.3144217222939319	2.197247770008387	1.682667108017966	0.3324735779659503	2.090989163690426	1.652367233207136	0.4142335815694776	2.073237834743327	1.377951708127412	0.4432744670306588	2.004204758602397	1.172109389823447	0.3638604013132459	2.025809961994368	1.088861928540339	0.3327124313603326	2.062551367252234	0.9957764058247744	0.3289286226723034	2.034239661016843	1.064530159238597	0.3112339521944605	2.247939645345467	1.686503632961224	0.2916858411598178	2.335238863608128	1.665129540673283	0.1913340854281848	2.412152300306411	1.399388617129095	0.1569005914785864	2.367212512746404	1.184387874642584	0.08047454033225585	2.276726050562151	1.151825194839274	0.07987462504034477
33	1.066667000000001	2.231403665192281	1.1851407867919	0.2854197960373758	2.216137186583491	1.362812864568824	0.2852296804768488	2.212184352153209	1.504770633655162	0.2925309843789845	2.224071234381476	1.720346156761006	0.3144245538126422	2.197363775124672	1.682682135921879	0.332470417793865	2.091218648880223	1.652388529316577	0.4142670882096786	2.073583094016275	1.377943964950741	0.4438113102517812	2.004494495923475	1.172075933905945	0.3646397518241757	2.026334677164443	1.088762702016525	0.3341214492148751	2.060031886578799	0.9973770789699519	0.3256252647123222	2.034401053595726	1.064764118057614	0.3116497446099806	2.248082332991297	1.686497033505103	0.2915403320599446	2.335356414869187	1.665145864267161	0.1911752252974492	2.41249149519518	1.39922786481068	0.1569100135735365	2.367142122324494	1.184117382860803	0.08071880188071663	2.276919212852948	1.151379495587942	0.08041054585445163
34	1.100000000000001	2.231529071591921	1.185143354351536	0.2854910215798901	2.216219278778607	1.36281626253302	0.2852615077635079	2.212248582591793	1.504774389672145	0.2924612857513574	2.2241954253773	1.720350801506447	0.3144309645856471	2.197466065599586	1.682697163457212	0.3324733348136558	2.09142122495427	1.65240730669919	0.4142881324419561	2.073912452202556	1.377922699440915	0.4443093322017572	2.004802894757076	1.171978908130074	0.3653742299992413	2.026774377776691	1.088588220583564	0.3354007446811804	2.056797259290112	0.9992297043372802	0.3213721252187632	2.034549427565171	1.064819165104514	0.312479818073259	2.248210003619159	1.686490434280887	0.2913925767302887	2.335465548809587	1.665162189949659	0.1910329731781197	2.412772559579061	1.399052329181818	0.1568914984291499	2.367002052126179	1.183895824051566	0.08081866013205118	2.277108413208082	1.150899841549141	0.08098973554801334
35	1.133333	2.23163675186475	1.185145921954374	0.2855652979609944	2.216287583621874	1.362819660539906	0.2852926561480671	2.212301106659539	1.504778145732609	0.2923896752281256	2.22430429256312	1.720355446292432	0.3144408753927507	2.197554552893636	1.682712191079962	0.3324823412001974	2.091596545951225	1.65242347132296	0.4142953875728682	2.074223421557244	1.377888360902015	0.444760668030269	2.005131455794677	1.171816659935452	0.3660449513909339	2.027136905110813	1.08834374490402	0.3364625193082067	2.053350277156741	1.001300833190384	0.3163697327454899	2.034666917526794	1.064698227777602	0.3136189850428275	2.248322531494605	1.686483835092777	0.2912423984669186	2.335566206097363	1.665178518378539	0.1909071763590089	2.412990594317364	1.398866239074003	0.156849970529364	2.366744555638175	1.183736387124007	0.0807668416054787	2.277224085084205	1.150434539065202	0.08158308330009853
36	1.166667	2.23172664073975	1.185148489680023	0.285642537344702	2.216342131746833	1.362823058694	0.2853230053741332	2.212341916567421	1.504781901951896	0.2923159802604049	2.224397771967746	1.720360091260809	0.3144541860034124	2.197629212633821	1.682727219246286	0.3324974348247794	2.091744283121288	1.652436934016175	0.4142876669042974	2.074514388965092	1.377842049874507	0.4451598434792625	2.005482862575494	1.171591468359105	0.3666455175514421	2.027439408056654	1.088037678866791	0.3372652656201826	2.050163252451803	1.003491657335409	0.3110025143153358	2.034729224153949	1.064413359758202	0.3148995246615099	2.248419851951659	1.686477235745046	0.2910896137674621	2.335657981171119	1.665194850215328	0.1907974524631001	2.413136953204317	1.398672811781294	0.1567932018501665	2.366328206281837	1.183638389843005	0.0805697840991145	2.277195739318552	1.150033438461461	0.08213163315861878
37	1.2	2.231798757623483	1.185151057377073	0.2857226305982998	2.216383025777239	1.362826456794064	0.2853524251397455	2.212371069554849	1.504785658107372	0.2922400280667609	2.224475879800982	1.720364736135458	0.3144707688574465	2.197690093115197	1.682742247059991	0.3325185894602939	2.091864320603258	1.652447610210314	0.4142638051635432	2.074783934457393	1.377785652994196	0.4455026336605942	2.005855484136723	1.171311582041689	0.3671751010739913	2.02770659814041	1.087683622963754	0.3377992976879094	2.047514497914518	1.00564053184023	0.3058043085216449	2.034716277350304	1.063989964753528	0.3160884898341609	2.248501984466166	1.686470636635962	0.29093404613268	2.335740783280524	1.665211184655042	0.1907032917169014	2.413213234560606	1.398476134802621	0.1567305234280915	2.365791359208321	1.183590065354843	0.08026844494602137	2.277038326325246	1.149708736896012	0.08260234740159805
38	1.233333	2.231853221505047	1.18515362512527	0.2858054636034225	2.216410445848287	1.362829854944753	0.2853807813193891	2.212388691404517	1.504789414314526	0.292161633152369	2.224538719389279	1.72036938105837	0.3144904751543511	2.197737323478992	1.682757274977536	0.3325457652142857	2.091956778394203	1.652455420653525	0.4142232616279446	2.075030892709702	1.377721730294072	0.4457892538200502	2.006244017363047	1.170990954965168	0.3676499822197689	2.027965832014235	1.087300163989663	0.3380745642036927	2.04545111812398	1.007564099635961	0.3013679387849179	2.034617452540358	1.063465658895235	0.3169189154851487	2.248569034865003	1.686464037569924	0.2907754992298556	2.335814751306076	1.665227522365182	0.1906241923310335	2.413231127902455	1.39828153655241	0.156674350149666	2.365245109695788	1.183571518550148	0.07994738372371975	2.276841285727591	1.149436777701614	0.08300741440130854
39	1.266667	2.231890224994761	1.185156193004435	0.2858909133187224	2.216424625265278	1.362833253250797	0.285407933675731	2.212394951200431	1.504793170688922	0.2920806040519139	2.224586435969355	1.720374026171606	0.3145131348763916	2.197771081157103	1.682772303455535	0.3325789085147304	2.09202167523422	1.652460285689838	0.4141659100565922	2.075253872733145	1.37765312484527	0.4460234103114612	2.006641271630091	1.170646385702801	0.3680818424060553	2.028238932691083	1.086905768667161	0.338155088752597	2.043943443450218	1.00913972441917	0.2980460626013509	2.034447687097368	1.062882295553508	0.3172617041481486	2.24862113843211	1.686457438351399	0.290613770679399	2.335879994547715	1.665243864014479	0.1905598898914061	2.413210137671433	1.398093557575252	0.1566399095383315	2.364783413187904	1.18356429592509	0.0796956357021085	2.276662227803756	1.149198306574335	0.08336005884924903
40	1.300000000000001	2.231910027079858	1.185158760863346	0.2859788412590707	2.216425846978872	1.362836651511149	0.285433734033245	2.212390054690238	1.50479692700813	0.2919967511690394	2.224619205252561	1.720378671199247	0.3145385523923756	2.197791585255346	1.682787331598213	0.3326179465102915	2.092058907240581	1.652462124249403	0.4140922096782351	2.075451567188155	1.377582814342891	0.4462098505055982	2.00704021220957	1.170295455269972	0.3684775662845005	2.028534211275064	1.086514605056281	0.338121873450742	2.042912676569046	1.01031143422639	0.295928109786313	2.034253112186037	1.062286444705887	0.3171443388153031	2.248658441689229	1.686450839378833	0.2904486669577809	2.335936479524185	1.665260208800973	0.1905103676733474	2.413176620284657	1.397915184998288	0.1566416867320052	2.364467803085497	1.18355101532182	0.07958734216011497	2.276514168090244	1.148985856988187	0.08365484321066501
41	1.333333000000001	2.231912962829676	1.185161328781953	0.2860691123542723	2.216414447778208	1.362840049830668	0.2854580318552276	2.212374247050198	1.504800683387855	0.2919098727508969	2.224637240904688	1.720383316283492	0.3145665125105077	2.197799101707897	1.68280235986247	0.33266279613466	2.092068301696722	1.65246085427842	0.4140036969567318	2.075622885502853	1.377513903225917	0.4463556150933448	2.007430485649668	1.169958732850527	0.3688377208193228	2.028840724308687	1.086140968816772	0.3380497915483429	2.042280098779247	1.011106718016929	0.2948550184354558	2.034100340694923	1.061730390917066	0.3167271226959799	2.248681111716182	1.686444240456816	0.2902799748401457	2.335984303031883	1.665276557393044	0.1904761022171776	2.413154987033648	1.397747133925743	0.1566873683982946	2.364315293591162	1.183526232427072	0.07962487124525815	2.276417130228276	1.148801376946318	0.08389794284035031
42	1.366667000000001	2.231899444948664	1.185163896840274	0.2861615866458083	2.216390831282632	1.362843448314283	0.2854806710715064	2.212347836504641	1.504804439943874	0.2918197615352904	2.224640797161544	1.72038796156661	0.3145967769233713	2.197793947380648	1.682817388705353	0.3327133570837725	2.092049692816996	1.652456385410743	0.4139024211963029	2.075766638550241	1.377449175331926	0.4464696638234322	2.007798399454308	1.169657045203516	0.369151006557224	2.029142920962797	1.08579953582734	0.3380135773073842	2.041960599354918	1.011602667902442	0.294556180259373	2.034041718963017	1.061255814416829	0.316175724273614	2.248689347537059	1.686437641389998	0.2901074754953694	2.336023707543331	1.665292910460055	0.1904579404563665	2.413160721050863	1.397588927120957	0.156782327877262	2.364358496337607	1.183487073495022	0.07979498142735421	2.276437526728063	1.148627363742805	0.08411638419217314
43	1.4	2.231869979846294	1.185166464887262	0.2862561093870344	2.216355486903497	1.36284684676112	0.2855014880288173	2.212311211549602	1.504808196453939	0.291726212914565	2.224630189754131	1.720392606772856	0.3146290800792804	2.197776505239815	1.682832417231454	0.332769503630438	2.092002944659991	1.652448613355122	0.4137902223273248	2.075881427869993	1.377390521633716	0.4465615572059999	2.008131354578809	1.169404888458861	0.3693957401178508	2.029428390761869	1.085500143728094	0.338060849406057	2.041854453461707	1.011898039153825	0.2947329484807392	2.034104937966512	1.06088682261922	0.3156152788167049	2.248683408664307	1.686431042576985	0.2899309605160472	2.336055218861699	1.665309267199689	0.1904569876726023	2.413199261688968	1.397437597104388	0.1569307843505675	2.364601220195508	1.183429247022042	0.08005483296425195	2.276614685380331	1.148462763322867	0.08430342345190157
44	1.433333	2.231825174200198	1.18516903300305	0.2863525273859684	2.216308994511124	1.362850245276219	0.2855203151346508	2.212264848705019	1.504811953033945	0.2916290082173861	2.224605823152579	1.720397252044608	0.3146631325386059	2.19774724188303	1.682847445898052	0.3328310898140258	2.091928238178154	1.652437418612382	0.4136688032357544	2.075966328376963	1.377338905293413	0.4466380205174684	2.008421218077325	1.169208824358104	0.3695537537212884	2.029686435995838	1.085245895846082	0.3381981176580993	2.041814609383138	1.012073990983197	0.2951621651839904	2.034299585041063	1.060635144086912	0.315142674978891	2.248663649619134	1.686424443822526	0.2897502006999927	2.336079851299204	1.665325628281445	0.190474485887727	2.41326571026441	1.397287515534574	0.1571368346359497	2.365017246060554	1.183340895896403	0.08035924222568909	2.276956507893679	1.148306209797745	0.08445545192913238
45	1.466667	2.231765745568606	1.185171601267841	0.2864506793496769	2.216252041640409	1.362853643964693	0.2855369789125757	2.212209340204493	1.504815709799865	0.2915279232599994	2.224568210906414	1.720401897524319	0.3146986167771347	2.197706724034028	1.682862475162585	0.3328979459081935	2.091826316874085	1.652422670298863	0.4135398534202165	2.076020801197276	1.37729470195718	0.4467039142855692	2.008662073727659	1.169070474849842	0.3696091833223105	2.029902986932405	1.085037107543229	0.3384142116127092	2.041704452167127	1.012207949014235	0.2956591964714048	2.034627093171086	1.060503490673246	0.314854055066309	2.248630550831767	1.686417844931438	0.2895649610895097	2.336099229361554	1.665341994376801	0.1905116851366694	2.413349533787167	1.397132864828833	0.1573990832295964	2.365572125665938	1.183202678319856	0.08067684061347673	2.277454563426372	1.14813952711538	0.08458637465085428
46	1.5	2.231692532640627	1.18517416953077	0.286550385202302	2.216185431379317	1.362857042625848	0.2855512989052459	2.212145390111838	1.50481946652964	0.2914227379300293	2.224517974335223	1.720406542936428	0.3147351817148963	2.197655619392828	1.68287750413003	0.332969868363942	2.091698537626103	1.652404229909312	0.4134053581562112	2.076044582077162	1.377257900462597	0.4467613415336542	2.008849963197187	1.168986518932623	0.3695679424377963	2.030062332113449	1.084872033002575	0.3386932786885608	2.04146167878608	1.012338881711044	0.2961190395192251	2.035072647515205	1.060487850527292	0.3148102716754796	2.248584710423065	1.686411246302493	0.2893750181738207	2.336115538336668	1.665358364686331	0.1905698417379676	2.413437400717893	1.396969712312548	0.1577159042940616	2.366229068187038	1.182998739230432	0.08099424507798991	2.278084586274345	1.147940083555886	0.08470663696984523
47	1.533333000000001	2.231606485308405	1.18517673787218	0.2866514621476767	2.216110071740994	1.362860441364936	0.2855630904782893	2.212073800275502	1.50482322333939	0.2913132179040402	2.224455832943749	1.72041118842353	0.3147724481997018	2.19759468805131	1.682892533258121	0.3330466298687342	2.091546916006001	1.652381948959059	0.4132678260899642	2.076037910055252	1.377228152205808	0.4468091861991307	2.008983654309604	1.168949170967436	0.3694635177724223	2.030149835792098	1.084748225194841	0.3390153620948115	2.041103571478708	1.012469828840873	0.2965023148583929	2.035604379617659	1.060578828996105	0.3150410874952386	2.248526831383374	1.686404647740638	0.2891801266319214	2.336131389162614	1.665374739885946	0.1906501668245483	2.413511379887464	1.396798133610378	0.1580772847405459	2.366916493032795	1.182729912309212	0.08127926519500242	2.278765816853656	1.147711117018275	0.0847867290054701
48	1.566667000000001	2.231508668696752	1.185179306372489	0.2867537149702915	2.216026978575246	1.362863840287286	0.2855721627220374	2.211995470600524	1.504826980345316	0.2911991229632179	2.22438260366707	1.7204158341283	0.3148100021721432	2.197524783013917	1.682907563004758	0.3331279670070663	2.091374136256174	1.652355669003019	0.4131302048333176	2.076001566793911	1.377204704501998	0.4468426774849405	2.009064015792269	1.168945887962504	0.3693550424676439	2.030155271381979	1.084661551905657	0.3393623642938366	2.040686468347033	1.012623318331539	0.2967517205781575	2.036187081673575	1.060760980851061	0.3155757916001468	2.248457717989924	1.686398049050895	0.2889800351290278	2.336149693829404	1.665391120653687	0.1907537169735983	2.413548331441485	1.39662092737519	0.1584637806741402	2.36750743903546	1.182404650604938	0.0814878790194236	2.279343538084828	1.147464164888369	0.08478526798879747
49	1.600000000000001	2.231400286714815	1.185181874881024	0.2868569268594438	2.215937287359714	1.362867239192398	0.285578317911663	2.211911402100066	1.504830737325562	0.2910802178056228	2.224299192563873	1.720420479775375	0.3148473874089642	2.19744684437324	1.682922592475332	0.3332135624202887	2.09118329470727	1.652325224600006	0.4129951311974413	2.075936660872227	1.37718644393003	0.4468524454821998	2.009095131520192	1.168961200593792	0.3693001741418589	2.030081726335853	1.084606499257396	0.3397118241898593	2.04029131522998	1.012849024173536	0.2967809834662013	2.036805656508105	1.061015404339775	0.3164235810496267	2.24837826822516	1.686391450632214	0.2887745050332386	2.336173585184199	1.665407506193298	0.190881442339063	2.413537283611903	1.396443956585684	0.1588636820527246	2.367910329169504	1.182035542188266	0.08161809452008163	2.279707377565103	1.147209154779773	0.0847034271480907
50	1.633333	2.231282674166196	1.185184443478337	0.2869608819128765	2.215842242445337	1.362870638185733	0.2855813547722246	2.211822693627756	1.50483449439647	0.2909562536977116	2.224206542771211	1.720425125507565	0.3148841138034768	2.197361862287171	1.68293762212803	0.3333030620128808	2.090977319021034	1.652290440677715	0.4128640993882727	2.075843955790906	1.377172137218831	0.4468261213529426	2.009085698186293	1.168981820117194	0.3693098147299572	2.029942881617721	1.084583743992169	0.3400180292144436	2.039981622015827	1.013172214162476	0.2965549374289217	2.037447315508075	1.061322343541387	0.317552529354189	2.248289424358934	1.686384852289742	0.2885632754348183	2.336205765897717	1.665423897181317	0.1910343394089913	2.41348850793512	1.396277806652525	0.1592802072892521	2.368139624750985	1.181646827209342	0.08172318332632343	2.279878476675227	1.146956760789566	0.08459145169280684
51	1.666667	2.231157290657912	1.185187012245057	0.287065355791727	2.215743192555434	1.362874037372828	0.2855810675703868	2.211730537188436	1.504838251674458	0.2908269787031607	2.22410563165551	1.720429771467762	0.3149196565773719	2.197270875300202	1.682952652421206	0.3333960718607953	2.090758871004808	1.652251134796454	0.4127377040093105	2.07572370593414	1.37716049651387	0.4467506534580576	2.009047102898516	1.168997287649775	0.3693573086648186	2.029760262254629	1.084601470317353	0.3402315873447514	2.039790403159482	1.013600337196871	0.2960918327596077	2.038093520099793	1.061661823533432	0.3188811295055871	2.248192165564281	1.686378253828695	0.2883460810715856	2.336248330633988	1.665440294292929	0.191213505446192	2.41342955005537	1.396137364038072	0.1597246631996292	2.368294483460049	1.181277825009198	0.08188742275480686	2.279976681885907	1.146726979103325	0.08451706443485986
52	1.7	2.231025669370149	1.185189581030686	0.2871700969672144	2.215641553931839	1.362877436553361	0.2855772444549406	2.21163617345898	1.504842008937862	0.2906921483909804	2.223997488412255	1.720434417380792	0.314953447333257	2.197174976887369	1.682967682460646	0.3334921365976894	2.090530411806157	1.652207123244922	0.4126159179107973	2.075575961121008	1.377150329584753	0.4466132488754482	2.008987118623357	1.168999697107125	0.3694142048088674	2.029550691196269	1.084673456693047	0.3403365693237508	2.039766815777805	1.014095687934304	0.2954925676787965	2.038714881922153	1.062013515688814	0.3202810390315821	2.248087508320102	1.686371655648195	0.2881226719256804	2.336302960946185	1.665456696724815	0.1914199494393505	2.413392329366362	1.396037516759054	0.1601994749215711	2.368505653192038	1.180960617389304	0.0821812145949857	2.280134515235164	1.146543581120803	0.08450818173638353
53	1.733333	2.230889375412236	1.185192149915969	0.287274844912276	2.21553877780843	1.362880835832985	0.285569667331883	2.211540857445898	1.504845766303224	0.290551502473944	2.223883175076373	1.720439063389666	0.3149848805450804	2.1970752961354	1.682982712704963	0.3335907550242465	2.090294196435993	1.652158214029254	0.4124984861605028	2.075400796910591	1.377140494209475	0.4464027573883658	2.008908693808249	1.168983053281547	0.3694589195073553	2.02932509469266	1.084817554295941	0.3403581643634704	2.039953437440184	1.014606895834502	0.2948850707527963	2.039276331111623	1.062358298762041	0.3215740501484801	2.247976481900074	1.686365057553564	0.287892774362661	2.336370863034185	1.665473105145649	0.1916545842909975	2.413404647175954	1.395990226784346	0.1606910243013965	2.368877568406847	1.180717946677055	0.08262990897144794	2.280437460384227	1.146431822313548	0.08454541651197513
54	1.766667	2.230749984661238	1.185194718981711	0.2873793255562551	2.21543633521926	1.362884235317419	0.2855581122593115	2.211445841771646	1.504849523887159	0.2904047759085147	2.223763772401353	1.720443709637463	0.3150133108059909	2.196972988774686	1.682997743612918	0.3336913723856307	2.090052202910063	1.652104210217136	0.4123856054110825	2.075198702772296	1.377129842235779	0.4461122076731642	2.008811681075116	1.168942589674589	0.3694783418487989	2.029088751575621	1.085054308007765	0.3403808777303335	2.040356498346309	1.015115515732275	0.2943802948275344	2.039765633895151	1.062685883176221	0.322622160371723	2.247860101530081	1.686358459350184	0.2876561101855799	2.336452391762472	1.665489520219353	0.1919182399902191	2.413474143737023	1.395998485574583	0.1611709821367203	2.369383908654841	1.180563472860323	0.0831704738950698	2.28085875834747	1.146393114183106	0.08461052087926638
55	1.800000000000001	2.230609101571381	1.185197288077559	0.2874832429141564	2.215335733716727	1.362887634806486	0.2855423508660336	2.211352398104002	1.504853281468161	0.2902517127935526	2.223640401897274	1.720448355849165	0.3150380461936511	2.196869253055026	1.683012774290648	0.3337933613889555	2.089806219304949	1.65204491770893	0.4122775732614229	2.074970881840748	1.377117375150739	0.4457371733672283	2.008697344742295	1.168874395302683	0.3694617488875128	2.028843983155301	1.085407003399767	0.3405326286029843	2.040923606716525	1.015675211174325	0.294080098066325	2.040187388222906	1.062994502116776	0.3233445801974973	2.247739399258153	1.686351861437312	0.2874124186725683	2.336547369580607	1.665505941127618	0.1922115757642426	2.413594542823001	1.396057242798786	0.1615967036790369	2.369929433263465	1.180503107263154	0.08365327277343522	2.281336465908832	1.146387488216344	0.08469446147597925
56	1.833333000000001	2.23046833865816	1.185199857284425	0.287586296132654	2.215238497237907	1.362891034406016	0.2855221477655318	2.2112617915725	1.504857039162966	0.2900920396017413	2.223514192068577	1.720453002167974	0.3150583521184826	2.196765299960054	1.683027805197172	0.3338960329680953	2.08955768899976	1.651980136392802	0.4121745170502277	2.074718555443494	1.377102328172925	0.4452724888447248	2.008565095956448	1.168776125575527	0.3693840767292759	2.028590076058541	1.085900786966945	0.340974280301356	2.041614531830988	1.0163480136307	0.2941215650267182	2.040557580473436	1.063287875046057	0.3237264096648177	2.247615391231802	1.686345263620436	0.2871614142642623	2.336655328649646	1.665522368526519	0.1925352097961698	2.413761227410741	1.396158727861829	0.1619433696171163	2.370443468010652	1.180544107526197	0.0839401187144197	2.281837534716965	1.14639416259284	0.08478956528618063
57	1.866667000000001	2.230329334521211	1.18520242668329	0.2876881702367282	2.215146174296122	1.362894434221909	0.2854972609436888	2.211175294679735	1.504860797088381	0.2899254779619799	2.223386276502182	1.720457648737163	0.3150734426131191	2.196662356480772	1.683042836791668	0.3339986188661769	2.089307934623186	1.651909663924912	0.4120772657878048	2.07444340774586	1.37708407469435	0.4447149487536851	2.008412777689444	1.168646770043323	0.3692104095580783	2.028322543515163	1.086558773142662	0.3418734197676461	2.042429591405852	1.017165673701629	0.2946785317245439	2.04089399477285	1.063570911973237	0.3237906874074484	2.247489072973976	1.686338665705105	0.2869028065883611	2.336775381942606	1.665538803072078	0.1928894808827191	2.413972062348685	1.396296464953382	0.1622048452337372	2.370906140274538	1.180690690994251	0.08395602060505264	2.282373396190633	1.146404356759274	0.08490369569665601
58	1.9	2.230193775340543	1.185204996123945	0.287788527942756	2.215060350337714	1.362897834054137	0.2854674449728711	2.211094200629636	1.504864555023069	0.2897517611230536	2.223257807896696	1.720462295281883	0.3150824801833805	2.196561676629341	1.683057868180627	0.334100262785749	2.089058291541218	1.651833302970187	0.4119877822477491	2.07414793396985	1.377062113267367	0.4440666744019357	2.008238218464577	1.168486550073817	0.3689069960633012	2.028036511954086	1.087397846068024	0.3433831584118334	2.043384972968679	1.018141843375035	0.2959216119288443	2.041214073694996	1.063848584088106	0.3235661869342874	2.247361435804433	1.686332068090723	0.2866363251550062	2.336906197398025	1.665555243940699	0.1932743699116081	2.414226634133021	1.396465659529434	0.1623927087504043	2.371345890036669	1.180941376053034	0.08369934271393764	2.282983119250718	1.146417213774457	0.08504294886789768
59	1.933333	2.230063374687877	1.185207565687471	0.2878870275190793	2.214982634025706	1.362901234008705	0.2854324466099991	2.211019810542977	1.504868313083954	0.2895706042089087	2.223129939946972	1.720466941945524	0.3150845784929177	2.196464525706178	1.683072899823478	0.3342000373189383	2.088810141206896	1.651750848777762	0.4119092384202173	2.073835665395328	1.377036069747772	0.4433373765209061	2.008040408751373	1.168297263562281	0.36844681780426	2.02773039182252	1.088424350466844	0.3456184995174341	2.044487866530696	1.019280861867526	0.297982207906018	2.04153309603715	1.064124808432221	0.3230804097563029	2.247233451232233	1.686325470582944	0.2863616731317727	2.337045984021365	1.665571691787226	0.1936894843937732	2.414525141348963	1.396662529182069	0.1625346683426993	2.371829192509391	1.181285220397586	0.08324487099488075	2.283715381457616	1.146436767250391	0.08520760977604971
60	1.966667	2.229939888743124	1.185210135455015	0.2879833123632963	2.214914667095337	1.362904634191685	0.2853920062133917	2.210953442291042	1.504872071388035	0.2893817182357434	2.223003840212111	1.720471588871551	0.3150787977300119	2.196372190858575	1.683087932179808	0.3342969292177304	2.088565005887524	1.651662094827026	0.4118460144123874	2.073511525484973	1.377005692233797	0.4425466723238449	2.007820803605777	1.168082742484492	0.3678154482511873	2.027409280411193	1.089628549050124	0.3486165393524547	2.045718210806696	1.020571267643744	0.3009105936775603	2.041860858802261	1.064400586666865	0.322364746528586	2.247106083205191	1.686318872987485	0.2860785495309005	2.33719228285202	1.665588147266525	0.1941338405187261	2.414863502618453	1.396883042851028	0.1626676558906523	2.372430712127827	1.181694770692696	0.08273901928527597	2.284581479705896	1.146464424831069	0.08538083771934811
61	2	2.229825125366794	1.185212705276501	0.2880770018036163	2.214858129022875	1.362908034403188	0.2853458617884245	2.210896436395114	1.504875829714124	0.2891848278446803	2.222880704640301	1.720476235785271	0.3150641398176308	2.19628599127687	1.683102964356445	0.3343898191993009	2.08832465985936	1.651566842975182	0.4118034472871461	2.073182344262133	1.376970952373495	0.4417245904946456	2.00758593096211	1.167849163485402	0.3670229896801622	2.02708779814664	1.090977927653509	0.352275256989646	2.047015699371042	1.021977684428506	0.3046015711183401	2.042196885519383	1.064671615785526	0.3214677075622778	2.246980302565252	1.686312275703886	0.2857866753248693	2.337341759298604	1.665604609551081	0.1946055499592689	2.415218402344873	1.397120242610432	0.1628141208933171	2.373139271525806	1.182122617503865	0.08232708687753813	2.285451184054516	1.146488383756825	0.08548989041743538
62	2.033333000000001	2.229720932032273	1.185215275233178	0.2881677140624561	2.214814742166142	1.362911434749394	0.28529374289815	2.210850169846062	1.50487958817934	0.2889796380852393	2.222761778321252	1.720480882830268	0.3150395546949616	2.196207285194038	1.683117996813239	0.3344775070493268	2.08809117297163	1.651464894186313	0.4117875806148223	2.07285668532697	1.376932592024791	0.440906942716976	2.007349527903096	1.167606504154179	0.3661192750988655	2.026785130378554	1.092411266354351	0.3562610540280516	2.048278471605397	1.023442336441349	0.308701934861308	2.042514607204901	1.064926439233845	0.3204744979019803	2.246857134500851	1.686305678537968	0.2854857439014548	2.33749177462647	1.665621079294163	0.1951025569918387	2.415546328828408	1.397364967522673	0.1629719283839311	2.373812880021995	1.182543281321188	0.08202058428052773	2.286118875338251	1.146534287309356	0.08541964186320683
63	2.066667000000001	2.22962920517497	1.185217845406369	0.288255061372173	2.214786280966569	1.362914835336555	0.285235374338934	2.210816065870499	1.504883346900878	0.2887658507904518	2.22264837121975	1.720485530150207	0.3150039432560763	2.196137476903218	1.683133030010207	0.3345587025101928	2.087866668904258	1.651356055716779	0.4118042393273824	2.072543705151787	1.37689212091733	0.4401309935285863	2.007128614481902	1.1673683433662	0.3651784415896154	2.026514083658574	1.093843228358014	0.3600130775534567	2.049368989454095	1.024892710828086	0.3126231394177483	2.042757061746073	1.065148396926846	0.3194917958785646	2.246737684878113	1.686299081295623	0.2851754463891659	2.337640798217881	1.66563755714948	0.1956229015827959	2.415805261772112	1.397607851263826	0.1631314956851143	2.374294514660788	1.182957756470172	0.08176087035132823	2.286457481808136	1.14666580388361	0.08512854091567824
64	2.100000000000001	2.229551876168596	1.185220415646133	0.2883386362555891	2.214774555492934	1.362918235964927	0.2851704812489496	2.210795578254405	1.504887105657712	0.2885431848497968	2.222541838987835	1.72049017747056	0.314956162551483	2.196077998821443	1.683148063054536	0.3346320131022771	2.087652876194131	1.651240150380903	0.4118579030388826	2.072251296359318	1.376851560183205	0.4394247231641614	2.006938688838185	1.16714925977244	0.3642458983029245	2.026274140571373	1.095206375450398	0.3631344433833971	2.050210905586433	1.026270464502485	0.3159642445940508	2.042881835608039	1.065326979473926	0.3185805101893147	2.246623118212188	1.686292484376535	0.2848555014260709	2.337788095083892	1.665654042287003	0.1961646879777495	2.415964147571922	1.397839624946996	0.1632872576938824	2.374502832533335	1.183369277587309	0.0814938350642648	2.286462087922442	1.146949847707802	0.08464349200225549
65	2.133333	2.229490892325455	1.185222986033896	0.2884180261566308	2.214781399105441	1.362921636740872	0.2850987788485136	2.210790175310949	1.504890864567159	0.2883113383820382	2.222443544468804	1.720494824935113	0.3148950267083707	2.196030286613721	1.683163096406509	0.3346959692251451	2.087450912022535	1.651116996195069	0.4119514748275663	2.07198491421546	1.376813256689219	0.438806764287838	2.006791693130884	1.166961440168172	0.3633592761551112	2.02606273897087	1.096447377361659	0.365445559789795	2.05078383032132	1.027532355385368	0.3185429927432233	2.042865730062952	1.065453383135716	0.3177637076573126	2.246514611825002	1.686285887586703	0.2845256004620252	2.337933182662711	1.66567053536022	0.196726057372007	2.416009536082281	1.398054746472049	0.1634375809921824	2.37443982916543	1.18378695033261	0.08119210797964789	2.286195942041542	1.147430535247306	0.08398659211418562
66	2.166667	2.229448231467822	1.185225556651153	0.2884928042882631	2.214808674710136	1.362925037770826	0.285019976874576	2.210801343796233	1.504894623746621	0.2880700069363254	2.222354866244344	1.720499472687739	0.3148193088082682	2.19599578480919	1.683178130526588	0.3347490144377882	2.087261341225275	1.650986414042952	0.4120860964839485	2.071747711709145	1.376779720058963	0.4382887429023803	2.006696631104099	1.166813903316861	0.3625604423776292	2.02588034285807	1.097519942643191	0.3669135846516471	2.051105515038515	1.028643165295179	0.3203084229731387	2.042705763386935	1.065518074338025	0.3170551223881188	2.246413364305721	1.686279290732206	0.2841854346909151	2.338075595959803	1.665687037024294	0.1973049661861579	2.415944020480862	1.398250871245056	0.163581033886106	2.374169286501723	1.184222999565533	0.08084831671522433	2.285763975898102	1.148117913192807	0.08317587473060588
67	2.2	2.229425910879983	1.185228127348104	0.2885625219088419	2.214858274802144	1.362928438855197	0.2849337874665734	2.210830585983613	1.50489838297524	0.2878189062682077	2.222277199115209	1.720504120454087	0.3147277455597702	2.195975943507754	1.683193164522327	0.3347894922424072	2.087084270533339	1.650848234971968	0.4122606305832061	2.071540867790914	1.376753023813172	0.4378758617993327	2.006658641808167	1.166710256999384	0.3618732303257647	2.025728408115621	1.098392585609195	0.3676112085664439	2.051215263608677	1.029580977299069	0.3212978254048306	2.042425169126357	1.065511183593286	0.3164909353935687	2.246320598071302	1.686272694212882	0.2838347268835711	2.338214684335243	1.66570354644849	0.1978989130080559	2.415778765061904	1.398424402988024	0.1637116953959546	2.373770515373914	1.184681536944445	0.08044504804110714	2.285285823317403	1.148965394027913	0.08227487374376576
68	2.233333	2.229425976436037	1.185230698206348	0.2886267227529581	2.214932116884976	1.362931840100533	0.2848399114040167	2.210879418358715	1.50490214237054	0.2875577299049596	2.222211931012967	1.720508768378155	0.314619031155596	2.195972207094816	1.683208198854452	0.3348156672266848	2.086919370525578	1.65070227650934	0.412472448531842	2.071363723223974	1.376734680759417	0.4375686286483849	2.006678304001289	1.166649148565962	0.3613057632366801	2.025613482779239	1.099049096387717	0.3676760409172892	2.051148646358197	1.030327775749213	0.3216114024371681	2.042062903791541	1.06542474056986	0.3160982193440992	2.246237532257825	1.686266097834926	0.2834731713621342	2.338349224106905	1.665720064286138	0.1985049540023619	2.415524660659976	1.398568233860762	0.1638174896361466	2.373284832511291	1.185141760332126	0.07996998641346009	2.284810438778616	1.149855723581063	0.08138501651607415
69	2.266667	2.229450514322214	1.185233269307563	0.2886849344962021	2.215032148731066	1.362935241613463	0.2847380450610374	2.210949382396831	1.504905902050138	0.2872861711932166	2.222160445889662	1.720513416604039	0.3144918400004139	2.195986015639171	1.68322323398388	0.3348257473161351	2.086766059849634	1.650548355745251	0.412719053602511	2.071215140687564	1.376725706528876	0.4373639618158473	2.006755062759301	1.166626427956518	0.3608570922217994	2.025549127251781	1.099486669374878	0.3672695734265294	2.050954509520334	1.030874162800029	0.3213860512477086	2.041672694613733	1.06525631556683	0.3158839190261288	2.246165390148033	1.686259501404615	0.2831004656418632	2.338477342656904	1.665736591193447	0.1991199293907584	2.415195614444452	1.398677717418269	0.1638880510589717	2.372762401302372	1.185584662577821	0.07941392229857412	2.284386821368533	1.150699532310581	0.08057948865220138
70	2.300000000000001	2.229501654405797	1.185235840502096	0.2887366647242999	2.215160341214062	1.362938643194556	0.2846278911981553	2.21104204113669	1.504909661793354	0.2870039499172752	2.222124128839932	1.720518064857572	0.3143448472952586	2.196018801657561	1.683238269018539	0.3348178937862371	2.086623569868924	1.650386305647774	0.4129982670803982	2.071093804843752	1.37672666082719	0.4372556908893551	2.006887397480663	1.166635971306328	0.3605199495469421	2.025549842361122	1.099712691181997	0.3665514262698785	2.050692099059372	1.031219718375164	0.3207619700549373	2.04131744038227	1.065008992681944	0.3158420605313316	2.24610541227789	1.686252905321963	0.282716346604608	2.338596604267026	1.665753126342115	0.1997404414170652	2.414809674370281	1.398752295371905	0.1639131434806795	2.372267875259524	1.186002798682794	0.07875644272257695	2.284086473143923	1.151451931428535	0.07989047967588365
71	2.333333000000001	2.229581601130237	1.185238411871749	0.2887814137959412	2.215318722204736	1.362942044950574	0.2845091416219933	2.211159003264683	1.504913421717949	0.2867107643060741	2.222104360842133	1.720522713282999	0.3141767074556487	2.196071993634107	1.683253304419652	0.3347902230968001	2.086490875053439	1.65021595030018	0.4133077449027487	2.070997789223113	1.37673788289043	0.4372346775024893	2.007071207320162	1.166670900299802	0.3602847471789435	2.025616893412271	1.099746765840158	0.3656562308250226	2.050409299353991	1.031376285067214	0.3198660687404162	2.041044933049893	1.064693250558257	0.3159527997380995	2.246058857723651	1.686246309393391	0.2823205240506867	2.338704491473977	1.665769670395262	0.2003630206131987	2.414388666253553	1.398795060633569	0.1638930041894526	2.371868481090654	1.186395330701915	0.07800443669000977	2.283989676275563	1.15209767407707	0.07934220938962751
72	2.366667000000001	2.229692642031168	1.18524098349841	0.2888186690252616	2.215509374217645	1.362945446988371	0.2843814855067849	2.211301922608556	1.504917181941782	0.2864063143796171	2.222102530526128	1.720527362024663	0.3139860627824519	2.196147019651063	1.683268340648646	0.3347408015941064	2.086366773997122	1.650037118599092	0.4136446254883079	2.070924642847559	1.376759547813773	0.4372888118044765	2.00729874100075	1.166724137955376	0.3601423012556933	2.025733084266761	1.099621117577603	0.3647028729871339	2.050137470157862	1.031369261945239	0.3188230176388251	2.040879752118888	1.064326208429273	0.3161803044259289	2.246027021305532	1.686239713425414	0.2819127129811542	2.338798488235645	1.665786224021184	0.2009839418248148	2.413960820817192	1.398811785530198	0.1638433180628761	2.371647742048448	1.186756307174799	0.07723025169553453	2.284195728804572	1.152622581558048	0.07899432902159161
73	2.4	2.229837133188498	1.185243555232591	0.288847902138869	2.215734411071068	1.362948849108691	0.2842446223538934	2.211472483753763	1.504920942244372	0.2860903314468821	2.222120039467128	1.72053201080861	0.3137715687490597	2.196245301573664	1.683283376813867	0.3346676595789884	2.086249983413782	1.649849661267571	0.4140054707038979	2.070871485655273	1.376791572304929	0.4374029154217985	2.007557599668075	1.166787877386812	0.3600845888778459	2.025861744648999	1.099380078405378	0.3638188390038252	2.049897361450556	1.031234806302892	0.317782169483154	2.04082787339164	1.063931701364615	0.3164777458549821	2.246011245811678	1.686233117818242	0.2814926727662547	2.338875894385257	1.665802786401673	0.2015990299572929	2.413559615580164	1.398809602387205	0.1637899499000748	2.371695039812157	1.187067473571226	0.07656581857662584	2.284796225392717	1.152996540693149	0.0789342764697069
74	2.433333	2.230017525197022	1.185246127156305	0.2888685762745166	2.215996016105004	1.36295225141852	0.2840982398272737	2.211672442698863	1.504924702743721	0.2857625247515059	2.222158328343629	1.720536659779333	0.3135318754968986	2.196368286197533	1.683298413377042	0.3345688084922394	2.086139378692192	1.649653417721952	0.4143871364338083	2.070835176580309	1.3768334539794	0.4375591449836536	2.007832020252104	1.166852288403691	0.3601076317913575	2.02595532198207	1.099071564035669	0.3631469734709464	2.049704582950077	1.031009600155802	0.3169242679605879	2.040881653368888	1.063535074494424	0.3167874695404266	2.246012952569524	1.686226522378531	0.2810601357944799	2.338933520404562	1.665819358209977	0.2022037315318565	2.413205812215842	1.398793251097498	0.1637461917560535	2.371999729646399	1.187298159033349	0.07610938064843083	2.285738616569312	1.153181816676405	0.07921153029561843
75	2.466667	2.230236381228153	1.18524869935166	0.288880142675734	2.216296443939279	1.36295565402494	0.2839420245704882	2.211903629634885	1.504928463557933	0.2854226077497517	2.222218889740859	1.720541309081427	0.313265644696586	2.19651744663807	1.683313450800102	0.3344422438667648	2.0860341710569	1.649448235084678	0.4147866883017993	2.070812490214782	1.376884651194894	0.4377380854951211	2.008110367598793	1.166906542642743	0.3602278629813923	2.025971192697221	1.098726514274962	0.3627840977180575	2.049557062613353	1.030713524535056	0.3163855687555507	2.041009435262842	1.063150565854378	0.3170620361917793	2.246033667559523	1.686219926913032	0.2806148431974904	2.338968663308412	1.665835940124252	0.2027933157275422	2.412894604280299	1.398766294348138	0.1637060494082619	2.372378379357508	1.187434422004924	0.07586139522560899	2.286764213507332	1.153193051791942	0.07983296806634882
76	2.5	2.230496356313267	1.185251271669336	0.2888820417396486	2.216637979763081	1.362959056728869	0.2837756782111531	2.212167907449111	1.504932224466718	0.2850703310215231	2.222303213243713	1.720545958441131	0.3129715851528498	2.196694234223976	1.683328488191775	0.3342859700915721	2.085933699728851	1.649233984972596	0.4152017257421124	2.070800539662703	1.376944322673061	0.4379263650934768	2.008384887996161	1.166943064907203	0.3604575861651201	2.025881593896161	1.098362759704482	0.3627541904903677	2.049434118808321	1.030347268775687	0.3162206462411234	2.041169805895201	1.062785422503787	0.3172909637583954	2.246074960101078	1.686213331822146	0.2801565879339999	2.338978408385976	1.665852531334254	0.2033627722423905	2.41261220219991	1.398736128603899	0.1636590957669037	2.372691416197937	1.187474021585204	0.07581132451510872	2.28764217786174	1.153058301131289	0.08074915205883075
77	2.533333000000001	2.230800232631726	1.185253844191569	0.2888737055966002	2.217022982372767	1.362962459637523	0.2835988897147738	2.212467198192686	1.504935985588322	0.2847054216327575	2.222412787396215	1.720550608003183	0.3126484108101618	2.196900094444085	1.683343526014266	0.3340979833934202	2.085837277501666	1.649010528912287	0.4156302522734674	2.070796334419954	1.377011409269544	0.4381152867296425	2.008649015783109	1.16695734480742	0.3608038175498932	2.025674490630271	1.097984750689461	0.3630201982655266	2.049306488398321	1.029891502530963	0.3164162075740452	2.041317229983325	1.06244212503698	0.317484099481179	2.246138438914573	1.686206736912762	0.2796851356922551	2.338959796036704	1.665869132524723	0.2039070941445228	2.412341835372241	1.398712361011442	0.1635916217992903	2.372866772639318	1.187435077614601	0.07589622419180113	2.288248993870745	1.152806678461886	0.08183971656174951
78	2.566667000000001	2.231150917986493	1.185256417000686	0.2888545547290529	2.217453875004824	1.362965862858208	0.283411348053202	2.212803481977645	1.504939747041088	0.2843276121553489	2.22254914350684	1.720555257912417	0.3122948665602945	2.197136482659991	1.683358564729974	0.3338762840827402	2.085744459701595	1.648777734686561	0.4160696176296843	2.070796413343623	1.377084459964419	0.4382996232588796	2.008894430155368	1.166946279121524	0.3612650962369273	2.025354749946135	1.097583382985602	0.3635050043196153	2.049156304702419	1.029310237019295	0.316932019090793	2.04140713264752	1.062117031322811	0.3176619035000845	2.246225820742366	1.686200141991864	0.2792002641032219	2.338910569621039	1.665885744383896	0.2044212280374852	2.412078821202059	1.398705143268983	0.1635076164928186	2.372958124778313	1.187344855922248	0.07607142454580354	2.288627902860763	1.152473088943237	0.0829329064629441
79	2.600000000000001	2.231551385031678	1.185258989947532	0.2888240014686347	2.217933095992381	1.362969266192013	0.2832127608449558	2.213178771782497	1.50494350860491	0.2839366767608719	2.222713887530012	1.720559907895255	0.3119097754790511	2.197404865768017	1.683373603447976	0.3336189170745178	2.08565539670017	1.648535498692947	0.4165161402609771	2.070797109934747	1.377161579217072	0.4384817635672935	2.009110032870628	1.166911042253561	0.3618133544684251	2.024944710878787	1.09713829042784	0.3640459734457714	2.048965067894616	1.028552883966958	0.3176425201804747	2.041385942416314	1.061803799908979	0.3178711353919534	2.246338984821838	1.686193547460032	0.2787018095877768	2.338829771494323	1.665902366106388	0.2049000573014422	2.411826919103986	1.398722661510793	0.1634199570328398	2.373021710339924	1.187244080302157	0.07628875090857816	2.288865871249629	1.15212562465162	0.08389468493387453
80	2.633333	2.232004692012123	1.185261563114565	0.2887814491969504	2.21846314621861	1.362972669746378	0.2830028221002323	2.213595159030966	1.504947270398273	0.2835323653505998	2.222908708545811	1.72056455809667	0.3114919825256556	2.197706753398496	1.683388642630947	0.3333239472592848	2.085570664318427	1.648283711019951	0.4169654288559171	2.070794707312222	1.377240932440637	0.4386649293916993	2.009290440880913	1.166856319645575	0.362404223744541	2.024480729831584	1.096620191965146	0.3644059105677153	2.048727088222078	1.027563865338461	0.3183136666409963	2.041195974249549	1.06149479360188	0.3181290878027939	2.246479965407116	1.686186953124384	0.2781895812594251	2.338717382743282	1.665918998383587	0.2053383849653888	2.411589676566992	1.398772266604706	0.1633370168545989	2.373091672425137	1.187176795555317	0.07650834944858773	2.289042814296297	1.151838775025833	0.08467136784921125
81	2.666667	2.232513962161069	1.185264136584336	0.2887262978743395	2.219046561763056	1.362976073628841	0.2827812292468362	2.214054791499842	1.504951032539767	0.2831144369695724	2.223135388366833	1.720569208661738	0.3110403880158617	2.198043691607709	1.683403682741768	0.3329894857900479	2.085491509905859	1.648022278190069	0.4174127132655608	2.070785776735381	1.377320838004207	0.4388501237738891	2.009434676916731	1.166787724391535	0.3630027375575473	2.023986362061431	1.096002757494015	0.3643369965706041	2.048434964062895	1.026297050676567	0.3187129292698765	2.040777371674606	1.061182817056718	0.3184125655669859	2.246650971496853	1.686180358792133	0.2776634035714872	2.338574444162984	1.665935641909256	0.2057307709924348	2.411368375591526	1.398857659153202	0.1632615194904338	2.373153496285267	1.187179372188736	0.07669175770967641	2.289183288002735	1.15166735437497	0.08525554705171867
82	2.7	2.233082333350614	1.185266710207856	0.2886579509639156	2.219685851896281	1.362979477640665	0.2825477050212717	2.2145598172071	1.504954794809472	0.2826826994069256	2.223395779940506	1.720573859317064	0.3105539984982479	2.19841722777694	1.683418722889878	0.3326137337568876	2.085420003237521	1.647751148599791	0.4178527604429992	2.070767786679469	1.377399634080088	0.4390375592563882	2.009546951596122	1.166710612694338	0.3635917120951516	2.023464772846978	1.095260384195799	0.3635883828856559	2.048081372112541	1.024724506343741	0.3186003915442203	2.040082987343798	1.060860882055715	0.3186748350203793	2.246854370753668	1.68617376486404	0.2771231662032221	2.338403132589453	1.665952295880359	0.2060713479077472	2.411164353512431	1.39897821891096	0.1631936044832585	2.373137350960633	1.187278193385856	0.07680206487539989	2.289246838046193	1.151649554842773	0.08567495580734759
83	2.733333	2.233713026378931	1.185269284067808	0.2885758068510103	2.220383575275903	1.362982881889522	0.282301957657647	2.215112442153576	1.50495855732612	0.2822369341960835	2.223691810246265	1.720578510207867	0.3100318443355142	2.198828945756667	1.68343376353844	0.3321949195649873	2.085358942658784	1.647470265957625	0.4182796910034819	2.070738622295015	1.377475675604436	0.4392241945411447	2.009634142170782	1.166629622829107	0.3641733713679395	2.022923694453853	1.094377994036048	0.3619749063782041	2.04764493945402	1.022840032301354	0.3177989164283305	2.039091489368257	1.060524138560013	0.3188747426732535	2.247092668164485	1.686167171147456	0.2765687293087717	2.338206612973443	1.66596896099387	0.2063537365303357	2.410983673918734	1.399131765441718	0.1631333078696791	2.373003225268576	1.187483310554718	0.07682472713399477	2.289225593827803	1.151794571840626	0.08595349979596249
84	2.766667	2.234409277272383	1.185271858246971	0.2884792651974382	2.221142266692829	1.362986286483182	0.282043700624267	2.215714871382684	1.504962320208549	0.2817769339426813	2.224025438270045	1.72058316147946	0.3094730309288748	2.199280422323102	1.683448805150815	0.3317313497289676	2.085311788140099	1.647179588881514	0.4186874708972095	2.070696356262444	1.377546964589024	0.4394056800801773	2.0097047115536	1.166547052017194	0.3647651820842766	2.022384811923687	1.093354141748465	0.3594121128319429	2.047103471234621	1.020672254489781	0.3162128853497778	2.037819999839261	1.060170103739557	0.3189864654519803	2.247368456677599	1.686160577449825	0.2759999708590198	2.337988595113343	1.66598563795026	0.206571086969506	2.41083223606809	1.399315612107558	0.1630773947396584	2.372751929756487	1.187791581827208	0.07675926451126945	2.289148686540242	1.152079021202154	0.08610195139448659
85	2.800000000000001	2.235174240719627	1.185274432596518	0.288367739064752	2.221964347139626	1.362989691223069	0.2817726785091885	2.216369238792511	1.504966083237008	0.2813025464430746	2.224398608964361	1.720587812858616	0.3088768003035198	2.199773171523188	1.683463846836768	0.3312214657841568	2.085282688571918	1.646879116130032	0.4190694293250928	2.07063941398453	1.377610803371312	0.4395815372970029	2.009766237368687	1.166463371395105	0.3653863149588056	2.0218717112531	1.09220141374504	0.3559305059271274	2.046450493274337	1.018299952976901	0.3138057827386566	2.036332914752319	1.059799507871321	0.3190151838476245	2.247684376712106	1.686153984172074	0.2754168406805308	2.33775353026464	1.666002325950444	0.2067161624282319	2.41071015359086	1.399524800817394	0.1630161353673738	2.372387136708716	1.188185650370547	0.07660003857566189	2.289034048578968	1.152459607753208	0.08613205401451404
86	2.833333000000001	2.23601108647567	1.18527700719935	0.2882406385466121	2.222852239296902	1.362993096217079	0.2814886212939009	2.217077695951442	1.504969846530465	0.2808135925717739	2.224813302080168	1.720592464490772	0.3082424373898253	2.200308714839107	1.683478889059907	0.3306637712818891	2.085276478651757	1.646568835490803	0.4194181037653814	2.070566622263994	1.377663765963878	0.4397553548513722	2.00982367447362	1.166378339007316	0.3660437853505017	2.021405265756046	1.0909526294485	0.3517236119598458	2.045698852005306	1.015856548896272	0.3106473815850876	2.034738804979388	1.059419556328455	0.3189894274682527	2.248043151451506	1.686147391121769	0.2748192589733551	2.337506617737992	1.666019025697624	0.2067813734254894	2.410610242221018	1.399751565216745	0.1629352738547437	2.371911589705349	1.188631194168653	0.07633937305800753	2.288878299380393	1.152873581060059	0.08605763963185423
87	2.866667000000001	2.236922895498701	1.185279582138471	0.2880973792961912	2.223808272101594	1.362996501573205	0.2811912671737619	2.217842322112207	1.504973610207991	0.2803099066312112	2.225271488058028	1.720597116521469	0.3075693282151469	2.200888526500503	1.683493932284041	0.3300568871823868	2.085298600908464	1.646248752081486	0.419725498999706	2.070477104528188	1.377701837824615	0.43993150759539	2.009874811317661	1.166294101018924	0.3667060796165627	2.020985990829769	1.089672511677058	0.3471880950648165	2.044864810276807	1.013496640555739	0.3070315048667581	2.033140536738748	1.059052178477966	0.3189128935378435	2.248447537087761	1.68614079810657	0.2742071671493965	2.337253520056225	1.666035737898805	0.2067587979526029	2.410519014253197	1.399987289619516	0.1628278011192043	2.371350074119734	1.189083895055044	0.07599380923008345	2.288675109317411	1.153256575960791	0.08589484315105354
88	2.9	2.23791253556896	1.185282157265212	0.2879373995068681	2.224834559628115	1.362999907093033	0.2808803916554267	2.218665022550488	1.504977374050004	0.2797913840123044	2.225775063341863	1.720601768677632	0.3068570330448349	2.201513959458877	1.683508975619244	0.3293996234120182	2.085355045765757	1.645918920018999	0.419982685806958	2.070370228244321	1.377720430175984	0.4401122141505764	2.009908143878125	1.166215920574769	0.3672940096210586	2.020592725895369	1.088452766231966	0.3428873464520762	2.043977554052982	1.011384089240603	0.3034523611533261	2.031631345642209	1.058732608436274	0.3187462035826248	2.248900257186154	1.686134205527561	0.2735805857581802	2.337000448773738	1.666052461759298	0.2066402341719158	2.410431541399999	1.4002252485196	0.1627016825983151	2.370786919569631	1.189507134974122	0.07560435646852139	2.288466859827378	1.153580520418129	0.0856637601908147
89	2.933333	2.238982789633784	1.185284732662715	0.2877601397335918	2.225933157219486	1.363003312884699	0.2805557563069747	2.219547663814654	1.504981138175722	0.2792578925407789	2.226325968852129	1.720606421104935	0.306105184042721	2.202186372480178	1.683524019529596	0.3286909074771405	2.085452770910015	1.645579388236842	0.420180646284569	2.070246320093378	1.377714559443246	0.4402994644114221	2.009912907119372	1.166147229526789	0.3677572000645876	2.020201638415732	1.087360481001924	0.3391966818712947	2.043070904550441	1.009612553307783	0.3002723840609167	2.030266429145341	1.058482502461599	0.3184789820677259	2.249404115580236	1.686127613192537	0.2729395062429564	2.3367540042967	1.666069197991145	0.2064170291097571	2.410338392778273	1.400459805737627	0.162561347853801	2.370249246205094	1.189878179170153	0.0752004453662625	2.288246073353222	1.153833323477363	0.08540315410241583
90	2.966667	2.240136261291185	1.185287308414236	0.2875650569917149	2.227105970625006	1.363006719056452	0.2802171350308995	2.220492007027695	1.504984902704483	0.2787093170924749	2.226926161851548	1.720611073949166	0.3053135519898815	2.202907086460108	1.683539064479406	0.3279298535636536	2.085599874530402	1.645230230164916	0.420310418960968	2.070107175716128	1.377678906893375	0.4404959025150869	2.009881674857655	1.166089648780731	0.3680818812685569	2.019790203077647	1.086433064295683	0.3362606455503234	2.042169952204601	1.008211821950825	0.2976500356987125	2.029072570387745	1.058311771419076	0.3181159276615356	2.249961976788744	1.686121020909402	0.2722839453558273	2.336521484951271	1.666085947310903	0.2060801330602403	2.410226723324608	1.40068580704263	0.1624073541168102	2.369710413526512	1.190186321078586	0.07480566551295362	2.287962145061552	1.154012994631325	0.08516550246461176
91	3	2.241375240602219	1.185289884371301	0.287351645044278	2.228354632686735	1.363010125410077	0.2798643467686336	2.221499618312003	1.504988667416913	0.2781456115646895	2.227577556703349	1.720615726937445	0.3044821294547408	2.203677309656741	1.683554109579121	0.3271158467190418	2.085805601937536	1.6448715787965	0.4203623013390097	2.069956493990049	1.377607908154508	0.4407022047837806	2.009811575627947	1.16604468015235	0.368265942293825	2.019340332486348	1.085687721266865	0.3340512422804121	2.041297509448925	1.007167260028092	0.2955850911938362	2.028046309337785	1.058225793371131	0.3176549670060513	2.250576722814303	1.686114429079433	0.2716140070050672	2.336311829267574	1.666102708931337	0.2056204475799137	2.410097509641421	1.400899785781369	0.162249064564142	2.369198600184862	1.190439219104404	0.07445407362872655	2.287660602836283	1.15415365919356	0.08497650922920398
92	3.033333000000001	2.242701870783844	1.185292460617326	0.2871193994401276	2.229680678075849	1.36301353205399	0.279497194951372	2.22257200699949	1.504992432432522	0.2775667007712254	2.228282113600071	1.720620380215724	0.3036109975627642	2.204498252366252	1.683569155293366	0.3262484234941722	2.086080396737404	1.644503565755627	0.4203262747422591	2.069799999489949	1.377495769888575	0.4409162554350553	2.00970379248338	1.16601319923074	0.3683216171685902	2.018834784281625	1.085127644150705	0.3324450648035279	2.040482235704986	1.00643724591956	0.2940009448874717	2.027158667595554	1.058226182731124	0.3170979205055229	2.251251321088452	1.686107837510698	0.270929765100602	2.336135357257566	1.666119483576187	0.2050287423271752	2.409953717479179	1.4010980762628	0.1620940935684587	2.36875898607021	1.190653991949446	0.07416829558214776	2.287415004293013	1.154296888056243	0.08483833397190997
93	3.066667000000001	2.244118015232418	1.185295037235849	0.2868678334049654	2.231085412404427	1.363016939096728	0.2791154965238802	2.223710518854397	1.504996197870951	0.2769725283959337	2.229041767932939	1.720625033930074	0.3027003996564258	2.205371050697253	1.683584202087006	0.3253273479311537	2.086435845099558	1.644126352713421	0.4201921094613044	2.069645552348974	1.377336468222176	0.4411324655910373	2.009563466217059	1.16599518510121	0.3682759673842736	2.018259051497539	1.084746695191432	0.3312848307155252	2.039770825869561	1.005964187460276	0.2928072027972654	2.026365761502107	1.058310932976731	0.3164637804941743	2.251988746290824	1.686101246011379	0.2702313213535027	2.336003693633018	1.666136271974252	0.2042957144556508	2.409795341648847	1.401275173970743	0.1619449614783201	2.368439228249686	1.190849677545481	0.07395775512526548	2.287297282313714	1.154477295752293	0.08473615952274037
94	3.100000000000001	2.245625070963239	1.185297614078594	0.2865965039714314	2.23256973527357	1.363020346340279	0.2787191186652486	2.224916190889652	1.504999963513036	0.2763631130576066	2.229858323856115	1.720629687807818	0.3017508346668566	2.206296658507604	1.683599249070874	0.3243527136364143	2.086884525070786	1.64374016669588	0.4199494010853977	2.069503225658368	1.377123698716313	0.4413410181536107	2.009399265484062	1.165989130846153	0.3681707871371013	2.017603791471811	1.084532395668895	0.330419521329172	2.039233195895845	1.005684133540385	0.2919319390545252	2.025620092767775	1.058475790933298	0.3157986888166316	2.252791859872529	1.686094654982957	0.2695188705866343	2.33592961162291	1.666153073345947	0.2034121251289196	2.409614503867981	1.401421338202064	0.1617967711536206	2.368265759170003	1.19103713877543	0.07381916884534158	2.287341797824112	1.154710470279826	0.08463927597022125
95	3.133333	2.24722418077175	1.185300191229251	0.2863049694082472	2.234134357384695	1.363023753893337	0.278307911015762	2.226189925485028	1.505003729478578	0.2757384421813253	2.23073356723307	1.720634341995176	0.3007629025703579	2.207275986432935	1.683614296710132	0.3233247963589741	2.08743999361768	1.643345232982044	0.4195877881547485	2.069385488248458	1.376850837209782	0.4415278399191479	2.009223348538803	1.165992302125389	0.3680566445629947	2.016870684493774	1.084468797546658	0.3297255249316118	2.038948695116698	1.005545796946093	0.291319505963303	2.024893415651051	1.058719450326679	0.3151645316944459	2.253663506237988	1.686088064233765	0.2687925758816795	2.335926932036007	1.666169888424732	0.2023687983791872	2.409394144130061	1.401521148529926	0.1616364607636758	2.368233067640471	1.191212813514549	0.07374007554231815	2.287528223709999	1.154984676851129	0.08451071689526347
96	3.166667	2.248916072676902	1.18530276877163	0.285992813769546	2.235779647732015	1.363027161864717	0.2778817395679186	2.227532359239881	1.505007495887505	0.2750985244141567	2.231669176219824	1.72063899663849	0.2997373943173238	2.208309808268171	1.683629345470185	0.3222441544303755	2.088116586948891	1.642941808621766	0.4190971324109644	2.069307407096954	1.376510908977593	0.441674635582285	2.009051790225771	1.166001540759643	0.3679690460318324	2.016081581112638	1.084539223703708	0.3291310494746608	2.03896694609467	1.005522181725949	0.2909673045727871	2.024175635224037	1.059042904442764	0.3145970824040423	2.25460641110097	1.68608147357225	0.268052630856882	2.336010300163353	1.666186717947828	0.201156871255401	2.409108322716725	1.401552756696833	0.1614419142009257	2.368291137816255	1.1913597729492	0.07369261317175615	2.28776234210014	1.155263167158325	0.08430635798020059
97	3.2	2.250700826392098	1.185305346557647	0.2856596789176696	2.237505413367603	1.363030570056603	0.2774405277143941	2.228943669477838	1.505011262520862	0.2744434498694736	2.232666558641982	1.720643651465275	0.2986753940198515	2.20939861082603	1.683644394462235	0.3211117442033214	2.088928847698826	1.64253022166907	0.4184676437394607	2.069286222705379	1.376096632440558	0.4417556966264666	2.008903583936179	1.16601199992673	0.3679082809379416	2.015281243048788	1.084727090210541	0.3285741300818533	2.039300330623292	1.005626849737621	0.290860484853553	2.023490786950784	1.059457589920373	0.3140768330406085	2.255622984546006	1.68607488340009	0.2672993284478242	2.33619438426494	1.666203561139108	0.1997680116936703	2.408721376381061	1.401486450092066	0.1611825909249898	2.36834056345841	1.191439582370872	0.07363566790238329	2.287896705718995	1.155471422131635	0.08400239322001599
98	3.233333	2.252578130721366	1.185307924671271	0.2853052116127716	2.239311157322689	1.363033978577975	0.2769841806114726	2.230423780380705	1.505015029498747	0.2737732758599424	2.233726984445935	1.72064830662204	0.2975780986347364	2.210542752047463	1.683659444152013	0.3199287345321913	2.089891393228933	1.642110801617617	0.4176897318973139	2.069341275607632	1.375600649379735	0.4417351957021536	2.008801653990908	1.166018756956992	0.3678248562491381	2.01454061215471	1.085020447543104	0.3279940658090351	2.039937184687703	1.005934887081082	0.2909334425393208	2.022906963297501	1.059985570684443	0.3135211929515235	2.256715442141977	1.686068293525898	0.2665329281851206	2.33649384257821	1.666220418737543	0.198194513624573	2.408205152763725	1.401285428311917	0.1608330539120356	2.368281224076606	1.191391458230648	0.07354895471014844	2.287788894276294	1.155510736380653	0.08358928887491676
99	3.266667	2.254547106494107	1.1853105031966	0.2849290911007396	2.241195909312889	1.363037387537943	0.2765126218005765	2.231972230731053	1.505018796941398	0.2730880829522075	2.234851459446701	1.720652962255422	0.2964469048213283	2.211742343068798	1.683674495005505	0.3186965982132378	2.091018627757392	1.641683917250849	0.4167539412516417	2.069493712680611	1.37501597269743	0.4415645011234495	2.008770020544611	1.166021095048468	0.3676020797759934	2.013948289122323	1.085418482927297	0.3273664273581731	2.040917359436397	1.006575081848464	0.2910709890625238	2.022527014010199	1.060657849853472	0.3127661567788381	2.25788566438277	1.686061703758411	0.2657537208531312	2.33692344638036	1.66623729148627	0.1964296972191059	2.407548647675261	1.400911966792065	0.1603803047384077	2.368072535212608	1.191149387974029	0.07346605242126152	2.287363154441514	1.155287633312311	0.08305059604477452
100	3.300000000000001	2.256606062961012	1.185313081985753	0.2845310654565484	2.243158011119958	1.363040796738899	0.2760258375669852	2.233588005580015	1.505022564630075	0.2723880386738417	2.236040606938295	1.720657618093145	0.29528351752874	2.212997124684137	1.683689546134315	0.3174172359140667	2.092324499139416	1.641250022092411	0.4156511866496962	2.069766956820227	1.374336734454008	0.4411863151250679	2.008839422028149	1.166024952126098	0.3670875079480676	2.013593619612619	1.085935682754978	0.3266879071422642	2.042329342643835	1.00773463718092	0.2910813188669938	2.022488922255722	1.061518403835866	0.3116587664823999	2.259135066367369	1.686055114499518	0.2649621002684828	2.337498647976692	1.666254178613419	0.194468381696505	2.40675459221555	1.400327561724974	0.1598177075796909	2.367697225690958	1.190646443132701	0.07343673520485758	2.286582110651119	1.154713014919354	0.08240820677219068
101	3.333333	2.25875278479259	1.185315661122996	0.2841108835557642	2.245195404191393	1.363044206290126	0.2755237920644202	2.23526977726564	1.505026332685194	0.2716732746246434	2.237294814579625	1.720662274282022	0.2940897419380124	2.214306646833655	1.683704598004771	0.3160927524457937	2.093822325363001	1.640809582177101	0.4143727335649504	2.070187032648203	1.373558605479928	0.4405378843738496	2.00905175611901	1.166044347679277	0.3661076508821526	2.013573607234716	1.08660418368746	0.3259278747195418	2.044292258221866	1.009632343982275	0.2907116789707068	2.02296574770526	1.062623311293259	0.310046995884199	2.260464728752215	1.686048525558128	0.2641584222435123	2.338235193968944	1.666271080869154	0.1923066539609108	2.405847718465984	1.399495673357416	0.1591339304586378	2.367171643664792	1.189822103772048	0.07348513987691804	2.285462698153394	1.153706014519066	0.08170586134828509
102	3.366667	2.260984279566151	1.18531824069273	0.2836683279288263	2.247305403655187	1.36304761630104	0.2750064683005653	2.23701570892995	1.505030101227312	0.2709439461886811	2.238614071418465	1.720666930969003	0.2928675896924016	2.215670119024553	1.683719651083477	0.3147255784401377	2.095524163144451	1.640363115118827	0.4129111866283954	2.070782035729847	1.372679071162413	0.4395529471994781	2.009458337448979	1.166101809127394	0.3644598485084969	2.014001650163097	1.087474475761294	0.3249746937400201	2.046950839737838	1.012482516525053	0.2896565549210061	2.024132730194981	1.064033993653034	0.3077776720505062	2.261875196111269	1.686041936743283	0.2633430736211553	2.339148385517741	1.666287999010356	0.1899423622147051	2.404863082493796	1.398383867264744	0.1583126097743695	2.366508716429729	1.188622201899209	0.07362352170166202	2.284035552092525	1.152200101155032	0.08096282116786985
103	3.4	2.263296520017248	1.185320820547287	0.283203261963764	2.249484464288362	1.363051026574256	0.2744739180245458	2.238823257133671	1.505033870037919	0.2702003009498148	2.239997805540447	1.720671587882043	0.2916193929124637	2.217086256524613	1.683734704482475	0.3133186050739137	2.097440218979188	1.639911234390919	0.4112605278112907	2.071581135604697	1.371698010730926	0.4381607854547195	2.010116730916605	1.166229965245842	0.3618993252706708	2.015008009882441	1.088612125857165	0.3236747113366522	2.050453172788462	1.016472723631369	0.2875974359742436	2.026157199943214	1.065815470310798	0.3047231544253358	2.263366286107225	1.686035348457103	0.2625165470253473	2.340252493598884	1.666304932275347	0.1873755633947893	2.40385458761763	1.39696545147329	0.1573360326208165	2.36570488064543	1.187003460295646	0.07386617961010154	2.282314479788951	1.150171047407526	0.08018722400369653
104	3.433333000000001	2.265684819251672	1.185323400771244	0.2827155543193677	2.251728543075831	1.363054437219372	0.2739261700167179	2.240689469451608	1.505037639237763	0.2694425482594112	2.241445099054427	1.720676245168286	0.2903475835199773	2.218553510369811	1.683749758668744	0.3118749426501538	2.099578704830988	1.639454573892183	0.4094158716419884	2.072614234185174	1.37061819010001	0.4362841140843982	2.011095416165723	1.166471488783942	0.358145971528146	2.016742749769349	1.090091528874487	0.3218851123988418	2.054954247629288	1.021719261746992	0.284351156643063	2.029205950238826	1.068019169693821	0.3007339455292535	2.264937311465844	1.686028760508819	0.2616792937963844	2.341560820552052	1.666321881429033	0.1846084374536633	2.402908070277	1.395223063883543	0.1561819439179654	2.364785797775179	1.184946002653289	0.07421218973690351	2.280381201053508	1.147659262180703	0.07940181786245565
105	3.466667000000001	2.268143610103421	1.185325981449308	0.2822051259789933	2.254032894002383	1.363057848346128	0.2733632770518499	2.24261080548234	1.50504140894774	0.2686709239763543	2.242954514781789	1.720680902975028	0.2890547948363942	2.220069913922122	1.683764814109566	0.3103980395262547	2.101945334730672	1.638993827910692	0.4073748761354635	2.073912051505117	1.369445567342489	0.4338503221421877	2.012472701606275	1.166878398951062	0.3529259165227295	2.01935519555222	1.091992738235535	0.319471865592095	2.060538123225202	1.028242675447988	0.2798755451985894	2.033419282646197	1.070675489343051	0.2956038415664856	2.266586872193456	1.686022172707805	0.2608317949837475	2.343085222363083	1.666338847242892	0.1816457543227429	2.402142797507689	1.393151562947014	0.154822016812609	2.363870513364517	1.182444511632393	0.0746489012282809	2.278441482533671	1.144751555741371	0.07864662945815282
106	3.5	2.27066617139479	1.185328562434006	0.2816720126599629	2.256391819898157	1.363061259757342	0.2727853710287623	2.244582918833754	1.505045178949558	0.2678857622266776	2.244523855957164	1.720685561030459	0.2877439758929033	2.22163288204369	1.683779869917433	0.308891818437428	2.104542374901085	1.638529788723183	0.4051389688985018	2.075504486351902	1.368189258542162	0.430802169584482	2.014328750946906	1.167511294186959	0.3459703313087681	2.022955605517625	1.094397317275396	0.3162266854681823	2.067187770397134	1.035982308254286	0.2740298831564764	2.038897846524116	1.073802031426857	0.2892317587183911	2.268312562217951	1.686015585456415	0.2599746380983781	2.344834525768753	1.666355828965851	0.1784952488278085	2.401695494457281	1.390762608858883	0.153213863832507	2.363145591307881	1.179525055486919	0.07512406260086318	2.276820715321477	1.141598511464925	0.07800234282596488
107	3.533333000000001	2.273245057245699	1.185331143810179	0.2811162897846719	2.258799087844952	1.363064671562891	0.2721925652757338	2.246601012079026	1.505048949364261	0.2670873584558308	2.246150364468186	1.720690219482038	0.2864181540951976	2.223239445719959	1.683794926559938	0.307360413070474	2.107368423987549	1.638063253872928	0.4027138082159422	2.077418826971098	1.366860840306404	0.4271043905796572	2.016749288659022	1.168427939063238	0.3370770752040873	2.027603032543544	1.097370086496646	0.3118247350944474	2.07479099085306	1.044793637222111	0.2665537850932183	2.045735289350519	1.077410851863879	0.2815893934668244	2.270111173908582	1.686008998564182	0.2591083639471157	2.346813672817528	1.666372827376306	0.1751672571465913	2.401660747389096	1.388081933395563	0.1512674219807245	2.362709898772375	1.176222220263855	0.07552469599999488	2.275727731518903	1.138325869558795	0.0775708224981593
108	3.566667000000001	2.275871918024875	1.185333725662756	0.280538129225361	2.261247733497108	1.363068083872741	0.2715850055157351	2.248659646668127	1.505052720312986	0.2662760370502094	2.247830555098245	1.720694878477324	0.2850805378520677	2.224886102636531	1.683809984504879	0.3058082872102204	2.110417791841681	1.637595056775716	0.4001098028091927	2.079679018504791	1.365473814418366	0.4227424043732217	2.019855154197632	1.169662386750513	0.3262018346758146	2.033339319028461	1.100916432634773	0.3058839901484	2.083218474935679	1.054381999479644	0.2572111561888576	2.053894506841906	1.08149872578917	0.2728049922394613	2.271978493103331	1.686002411840733	0.2582335398028336	2.349022400564936	1.66638984325153	0.1716749058709466	2.402057916894475	1.385142881709895	0.14883013828731	2.362451120830545	1.172550760296491	0.07565254874076643	2.275091557864228	1.134985430349411	0.07743847739325209
109	3.6	2.27853727864888	1.185336307844336	0.2799378801899722	2.263729825269342	1.363071496489784	0.270962931057154	2.250752498077805	1.505056491577521	0.2654522265851602	2.249560016560908	1.720699537744609	0.2837346407379579	2.226568636444073	1.68382504286493	0.3042403883340595	2.113679647705747	1.63712610417683	0.3973438780701699	2.082302440464096	1.364043626801672	0.417729722023982	2.02377952960144	1.171229947757212	0.3134378787921074	2.040163270546738	1.104975515494501	0.2978730415018022	2.092362174518905	1.064291946114085	0.2457520712550084	2.063183897133707	1.086039552697017	0.2631792179900726	2.273909046931462	1.685995825688518	0.2573508390680606	2.351453997486926	1.66640687583163	0.1680348253127996	2.40285192806898	1.381992604833911	0.1457188361145305	2.362146163435178	1.168532904050144	0.07528692536513444	2.27465017450188	1.131621461159878	0.07762881453733241
110	3.633333	2.28123098726405	1.185338890439892	0.2793159802589884	2.266236872643636	1.363074909524025	0.2703265686306347	2.252872674709443	1.50506026327904	0.2646163150202546	2.251333659907177	1.720704197431501	0.2823840436052059	2.228282379735159	1.683840102107993	0.3026618830705323	2.11713784571621	1.636657290317043	0.3944412021223787	2.085297706859757	1.362587760341818	0.4121248366788929	2.028637863764453	1.173133479164671	0.2991052237044003	2.047986115092923	1.109430836349898	0.2872773985914163	2.102059257901005	1.074026406731084	0.2318682196103025	2.073246850867677	1.090990492864823	0.2531631504389082	2.27589634679423	1.685989239917211	0.2564608837058152	2.354094541669779	1.666423925879025	0.164267080608522	2.403964726926624	1.37869639150062	0.1417547019442768	2.361505022074263	1.164232338068858	0.07423514719933329	2.274020069484075	1.1283269130309	0.07812410122987704
111	3.666667	2.283942064377267	1.185341473534436	0.2786730118796301	2.268759648241579	1.363078323085504	0.2696761848995017	2.255012529350946	1.505064035538753	0.2637687182217203	2.253145544923499	1.720708857685656	0.2810324741499639	2.230022051417878	1.683855162702065	0.3010782277998784	2.120769772262735	1.636189531142337	0.3914325385325393	2.088661298894097	1.361125615441675	0.4060230081772713	2.034505314406924	1.175371800422583	0.2836665262344498	2.056646067428781	1.114179633369003	0.2740695741255151	2.111993401196476	1.083134287567709	0.2157512676994991	2.083607945061129	1.09630527614708	0.2430960064184161	2.277932692104929	1.685982654336515	0.2555643171614578	2.356922868866212	1.666440994141842	0.1603955606937073	2.405308376724801	1.375333877928064	0.1368052830363802	2.360242229392536	1.159793069314465	0.07231757686631124	2.272882449872776	1.12528049704483	0.07886016512642199
112	3.700000000000001	2.286658557822904	1.185344056980463	0.278009767329786	2.27128804889517	1.363081736977001	0.2690121460848766	2.257163537663427	1.505067808138323	0.2629099548139699	2.254988716198719	1.720713518235273	0.2796838938816046	2.231781602890391	1.683870223759651	0.2994952491255607	2.124545176122637	1.635723787450676	0.3883505581903173	2.092377683648208	1.359676958923881	0.3995444978126886	2.041421322740316	1.17794133571109	0.2675491703326869	2.066050082759422	1.119169517891686	0.2585895895976743	2.121861091608853	1.091273121209832	0.1979444913190771	2.093917785656767	1.101946638974235	0.2330068725638763	2.280009019768845	1.685976069348784	0.2546618818988387	2.359911378719803	1.666458079810149	0.1564486366944537	2.406813386778514	1.371998126818549	0.1308253863178612	2.358250017534572	1.155434855841092	0.06941973297976041	2.27114617090107	1.122721536063375	0.07970013147943798
113	3.733333	2.289368093931315	1.185346640862881	0.2773271481913267	2.273811592653704	1.363085151308443	0.2683348033372615	2.259316703139359	1.505071581198835	0.2620404935045087	2.256855520968948	1.720718179227902	0.2783422329495243	2.233554531313943	1.683885285748563	0.2979188280964863	2.128426309021813	1.635260976612547	0.3852292786740174	2.096418411737476	1.358261950145875	0.3928410896594733	2.049364660379487	1.180846117368856	0.2512029226114642	2.076178052781435	1.124403774792547	0.2414847575533608	2.131375902666997	1.098206260524638	0.1792376943692667	2.103963476103071	1.107904948406617	0.2227030732077163	2.28211525980785	1.685969484763612	0.2537542554064301	2.363026006009393	1.666475183582032	0.1524586763743942	2.40841392591432	1.368794243304691	0.1238734389316522	2.355590091541758	1.151437024103864	0.06559012744660173	2.268906692480766	1.120894721025879	0.08045760865820301
114	3.766667	2.292057915219579	1.185349225266553	0.2766262139751802	2.27631937866832	1.3630885661897	0.2676445444334702	2.26146249981644	1.505075354841305	0.2611608214596642	2.258737588980698	1.720722840811031	0.2770114403101667	2.235333830772068	1.683900349136517	0.2963549248138997	2.132368896184984	1.634802000981164	0.3821025186887299	2.100740669371978	1.356900553799699	0.3860804474079754	2.058239136707371	1.18409126667682	0.2350931467950667	2.087065989858864	1.129924134609519	0.2234689238875879	2.140253639827962	1.103814036996785	0.1603810496919282	2.113638919884903	1.114196415109163	0.2119224164814339	2.284240351530851	1.68596290039052	0.2528421208963939	2.366227525609945	1.666492306119345	0.1484612300644335	2.410033314234624	1.365824970354135	0.1160791758611558	2.352395888098192	1.14805879760837	0.06106395684408927	2.266305011146263	1.119924168794206	0.0809265487415522
115	3.800000000000001	2.294715006198416	1.185351810043586	0.275908226522385	2.278800175104521	1.363091981423137	0.2669418526689816	2.263590961882826	1.505079128846942	0.2602715198817876	2.260625925544573	1.720727502712441	0.275695550811872	2.237112022041201	1.683915413035224	0.2948096305883038	2.136323540848166	1.634347759918399	0.3790010957750293	2.105284842293473	1.355610235709189	0.3794272093420841	2.067884102274477	1.187656395373884	0.2196519484374873	2.098725908447471	1.135770344265827	0.2052338839601832	2.148276927701307	1.108055433281369	0.1421500654360115	2.122957324416086	1.120818283597974	0.2006713214523934	2.286372457372054	1.685956316631436	0.2519262435195673	2.369474303158166	1.666509446489433	0.1444946594442255	2.411585401150758	1.363166537448148	0.1076093088388307	2.348691658077561	1.1454690096478	0.05611947811184814	2.263377832390677	1.119772030897654	0.08103382730118192
116	3.833333	2.297326662385339	1.185354395278494	0.2751745097396832	2.281242951583317	1.363095397118259	0.266227178769345	2.265692157421789	1.505082903336366	0.2593731026054782	2.26251134570804	1.720732165079247	0.2743984241970469	2.238881543054727	1.683930477911698	0.2932888517345046	2.140236833931603	1.633899054314029	0.3759519187429541	2.10997554253829	1.354404645772622	0.373038679696285	2.078060950987035	1.191492359384322	0.2052946463896574	2.111034783897365	1.14195559863397	0.1874645312430271	2.155265599410434	1.110971708557871	0.1253240065310544	2.131935211241804	1.12772878395249	0.1891552227038696	2.288499479292434	1.685949733295502	0.2510073029986131	2.372723178880502	1.666526605241903	0.1405992816128279	2.412969506925625	1.360866166435924	0.09869847702562376	2.344366204272392	1.143761847437384	0.05109907510967017	2.260022114635922	1.120300066594331	0.08089977544174271
117	3.866667	2.29988048838363	1.185356981055657	0.2744264655223044	2.283636847744714	1.363098813384428	0.2655009879210522	2.267756199316679	1.505086678430043	0.2584660839380131	2.264384589527917	1.720736828058419	0.2731237972654198	2.240634787590889	1.683945544232694	0.2917983311187822	2.144053427473133	1.633456626098255	0.3729751888216673	2.114727299350541	1.353293801374275	0.367046600638739	2.088468620058006	1.195535859836452	0.1923340823319722	2.12370517520055	1.148449118164109	0.1707446485308453	2.161144118979857	1.112715533573675	0.1105561685821443	2.140542657752111	1.134848224676625	0.1776727895002258	2.290609260449158	1.685943150191708	0.2500859655921266	2.375931603027098	1.666543782867963	0.1368160045056375	2.414108478574408	1.35894537246505	0.08963909597332369	2.339323129888343	1.142979596486875	0.04635521419239588	2.256114562555116	1.121333098314445	0.08071327310298333
118	3.9	2.302364502437806	1.185359567226522	0.2736655909153633	2.285971212215086	1.363102230023327	0.2647638149073019	2.269773296916163	1.505090453908456	0.2575510547060176	2.266236447176243	1.720741491377054	0.271875351874927	2.242364163958936	1.683960611108616	0.2903437119817099	2.147719075555353	1.633021209654279	0.3700883780091345	2.119446163475637	1.352286151237517	0.3615307982027281	2.098794249165781	1.199720384202518	0.1809074459344608	2.136396216620414	1.155163528684974	0.1554948165329932	2.165954090589906	1.113519790123423	0.09832284359230742	2.148892078551875	1.142059824751387	0.1665292006157283	2.292689794037397	1.685936567721295	0.2491629604421072	2.379059762444168	1.666560978252241	0.1331853927076102	2.414968074969642	1.357406236242797	0.08075326144074528	2.333538119037687	1.143129347121624	0.0422217229481011	2.251589109157203	1.122700764153525	0.08074763626901373
119	3.933333000000001	2.304767768864487	1.185362153875029	0.272893300913601	2.288236199062022	1.363105647143873	0.2640161239194422	2.271734291878196	1.505094229891607	0.2566285126937837	2.268058265842079	1.720746155181685	0.2706564433449677	2.244062543899492	1.68397567900538	0.2889302031026253	2.151183206736437	1.632593450265585	0.3673064379973667	2.124034737037364	1.351388566572578	0.3565181585245552	2.108744786703969	1.203979492551707	0.1709962242506123	2.148790591178575	1.16196173492785	0.1419709251122722	2.169818055578614	1.113701733514107	0.08885214201397065	2.157265057345188	1.149218985924143	0.1560480047294824	2.294729831508606	1.685929985692812	0.2482389073164287	2.382072319371429	1.666578191764611	0.1297459359389586	2.415546286487529	1.356238013176133	0.07235447409154627	2.326988116542185	1.144218128338677	0.03891257642088849	2.246374880532898	1.124271071492836	0.08127005944195925
120	3.966667000000001	2.307080320556022	1.185364741084952	0.2721109708321028	2.290422688900821	1.363109064854816	0.2632583657135785	2.273630591647172	1.505098006499316	0.2556989366521601	2.269841926568727	1.720750819618678	0.2694701731936009	2.245723211953769	1.683990748388598	0.2875626411838264	2.15439980203514	1.632173946390725	0.3646414458807024	2.128395902560747	1.350606641585991	0.3520003244561535	2.118057193765693	1.208257937495853	0.1624778942966034	2.160599071801188	1.168717283466542	0.1302091428501998	2.172859096286397	1.113712901501276	0.08207293416897556	2.165820992042411	1.156213345296034	0.1463745628697486	2.296718889889875	1.685923403914634	0.2473143928312014	2.384939190608588	1.666595423715444	0.1265334646963524	2.415874558522284	1.355422037848555	0.06471242935253835	2.319600139840646	1.146283543998456	0.03645782344704199	2.240393596510484	1.125967680275969	0.08244408017473918
121	4	2.309293058572659	1.185367328706988	0.2713199978194752	2.292522210553717	1.36311248295708	0.2624910435234638	2.275454103067676	1.505101783511266	0.2547628661768737	2.271579813391343	1.720755484414369	0.2683194614179654	2.247339815673325	1.684005818367202	0.2862455603112422	2.15732839541965	1.631763288291321	0.3621035523233661	2.132437192462399	1.349945021505146	0.3479387108945953	2.126495213165143	1.212511832545201	0.1551515897052553	2.171536068096087	1.175333998872631	0.1200352740359544	2.175138308671056	1.114049063406374	0.07767718649052165	2.174409830419219	1.162979460702317	0.1375857587108361	2.298647238442573	1.685916822787246	0.2463900490886621	2.387636066309476	1.666612672803135	0.123580752817929	2.416010259564703	1.354937565751422	0.05804862788389708	2.311258723264665	1.149392775333204	0.03476881670051455	2.23356432881211	1.127785905990004	0.08425200501170643
122	4.033333000000001	2.311398257083263	1.185369916824441	0.2705216520731966	2.294527439269328	1.363115901558941	0.2617145735482964	2.277197701835882	1.505105561046773	0.2538207317197682	2.273265192931112	1.72076014971464	0.2672067998033292	2.24890672675182	1.684020889405876	0.284982897765358	2.159935324361185	1.631361980813189	0.3597001698536891	2.136074223343061	1.349407139506665	0.34427871547021	2.133843811170872	1.216706283660041	0.1488134705586235	2.181322828852477	1.181747563388532	0.1112313477218907	2.176628778739863	1.115170044762284	0.07528642776555965	2.182558263380864	1.169487484874254	0.129882257309057	2.300506343292796	1.685910242118539	0.2454663826824525	2.390144350839668	1.666629939217452	0.1209160561788518	2.416035480958075	1.354768928460373	0.05253138320511342	2.30193500536942	1.153630121812242	0.03367895993639915	2.225940613797997	1.129833837277034	0.08641000612194254
123	4.066667000000001	2.313389414487085	1.185372505520439	0.2697171281301734	2.296432080061459	1.3631193207685	0.2609293456757141	2.278855175373403	1.505109339224969	0.2528729327540293	2.274892138470005	1.720764815665198	0.2661343147186867	2.250418968658621	1.684035961968976	0.2837780504491437	2.162194716386182	1.630970479765608	0.3574353612120548	2.139234228151201	1.348994867772731	0.3409566851924991	2.139951520344569	1.220805361445839	0.1432934671032497	2.189799411391008	1.187921800690861	0.1036260228219434	2.177411657503644	1.117440033068474	0.07452820314759324	2.189654752936607	1.175715904620468	0.1236053339975505	2.302288799072135	1.685903661716228	0.2445438511790183	2.392450627024465	1.666647223091908	0.1185619008668168	2.416058703566562	1.35490797557305	0.04824687820279062	2.291779945048805	1.159065581229884	0.0329594075080626	2.217776515130406	1.132335489869739	0.08847342893468561
124	4.1	2.315261200780363	1.185375094644872	0.2689076129470885	2.298230821583299	1.36312274038588	0.2601357934359549	2.280421211281497	1.505113117824692	0.2519199227439292	2.276455531024818	1.720769481991576	0.2651038429179243	2.251872197573735	1.684051035163875	0.2826339617331453	2.16408980482207	1.630589223755269	0.3553115009063754	2.141859675416813	1.348708027807093	0.3379060232454812	2.144745822572686	1.224779817673672	0.1384075211732879	2.196878962123102	1.193835601853142	0.09703699440666827	2.177697115502637	1.121113742104999	0.07487801572172059	2.195241209381385	1.181657301431009	0.1187744214861699	2.303988361981281	1.685897081980001	0.2436229433651228	2.394546983515187	1.666664522941686	0.1165346213130787	2.416196252924073	1.355340006877594	0.04521827250741996	2.281101335071789	1.165675743353069	0.03241148637446766	2.209551491996608	1.135491938461697	0.09018760730171094
125	4.133333	2.317009790082717	1.18537768428034	0.2680941357113693	2.299919641416914	1.363126160518663	0.259334251043447	2.281891664006883	1.505116896964538	0.2509620379978613	2.277951326328665	1.720774148838979	0.2641167341425267	2.25326295645174	1.684066109453966	0.2815528987452504	2.165612825536143	1.630218562372141	0.3533292852740523	2.143908868672124	1.34854402432124	0.3350554765527947	2.148243866499789	1.228604133132617	0.1339329246947408	2.202528695568622	1.199472069780887	0.09126548414855452	2.177787302596273	1.126329594406191	0.07563666840710485	2.199052294161625	1.187319887448503	0.1150871030610462	2.305600225369545	1.685890502717073	0.2427040125279657	2.396430994291775	1.666681838774083	0.1148441936016458	2.416565467617619	1.356041485239849	0.04342687876157415	2.270504235329326	1.173274537643134	0.03184727803512973	2.201975972277868	1.139383154336006	0.09134661245178345
126	4.166667	2.318632640405332	1.185380274509246	0.2672776390208929	2.301495592026241	1.363129581274244	0.2585250223180888	2.283263375482223	1.505120676762914	0.2499995822878301	2.279376352850547	1.720778816352444	0.2631739508987287	2.254588505949524	1.684081185302315	0.2805365700709815	2.166764115670202	1.629858784914032	0.3514876632681686	2.14535661960957	1.348496633778241	0.3323307708916514	2.150568295680835	1.232242967684911	0.129600532174653	2.206797434526197	1.204814991141664	0.08603861639594899	2.178032910915555	1.13311800818762	0.07596863761030168	2.201045607359138	1.192731552685479	0.1120694978440041	2.307120775094405	1.68588392373448	0.2417873591726258	2.398104397802703	1.666699170535739	0.1134944949263151	2.417264070373982	1.356977429807709	0.04282424091489245	2.260898751099981	1.181443286159745	0.03119384130523323	2.195658093299508	1.144003110771324	0.09168745798685703
127	4.200000000000001	2.32012825543526	1.185382865180628	0.2664590459541248	2.302956584617064	1.363133002451915	0.2577084534199747	2.284533997987914	1.505124456997804	0.2490329147220275	2.280728154635628	1.720783484256713	0.262276153315687	2.255846691086304	1.684096261814759	0.2795862253462503	2.16755166343298	1.629510161560846	0.3497852254835218	2.146195343816014	1.348556761933431	0.32967472530144	2.151926897822991	1.235631958265752	0.125240728739595	2.209800068052445	1.209839379927934	0.08115075483055027	2.178749021012885	1.141364447220713	0.07518553918008192	2.201326183392641	1.197912110974506	0.1093029255845957	2.308547378678973	1.685877345431128	0.2408733135665306	2.399571660611789	1.666716516553072	0.1124834936354398	2.418350511932366	1.358104264941225	0.04332886421743283	2.253114160159325	1.189658562801362	0.0304731119453478	2.19069003313495	1.149319934481283	0.09099251258679671
128	4.233333	2.321496390228544	1.185385456376415	0.2656391065755588	2.304301620510274	1.363136424158611	0.2568847870183043	2.285702225253245	1.505128237787151	0.2480622782832838	2.282005243958805	1.720788152696409	0.2614235418212695	2.257036173563499	1.684111339453565	0.2787024953118363	2.167990585182348	1.629172903228571	0.3482201927805623	2.146439037544507	1.348714205181081	0.3270711619227311	2.152521066531655	1.238699753033849	0.1208807364235849	2.211699529098219	1.214511334268651	0.07662830282068628	2.18021254139523	1.150801174758524	0.07295493046091617	2.200096348680614	1.202878363339759	0.10668419425607	2.309878652514766	1.685870767613635	0.2399620724079908	2.400839822065683	1.66673387665671	0.1118033382834761	2.419848142634907	1.359375670676291	0.04482873681893098	2.247543616489108	1.197550503348526	0.02958999482153609	2.186859699207162	1.155363398141545	0.0891230978605855
129	4.266667	2.322737789714501	1.185388048178395	0.2648184591103042	2.305530567286114	1.363139846501142	0.2560542317322407	2.286767609985958	1.505132019248777	0.2470878849576114	2.283206963713504	1.720792821816053	0.2606159584099667	2.258156293576829	1.684126418680814	0.2778855033733927	2.168102218787454	1.628847205721971	0.3467895925889715	2.146121333493988	1.348958427900341	0.3245418979671007	2.152515431895355	1.241381421182893	0.1167109278517237	2.212648883640988	1.218802189375351	0.07264604471490291	2.182535337974074	1.161048602985509	0.06928431390351807	2.197728431054578	1.207656600261416	0.1043088391559649	2.311114306113542	1.685864190088511	0.2390537828784777	2.401918070469645	1.66675125062808	0.1114406788631963	2.421750243933632	1.360747003448307	0.04718096361426012	2.244199610356412	1.204946582082565	0.02842434614688867	2.183782738789926	1.16224011145035	0.08599365604988474
130	4.300000000000001	2.323853989533169	1.185390640434889	0.2639977036760329	2.306643970883936	1.363143269278114	0.2552170377794404	2.287730382046204	1.50513580115998	0.2461100038128668	2.284333285851369	1.72079749133978	0.2598529817511455	2.259206905006862	1.684141498601142	0.27713497163177	2.167913657920463	1.628533261836506	0.3454912951711317	2.145290858899696	1.349277377577944	0.3221162177149374	2.152048454789244	1.243629706716861	0.1128998484072906	2.212810641094837	1.222688878011472	0.06931900024411015	2.185621208748139	1.171740792734722	0.06440785378521877	2.194649361904344	1.212275294601573	0.1022721205984786	2.312254886259461	1.685857613254057	0.2381486271983757	2.402816732558876	1.66676863663703	0.1113774084164278	2.424026940341438	1.362179358521908	0.05021721407316627	2.24290976988084	1.211808553119645	0.02683593144249817	2.181118756165779	1.170059888638556	0.08159128844962869
131	4.333333	2.324847470642773	1.185393233227272	0.2631772626790295	2.307643208687941	1.363146692595942	0.2543733504171235	2.288591548404394	1.505139583638182	0.245128787538319	2.285384950317259	1.720802161411765	0.2591338099143911	2.260188516770392	1.684156579675944	0.2764501188297062	2.167457098195898	1.628231197091473	0.3443251972718109	2.144004595496981	1.349656932573597	0.3198290896968807	2.151239683016288	1.245428499837429	0.1095481133078686	2.212357764327195	1.226147658816869	0.06671080831875216	2.189252022187595	1.182529356729402	0.05872068454708457	2.191282307164717	1.216748148458623	0.1006430620591489	2.313301883020893	1.685851036916439	0.2372466626730691	2.40354689000154	1.666786034368859	0.1115914085837792	2.426623544316385	1.363634653244638	0.05373869983462398	2.243429593786003	1.218125975535797	0.02476657256756529	2.178617594578874	1.178874129791126	0.07606773348898203
132	4.366667	2.32572145463099	1.18539582663679	0.262357462353194	2.308530280231919	1.363150116560925	0.2535232862204338	2.289352689124918	1.505143366800696	0.244144361718653	2.286363268211856	1.720806832176097	0.258457359227285	2.261102118427643	1.684171662366451	0.275829773544531	2.166768853389114	1.627941107751838	0.3432941039953761	2.142324946314146	1.350081225472293	0.3177282754050167	2.150185803952713	1.246797690875459	0.1067191228064166	2.211456714437272	1.229162550891068	0.06486890038166648	2.193072553572438	1.193038811199415	0.05280439443003079	2.188007928624848	1.221077604994191	0.09949154712512316	2.314257493425415	1.685844460881728	0.2363479067764684	2.404120265902365	1.666803443464035	0.1120574026923658	2.429450118685859	1.365073505948278	0.05751297357085267	2.245460835410197	1.223838736921744	0.0222654129036942	2.176239673885489	1.188575570370455	0.0697714262242194
133	4.4	2.32647975017766	1.185398420511095	0.261538615116195	2.309307661076788	1.363153540971032	0.2526670132483468	2.29001582573046	1.505147150424173	0.2431569164270463	2.28726995609034	1.720811503356353	0.2578223370593358	2.26194903776087	1.684186745776176	0.2752724467918031	2.165888433279207	1.627663093044818	0.342403996662665	2.14031648934692	1.350533046900326	0.3158767722015982	2.148955614382053	1.247796141360174	0.1044554892157162	2.210242481844324	1.231736496147536	0.06382406275972782	2.196608133018313	1.202851761320301	0.04732104591720632	2.185101272218017	1.225250564607492	0.09889149967310007	2.315124435137787	1.685837885547674	0.2354524205286402	2.404549174533017	1.666820861950483	0.1127476362713905	2.432391345019813	1.366450380168742	0.06128341213624106	2.24868371331339	1.228806948943552	0.01954175309614108	2.174192306502456	1.198814226341697	0.06320994630981512
134	4.433333000000001	2.32712666424324	1.185401014931066	0.2607208764810949	2.309978268347444	1.36315696593222	0.2518046010914336	2.290583389734975	1.505150934625586	0.2421665325657125	2.288107135581902	1.720816175096341	0.2572271452258749	2.26273095686123	1.68420183036579	0.2747762458383944	2.164855612029958	1.627397217581048	0.3416608085591276	2.138042262478697	1.350994808572167	0.3143415069032049	2.147605076717504	1.248507019374523	0.1027791778971821	2.208820941506153	1.233902941743813	0.06356802913969567	2.199538595112611	1.211664230697687	0.04269554248288485	2.182728252915163	1.22924290844922	0.09889824394523333	2.315905899756318	1.685831310720067	0.2345601515592306	2.404846090875347	1.666838289377327	0.1136335301909444	2.435349851285219	1.367709134265114	0.06483802595798509	2.252810541543023	1.23296211229139	0.0169178637233732	2.172763489532005	1.209190172241077	0.05684787871726944
135	4.466667000000001	2.327666744719132	1.185403609977502	0.2599043248029398	2.310545249741529	1.363160391550384	0.2509360992121312	2.291058027265852	1.505154719521848	0.2411732715303392	2.288877126307077	1.720820847539843	0.2566699907159681	2.263449729741439	1.684216916595909	0.2743389973408383	2.163709178203767	1.627143544370135	0.3410708923743009	2.135562956460258	1.351448692143258	0.3131837262679076	2.146177246851385	1.249014264342383	0.1016962775665246	2.207274706679022	1.235700767047452	0.06405278102214361	2.201731731333265	1.219312612775677	0.03916491122944493	2.180957510624985	1.233014675673407	0.0995357187298602	2.316605312683084	1.685824736204659	0.2336710213445566	2.405022982924706	1.666855725256047	0.1146868039136284	2.43820961135653	1.368789419304405	0.06803231392385539	2.257499729267006	1.236317294738037	0.01462657562467202	2.172211820007642	1.219156456879428	0.05106396307797763
136	4.5	2.32810466212594	1.185406205497522	0.2590890387885869	2.311011893536404	1.363163817623003	0.2500616174405971	2.291442517306357	1.505158504889123	0.2401772654168226	2.28958233764416	1.72082552041004	0.256148945564366	2.264107285768572	1.684232003569233	0.2739582949352099	2.162486743668137	1.626902161986959	0.3406406031757317	2.132937948308292	1.351876811257421	0.3124570340032513	2.144705713213633	1.2493986375766	0.1011973487875189	2.205675770532175	1.237171033788975	0.06515834574065014	2.203198310043188	1.225715083765035	0.03680232838741302	2.179790774226268	1.236506685476075	0.1007577602375296	2.317226219224316	1.685818162398813	0.2327850070759264	2.405091507647809	1.666873167495491	0.1158796331292114	2.440799556895188	1.369632004088986	0.07076835671343173	2.26221960920607	1.238930892515157	0.0128115895599403	2.172608970576185	1.227974428496524	0.04624269034350374
137	4.533333000000001	2.32844518341883	1.185408801571682	0.2582749557886622	2.311381639601989	1.363167244255765	0.249181171984118	2.291739773287659	1.505162290844124	0.2391785400348546	2.290225333955985	1.720830193850577	0.2556618601466137	2.264705695622447	1.684247091746076	0.2736314344432632	2.161223511003537	1.626673162948569	0.3403749340182658	2.130222389716539	1.352263292770126	0.3122071801269241	2.143201970500209	1.249734539279433	0.1012977942606619	2.204061785488145	1.238369104034357	0.06674040894290115	2.204000311167532	1.23084553136534	0.03556393755485422	2.179188224909817	1.239676773497595	0.102477094087233	2.317772315670438	1.685811589108142	0.2319019842070816	2.405063144142598	1.666890615546171	0.1171853536040854	2.442864657999334	1.370187209511223	0.07298365268431446	2.266157175894997	1.240848015827624	0.01146250078447882	2.173364985368036	1.235251297641062	0.04266878557300274
138	4.566667000000001	2.328693112725232	1.185411398280516	0.2574619637546117	2.311657979896624	1.36317067155435	0.2482947677047585	2.291952713627817	1.505166077503559	0.2381771066449067	2.290808703846545	1.720834868005123	0.2552064347408464	2.265247048558735	1.684262181586808	0.2733554806289601	2.159951790470016	1.626456679709353	0.3402775707398617	2.127464479499679	1.352595520238456	0.3124589567789272	2.141676028983397	1.250089846652822	0.1020196308772234	2.20245764372326	1.239368031945931	0.06867916851413049	2.204268685027384	1.234750791301045	0.03530747632741859	2.179136658447671	1.242538801209895	0.1045377774092835	2.318247307927883	1.685805016138278	0.2310218100246565	2.404949295315896	1.666908068829269	0.1185789590926296	2.44419174109186	1.370417760377568	0.07465472505420385	2.268685297034086	1.24203614066735	0.01057529727960073	2.173804053375028	1.240883820084648	0.04046874925510097
139	4.6	2.328853287735358	1.185413995470758	0.2566499834676224	2.311844404078882	1.363174099315907	0.24740248028675	2.292084191052596	1.505169864643258	0.2371730531682641	2.291334926988994	1.720839542596629	0.2547802644622759	2.265733343378248	1.684277272193622	0.2731272870062939	2.158700571844423	1.626252903841154	0.3403503332843958	2.124704855742759	1.352864015508351	0.3132115282273401	2.140143338798089	1.25051985552711	0.103388484803174	2.200889275495433	1.240245435722549	0.07089421284435611	2.204182462631042	1.23753006952679	0.03581973134972648	2.179620906138874	1.245154459440269	0.106717414021028	2.318654768738297	1.685798443886352	0.2301444044301078	2.404761437946891	1.666925525166856	0.1200372286304397	2.444647644312823	1.370305299618109	0.07579000175280921	2.269438692643832	1.24245625452535	0.01021743425357066	2.173389692064904	1.244927990444846	0.03962851860417969
140	4.633333	2.328930632627368	1.185416593222743	0.2558388277272408	2.311944441272836	1.363177527645952	0.2465042977949034	2.292137014531857	1.50517365237976	0.2361663643593244	2.29180644556248	1.72084421776866	0.2543807627522929	2.266166561406525	1.684292364026653	0.2729434477528696	2.157495419288492	1.626062050919499	0.3405931684171405	2.121975109666474	1.353062803082007	0.3144383465613994	2.138620187563429	1.251066752535412	0.1054413024644765	2.199366748954074	1.241072463898844	0.07336905593522004	2.203909441388881	1.239322949637029	0.03685291269197272	2.180585043672189	1.247621347231736	0.1087196498550949	2.318998184299935	1.685791872157883	0.2292695927637133	2.404511457714094	1.66694298392364	0.1215390027251816	2.444171192024206	1.369850423758194	0.07641900565883997	2.268231458884167	1.242088833765203	0.01042952367590032	2.171701001182648	1.247517295956443	0.04004516751170834
141	4.666667	2.328930118135186	1.185419191616784	0.2550282774011934	2.311961616864388	1.36318095664999	0.2456002004319436	2.292113920389027	1.505177440829592	0.2351570125925588	2.292225595968812	1.720848893664798	0.2540052076100145	2.266548604422032	1.684307457546073	0.2728003258351072	2.15635888183412	1.625884388749424	0.3410039246064611	2.119299536964792	1.353190101891078	0.3160831261071562	2.137119931425579	1.251759642596672	0.1082163047587106	2.197875404280718	1.241909617821978	0.07611245616871994	2.203560040971198	1.240298051491936	0.03814934704066688	2.18192235658652	1.250065556913148	0.1101365163411827	2.319280897021121	1.6857853007584	0.2283971862985368	2.404212005240535	1.666960444435571	0.123064862023252	2.442777537504929	1.36907226787351	0.07659531780893963	2.265071153852618	1.240936426054791	0.0112100956318587	2.168501098473368	1.248774790126467	0.04154386902135846
142	4.700000000000001	2.32885676677786	1.185421790499245	0.2542181582928359	2.311899458061341	1.36318438612484	0.2446902438900829	2.292017584692193	1.50518122976824	0.2341450501537529	2.292594564021842	1.72085357000774	0.2536507742549523	2.266881257692821	1.684322551853532	0.2726940595675447	2.155310845216956	1.625720253371702	0.3415777450817736	2.116697615584781	1.353248396313132	0.3180518975198275	2.135660964003828	1.252613910561912	0.1117051857345751	2.196391937290233	1.242804283954716	0.07907035734800452	2.203191070082859	1.240640810128748	0.03939199998151695	2.183471347740052	1.252629052209471	0.1103812439150934	2.3195060751247	1.685778730084783	0.2275270613681306	2.40387677602925	1.666977904437891	0.1245966831028292	2.440568174167882	1.368010757485548	0.07639444596043765	2.260228390488911	1.239030959689218	0.01250634115134033	2.163850799682185	1.248736928156643	0.04386289246070513
143	4.733333	2.328715650372284	1.185424389950239	0.2534081995212726	2.311761495260066	1.363187816175833	0.2437743978999594	2.291850619074038	1.505185019312048	0.2331304286349928	2.29291544616269	1.720858246940942	0.2533144702915362	2.267166249975288	1.684337647408935	0.2726205379160815	2.154368628844763	1.625570017579328	0.3423067152811385	2.114186025818336	1.353244386962217	0.3202056786451792	2.134275608011929	1.253630723537508	0.1157942302270145	2.194902194929442	1.243789484411536	0.08202630921089833	2.202814175321484	1.240551728262122	0.04014729936431948	2.18500953876863	1.255456685509801	0.1086326739400332	2.319676748779735	1.68577215994243	0.2266590032462348	2.403520556639299	1.666995363208007	0.126117505634099	2.437740716913052	1.366730003901125	0.07590451839253172	2.254327343868971	1.236452906820509	0.01419049711784641	2.158239111203212	1.247311084335998	0.04665338344516287
144	4.766667	2.328511871483312	1.185426990049856	0.2525981122371299	2.311551244684451	1.363191246908291	0.2428526285542686	2.291615561949857	1.505188809577349	0.2321130908988317	2.293190190270928	1.720862924607874	0.2529931789460313	2.267405203018125	1.684352744672216	0.2725754255563743	2.153547361059522	1.625434107666336	0.3431796546115957	2.111781077729894	1.353188793533971	0.3223540727449767	2.13301729037628	1.254794557657066	0.120207112475138	2.193414106073324	1.244880801238449	0.08452251074742154	2.202391157165558	1.240259865874847	0.0398328745754262	2.186336574726711	1.258666048066171	0.1040384560888411	2.319795761764809	1.685765590136746	0.2257927864178403	2.403159395767345	1.667012819993339	0.1276111436957205	2.434609713071777	1.365322758801306	0.07522721468618941	2.248506485232068	1.233365662824677	0.01602747113290006	2.152793669607125	1.244284842154694	0.04940998038357192
145	4.800000000000001	2.328250476606796	1.185429590644066	0.2517876621469352	2.311272158085709	1.363194678118667	0.2419249833866388	2.291314852207253	1.505192600339247	0.2310930653354199	2.293420503261511	1.720867602730936	0.2526837022347502	2.267599568495999	1.684367842744404	0.272554188607714	2.152859713823772	1.625313006815287	0.3441823103974367	2.109498471598397	1.353095785101903	0.324259949514934	2.131956399159318	1.256076008930399	0.1244792851704158	2.191959846950255	1.246082513667518	0.08586938115955176	2.20181509187743	1.240040849848165	0.03773552125221044	2.18751785382935	1.262287326767765	0.09645023519831078	2.3198656560374	1.685759021064317	0.2249282547874913	2.402809400715212	1.667030272435549	0.1290619229773147	2.431574134145584	1.36390738087353	0.07448242624295957	2.244332161497299	1.230038852666755	0.01771191321820543	2.149199127281743	1.239472431009538	0.05147211499389243
146	4.833333	2.327936144087799	1.185432191812703	0.2509764945725426	2.310927399498365	1.363198109912048	0.240991421520222	2.290950650216864	1.505196391713828	0.2300702834653974	2.293607750062221	1.720872281453396	0.2523826958979518	2.267750584386965	1.684382942085022	0.2725520868389166	2.152315047087867	1.625207230740353	0.3452980217832793	2.107347365538249	1.352983072303402	0.3256948519608509	2.131141445659152	1.257452741612212	0.1281199931971786	2.190577527629413	1.247412019717468	0.08548018871214828	2.200905924136556	1.240206208437586	0.03341314252604435	2.188584674207198	1.2662978655033	0.08618205199329408	2.319888430696505	1.685752452530343	0.224065164432659	2.402481582435273	1.667047719702347	0.1304530465613085	2.428851359192171	1.362600433837116	0.07373685331256032	2.242579393228906	1.226789465495497	0.01904642532512692	2.148237736353497	1.233134286805135	0.05227850776584335
147	4.866667	2.327573122779464	1.185434793635537	0.2501641980429179	2.310519807070981	1.363201542393458	0.2400518942632426	2.290524814283172	1.505200183817125	0.2290446708233622	2.293752899878848	1.72087696091848	0.2520866985206645	2.267859235398725	1.684398043153533	0.2725641781809268	2.151919665479196	1.625117340895819	0.3465071361918197	2.105329628392757	1.352871967975698	0.3264706569340504	2.130573440833599	1.258917702850964	0.1306768484347492	2.189287941746829	1.248912852758235	0.08300407221461051	2.199430310240483	1.241061014330229	0.02683214292000177	2.189536548700873	1.27061828950749	0.07396759950421378	2.31986547426786	1.685745884339976	0.2232032616201497	2.402180712803775	1.667065160913293	0.1317654860604927	2.426417846187781	1.361513992337232	0.07297746654323514	2.242965253193003	1.224010312849388	0.01990303919008728	2.14949228408818	1.22620810864736	0.0513788125097678
148	4.9	2.327165257827426	1.185437395958035	0.2493503820398013	2.310051929074549	1.363204975358876	0.23910643288279	2.290038941220585	1.505203976423749	0.2280162422843636	2.293856504133863	1.720881640848154	0.2517921821804934	2.267926239728684	1.684413145050091	0.2725853547403839	2.151676957233883	1.625043948884959	0.3477879634786962	2.103441642012054	1.352787152386387	0.3264416108688245	2.130197898736315	1.260474362595032	0.1316916128738723	2.188096863161326	1.250647944560604	0.07831194551503942	2.197236970632881	1.2428646323655	0.01821137190177115	2.190402501155454	1.275093379928434	0.06094202287700342	2.319797554137931	1.685739316889376	0.2223423636450124	2.401905229492987	1.667082593571318	0.1329779242003185	2.424036007082689	1.360763484896382	0.07210798075794982	2.244285006125209	1.222187213146037	0.02009446631019186	2.151577548889813	1.220252698729904	0.04849643142628098
149	4.933333000000001	2.326715977023808	1.185439998859678	0.2485345539264538	2.309525985050469	1.363208408913055	0.2381549860800415	2.289494330702343	1.505207769649457	0.2269849231961015	2.293918754538688	1.720886321385403	0.2514955625651051	2.267952090389161	1.684428248233667	0.2726104477524596	2.151587871956863	1.624987699709981	0.3491214043170962	2.101676314449063	1.352756720810748	0.3255210644632374	2.129907183747273	1.262118179196436	0.1307724319009703	2.186996851663407	1.252638052825676	0.07161327748711799	2.194397471018623	1.245763865539773	0.00787164942801701	2.191379440274825	1.279553048540009	0.04808265008736578	2.31968486952069	1.685732749983454	0.2214822118835392	2.401648781593318	1.667100016707827	0.1340682767124776	2.421362630274376	1.360492149660597	0.07095040185743023	2.245087053731841	1.221740405220521	0.01944085813928664	2.152839486459698	1.216543634182738	0.04374403772508013
150	4.966667000000001	2.326228350477479	1.185442602419879	0.2477161995615909	2.308943919704774	1.363211843160693	0.2371975065218065	2.288892055562665	1.505211563609945	0.2259506443275908	2.293939494784876	1.720891002673161	0.2511932660329441	2.267937053345361	1.68444335316314	0.2726342797637186	2.151650763547282	1.624949284844259	0.3504898762044601	2.100022623727388	1.352812837377608	0.3237113748193061	2.129602616256356	1.263819170020188	0.1277940442527251	2.18602438807047	1.25481467152559	0.06338475299715214	2.191196379516632	1.249719116801407	-0.003730768541265258	2.192611942628854	1.283780815933439	0.03584710820494911	2.319527116379802	1.685726183427071	0.2206225554375965	2.401402008122897	1.66711742931617	0.1350146439196327	2.418061125588927	1.360893924861341	0.06925233423077838	2.244235300735697	1.222991577465063	0.01776959693540721	2.151966521430793	1.215827763579908	0.0374764971992848
151	5	2.325705145655796	1.185445206483599	0.2468948563007645	2.308307468838803	1.363215277897273	0.2362340386079309	2.288233036617977	1.505215358079317	0.2249134366732305	2.293918222512327	1.720895684432921	0.2508817833646048	2.267881170060578	1.684458458937696	0.2726516921321781	2.15186133976799	1.624929433007388	0.3518764039509244	2.098464964329452	1.352990918017028	0.3210936318632864	2.129198453969647	1.265499236767642	0.1228838179409597	2.185241598233949	1.257000820316545	0.05430184927621688	2.188039889596092	1.254476174654925	-0.0159390329210652	2.19411691128087	1.287489622749376	0.02431206774666641	2.319323520156492	1.685719617615937	0.219763232301518	2.4011532575963	1.667134828786627	0.1357958255930249	2.413826563521164	1.362220658091406	0.06670035054248517	2.240929067623955	1.226242452729545	0.01479579696712663	2.148114703758221	1.218402017787568	0.0299475544388587
152	5.033333000000001	2.325148762631249	1.185447811129976	0.2460699773788537	2.307618078000988	1.36321871322722	0.2352645497981647	2.287517936750837	1.505219153172988	0.2238732461714533	2.293854107296729	1.720900366807344	0.2505576460125204	2.267784254862213	1.684473566015654	0.2726575827190871	2.152212834632146	1.624928886720774	0.3532648374870094	2.096985839687454	1.353327798194852	0.3177940460457138	2.128591902991122	1.266993635004045	0.1163199765277542	2.184646932086423	1.258894968413939	0.04494392814585488	2.185310799177688	1.259601400757595	-0.02822569396514057	2.195817602636457	1.290340606812956	0.01346605280307253	2.319072842809184	1.685713052354653	0.218904019075636	2.400889456770922	1.667152214039462	0.1363923894454444	2.40841669497323	1.364778543225026	0.06297184292370084	2.234692022040546	1.231814377697145	0.01023314208440909	2.140903077564311	1.224313808057229	0.02109377182562209
153	5.066667000000001	2.324561303027096	1.185450416438084	0.2452410215618043	2.306876980015943	1.363222149254905	0.2342890210088224	2.286747236432011	1.505222949006314	0.2228300296806407	2.29374601150198	1.720905049939036	0.2502174804864372	2.267645906962532	1.684488674855222	0.2726469449624055	2.152696155368437	1.624948402795999	0.3546403591862171	2.095567533198611	1.35386107714033	0.3139833148637052	2.127657017922687	1.268070555673402	0.1084752364791936	2.184166221884069	1.260088573701901	0.03579550457196842	2.183326743058305	1.264445858081587	-0.04012107495663109	2.19757120696619	1.291944717483881	0.0033162627260128	2.318773443338717	1.68570648744777	0.2180447125523992	2.400596638955931	1.667169583954422	0.1367870200470706	2.401673669811633	1.368920699328802	0.057762268262427	2.225342678520042	1.240049759496211	0.003825436607274949	2.130354884877315	1.233416850582002	0.01062186132161758
154	5.1	2.323944645348847	1.18545302225238	0.2444075412375655	2.306085314524639	1.363225585775321	0.2333075412052286	2.285921362384235	1.505226745352885	0.2217838539016514	2.293592577141487	1.720909733548985	0.2498580802417142	2.267465573346206	1.684503784554543	0.2726149340365717	2.153300090388959	1.624988743914659	0.3559901181187621	2.094191615293532	1.354628853456221	0.3098808037942256	2.126243534851726	1.268491424042538	0.09974874264713304	2.183639574924606	1.260134179253556	0.02727369422731729	2.182282074567076	1.268217349609949	-0.05115027648527693	2.199251055844938	1.291898729270414	-0.006063558419647503	2.318423421103307	1.685699923290528	0.2171852124799976	2.400260911362898	1.667186935806293	0.1369652082227914	2.393546020490798	1.37503279003675	0.05081393974356759	2.212893705056189	1.251379641451019	-0.004687929584155879	2.116696151933573	1.2455951885028	-0.001880124830580085
155	5.133333	2.323300357788956	1.185455628651633	0.2435690393576827	2.305244034167214	1.363229022892546	0.2323201355530633	2.285040598868679	1.505230542327749	0.2207347111878192	2.293392255725978	1.720914417779492	0.2494763622399838	2.267242556598402	1.684518895571209	0.2725568915950344	2.154011646756905	1.62505067659161	0.3573030697325538	2.092838203924894	1.355669542869121	0.305764029466877	2.124187826213295	1.268061934810266	0.09059480185691095	2.182793079511126	1.258629876694868	0.0197831671440302	2.182186473990859	1.27011462758445	-0.06076210932319195	2.200681483189767	1.289838272555393	-0.01450184045594779	2.318020642815497	1.685693359687192	0.2163253699128007	2.399869163763547	1.667204268386818	0.1369156818435541	2.384125462565371	1.383517148399992	0.04191410385841151	2.197541391251859	1.266402913386375	-0.01556979687687169	2.100260868461086	1.261036457607939	-0.01669574651790832
156	5.166667	2.322629780121487	1.185458235714537	0.2427250527414767	2.304354004590057	1.363232460710585	0.2313268554009232	2.284105205308005	1.505234340045883	0.2196826155884749	2.293143383123685	1.72091910277279	0.2490694142940249	2.266976064584215	1.684534008362671	0.2724683679850091	2.154816216046564	1.62513497353605	0.3585690667073804	2.091486432791064	1.357021960731986	0.3019782762664072	2.121326807449535	1.266649952993576	0.08165371784887034	2.181234675535206	1.255274070387611	0.01386484325217993	2.182874573501681	1.269433084178367	-0.06820235449376273	2.201638412517287	1.285487032487269	-0.02151268902321752	2.317562878471869	1.685686796441955	0.2154650677332311	2.399410446381512	1.667221580437692	0.1366308898192793	2.373692059725285	1.394771230732974	0.03094597240518832	2.179809144295035	1.285876864853317	-0.02896472003634979	2.081678586224066	1.280399047122116	-0.03376174765953449
157	5.200000000000001	2.321934106968609	1.185460843284991	0.2418752313827633	2.303416113083723	1.363235899023892	0.2303278699424225	2.283115539375153	1.505238138280312	0.2186276997064287	2.292844244179063	1.720923788249304	0.2486345455313284	2.26666526211919	1.684549122025928	0.2723451456716803	2.155697370407855	1.625242396319634	0.3597767166127743	2.090114113429618	1.358724424201429	0.298934362545109	2.117480734759556	1.264142010842291	0.07397437745318201	2.178451120075365	1.249860854387107	0.01047289930340149	2.184083331020868	1.265659160344509	-0.07223404717569931	2.201776375140339	1.278667815139865	-0.02598712471755976	2.317047909527096	1.685680233949534	0.2146043000803489	2.398876380026711	1.667238869092408	0.1361072529243061	2.362720910520377	1.4091559450344	0.01792419561210364	2.160612362194994	1.310648227488075	-0.04484800988938269	2.061993540207118	1.304843919097734	-0.05264439046195297
158	5.233333	2.321214280310635	1.185463451441323	0.2410191831507978	2.302431117256756	1.363239337936119	0.2293232890831639	2.282071911189513	1.505241937145652	0.2175700298933018	2.292493062047858	1.720928474350909	0.2481692341716628	2.266309250968635	1.684564237017717	0.2721832674474498	2.156637060838436	1.625373691035536	0.360914469039301	2.088692688666873	1.360814299882495	0.297077764385335	2.112369237207214	1.260487308003406	0.06882631784264975	2.173847488330244	1.242325346489777	0.01101011978481691	2.185512611324294	1.25856910646071	-0.07096055958567428	2.200573475838804	1.269339858848614	-0.02635878464982258	2.316473485021913	1.685673672013782	0.2137430202671827	2.398260084372217	1.667256132981225	0.1353450706266527	2.351801187876615	1.426953451479428	0.002951749606738743	2.140926237877144	1.341646998547911	-0.06312190329112941	2.042192087818521	1.336166521428062	-0.07285796464017857
159	5.266667	2.320471099418855	1.185466060261703	0.2401565675590548	2.301399765879053	1.363242777550774	0.2283132574637997	2.28097473878259	1.505245736756377	0.2165097072458586	2.292088069084027	1.720933161219344	0.2476712036439106	2.265907127566547	1.684579353794513	0.2719791170880103	2.157615630735479	1.625529567077317	0.3619732090256687	2.087188170978629	1.36332715788597	0.2968576083613542	2.105596275355321	1.255793345885029	0.06750029920250085	2.166705110169471	1.232852747168875	0.01698981290993591	2.186373529350624	1.248222484074822	-0.06253409659102797	2.197306236189216	1.257665453864073	-0.02079043199387515	2.315837453513887	1.685667110438415	0.2128812240522376	2.397556653599015	1.667273370665584	0.1343492037531987	2.341653103224681	1.448317486209109	-0.01372108915379862	2.1219867679354	1.379649514251067	-0.08346716143588967	2.023484287987853	1.376418913718657	-0.09373632563537865
160	5.300000000000001	2.319705325355565	1.185468669589231	0.2392871884238609	2.300322945194318	1.363246217661531	0.2272980523315736	2.279824719812436	1.505249536884737	0.2154469703670284	2.291627568086775	1.720937848574272	0.2471385428284085	2.265458039541749	1.684594471451777	0.2717295595451004	2.158611030793045	1.625710645662797	0.3629468532856003	2.085567099570966	1.366293322740374	0.2986860549222274	2.09672231153944	1.250377809148768	0.07116789771533677	2.156127819550266	1.222034063518015	0.02934559828589587	2.184603776115185	1.235235104679834	-0.04701289463844172	2.190871335905236	1.244146950197781	-0.007850402133278816	2.315137881090693	1.685660549617427	0.2120190364523758	2.396763003891898	1.66729057908746	0.1331304030253083	2.333113183312277	1.473224721513769	-0.03161357271199903	2.105487146698942	1.424950010164189	-0.1051675176875321	2.007750578210326	1.427138530121178	-0.1144244655058047
161	5.333333	2.318917564212347	1.185471279501501	0.2384108462272961	2.299201562363725	1.363249658371329	0.2262779103217827	2.278622712003196	1.505253337644642	0.2143820137992066	2.291109911847995	1.720942536556873	0.246569659185595	2.264961153337848	1.684609590444865	0.2714319868625781	2.159598588249208	1.625917468993329	0.3638290618412529	2.083813527439352	1.369734033390628	0.3029217641385539	2.085393344074895	1.244729076510378	0.08089746674124645	2.141337055089056	1.210847141855847	0.04855807889007463	2.178051202307558	1.220916149065262	-0.02494086369747162	2.179966295539001	1.229669835197623	0.0133444123657569	2.314373027170499	1.685653989354001	0.2111565628355229	2.395876804726051	1.667307756663965	0.1317056346659572	2.327076283306048	1.501426442217985	-0.04998868627946407	2.093626558502962	1.477088728009386	-0.1272039819116806	1.998014094039545	1.488060108887019	-0.1341325087641594
162	5.366667	2.318108279493686	1.185473890075887	0.2375273948317565	2.298036617917353	1.3632530997829	0.2252531143589332	2.277369833847833	1.5052571391498	0.2133150832622986	2.290533632083904	1.720947225308125	0.2459632814745202	2.264415761127395	1.68462471122875	0.2710842905988176	2.160551459942067	1.626150506741368	0.3646118419007828	2.081939123939454	1.373659641360443	0.3099112084344562	2.071525972030904	1.239419927941068	0.09788172670535228	2.121950429638347	1.200434758179379	0.07503088482851954	2.165347730771423	1.206900407651901	0.003627560376977068	2.16367400420015	1.215334543503234	0.04348053167640753	2.313541481504342	1.685647429451115	0.2102939611321172	2.394893944341998	1.667324901728847	0.1300958619978803	2.324345729743632	1.532420772172682	-0.06795870598384973	2.088560282283251	1.535041738412737	-0.1484475491715519	1.997462256450887	1.557591335529713	-0.1521484421003471
163	5.4	2.317277815462043	1.185476501154543	0.236636798842654	2.296829295458918	1.363256541688976	0.224224078835553	2.276067576542664	1.505260941171512	0.2122465656471715	2.289897577346887	1.720951914546752	0.2453184647309047	2.263821405674949	1.684639832897026	0.2706848195547168	2.161442020833561	1.62641014084201	0.3652885637540261	2.07997778224005	1.378071929609788	0.3199230407827298	2.055385916470406	1.235044619940274	0.1232549473489086	2.098285212690568	1.191839960057265	0.1097447005592833	2.146158674034989	1.194610626823786	0.03982281132958192	2.1420385304847	1.202172027897398	0.0831931803699088	2.312642289632945	1.685640870301862	0.2094315112089173	2.393807567716626	1.667342011005047	0.1283238640082846	2.325502793185929	1.565493963728025	-0.08466206103774893	2.091924270657403	1.597451777745632	-0.1678742564234932	2.008505877986892	1.633567125937148	-0.1676991864369944
164	5.433333000000001	2.316426325203955	1.185479112814303	0.235738976533987	2.295580844526486	1.363259984191758	0.2231911643904063	2.274717645338034	1.505264743822952	0.2111767931867201	2.289200928911841	1.720956604413203	0.2446344738067481	2.263177866469258	1.684654955903626	0.2702323019637436	2.162242994525559	1.626696707555614	0.3658545409202484	2.077982811692064	1.382965898139771	0.3330688029614264	2.037563594391461	1.232164138569344	0.1577700680004066	2.071352878132047	1.185913228186068	0.1538799266874733	2.121133874556322	1.185013293800492	0.08524554304326694	2.116084057629886	1.191050378903374	0.1327533359306684	2.311674957631574	1.685634311708706	0.2085694576585017	2.392609656171395	1.667359082706222	0.126413424932248	2.330806661073669	1.599778178718157	-0.09932867382005768	2.10439328968745	1.662632997649237	-0.1844271629643954	2.032060207148853	1.713241462713826	-0.1798406323631497
165	5.466667000000001	2.315553916146593	1.185481725131815	0.2348338956968139	2.294292736728819	1.363263427393273	0.2221547707684773	2.273322050381634	1.505268547217131	0.2101061346360507	2.28844327068083	1.720961295047765	0.2439108349184921	2.262485202980437	1.684670080702181	0.2697258526855061	2.162927505764432	1.627010463883155	0.3663064905083032	2.076030369085018	1.388327085853321	0.3492300215577961	2.018851016472421	1.231238036532822	0.2014446898377054	2.042577307504694	1.183225568804202	0.207888082024621	2.091678961037305	1.178667495344917	0.1408992901229182	2.087564608605675	1.18265680525498	0.1914276216653692	2.310639570379409	1.68562775347395	0.2077080874309271	2.391294886843895	1.667376114996718	0.1243904743029134	2.340185132262589	1.634271998144528	-0.1112643905536404	2.125717708779234	1.728666129295485	-0.1969575493309955	2.067462253476003	1.793355676652904	-0.1874843754378624
166	5.5	2.314660897135493	1.185484337948366	0.2339216592760569	2.292966977296061	1.363266871085429	0.2211154278149417	2.27188345557195	1.505272351124527	0.2090350866762888	2.287624777667227	1.720965986168349	0.2431473978136044	2.261743913849398	1.684685206384641	0.2691649950855486	2.163470557077573	1.62735153393371	0.3666409863860446	2.074211902670986	1.394126696748457	0.3680446441967443	2.000074046223696	1.232587257392694	0.2533540176358282	2.013310004306001	1.184059883320195	0.2710598660128566	2.059509980279971	1.175856007304489	0.2067553965804498	2.058387042545776	1.177436356836375	0.2576439357228064	2.309537107729973	1.685621195989913	0.2068478058054623	2.389864487760388	1.667393104476339	0.1222836237284581	2.353303163031495	1.667900632554908	-0.1199059159547579	2.154919424707369	1.793428846719561	-0.2043997714705732	2.112629170423597	1.870418639579233	-0.1897956830839345
167	5.533333000000001	2.313747838107775	1.185486951340112	0.2330023326882724	2.291606056226804	1.363270315369798	0.2200736041602417	2.270405157252576	1.50527615565771	0.2079640787179935	2.286746321669113	1.720970677914813	0.2423441710442965	2.260954986151603	1.684700333403741	0.2685495128183588	2.163851307068573	1.627720009234428	0.3668557854479829	2.072625855880475	1.40032397894545	0.3889605227695662	1.982089060423842	1.236407507104674	0.3116071197005928	1.984909631466256	1.188526397651398	0.341380196655597	2.026525367236219	1.176769453352884	0.281368683273592	2.030306992744547	1.175742886300564	0.3294136533860926	2.308369619002524	1.685614639058502	0.2059889769266817	2.388330097057254	1.667410049259272	0.1201231938540788	2.369696936449237	1.699622542776222	-0.124909927448214	2.19068240770256	1.854695169406249	-0.2062045442151992	2.165050514291476	1.941304378048357	-0.1865275102088972
168	5.566667000000001	2.312815740402996	1.18548956538303	0.2320760152108832	2.290213086029527	1.363273760347791	0.2190297947725845	2.268891202414277	1.505279960929095	0.2068935643598647	2.285809685604776	1.720975370426862	0.2415013233731259	2.260120053046196	1.684715462211919	0.2678793928738654	2.164054263585174	1.628115949217305	0.3669489397659766	2.071371426724461	1.40686586616352	0.4112880444336872	1.965802778835313	1.242752324008219	0.3733773183521786	1.95882231805801	1.196609471243781	0.4154160246260472	1.994786614114008	1.181468301927777	0.3617614010252082	2.004867108043532	1.177780473147049	0.404229824107255	2.307140466663119	1.685608082481471	0.2051319938503972	2.386714841046495	1.667426947428704	0.1179399310138427	2.388860505458307	1.728491503901618	-0.1261799675919044	2.231647930059701	1.910285290312333	-0.2024982029120326	2.222267093034817	2.003371554232351	-0.1781718552951545
169	5.6	2.311866207813351	1.185492179917564	0.2311429090492136	2.288791871314364	1.363277205810508	0.2179846071792658	2.26734636921495	1.50528376670836	0.2058241104888967	2.284817668258775	1.720980063421607	0.2406191849852315	2.259241517981441	1.684730591899508	0.2671547853370704	2.164071325928243	1.628539355385044	0.3669205570019435	2.070547338822068	1.413686730106231	0.4343153155702678	1.952173517794967	1.251464817511971	0.4356849246096826	1.936682885461585	1.208093481171095	0.4893818441888292	1.966553206314048	1.189665218520994	0.4444175321081702	1.983525004992474	1.183488795094036	0.4789460296890613	2.305854290821911	1.68560152665039	0.2042773432137451	2.385047771193474	1.667443795521489	0.1157616024631467	2.410173987762388	1.753741030687717	-0.1238821724581986	2.276084226330153	1.958517602269884	-0.1938649246510918	2.281766284416414	2.054957195554249	-0.1654454099499554
170	5.633333	2.310901224279955	1.185494795019144	0.2302031390793021	2.287346542308925	1.363280651858826	0.216938569536487	2.265775688257211	1.505287573107378	0.2047562005888991	2.283773860760197	1.720984757038202	0.2396980617996486	2.258322391284975	1.684745722917861	0.2663758450110458	2.163903675144399	1.628990238657423	0.3667768112579718	2.070248399293591	1.420711447099928	0.4574045849401505	1.942125251821189	1.262167707755596	0.4963421326399294	1.920216506251898	1.222500225571021	0.5606800861753861	1.943998368166279	1.200642922392782	0.5265756857845798	1.967661381468911	1.19250496634993	0.5514309105370611	2.304516559084008	1.685594971366477	0.2034254446713072	2.38335868364296	1.667460591566638	0.1136107574321765	2.43289121415215	1.774813924814802	-0.1183994325346186	2.321883667990371	1.998336091100041	-0.1812593858446262	2.340451178087174	2.095490344589249	-0.1493332068976705
171	5.666667	2.309922899090855	1.185497410763049	0.2292568354988525	2.285881400060319	1.363284098593481	0.2158922215223365	2.264184297626481	1.505291380237883	0.2036903269484017	2.28268228133085	1.720989451415652	0.2387383246902854	2.257366042494449	1.684760855718048	0.265542790994704	2.16355751289444	1.629468565872789	0.3665288817746566	2.070529661185183	1.427858604990798	0.4799584307144822	1.936161529812392	1.274366911220592	0.5536736347225674	1.910442720681178	1.239148773461242	0.6277565274002412	1.928069390087902	1.213811966801312	0.6055506486110089	1.957787209824248	1.204211362973601	0.6200230501712022	2.303133097596296	1.685588416430809	0.2025767302358799	2.381675636201326	1.667477333575856	0.1115062661094936	2.456255455276936	1.791372929065533	-0.1102395653952431	2.367066115555522	2.029353280836298	-0.1658630691297614	2.395351172304673	2.125478721844497	-0.1311544295334067
172	5.700000000000001	2.308933422802742	1.185500026988937	0.2283042010608221	2.284400905903472	1.363287545804808	0.2148461983266956	2.26257745690234	1.505295187868768	0.2026270768680827	2.28154717600897	1.720994146270266	0.2377404447300237	2.256376081786277	1.684775989388772	0.2646558680276931	2.163041468838667	1.629974212471779	0.3661874113137158	2.071398479472339	1.435041740517374	0.5014047605547471	1.934279020891146	1.287527858996246	0.6058628595670292	1.907214114158705	1.257309543631301	0.6882629137638577	1.918677823736779	1.228797287044495	0.6776641999058414	1.953714565657603	1.21791873476956	0.6821495881791386	2.301709846141878	1.685581862234201	0.2017317133416028	2.380023854984266	1.667494018052404	0.1094631483153764	2.479612590238223	1.803274765515322	-0.09998664197375538	2.4101797860439	2.05170529485961	-0.1487925413302942	2.44458858296745	2.146024010853331	-0.1120399808685672
173	5.733333	2.307934892684228	1.185502643771681	0.2273453444925428	2.282909333356792	1.363290993593143	0.2138010394229305	2.260960191281665	1.505298996111356	0.2015669403501935	2.28037269719027	1.720998841740623	0.2367048130333543	2.255356133328087	1.684791124380217	0.263715195699203	2.162367916116066	1.630507036536599	0.365766451512948	2.072829935051827	1.442173187460227	0.5212868517749716	1.936150366841749	1.301101138368332	0.6516729031173537	1.90968215909025	1.276135953626794	0.7405182597103771	1.915116374176407	1.245151433798011	0.7402418960293872	1.954742882543386	1.232900128117801	0.7362344100585119	2.300252379483267	1.685575308577344	0.2008908340076238	2.378423039844389	1.667510643008157	0.1074920237952919	2.502363314866062	1.810550506035778	-0.08825600118415566	2.45017886687902	2.065929004509742	-0.1310377888598906	2.487486670269953	2.158458668075119	-0.09286312149706799
174	5.766667	2.306929336640348	1.185505261186045	0.2263803586784865	2.281410799583711	1.363294442058705	0.2127572783019656	2.25933735929148	1.505302805076852	0.2005104041286796	2.279162902795221	1.721003537965176	0.2356317929080131	2.254309861528957	1.684806261142309	0.2627207885877848	2.161552745977212	1.631066844827702	0.3652823095742047	2.074778253872216	1.449167438996068	0.5392871160370442	1.941254085422997	1.314564954959554	0.6905429119672666	1.91668512355235	1.294757036448274	0.7838582008100089	1.916447203921689	1.262224554210193	0.7916325027620318	1.959902744991824	1.248391277571021	0.7817496941057718	2.298765872289613	1.685568755260811	0.2000545317766946	2.376886735494678	1.667527206449729	0.1055990630492554	2.523955641946376	1.813370051331912	-0.07565524371082108	2.486335844547612	2.072732196167382	-0.1135219232898419	2.524186341143827	2.163965052278442	-0.07431917539838069
175	5.800000000000001	2.305918780842334	1.185507879071081	0.2254094074200834	2.279909370056716	1.363297890991198	0.2117155335356764	2.2577137606581	1.505306614533496	0.1994580430144288	2.277921811096063	1.721008234659551	0.2345217970381066	2.253241017815746	1.684821398762323	0.2616726026130862	2.160613702140985	1.631653364981535	0.3647491618733714	2.077181160436969	1.455945015605665	0.5552052426466548	1.948961903935611	1.32746884942422	0.7224088655136942	1.927022881997945	1.312441812843107	0.8184309128713674	1.921772360728024	1.279382563069503	0.8312059025762725	1.968175928308696	1.263690679148133	0.8187404195586135	2.297255177337856	1.685562202674809	0.1992233173119332	2.375423212812518	1.667543704906822	0.1037862397865934	2.543939187845472	1.812005463418655	-0.06277943798474685	2.518300668033798	2.07279775822785	-0.09703558463545445	2.555210866296519	2.16347000413557	-0.05704148042676117
176	5.833333	2.304905030212293	1.185510497501283	0.2244325535949744	2.278408739995087	1.363301340490551	0.2106763211261987	2.256093776339106	1.505310424592191	0.1984103297676172	2.276653050913417	1.721012931961884	0.2333751158300751	2.252153153354744	1.684836537689502	0.2605703848143646	2.159568558951132	1.632266340428342	0.3641785100178211	2.079960909204611	1.462434455844348	0.5689444248240002	1.958585485827434	1.339449446216368	0.7475958193908951	1.939623691612606	1.328633907542806	0.8449550325460743	1.929901019516966	1.296077471731072	0.859683619325172	1.978532814714481	1.278195230500817	0.8476538587895732	2.29572440444278	1.685555650619638	0.1983976240966678	2.374034770583177	1.667560136420812	0.1020520231742603	2.561984410510997	1.806807247687225	-0.05015072798287083	2.546067468424801	2.066664091751683	-0.08219405949630817	2.581306411431517	2.157470296577448	-0.0415690564841889
177	5.866667	2.303889778022997	1.185513116551109	0.2234498401839742	2.276912382622554	1.363304790656656	0.2096401487943714	2.254481513697259	1.505314235363807	0.1973677314406487	2.275359961443478	1.721017630010268	0.2321920356335638	2.251049696635137	1.684851678372983	0.2594137950243129	2.158435127302146	1.632905485876301	0.3635810780245669	2.083027629487854	1.46857229393641	0.5804925630404437	1.969447547374828	1.350224834917248	0.7667171247371675	1.953627568546195	1.342911933053855	0.8644632246071077	1.939664234459921	1.311724211414277	0.8786613357338426	1.989999504487495	1.291375300318276	0.8693363880634343	2.29417706632873	1.68554909889557	0.197577887194591	2.372718965017472	1.667576499049871	0.1003926772866262	2.577874473885848	1.798193815145325	-0.03817938040041306	2.569851404046126	2.054678974329877	-0.06949559044460822	2.603280267728734	2.146002994111117	-0.02852486831668043
178	5.9	2.30287471183704	1.185515736059229	0.2224613806630505	2.275423714274276	1.36330824127881	0.2086076110754717	2.252880957555735	1.505318046616157	0.1963308039830609	2.274045737206529	1.721022328519879	0.2309729748613417	2.249934052270663	1.684866819899036	0.2582025526971505	2.157231260742222	1.633570446675571	0.3629689868707505	2.086286518017836	1.474303658483007	0.5899096010026903	1.980949753499778	1.359583543000023	0.7805561465147646	1.968322792254639	1.354964690568765	0.8781161957263313	1.95024474148396	1.325756071333376	0.8895087729860977	2.00176845126599	1.302790271614755	0.8848331169629209	2.292616289698845	1.685542547892445	0.196764619160543	2.37147075719501	1.667592789410439	0.0988037447262214	2.591496857436029	1.786640615447774	-0.02717163945754653	2.590061733714455	2.036975866001487	-0.05949730536536244	2.621865389662795	2.12864828588424	-0.01884842638627657
179	5.933333000000001	2.301861307425693	1.185518356099977	0.2214671855052248	2.273945811546195	1.36331169245677	0.2075792038154393	2.251295648233588	1.505321858459967	0.1953000046572874	2.272713145677689	1.721027027628651	0.2297182783051618	2.248809354142117	1.684881962716402	0.2569362350114797	2.155974360214737	1.634260934638045	0.3623566592869559	2.089639426596797	1.479584841204968	0.5973081493668315	1.992586885093074	1.367385938159741	0.7899510616602159	1.983096698771787	1.364587266496945	0.8870493164135017	1.960930993352071	1.337695527255712	0.8934911281555979	2.013255440766117	1.312158018652136	0.8952257671377266	2.291044496951566	1.685535997410424	0.1959582632396345	2.370282743653365	1.667609005631778	0.09728052884961468	2.602828744842722	1.772680498508468	-0.01733873294586006	2.607208022199453	2.013558418424458	-0.05279136074171287	2.637713159824925	2.104596403823118	-0.01364459011270965
180	5.966667000000001	2.300850911015904	1.185520976747737	0.220467254749476	2.272481550729654	1.363315144290342	0.2065554173363837	2.249728855128388	1.505325671006011	0.1942757858649378	2.271364671774069	1.721031727474556	0.2284283248884706	2.247678570870015	1.684897107273878	0.2556143771584625	2.154681388886737	1.634976689386246	0.3617605788315127	2.092986277264021	1.484384313751117	0.6028315953390503	2.003942092751042	1.373562727508584	0.7956845518592469	1.997435921121333	1.371725697237766	0.8922355370380121	1.971161141140632	1.347348269567758	0.8917494870052042	2.024157203621558	1.319391084717938	0.9014552850058187	2.289463616585919	1.685529447249722	0.1951592684524657	2.369146496248227	1.66762514588128	0.09581881595597772	2.611933462124584	1.756910949670121	-0.008818693645034022	2.621752306683914	1.98446087719347	-0.04983628462270728	2.6513509860593	2.072843031011763	-0.01380441772309903
181	6	2.299844791231894	1.185523597841023	0.2194616691654721	2.271033686779878	1.363318596568649	0.2055368266287496	2.248183678273752	1.505329484021913	0.1932586859653039	2.270002547951819	1.721036427772552	0.2271036648557331	2.246544537439723	1.684912252657157	0.2542366184977649	2.15336795375109	1.635717407173675	0.3611994212652561	2.096230481031029	1.488683993232395	0.6066549579009277	2.014653430196961	1.378112012031015	0.7984036053988105	2.010938849114118	1.376496309216235	0.8943964708207384	1.980444420380182	1.35470123671808	0.8858426039990233	2.034220187570522	1.324578541801839	0.9044242397463739	2.287875125049619	1.685522897800048	0.1943681620764899	2.368052070115646	1.667641206923255	0.09441576209090166	2.618945191493094	1.740010945388913	-0.001617786646899874	2.634070830708984	1.949993921944021	-0.0505788797912806	2.663213338322409	2.032642764184936	-0.01948997769006367
182	6.033333000000001	2.298843955125305	1.18552621945418	0.2184504142964468	2.269604548464223	1.363322049391446	0.2045239078267857	2.246662713938156	1.505333297618393	0.1922491464753722	2.268628418007268	1.721041128660537	0.2257448193340159	2.24540968605588	1.684927399314789	0.2528025192123356	2.152048220007264	1.636482860452666	0.3606980007541309	2.099282537816971	1.492479030725756	0.6089983826591384	2.024406807629872	1.381088715272279	0.7987071759008415	2.023211506201761	1.379086098516801	0.8941563411372858	1.988409276404734	1.359833613332802	0.8773512878757084	2.04314423541976	1.327859643833233	0.9049153533209729	2.28627963989898	1.685516348861599	0.1935854088469889	2.366986390029679	1.667657187025341	0.09307036920020573	2.624039132754885	1.722752705778538	0.004412334752236555	2.644365077960222	1.911030327713762	-0.05425481520544798	2.67361757712089	1.984095834582245	-0.02975186842012292
183	6.066667000000001	2.297849224932156	1.185528841661606	0.2174334737602162	2.26819614135118	1.363325502858529	0.2035171318099915	2.245168163884963	1.505337111906217	0.1912476063369035	2.267243430956192	1.721045830276445	0.224352397040586	2.24427612824464	1.684942547695357	0.251311686703404	2.150735245886472	1.637272829757707	0.3602882421008788	2.102060374432183	1.495775944147413	0.610121571333422	2.032920572448416	1.38259602047429	0.7971882940657722	2.033871434751194	1.379718004397132	0.8921375796849633	1.994734933719804	1.362838055118624	0.8678399221428686	2.050584885921615	1.329376831398376	0.9035816804004522	2.284677015984155	1.685509800234628	0.1928114839569145	2.365932251604845	1.667673084489494	0.09178355687215589	2.62739220756676	1.706042903285246	0.009598016297157735	2.652661342304093	1.86946615695489	-0.05912823958202566	2.682783654887513	1.929150193909897	-0.0421033242002796
184	6.1	2.296861318087883	1.185531464301671	0.2164109204568005	2.266810272042201	1.363328956758851	0.2025170522934819	2.243701973067773	1.50534092665283	0.1902545891136128	2.265848394859793	1.721050532335023	0.2229271966677282	2.243145766701665	1.684957696883972	0.249763872929772	2.149441444942509	1.638087025679411	0.3600069346717817	2.104491602686139	1.498591918354903	0.6103110654476886	2.039948699337144	1.382789427433953	0.7944642041011134	2.042542636598077	1.378632660247379	0.8889982269115221	1.999218132146058	1.363844820140471	0.858953663053762	2.056188708694469	1.329283807893057	0.9010308776730438	2.283066538224453	1.685503252308728	0.1920469377571286	2.364868773786476	1.667688896225912	0.09055762664965653	2.629170376124786	1.690929531426085	0.01439235393602626	2.658748877167523	1.828610953449698	-0.06257946804778275	2.690641138085922	1.872536906610021	-0.05244508754641532
185	6.133333	2.295880593724878	1.185534087448676	0.2153827210211828	2.265448270862216	1.363332411192088	0.2015241168418045	2.242265569585773	1.505344741968878	0.1892705144466587	2.264443617099235	1.721055234974076	0.2214698632188176	2.24202013050974	1.684972847328882	0.2481585442045633	2.148179138484041	1.638925219011856	0.3598882493128223	2.106521928059727	1.50095543756118	0.6098523868082223	2.045317817095631	1.381885972151729	0.7911329164347708	2.048899724472305	1.376114844025054	0.8853779145990575	2.001595061695538	1.363046249335508	0.8516593068914439	2.05965228605111	1.32776504982645	0.8977523426083539	2.281446770058877	1.685496704884069	0.1912922448123702	2.363772692150024	1.667704620595013	0.08939384075147505	2.629530961747879	1.678435648432782	0.01912696607764236	2.661923848043861	1.792799034225738	-0.0623872124563141	2.695848816662651	1.821333709012924	-0.05679345813484241
186	6.166667	2.294906999022601	1.185536711176843	0.2143488109877653	2.264111075001148	1.363335866257841	0.2005387492661505	2.240860005429458	1.505348557964937	0.1882957789275958	2.26302918084527	1.721059938331342	0.2199808796640954	2.24090055076869	1.684987999478207	0.2464947836559091	2.14696211187012	1.639787153812192	0.3599540652293046	2.108126214821127	1.502904851778176	0.6089911177979002	2.049008343635508	1.380153486879799	0.7876677220106215	2.052911394942431	1.372515118810966	0.8817652939419663	2.001768571491331	1.360795105336299	0.8461538447946915	2.060943329516145	1.325081567877789	0.8941076308034981	2.279815911940266	1.685490157760752	0.1905478591413612	2.362620811943979	1.667720255936262	0.08828960949381451	2.628595497266782	1.669408507669628	0.02374427324390393	2.660418077286379	1.766601089637063	-0.05838195460070905	2.694852179415549	1.783447209883047	-0.0540191652934677
187	6.200000000000001	2.293940051797827	1.185539335324039	0.2133092009227846	2.262799374038454	1.363339321744524	0.1995614387060896	2.239486179723899	1.505352374407912	0.187330841640897	2.261605344592401	1.721064642121032	0.2184606699071266	2.23978842089672	1.685003152415945	0.2447713944011501	2.145807540686688	1.640672437980148	0.3602103212210607	2.109311230429576	1.504484051103546	0.6079116946683403	2.05117452715211	1.37788942818725	0.7843900158958566	2.054882580746293	1.368250392530023	0.8784611199162857	2.000031805513583	1.357560803341846	0.8421063218687147	2.060394196923531	1.321584711953373	0.890364812442663	2.278172326366321	1.685483611327874	0.1898142753761008	2.361393470511899	1.667735799142707	0.08723783149511272	2.626452909061065	1.664406478608254	0.02779081301468223	2.651682677265665	1.753701469335863	-0.0524869603556801	2.682820493801938	1.765369396038712	-0.04637261792945327
188	6.233333	2.292978673194009	1.185541959963935	0.2122638391070856	2.261513590069906	1.363342777751176	0.1985925780088627	2.238144958179908	1.50535619140782	0.1863760618376416	2.260172906785281	1.721069346480318	0.2169094712242005	2.238685358448754	1.685018306589134	0.2429868324026091	2.14473835224534	1.641580654537314	0.3606523725809367	2.110106162112838	1.505735289466994	0.6067548145885707	2.052010873031827	1.375368903468463	0.781508134470745	2.055140233095108	1.363715514727846	0.8756510037996779	1.996858322632239	1.353762288352782	0.8391768822462466	2.058421417033356	1.317648574232786	0.8867506701328484	2.27651520100002	1.685477065384968	0.1890919123461971	2.360085456907896	1.66775124844365	0.08623159871325334	2.623331029877856	1.663551539393227	0.03102400725328724	2.63498398705298	1.755143601903993	-0.0459020626559391	2.657945069076535	1.769551044281538	-0.03544723265398469
189	6.266667	2.292021298659344	1.185544585169937	0.2112127102900629	2.260254052260545	1.363346234376569	0.197632554798627	2.236837374182523	1.505360009074419	0.1854317886713683	2.258733450785422	1.721074051546097	0.2153274698787905	2.237593376728614	1.685033462444322	0.2411393628922464	2.143784129155417	1.642511278280039	0.3612639916409306	2.110563372887725	1.506697388623291	0.6056159602022599	2.051745132468716	1.372842401385933	0.7791282900573241	2.054024182863831	1.35928938395909	0.8734321375401748	1.992908139684938	1.349773495874645	0.8371324480070512	2.055530181426776	1.313665932010745	0.8834642901607792	2.274844874506892	1.685470519731281	0.1883811815358511	2.358707064459448	1.667766601981124	0.08526403636538203	2.619640661990318	1.666540995446857	0.03330971788694195	2.612145259685046	1.770053921346457	-0.03954528418684723	2.622584213035623	1.794519929388095	-0.02274953038796458
190	6.300000000000001	2.291065950291897	1.185547210778852	0.2101559376670429	2.259021104474617	1.363349691408048	0.1966818385424066	2.235564742428252	1.505363827173543	0.1844984462585804	2.25728946396943	1.72107875703147	0.2137149573442926	2.23651496707927	1.685048619063393	0.2392272566906535	2.142980808971326	1.643463584216239	0.362015976334581	2.110759862902323	1.507404750088917	0.6045419847575704	2.050635586829261	1.370528632322818	0.7772009103438263	2.051906626355528	1.355342342618187	0.8717292786459837	1.988927486100292	1.345972097928895	0.8357122397673874	2.05224312966398	1.310035718949384	0.8805681734153569	2.273162988672859	1.685463974754805	0.1876825500941987	2.357284365799549	1.667781856441151	0.08432877169715976	2.615982255670224	1.672642168370388	0.03459143605572322	2.587730348509026	1.795532141076669	-0.03430759548980803	2.583820743283604	1.834561578077918	-0.01024576950238839
191	6.333333	2.290110016944211	1.185549836863444	0.2090936063845378	2.257814772574135	1.363353148943733	0.1957408144358231	2.23432826009559	1.505367645814299	0.183576370866741	2.255843737303327	1.721083463072653	0.212072130835275	2.2354526823473	1.685063776891603	0.2372486125103512	2.142367783853884	1.644436813334536	0.3628711537318852	2.110786628931136	1.507885055508316	0.6035472595307547	2.048915883291856	1.368588363384005	0.7755563032303985	2.049081394420245	1.352202264019487	0.8703318363061664	1.985401103376464	1.342817032017008	0.8344971489088927	2.04884666773544	1.307111330735562	0.8780480584023368	2.271471721667167	1.685457430254111	0.1869964221241149	2.355853788359944	1.667797009834719	0.08342198291552178	2.613070448930057	1.6807695612851	0.03512467847355986	2.567986078349521	1.82622170526846	-0.03017123529145582	2.552081509196213	1.880062295253057	0.0007990661461521322
192	6.366667	2.289150369745232	1.185552463496424	0.2080258388036386	2.256634528579433	1.363356607081669	0.1948098712616151	2.233128497119397	1.505371465105709	0.1826659017916687	2.254398180692044	1.721088169805767	0.2103993298696077	2.234408441344332	1.685078936373992	0.2352017037552245	2.141979783596223	1.645430132898427	0.3637938090884591	2.110735646562148	1.508161211415027	0.6026499932217489	2.046795351092584	1.367114180100915	0.7740364208133754	2.045778586144859	1.350080039314957	0.869044413180501	1.982545263809493	1.340668694813457	0.8330829627627849	2.045495393065276	1.305133281220616	0.8759389727799085	2.26977204430506	1.685450886027686	0.1863232129086588	2.354434650707864	1.66781206018709	0.08254132179437312	2.611405452143011	1.689972308189731	0.03515777084318179	2.55706063118396	1.857773565640728	-0.0268341489078078	2.534413765353932	1.924113388524807	0.009927863738964619
193	6.4	2.288183490266288	1.185555090514046	0.2069528887213731	2.255479335409852	1.363360065608581	0.1938894842000688	2.231965370508456	1.505375284812955	0.181767463047234	2.252953662913308	1.7210928769432	0.2086972208236503	2.233383441204616	1.685094096590968	0.2330852336152674	2.141844923774519	1.646442554149757	0.3647508515232259	2.110696121198893	1.508252177785888	0.6018816670254028	2.044459592712276	1.366138100825371	0.7725352736647138	2.042181916227651	1.349055192257471	0.867717026263933	1.980361563514456	1.339731956525106	0.8312316176452779	2.042270971489549	1.304201129252107	0.874272762391105	2.268063468055096	1.685444342462894	0.1856634098202883	2.353023289431142	1.667827004219123	0.08168572779569112	2.611210598512376	1.699547165520297	0.03483507657626806	2.556484693754855	1.887447561320984	-0.02401750639186625	2.533532238221994	1.963181661733584	0.01713033760741764
194	6.433333000000001	2.287205332139249	1.18555771798889	0.205874953899676	2.254347467430887	1.363363524622323	0.1929800482463672	2.230837960092073	1.505379105044838	0.180881400119153	2.251509793246275	1.721097584620816	0.2069665055960708	2.23237798959578	1.685109257986961	0.2308979918456773	2.141984695002051	1.647473108734576	0.3657108025055466	2.110753969157163	1.508173139725402	0.6012882414024781	2.042075421186433	1.365639683613229	0.7710131349661924	2.038454990338475	1.349089792966217	0.866261354085925	1.97868132970787	1.340071620817138	0.8288855111128273	2.039223442585997	1.304276425648658	0.8730514161991112	2.26634381473414	1.68543779935804	0.1850174512517312	2.351593681645503	1.667841840056057	0.08085538063596462	2.612445515781256	1.709009339452836	0.03418463904096295	2.565512791968221	1.913648920288177	-0.02158140436475649	2.548466346084895	1.995856234384451	0.02252478304326076
195	6.466667000000001	2.28621146413873	1.185560345993541	0.2047922781711986	2.253236678355558	1.363366984220727	0.1920819650156478	2.2297446816978	1.505382925910127	0.180008064590083	2.250065135764836	1.721102292974424	0.2052080782237429	2.231391650064839	1.68512442100627	0.2286390567709001	2.142414439327913	1.648520762048109	0.3666425815603591	2.110991706179262	1.507935278099141	0.6009290251367534	2.039799836148962	1.365548850288423	0.7694995384506342	2.034781423549926	1.350045955949261	0.8646691091557847	1.977237969101318	1.34162597998237	0.826106576184097	2.036413104217641	1.305201743547774	0.8722728998754439	2.264609503544866	1.685431256511401	0.184385789206723	2.35009945329333	1.667856565856169	0.08005194315804459	2.614824387862246	1.718054111308418	0.03309774330115616	2.581371570141125	1.935567910567495	-0.01966732478559875	2.574862284375303	2.021786380576243	0.02610537236326987
196	6.5	2.285197251241804	1.185562974364019	0.2037052612519307	2.252144397704727	1.363370444190187	0.1911957246466468	2.22868349485153	1.505386747173624	0.1791478926662045	2.248617502767894	1.721107001715981	0.2034231957653002	2.230423432429624	1.685139584728278	0.2263080364530622	2.143144335650704	1.649584320635066	0.3675140362365095	2.111487129877103	1.507544525770438	0.600867460499193	2.037794300493925	1.365742543585071	0.7680936302170952	2.031383090626643	1.351707111312364	0.8630404041049264	1.975774799734731	1.344234204403304	0.8231523073802055	2.033876228544072	1.306734089456517	0.8719800148595775	2.262855952414228	1.68542471431002	0.1837689442983287	2.348477055737848	1.667871178495496	0.07927885593251729	2.617844362240919	1.726513784245187	0.03134688126928904	2.599775442975147	1.952903097549436	-0.01875970805840852	2.605575921412358	2.040971197412192	0.02759435014919204
197	6.533333000000001	2.28415792284811	1.185565603172843	0.2026142701419046	2.251067794447993	1.363373904628413	0.1903217427410196	2.227652043116257	1.505390568943943	0.1783012466197252	2.247164227603832	1.721111710981107	0.2016131616140401	2.229471951910474	1.685154749596814	0.2239046649233761	2.144182893929425	1.650662650855917	0.368288931658829	2.112313132377753	1.507003751544351	0.6011531713985445	2.036207368054017	1.366073718272637	0.7668986713253619	2.02844507724113	1.353801585133859	0.8614732726376206	1.974114399860458	1.347655581262308	0.8203949205884361	2.031563321710656	1.30857900099242	0.8721345260885274	2.261078050480516	1.685418172552051	0.183167391001852	2.346656727050374	1.667885676217968	0.07854226884191809	2.620958296890783	1.734315953675763	0.02872381270877809	2.617434119971584	1.9658693421789	-0.01922036364880534	2.6344535945408	2.054077436861146	0.02690741595675829
198	6.566667000000001	2.283088840951462	1.185568232492595	0.2015197381348434	2.250004039628462	1.363377365633145	0.1894604403914625	2.226647945247044	1.50539439132973	0.1774684928844946	2.24570257514713	1.721116420905436	0.1997794721992853	2.228535687245421	1.6851699160557	0.2214289845606665	2.145538646648169	1.651754600999286	0.3689240114464344	2.113540151718641	1.506315012031377	0.6018118920793945	2.035198022567525	1.366394044099977	0.7660056433280252	2.026155954346999	1.35602707677278	0.8600417621833293	1.972279507256323	1.351555669627649	0.8179077238655016	2.029435936597606	1.310427635341552	0.8726081687250796	2.259270753396104	1.685411631035681	0.1825816145257468	2.344570173700247	1.667900057296903	0.07785183097181553	2.62365359125321	1.741469380944967	0.02503543838776129	2.632491663774851	1.97509298214132	-0.02130707586152088	2.658175904864587	2.06228136330646	0.02406123236958421
199	6.6	2.281985654640329	1.185570862159234	0.2004222716115228	2.248950438235791	1.363380826990618	0.1886123206967382	2.225668913020109	1.505398214095587	0.1766500750026127	2.244229925566935	1.721121131200663	0.1979239858746881	2.227613084827246	1.685185083183653	0.2188815905570651	2.14721997697	1.652858900336225	0.3693676630239909	2.115236587448595	1.505481490838686	0.6028453427901109	2.034954079234636	1.366570156608945	0.7655233510288948	2.024740471855916	1.358064416497013	0.8588459882964656	1.97045873862279	1.355522228916006	0.8155970804304381	2.027515961476744	1.311965561968169	0.8732666587132029	2.257429345267717	1.685405090147795	0.1820121603666337	2.342152408088612	1.667914318755696	0.07722079726324202	2.625438209201148	1.748036726796651	0.02010771956350739	2.644146664718324	1.981409551945466	-0.0251773388787256	2.675680961277033	2.066912453445337	0.0191612943067125
200	6.633333	2.28084413624712	1.185573492245366	0.1993224604344866	2.247904258232837	1.363384288798531	0.1877778152159131	2.224712580838884	1.505402037350088	0.1758463644013356	2.242743530970622	1.721125842002313	0.1960485984546453	2.226702396776262	1.685200251424196	0.2162632113113332	2.149234999468093	1.65397435533715	0.3695592543916957	2.117468668335198	1.504508833614362	0.604230242936779	2.035702882156775	1.366495048688761	0.7656068959624563	2.024510552330051	1.359607513728393	0.8580742909490308	1.969027655666446	1.359129144797421	0.8135659492154897	2.025936602793334	1.312890087206742	0.873958890887836	2.255549153021571	1.685398549686529	0.1814595281669167	2.339341586468835	1.667928458955981	0.07666564485588503	2.625809514185996	1.754104600422908	0.01378904674000268	2.652198650629906	1.98568694648317	-0.03094668169928195	2.687230032599466	2.069186768893955	0.01229901538590373
201	6.666667	2.279660302347429	1.185576122823681	0.1982209823693105	2.246862852615303	1.363387751154634	0.1869573644461368	2.223776609170969	1.505405861201853	0.1750577373248206	2.241240654143581	1.721130553445947	0.194155406662201	2.225801769629005	1.685215421220886	0.2135749417807981	2.1515910702792	1.655099757487692	0.3694282726683746	2.120298466556591	1.503406471922617	0.6059125582593051	2.037697044862035	1.366094215814251	0.7664474955659759	2.025878462101203	1.360412263135835	0.8580026208393283	1.968582408305417	1.361989011843365	0.8120653234189711	2.025000490835164	1.312969591076172	0.8745776236410442	2.253625726016472	1.685392009450073	0.1809242252621968	2.336079165669694	1.667942476290092	0.07620563978031858	2.624227105179345	1.759758564921009	0.005958951282464384	2.656659352374251	1.988721380819208	-0.03870734050420403	2.693613004042975	2.070111956950444	0.003507483325079535
202	6.700000000000001	2.278430565622309	1.185578753730145	0.1971187070763597	2.245823788587966	1.363391213845069	0.1861514888796813	2.222858791136485	1.505409685415348	0.1742846415089764	2.239718711648647	1.721135265243076	0.1922468727678779	2.224909310997421	1.685230591651926	0.2108184891622192	2.154293772786154	1.656233779946205	0.3688924021246826	2.123779739633293	1.502188053336623	0.6077936192648	2.041185712238474	1.365325391284742	0.7682266242435291	2.029279648659788	1.360316440502844	0.858933550582637	1.969810246464463	1.363812390396197	0.8112314692895188	2.025175433570364	1.312087140014892	0.8751672071848047	2.251655071732324	1.685385469825224	0.1804068102409024	2.332312092391582	1.667956367942876	0.0758627338334547	2.620117829412269	1.765063524210788	-0.003469935784600037	2.657502540349829	1.991194792665595	-0.04851932180197827	2.695644468763382	2.070450782117774	-0.007222297577500746
203	6.733333	2.277151543375806	1.185581385037505	0.1960165045072346	2.244784671010378	1.363394676967582	0.1853606418487738	2.221956884492944	1.505413510099159	0.1735274538454558	2.238174983240597	1.721139977529209	0.1903254858475546	2.22402290279306	1.685245763160677	0.2079957071583346	2.157346262819833	1.657375178202703	0.3678566053456035	2.127954795635022	1.500871747359178	0.6097186853785969	2.046397399454301	1.364179805445174	0.771081050609804	2.035127431812184	1.359234972656933	0.8611587577817511	1.973423499484255	1.364406258870108	0.8111455042516785	2.027063349624517	1.310240417258252	0.8759007609800087	2.24963331416413	1.685378930610177	0.1799077954431115	2.327993082237416	1.667970132416186	0.07566130685061079	2.612871534675228	1.770052083245951	-0.01451461188907011	2.654467164850592	1.993657018858961	-0.06035769021034146	2.693840739621291	2.070731971542421	-0.0198788150052078
204	6.766667	2.275820208956548	1.185584016818588	0.1949153572425331	2.24374327490337	1.363398140619968	0.1845852867583617	2.221068730075877	1.505417335361915	0.1727865531680011	2.236606719795533	1.721144690439891	0.1883939157092681	2.223140260528333	1.685260936190539	0.2051088208110537	2.160748063365065	1.658522688449167	0.3662111867861336	2.132851002092043	1.499480632151783	0.6114545980830468	2.053538543234018	1.362685570468368	0.7750372102815827	2.043784650433383	1.357169265851655	0.8648428059180543	1.98015519293076	1.363671019832583	0.8118890411494216	2.031324272819498	1.307544246209686	0.8769772024087072	2.247556869283964	1.685372391603178	0.1794276947940776	2.323081964125255	1.667983768245559	0.07562772391990016	2.601841904901854	1.774730870115359	-0.02707065490802821	2.646959991293077	1.99656816681363	-0.07413499985161946	2.68822217640041	2.071383698958421	-0.03447840024579799
205	6.800000000000001	2.27443403648509	1.185586648909386	0.1938164731414052	2.242697657144013	1.363401604588287	0.1838259675541075	2.220192349086913	1.505421160967945	0.1720623864398408	2.235011269675717	1.721149403686479	0.1864551832455401	2.222258992628376	1.685276109819258	0.2021607083986935	2.164493478374681	1.659674918706159	0.3638310932096807	2.13847545858158	1.49804275624931	0.6126707371724484	2.062773130790499	1.36091194186615	0.7799466311862724	2.055530667356742	1.354210359963421	0.8699397763182978	1.990704004218711	1.361586344140044	0.8134525342556058	2.03859921328435	1.304226753739856	0.8785647702954452	2.245422650410319	1.685365853190962	0.1789670629263901	2.317547390273786	1.667997272786789	0.075789992626684	2.5863676747447	1.779076819167501	-0.0408577996818357	2.634040815586256	2.000309285821257	-0.08962714750002623	2.678216108552603	2.072834236933624	-0.05109116830071356
206	6.833333	2.272990808640066	1.18558928138277	0.1927210983325526	2.241646005752615	1.363405068970307	0.1830831718073233	2.219325816205058	1.505424987025814	0.1713553372674464	2.233385845713779	1.721154117404454	0.1845123327615842	2.221376461084468	1.685291284490015	0.1991544361240854	2.168571215846025	1.660830552868841	0.3605770077823516	2.144811498237257	1.496591839565541	0.612933641150251	2.074180356319045	1.35897461635678	0.785410332167475	2.070469621511623	1.350546036784182	0.8760778906667641	2.005589929227422	1.358213663337695	0.8156842166694118	2.049422472749938	1.3006344269087	0.880735045701833	2.243227795676317	1.685359315171759	0.1785264097676264	2.311368255697339	1.668010644670123	0.07617787803575396	2.565843990186307	1.783020622994083	-0.05532278820564529	2.614604834181651	2.005127239435447	-0.1062293489109922	2.662837022623093	2.075482257005035	-0.06953353983881234
207	6.866667	2.271488761546815	1.185591914311686	0.1916306263302752	2.240586747602828	1.363408533863841	0.1823574048755078	2.218467341053727	1.505428813644119	0.170665796162028	2.231727689202031	1.721158831729328	0.1825686317764393	2.220489864162424	1.685306460646029	0.1960935755303357	2.17296286822983	1.661988248571436	0.3562982480587734	2.151815737083618	1.495169851156438	0.6117127266956481	2.087711110973482	1.357045236434835	0.7906899410987308	2.088449364457577	1.346469726450384	0.8824157824936312	2.024924724726799	1.353734454302217	0.8182981807311402	2.064107021111929	1.297221770041868	0.8832740175173871	2.240969908599058	1.685352777343845	0.1781062478987306	2.304536149467419	1.668023882556135	0.07682306381366276	2.539817722316243	1.78642577034364	-0.06954448724732047	2.587590644287737	2.01104157476187	-0.1227404287874175	2.640902976321728	2.079553601905127	-0.08896852547872153
208	6.9	2.26992672552105	1.185594547532142	0.1905467028770702	2.23951863675253	1.363411999054851	0.1816492543875083	2.217615323033448	1.505432640587031	0.1699942206976621	2.230034162337322	1.721163546372296	0.1806277647259383	2.219596268637508	1.685321637364564	0.1929825400369355	2.177640669646709	1.663146525862208	0.3508365486052045	2.159414370594821	1.493827614254671	0.6083859411258259	2.103160981884332	1.355357189217719	0.7946651712965823	2.109033285156888	1.342375088932138	0.8875925968723406	2.048294543284799	1.348459936959606	0.8208271508846615	2.082536885319136	1.294480620399618	0.8853119311694189	2.238647214489426	1.685346240093883	0.1777071279763637	2.297057049898185	1.668036983966611	0.07775883685222537	2.508063907389522	1.789071467427351	-0.08227652543324954	2.551993216511597	2.017738803957289	-0.1375182318846025	2.610968012013259	2.084900559026115	-0.1079577230969656
209	6.933333000000001	2.268303911717543	1.185597181117109	0.1894710406410459	2.23844059412665	1.363415464641109	0.1809592623459842	2.216768219021709	1.505436467963068	0.1693410136910831	2.228302480151422	1.721168261468792	0.178693509813412	2.218692462681894	1.68533681508858	0.1898261085307538	2.182567310890284	1.664303959258855	0.3440304757049674	2.167502574840606	1.492624629344788	0.6022594689058838	2.12014966909689	1.354214859099857	0.7958697561666123	2.131543353192828	1.338771656065047	0.8897538478595909	2.074855364249129	1.342781421911437	0.822717692480353	2.104133567798379	1.292916434428339	0.8853940398158526	2.236258220646801	1.685339703220122	0.1773295643914304	2.288952402474715	1.668049947669697	0.07901994922091705	2.470687482075193	1.790656971794413	-0.092000387374493	2.507206050624268	2.02456658910027	-0.1484725919695244	2.571645944385328	2.091022912744784	-0.1243811225027835
210	6.966667000000001	2.266620087565634	1.185599815139614	0.1884055311930321	2.237351797406811	1.363418930720405	0.1802879961223721	2.215924602100606	1.505440295880757	0.1687065911680208	2.226529842853225	1.721172977154265	0.1767699461996957	2.217775028571515	1.68535199426103	0.1866297855287347	2.187694818639206	1.665459058902416	0.3357230694800712	2.175940149232934	1.491628310025866	0.592594902530847	2.138093731448243	1.353996150589966	0.7925560475169179	2.155040626168014	1.336316766567754	0.8866265328347461	2.103264055592187	1.337191016210153	0.8232898225816754	2.1277937556921	1.293064707493921	0.8816506304530212	2.233801889153178	1.685333166520852	0.1769740775210945	2.28026070083614	1.668062772471981	0.08064210942848157	2.428219955564091	1.79080722094277	-0.09701659170867695	2.453449110170731	2.030552827402341	-0.1529983243326696	2.522208511162546	2.097091527516307	-0.1352211661379194
211	7	2.264875782952289	1.185602449435641	0.1873523506164587	2.236251757212317	1.363422397078574	0.1796361094737403	2.215083185613953	1.505444124104087	0.1680914403786726	2.224713667510244	1.721177693139737	0.1748616812630897	2.216840470859939	1.685367173958662	0.1834002296233126	2.192964682029813	1.666610140689507	0.3257739156920481	2.184545114131671	1.49090848461149	0.5786511521240232	2.156212008745599	1.355133753760982	0.7829383224338966	2.178185104565649	1.335729561396773	0.8758992385116482	2.131783201146626	1.332436348793105	0.8211590552362084	2.15181230232049	1.295487593140504	0.8721387060518918	2.231277912902132	1.685326630382653	0.1766412263326927	2.271038983029473	1.668075456086542	0.08266084976736197	2.381671109689237	1.789086546564095	-0.09568885818919706	2.392161688714617	2.034456401770349	-0.1482018347834293	2.46319819273414	2.101968949421903	-0.1368655529627945
212	7.033333000000001	2.263072023157427	1.185605084078251	0.1863137720632211	2.23514012582252	1.363425863813382	0.1790042238561119	2.214242658776464	1.505447952741537	0.1674960079708301	2.222851382396848	1.721182409560625	0.1729735326960385	2.215885119970684	1.685382354624244	0.1801447654990055	2.198308864970287	1.667755528014236	0.3140669209647799	2.193097840890814	1.490535425734361	0.5597288446966231	2.173569385165291	1.358103889204678	0.7653666278889889	2.199289188611911	1.337777103270992	0.8554986309950223	2.158233659007077	1.329573797569395	0.8142853503477754	2.173966594508841	1.300788854521783	0.8549953725626697	2.228686404100982	1.685320094603835	0.1763315452681058	2.261363013513435	1.668087997443285	0.08511041613013197	2.332584767726295	1.785019270391301	-0.08670748102573363	2.326235307396746	2.034806402186492	-0.1314084149600648	2.396818842250104	2.1041279902564	-0.1258228610857382
213	7.066667000000001	2.261210493905673	1.185607719140578	0.1852922716121197	2.234016796150934	1.363429331022645	0.1783929944608458	2.213401753543303	1.505451781901628	0.166920762401885	2.220940660700433	1.7211871265524	0.1711107218989844	2.214905264167059	1.685397536700616	0.1768717371816289	2.203648982446965	1.668893452465262	0.3005204926665119	2.201347826592466	1.490580326396093	0.5352274753544984	2.189142541196663	1.363416291240275	0.7385020743518258	2.21642903414999	1.343294015322819	0.8238870490598071	2.179851355346882	1.329865090200827	0.800260571908326	2.191687816330267	1.309568601946643	0.8285902959470568	2.22602819355675	1.685313558982782	0.176045579343802	2.251329036982789	1.668100395514813	0.08802222940199921	2.283086628399146	1.778145472613718	-0.06931414901671532	2.260302590818413	2.030058520009983	-0.1007196805750935	2.327440830546908	2.101815665915463	-0.09924136695890347
214	7.1	2.259293673229148	1.18561035445865	0.1842906321405265	2.23288193843327	1.363432798492148	0.177803167316376	2.212559257061668	1.505455611348267	0.1663662480409074	2.218979749300758	1.721191843826024	0.1692790683803476	2.213897366727163	1.685412719264218	0.1735909130603626	2.208898253739232	1.670021969078885	0.2851041942061563	2.209033836782749	1.491113159892075	0.5047207598766992	2.201976453411528	1.371539830533437	0.7014752859732371	2.22769266265219	1.35301282955746	0.7802539973884137	2.193571860550853	1.3344932956505	0.7765637778227714	2.202348252014644	1.322258568142563	0.791560081420501	2.223305148231861	1.685307023906101	0.1757839073286908	2.241050615587825	1.668112648220893	0.09142196045336944	2.235736750560861	1.768093963067186	-0.04364412756915824	2.200307382389551	2.018820783455324	-0.05591648353215631	2.26145329861282	2.093245893199295	-0.05589308230687477
215	7.133333	2.257324485781749	1.185612990105696	0.18331177501008	2.231735771770782	1.363436266319747	0.1772354773472408	2.211713868548374	1.505459441189995	0.1658329914018489	2.216967493881409	1.721196561516995	0.1674846808236519	2.21285818046589	1.685427902757849	0.1703130117798736	2.21396747027639	1.671139202567133	0.2678539504479653	2.215913242971825	1.492201964637746	0.4680333329320565	2.211262440933397	1.382795435490373	0.6538850093780535	2.231587060159254	1.367421725108834	0.7243641712814438	2.196368856189558	1.344433194259513	0.7410319987106739	2.203671484609804	1.339032190444409	0.7430487424586264	2.220519986518855	1.685300489172246	0.1755470911337413	2.23065087199701	1.668124754657944	0.09532757679215595	2.193156479553817	1.754638933882914	-0.01103369581296963	2.1519733297999	1.999978554193833	0.0007018248067469958	2.205773132161579	2.07648525354142	0.002689872788706693
216	7.166667	2.255306498792607	1.185615626155054	0.1823588715049222	2.230578781764946	1.363439734603397	0.176690716342752	2.21086454508642	1.505463271535476	0.1653215686882258	2.21490405610243	1.721201279760941	0.1657341481442882	2.211785277396928	1.68544308762454	0.1670500985530264	2.218773887182268	1.672243314858972	0.248891088295743	2.221800727974025	1.493913921870801	0.4253284188136007	2.216505389635801	1.397320851352467	0.5960750791578563	2.227470446301936	1.386689302823314	0.6568979448384378	2.185799686151543	1.360260307628432	0.6926856780998774	2.194416788735151	1.359771358969681	0.6834960302339149	2.21767707793471	1.685293954579798	0.1753357060225554	2.220258869818736	1.668136713961574	0.0997479491168977	2.157506393392546	1.737752767221146	0.02591485693709396	2.119276160155123	1.972977486394327	0.06373263042617669	2.165929594292353	2.050102857419828	0.07112912941609847
217	7.200000000000001	2.253244175919569	1.185618262442879	0.1814354366363148	2.229411949067016	1.363443203128979	0.176169786151567	2.210010729788571	1.505467102148729	0.1648326550223266	2.212791336278878	1.721205998268951	0.1640346196757956	2.210677413769423	1.685458272940884	0.1638158054600197	2.223251399487594	1.673332430062969	0.2284314826731982	2.226602505048123	1.496311170868241	0.3771601583211682	2.217706985689454	1.415076581703087	0.5297233460980753	2.215687832071186	1.410613713528387	0.580218051254736	2.160876636468863	1.381929880923747	0.6330938016404205	2.174876708982305	1.384116310786841	0.6154022332508485	2.214782801666412	1.685287420515536	0.1751503479794078	2.209999494382267	1.668148524241537	0.1046811280143493	2.129867196832543	1.71768881885733	0.06369421898005249	2.103444956808332	1.938357762120582	0.1250970017625564	2.144476403090219	2.014494716207115	0.1400284158249671
218	7.233333	2.25114258859609	1.185620899042637	0.1805451448530665	2.228236733567376	1.363446671994592	0.1756735948115369	2.209152424073107	1.50547093313859	0.1643669243677984	2.210633003587612	1.721210717176846	0.1623933223778938	2.209534707360862	1.685473459150269	0.1606244612914162	2.227361540219862	1.674404801613917	0.2067753401518042	2.230343675189388	1.49944974547377	0.324522680933243	2.215619808528317	1.435880805815754	0.4585681681148069	2.198094306703834	1.438663843473421	0.4995601288789665	2.123990531214905	1.408971795319622	0.5677985876887995	2.147532643162156	1.411677792490311	0.5441617748152867	2.2118453617817	1.685280886778231	0.1749915770944378	2.199982794484893	1.668160184730217	0.1101146772237501	2.10989443552128	1.695024973219596	0.09861125144042608	2.10154642499594	1.898119285398477	0.1754959903471354	2.138959958209518	1.972670804899172	0.1973022022162138
219	7.266667	2.249007014260663	1.185623536027845	0.1796919230625314	2.227054911452119	1.363450141298411	0.1752031139469159	2.208290083540971	1.505474764613998	0.1639251022725467	2.208434359514917	1.721215436620546	0.1608176870610035	2.2083585320225	1.68548864669629	0.1574911645718726	2.231089437335298	1.675458599478486	0.184271045351265	2.233143391058904	1.503372417945961	0.2686545365814083	2.211879694895095	1.45938989242608	0.3875372740628825	2.17840071314516	1.469994477603578	0.4217219521729465	2.081845175353908	1.440606849939843	0.5035756615840918	2.117489125687812	1.441997125768356	0.4760293224426952	2.20887455231564	1.685274353166744	0.1748599487824402	2.190303267371331	1.668171694673393	0.1160392032086344	2.096347577583347	1.670587798766697	0.1279747458511613	2.108506772124406	1.855015735090864	0.2077886151194536	2.144096140230548	1.928975641485674	0.2326507352833142
220	7.300000000000001	2.246841306802962	1.185626173234419	0.1788800848313269	2.225867414094341	1.363453610826141	0.1747594555057649	2.207423690991301	1.505478596338852	0.1635080413952456	2.206200657353556	1.721220156311015	0.1593157702864126	2.207150128080304	1.685503834655284	0.1544321231338609	2.234408742208779	1.676491703511421	0.1612387028351463	2.235060934244528	1.508078874891383	0.2101585643202252	2.208452310145308	1.484877722008415	0.3172832764329128	2.161386905097638	1.50322914679988	0.3460006048390984	2.044929189163676	1.47560592806973	0.4379083117660904	2.091669185032786	1.474425419659836	0.4090195760693846	2.205879954978007	1.68526782006774	0.1747560918941104	2.181060074250091	1.668183052261889	0.1224845562359203	2.088908519931249	1.645033768070429	0.152010044633955	2.124446831038747	1.809235291935277	0.2223381317550786	2.160531039299211	1.882830388681589	0.2460611642480429
221	7.333333	2.244648333418191	1.185628810735557	0.1781141159684019	2.224674485707282	1.363457080675688	0.1743437587523761	2.206552791433608	1.505482428421865	0.1631166175949515	2.203937486011966	1.721224876383948	0.1578959680591822	2.205910859928588	1.685519023470408	0.1514645881003418	2.23728552387885	1.677502029539314	0.1381102646556299	2.236126956524661	1.513543168194195	0.1502317699791491	2.206458101850168	1.511503406402292	0.2484812612013609	2.149422956390127	1.537190066218834	0.2725652235290683	2.019834408559436	1.513420239021623	0.3672311819926069	2.07426424682196	1.508390381215648	0.3395092192455327	2.202871517063702	1.685261287279863	0.1746806436091244	2.172348545792785	1.668194256780145	0.1294826957834706	2.086646322195543	1.619078004107711	0.1717401141167874	2.14668944712127	1.760946039352769	0.2225102038094084	2.184905295973151	1.833690440630606	0.2417100347376397
222	7.366667	2.242430804625526	1.185631448604641	0.177398418914904	2.223476134273448	1.363460550945155	0.173957133657324	2.205676912888503	1.505486260971976	0.1627516902343575	2.201651396412189	1.721229596975277	0.1565664683364315	2.20464282759414	1.685534213585272	0.1486059701112296	2.239695026959102	1.678487582003574	0.115411641337953	2.236398580479258	1.519720415929389	0.09060747738470185	2.206228028788761	1.538478657843458	0.1827321606794875	2.143058890831821	1.570708354865931	0.2037856491777248	2.00873408997061	1.553050086940198	0.2912080744699493	2.066511480620855	1.543015747522392	0.2663203762485903	2.199860008312667	1.685254754601989	0.1746341712239314	2.164249062076979	1.668205307616962	0.1370462011973471	2.087819323170195	1.593544889095003	0.1884524973005738	2.169619735118507	1.710954240424578	0.2135626955554416	2.209592869222153	1.782237380981093	0.2263166554864769
223	7.4	2.240191789502251	1.185634086677968	0.1767364913104695	2.222272343484716	1.363464021420662	0.1736004648542731	2.204795608838034	1.505490093753556	0.1624139613174851	2.19934938440405	1.721234317796458	0.1553339249052811	2.203348811807614	1.685549404077091	0.1458711821818965	2.241631757500278	1.679446499732111	0.09358914744450664	2.235974464626558	1.526558938657244	0.03253026417173527	2.207822845816779	1.565344564110733	0.1196842730606888	2.142284334816614	1.603089808282069	0.138540219332193	2.010203077373065	1.592746149779624	0.2134701342007308	2.067458960138885	1.577312940560052	0.1919893189254595	2.196855818793372	1.685248222421289	0.1746170130871251	2.156811403494563	1.66821620332957	0.1451517623778452	2.090820180803549	1.569268275846117	0.2033207266270051	2.189412433783888	1.660204514606892	0.1997142533839553	2.23034004232488	1.729228070294525	0.2048668021804461
224	7.433333000000001	2.237934156626733	1.185636725029521	0.1761313405588527	2.221062727316943	1.363467492200935	0.1732744946708754	2.203908299223658	1.505493926876207	0.1621040236282237	2.197039030840938	1.721239038984105	0.1542041972242587	2.20203236259897	1.68556459539072	0.1432740268127594	2.243115339599345	1.680377131037226	0.07312538474380238	2.234982446041595	1.533994048174294	-0.02234135510241216	2.211028368417368	1.591978647917053	0.06076026540733628	2.146519843289056	1.634184112737466	0.07844419454534668	2.020634944700792	1.630729605288856	0.1397836019853165	2.075516639918688	1.610946543961354	0.1219650172273072	2.193869107914755	1.685241690537344	0.1746293839729653	2.150057343685288	1.668226943617378	0.1537581930047545	2.094012917664333	1.546907941156805	0.2176116210688264	2.202981965918529	1.609326696611718	0.1866033702169759	2.244180976428079	1.674717448748891	0.1842413581223131
225	7.466667000000001	2.235660653317156	1.185639363733746	0.175585063279337	2.219846741296831	1.363470963385194	0.1729797292092654	2.203014325994897	1.505497760450053	0.1618222950562567	2.194728017943353	1.721243760675367	0.1531816498317033	2.20069745752343	1.685579787971994	0.1408256303584652	2.244181638148237	1.68127799005863	0.05439961562888943	2.233574847533915	1.541955899110286	-0.07276995775299004	2.215633341130627	1.618549388547041	0.006492947116567293	2.15528204142415	1.664492202964498	0.02357767956672314	2.037483478220856	1.66672872803538	0.07222065401530012	2.089422386022032	1.644317109969666	0.05898105963718161	2.19090930523731	1.685235158750282	0.1746713008988304	2.14398547305651	1.668237528334959	0.1628039960060139	2.095958729567896	1.526952592677735	0.2324267981930733	2.208363405212633	1.558995538872848	0.1792169678268847	2.249057544741381	1.618519378985503	0.1697335390810194
226	7.5	2.233373974363788	1.185642002627912	0.1750994819244326	2.218623616887377	1.363474434760595	0.1727166314353368	2.202112795490517	1.505501594240571	0.1615691694543639	2.192423905007229	1.721248482582846	0.1522701462652522	2.199348462053842	1.685594980900147	0.1385363225954798	2.244888209537197	1.682147644337671	0.03776794267930572	2.231956990475712	1.550362666772757	-0.1173768657050662	2.221631679601046	1.645301807538375	-0.04094200153123263	2.168495457838195	1.694803888892222	-0.0235401077553646	2.059844884498916	1.701635656587849	0.0138123733872469	2.108533905231024	1.678143494666321	0.006311727124269056	2.187984510287635	1.68522862744849	0.1747426955772906	2.138557389534973	1.668247956520723	0.1722334803225907	2.095200640649825	1.509660512357549	0.2495172843745706	2.204910220304106	1.51004178885891	0.1846376263254234	2.244637330476376	1.560457824682513	0.1687172128647649
227	7.533333000000001	2.231076711750895	1.185644641787242	0.1746752246965832	2.217392550732021	1.363477906427194	0.1724853353315693	2.201202707808824	1.505505428358768	0.1613447931810842	2.190133290129338	1.721253204844588	0.1514715763074888	2.197989429887895	1.685610174622651	0.1364126649300843	2.245296801481342	1.682984983359243	0.02343668964702335	2.230339290192259	1.559122792564624	-0.1553473919730456	2.228956288490736	1.672358173494191	-0.0803777471619531	2.18581952322575	1.725616037857838	-0.06159891087826566	2.08702080139929	1.736357051222262	-0.03427003638805837	2.132110590197037	1.712886124969371	-0.03496772846761609	2.185101076733799	1.685222096433024	0.1748432691089575	2.133722450831585	1.668258228323255	0.181970912313252	2.090786974763685	1.495154527734968	0.2699990569259346	2.192196149921019	1.463187720496997	0.2062435015637805	2.23063470334003	1.500921277531016	0.1863048858760707
228	7.566667000000001	2.228771726930356	1.185647281287518	0.1743114977774953	2.216152960626124	1.363481378485624	0.1722855964464225	2.200283098431978	1.505509262916235	0.1611490353813942	2.187861844474557	1.721257927599212	0.1507855690584087	2.196623978027163	1.685625369588048	0.1344568935500538	2.24546289306371	1.683789134367367	0.01142760602634374	2.228897046157967	1.568131395466941	-0.1865959079434839	2.237419939022493	1.699637234467999	-0.112296830374548	2.206461754740802	1.756996869262873	-0.09130368847582687	2.117989154886888	1.771386793635817	-0.07290318028296085	2.15900115158858	1.748447217322715	-0.0663754557622294	2.182264012316046	1.685215565505522	0.1749724458332286	2.129432563637119	1.668268344021222	0.1919100239054839	2.082429841025882	1.483461829264106	0.2937840822572928	2.169937016293479	1.419522199654735	0.2434592972153722	2.206733468955079	1.441456351899247	0.2231332908926254
229	7.6	2.226462380757329	1.185649920967481	0.1740061315423191	2.214904606053894	1.363484850724554	0.1721168074303035	2.199353089007065	1.505513097679968	0.1609815035422067	2.185614471728115	1.721262650560774	0.1502096194454541	2.195255266847235	1.68564056487825	0.1326672118581894	2.2454295021216	1.684559345746746	0.001586246064248907	2.227720732322053	1.577272442017552	-0.2117406260676249	2.246610486480863	1.726787121914982	-0.1390699271810294	2.229059403344489	1.788561672357281	-0.1159490390229665	2.150978827686695	1.806612018192026	-0.1052538647578106	2.187653065619	1.784227042263323	-0.09176742986775688	2.179477417282087	1.685209035055891	0.1751293667755941	2.12565115099055	1.668278303113971	0.201911510051787	2.070660184536103	1.474551195280764	0.3194046960128916	2.138741043351244	1.380856908270263	0.2921085209694719	2.173248844686867	1.385289437082452	0.2749079542317582
230	7.633333	2.224152055452758	1.185652560903841	0.1737558239622104	2.213647330492008	1.363488323245551	0.1719780444253301	2.198411677910081	1.505516932762479	0.1608415705614216	2.183394947133804	1.721267373868766	0.1497394708032765	2.193885730826685	1.685655760943418	0.1310383795594693	2.245226476350005	1.685295138304076	-0.006367706097916744	2.226808039345609	1.586428124426867	-0.2319200073419364	2.25579643152755	1.753293882342371	-0.1643526528268837	2.251717810462071	1.819561580377028	-0.1409027510809032	2.183307822420925	1.841372454214408	-0.1358642269602469	2.216192331822819	1.819308995103613	-0.1165816206603702	2.17674411775976	1.685202504886679	0.1753129761413084	2.122352199161823	1.668288106119655	0.211816231483065	2.056656575871351	1.468329612472615	0.3443499779987907	2.10033863162784	1.349284542011604	0.3452942382517641	2.131777007116969	1.336529549306254	0.3336218642822901
231	7.666667	2.221844036727853	1.185655201173456	0.1735572983735075	2.212380843802089	1.363491796150346	0.1718683976376327	2.197457431213105	1.505520768276426	0.1607286251364295	2.181205552146504	1.721272097662803	0.1493709084731866	2.192516914726525	1.685670958233953	0.1295650765971362	2.244873137733562	1.685996113452357	-0.01269361416803043	2.226111795567491	1.595479466684632	-0.2481262682767557	2.264216582713158	1.778649604983856	-0.1902775449867568	2.272578358784739	1.849164441787804	-0.1688408263397328	2.212191495775292	1.874788942930947	-0.1664614680523915	2.24279758993726	1.852800885156387	-0.1437439090314355	2.174064894894202	1.685195974800559	0.1755222330348566	2.119499903605788	1.668297753570237	0.2214899229455156	2.041645546985148	1.464523818732677	0.3667970820448592	2.057222645363571	1.326134514974384	0.397481684398671	2.085005448370936	1.297942796249327	0.3927878536599301
232	7.700000000000001	2.219541748139633	1.185657841615629	0.1734076048349874	2.211104918793444	1.363495269228177	0.1717870479631008	2.196488702540272	1.505524603989326	0.1606421242300386	2.179047470494095	1.721276821657377	0.1491000717448073	2.191149760134769	1.685686155832543	0.1282425692875547	2.244378909911288	1.68666187342344	-0.01761747109070359	2.225536597603642	1.604304564119075	-0.2610835901244966	2.271131869123639	1.802354400173782	-0.217184186442635	2.289974026099508	1.876595993120409	-0.1994209888266472	2.235727675630672	1.906033502046734	-0.1964236875938972	2.265834765313767	1.883968746822126	-0.1733962168792189	2.171438944597026	1.685189445187924	0.1757561282431864	2.117044347260556	1.668307245161567	0.2308284311748584	2.026639669150112	1.462731128585916	0.3857763517149743	2.012265387685736	1.31177353955352	0.4449412022413395	2.036416594043818	1.270769742348437	0.4478875524712889
233	7.733333	2.217248454634307	1.18566048230738	0.1733040646584549	2.209819357072039	1.363498742580944	0.1717332367505277	2.195503744400695	1.505528440013975	0.1605815617721713	2.176920987414308	1.72128154599218	0.1489233458919878	2.189784719608004	1.685701354189719	0.1270663672722694	2.243742983877464	1.687292188842759	-0.02134226420612992	2.224930143276905	1.612788170225566	-0.2713547712787449	2.275817372541131	1.823911175533277	-0.2443068244586062	2.302489747176024	1.901165827953247	-0.2309553215708882	2.252698045284835	1.934359089186707	-0.2244526357679241	2.283801541973454	1.912192348858905	-0.2043910335045327	2.168864248920227	1.685182915851552	0.1760137156375623	2.114926761985174	1.668316581507931	0.2397553426576752	2.012363717070154	1.462524254796757	0.400950569099051	1.968505542322184	1.305618158240379	0.4854621811001037	1.989914667738245	1.254752324313549	0.4959049570453687
234	7.766667	2.214967522146575	1.185663123325917	0.1732442759514151	2.208524245859283	1.363502216310743	0.1717062750245325	2.194500983269643	1.505532276463356	0.1605464768426917	2.174826077738536	1.721286270807079	0.1488374165962516	2.188422106133749	1.685716553756354	0.1260323872341541	2.242956739506738	1.687886938904491	-0.02404595202697907	2.224100247695234	1.620827030116832	-0.2793739263935865	2.277613472417961	1.842879112639768	-0.2701823786747914	2.308991076497136	1.922321548365346	-0.2611327356970284	2.261829624006289	1.958956364981731	-0.249223010737017	2.295243086686144	1.936941595818368	-0.2345561978096113	2.166338404860852	1.685176386594394	0.1762940965227849	2.113083210495583	1.668325763264901	0.2482183682087461	1.999302337558277	1.463500021269379	0.4124237234833422	1.928798765963614	1.306218439281908	0.5177505713943685	1.949218583821298	1.248352942465844	0.5346841861171864
235	7.800000000000001	2.212702733806749	1.185665764510953	0.1732260661814221	2.207220267095332	1.363505690207238	0.1717055302874528	2.193479454957322	1.50553611310537	0.160536446564143	2.172763220232937	1.721290995816896	0.1488392002783528	2.187062691803364	1.68573175361572	0.1251369518308358	2.242014908577967	1.688446042806918	-0.02587952056391768	2.222920779758018	1.6283394732231	-0.2854860026006204	2.276388610935685	1.859029788688707	-0.293461416917389	2.309470283420039	1.939824021140498	-0.2879473343077686	2.263037693189496	1.979307034074544	-0.2698093068698981	2.299874764697033	1.957976739106687	-0.2618237269853148	2.163859579939552	1.685169857807207	0.1765963809197435	2.111447877120754	1.668334790325518	0.2561834681285429	1.987749469868023	1.465296637214934	0.4204842740723221	1.895053281151985	1.311603227987129	0.5413000861603914	1.916198993316447	1.249173759892048	0.5631626781853605
236	7.833333	2.210457937526899	1.185668405940046	0.1732474344246093	2.205908546391627	1.363509164372881	0.1717304115915504	2.192438783879682	1.505539950053343	0.1605510756161243	2.170733122199279	1.721295721161802	0.1489257564526302	2.185707546537792	1.685746954219259	0.124376502089229	2.240917370084171	1.688969508833045	-0.02697047611954217	2.221347188138574	1.635269455478602	-0.2899752830893167	2.272508135509865	1.872364103553038	-0.3131890587361627	2.30483361763224	1.953753083034447	-0.3100114032017105	2.257429353898254	1.995408124581158	-0.2856284746033291	2.298527936830032	1.975323791354796	-0.284614735129347	2.161426227610456	1.685163329293265	0.1769197290936986	2.109953529458212	1.668343663441082	0.2636321247102063	1.977823407483285	1.467581342318594	0.425593343920833	1.868178377191563	1.31976114748853	0.5567564608709207	1.891029667635937	1.254809513056742	0.582084609491437
237	7.866667	2.20823728400462	1.185671047690915	0.1733065232431805	2.204590771022013	1.363512638910292	0.1717803625364337	2.191379322152217	1.50554378742078	0.1605899934344533	2.168736992279205	1.721300446982134	0.1490942438540025	2.18435820329598	1.685762156018742	0.1237476015811735	2.239669752196951	1.689457368503944	-0.02742703250085081	2.219397630952666	1.641580420132177	-0.2930884830342443	2.266601805755839	1.883030996768783	-0.3289168363532483	2.29644989099165	1.964387105296902	-0.3266658192626533	2.246849164880519	2.007609962459529	-0.2964992984302837	2.292613568768418	1.989179735287927	-0.3020415989265877	2.15903746008725	1.685156800856004	0.177263320887907	2.108534013509722	1.668352383357715	0.270557116069715	1.969480467800725	1.470052458968012	0.4283116096654586	1.847913912252648	1.328842397871585	0.5653449453910304	1.872925147956311	1.262868417025279	0.5931792873965838
238	7.9	2.206045426766735	1.185673689603652	0.1734015704296873	2.203269325262945	1.363516113609526	0.1718548413719733	2.190302322119394	1.505547624975968	0.1606528385771632	2.16677685185059	1.721305172993045	0.1493418582610629	2.183016846587644	1.685777358098051	0.1232469078866377	2.238283810737045	1.689909655543895	-0.02734186658341718	2.217136663524261	1.64725047528663	-0.2950454097783081	2.259369877693795	1.891254157775902	-0.3406950675531711	2.285800907640938	1.972095826763159	-0.3380040595153032	2.233369360044839	2.016434315725968	-0.3028648249102436	2.283760139563993	1.999843152103456	-0.3140366653183134	2.156693493175919	1.685150272886538	0.1776263169035877	2.107126944390291	1.668360950058225	0.2769595870014523	1.962563597181749	1.472453232086754	0.4292032506884754	1.833233160591826	1.337372213754197	0.5684781952504077	1.860745978344791	1.271255611625765	0.5983785924064666
239	7.933333000000001	2.203887068650055	1.185676331756228	0.1735309005302751	2.20194704762831	1.363519588573465	0.1719533242169795	2.18920973095466	1.505551462832678	0.1607392596176879	2.164855285186368	1.721309899335119	0.1496658510448046	2.181686103363478	1.685792560909428	0.1228710353831866	2.236776729301711	1.690326498839934	-0.02679413017443387	2.214655798576241	1.652271665352141	-0.2960358485758252	2.251481994404806	1.897291018501617	-0.3488906288073235	2.274241215453407	1.97729206697682	-0.3446988216384367	2.218899708583966	2.022433167961071	-0.3056775679286651	2.273482087137051	2.007671315669755	-0.3212400911838006	2.154395404973379	1.685143745188554	0.1780079182717659	2.105675649654475	1.668369364335645	0.2828485268507006	1.956849516043721	1.474583762223805	0.428785795557531	1.822793281856755	1.344338863203887	0.5675360028607471	1.853185513147735	1.278519332487952	0.5995743051978986
240	7.966667000000001	2.201767131610113	1.185678974226767	0.1736929256652355	2.200627353575585	1.363523063905149	0.1720753037785384	2.18810427194726	1.505555301104841	0.1608489128215159	2.162975580060591	1.721314626149093	0.1500634936698169	2.180369123161388	1.685807764905427	0.1226165869042751	2.235170330375275	1.690708060170888	-0.02585205301182095	2.212049827277716	1.656647271451725	-0.2962186295428859	2.243529344842626	1.901398427962158	-0.354024460098655	2.262916742160005	1.980370663185078	-0.3476860513869664	2.205073920752094	2.02609341203972	-0.3060433825515781	2.263062062482833	2.013025190684634	-0.3246278149276607	2.152145335989684	1.685137217565885	0.1784073346885505	2.104130243236176	1.668377626988412	0.2882383685868757	1.952080149226023	1.47630520794175	0.4275185886957014	1.815312533054677	1.349191631564914	0.5638400919978709	1.848838135871246	1.283945796732727	0.5985271024091147
241	8	2.199690894765518	1.185681616855703	0.1738861343288698	2.199314309211221	1.36352653939497	0.1722202768594394	2.186989512699042	1.505559139561073	0.1609814502796526	2.161141739249941	1.721319353150396	0.1505319759533314	2.179069599664448	1.685822969170444	0.122480091103047	2.233490322068353	1.691054491245647	-0.02457644331028997	2.209410149100661	1.660392114565315	-0.2957314862621457	2.236006015398872	1.903842829768843	-0.3566568947912049	2.252713195159675	1.981717615375081	-0.3478873879524564	2.19315025583547	2.027880304816	-0.3048046672386229	2.253486860623494	2.016285292742941	-0.3251470702634847	2.149946500574176	1.685130690409945	0.1788237399701513	2.10244831845432	1.668385738099389	0.2931466649180761	1.947996879408333	1.477547960412108	0.4258090164335948	1.809710166183976	1.351846328131863	0.5586275739926436	1.846352878281389	1.287437499637329	0.5966855411218071
242	8.033333000000001	2.19766355604378	1.185684259721407	0.1741091270200391	2.198012326473223	1.363530015146207	0.1723877667028448	2.185869630418928	1.505562978315543	0.1611365407644038	2.159358081972001	1.721324080479948	0.1510684690079468	2.17779147406467	1.685838174157361	0.1224579532547578	2.231764664964644	1.691365993348898	-0.02302214548455489	2.206821664374542	1.663531886920715	-0.2946945948833574	2.229298974983589	1.904889794854414	-0.3573385514047808	2.244220791944985	1.981689879110152	-0.3461425833817343	2.183882392561142	2.028226798012215	-0.3025598477643534	2.245353269298214	2.017836250276166	-0.3236651246654305	2.147802743471984	1.685124163524768	0.1792563434274676	2.100595464815705	1.668393698525702	0.2975941177220195	1.944364880225991	1.47830688485528	0.4240005961380305	1.805158453399281	1.352539938115376	0.5529271677898399	1.844645459900775	1.289268806313165	0.5950610981175551
243	8.066667000000001	2.195690445206897	1.185686902902391	0.1743605846814514	2.196726266598353	1.363533491262285	0.1725773080326878	2.184749468249382	1.505566817482562	0.1613138565809001	2.157629403888989	1.721328808278799	0.1516701203803944	2.17653901150503	1.685853380319329	0.1225465128774349	2.230022016388426	1.691642793284718	-0.02123971733627826	2.204359101315248	1.666099742089772	-0.2932158775886767	2.223663059811644	1.904784822272935	-0.3566001793442798	2.237735601234847	1.98059662977385	-0.3431822021544695	2.177553829106406	2.027509515896321	-0.2997769769547592	2.23893286424174	2.018032839064472	-0.3209873904009164	2.145718783602233	1.685117636714519	0.1797043580159456	2.098546745357536	1.668401509132281	0.3016036052226784	1.940984330204684	1.478622800457006	0.4223518440584305	1.801123516514733	1.351617987895106	0.5474799350619175	1.843043464253048	1.289846593853965	0.5942098772123253
244	8.1	2.193777195865692	1.185689546239385	0.1746392310119199	2.195461489851608	1.363536967533881	0.1727884226914689	2.183634532864218	1.505570656831025	0.1615130506268323	2.155961005872552	1.721333536262589	0.1523340080742406	2.175316808590394	1.685868586741139	0.1227420425652608	2.228290069906369	1.691885134928993	-0.01927637728678949	2.202087328498024	1.668134703480847	-0.2913953411382594	2.2192390989861	1.903750253843571	-0.3549318846801136	2.233320546869297	1.978697321912908	-0.3396459308100136	2.174077148964363	2.026048177318435	-0.2968752053848981	2.234255798661279	2.017196095344695	-0.3179023189648285	2.143700259612163	1.685111110370844	0.1801669593445343	2.09628644883635	1.668409170106764	0.3051994683554524	1.937682113020794	1.478564776804435	0.4210168786895832	1.797296466787629	1.349447093558862	0.5427262507554192	1.841154083701454	1.2895982244822	0.5943444625064791
245	8.133333	2.191929389561396	1.185692189811082	0.1749438733140014	2.194223558675383	1.3635404440646	0.1730206512385386	2.182530733442872	1.505574496475422	0.1617337868918653	2.154358353112941	1.721338264572517	0.1530572598636024	2.174129531367774	1.685883793876253	0.1230407847822554	2.226594671661763	1.692093321522101	-0.01717618835071694	2.200061154127786	1.669680734980465	-0.2893264910656543	2.216077999528889	1.901984602977872	-0.3527393866720477	2.230868479785549	1.976207820531587	-0.3360532945609284	2.17309492561756	2.024109426542084	-0.2942490255972336	2.231163727587425	2.015611007668266	-0.3150803912217644	2.141753327976156	1.685104584298045	0.1806433673932633	2.093807571712466	1.668416682359446	0.3084075785349507	1.934313496611261	1.478213942742483	0.420049061218246	1.793479783776055	1.346367486830726	0.5388166938202889	1.838731739555352	1.288819126747071	0.5953439535342944
246	8.166667	2.190152743649273	1.185694833696278	0.1752733862362834	2.193018330247978	1.363543920958149	0.1732735394826266	2.181444458023024	1.505578336530352	0.1619757282721934	2.152827254536976	1.721342993349881	0.1538370232401535	2.172982027440912	1.685899002178347	0.1234389913762862	2.224959881434879	1.692267678203654	-0.01498009049664891	2.198325591289642	1.670785412826888	-0.2870948031304412	2.214161971028231	1.89966398899388	-0.3503310741262106	2.230158194939305	1.973307068500143	-0.3327987185471701	2.174082803118535	2.021911931724925	-0.2922410623465472	2.22938374439534	2.013516563871358	-0.3129887429153315	2.139884896488075	1.685098058300508	0.1811328100413714	2.091112345919104	1.668424046796157	0.3112545129055695	1.930773433830681	1.477656154824097	0.419426057880768	1.789601399889547	1.342689009418931	0.535724443952619	1.835605694985641	1.28770285812578	0.5969062320670332
247	8.200000000000001	2.188453172066629	1.185697477735874	0.1756266831266525	2.19185195502389	1.363547398005368	0.1735466141900403	2.1803825556834	1.505582176764855	0.1622385130493348	2.151373940927185	1.72134772231042	0.1546704224050125	2.171879364868594	1.685914210732452	0.1239329364601841	2.223407037898359	1.692408530497794	-0.01272472024928961	2.196914096612495	1.671499634089451	-0.2847699046227514	2.213418476472985	1.896945837555828	-0.3479238214950027	2.230908375147023	1.97014997676941	-0.330114631353714	2.176502288944634	2.01961765099212	-0.2909881727819887	2.228613970773754	2.011098545282302	-0.3118041540756588	2.138102721019904	1.685091532769965	0.1816344812725885	2.088211756912611	1.668431263669457	0.3137673452439818	1.926982164257541	1.476975589591372	0.4190724694308488	1.785599310752933	1.338682867615696	0.5332840466971538	1.831623028580171	1.286430497060475	0.5986972042291612
248	8.233333	2.186836429730816	1.185700122008759	0.1760027786526402	2.190730590021387	1.363550875310046	0.1738394300269188	2.179352046987167	1.505586017293596	0.1625217996476182	2.150004670743117	1.721352451595467	0.1555547171183736	2.170826540490008	1.685929419992371	0.1245190258484718	2.221953613248483	1.692516228152961	-0.01044149525727944	2.19584926644719	1.671876881022367	-0.2824026475354383	2.213736602439408	1.893970644037657	-0.3456513949354246	2.232812225408717	1.966870918517587	-0.3281079985098272	2.179849065606744	2.017343202311792	-0.2904475443918834	2.228579851161608	2.008495975555126	-0.311517732668235	2.136414909215656	1.68508500751082	0.1821476315620191	2.085123723594792	1.668438333900562	0.3159740149880358	1.922874135857855	1.476247360629353	0.4188810163855654	1.781367674461357	1.334570089062514	0.5312500948045744	1.826625066008009	1.285135680043259	0.6003926979068936
249	8.266667	2.185308269008579	1.185702766593889	0.1764007635095786	2.189660459692618	1.363554352976036	0.1741515503263955	2.178360137681641	1.505589858231309	0.1628252479359959	2.14872581500765	1.721357181346408	0.1564872431147719	2.169828549156096	1.685944630412049	0.125193788359195	2.220613787189081	1.692591117674767	-0.008156928792389773	2.195143218350779	1.671971683315914	-0.2800243677151559	2.214975747316616	1.890859763292589	-0.3435722732100588	2.235580174761393	1.963572807459636	-0.3267912293103199	2.183710229377942	2.015169950985286	-0.2905170376479639	2.229037395899116	2.005819242259639	-0.312032426059696	2.134829983096076	1.68507848232751	0.1826715257733833	2.081872168675767	1.668445258396081	0.3179025870297824	1.918403090111078	1.475534771898939	0.4187438626748249	1.776762657349553	1.330497895270011	0.5293493970419445	1.820459442844135	1.283892994907926	0.6016895746962297
250	8.300000000000001	2.18387456117666	1.185705411332239	0.1768197684622482	2.188647917841258	1.363557830794232	0.1744825167517441	2.177414264020149	1.505593699347062	0.1631484889961164	2.147543943200625	1.721361911278959	0.1574653172582934	2.168890452127175	1.685959841076551	0.1259538015979463	2.219398828943063	1.692633533069135	-0.005893893631295008	2.19479885455922	1.671837991136792	-0.2776513762812662	2.216977786481201	1.887712610450854	-0.3416928191260921	2.238942787561006	1.96033211165234	-0.3260745508451773	2.187742137370716	2.013157573148467	-0.2910879605557501	2.229819592596356	2.003141853356932	-0.3132132534387109	2.133356978095683	1.685071957611716	0.1832053941563927	2.078487047111404	1.668452037442779	0.3195805169063281	1.913553347527216	1.474886952282309	0.4185607364846272	1.771663374414658	1.32656527342107	0.5273363291093507	1.813142088542576	1.282709313445697	0.6022859607552637
251	8.333333	2.182541015814947	1.185708056302817	0.1772590331263707	2.187699233845399	1.36356130886853	0.1748319052229559	2.176521878087712	1.505597540755613	0.1634911794733171	2.146465557141826	1.721366641534501	0.1584863947348504	2.168017170029689	1.685975052439881	0.1267957994949375	2.218316770468099	1.692643810050324	-0.003673005540988469	2.194809423248905	1.671528678575168	-0.2752936138479362	2.219556672773738	1.884614792947592	-0.3399984252066905	2.242611351362596	1.957221170075879	-0.325795861256052	2.191593895457922	2.011373827026656	-0.2920698234341014	2.230784443907391	2.000525435790546	-0.3149040317361647	2.132005112305815	1.685065433167847	0.1837485258029453	2.075004058463839	1.668458671955049	0.3210345031562712	1.908354972357407	1.474342415955441	0.4182418435760065	1.766046002723525	1.322881118179009	0.5250367569512641	1.804961015873424	1.281567055570793	0.6018796516710977
252	8.366667	2.181313263872237	1.185710701584689	0.1777178676831185	2.186820629268484	1.363564787302886	0.1751993010337073	2.175690437944269	1.50560138257178	0.163852977404311	2.145497118897544	1.721371372254468	0.1595479730284968	2.167213517846707	1.685990264956177	0.1277166007668613	2.217372629713561	1.692622273718126	-0.001514453365332028	2.195162013199387	1.671093957801069	-0.2729651008973983	2.222530141115971	1.88163742914131	-0.3384712234485019	2.246362694459176	1.954299633805035	-0.3257862848060409	2.195087246581149	2.009851685894453	-0.2933497292587322	2.231875983727206	1.998026436244451	-0.3169016348602622	2.130783775412065	1.685058908800348	0.1843002211161496	2.071464122021659	1.668465162836167	0.3222898157632159	1.902879302881638	1.473937900614317	0.4177054098681844	1.759937831701905	1.319621388557841	0.5223213785777978	1.796292414811987	1.280497625282213	0.6002545673626475
253	8.4	2.180196901335702	1.185713347018875	0.178195609346344	2.186018284387793	1.363568265888231	0.1755842650893616	2.174927382964785	1.505605224564642	0.1642335086292716	2.144645039565312	1.721376103154551	0.1606474984575146	2.166484210479572	1.686005477710532	0.1287130331093973	2.216568179078117	1.692569243385264	0.0005617357777944504	2.195839928781015	1.670581210079356	-0.2706867454686336	2.225724045524748	1.878844378764808	-0.33711400540043	2.250030369292936	1.95162820713334	-0.3259366571000574	2.19819595875478	2.008599996316996	-0.2947883883858573	2.233111468789269	1.995702565152896	-0.318946986507625	2.129702489844814	1.685052384900847	0.184859742328092	2.067912372164159	1.668471510412313	0.3233701005027567	1.897228464830684	1.473706004349278	0.4168906951766332	1.753401814609772	1.317012951385798	0.5191395566252219	1.78751285747313	1.279591176512564	0.5973787946355182
254	8.433333000000001	2.179197223340101	1.185715992684494	0.1786917025289766	2.185298125564453	1.363571744728583	0.1759864026470479	2.174239889560472	1.505609066849073	0.1646324347190129	2.143915506914562	1.721380834376234	0.1617826060000301	2.165833714652732	1.686020691157237	0.1297821836899343	2.215902357230502	1.692485036858003	0.002539156735168271	2.196823359455425	1.670033673681238	-0.2684724130923759	2.228986233840258	1.876279386250568	-0.3359711043055086	2.253483541165214	1.949254367730882	-0.3262355099273732	2.200934734121036	2.007593608455555	-0.2963117645106702	2.234479432968191	1.993590334895409	-0.3208401008374512	2.128770651423081	1.685045861273812	0.1854264186461547	2.064396304565362	1.668477715597039	0.324298250776721	1.891515027514937	1.473668446203212	0.4157930731413662	1.746604116381627	1.315181422264949	0.5155537668281769	1.778988130644143	1.27890842437432	0.5933571443775412
255	8.466667000000001	2.178319318312616	1.185718638660717	0.1792056606242452	2.184665871449079	1.363575223928027	0.1764053345624249	2.173634879393046	1.505612909540015	0.1650494243823162	2.143314490705653	1.721385566061075	0.1629510486021048	2.165266269633169	1.686035905750767	0.1309213628118041	2.215370956983022	1.692369975616691	0.004406005346369962	2.198090746208416	1.669489823801652	-0.2663247548913828	2.23220778677618	1.873968634256843	-0.335064037937869	2.25665198209585	1.947200267612547	-0.3266480798307114	2.203352544885866	2.006792160651822	-0.2978332288673768	2.23597498024679	1.991704257445829	-0.3224495659562849	2.12799751185245	1.685039337723764	0.1859996002099995	2.060965254185071	1.668483779285092	0.3250965892482083	1.885832148435759	1.473834675838617	0.4144405610960705	1.739698709692992	1.314153609437589	0.5116658219490555	1.770918764689665	1.278536133760524	0.5884526214186326
256	8.5	2.177568130770841	1.185721284788605	0.1797370167692038	2.184127064426406	1.363578703277559	0.1768406573626244	2.17311903736816	1.505616752406601	0.1654841131567743	2.142847751678691	1.721390297924816	0.1641505736761612	2.164785914114168	1.686051120576396	0.1321279724166002	2.214966924035526	1.692224399140867	0.006153931400371892	2.199619436028736	1.668983718589493	-0.2642411986016018	2.235332145124293	1.871932017459209	-0.3343636630830326	2.259536418027874	1.945476102500228	-0.3270710334080276	2.205548100836677	2.006159029099368	-0.2991938773517466	2.237618971803665	1.990050799802423	-0.3236468897204972	2.127392177997295	1.68503281464234	0.186578604331565	2.057670367998685	1.668489701824557	0.3257861818993786	1.880255735227097	1.474201408300075	0.4128722323205615	1.732830307312234	1.3138891565911	0.5075763705730999	1.763516140008246	1.278453179813637	0.5829571517865451
257	8.533333000000001	2.176948297296925	1.185723931147376	0.1802854163454458	2.183686929304935	1.363582182881323	0.1772920183686428	2.172698649383969	1.505620595563822	0.1659361774693788	2.142520648635961	1.721395030109061	0.1653791056914059	2.164396336191508	1.686066336088744	0.1333996683296438	2.214680137556218	1.692048639608055	0.007776620303460047	2.201385837113826	1.66854451982913	-0.2622202834988246	2.238354032822193	1.870184433102602	-0.3337641736625493	2.26220219710552	1.944086587316883	-0.3273309483962832	2.207667740755122	2.00566875553038	-0.3001762256009711	2.239414590133089	1.988638274142102	-0.3243430359833749	2.126963342416052	1.685026291834072	0.1871628158507211	2.054563267319777	1.668495484108862	0.3263861722724807	1.87485407381373	1.47475604056833	0.4111418511551603	1.726177939003855	1.31430836635322	0.5033759244641347	1.756994551117343	1.278574922566545	0.5771829455439369
258	8.566667000000001	2.176464241834381	1.185726577816301	0.180850570131005	2.183350435334532	1.363585662843531	0.1777590803506264	2.17237965608055	1.505624439126735	0.166405299923945	2.142338171728573	1.72139976275548	0.1666346426201565	2.164100920457741	1.686081552742602	0.1347342646793004	2.214497701121219	1.691843029113192	0.009269546116097064	2.203365532224709	1.668196381941451	-0.2602636991338949	2.241300071829748	1.868734344193508	-0.3331555765503695	2.264745259207647	1.943030328150998	-0.3272959191749042	2.209863221454372	2.005303611545552	-0.3006446691426746	2.241361265198459	1.987476297004065	-0.3244981297804789	2.126719312809715	1.68501976910354	0.1877516364363685	2.051695808697771	1.668501127008452	0.3269133318569138	1.869680696055454	1.475473205106003	0.4093218211498554	1.719912744912883	1.315300914269923	0.4991915833144409	1.751519023035673	1.278813807388017	0.5714692841448018
259	8.6	2.176120174325156	1.18572922463648	0.1814322000635908	2.183122286869365	1.363589142955234	0.1782414776480546	2.172167646727911	1.505628282864506	0.1668911251509704	2.142304911755935	1.721404495579837	0.1679151371518455	2.163902751426013	1.686096769623367	0.1361296031978116	2.214404192942857	1.691607923210771	0.01063000973792573	2.205534633007359	1.66795816486072	-0.258377346927578	2.244230883049355	1.867584454610899	-0.332428768757154	2.267299034634398	1.942296766753465	-0.3268812384200972	2.212318420162732	2.00506124089607	-0.3005479775948817	2.243527842852238	1.986559871633214	-0.3241000404329162	2.126667957377065	1.685013246842363	0.1883444311290159	2.0491201313464	1.668506630880733	0.327381801143338	1.864766549383944	1.476314396136132	0.4074843051064954	1.714127569572428	1.316741176112682	0.4951294143074682	1.747113961736179	1.279051476685344	0.5660506583650249
260	8.633333	2.175919956684747	1.185731871687231	0.1820301401510207	2.183006816322028	1.363592623320703	0.1787389001540924	2.172067754995104	1.505632126892239	0.1673933440592758	2.14242498274985	1.721409228723845	0.1692187148095861	2.163804534780596	1.686111987185974	0.1375837796693835	2.214381499652311	1.691343662275473	0.01185706669696448	2.207867959612575	1.667843042617635	-0.2565728518958467	2.247222253786086	1.866731367661039	-0.3314713677608413	2.269996061463237	1.941869854875139	-0.3260426820985147	2.215196908922004	2.004957226265375	-0.2998979128857621	2.245996146823135	1.985871805224219	-0.3231340847091246	2.126816584251008	1.68500672485513	0.1889406339238431	2.046888035270777	1.668511996585726	0.3278029469574969	1.860125344042883	1.477227365415044	0.4056928267215398	1.708864947040703	1.318486089350876	0.491265850638226	1.743611160549561	1.279191681891725	0.5610850308557068
261	8.666667	2.175867122208523	1.185734519047924	0.182644286754982	2.183007972791786	1.363596104044268	0.1792510526279564	2.172084638313609	1.505635971325088	0.1679116526962411	2.142702035415261	1.721413962329268	0.1705435532220929	2.163808627110047	1.686127205885497	0.1390950133202806	2.21440915553376	1.691050588316041	0.01295141783128718	2.210335730984581	1.667859164899787	-0.2548669753245676	2.250347207615497	1.866169424579168	-0.3301861422880836	2.27293904297406	1.94174201658393	-0.3247830732967218	2.218612386516936	2.005034159028002	-0.2987731086803327	2.248808035311412	1.985392161328058	-0.3215510075867754	2.127171921470819	1.68500020294646	0.1895396941792165	2.045050799245445	1.668517224962269	0.3281848493308817	1.85575483335435	1.478152769361035	0.4039873065842441	1.704111533825905	1.320405332960846	0.4876116669039048	1.740742620511736	1.279187153700992	0.5566240901469378
262	8.700000000000001	2.175964851950527	1.185737166559699	0.1832745462081238	2.183129286196138	1.36359958491703	0.1797776074837438	2.172222435623973	1.505639815932239	0.1684457035170396	2.143139199356012	1.721418696111867	0.1718877597403181	2.163917021127089	1.686142424807414	0.1406615016932828	2.214464603379161	1.690729082888309	0.01391602552499576	2.212903056416304	1.668009565678952	-0.2532788289542854	2.253661577474988	1.865879896415317	-0.3285855326134529	2.276181296411975	1.941895223716324	-0.3231860428825987	2.22257924673641	2.005317639496418	-0.2973340704616667	2.251984976611882	1.985095147574932	-0.3194218694343631	2.127740020284146	1.684993681507931	0.190141022675774	2.04365964744385	1.668522316376572	0.3285322123422758	1.85164167848461	1.479032433612552	0.4023957022616621	1.699779088153393	1.32242343193347	0.4841463147644584	1.738228690332835	1.279086695560394	0.552640579382625
263	8.733333	2.176215935723113	1.185739814301984	0.183920946636747	2.183373839995828	1.36360306604338	0.1803182973899848	2.172484744168249	1.505643660828881	0.1689951988913564	2.143739095193265	1.721423430213424	0.1732496108227886	2.164131328383455	1.686157644406907	0.1422816907083174	2.214523091421321	1.690379515828591	0.01475683111640332	2.215530758337657	1.668292047082341	-0.2518279319682958	2.257198660712281	1.865830547856428	-0.3267847212808169	2.279737032210012	1.94228343093298	-0.3214195873214111	2.227030519047053	2.005779540518724	-0.2957526041650585	2.255529959099232	1.984951782169084	-0.316941862937508	2.128526254391755	1.68498716034415	0.1907441001562541	2.042765408072043	1.66852727166264	0.3288464832045013	1.847771679571848	1.479807208707969	0.4009415808712576	1.695731601860811	1.324496770933457	0.4808408231273502	1.735808026224354	1.278996711936347	0.5490537384300632
264	8.766667	2.176622782029396	1.185742462354264	0.184583582574072	2.183744268914405	1.363606547527767	0.1808728704549614	2.172874613220483	1.505647506130257	0.1695598459774252	2.144503798287031	1.721428164775768	0.1746274319817612	2.164452775140971	1.686172865139292	0.1439541329521131	2.214557349465661	1.690002266918579	0.01548239926143466	2.218174865384045	1.668699578120721	-0.2505369064882602	2.260973344662043	1.865986977201397	-0.3249561294479354	2.283592556739611	1.942850417200344	-0.3196626198870342	2.231863706713763	2.006360372203773	-0.2941564955599113	2.259443988733327	1.984941219108279	-0.3143635032615041	2.129535265733478	1.684980639259746	0.1913484239711533	2.042418893850152	1.668532091632814	0.329125877860531	1.84414555090255	1.48041403952099	0.3996528476018237	1.691811768449778	1.326584737209695	0.4776678711273161	1.733275631504802	1.278996114288761	0.5457674545644529
265	8.800000000000001	2.177187331624647	1.185745110557736	0.1852625520181305	2.184242679381293	1.363610029161342	0.1814410383067949	2.173394459379344	1.505651351605554	0.1701393037896404	2.145434702434498	1.721432899514633	0.1760194648706718	2.164882137249183	1.6861880860901	0.145677314202098	2.214537451353717	1.689597767037239	0.01610398872664651	2.220785232468954	1.669220888076209	-0.2494329901538861	2.264977446587572	1.86632283722865	-0.3232938526337737	2.287696316842861	1.943546016214111	-0.3180806850866126	2.236924967099	2.007003778241361	-0.2926431880436134	2.263702525355996	1.985060833746169	-0.3119510797710767	2.130770763731995	1.684974118646228	0.1919534534037081	2.042670976918414	1.668536776661243	0.3293654096764267	1.840791692795685	1.480784639299155	0.3985662368741073	1.687854252534951	1.328634862232168	0.4746144182434591	1.730417748938002	1.279134835867917	0.5426932373286248
266	8.833333	2.177911109851772	1.185747758991948	0.1859580708414648	2.184870703246312	1.363613511048619	0.182022575062797	2.174046123565187	1.505655197370048	0.1707332844604263	2.146532663285954	1.721437634571859	0.1774240971195305	2.165419809349091	1.686203307714748	0.1474499187479604	2.214431132792402	1.68916643009489	0.01663492153687565	2.223304879780392	1.669840579717666	-0.2485537249102206	2.269177458212605	1.866826411287795	-0.3219678210975072	2.291982911918692	1.944331413255095	-0.3168057403236219	2.242067965994133	2.00768470999797	-0.2913192687210094	2.268264599608189	1.985311861565533	-0.3099306459368558	2.132235691876717	1.68496759830821	0.1925587171815519	2.043572765984533	1.668541327551912	0.3295566679082447	1.837788386145552	1.480847189818117	0.397730853444328	1.68375338124543	1.330572803495361	0.4717010148881039	1.727065448062979	1.27945610989883	0.5397871949169085
267	8.866667	2.178795185720614	1.185750407736512	0.1866704138504377	2.185629464913789	1.363616993294172	0.1826172696946602	2.174830839537435	1.505659043539068	0.1713415051985793	2.147797958317085	1.721442370089337	0.1788397427903038	2.166065803886286	1.686218530468789	0.1492706852241488	2.214204176922181	1.688708682353349	0.0170915498835033	2.225669459108737	1.670539032909475	-0.2479438959447303	2.27352480159929	1.867500467038326	-0.3210899059848327	2.296406880448861	1.945184469345107	-0.3158911762826012	2.247218099341572	2.008391085915949	-0.2902468433191713	2.27309431877659	1.985693039301348	-0.308537329011112	2.133932148595913	1.684961078050328	0.1931637601928221	2.045175513045153	1.668545745087028	0.3296879521878108	1.835280306707146	1.480528542365634	0.3972213071485204	1.679502791412378	1.332293613207221	0.4690137881166262	1.723221217407566	1.279964810690182	0.5370742720838119
268	8.9	2.179840061668849	1.185753056632689	0.187399852133871	2.186519481102155	1.36362047568921	0.1832248724669389	2.175749127959783	1.505662889881813	0.1719636333079455	2.149230153429982	1.721447105782777	0.1802647251216314	2.166819693369419	1.68623375343781	0.1511382520404173	2.213821155769939	1.68822501928214	0.01749535170463142	2.227808445164907	1.671291567074536	-0.2476452447090512	2.277950125955984	1.868353013947331	-0.3207316686626445	2.300922221655238	1.946094401088478	-0.315346070662338	2.25232217613492	2.009109330606423	-0.2894865032845866	2.278137099328185	1.986201768763849	-0.3079768309968236	2.135861170078148	1.684954558264032	0.1937680911292056	2.047529648417365	1.668550029651306	0.3297446638359117	1.833488657325054	1.479761236519966	0.3971465506076688	1.675236265794265	1.333654479720237	0.4667198872254398	1.719114207869016	1.280617461249532	0.5346895955026003
269	8.933333000000001	2.18104581567614	1.185755705760167	0.1881467789225505	2.187540783540249	1.363623958338386	0.1838452024763741	2.176800917902808	1.50566673651366	0.1725993963547559	2.150828315356345	1.721451841794102	0.181697541592668	2.167680731658642	1.686248977077504	0.1530514956334672	2.213246000109769	1.687715928972019	0.01787490946775627	2.229646242673944	1.672068289181445	-0.2476875140604088	2.282350156126519	1.869388958509643	-0.3209578014463377	2.305445109244483	1.947055247289701	-0.3152298806802579	2.257288755286257	2.00980791734404	-0.2891297301325964	2.283266519400099	1.986831988916763	-0.3084293894842218	2.13802297646758	1.684948038753965	0.1943712932000812	2.050683758320366	1.668554182028154	0.3297095567743273	1.832716392577901	1.478485512789063	0.3976536727285812	1.671284250432086	1.33444424208895	0.4650962040867423	1.71520426042377	1.281308685412059	0.5329523630696752
270	8.966667000000001	2.182412062559869	1.185758355198713	0.1889116425426664	2.188692888632464	1.363627441346432	0.1844780950095592	2.177985516362366	1.505670583550063	0.1732485285521702	2.152590888542	1.721456578265306	0.1831367237400408	2.168647816309401	1.686264201843742	0.1550093445224144	2.212442884896289	1.68718193140269	0.01826650899697357	2.231105040635144	1.672834705223951	-0.2480855670019106	2.286605103651378	1.870613927246573	-0.3218011703300965	2.309878318385207	1.948068246234738	-0.3156640580734032	2.262007449600673	2.010451404845522	-0.2893084851596005	2.288312981819814	1.987580519182984	-0.3100078672840783	2.14041677458722	1.684941519324817	0.194972968411979	2.054683089048531	1.66855820298262	0.3295623607851226	1.833337903395174	1.476655924133498	0.3988977636149324	1.668166599887991	1.334403902819704	0.4645067642358965	1.712105407353882	1.281836535039602	0.5322785466012572
271	9	2.183937798396555	1.185761004789707	0.1896948662647624	2.189974676711764	1.363630924504671	0.1851233416350685	2.179301489579082	1.505674430760289	0.1739107101389313	2.154515518481455	1.721461314912143	0.184580705231509	2.169719406708668	1.686279426822304	0.1570105846795965	2.211377127089133	1.686623634509031	0.01871487845487855	2.232107037666295	1.673551960202776	-0.2488342711575376	2.2905911803719	1.872035395025765	-0.3232401723440964	2.314132323343458	1.94914774666936	-0.3168097949704345	2.266380053215999	2.011009349480939	-0.2901963895487625	2.293105643153103	1.988443935301392	-0.312710724693011	2.143040482636868	1.684935000368034	0.195572684093945	2.059567495210132	1.668562092917083	0.3292797198889668	1.835794869483793	1.474247908068236	0.4010281438737026	1.666639577036852	1.333226472213122	0.4653958518851027	1.710564168818279	1.281940429797256	0.5332578063242951
272	9.033333000000001	2.185621634236704	1.185763654613023	0.1904969676655889	2.191384603466295	1.363634407917949	0.1857808011833943	2.180746888127751	1.50567827825988	0.1745856829149874	2.156599390579355	1.721466051876681	0.1860280827612135	2.170893728659935	1.686294652469287	0.1590542006671256	2.210015966556642	1.686041643040868	0.01927381946614859	2.232576759874232	1.674176292355253	-0.2499031966006842	2.294170329511874	1.87365698208167	-0.3251798704515164	2.318119549419511	1.950312988863115	-0.3188073566663662	2.270319918564519	2.011451420117381	-0.2920034401229316	2.29747273853524	1.989410891346093	-0.3164483734478195	2.145891153969671	1.684928481688345	0.1961700819929587	2.065370057193886	1.668565852590641	0.3288349250279443	1.840583490184132	1.471255951354941	0.4041735593458338	1.66770234770745	1.330522519118126	0.4682421022501705	1.711529887958713	1.2812116985724	0.5365565821656001
273	9.066667000000001	2.187461708446034	1.185766304748617	0.1913184765660196	2.192920639033206	1.363637891691197	0.1864503425775796	2.18231918916069	1.505682126164464	0.1752731932855387	2.158839080904289	1.721470789301071	0.187477479341757	2.172168719293585	1.686309879241001	0.1611391825514825	2.208329654732661	1.68543660614438	0.02000654544166038	2.232445209235591	1.674658877211091	-0.2512322152694525	2.297210309942626	1.875471798994081	-0.3274505252355073	2.321761800700604	1.951575766600808	-0.3216925977598529	2.273722246973652	2.01173674806982	-0.2948610002920936	2.301272056128682	1.99046551493032	-0.3210055791691755	2.148964740679603	1.68492196309054	0.196764823674053	2.072114757616842	1.668569482733661	0.328197710026945	1.84821955829394	1.467694421660304	0.4083855926181179	1.672532598343486	1.325814560379371	0.4734276125877888	1.716107520235384	1.279003426312852	0.5426826149645426
274	9.1	2.189455544143504	1.185768955037985	0.1921598477789943	2.194580152742109	1.363641375615867	0.1871317804983416	2.184015175320457	1.505685974243411	0.1759729270223236	2.161230372787671	1.721475526901149	0.1889273958224798	2.173541941404873	1.6863251062235	0.163264287810251	2.206292783818424	1.684809280943911	0.02098448501265128	2.231653487000297	1.674945734734491	-0.2527309020781712	2.299585567778911	1.877457276831807	-0.3297940945817426	2.324972931448082	1.952930687813653	-0.3253107160387574	2.276412817735055	2.01179701379435	-0.2986826193726386	2.30437910155758	1.99158982133223	-0.3260437114921005	2.152255810619308	1.684915444966089	0.1973565361288432	2.079814863899549	1.668572983736507	0.327334343301159	1.859217828911922	1.463610055428354	0.4135968560000088	1.682472256957216	1.318606214902485	0.4811236106441419	1.725506209496394	1.274534208966245	0.5518482383835634
275	9.133333	2.191600417133852	1.185771605561181	0.1930215999397335	2.196360221474472	1.363644859797	0.1878249932601735	2.185831241279778	1.505689822612445	0.1766846310964682	2.163768684805339	1.721480264819154	0.1903764626503724	2.175010841232204	1.68634033387335	0.1654283822789365	2.203884867305276	1.684160438193642	0.02228660131612713	2.230155927533225	1.674978860891767	-0.2542741498152287	2.301180119626227	1.87957345679995	-0.331864547799201	2.327648097265689	1.954354263612969	-0.329287379345375	2.278117484827318	2.011535755290495	-0.3031209983195831	2.30664549593236	1.992748532508426	-0.3310466927914585	2.155758110070166	1.684908927119827	0.197944918610625	2.088473540280791	1.668576356306712	0.3262082772932378	1.874075340197927	1.459105439780391	0.4196032791574245	1.698997888860365	1.308517109633526	0.4911604545492585	1.741076181745951	1.26697189333066	0.5638551379683164
276	9.166667	2.19389324543761	1.185774256398351	0.1939042311999026	2.198257563434858	1.363648344339734	0.1885298607942506	2.187763336009765	1.505693671387386	0.1774080510372384	2.166448962284507	1.721485003197413	0.1918232856639565	2.176572717092385	1.686355562647342	0.1676302024033809	2.201092391143105	1.683490927001455	0.02399797651846015	2.227923948646537	1.67469681861979	-0.2556990348664107	2.301899082900099	1.881757617762892	-0.3332199361478751	2.329680783419112	1.955798344822087	-0.3330095961357435	2.278495820098593	2.010847922253291	-0.3075816933299474	2.307943113572432	1.993876580977805	-0.3352511386638715	2.159464379322765	1.68490240935665	0.1985296866078023	2.098082492240994	1.668579601130503	0.3247803800794675	1.893245670493796	1.454364588882495	0.4260359022297816	1.723646168034938	1.295445406500168	0.5028773220750815	1.764308573899892	1.255565465058323	0.5778307131184554
277	9.200000000000001	2.196330360172353	1.185776907391129	0.1948081269223483	2.200268389882928	1.363651829035667	0.1892461968726605	2.189806831837393	1.505697520337722	0.1781428621702848	2.169265478684355	1.721489741751855	0.1932663052036701	2.178224615679173	1.686370791631838	0.1698681103488834	2.197910045136918	1.68280175132585	0.02620755003986271	2.224948554391144	1.674035650678117	-0.2568028665943688	2.301676663583519	1.883925430801712	-0.333268175210298	2.330963124919878	1.957197011645662	-0.3356142491710644	2.277181998423365	2.009641282336035	-0.311175414219269	2.30813097539334	1.99490907340595	-0.3376083985529557	2.16336606528125	1.684895892068066	0.199110519486788	2.108620354315909	1.668582718603521	0.3230099397734435	1.917107062491532	1.449676105375713	0.4323573377615792	1.757914808673273	1.27974122877983	0.5150763687959264	1.796818606593148	1.239902091760267	0.5920605780673928
278	9.233333	2.198907876877179	1.185779558619775	0.1957337115809684	2.202388755044259	1.36365531399005	0.1899738743454379	2.191956905509914	1.50570136957937	0.1788887989223633	2.172212336767277	1.721494480624892	0.1947040470249995	2.179963631857996	1.686386021283888	0.1721404511163782	2.194340734535372	1.682093958997672	0.02900596126343642	2.221242839123301	1.672929993454484	-0.257342490021183	2.300498527900519	1.885975217706261	-0.3312020724308161	2.331412394020404	1.958487808584606	-0.3359686364852398	2.273891020733917	2.007875128171267	-0.3126617159867243	2.307071085562923	1.99578010699708	-0.3367583210362742	2.167454005969246	1.684889375059013	0.1996871660207764	2.120053864386057	1.668585709419737	0.3208557345958374	1.945931629377094	1.445445904972574	0.4378797467688921	1.803100598848004	1.262350856210476	0.5260198081695281	1.840061116366974	1.220341587783919	0.6041811274532386
279	9.266667	2.20162148542064	1.185782210164632	0.1966813599434425	2.20461441969643	1.363658799308226	0.1907127604288603	2.194208421504543	1.505705219228334	0.1796455895903192	2.175283325517998	1.721499219959017	0.1961350059105669	2.181786846304609	1.686401252060758	0.174445359315983	2.190397569718566	1.681368705892216	0.03248493235629291	2.216844101904938	1.671313560071045	-0.2570255330459977	2.298409854241293	1.887772656763892	-0.326050628493395	2.330986840998967	1.959592660955932	-0.332717736979156	2.268494839258793	2.005547042920138	-0.3105851158014136	2.304722429428291	1.996374261592845	-0.3311722103780968	2.171718193632565	1.68488285813448	0.2002593935339497	2.132335080172815	1.668588574259832	0.3182772654718741	1.97983683805629	1.442183053986314	0.441811675469122	1.860076565137116	1.244832403911761	0.5335910652219914	1.895147202053644	1.198097065389822	0.6114873321713917
280	9.300000000000001	2.204466166799739	1.18578486186746	0.1976512881748709	2.206940637643343	1.363662284781914	0.1914626437577102	2.196555734344752	1.505709069054208	0.1804128839488352	2.17847168451142	1.721503959470235	0.1975575089029026	2.183691205392055	1.686416483049108	0.1767805089481342	2.18610629858903	1.680627325292716	0.0367342228581177	2.211817017458373	1.669118546883458	-0.2555118063707423	2.295524826693312	1.889117183820349	-0.3168786274204213	2.329715474292641	1.960352082031496	-0.3245379399340561	2.261146942364761	2.002656634931234	-0.3035823497080166	2.301195638650181	1.996501318449214	-0.3194535087794307	2.176147390841379	1.684876341685986	0.2008269366076955	2.145397831399706	1.668591313549229	0.3152358166751199	2.018719540303676	1.440479303412284	0.4432866302444815	1.928888580508834	1.22936082914748	0.5354036588589948	1.962584246222542	1.175333415901262	0.6110609294926342
281	9.333333	2.207436645409952	1.185787513808706	0.1986436939981492	2.209362532124853	1.363665770516567	0.1922233591290826	2.198993091090905	1.505712919173097	0.1811903841433294	2.181770682518243	1.72150869930113	0.1989699581097005	2.185673880768754	1.686431714706491	0.1791434738957234	2.181506167336193	1.679871200258173	0.04183822959469768	2.206256379186393	1.66627600218871	-0.2524235642653929	2.292028843070784	1.88973273493565	-0.3029765733785245	2.327680288084841	1.960514316359662	-0.310381809539497	2.252352742708251	1.999205520310102	-0.2904799318118771	2.296750252113137	1.995910145919729	-0.3006411274110507	2.180729881071171	1.684869825518559	0.2013895986993969	2.159157189600468	1.668593927971342	0.3116946589746463	2.062200586587032	1.44096781363459	0.4413731779419113	2.008390587310527	1.218606776715894	0.5289166998561893	2.041691696654842	1.155364027031727	0.5999842515018721
282	9.366667	2.210527139730453	1.185790166068912	0.1996586480431077	2.211874932524009	1.363669256617735	0.1929947160488505	2.201514479172173	1.505716769701216	0.1819777732816862	2.185173473906825	1.72151343959439	0.2003706898577775	2.187732198138127	1.686446947490737	0.1815314733413476	2.176652015473689	1.679101826500185	0.04787044147583085	2.20029204067063	1.662716652177901	-0.2473642880222454	2.288210217057396	1.889263767391489	-0.2840383788221654	2.325049357568811	1.959734984456733	-0.2896683624625617	2.243094084286284	1.995209575984697	-0.2704341712770891	2.291902075345025	1.994277542200588	-0.2745450747306097	2.18545322851612	1.684863309437297	0.201947199418081	2.173507882915333	1.6685964181848	0.3076203120398165	2.109547856283005	1.444275746116827	0.4350946650160171	2.095770904544779	1.215631291260383	0.5117700637358243	2.129572936132334	1.142766105539497	0.5758787741903335
283	9.4	2.213731003362878	1.185792818489986	0.2006959777053585	2.214472111122263	1.363672742877298	0.1937764237694551	2.204113376396108	1.505720620408309	0.1827746411558623	2.18867275448725	1.721518180066148	0.201757867817481	2.189863431185588	1.686462180488937	0.1839411525208189	2.171615086591316	1.678320877589058	0.05488919061415837	2.194087577705552	1.658373344000158	-0.2399326415182934	2.284478826422676	1.887269231523095	-0.2602660489746436	2.322120672621828	1.957562525812877	-0.2624389597986894	2.23480510947897	1.990610356255434	-0.2431762408404354	2.287464389296996	1.991144428377495	-0.2420644013838207	2.190303778369875	1.68485679383376	0.2024995278345048	2.188321201583962	1.66859878460062	0.3029848174027004	2.159689443228202	1.450933861942047	0.423535945062136	2.186662098749432	1.223515338868802	0.4823746899760726	2.221173984601114	1.142567169596298	0.5375799666325994
284	9.433333000000001	2.217041241097402	1.185795471152599	0.2017554326740895	2.217148208866265	1.363676229400951	0.194568229621905	2.206783201418265	1.505724471410744	0.1835806299890429	2.192261380968962	1.721522920859229	0.2031298181234344	2.192065135649307	1.686477414159338	0.1863691128799307	2.16647967442998	1.67753007352527	0.06293675450609097	2.187819016334212	1.653185675098176	-0.2297318762150294	2.281309609505448	1.883214867066337	-0.2324138449443837	2.319450286989912	1.953398188679951	-0.229557213462917	2.229123739895404	1.98504039097817	-0.2096104773601585	2.284458908604594	1.985830274266649	-0.2052264687925378	2.195267584609987	1.684850278513109	0.2030464545646222	2.203451530328802	1.668601027823399	0.2977697433788469	2.211356954421676	1.461293756812766	0.4060456045804844	2.275963202590858	1.244859850905472	0.4405324462749389	2.310734047565086	1.159309797959768	0.4856643767985084
285	9.466667000000001	2.220450497983937	1.185798124137454	0.2028365506653468	2.219897300361514	1.363679716294443	0.1953698437845158	2.209517501365286	1.505728322824959	0.1843953664859393	2.195932405919298	1.721527662116522	0.204484926849747	2.194335134426867	1.686492648960407	0.1888117029625611	2.161341785080391	1.676731224312716	0.0720326489671078	2.181652970582229	1.647100532944789	-0.2163960830909987	2.279070900748632	1.876542354569831	-0.2017495508730041	2.317632846238084	1.946604262307355	-0.1925312404923826	2.227417737901994	1.977877044898346	-0.1716480069267398	2.283697654237539	1.977579926718147	-0.1665593491908681	2.200330692817798	1.684843763280519	0.2035878864449882	2.218748943277572	1.668603148399669	0.2919699775860207	2.263327142380034	1.475457742397016	0.3824319678257677	2.359065697683678	1.281215076639908	0.3875470945402842	2.393257243544243	1.196319434572386	0.4222073886738516
286	9.5	2.223950863827109	1.185800777286448	0.203938522104162	2.222713299307542	1.363683203349685	0.1961808616270481	2.212309913012429	1.505732174420773	0.1852183891379808	2.199678976341304	1.721532403554219	0.2058215387727709	2.196671375578172	1.686507883979617	0.1912647996356311	2.156305915909904	1.675926306257153	0.08216791380655561	2.175718100458202	1.640073440327407	-0.1996151241360946	2.277871586187513	1.866693961701493	-0.169923512878305	2.317049757717616	1.93654092940872	-0.1535785039485334	2.230467238784897	1.968437639651539	-0.1318197632373029	2.285514956080871	1.965672372221625	-0.1288108707084475	2.205479223851604	1.684837248527487	0.2041237227302476	2.234070480415287	1.668605146658261	0.2855971848604689	2.314618661208908	1.493243992860635	0.3530328239881624	2.432880341501616	1.332740780025269	0.3256119324362589	2.465346274099411	1.255194432810998	0.3500844331959075
287	9.533333000000001	2.227534433092645	1.185803430680216	0.2050603616664995	2.225590446089061	1.363686690672415	0.1970009026039019	2.215154682112071	1.505736026314667	0.1860492922564271	2.203494901899622	1.721537145315275	0.2071381531882274	2.199072204666202	1.686523119675716	0.1937241502459148	2.151478250850236	1.675117349056106	0.09329936893037921	2.170081165977701	1.632073524460194	-0.1791855158765739	2.277506702948678	1.853127973189321	-0.1388980133605229	2.317737783070869	1.922585680497495	-0.115689225147071	2.238234067915708	1.955983361344776	-0.09327199775410694	2.289697002135559	1.94949795461107	-0.09494395450202416	2.210700306877444	1.684830734059163	0.2046539480686204	2.249285263241474	1.668607023101637	0.2786793350068123	2.364275870492441	1.51413586976213	0.3187152625493349	2.494970739658514	1.397926387147395	0.2573364612117739	2.524514764062789	1.335536593719392	0.272326801967509
288	9.566667000000001	2.231192675661817	1.185806084399389	0.2062008564285321	2.228522807136517	1.363690178368401	0.1978295482371173	2.218046188296819	1.505739878623181	0.1868876601203323	2.207373826395926	1.721541887542723	0.2084332931233001	2.201535800239796	1.686538356507659	0.1961851478063882	2.14696027428589	1.674306470827149	0.1053454772759433	2.164746996426875	1.623096052340312	-0.1550644148243235	2.27748102897252	1.835385712558568	-0.1108300163963123	2.319438255646888	1.904224158330217	-0.08258930363704443	2.250073656811536	1.939803812777757	-0.05981645798158468	2.295599753105995	1.928615004907998	-0.06771074196264019	2.215980880106684	1.684824219680734	0.2051785838421826	2.264263333439057	1.668608778202811	0.271262189935308	2.410929539761408	1.537238183454098	0.2810091133112975	2.542385698965542	1.473403419859257	0.1865885024266528	2.56765978785162	1.433899897317982	0.1932142620361759
289	9.6	2.234915522824072	1.185808738285675	0.2073585383585739	2.231503521349953	1.363693666229463	0.1986662849884188	2.220978131494987	1.505743731116125	0.1877330041002595	2.211307852216366	1.721546629952788	0.2097054429377128	2.204059264142308	1.686553593563111	0.1986427109578984	2.142839566351178	1.673495934237617	0.1181862739782872	2.159694437616308	1.613173197562909	-0.1273980943739638	2.27715854775204	1.813120770437806	-0.0874060458776261	2.321810216154273	1.8810872243657	-0.05771214641626204	2.265420142188503	1.919121386008785	-0.03549191758847939	2.302665805792012	1.90279883353385	-0.0489289156105515	2.221305976542493	1.684817705783641	0.2056976495753135	2.278871829879185	1.6686104122667	0.2634104555895363	2.45309569998892	1.561314315569085	0.2421784571603451	2.573454788060269	1.554001128744846	0.1192158573920727	2.59249031170366	1.543180666096265	0.1199112234202873
290	9.633333	2.238692119574829	1.185811392419558	0.2085319579942358	2.234525361325516	1.363697154361272	0.1995106682979301	2.22394404081531	1.505747583909985	0.1885849231409495	2.215288439517256	1.721551372688463	0.2109533351421108	2.206639099036419	1.686568831300984	0.2010918802944943	2.139186724067303	1.672688022477231	0.1316778852930544	2.154895274000168	1.602385004190636	-0.09645479221031847	2.275801531890809	1.786162365724599	-0.06931462876356924	2.324425736299141	1.852954319543973	-0.04308576498261514	2.283422704659464	1.893123024046725	-0.02291892815045175	2.310509125617341	1.87193720413722	-0.03865291044733965	2.226660133188491	1.684811192173004	0.2062112610813766	2.292990459371569	1.668611925764133	0.25520164222983	2.489712639056068	1.584946576501365	0.2048582495409061	2.589141158973457	1.633018486733175	0.06224290358887954	2.599184119395684	1.652678688644736	0.06167170554206565
291	9.666667	2.242511269152397	1.185814046881597	0.2097196780916479	2.237580915178362	1.363700642869586	0.2003622725178185	2.226937313064973	1.505751437121344	0.1894430471814348	2.219306920231015	1.721556115892837	0.2121760175741948	2.209271353125178	1.686584070180403	0.2035281020358352	2.136055350081554	1.671885167463788	0.145699197569551	2.150305977368678	1.59085762258644	-0.06236315483423656	2.272460473798826	1.754521699698292	-0.05575031951114198	2.325918609812466	1.819589801557699	-0.03794521995587741	2.301537221976909	1.860897854078498	-0.0211687775174365	2.317626667401814	1.835842164993932	-0.03530900511257926	2.232028446485905	1.684804678654031	0.2067195932787366	2.306531043513083	1.668613319175614	0.2467152472933225	2.52031635259196	1.606810354456867	0.170556862363433	2.592424297445542	1.703766767900278	0.01828802996874262	2.591375437384663	1.751165171988601	0.02139868823104486
292	9.700000000000001	2.246361343560674	1.1858167015135	0.2109201696949045	2.240662351263183	1.363704131546271	0.2012206117301853	2.229950863528074	1.505755290520074	0.1903069554097347	2.223354174661109	1.721560859282186	0.2133727594963832	2.211951358109916	1.686599309289164	0.2059471003451944	2.133483178726242	1.671090010087543	0.1601584313511759	2.1458500935667	1.578754770254688	-0.0250158372245842	2.265877953173587	1.718411243339893	-0.04415329953634622	2.323851223571334	1.780819342557346	-0.03827913387142684	2.315731566882099	1.821539995571686	-0.02564593550279038	2.321144314404612	1.794279222907591	-0.03521140280245607	2.23739618854	1.684798165618189	0.2072228301093223	2.319435541439846	1.668614592885487	0.2380292486163433	2.54504496447017	1.62575502720367	0.139640729435693	2.586981279359314	1.760619253925317	-0.01445951827398088	2.574780772004955	1.829360230600491	-0.005027444919713529
293	9.733333	2.250230926182789	1.185819356395942	0.2121320193957203	2.243761640861125	1.363707620497226	0.2020852915627366	2.232977143419649	1.505759144222911	0.1911763264127453	2.227420274966882	1.721565602999737	0.2145432872386967	2.214673556263958	1.686614549086667	0.2083452677190567	2.131487353625026	1.670305208593897	0.1749664582647061	2.141457323310313	1.566263984233315	0.01570714786838961	2.254754185534507	1.678225469509877	-0.03060577650580005	2.315220961883087	1.736601867495947	-0.03764799663428348	2.321079756286483	1.774276776091021	-0.02905723081024606	2.31733876222783	1.74706754731723	-0.03299069902804247	2.242748179031897	1.684791652870815	0.20772126037246	2.331659474018007	1.668615747444596	0.2292267853509014	2.564445035679847	1.640911466083412	0.1123146880633374	2.576181106533103	1.800010536713979	-0.03835859024857111	2.5545564776389	1.88193908065369	-0.02226330531835061
294	9.766667	2.254108604588293	1.185822011609732	0.213353764285055	2.246870311507741	1.363711109828485	0.2029559097253633	2.236007897558288	1.505762998346712	0.1920508409113115	2.231493705829569	1.721570347188825	0.2156874198596752	2.217431093840046	1.686629790032506	0.2107188990534651	2.130068967993121	1.669533439996368	0.1899882215223688	2.137134450720366	1.553587577714818	0.05966747998331492	2.23841823937158	1.634496869660804	-0.01180105328775775	2.297895129485158	1.687129621285721	-0.03139770760157626	2.313754504291102	1.718622789414205	-0.02625431528489942	2.303252964566209	1.694273176576021	-0.02499235769294947	2.248067635525906	1.684785140217365	0.2082152080362616	2.343160631130955	1.668616783438557	0.2203974468448148	2.579307586049822	1.651730437429347	0.08918872612017374	2.562594694318158	1.820707423812395	-0.05382985559896646	2.53380195822291	1.907366685008567	-0.03199098089733233
295	9.800000000000001	2.257982833455902	1.185824666996898	0.2145837742018131	2.2499794043992	1.363714599332215	0.2038319754332984	2.239034165505124	1.505766852661632	0.1929301038830239	2.235561541202749	1.721575091565966	0.2168050016808782	2.220215910519718	1.68664503121489	0.213064039774937	2.129217268239434	1.668777526700199	0.2050362427148534	2.132986390895161	1.540952423580469	0.1063827868488221	2.217070169038585	1.58812025064669	0.01478477314890977	2.271203161400785	1.633207148747483	-0.01665539088507765	2.292046451529567	1.65503359007666	-0.01442867876238463	2.277553383382638	1.63664730652859	-0.008977886472298361	2.253336455518567	1.684778628049587	0.2087049909923282	2.353903824741924	1.668617701423235	0.2116371290378894	2.590582919891071	1.657975971636765	0.07107321424519651	2.548232671796084	1.823277978050369	-0.0603652777736435	2.514056829882299	1.90667680719714	-0.03422585378297886
296	9.833333	2.261842955020451	1.185827322638772	0.2158204933236743	2.253080456295089	1.363718089114962	0.2047130720576971	2.242047387609185	1.505770707285042	0.1938138093348353	2.239611124839889	1.721579836274993	0.2178962388321131	2.223019804916437	1.68666027309433	0.2153772318801123	2.128911800779278	1.668040425737835	0.219889878528301	2.129221315925552	1.528612836968731	0.1550979278634902	2.191874312101418	1.540559144002347	0.05116019121142279	2.236190836223431	1.576595815353559	0.00875375318467691	2.257041976771711	1.585728541510814	0.008367905273528323	2.240910261610018	1.576022609089641	0.0167030024971526	2.258537621231959	1.684772116173451	0.2091910176101541	2.363876079698457	1.668618502155131	0.2030444745313497	2.599129983487763	1.659874527970657	0.05820887424626117	2.534977531179541	1.810644067356177	-0.05886063140868315	2.49688295380473	1.884689619381647	-0.02987857763541192
297	9.866667	2.265679047958583	1.185829978616971	0.2170623711581667	2.256165476588159	1.363721579283566	0.2055987892287795	2.245039495020541	1.505774562334623	0.1947016704842506	2.243630313759759	1.721584581460049	0.2189616419644276	2.225834570699674	1.68667551613191	0.2176555606840769	2.1291205060702	1.667325255512091	0.2343337532010095	2.126106177009367	1.516836360568082	0.2048579318126589	2.164799331792183	1.493761586158766	0.09863337268136137	2.195440772905579	1.519938143968417	0.04695525741095306	2.212681841722967	1.51467153515937	0.04421077180395361	2.196122623149787	1.515155630062566	0.05370047889941568	2.263655634136807	1.68476560439525	0.2096737362487454	2.373090341271143	1.668619186471973	0.1947156979088717	2.605828659251952	1.658089254961026	0.05035501934311892	2.525462227750085	1.787685037942403	-0.05155441324135916	2.484917744076141	1.84925590275095	-0.02103059390908006
298	9.9	2.269481358236739	1.18583263477399	0.2183078509717787	2.259226526146852	1.363725069630674	0.206488659264954	2.248002568241144	1.505778417581028	0.1955933482639838	2.247607141573341	1.721589326838144	0.2200018827009929	2.22865178857649	1.686690759416691	0.2198965022124071	2.129799722573018	1.666635151027147	0.2481867593402798	2.123851513597428	1.505855021830832	0.254552503145157	2.138097730067534	1.449626534074596	0.1576129099255213	2.152360414621945	1.465819941134715	0.1000909716703055	2.163975964803265	1.445862469934875	0.09550688601163945	2.14720105570062	1.456711038839879	0.1042196348773411	2.26867597924048	1.684759093107268	0.2101535804018456	2.381578398566199	1.668619755172639	0.1867409435100885	2.61154760402925	1.653315481007477	0.0474441996182902	2.521784896455917	1.758359906761989	-0.04014673854799696	2.480074579675858	1.805968466911443	-0.009206811154572919
299	9.933333000000001	2.273241244214808	1.185835291191315	0.2195555383076717	2.262256356614603	1.363728560262982	0.207382300211628	2.250929377547353	1.505782273141803	0.196488597808891	2.251530385997979	1.72159407255329	0.221017843658337	2.231463322510776	1.686706003409417	0.2220981557131019	2.130897297250071	1.66597309933047	0.2613107011025414	2.122581401254942	1.495851600508079	0.3029899697654349	2.1140343332037	1.409868140465614	0.22705303155617	2.110876215338675	1.416623827975938	0.1692532907642927	2.116421292933001	1.383123674343681	0.163741344723969	2.099072945697395	1.403044817899563	0.1697387825797743	2.273585691871921	1.684752582115713	0.2106310326374213	2.389383217716665	1.668620209163511	0.1791980439002508	2.616812804789494	1.646507064676071	0.04884958067221364	2.523465036259248	1.727518538370764	-0.02607834640698253	2.481750944522827	1.762377647296512	0.004585562076560636
300	9.966667000000001	2.276950633060641	1.185837947950236	0.2208040927599944	2.265248066155682	1.363732051286979	0.2082793325821906	2.253813083448703	1.505786129134275	0.1973871771203716	2.255389346991289	1.721598818749281	0.2220103477567915	2.234261204074629	1.686721248570396	0.2242587697903778	2.132357111183612	1.665341888438099	0.2735967633393986	2.122332533461786	1.486948759016289	0.3490576689890311	2.094556263333163	1.375814009830904	0.3043653673867681	2.074890385011449	1.374280120699718	0.2535480824293977	2.075367260319111	1.329718320680247	0.2483946306176032	2.056723598402252	1.355928427495936	0.2494671762832281	2.278372926340646	1.684746071226589	0.2111065579662076	2.39655397663926	1.668620549318649	0.1721478723382774	2.621933351198197	1.638491958584742	0.05368467493340798	2.529243170915183	1.698519496187479	-0.01089863520319805	2.488562871971773	1.723491672649104	0.01904060335725921
301	10	2.280601693851446	1.185840604892686	0.2220520264084138	2.268194886231893	1.363735542494704	0.2091792766626983	2.25664700597176	1.505789985328471	0.1982887455775545	2.259173579986475	1.721603565142499	0.2229799769637903	2.237037469665183	1.686736493987353	0.2263763803739238	2.134122507499479	1.664744111308084	0.2849580963603547	2.123065700246261	1.479211700494311	0.3918346617389608	2.080891430183201	1.348320287141556	0.385686951377964	2.047460862853633	1.340119384676892	0.349359018646861	2.045050117566036	1.287834516235415	0.3457566568726104	2.024291868708443	1.316581154420684	0.3403877884664163	2.283026541553626	1.684739560831625	0.2115805457646515	2.403145512472406	1.668620776447883	0.1656336375531229	2.627163479086854	1.629921220647285	0.06106999686003892	2.538067925876853	1.673189087532278	0.004084666431873255	2.49917909211501	1.691568442725006	0.03315948504596743
302	10.033333	2.284187473240958	1.185843262099463	0.2232978985973614	2.271090637933616	1.363739033992132	0.2100817056999628	2.259424990012588	1.505793841841194	0.1991930173406769	2.262873502255629	1.721608311876227	0.2239272267024836	2.23978464567745	1.68675174011953	0.2284491622685837	2.136140150297739	1.664182058259533	0.2953370044830599	2.124688109837821	1.472652573692007	0.4306266135715127	2.073380432533903	1.327727456211727	0.4664727105358253	2.030275616392907	1.314875119645846	0.4503800724873987	2.027601390480425	1.258382451107809	0.4487696212919036	2.003987994388489	1.285657464235928	0.4367771850590957	2.287536689112073	1.684733050736356	0.2120533892182905	2.409215477041451	1.668620891357542	0.1596797668177315	2.632709465568609	1.621298435532431	0.07018153875954369	2.54939462996173	1.652259078552713	0.01796336463354645	2.512969323448156	1.666972527629514	0.04651996374128576
303	10.066667	2.287701513904161	1.18584591965111	0.2245402249103402	2.273929370183812	1.363742525884972	0.21098617056755	2.262141036519736	1.50579769878898	0.2000996851293488	2.26647993916745	1.721613059093486	0.2248524214716058	2.242495476503059	1.686766987425642	0.2304752593023126	2.138362810090608	1.663657764789132	0.3047075751249017	2.127085682472555	1.467237054340675	0.464984279298949	2.071629851584535	1.313851013993064	0.5423342472322424	2.023379677472531	1.2984937500234	0.5492190457257478	2.022805909948784	1.24093863930406	0.5497731272308619	1.99582951196761	1.263202807067551	0.5317140144574627	2.29189409859047	1.684726540746071	0.2125254424538411	2.414818701420836	1.66862089479186	0.1542935786331524	2.638696332975775	1.612994905842157	0.0802200898887403	2.563024212402373	1.635711409294144	0.0302034207473612	2.529603296281925	1.648849779190772	0.05905254865127606
304	10.1	2.291137483616013	1.185848577388677	0.2257773812763251	2.276705022532912	1.363746017964337	0.2118921212377284	2.264788957297397	1.505801555940905	0.2010083407384504	2.269983690620945	1.721617806509728	0.2257556382533429	2.245162629761758	1.686782234991506	0.2324526110859446	2.14074918380072	1.663173048391986	0.313070855956277	2.13014104881854	1.462894834268978	0.4946938391133271	2.074731758861852	1.306056592726906	0.6096716347189705	2.025364896057794	1.290238613508824	0.6389687112944104	2.028489715836684	1.233983699951053	0.64192541664345	1.998023355033318	1.248764584931487	0.6182564331432279	2.296089455013052	1.684720031251631	0.2129969787580556	2.420003322863738	1.66862078744015	0.1494672798084338	2.645147267925452	1.605264112661871	0.09039142928111231	2.578502898606628	1.623195830810437	0.04048685499699952	2.548179214843789	1.635922349123563	0.07063798944882164
305	10.133333	2.294489705786224	1.185851235392076	0.2270078658691749	2.279411847262673	1.363749510335271	0.2127990815797575	2.267362756228808	1.505805413412817	0.2019186475387879	2.273376035375662	1.721622554267299	0.2266369298884466	2.247779108298737	1.686797483274482	0.2343794104426873	2.14326367347236	1.662729416257652	0.3204551573740372	2.1337417829237	1.459528388740385	0.5197595020890473	2.081572053451604	1.30339082505677	0.6662951212160899	2.034083810391472	1.288832121066899	0.7145565873392993	2.041413120654865	1.235312425250101	0.720591760896516	2.008030719289656	1.241414742264976	0.6918151060582828	2.300113918685224	1.684713522057683	0.2134682833907151	2.424808127851846	1.668620569933369	0.1451800589301828	2.651945657683092	1.598245998909884	0.09989834928890913	2.594918393655418	1.614244901925464	0.04834829434151666	2.567048055987156	1.627007464967116	0.08056075878994333
306	10.166667	2.297752756644584	1.185853893740918	0.2282301994954324	2.282044128391754	1.363753003102494	0.213706574899966	2.269856389587781	1.505809271320239	0.2028302662589872	2.276648229731574	1.721627302508231	0.2274962928433024	2.250337895546334	1.686812732731297	0.2362539729290038	2.145872937962162	1.662328124607618	0.3269082643875244	2.137767932136644	1.457019734113691	0.5403391644711902	2.09105744072766	1.304712028790735	0.7114477039391102	2.04722101951547	1.292673792815708	0.7735325867953994	2.058427859369787	1.242531937162928	0.7834788677375671	2.023294021768475	1.239853489212268	0.7505278857558166	2.303958536060041	1.684707012968569	0.213939620071192	2.429261726408779	1.668620242837462	0.1414033603093844	2.65888262785225	1.591983643089162	0.1080761054986407	2.611231415529178	1.608365702468514	0.05330731664858764	2.584644464913024	1.620959985328991	0.08784569207237013
307	10.2	2.300921128508392	1.18585655227524	0.2294428229805687	2.284595960927794	1.363756496056049	0.2146140447859377	2.272263591673575	1.505813129431141	0.203742775251406	2.27979122592261	1.721632050946884	0.2283336352605907	2.252831720894505	1.686827982445567	0.238074607640517	2.148543616316894	1.661970226578279	0.3324904571892524	2.142087167771563	1.455239937563364	0.556706645727685	2.102168348720297	1.308823783396684	0.7454567840642751	2.062777451988321	1.300028611804818	0.8159621362968731	2.077050801547343	1.253488333505459	0.8304702049559544	2.041631927889799	1.242592639442602	0.7948954988202486	2.307613950876489	1.68470050437412	0.2144111954553629	2.433384272277871	1.668619806706108	0.1381050772460922	2.665726549216343	1.586465187932442	0.1145186058454319	2.626612789790664	1.605155950611681	0.05516484558853273	2.600031380653735	1.616767956379446	0.09177077405873536
308	10.233333	2.303989802981822	1.185859211074043	0.2306443101500693	2.287061766883791	1.36375998930003	0.2155210157996482	2.274578392059883	1.505816987860411	0.2046558317124652	2.28279645389273	1.721636799724672	0.2291489488911846	2.255253639108394	1.686843232872768	0.2398399503701812	2.15124380448207	1.661656528124582	0.3372712976120981	2.146556813772834	1.454058790360852	0.5692267725122344	2.113899595530653	1.31459366616216	0.7693461706219826	2.079055563509518	1.309226265121424	0.8437111287437574	2.095263455589434	1.266106411441761	0.8629842494363048	2.061040620467572	1.248103502125384	0.8266191416724982	2.311071348036591	1.6846939960781	0.214883246272268	2.437191431279783	1.668619262026714	0.1352507505193398	2.672338406261179	1.581673424449535	0.1191788181841568	2.641131434746972	1.604281450512037	0.05431629076815328	2.613582989957577	1.613479023249073	0.09251977016943498
309	10.266667	2.306953930663627	1.185861870216128	0.2318332567786294	2.289436083449913	1.363763482938332	0.2164270119288748	2.276794975547533	1.505820846722745	0.2055690914070968	2.285655656131675	1.721641548982838	0.2299422219957706	2.257596907320888	1.686858484468015	0.2415487730235958	2.153944222926394	1.661387684432592	0.3413264696626051	2.15104156135003	1.453354238246551	0.5783252538804129	2.125420504365696	1.321039107676998	0.7845307432858154	2.09475709319321	1.318815063976344	0.859487930801094	2.111609959623055	1.278671792482184	0.8832019950198473	2.079956239181403	1.255019144842756	0.8477470798886395	2.314322247095093	1.68468748788411	0.2153559963555311	2.440694904655831	1.668618609244664	0.1328042279892432	2.678664001895137	1.577596500112215	0.1222751484094917	2.655535790811711	1.605447573146404	0.05158827428424183	2.626637101874936	1.610259258467804	0.0910089882577122
310	10.3	2.309808598764904	1.185864529540765	0.233008175569123	2.291713369209958	1.363766976760216	0.2173314765083428	2.278907534443827	1.505824705785339	0.2064821301478219	2.288360660463814	1.721646298435007	0.2307133773251226	2.259854828383523	1.686873736313401	0.2431998590779023	2.156619397114065	1.661164264049999	0.3447394677926411	2.155425284071377	1.453019791291184	0.5844829028454379	2.136160931803107	1.327390890156412	0.7926836655193185	2.109037671514234	1.327646303845973	0.8663496834309108	2.125206949849456	1.289986596382622	0.8935936459685051	2.097167256212673	1.262204641573782	0.860331124234379	2.317358191124818	1.684680980181294	0.215829614368324	2.443900057153257	1.668617848844958	0.1307275610334465	2.68466377948351	1.574193845479323	0.1240812371978505	2.67063284290174	1.608251786119831	0.04774937986873223	2.640571265057304	1.606435463077043	0.08809800578748818
311	10.333333	2.312549353222333	1.185867189126319	0.2341677069570929	2.29388844245137	1.363770470869132	0.2182339366699671	2.280910709993726	1.505828565162453	0.207394611761104	2.290903899075207	1.721651048222012	0.2314624297635087	2.262021179905466	1.686888988863189	0.244792316267164	2.159247529897485	1.660986702464064	0.3475987398286054	2.159610359980843	1.452966338924355	0.5882060506370727	2.145765786321302	1.333105530070938	0.7955378285496929	2.121441557750424	1.334971405168336	0.8672069857064004	2.135752367122139	1.299369472093828	0.896618584337012	2.111953257869991	1.268838069158835	0.866554378075581	2.320171346994065	1.684674472772873	0.2163043021963023	2.446807224043913	1.668616981236294	0.1289826987406145	2.690289199459906	1.571389390739508	0.1249053649424847	2.686993112397268	1.612092798360269	0.04352492489183539	2.656365749469837	1.601566986893055	0.08458686252766916
312	10.366667	2.315171885120362	1.185869849050954	0.2353105140518734	2.295956252823424	1.363773965368323	0.2191339240429752	2.282799358325887	1.505832424968142	0.2083062068691015	2.293278098242654	1.72165579848449	0.2321894009339966	2.264089968471694	1.686904242571261	0.2463253747915964	2.161809192191169	1.660855324158523	0.3499916929713952	2.163514982257904	1.453122341858069	0.5899879692984193	2.154037087168838	1.337848766832112	0.7946882971942636	2.13179907471533	1.340407394616528	0.8645158095553118	2.143421633754086	1.306538695344978	0.8946049610972533	2.124019179314035	1.274401976348476	0.8684708258510957	2.32275413724025	1.684667965461877	0.2167802526982354	2.449411313018525	1.668616006792212	0.1275330070020756	2.695455715227816	1.569089779684494	0.1250915948683175	2.704537973079089	1.616145625618042	0.03967920491794259	2.674147650692264	1.595584351259357	0.0812663196991021
313	10.4	2.317671823498856	1.185872509153207	0.2364351911638053	2.297911732692314	1.363777460046281	0.2200308958095554	2.28456840731686	1.50583628496883	0.2092165108463341	2.295476122613973	1.721660548935313	0.2328942561877047	2.266055282866676	1.686919496518183	0.2477982398891092	2.164287201224851	1.660770342358038	0.3520022578896462	2.167074062556676	1.453433070282576	0.5902915139180903	2.160906547012611	1.341469288007742	0.7915265085709349	2.140160315091497	1.34385768551368	0.8602553380214352	2.148748336284457	1.311482345248432	0.8895586857868694	2.133398107465953	1.278632746410171	0.8678213484822608	2.325099071546311	1.684661458636744	0.2172576071660059	2.451701840110485	1.668614925952478	0.1263441240303069	2.700025592892994	1.567202805949815	0.1249451057508457	2.722045932077455	1.619342622756534	0.03684359227095925	2.692739542166816	1.58888457167698	0.07866581984358564
314	10.433333	2.320045194635345	1.185875169510755	0.2375404724787986	2.299750185554825	1.363780955005738	0.2209243975022084	2.286213205065357	1.505840145278046	0.2101252071944817	2.297491447302179	1.721665299714598	0.2335770363715242	2.267911699057665	1.686934751156798	0.2492103549406035	2.166667401243328	1.660731835821596	0.353710125173126	2.170239733976012	1.453858932638173	0.5895367505236729	2.166396673131362	1.343969397339396	0.7872232158290805	2.146715564495098	1.345463977760611	0.8559257742543737	2.152471411521947	1.314394957722313	0.8829791534387474	2.14034825938802	1.281456922404363	0.8658651700620209	2.32719925332004	1.684654952100006	0.2177365412390158	2.453663653772325	1.668613739046155	0.1253841876890033	2.703799347131334	1.56565644778843	0.1246912577124818	2.737042926378102	1.620537421324734	0.03544330231147261	2.709361236230701	1.582427119286246	0.07702290283448109
315	10.466667	2.322288231108447	1.185877830201066	0.2386251288737091	2.301467217579193	1.363784450349205	0.2218139829017564	2.287729471231696	1.505844006009093	0.2110319838814348	2.299318207871225	1.72167005096224	0.2342377878223699	2.269654269577519	1.686950006939521	0.2505612408666884	2.168941037318844	1.660739772353811	0.3551903811936696	2.172983676685331	1.454371708321906	0.5880859328523377	2.170584373082914	1.345448056818362	0.7826790536790766	2.151735267609957	1.345523844951421	0.85245592734968	2.155323008661969	1.315545997941418	0.8761104219078696	2.145243884798042	1.282939565261476	0.8635036971472083	2.329048493625917	1.684648445653976	0.218217221911407	2.455280278633152	1.668612446357605	0.1246239523540002	2.706597871763817	1.564414549219592	0.1244554368232026	2.7471268920475	1.619154527839102	0.03546765977710071	2.720906596705282	1.577208932377351	0.07630742053631565
316	10.5	2.324397252190517	1.185880491061901	0.2396878748251461	2.303058705301879	1.363787945864352	0.2226991339253808	2.289113291236941	1.505847866927541	0.2119364489652495	2.300951307203595	1.721674802390253	0.2348764938130538	2.271278537032528	1.686965262945232	0.2518503433130116	2.171106595804428	1.6607940036825	0.3565121170163401	2.175297410208775	1.454952244559173	0.5862355434291531	2.173566135720058	1.346059328179117	0.7785007198953389	2.155484493945725	1.344437245563586	0.8502332447169013	2.157842254014691	1.315205122887712	0.8700320986142951	2.148443715669354	1.283245788484143	0.8613379206258072	2.330641514217942	1.68464193968626	0.2186997627229633	2.45653742931094	1.668611048250302	0.1240369382922894	2.708337517063987	1.563478115888829	0.1242862402022841	2.750851072636917	1.615201435090095	0.03659812573980743	2.725279177807957	1.573861088428634	0.07639456114783894
317	10.533333	2.326369137414149	1.185883152170227	0.240727580567154	2.30452120193674	1.363791441653167	0.2235794238546221	2.290361500874046	1.505851728146147	0.2128382942654453	2.302386920123371	1.721679554137983	0.2354931874179108	2.2727809643772	1.686980519625289	0.2530772585451446	2.173171416019413	1.660894264874204	0.3577376428530311	2.177191019305174	1.455588515520591	0.5842145650069728	2.175430306941676	1.345967664610369	0.7749934051616064	2.158131800397155	1.342578680803637	0.8492682115194216	2.160240611110655	1.313621978886738	0.8654255106637163	2.150190757864463	1.282591440126714	0.8596285702197242	2.3319745270655	1.684635433998628	0.2191843098169913	2.457425875488225	1.668609544930955	0.1235993867815143	2.709065782141617	1.562874112978947	0.1241787318410486	2.748172350868746	1.609160009194933	0.03837838655915579	2.722139223322534	1.572470270881306	0.0770302407923278
318	10.566667	2.328201082742281	1.185885813602795	0.241743175615875	2.305851766898579	1.363794937817409	0.2244544375736257	2.291471542941663	1.505855589777434	0.2137372136795016	2.303622318996819	1.721684306344547	0.2360878881367062	2.274158773199711	1.686995777430617	0.254241593844327	2.175151511072016	1.661040177751316	0.3589220821234589	2.1786926315685	1.456274851634396	0.5821943091512254	2.176255896840268	1.345336177006451	0.7722359374230114	2.159735556913575	1.340265834964596	0.8493268345300627	2.162477148737903	1.311078157930968	0.8623764054146881	2.150604490491186	1.281215674519706	0.8583793896873657	2.333045054470753	1.68462892839262	0.2196709990216176	2.457941527516531	1.668607936549221	0.1232905624888088	2.708951274002854	1.562642753711544	0.1240873564350008	2.740490605539107	1.601973605917156	0.04025266790471414	2.712940744801731	1.57252157351978	0.077846747368022
319	10.6	2.329890409627401	1.185888475196577	0.2427335593833763	2.307047833405802	1.363798434143922	0.2253236934298899	2.292441355454493	1.505859451586111	0.2146328224986062	2.30465572922933	1.721689058721101	0.2366605498135403	2.275409796689815	1.687011035438439	0.2553428594722042	2.177070868103311	1.661231228730858	0.3601131344408368	2.179848559335335	1.457011521873957	0.5803013697085215	2.176125212301428	1.344327289612435	0.7701685695724971	2.16027584281214	1.337766742365461	0.8500352449654319	2.164336492009323	1.307907346580187	0.8605087418375199	2.149736694771585	1.279365901782747	0.8574604146353149	2.333851786293063	1.684622423254992	0.2201599117540931	2.458084750149222	1.668606223355152	0.1230929913257162	2.708264647538178	1.56283365205031	0.1239588891136121	2.730492482744475	1.594907720570587	0.04169220120857928	2.700761248860156	1.572941527724353	0.07852646460606255
320	10.633333	2.331434856170544	1.185891137027826	0.2436977821964404	2.308107363289696	1.363801930733946	0.2261868011212372	2.293269435976942	1.505863313684158	0.2155248196772856	2.305486268869553	1.721693811406227	0.2372111703734069	2.276532549281369	1.687026294098642	0.2563806784804938	2.178959630904442	1.661466792007677	0.3613521572060654	2.180720374428563	1.457803817039043	0.5786294161790174	2.175124002115242	1.343092986929384	0.768652083176168	2.159690311540857	1.335294882854189	0.8509646328839175	2.165462079348873	1.30445575053549	0.8592511248022391	2.147616723016662	1.277284450281958	0.8566933316551124	2.334394380567085	1.684615918386753	0.2206511628793281	2.457856511614053	1.668604405417405	0.122992434942184	2.707338056786208	1.563563790336822	0.1237657522181556	2.721015049237734	1.589065072333515	0.04242596187375011	2.689017544830988	1.572894092585059	0.07896095167960797
321	10.666667	2.332832282818343	1.185893799172573	0.2446349541584091	2.309028559545903	1.363805427688487	0.2270433834996539	2.293954516896536	1.505867176183318	0.2164129073118776	2.306113440878565	1.721698564538279	0.2377397278406172	2.277525855087166	1.68704155386067	0.2573546669222539	2.180851466768243	1.661746112780006	0.3626760488150006	2.181381340124317	1.458659778072563	0.5772519318239431	2.173349630984201	1.341756648121253	0.7675218477296936	2.157976674978442	1.333000113928058	0.8517795158803979	2.165526315207002	1.30096193726161	0.8582730904371655	2.144310634316817	1.275200713273229	0.8559324938137783	2.334672797828521	1.684609413588686	0.2211448559369876	2.457252303011037	1.668602482753277	0.1229772362535048	2.706424766058633	1.564991710890878	0.1234685351222869	2.71379748397012	1.5852635302008	0.04240548688977463	2.679806981408525	1.57203628444403	0.07919221758833724
322	10.7	2.334080520869126	1.185896461467006	0.2455441633244298	2.309809749391153	1.363808924793567	0.2278929993287944	2.294495458782573	1.505871038847437	0.217296710096583	2.306536991726027	1.721703317827569	0.2382461268801643	2.278388700463032	1.687056813800081	0.2582643348542412	2.182782551118733	1.662068275071804	0.3641172605110005	2.181916132668536	1.459589179172726	0.5762307811203783	2.170924250880796	1.340414139195529	0.7666276940174611	2.155244256244131	1.33097617418298	0.8522764905336304	2.164323552339839	1.297558954438705	0.8576039948568517	2.139977721550731	1.273330593898012	0.8551166613463859	2.334687159858222	1.684602909246733	0.2216410371519309	2.45626083174484	1.668600455516461	0.1230379517831971	2.705673543340419	1.567307344218328	0.1229831865417438	2.709439933435235	1.58412594557363	0.04167949041646994	2.673897508138408	1.570580939284873	0.07926844069967968
323	10.733333	2.335177628308248	1.185899123986649	0.2464246496264381	2.310449530419315	1.363812422149665	0.2287352962880732	2.294891355668522	1.505874901787707	0.2181759336098734	2.306756975916044	1.721708071411925	0.2387302905169235	2.279120373234979	1.687072074365269	0.2591092465067026	2.184791573283744	1.66243225506449	0.3657048074114393	2.182420637209721	1.46060201393679	0.5756233450671158	2.167991036995923	1.339137845928589	0.7658880760131191	2.151708118582423	1.329264223447319	0.8524060580040705	2.161873622216122	1.294371787052041	0.8571981667946851	2.134853787624465	1.271834988254314	0.8542651992056208	2.334437755816201	1.684596405161165	0.2221397837632149	2.454864141996552	1.668598323651631	0.1231673255456702	2.705147951727367	1.570725104469361	0.1222026306927699	2.707681379255674	1.586134348750554	0.04039985183798134	2.671087338860539	1.569370021782035	0.07923285153866506
324	10.766667	2.336121712164934	1.185901786806808	0.2472757122149304	2.310946651001642	1.363815919857032	0.2295699315834713	2.295141449424378	1.505878765115086	0.2190502830443337	2.306773652033267	1.721712825428963	0.2391920989074159	2.2797203354993	1.687087336004202	0.2598889008085917	2.186919233648914	1.662836899793589	0.3674632832849426	2.182999349240224	1.461707248819558	0.5754844406123532	2.164710975630739	1.337975172577259	0.7652957875754256	2.147669069017645	1.327866492568478	0.8522503030894835	2.158369614923343	1.29152749025277	0.8569350418521341	2.129207612856291	1.270784382919483	0.8534212056024083	2.333924973821473	1.684589901132045	0.2226411587210642	2.453038017487569	1.668596087053163	0.1233600972127629	2.704836173153383	1.575475438182434	0.1210069833317795	2.707574850974151	1.591648348262926	0.03886026250709783	2.670437078447846	1.569927977624553	0.07915360654582818
325	10.8	2.336910825945175	1.185904449762892	0.2480966293948052	2.311299965837683	1.363819417700871	0.230396496195693	2.295245113873565	1.505882628592571	0.2199193839622664	2.306587493267988	1.72171757958819	0.2396313448998137	2.280188164032119	1.687102597790822	0.2606026500670868	2.189207240691814	1.663280878560226	0.3694105050791538	2.183765093184317	1.462911254645757	0.5758595753385781	2.161277938582374	1.3369480165166	0.7648919509825315	2.143511718312963	1.326768509309246	0.8519987768787355	2.15418704369275	1.289120939710326	0.8567571055094346	2.123414406183301	1.270199978430375	0.8526875225893007	2.333149387544486	1.684583397544539	0.2231451646795943	2.450752911035629	1.668593745781262	0.1236131274844523	2.70464913211057	1.581791290707094	0.119249715951234	2.707550918062876	1.600869355323843	0.03750904762817264	2.670440753113267	1.574431679076055	0.07913988642949873
326	10.833333	2.337543121895198	1.18590711292971	0.2488868092712356	2.311508516043934	1.363822915780912	0.2312146650977977	2.295201901194703	1.505886492330585	0.2207829404777915	2.306199202561517	1.721722334026719	0.2400478183771228	2.280523656475987	1.687117860172092	0.2612498423142161	2.191698370395206	1.663762769467083	0.3715578388537398	2.184839585250228	1.464217782684064	0.5767837715124376	2.157938414304684	1.336056856733592	0.7647622078281521	2.139714603404591	1.325937362775654	0.8519351202179209	2.149933829374977	1.287202547304404	0.8566702419047262	2.117968065897439	1.270048935681495	0.8522439109758729	2.332111700159841	1.684576894198221	0.2236518343505324	2.447974398298941	1.668591299661094	0.1239253950873502	2.704421310672009	1.589891816092196	0.1167579807832272	2.705603323470012	1.613974285880093	0.03681685475121364	2.669105448906488	1.585632519687113	0.07928026368790096
327	10.866667	2.338016729763545	1.185909776381852	0.2496457039115831	2.311571479280482	1.363826414196662	0.2320241196416467	2.295011541162689	1.505890356439321	0.2216406551439862	2.305609765422658	1.72172708888145	0.2404412542927087	2.280726797501654	1.687133123594564	0.2618297247894285	2.19443619030774	1.664281036584301	0.3739082493087238	2.186351185669628	1.465628034032381	0.5782771988367856	2.154987934768473	1.335285748344694	0.7650146251650053	2.136805124394	1.325327752152935	0.8523873363720218	2.146352147024688	1.285763850464221	0.8568217459038648	2.113404790491137	1.270250087539004	0.852329043362793	2.330812900273799	1.684570390892456	0.2241611849381754	2.444665556136772	1.668588748468867	0.1242979501236439	2.703936322659846	1.5999489615365	0.1133412915941136	2.70014671679562	1.631819580373515	0.03686509487429471	2.664407921799446	1.606466841708966	0.07958563702942864
328	10.9	2.338329708229035	1.18591243995393	0.2503727379804417	2.311488234022567	1.363829912732491	0.2328244737052594	2.294674092015875	1.505894220680921	0.2224921511169363	2.304820702799399	1.721731843861084	0.2408112821825506	2.280797850037521	1.687148387130572	0.2623413583171446	2.197464837225913	1.664833972661307	0.3764513431124967	2.188430122872745	1.467140527682903	0.580332002793033	2.152730065095884	1.33461117649104	0.7657167969225606	2.135221403866819	1.324889534281361	0.8535750648309595	2.144047673843516	1.284748409632506	0.8573704839814157	2.110154478316123	1.27070856064601	0.8531058602341834	2.329254710366443	1.684563888011628	0.2246731703849194	2.440791661516077	1.668586092169666	0.1247340985223762	2.702979456715326	1.612026405616386	0.1087960254183906	2.691045182085232	1.655701039126904	0.0373327800861338	2.65573895088328	1.639069131755004	0.08004899626386432
329	10.933333	2.338480115585845	1.185915103719987	0.2510674405541858	2.311258382699312	1.363833411487331	0.2336154174493427	2.294189952743597	1.505898085164995	0.2233371255506024	2.303834050605547	1.72173659910197	0.2411574900017576	2.280737430306135	1.68716365122558	0.262783704670659	2.200829202620796	1.665419792746744	0.3791612261742454	2.191206898358668	1.468752304790187	0.5829108923868167	2.151477960959985	1.334005423309642	0.766872275191928	2.135302856272967	1.324565742325919	0.8555454247164749	2.143432413413264	1.284095510328217	0.8583624242232324	2.108548131166348	1.271327719344141	0.85462501605977	2.327439510858408	1.684557385354555	0.2251877722495522	2.436322174230795	1.668583330456895	0.1252394393912199	2.701365018768967	1.626044512718274	0.1029162016159798	2.679934412339443	1.686781013764765	0.03755872846209032	2.644688668585186	1.683949436713309	0.08065661378938345
330	10.966667	2.338465900056395	1.185917767753818	0.2517293698540687	2.310881675055123	1.363836910559863	0.23439664243287	2.293559799672325	1.505901950000896	0.2241752710469245	2.302652294968226	1.721741354740218	0.2414793853887656	2.280546400735332	1.687178916324595	0.2631555680132614	2.204573329358162	1.666036596355911	0.3819958249402312	2.194811614130652	1.470458609804078	0.5859451952337339	2.151585338468468	1.333441529050896	0.7684380507285954	2.137335542518111	1.324295761956857	0.8581719775321802	2.144828373375439	1.283763221635627	0.8597269912203624	2.10892354402865	1.272015150293073	0.8568441786500911	2.325370318606543	1.684550882719821	0.2257049536779379	2.431230555694871	1.668580462971469	0.1258214055069426	2.69890296533943	1.64174481648618	0.09549757635884812	2.669517407730308	1.724862341594079	0.03671362090545957	2.634703318698801	1.73931360492563	0.08112693112734654
331	11	2.338284770703622	1.185920431889218	0.2523580631900283	2.310357884007196	1.3638404097336	0.235167775470743	2.292784439403303	1.505905814949893	0.2250062040227097	2.301278135291977	1.721746110483704	0.241776402178362	2.280225662039298	1.687194181498313	0.2634556430572005	2.20873691200525	1.666682325566645	0.384901052328385	2.199371375725119	1.472251618540843	0.5893403628648163	2.153465835276036	1.332892917375126	0.770385835514781	2.141587550875491	1.324005002185697	0.8612278704576046	2.148623383411434	1.283698904465391	0.8613664546105302	2.111754649439043	1.272680408001657	0.8596834701264141	2.323050492985328	1.684544380491006	0.2262246151481457	2.425489707353371	1.668577489586248	0.1264888135435463	2.695274473183809	1.658663649386689	0.08636007452996908	2.662186820263614	1.767966434284792	0.03379784454034293	2.629057361814836	1.800728653022407	0.08054635685805656
332	11.033333	2.337934177290041	1.185923096199538	0.2529531549965889	2.309686692957308	1.363843909106763	0.2359285211849736	2.291864633058781	1.505909680120878	0.2258296188990921	2.299714114522127	1.721750866468121	0.2420480071363456	2.279776005925851	1.687209447190879	0.2636826691207141	2.213353751818348	1.667354889030199	0.3878141925622883	2.204998103779032	1.474120046611973	0.5929756698655935	2.157478931366476	1.332315020527541	0.7726367782863531	2.148264284484579	1.323580875675579	0.8644706121104762	2.155168691520462	1.283714889931855	0.8632379287054524	2.117456806580173	1.273190766285085	0.8629671088265752	2.320483188163633	1.684537878466297	0.2267466928615912	2.419070429268805	1.668574409912923	0.1272528265778052	2.6900218438459	1.676152469079434	0.07538610643196703	2.659804763297135	1.812475848833437	0.0278847499224975	2.630516007364042	1.861264565442933	0.07759002460697549
333	11.066667	2.337411450447211	1.185925760758136	0.2535142923836328	2.308867663935426	1.363847408777573	0.2366785881457929	2.290800961498747	1.505913545622746	0.2266452133379624	2.297962161924664	1.721755622829183	0.2422937395749823	2.27919777423504	1.68722471384642	0.2638355075388509	2.218446549447197	1.668052149568457	0.3906682759815125	2.211779035073965	1.476052577491436	0.5967204019884697	2.163907795600561	1.331660957935537	0.7750955169299985	2.157554062942395	1.322894697514818	0.8677182039632134	2.164905187916441	1.283536229323213	0.8652839060949139	2.12638465961217	1.273407085015906	0.8664578645073475	2.317670820896031	1.684531376443926	0.2272711199081899	2.411935539868273	1.668571223625212	0.1281282197791256	2.682397246146695	1.693509433654624	0.06235376688244207	2.662109060848465	1.855119674037391	0.01821013171635165	2.639542844507678	1.915547131507209	0.07074688731562387
334	11.1	2.336714011393245	1.185928425398626	0.2540410862658114	2.307900391584504	1.363850908529336	0.2374176181836716	2.289594008416553	1.505917411216548	0.2274526132084545	2.296023703740171	1.721760379274596	0.2425132325388531	2.278490869786314	1.687239980535117	0.2639131877891362	2.224024257806463	1.668771883296272	0.3933920470505653	2.219770622928594	1.478040491940828	0.6004371271866076	2.172904305870204	1.33089893416689	0.7775983554216999	2.169557858517668	1.321830426521431	0.8707302864357001	2.178148754636368	1.282868739280811	0.8674530357022309	2.138674373678329	1.273255642269858	0.8698551824842039	2.314615350868105	1.684524874807394	0.2277977828567665	2.404041143271883	1.668567930812096	0.1291350587149704	2.671401797752347	1.710065083589157	0.04712502006007194	2.666949912308444	1.893690401322394	0.004277697142621321	2.654625557071625	1.960861698357749	0.05867193211855508
335	11.133333	2.335839397906361	1.185931090194524	0.2545332127574453	2.306784466373658	1.363854408460404	0.238145319951115	2.288244296742552	1.505921277011304	0.2282515179418055	2.293899476080508	1.721765135940217	0.242706261963677	2.277654718238723	1.687255247701197	0.2639149378125641	2.23008222136435	1.669511917438324	0.3959079436919938	2.228997309185024	1.480079792677411	0.603975459145627	2.184472160491422	1.330034865238715	0.7798890811723471	2.184240947340117	1.320316041521817	0.8731364934779337	2.194993552335119	1.281451046427512	0.8697759863396431	2.154213435884962	1.272734296502173	0.8727649807572111	2.311318030352554	1.684518373355161	0.2283266165369975	2.395339338732663	1.668564531419858	0.1302991467525113	2.655954129281558	1.725260105962769	0.02986951620688605	2.670952005398056	1.927051320948876	-0.01405823407288368	2.672809518677518	1.996695429872662	0.04052031218310116
336	11.166667	2.334785343228474	1.185933755219478	0.2549903595478762	2.305519564709044	1.363857908669244	0.2388613983247939	2.286752393283314	1.505925143116146	0.2290416235997411	2.291589699102871	1.721769892962021	0.2428727161109336	2.276688311562994	1.687270515789034	0.2638401521517318	2.236600377262405	1.670270060629046	0.3981291417043817	2.239448246475225	1.482172270947633	0.6071724005725483	2.198467305377866	1.329136673904773	0.7816667660247378	2.201416114183002	1.318343994599401	0.8744656110573383	2.215402957854309	1.279046342730751	0.872344599526501	2.172647719561734	1.271917268518997	0.8747292771245352	2.307779731341713	1.684511871885846	0.2288575558953715	2.385782039187714	1.668561025524225	0.1316514903497469	2.635007923343772	1.738675949547385	0.01113977772713156	2.66960698239712	1.95491055530185	-0.03661573726355272	2.68907247396439	2.023819420125235	0.01604962870281318
337	11.2	2.333549955058515	1.185936420307399	0.2554121940683933	2.304105641860339	1.363861408939403	0.2395654912207973	2.285119121688782	1.505929009292353	0.2298225514448085	2.289094417532142	1.721774650047948	0.2430125874730035	2.275590364745942	1.687285783868978	0.263688421205646	2.243541741538496	1.67104402977073	0.3999589185798665	2.251072771572834	1.484325374692909	0.6098516263824799	2.214571943516943	1.328344944022334	0.7826113568232471	2.220680063356385	1.31599805121824	0.8741947597283773	2.239005013768635	1.27563900253985	0.8751535466517432	2.193312162680094	1.270971116956926	0.8751890018767913	2.304001492059352	1.684505370783327	0.2293904873500302	2.37532612707336	1.668557413656818	0.1332274520319587	2.60766484580675	1.749988841027395	-0.008047108837691087	2.657714999912368	1.977401977210276	-0.06251887997348374	2.696189957147822	2.043408181594649	-0.01395528217820489
338	11.233333	2.332131630288437	1.18593908553218	0.2557984642102361	2.302542863345401	1.363864909369558	0.2402573021398841	2.283345488804403	1.505932875649252	0.2305939908130808	2.286413360051216	1.721779407334173	0.2431260161756992	2.274359306759931	1.687301052385604	0.2634595492789549	2.250854141942933	1.671831597301173	0.4012909388914464	2.263785160830848	1.486553452958655	0.6118223956892198	2.232326373279827	1.327892636345072	0.7824247935167412	2.241467582674994	1.313508940572222	0.8718718377722467	2.265240715428989	1.271417652268918	0.8781856197114717	2.215394908485406	1.270226835651435	0.873579507653061	2.299984327025955	1.684498869846519	0.2299253453258391	2.363939074986996	1.668553696167405	0.1350664495187912	2.573323728223486	1.758917860475705	-0.02626214431542592	2.631307686548744	1.994935551175087	-0.08979722706862543	2.687290233038941	2.05693432054996	-0.0475609294174222
339	11.266667	2.33052921941927	1.185941750967868	0.2561489680542271	2.300831815688131	1.363868410058524	0.2409365378525976	2.281432906668272	1.505936742296303	0.2313556269938074	2.283546308319184	1.721784164957005	0.2432132704058765	2.272993469037048	1.687316321783658	0.2631535684986654	2.258470502735753	1.672630537351252	0.4020098958107576	2.277465650953329	1.488878016468216	0.6128737263994887	2.251153948027018	1.328123837074349	0.7808399169583531	2.263045522402499	1.311259545508451	0.8671529414518439	2.29340340729725	1.266899562095864	0.8811476529160525	2.238178760079306	1.270183655020963	0.8695257366227148	2.295729787868535	1.684492368874512	0.2304620634543261	2.351603987852692	1.668549873512344	0.1372103143568121	2.531827818450517	1.765197513954112	-0.04167008172354049	2.588250663372431	2.007945493342924	-0.1153139959176276	2.658232328390189	2.065888499172241	-0.0815152908707094
340	11.3	2.328742253904002	1.185944416448772	0.256463533079452	2.298973712216198	1.363871910790181	0.2416028488188063	2.279383390810376	1.505940608995082	0.2321070723283216	2.2804934401848	1.721788922624676	0.243274744569073	2.271491257604608	1.687331591133778	0.2627708012304441	2.266307512024251	1.673438552348486	0.4019946231062861	2.291958310431145	1.491327895323173	0.6127916702932299	2.270376165482804	1.329502759142	0.7777260383263808	2.284537191052936	1.30979776892583	0.8599935800006552	2.322494735136201	1.262916426876192	0.8835765915503712	2.260944475179238	1.271489286190624	0.8629597227494687	2.291240474670463	1.684485868251626	0.2310005244234765	2.338323727083415	1.668545946608155	0.1397012959616588	2.483597995507683	1.768560841565425	-0.05212223627527227	2.528441813137347	2.016675137227299	-0.1348729818335196	2.607776117249366	2.071562899244096	-0.1112760097907825
341	11.333333	2.32677076349997	1.185947082049225	0.2567420820345815	2.296970127530593	1.363875411663578	0.2422559506766422	2.277199260832579	1.50594447585526	0.2328480041735288	2.277254986306509	1.721793680473697	0.2433109881286964	2.269851015991976	1.68734686088092	0.2623118570876519	2.274267776661053	1.674253415258238	0.401123830429457	2.30707357117476	1.493938127047824	0.611375799158953	2.28926354980622	1.332586866888876	0.773126776152542	2.30499614610563	1.309868900433286	0.8507499185119418	2.351108355765567	1.260620150383362	0.8848927081467999	2.282854104660744	1.274921489494926	0.8541667399927264	2.286519499807333	1.684479367777248	0.2315406561792266	2.324122216565518	1.668541916142615	0.1425806754401047	2.42972465293443	1.768748196392599	-0.05536784535352537	2.454167284434354	2.021084417599831	-0.1436764519652316	2.537603630354846	2.074991940903945	-0.1313400392778681
342	11.366667	2.324615591093706	1.185949747843718	0.2569846001080579	2.294823255219233	1.363878912777894	0.2428955631465032	2.274883386502915	1.505948342986622	0.2335780966356472	2.273831786833409	1.721798438640691	0.2433227300070374	2.268071342849252	1.687362131470181	0.2617777452159035	2.282241617327086	1.675072903474888	0.3992849271495181	2.322590297805621	1.496744970704924	0.6084447130913242	2.307000797546779	1.337948986848213	0.7671332011170318	2.323456373906614	1.312414474067347	0.8398404544053044	2.377411797934185	1.261363501591341	0.8842557089947225	2.30297315942972	1.281410831623762	0.8436577375505219	2.281571244624498	1.684472867250926	0.2320823855040659	2.30904958600391	1.668537782903645	0.1458867729672167	2.371962909218899	1.765504617420335	-0.04944579130398983	2.370052079617487	2.020774644122922	-0.1371645107053923	2.452301747858929	2.076481809737685	-0.1360866962608532
343	11.4	2.32227875396074	1.185952413666957	0.2571911375431689	2.29253620188936	1.363882413917315	0.2435213592215321	2.272439473620615	1.505952210151009	0.2342969598077606	2.270225859264544	1.721803196834136	0.2433109094797016	2.266151432614229	1.687377401972401	0.2611700186986449	2.290108592181753	1.675894719574487	0.3963824057244826	2.338263905349905	1.499780346791908	0.6038458716156012	2.322725591468853	1.346102619872876	0.7597645975327654	2.338867643727554	1.318481869646212	0.8276869786001156	2.399328783263102	1.266528532756009	0.8806091719332018	2.320276866307185	1.291945391489489	0.8319083044993317	2.276402113712347	1.68446636705737	0.2326255904184111	2.293184353926331	1.668533548161958	0.1496521360226899	2.31264842446886	1.75858804024914	-0.03305371164579296	2.282471165272499	2.014965661565768	-0.1120019782112723	2.358769673193882	2.075134966780864	-0.1210220052368379
344	11.433333	2.319763140262453	1.185955079593694	0.2573618915563865	2.290112668595836	1.363885915181218	0.2441330918229466	2.269871703748956	1.505956077458377	0.2350042801585842	2.266440121966625	1.721807955190817	0.2432767137613646	2.264090975285296	1.687392672832835	0.2604907846103983	2.297741818974047	1.676716651235292	0.3923463577403063	2.353842355651728	1.503065888042656	0.5974315121574364	2.33563768649576	1.35741530529304	0.7507388115522782	2.350124814328204	1.328981408882426	0.8142721230297417	2.414673451039226	1.277276938701851	0.8730518622115107	2.333675479013831	1.30738431398741	0.818797120643711	2.271020051939067	1.684459866996371	0.2331702009470446	2.276630211650161	1.668529212916519	0.1539018391491958	2.254487292507954	1.747822520798605	-0.005850464848935718	2.199089926402191	2.002704467171094	-0.06681911941357345	2.265925166157937	2.069078912663019	-0.0834794113896796
345	11.466667	2.317072847233141	1.18595774569881	0.2574972039466799	2.287557249025677	1.36388941666909	0.2447305444656347	2.267184965342732	1.505959945018774	0.235699760870729	2.262479044106392	1.721812713847619	0.2432215689578045	2.26189057101534	1.687407944496877	0.2597427880100975	2.305012261617784	1.677536523763085	0.3871397354283525	2.369070153789824	1.506609059870655	0.5890493598701376	2.345067359807673	1.37205468902525	0.7394422273499589	2.356328047533036	1.344481441270328	0.7989372121162633	2.421496864152057	1.294406806542732	0.8609231362253496	2.342163222688275	1.328263315387481	0.8034532158159439	2.26543530901944	1.684453366867845	0.2337161488853955	2.259512750756948	1.668524778238044	0.1586504978090181	2.200173951062478	1.733136256900852	0.03132393904261187	2.127437671766536	1.983037472303747	-0.002699979557111491	2.183102922273854	2.055866362268274	-0.02341910778993465
346	11.5	2.314213598515801	1.185960411817345	0.2575975620632701	2.284875822215261	1.363892918165378	0.2453134868252984	2.264385235895157	1.505963812594252	0.2363830692325607	2.258349501454776	1.721817472513238	0.2431471390576319	2.259552297575866	1.687423216035622	0.2589295210823175	2.311796198116305	1.678352196187178	0.3807647182853721	2.38370589782345	1.510407923881395	0.5785803726674007	2.350583710483886	1.390008856473897	0.7251556510387519	2.357047714969634	1.365162280668331	0.7806127165569903	2.418616262188611	1.318232442485078	0.8436494097213887	2.345031247309321	1.354652951379022	0.7845770449266192	2.259661441792544	1.684446867056805	0.2342633178220255	2.241979257885432	1.668520245677621	0.1639003481782526	2.152037289516215	1.714637895839497	0.07642432523615683	2.073873072502342	1.955381603886047	0.07672215065571655	2.118696607328347	2.033370252084863	0.05613552885140829
347	11.533333	2.311192381909048	1.185963078024377	0.257663608262117	2.282075193687501	1.363896419769751	0.2458817817401496	2.261479231075885	1.50596768029503	0.2370539645520986	2.254060387007034	1.721822231324745	0.2430552750198014	2.257079580752681	1.687438487894755	0.2580550459989571	2.317982624378631	1.679161757595565	0.3732615802593224	2.397539743923383	1.514456627313295	0.5659909013018578	2.352162207630142	1.411114889194738	0.7073695312885151	2.352606857677361	1.390837535078124	0.7582482193023331	2.40622811695738	1.348539378728487	0.8206042234512794	2.34223533814735	1.386112576388245	0.7607634720392215	2.253714536484846	1.684440367363385	0.234811638632514	2.224194975359022	1.668515616470014	0.1696413071180926	2.111830190051065	1.692634367976745	0.1263097838430819	2.042631791143134	1.919613942336469	0.1652895485897459	2.078505921043623	2.000198198280549	0.1492631654986166
348	11.566667	2.308017698525536	1.18596574439507	0.2576960905643433	2.279163374932609	1.363899921581965	0.2464353200224728	2.258474803125125	1.505971548231418	0.2377122257192527	2.249623234406439	1.721826990419315	0.242947848439233	2.25447765475199	1.687453760520151	0.2571237693585339	2.323478789338925	1.67996340240387	0.3646966121091649	2.410401323010408	1.518742368950518	0.5513145717073097	2.350282965553608	1.435037333333724	0.6858254653759559	2.344109030939114	1.42098072169183	0.7310504412377199	2.386258028632092	1.384727983666983	0.7907841719594213	2.334749565265762	1.421735907994431	0.7309724989259773	2.24761399162589	1.684433867587823	0.235361019737484	2.206332567840682	1.668510891889861	0.1758504643831066	2.080343070494817	1.667652549108045	0.1775243203101057	2.03483628458189	1.876407090945251	0.2560114198140411	2.064555741630552	1.956371959790389	0.2488660759448986
349	11.6	2.304699797479825	1.185968410764634	0.257695850705647	2.276149853680759	1.363903423386629	0.246973969939567	2.255381267573789	1.505975416165629	0.2383575908125336	2.24505243592952	1.721831749505831	0.2428266799710677	2.251753776283069	1.687469032983208	0.2561403822700597	2.328212440118064	1.680755313970687	0.3551559590546425	2.422171263197173	1.523245162085139	0.5346356161848708	2.345994493051919	1.461261072225739	0.6607637798442121	2.33331795787659	1.454753522685319	0.6989232037682096	2.361990155741362	1.425755784245818	0.7533563996080826	2.324361905863801	1.460238284639991	0.6951088025233058	2.241382738490857	1.68442736811534	0.2359112887898588	2.188565811279701	1.66850607366094	0.1824929961584588	2.057328743044927	1.640362182184097	0.2267565823600026	2.047620916680036	1.827005126823079	0.3421627062761463	2.073778564153125	1.903050033479663	0.3473929685175075
350	11.633333	2.301249971547232	1.185971077208179	0.2576638660474826	2.27304483069058	1.363906925283426	0.2474976832114688	2.252208483781006	1.505979284207887	0.2389898784563657	2.240363476893078	1.721836508721402	0.2426935325963578	2.248916145879909	1.687484305729684	0.255109731442763	2.332125578251614	1.681535732092729	0.3447508182262696	2.4327958055224	1.527928083079062	0.5160186911752849	2.340802613754303	1.488980958466831	0.632879996603702	2.322323071228953	1.490945612776075	0.6625799421764843	2.337039980983138	1.469969067632396	0.7086965346148393	2.313129847961692	1.500023700898417	0.6543071076691676	2.23504486946408	1.684420868746096	0.2364622929060747	2.171055916925736	1.668501163066419	0.1895239721205436	2.041559893946574	1.611497605302152	0.2709830587429137	2.074141876506876	1.772964119950948	0.4176825499872041	2.09776490684893	1.842117229243239	0.4368607285287592
351	11.666667	2.297680821575684	1.185973743800814	0.2576012681859465	2.269859418998146	1.363910427372025	0.248006448215683	2.248967008976754	1.505983152468389	0.2396089295141071	2.2355730716762	1.721841268203131	0.2425501266024269	2.245974006302637	1.687499579205347	0.2540369002966155	2.335173770915673	1.682302939875693	0.3336203106900308	2.442289553511207	1.532736690617096	0.4954660862358615	2.336424281583278	1.517128362041561	0.6032573794032552	2.313256757517554	1.527996718367545	0.623609108522162	2.314422189043126	1.515243999261115	0.6589410804037255	2.303059818471521	1.539293461696756	0.6109042985365746	2.22862576958593	1.684414369280229	0.2370138516662047	2.153950140455051	1.668496161410665	0.1968899541247358	2.031092245624349	1.581872678941815	0.3079871270989764	2.105990925758769	1.716447560470443	0.47835467462582	2.126640228335659	1.776815080669174	0.5114090075164065
352	11.7	2.294006511398755	1.185976410377773	0.2575093267992328	2.266605873483123	1.363913929437039	0.2485002432863756	2.245668594258245	1.50598702070934	0.2402145502193585	2.230699967971379	1.721846027659961	0.2423980365703503	2.24293828485693	1.687514852481746	0.2529270451393922	2.33733460265651	1.683055351468427	0.3219177014872452	2.450711920493041	1.537600357542909	0.4728937346758145	2.334489209763158	1.544671244077559	0.5730264857430244	2.308012135697886	1.564266470924285	0.584460179410865	2.296434070638796	1.55924051513967	0.6078332549664732	2.295860203589097	1.576484578305607	0.5679673125141715	2.222152920153398	1.684407870102981	0.2375656998163976	2.137385324617477	1.668491070544302	0.2045304904322298	2.023779725347428	1.552319998517635	0.3366429263682902	2.135401696089069	1.660080708635827	0.5222021807321111	2.152218449165912	1.711523800446752	0.5681515929207843
353	11.733333	2.290242057280356	1.185979077014461	0.2573893671672379	2.263296935327646	1.363917431578459	0.2489791118533111	2.242325644308398	1.505990889041301	0.2408066062934861	2.225764027242498	1.721850787229444	0.2422385484531054	2.239821094808635	1.687530126005524	0.2517849108947109	2.33861095539293	1.683791696953695	0.3097913602824891	2.458142329801746	1.542449437407491	0.448225435752178	2.336330771668736	1.570793376647367	0.5438038155094335	2.308134261129164	1.59826787173047	0.5488646001933228	2.284910118335876	1.599667300366505	0.5605511726953306	2.292985975602986	1.610399971192462	0.5294333561532982	2.215654561682136	1.684401371014898	0.2381175763732709	2.121485427677519	1.668485891973585	0.2123797203360018	2.017669630376687	1.523636808396114	0.3567278817742407	2.156714618531911	1.606088940367157	0.5494392937852483	2.169429716250585	1.650000784433902	0.6066396078640018
354	11.766667	2.286403419695139	1.185981743786408	0.2572427306611922	2.259945880214767	1.363920933896416	0.2494431042826592	2.238951212819598	1.505994757574994	0.2413849560204445	2.220786126905049	1.721855547049334	0.2420726336722747	2.236635665944297	1.687545400223736	0.2506147933476848	2.339027129285237	1.684510900900628	0.2973765012101475	2.464666036402761	1.547246901334035	0.4214626673274932	2.342844468685927	1.594995880171487	0.5174640139463794	2.314866523947115	1.628970938055225	0.5211830959826619	2.28152676674504	1.634774870261084	0.5228416257492503	2.295644972168333	1.64032686391755	0.4996400297836729	2.209159512539563	1.684394871816707	0.2386691732416382	2.10635824268051	1.668480627267173	0.2203690685023638	2.011236212875784	1.496533489237069	0.3687779560735153	2.167260160467738	1.555471583747041	0.5615695050906468	2.176729566338921	1.594313189543415	0.6273011972734951
355	11.8	2.282507584416114	1.185984410529249	0.257070839475261	2.256566599214395	1.363924436175948	0.2498922525101173	2.235559044070548	1.505998626073103	0.2419494127800262	2.215788216749309	1.721860306829175	0.2419010920188577	2.233396339679159	1.687560674209107	0.249420896274626	2.338623491996141	1.685211948736802	0.2848152280155208	2.470344045602166	1.552001129207756	0.3927371604834713	2.354409102841747	1.617335631783767	0.4941702957753623	2.328938869571723	1.656205497485789	0.5021828714714798	2.287685001454092	1.664138065054031	0.4958107885896824	2.30467523037179	1.666348726400085	0.4796029108284184	2.202697276867473	1.684388372894192	0.2392201001496205	2.092095965406428	1.668475278515783	0.2284274667004093	2.003365490029346	1.471593075015482	0.373794500879752	2.165815056491704	1.507473903843236	0.5610282515961471	2.173006586087089	1.542827734810584	0.6322753283351253
356	11.833333	2.278571598990998	1.185987077318789	0.2568751411034956	2.253172857312588	1.363927938517469	0.2503266543483387	2.232162765968614	1.50600249464666	0.2424998550998172	2.210791981887495	1.721865066707089	0.2417245672838172	2.230117717979345	1.687575948409449	0.2482071309104646	2.337454609967677	1.685894046723848	0.2722461694437397	2.475178609909019	1.556759227597865	0.3622825215964172	2.370609758834947	1.638285650371101	0.4720816307922547	2.349957668947806	1.680466620295229	0.4885961251483965	2.303452060786484	1.688440704874061	0.4756253309048443	2.320061046001271	1.689220627000168	0.466245776606707	2.196296266975524	1.684381874048403	0.2397699951920581	2.078771237984647	1.668469847373813	0.2364847059636785	1.993337838902164	1.44927273419216	0.3730580482452994	2.151807719053415	1.460350043824687	0.5507690099510975	2.156686046386068	1.491481056925216	0.6248388986712181
357	11.866667	2.274612447582014	1.185989744231105	0.2566570519302801	2.249778170364937	1.363931441021669	0.2507464134685544	2.228775659624702	1.506006363406973	0.243036162131091	2.205818378613075	1.721869826821486	0.2415434757714407	2.226814337995108	1.687591223273165	0.2469769439773817	2.335582929446018	1.686556581546532	0.259779234734589	2.479062899484803	1.561548313998528	0.330122823763108	2.390007937529588	1.658218561141687	0.4478657829215187	2.375994296490812	1.702376807332383	0.4748422492701298	2.326901965267783	1.708785816984088	0.455807639044223	2.340577729945801	1.709937408770474	0.4538331473437494	2.189983128567887	1.684375375080645	0.2403184727939394	2.066432415465838	1.668464335508764	0.2444735728608402	1.980927636906846	1.429950578188353	0.3680762716154909	2.125389020192804	1.412866670581199	0.5338687119607446	2.126913680780892	1.436577673549622	0.6084344209579128
358	11.9	2.27064731897552	1.18599241110251	0.2564179447814069	2.246396066724673	1.363934943474266	0.2511515931522192	2.225410904520274	1.506010232117414	0.2435581598063981	2.200887766039027	1.721874586882605	0.2413580133486304	2.223500745370933	1.687606497874452	0.2457333054681323	2.33307636909032	1.68719907616582	0.2474834193486024	2.481825110620785	1.566363196658048	0.2961009752403483	2.410827654365106	1.677418748649284	0.4180032608226779	2.40452570517505	1.722646033045546	0.4552095512664901	2.355140554491712	1.726484161364131	0.4303342988408935	2.364474602923474	1.729472748836274	0.4365553758200587	2.183782975374324	1.684368876377324	0.2408650791502751	2.055108064963942	1.668458745091171	0.2523333965701798	1.966588858597098	1.413970430273735	0.3605617601295997	2.088652856871621	1.36547881116317	0.5131330070375093	2.085803943204655	1.377369188239391	0.5859363080485167
359	11.933333	2.266692845598512	1.185995078009473	0.2561590939298169	2.243039477496093	1.363938445976327	0.2515422895843087	2.222080999475263	1.506014100889657	0.2440657203108258	2.196019055585478	1.721879347029186	0.2411681697431553	2.220190898801357	1.687621772662483	0.2444785811769928	2.330007717766109	1.687821276994014	0.2353905773929657	2.483307923296348	1.571186924607133	0.2601099746993473	2.431317476690098	1.696247267411348	0.3796103502756868	2.432910746787766	1.742234408961435	0.4246132577792989	2.384510109310916	1.743213920933479	0.3943691544993383	2.389719863592576	1.748962611459746	0.4094586138586761	2.177718391475837	1.684362377740018	0.2414093960155967	2.044808246637824	1.668453077772823	0.2600099798936834	1.950967145067108	1.401533606359211	0.3520835329350546	2.044642073479638	1.319916756006327	0.49038928209387	2.036752355957776	1.316286438974938	0.5588873133909776
360	11.966667	2.262765235928705	1.185997745028525	0.2558817206439574	2.239720944875859	1.363941948628977	0.2519186075449502	2.218798028767761	1.506017969835437	0.2445587297454653	2.191230231085898	1.721884107400023	0.2409739108448964	2.216898471038789	1.687637048086595	0.2432149557273889	2.32645465023026	1.688423035957838	0.2235162732108986	2.483406630237974	1.575996600134334	0.2222239313714995	2.44993134331853	1.715158111960208	0.33085766053203	2.458709026643868	1.762342718810779	0.3787767797409187	2.410963507564086	1.760923768116545	0.3439849745117214	2.414118477178552	1.769708733901677	0.3688109210586743	2.171810148526456	1.684355878970328	0.241951011105982	2.035529312045119	1.668447335143493	0.267455393009704	1.934695765197525	1.392657836917697	0.3438941648306431	1.996927567581706	1.278767799601574	0.466846057227607	1.984305491259243	1.258161313700669	0.5284539118995648
361	12	2.258880483898683	1.186000411996136	0.2555870443252523	2.23645285131637	1.363945451218068	0.2522806404186512	2.215573970706905	1.506021838718251	0.2450370583331939	2.186539084299226	1.72188886770546	0.2407753542789882	2.213637308949879	1.687652323221364	0.2419448798209405	2.322502815538079	1.689004173378912	0.2118913277201474	2.482082425410131	1.580748520087297	0.1828138648147467	2.465550447638214	1.734295637511055	0.2718090644060858	2.48039990143992	1.783627634064047	0.3167137277822814	2.43144995270159	1.780862151244914	0.2781955053740258	2.435961520530133	1.792448579275371	0.3137905871619699	2.166078156099306	1.684349380454684	0.2424894848873304	2.027259866818412	1.668441519239434	0.2746250273216381	1.918382436756984	1.387187773460222	0.3367508492200637	1.94930152683006	1.244400029320841	0.4435572954029656	1.933555370562912	1.207390626282035	0.4962572462188904
362	12.033333	2.255053613173529	1.186003078988693	0.2552762677431215	2.233246814384899	1.363948953844569	0.2526285555853823	2.212420162562173	1.506025707649685	0.2455006695490512	2.18196263120725	1.721893628084165	0.2405728738397023	2.210420984312782	1.687667598515965	0.2406711611354737	2.318247377423832	1.689564521651145	0.2005851696205297	2.479374363231309	1.585372415264384	0.1427106833465357	2.477670261018341	1.75328624611308	0.205045167648591	2.497730196403135	1.805745206040301	0.2422101626888479	2.44504213701726	1.802844212745274	0.2007239255673616	2.454669141172811	1.816874167287677	0.2475616532084236	2.160540817388793	1.684342881994514	0.2430244629539591	2.019983759800651	1.668435631500518	0.2814771919478842	1.902632897761686	1.384824489773208	0.3308049151682184	1.90487391790914	1.218385803803946	0.4212471566411058	1.887821167869932	1.167022827687868	0.4642380252367123
363	12.066667	2.251298850289533	1.186005746082473	0.2549506259302856	2.230113832879671	1.363952456609334	0.2529625670441468	2.209347440881452	1.506029576741216	0.2459495820491323	2.177517277914558	1.721898388674704	0.2403671572832787	2.207262882312789	1.687682874419426	0.2393971547096961	2.31379020708652	1.690103876966351	0.1897047320367304	2.475403100539923	1.589779218965163	0.1031078161223545	2.486442310596686	1.771267994003776	0.1351409376973676	2.511446194060197	1.827372723340079	0.1625632286139233	2.453131865009969	1.825089196971196	0.1192116874179862	2.4708731688056	1.841613896317373	0.1762672017399971	2.155215260165698	1.684336383391121	0.2435556334774213	2.013679185058014	1.668429673277228	0.2879727797127741	1.888042763522052	1.385153363087548	0.3257571581163799	1.865634383717641	1.201256446582451	0.4001618195834435	1.848430462521683	1.13907461577341	0.4344481374328716
364	12.1	2.247629673697404	1.186008413113742	0.2546113817318902	2.227064211817396	1.363955959297997	0.253282894985485	2.206365912588752	1.506033445756136	0.2463838188985401	2.173217968922525	1.721903149187192	0.2401590552540455	2.204175644888876	1.687698150006038	0.2381264850900701	2.309226692040436	1.690622079473055	0.1793551166680598	2.470341044693395	1.593893077750205	0.06514746781526889	2.492021170852877	1.787434938013488	0.06678898040640784	2.521889704894439	1.847178277186952	0.08490039969792737	2.457171527968395	1.845675134211222	0.04101861573809622	2.484601403128604	1.865141826531114	0.1056426452225469	2.150116239017368	1.684329885030633	0.2440826675851039	2.008307944573204	1.668423646385659	0.294077403774006	1.875102069799859	1.38766834659736	0.3213122382195595	1.83257049429624	1.192440348414745	0.3806354635961452	1.815149116965378	1.124018160537129	0.4084000448944145
365	12.133333	2.24405798914389	1.186011080158852	0.2542597432233282	2.224106820415355	1.363959462011481	0.2535898182519774	2.203484125725967	1.506037314806001	0.2468034786861334	2.169076770503253	1.721907909760195	0.2399494803645693	2.201170135998086	1.687713425724991	0.2368626080859069	2.304635644471619	1.691119106508576	0.1696132992831952	2.464379641527714	1.597664100866225	0.02972192947030908	2.494318835974978	1.801243959494232	0.00378209597782982	2.528587163947285	1.864161279680636	0.01431542422407307	2.457051077189948	1.863278358132886	-0.02896879870132013	2.494834776026639	1.886208673202949	0.0398027775783422	2.145254486753331	1.684323386714289	0.244605313403855	2.003812238674757	1.668417552031005	0.2997659002034577	1.864158548280709	1.391775239110952	0.3174340015738099	1.806159513651968	1.190396045400981	0.3634728941655753	1.787589672549727	1.120408461006992	0.3869092771508549
366	12.166667	2.240594399513074	1.186013747294201	0.2538969167424123	2.221249438382728	1.363962964850767	0.2538836504846209	2.200709445178632	1.506041184002425	0.2472086965981876	2.165103858481605	1.721912670532323	0.2397394532622885	2.198256043304255	1.68772870202561	0.2356089731493888	2.300083626762818	1.69159496599598	0.1605344128790522	2.45773205114867	1.601069609381487	-0.002522783243082799	2.493561033193902	1.812466236723584	-0.05131144856847747	2.531452064570455	1.877845682102897	-0.04610786618961987	2.453012714739349	1.877311616378438	-0.08779412973652084	2.501133991690193	1.904082559330052	-0.01842660354177519	2.140638003011496	1.684316888243353	0.2451233520867643	2.000122429446864	1.668411391360593	0.305022195355689	1.855396059764223	1.396874281077229	0.314266153514223	1.786357595653564	1.193160098076083	0.3495424879109693	1.765433070046573	1.125224922197119	0.370420199905673
367	12.2	2.237248528579153	1.186016414356195	0.2535241569505944	2.218499101656054	1.363966467601629	0.2541647192519845	2.19804841098107	1.506045053108852	0.247599610951625	2.161308207772859	1.721917431213762	0.239530134045869	2.195442325359088	1.687743977982476	0.2343691755021654	2.295628178447557	1.69204963214015	0.1521609053723333	2.450621263846975	1.604110283303478	-0.03117036134776582	2.490273371902794	1.821142104105842	-0.09717056904499899	2.530967401217832	1.888216774785944	-0.09495588319241156	2.445994234969168	1.887837578636982	-0.1342607948662319	2.503770800113393	1.918537765614895	-0.06739277648139043	2.136272956498296	1.684310390003962	0.2456365526040473	1.997161119606992	1.668405166037111	0.3098375617422036	1.848814688647759	1.402405898517609	0.3120183541385378	1.772845055189198	1.198715692315413	0.3395960566593149	1.749007683097338	1.134521266087005	0.3592096931238624
368	12.233333	2.234028350121978	1.186019081421378	0.253142709720182	2.215861623980963	1.363969970365199	0.2544334186308507	2.195506334912678	1.506048922237051	0.2479764348484691	2.157696991503923	1.721922191943236	0.2393227310504459	2.192736743644729	1.687759254045196	0.233146661111791	2.291317968862882	1.692483147067434	0.1445235308982804	2.443263664648633	1.606804307357756	-0.05601075745003167	2.485110123267202	1.827491542292914	-0.1335614643216018	2.527779331904826	1.895597521949951	-0.1323199791919737	2.436961183886992	1.895312561832408	-0.1688050418821107	2.503262707388469	1.929712963859954	-0.1065620651111259	2.132163070501407	1.684303891797472	0.2461447587089853	1.99484409638313	1.668398877144552	0.3142096986254648	1.844206319875734	1.407899170025425	0.3108335570317351	1.764730801786479	1.205251768353262	0.3338988562696341	1.737676918424246	1.144984874988039	0.3526837092623029
369	12.266667	2.230940651278339	1.186021748566453	0.252753859677403	2.213342100810207	1.363973473242775	0.2546901815623569	2.193087882608987	1.50605279149897	0.2483394174724937	2.154276433428257	1.721926952859623	0.2391184813423484	2.190146419063387	1.687774530663679	0.2319447821667962	2.28719634151688	1.692895584760493	0.1376420224222803	2.435864941854895	1.609184022695799	-0.07701463345718187	2.47874454005612	1.831867717501099	-0.1610749024251254	2.522650992870507	1.900513378619511	-0.1593515534037702	2.426888127999071	1.900426828697062	-0.1928652979017696	2.500201607939647	1.938002396780531	-0.136197927762556	2.128310812309945	1.684297393425388	0.2466478381149086	1.993088278147987	1.668392525757045	0.3181420150286719	1.841258104380772	1.413017585972451	0.3107585592341138	1.760778858086205	1.211467430624041	0.3322461003172104	1.730095254291303	1.154616376314772	0.3497123163858821
370	12.3	2.227991502494659	1.186024415628213	0.2523589716326609	2.210945302957311	1.363976976020548	0.2549354557450993	2.190797485526493	1.506056660658488	0.2486888110590605	2.151052198542678	1.721931713673456	0.2389186787537154	2.187678097394797	1.687789806913245	0.2307669008395122	2.283301249920575	1.693287010000451	0.1315252019897568	2.428608257041988	1.611289575253306	-0.09430446822099071	2.471768682835849	1.834692079303414	-0.1807966993715364	2.516309516162025	1.90357424621062	-0.1777413115873634	2.416577782214535	1.903896721628679	-0.2083637941674771	2.49522096455405	1.943910810492671	-0.1572216144188167	2.124717990656259	1.684290895274182	0.2471456400307752	1.991815326196203	1.668386113514738	0.3216439543197722	1.839609960459839	1.41752837513682	0.3118284406951818	1.759707582987014	1.216621737164816	0.3345031267364675	1.725556681537517	1.162204069168934	0.3500508249127213
371	12.333333	2.22518571005892	1.186027082683616	0.2519594201176626	2.208675218072695	1.363980478800111	0.2551697452157523	2.188638924955522	1.506060529827878	0.2490249316500012	2.148028870663997	1.721936474523884	0.2387246074470044	2.185337704882221	1.687805083244357	0.2296161145781823	2.279664036818231	1.693657540745121	0.1261679292359679	2.421649785355849	1.613162810356404	-0.1081170283747573	2.464688093133193	1.836383518801019	-0.1940235882240088	2.509435244311447	1.905355637662726	-0.1893047065156581	2.406704721607778	1.906376546406052	-0.2173152997316238	2.48900917745133	1.9479560515824	-0.1709649010467736	2.121385249610548	1.684284397145622	0.2476380826014678	1.990953178238321	1.668379641488283	0.3247313049952608	1.838883073949542	1.421314771440983	0.3139350295477559	1.760374311489274	1.220426770065882	0.3401211585138652	1.723400471685986	1.167306299876584	0.3532112986034983
372	12.366667	2.222527240743907	1.186029749809741	0.2515566115363914	2.206535381133105	1.363983981683195	0.2553935800299324	2.18661564182303	1.506064399119563	0.2493481194190968	2.145210383878444	1.721941235550184	0.2385375316083927	2.183130638380337	1.687820360107749	0.2284953166895469	2.276310004793556	1.694007295268862	0.1215514335085936	2.415117072570098	1.614842548106172	-0.1187686558004453	2.45791280831255	1.837311767170073	-0.2020821575535382	2.502646952338297	1.906320219613554	-0.1956876499909877	2.397830386156902	1.90841626158693	-0.2215529826366538	2.482298215039169	1.950598133600108	-0.1788868656175255	2.118312641826654	1.684277898841606	0.2481251030988907	1.990437905264836	1.668373110744521	0.3274250621284918	1.838723974667045	1.424355777831356	0.3168244628487298	1.761936610537757	1.222898296469618	0.3480902550259315	1.723040379176519	1.170017915546357	0.3583185814935972
373	12.4	2.220019544435193	1.186032416843746	0.2511520185965364	2.20452910999656	1.363987484456415	0.255607495147267	2.18473094719289	1.506068268297892	0.249658708995436	2.142600292891459	1.721945996463275	0.238358695333373	2.181061962353439	1.68783563657951	0.2274072772400034	2.273258993134447	1.694336355695398	0.1176456251398079	2.409110334318783	1.616362767007247	-0.1266197747390873	2.45175583695471	1.837782955925076	-0.2061870410404172	2.496470152187825	1.90680964720361	-0.1982336504246028	2.390393243191008	1.910422663644951	-0.2226047657095436	2.475793314213999	1.952220454918676	-0.1824005950841983	2.115499967855797	1.68427140074899	0.2486066122915351	1.990213905847578	1.668366522941177	0.3297503369920344	1.838823742609988	1.426698008326452	0.3201425587889145	1.76384236939078	1.224240447169227	0.3570881283630947	1.724047435739409	1.170739462561216	0.3643323266614129
374	12.433333	2.217665109695402	1.186035083862939	0.2507471091897727	2.202659118626895	1.36399098722177	0.2558120669904881	2.182987659658977	1.506072137475584	0.2499570837679338	2.140201283597459	1.72195075740267	0.2381892554389132	2.179136010780234	1.687850913110853	0.2263543975293537	2.27052507232291	1.694644817708866	0.1144093677674443	2.403702461779833	1.617752158911684	-0.1320566565239738	2.446441771429815	1.838036428007311	-0.2073527435307431	2.491274004056288	1.907076640387334	-0.198013587044689	2.384644961584583	1.912636824728919	-0.2216708992361457	2.469986994599869	1.953144176845774	-0.1828395132290624	2.112946265635895	1.684264902669905	0.2490825773135388	1.99023296459511	1.668359879151278	0.331735205140317	1.838924721085497	1.428429751471191	0.3235243115438807	1.765464452970558	1.224763565143213	0.3657888782985345	1.72539394146952	1.170219466831365	0.3702646272209276
375	12.466667	2.215465824731408	1.186037750944738	0.2503433846209058	2.200927770726762	1.363994490081387	0.2560078903056939	2.181388324104622	1.506076006765502	0.2502436430753302	2.138015479906281	1.721955518507994	0.2380302995509797	2.177356612175703	1.687866190153221	0.2253388275856587	2.268117219574511	1.694932752063368	0.1117937293649255	2.398942191079447	1.61903417095203	-0.1354675288169331	2.442121684322284	1.83824819507837	-0.2064037988269013	2.487286740169615	1.907302631191488	-0.1958588457486701	2.380692587801544	1.915159534860283	-0.2196091961166012	2.465129467482337	1.953643479896934	-0.1813996007894578	2.11065017357912	1.684258404406595	0.2495529760833002	1.990454002330493	1.668353180439675	0.3334098867303118	1.838848480342602	1.429648565102332	0.3266462562530452	1.766297150309085	1.22475731609027	0.3730685980362475	1.726057806160858	1.16913463880193	0.3753398609243073
376	12.5	2.213423215371743	1.186040417926646	0.2499424209418262	2.199337233630802	1.36399799282228	0.2561955595941562	2.179935333303118	1.506079875932424	0.250518774530339	2.13604467219323	1.721960279490499	0.2378828440853188	2.175727264674618	1.687881466783393	0.2243625447923883	2.26604065761364	1.695200183456386	0.1097447915844221	2.394857894154508	1.620226842828406	-0.1372264499712108	2.438894104288647	1.838534623545492	-0.2039777160248788	2.48463727731778	1.907605369097393	-0.1924106650245154	2.378558070286083	1.918006207004549	-0.2169145736379227	2.461330824836467	1.953929626525895	-0.1790266026540756	2.10861017073227	1.684251906346249	0.2500177523914342	1.990841891068327	1.668346428471595	0.3348050615177954	1.838495891914287	1.430444109348891	0.3292408276034924	1.766013774771101	1.224424383062774	0.3781265709032989	1.725233859240668	1.167964588064874	0.3789697975591503
377	12.533333	2.211538087383688	1.186043084886324	0.2495457982762609	2.19788918172275	1.364001495546854	0.2563757034045855	2.178630648169099	1.506083745089511	0.2507829045875529	2.134289960855334	1.721965040490051	0.2377478077223832	2.174250829667012	1.687896743453308	0.2234271864681444	2.264296699399329	1.695447145931392	0.1082048467966993	2.391457830758049	1.621343960203303	-0.1376885132060458	2.436801251969018	1.838966954309559	-0.2005611915963009	2.483356388850807	1.908058478466677	-0.1882028701407931	2.378172746675357	1.921147386100155	-0.2137994290840552	2.458599463546543	1.954160743549056	-0.1764330234140859	2.106824224373158	1.684245408291346	0.2504769000895626	1.991367079773255	1.668339624308275	0.3359518946376305	1.837845222809225	1.430895456451916	0.3311249285526847	1.764449597344964	1.223894168354448	0.3805551906614214	1.722341884336564	1.1669916267852	0.380878360086605
378	12.566667	2.209810754352745	1.186045751901551	0.2491551402122743	2.19658495291916	1.364004998357654	0.2565489651021243	2.177475937759146	1.506087614350073	0.251036471162099	2.132751989434869	1.72196980164664	0.2376260335244244	2.17292970453362	1.68791202061516	0.2225341691072835	2.262882862405393	1.695673650416681	0.1071142807781603	2.38873280979154	1.622395453798422	-0.1371818203960078	2.435822299074428	1.839580075606012	-0.1965379468495277	2.483375075525956	1.908703028666941	-0.1836708938002965	2.379355023363016	1.924501989858504	-0.2103805951087627	2.456899611058006	1.954435151056487	-0.1741357580343123	2.10529004639534	1.684238910044487	0.2509304201605098	1.992004850683858	1.668332769004091	0.3368818795781612	1.836934803536044	1.431075154606267	0.332212836506365	1.761511514541578	1.223270204089973	0.3803406978190654	1.716904600831998	1.166442648416613	0.3811031782443242
379	12.6	2.208241210536937	1.186048418810205	0.2487721450347697	2.195425661198834	1.364008501042114	0.2567159865762529	2.176472672130071	1.506091483479334	0.2512799010843503	2.131431093889642	1.721974562671877	0.2375183025357914	2.171765939558966	1.687927297346458	0.2216847822100163	2.261793211050454	1.695879668351926	0.1064129626847507	2.386659624006066	1.623387632457231	-0.1360025054598687	2.43588177774698	1.840378384850943	-0.1922185415390846	2.484541602770648	1.909552865770798	-0.1791537506501243	2.381827693366847	1.9279433113813	-0.2067429491037599	2.456173510791651	1.954796079027173	-0.1724489560745524	2.104005256107195	1.684232411993218	0.2513782802851178	1.992734846272666	1.668325864229279	0.337626516968597	1.835856244048878	1.43104955544616	0.3325038398106215	1.757213985248519	1.222644690551091	0.3777935823531692	1.708663521509254	1.166530898189939	0.3799073506357524
380	12.633333	2.206828881347906	1.1860510856903	0.2483984967613252	2.19441198520621	1.364012003703037	0.2568774342799441	2.175621921474449	1.506095352590872	0.2515136521248457	2.130327076344232	1.72197932370596	0.2374253243423194	2.170761024605816	1.687942574099831	0.2208800545219556	2.261018289053289	1.696065182183863	0.1060414450870039	2.385204496197208	1.624324082553085	-0.134404551652065	2.436860039371535	1.841341833762674	-0.1878427453090183	2.486648977998966	1.910592964744346	-0.1748377512897477	2.385269423675942	1.931322050353544	-0.2029658146516134	2.456320364629019	1.955243716693401	-0.1714498094879404	2.102967175554864	1.684225913940345	0.2518204964782926	1.993540939657136	1.668318911028462	0.3382170185830114	1.834733751766654	1.430876485901678	0.3320580668563431	1.751805164816677	1.22207787396634	0.3733654814152191	1.697907934678134	1.167371317020228	0.377555245887908
381	12.666667	2.205572884672701	1.186053752619948	0.2480358998601582	2.193544370510735	1.364015506443329	0.2570339822836049	2.17492453679026	1.50609922179837	0.2517381883682944	2.129439443547138	1.721984084889174	0.2373477632085533	2.169916077075279	1.687957851328092	0.2201208755934656	2.260545957571844	1.696230166208264	0.1059428422629782	2.384326775552356	1.625206038795432	-0.1325981586675597	2.438601683712947	1.842433063659169	-0.1836039746463432	2.489461763471582	1.911776387162925	-0.1708252029443688	2.389345686988062	1.934496533065979	-0.1991202288308345	2.457161101209408	1.955750039110092	-0.1709841187502008	2.102173102567356	1.684219415688752	0.2522570920743845	1.994411121601094	1.668311910423953	0.3386838298595665	1.833716303133476	1.430596914790839	0.3309967516821843	1.745944252411059	1.221568216834769	0.367670675046721	1.685910456708949	1.16879737967667	0.3743727175494012
382	12.7	2.204472168805208	1.18605641943734	0.247686115477332	2.192823106574572	1.364019009050765	0.2571862993860815	2.174381200749592	1.506103090867404	0.2519539614530366	2.128767458421246	1.721988845933388	0.2372862590087103	2.169231901378816	1.687973128109316	0.2194081006070911	2.260361650755715	1.696374582746065	0.1060652023806198	2.383980560512085	1.626033716004775	-0.130747441561835	2.44093244953877	1.843609303464383	-0.1796344023238245	2.492732406041448	1.913047673208006	-0.1671805846327714	2.393719850279496	1.937361293907911	-0.1952482674986262	2.458455783225342	1.956296713101746	-0.1708211943872693	2.101620343064141	1.684212917626228	0.2526880600153703	1.995336454358037	1.668304864050664	0.3390565381470853	1.832955939517791	1.430239604448593	0.3294945212239033	1.74067780997861	1.221081826923885	0.3614869640804089	1.674894238404249	1.170389178711755	0.3708974022114799
383	12.733333	2.203525254938677	1.186059086220786	0.2473508901737747	2.192248125903646	1.364022511628468	0.2573350751505971	2.173992254842502	1.506106959911879	0.2521614493950001	2.12830993110644	1.721993606979052	0.2372414040304932	2.168708811434319	1.687988404896694	0.2187424164641466	2.260448425241328	1.696498416857683	0.1063625109871142	2.384117921933326	1.626806793543724	-0.1289682546013056	2.443682411252693	1.844823999814377	-0.1760159174868471	2.496218994596184	1.91435549293046	-0.1639431149467938	2.398067265790133	1.93983613660988	-0.1913872875396554	2.460008749871849	1.956869338044727	-0.17071467120339	2.10130597117445	1.684206419555808	0.2531134390901789	1.996309062524406	1.66829777289526	0.3393630227512878	1.83256512818451	1.429828156748955	0.3277361691062957	1.736759262794082	1.220583706594379	0.3554784230538727	1.66643371559238	1.171682224338671	0.3675646991628417
384	12.766667	2.202730433603235	1.186061753048681	0.2470319828035434	2.191819146266301	1.364026014279658	0.2574810033645805	2.173757816847936	1.506110829045806	0.2523611338610576	2.128065401870315	1.7219983681667	0.2372137588012815	2.168346778748993	1.688003682143605	0.218124437518023	2.26078771593376	1.696601664268061	0.1067952005197606	2.384691954140085	1.627524766102977	-0.127332720102229	2.446700116282614	1.846029426940867	-0.1728168440253924	2.499721288488554	1.915647071461175	-0.1611571459257647	2.402128894443064	1.941863345252878	-0.1876139646020312	2.461737577600057	1.957450888351995	-0.1704467841532458	2.101227024130901	1.684199921280599	0.2535332736730233	1.99732202492179	1.668290637919034	0.3396291895681171	1.832611538701979	1.42938572736453	0.325890710028537	1.734586530793408	1.220050334713003	0.3501047761821974	1.661220728186216	1.172389543711886	0.3646290303450355
385	12.8	2.202085872742343	1.186064419759497	0.2467311824320567	2.191535720798407	1.364029516792416	0.2576247666170271	2.173677799178282	1.506114698035073	0.2525534813013044	2.128032214636255	1.722003129208443	0.2372038609458846	2.168145493818827	1.688018958928678	0.2175547768908442	2.261359771721547	1.696684323960433	0.1073306677432194	2.385656460154739	1.628187553695516	-0.1258769803348078	2.449855831176274	1.847180147375318	-0.1700762875231268	2.503118647875078	1.916858867717989	-0.1588029931180307	2.405790651660238	1.943433890011847	-0.1839999820573457	2.463634909080891	1.958014161540032	-0.1699197619855638	2.101380574257022	1.684193423188604	0.253947576622957	1.998369598521909	1.668283460701826	0.3398787816300733	1.833123756661401	1.428932944687193	0.3241038102969986	1.734322004795827	1.219472709047861	0.3456726678336136	1.659406680028734	1.172392789339906	0.3622366228599184
386	12.833333	2.201589505582803	1.186067086431794	0.2464502475130249	2.191397174253151	1.364033019270144	0.2577670610931549	2.173751876335053	1.506118566993874	0.252738977978934	2.128208508819141	1.722007890244958	0.2372122208196224	2.168104322728032	1.688034235705631	0.2170339428541667	2.262143736692333	1.696746407741317	0.1079425316618641	2.386964637567853	1.628796565196529	-0.1246175120360417	2.453042404735734	1.848238029098609	-0.1678212998355685	2.506364676137147	1.917925891816436	-0.1568308299012285	2.409060555807444	1.944584294470637	-0.1806850293382515	2.465728825268178	1.958519640112872	-0.1691646803825392	2.101763759177919	1.684186925083058	0.2543564044391423	1.999447682227775	1.66827624215568	0.3401335407960894	1.834090109052118	1.428490972766508	0.3225131149641285	1.735943250373913	1.218883838465308	0.3424447492176504	1.660878894764861	1.171719320540052	0.3605111792714178
387	12.866667	2.201239203802577	1.186069753144209	0.2461909286753909	2.191402709593643	1.364036521816326	0.2579085803602645	2.173979568361934	1.50612243603649	0.2529181092925265	2.128592338441176	1.722012651416997	0.2372393231380545	2.168222409008508	1.688049512928346	0.2165624012112695	2.263118016796773	1.696787922812971	0.1086096502738674	2.388571806525541	1.62935518584079	-0.1235577198604389	2.456195446430679	1.849177440899261	-0.1660305209020859	2.509511016056363	1.918794581754304	-0.1551321970344569	2.41209701692089	1.945403234372794	-0.1777882070312562	2.468103297441433	1.958939136372301	-0.168247769959394	2.102373909658275	1.68418042676725	0.2547598176917059	2.000554390294376	1.668268983159521	0.3404131411777718	1.835467414294101	1.428082346996035	0.3212302278568114	1.739392912942125	1.218342367959383	0.3405782864783066	1.665543658343257	1.170538356213348	0.3595922879257739
388	12.9	2.201032807214365	1.186072419735445	0.2459549797916524	2.191551388753427	1.364040024219295	0.2580499993910726	2.174360191400848	1.506126304929067	0.2530913419429858	2.129181612852853	1.722017412436871	0.2372856146047189	2.168498647528247	1.688064789675924	0.2161406036980905	2.26426005598002	1.696808867281239	0.1093150217032603	2.390437178389035	1.629868453935416	-0.1226895652573899	2.459280744258277	1.849985619943881	-0.1646373565674723	2.512657647409311	1.919436702793794	-0.1535922897938827	2.415132014410208	1.946025528840487	-0.1753848293157387	2.470859386272685	1.959266291631205	-0.1671942996742997	2.103208453080895	1.684173928629357	0.2551578437563691	2.001689485971311	1.668261685214919	0.3407348430932108	1.83718393434231	1.427722624902869	0.3203154032341035	1.74453165937146	1.217898160903438	0.3400825731497171	1.673183290029161	1.169077337504321	0.3595780052594759
389	12.933333	2.200968080302948	1.186075086284266	0.2457441060665344	2.191842145417872	1.364043526582681	0.258191998194811	2.174892909779216	1.506130173786032	0.2532591551220791	2.129974188218219	1.722022173445449	0.2373515026365446	2.168931724798305	1.688080066402533	0.2157688998402938	2.265546465783174	1.696809235200329	0.1100448100680059	2.392523465923908	1.630341868191615	-0.1219978415311498	2.46224157359884	1.850655567177537	-0.1635671427931343	2.515777645050686	1.919870818787818	-0.1522284125710752	2.418178829871767	1.946569990613925	-0.173475709122647	2.473964719658877	1.959505063126963	-0.1660332130089996	2.104265043182947	1.684167430472769	0.2555505482277971	2.002854606186249	1.668254349139512	0.3411134005000977	1.839143575084859	1.427420101640146	0.3197857422661137	1.751085372791581	1.217596579980593	0.3408789850068686	1.683394286507988	1.167530028769653	0.3604910359790662
390	12.966667	2.201042817872912	1.186077752869497	0.2455599887171995	2.192273854692147	1.364047029010177	0.258335248409721	2.17557680004834	1.50613404272188	0.2534220236311941	2.130967935193313	1.72202693458365	0.237437346299807	2.169520188996133	1.688095343562471	0.215447582208197	2.266953640500552	1.696789005364544	0.1107876814685319	2.394801487149432	1.630780724466474	-0.1214548256282518	2.465026771018214	1.851178832532833	-0.1627477610103093	2.518822422065867	1.920112443342266	-0.1510296881889335	2.421199912933121	1.947125697541334	-0.1719976345566013	2.477358048854621	1.959658984548236	-0.1647918525692732	2.105541629751497	1.684160932100916	0.2559379963878728	2.004054185999242	1.668246975714689	0.3415609840684155	1.841242716902625	1.427174497585081	0.3196124430206611	1.758714866682893	1.217472975045333	0.3428201253555026	1.695677944485757	1.165991071472544	0.3622993134581626
391	13	2.201254886420696	1.186080419330038	0.2454042969555009	2.192845309542817	1.364050531290338	0.2584803983146957	2.176410792617973	1.506137911502982	0.2535804018337442	2.132160633155782	1.722031695563963	0.2375434492550848	2.170262386925328	1.688110620235259	0.2151769119506158	2.268457263890616	1.696748145962992	0.1115332065648151	2.397249480821283	1.631189858762068	-0.1210243140815836	2.46759083721029	1.851542658628776	-0.1621134975209036	2.521723538032095	1.920169550546652	-0.1499624716802137	2.424114766181567	1.947681835232641	-0.1708288823904286	2.480881973438009	1.959740265108926	-0.1634544101459632	2.107036331189809	1.684154433902121	0.2563202190185806	2.005295697206587	1.668239566352791	0.3420871923982338	1.843375317820887	1.426972215926277	0.3197395854243853	1.766938343986177	1.217520177446547	0.3456692769362292	1.709192949790992	1.164435086147089	0.3648410172308467
392	13.033333	2.201602245302503	1.186083085744846	0.2452786534037537	2.193555323956625	1.364054033527005	0.2586280972725473	2.177393825330152	1.506141780243985	0.2537347513754051	2.133550221644302	1.722036456527432	0.2376700720099394	2.171156622425082	1.688125896875486	0.2149570591869607	2.27003302525289	1.696686612663613	0.1122710922490643	2.399854224880478	1.631573874785283	-0.1206640299492048	2.46990279939597	1.851729671348812	-0.1616102869901903	2.524415161494634	1.920036653642764	-0.1489854897799117	2.426834265675662	1.948164074516876	-0.1698393028213924	2.48438871545483	1.959748883461113	-0.1620211541255454	2.108747748429986	1.684147935679919	0.2566972812367584	2.00659062375642	1.66823212177198	0.3426988326836647	1.845434275905979	1.426793824054299	0.320086759699177	1.775160637930026	1.217707327821253	0.3490774105418911	1.722809013543124	1.162875600221126	0.3678033428346958
393	13.066667	2.202083000807648	1.186085752192947	0.2451846560671104	2.194402744799499	1.364057535824098	0.2587789830277603	2.178524832393185	1.506145649059612	0.2538855259212963	2.135134781841602	1.722041217615168	0.2378174303262318	2.172201161241443	1.688141173937896	0.2147881501208617	2.271656763355644	1.696604349441272	0.1129907946995441	2.402610631294122	1.631937352927362	-0.1203265603483347	2.471948702759591	1.851719491377519	-0.1611998561344784	2.526840908544782	1.919696028661807	-0.1480607054194223	2.429271179002916	1.948469629555466	-0.1689264994308486	2.487763815969886	1.959671950707232	-0.1605401414588922	2.110674927351362	1.684141437237901	0.2570692469839246	2.007954954559463	1.668224642656362	0.3433998908491911	1.847313561907982	1.426617851123311	0.3205563167143127	1.782675822554675	1.217994838841153	0.3525944689157745	1.735121547498565	1.161394826008603	0.3707504069818888
394	13.1	2.202695473714694	1.186088418513465	0.2451238869212138	2.195386445286702	1.364061037970416	0.2589336683747352	2.179802709012347	1.506149517716485	0.2540331591713011	2.136912468786303	1.722045978539868	0.2379856908996386	2.173394193201375	1.688156450502492	0.2146703003758748	2.273305003578707	1.696501298684185	0.1136815722056216	2.405520681380402	1.632285191189998	-0.1199632484178283	2.473739626635077	1.851490485230705	-0.1608802707188781	2.528965134608807	1.919123952297826	-0.1472175520862302	2.431357752648549	1.948500560975193	-0.1680620691835521	2.490938441176058	1.959484730365967	-0.1591308899379066	2.112817293801996	1.684134938964566	0.2574361474720409	2.009410779106188	1.668217130335107	0.3441918308832582	1.848933677701472	1.426422698030064	0.3210575976849294	1.789028231955532	1.218356257928477	0.3558412879970754	1.74529943092057	1.160061898144481	0.3733063798303317
395	13.133333	2.203438290426488	1.186091084785573	0.2450978955060316	2.196505492087363	1.364064540070039	0.2590927694994275	2.181226543305013	1.506153386329493	0.2541780940059827	2.138881820723475	1.722050739442783	0.2381750064927194	2.174734051189857	1.688171727024333	0.2146036113881821	2.274955733121694	1.6963773822149	0.1143338407705538	2.408591507557789	1.632623760093279	-0.1195274913310279	2.475320177739988	1.851027761310199	-0.1606664780765793	2.530797888801256	1.918301198331523	-0.1465073425594603	2.433080670459642	1.948172810924842	-0.1672623770082347	2.493919906588397	1.959166385113047	-0.1579167463933089	2.115175012779469	1.684128440663627	0.2577980488749829	2.01098681643052	1.668209585436825	0.3450737940453935	1.850250446061377	1.426185661554282	0.3215219686159899	1.794050731354072	1.218770245337239	0.358551087053212	1.753131497213527	1.158909569875872	0.37519746449639
396	13.166667	2.204310339802952	1.186093751088507	0.245108212411358	2.197759071927202	1.364068042227117	0.2592568932342655	2.18279551879106	1.506157255013597	0.2543207690430851	2.141041607987145	1.722055500465228	0.2383855061366768	2.176219126787452	1.688187003958626	0.2145882003540022	2.27658805748953	1.696232504360153	0.1149390020024258	2.411832970707032	1.632960938198633	-0.1189760529318193	2.476763112472486	1.850326214347772	-0.1605791076910219	2.532390544718898	1.917216892030035	-0.1459860628324606	2.434474470657241	1.947418677819154	-0.1665762121126625	2.496775319495597	1.95870431478846	-0.1570158503305259	2.117748774656492	1.684121942138847	0.2581550180257415	2.012717979632945	1.668202008558213	0.3460424566362416	1.851251211271673	1.425882513455558	0.3219092616545478	1.797742958752087	1.219212280753177	0.3605410427168356	1.758749683594029	1.157947382045982	0.3762270040119304
397	13.2	2.205310661527338	1.186096417261608	0.2451563431251988	2.199146346901705	1.364071544230684	0.2594266214794876	2.184508739166452	1.506161123535664	0.2544616060840941	2.143390576507925	1.722060261320096	0.2386172672130648	2.177847705411659	1.688202280385827	0.214624189205103	2.278181790303761	1.696066565793577	0.1154885035108453	2.415255998434951	1.633305596936591	-0.1182706924229738	2.478160878794684	1.849392835352414	-0.16062685632488	2.533834961860421	1.915868288018601	-0.1456898694668849	2.43562837127494	1.946193334673955	-0.1660534593601927	2.499617705489157	1.958095656688756	-0.1565219999217542	2.120539463919046	1.684115443778903	0.2585070901073291	2.014645138824423	1.668194400950104	0.3470918125426716	1.851956432586886	1.425487701769786	0.3222221294542771	1.800192965071988	1.219652700203497	0.3617351225721945	1.762458570288814	1.157163197094383	0.3762840292049779
398	13.233333	2.206438583759732	1.186099083384252	0.2452437684979595	2.200666655212761	1.364075046185042	0.2596025400347533	2.186365478911056	1.506164992010811	0.254601035219147	2.145927774905899	1.722065022148831	0.2388703469227236	2.179618206236703	1.688217556761433	0.2147116942530511	2.279717343035956	1.695879437811336	0.1159731137581632	2.418871336217947	1.633667434859362	-0.1173798657402024	2.479619713194956	1.848249851224637	-0.1608072541732678	2.5352537178858	1.914265142593182	-0.1456333609290349	2.436678394813861	1.944489607370548	-0.1657277116178447	2.502588208685593	1.957352113894413	-0.1564966596293571	2.123548513473088	1.684108945387667	0.2588543319586387	2.016814761337899	1.668186763154149	0.3482130325659878	1.852417022366756	1.424975763683234	0.3225053566108263	1.801506676544414	1.22005150753508	0.362139121065932	1.764580179763374	1.156536063560041	0.3753398588287549
399	13.266667	2.207693671914228	1.186101749535873	0.2453719488663006	2.202319411738886	1.364078548194557	0.2597852244041479	2.188365045254332	1.506168860554224	0.2547394816352066	2.1486523321398	1.722069783092929	0.2391447676836217	2.181529046131366	1.688232833541068	0.2148508384894007	2.281175186826373	1.695670971283352	0.1163824534088894	2.422687897982009	1.634056730637657	-0.1162777562850353	2.481255887411584	1.846937510598618	-0.1611159434375485	2.536792805954507	1.912432314607353	-0.1458088258729392	2.437799792549997	1.942343811686057	-0.1656078986691939	2.505843869462508	1.956503464657424	-0.1569478303731046	2.126777610849421	1.68410244676906	0.2591968093417031	2.019278183577806	1.668179095680914	0.3493941814088522	1.852719020874205	1.424322104151427	0.3228478617986894	1.801806894530848	1.220352501841321	0.3618338592926684	1.765427348728584	1.156030221245214	0.3734977426848988
400	13.3	2.209075575834218	1.186104415556027	0.2455423070036964	2.204103911742027	1.36408205004849	0.2599752223379639	2.190506540157883	1.506172728933	0.2548773532615222	2.151563113917374	1.722074543865467	0.2394404888244094	2.183578414988531	1.68824810980561	0.2150417330327136	2.282535327485689	1.695441018470479	0.1167046523775529	2.426709677516156	1.634484098401578	-0.1149465336830822	2.483188572035771	1.845518267483683	-0.1615454912455805	2.538609273621099	1.910418324837154	-0.1461861683617139	2.439191872432193	1.939848738098584	-0.1656848360001041	2.509525795805777	1.955601465039112	-0.1578254378320675	2.130228250610622	1.684095948311913	0.2595345565685269	2.022090452826369	1.66817139970403	0.3506198623153159	1.852983085969194	1.423504682419955	0.3233818191159327	1.801215659583542	1.220476638830909	0.3609726469751938	1.76525637114876	1.155605014917499	0.3710390828018454
401	13.333333	2.210584212212436	1.186107081524282	0.2457562520500638	2.20601958097967	1.364085551851351	0.2601730868991806	2.192789163978384	1.50617659726247	0.2550150659210004	2.15465912731004	1.722079304608051	0.2397574572209225	2.185764577579198	1.688263386010948	0.2152845064054189	2.283777126414377	1.695189396300077	0.1169263619056741	2.430933100548669	1.634960147702031	-0.1133782301814662	2.485530749005791	1.844079520773673	-0.1620745177920776	2.540854675212012	1.908305009738466	-0.1467101602281575	2.441055860456435	1.937166400724732	-0.1659506597550356	2.513718136990986	1.954723236868948	-0.1590349371636176	2.133902164202845	1.684089449820243	0.2598676382234157	2.02530960274586	1.668163675680161	0.351871237976764	1.853361285293432	1.422506724422503	0.3242797753140705	1.799840649158631	1.220319310652259	0.3597826935820046	1.764235858583898	1.155229185041503	0.3684820157235429
402	13.366667	2.212219638048349	1.186109747520264	0.2460151808182026	2.208065810503935	1.364089053707709	0.2603793630609171	2.195212012661104	1.506180465658028	0.2551530325419701	2.157939251398559	1.72208406546234	0.2400956030676249	2.188085699112856	1.688278662613094	0.215579329099433	2.284878877959625	1.694915902778085	0.1170334410251429	2.435342986458843	1.635494138391403	-0.1115734430445234	2.488377675579387	1.842728081669861	-0.1626516366923977	2.543656569988562	1.906204929179276	-0.1473159713306727	2.443566516383659	1.934507138044683	-0.166424858761744	2.51842025303711	1.953966629515615	-0.1604930412107688	2.137800960669055	1.684082951098104	0.2601961199292989	2.028995752855812	1.668155924035662	0.353126156326614	1.854040547294144	1.421321621458352	0.3257650495652473	1.79776038742243	1.219759411069437	0.3586114778467139	1.762402604425953	1.154890539503449	0.3666029500959531
403	13.4	2.213981962008691	1.186112413383724	0.2463204624173285	2.210241816757179	1.364092555407039	0.2605945716571905	2.197773896575572	1.506184333886986	0.2552916534846109	2.161401968006978	1.722088826141579	0.2404548423906857	2.190539664709401	1.688293938693321	0.2159264371832078	2.28581817873636	1.69462034631297	0.11701242654048	2.439909184251005	1.636092132674521	-0.1095397309042887	2.491801404132958	1.84157836134468	-0.1632041532478031	2.547114083695946	1.904237995547461	-0.1479875624602467	2.446860354193455	1.932050593242356	-0.1671098332020775	2.52357122893042	1.953429458495724	-0.1621369293701774	2.141925805534036	1.684076452534475	0.2605200439461329	2.033211509474034	1.66814814586821	0.3543597542592253	1.855272773178355	1.419957322746735	0.3281555047881519	1.795024291490601	1.218660658302777	0.3581070225226517	1.759502982941955	1.154595138689049	0.3662954465654116
404	13.433333	2.215871677043528	1.186115079194414	0.2466734896963515	2.212547015707089	1.364096057054044	0.2608192474184334	2.200473753372344	1.506188202064874	0.2554313415652529	2.165045907572112	1.722093586787539	0.2408351455736175	2.19312448336618	1.6883092147079	0.2163261959576863	2.286572121034036	1.694302500396177	0.1168507842124822	2.444586560074649	1.636755766361868	-0.1072884365906451	2.495854236403848	1.840745721684819	-0.1636236742064677	2.551279254312847	1.902532507023337	-0.148738834198466	2.451009112921446	1.929942046723443	-0.1679864796767562	2.529058396618574	1.95320272015232	-0.1638805897929803	2.146278030749737	1.684069953933504	0.2608394892406017	2.038022029013951	1.668140341552548	0.3555448061174823	1.857385233878811	1.418444034997709	0.3318299673582852	1.791746752454233	1.216896205078017	0.3591101318831403	1.755105017612593	1.154378421360246	0.3685267629674968
405	13.466667	2.217889611309269	1.186117745032147	0.2470756594508186	2.214980929577707	1.364099558753494	0.2610539226324356	2.20331050230387	1.50619207030729	0.2555725102964813	2.168869624538818	1.722098347542043	0.2412365124093303	2.195838153708095	1.688324491113235	0.2167790902893258	2.287118617571231	1.693962131107782	0.1165383739024972	2.44931817788221	1.637481068142676	-0.1048280099360013	2.500601549613816	1.840341979442738	-0.1637158315607276	2.556223597551994	1.901229304165543	-0.1494801731826552	2.4561456190874	1.92832455060495	-0.1689715534004375	2.534803925591155	1.95337933429529	-0.1655584378020001	2.15085884039054	1.68406345509939	0.2611545413301928	2.043494557459614	1.668132511435891	0.3566511413287121	1.860793000783796	1.416846238294282	0.3371404050381342	1.788343198713562	1.214394659571232	0.362379890102473	1.749075859934884	1.154331475829719	0.3741871996778316
406	13.5	2.22003670254161	1.186120410736887	0.247528322914782	2.217542931155236	1.36410306029509	0.2612991040854529	2.206282744840334	1.506195938381771	0.2557155609114433	2.17287115282429	1.722103108118521	0.2416589310079679	2.198678374044307	1.688339766991024	0.2172856720157563	2.287436465263569	1.693599037560222	0.116067709472517	2.454033044655787	1.638257856053697	-0.1021670020390238	2.5061054034609	1.840476175725329	-0.1632071243045127	2.562021797435039	1.900482791699978	-0.1499853612997828	2.462433816734965	1.927344587283158	-0.1699009641094817	2.540731370507879	1.954057323107515	-0.1669002108159538	2.15566872770506	1.684056956421266	0.2614652643235174	2.049696058718989	1.668124656546539	0.3576451827383977	1.865988718905819	1.415269846643511	0.3443747260676253	1.785674661986421	1.211179292943747	0.3685727016848487	1.741912635805698	1.154589496200313	0.3840409966375838
407	13.533333	2.222314299129905	1.186123076388591	0.2480328557100628	2.220232615937088	1.364106561783754	0.2615553148756341	2.209389197906567	1.506199806404066	0.2558609075085539	2.1770485544888	1.722107868658919	0.2421024370228487	2.20164296175114	1.688355042797956	0.2178466200346764	2.287505193830167	1.693212992816052	0.1154337181724709	2.458643782100673	1.639069539207382	-0.09932152917563036	2.512396666141042	1.841257336162925	-0.1617452395497543	2.56869931616492	1.900470222976594	-0.1498746072930384	2.469982432009041	1.927183954441918	-0.1704786759793432	2.546707808889339	1.955341418279619	-0.1674727155933788	2.160708059738499	1.684050457703431	0.2617717562038492	2.056691431818145	1.668116777185267	0.3584896793808391	1.873515859519266	1.413869031168249	0.3537147343968969	1.785133819058515	1.20741420549604	0.3782091662155992	1.734988710398045	1.155326464127947	0.3985622279171501
408	13.566667	2.224723961577648	1.186125742067278	0.2485906253662406	2.223049557693093	1.364110063324469	0.2618230744247803	2.212628402510437	1.506203674489985	0.2560089648407167	2.181399490266649	1.722112629305233	0.2425670830343029	2.204729575102319	1.688370318990837	0.2184627075378121	2.287304902586349	1.692803769371438	0.1146342609280019	2.463044530473959	1.639892089387914	-0.09631807711727447	2.51945063729912	1.842788855294959	-0.1589008799326927	2.576185987861706	1.901390680479804	-0.1486300051416269	2.478762274516638	1.928060203484957	-0.1702890067751842	2.55253204228742	1.957333511812626	-0.1666278580734354	2.165976504554548	1.684043958750229	0.26207412040753	2.064541024246962	1.668108873624411	0.3591437685505452	1.883950426035959	1.41284394894281	0.3652047569648978	1.788806034118612	1.203424591144142	0.3916565021752033	1.731042072369872	1.156552520468951	0.417815739476561
409	13.6	2.227267269506378	1.186128407613097	0.2492029345702411	2.225993052312039	1.364113564707133	0.26210287412276	2.215998411327531	1.506207542407261	0.2561601364969802	2.185920758829468	1.722117389771041	0.2430529294053749	2.207935407829954	1.688385594651735	0.2191347901589084	2.286816578864841	1.692371175070753	0.113672546023779	2.467111111220174	1.640691686989922	-0.09318276238286642	2.527179394838989	1.845142863773937	-0.1541887078538512	2.584324489628314	1.903416215493525	-0.1456276165472653	2.48861599896683	1.930170074003066	-0.1687500211858276	2.557951721412354	1.960091299855539	-0.1635208505980693	2.171472434892627	1.684037459950913	0.262372443691292	2.073298757824482	1.668100946813664	0.3595640189321305	1.897902310792264	1.412415765543422	0.3787842429448481	1.799576121345247	1.199636384100152	0.4092828706153729	1.734677508143462	1.157484518751267	0.4416907756591179
410	13.633333	2.22994605916768	1.186131073106153	0.2498711145949915	2.229062457778044	1.364117066036824	0.2623952247072259	2.219497208214724	1.506211410271803	0.2563148412508482	2.190608877521766	1.722122150198414	0.2435601462670989	2.211257633303153	1.688400870237659	0.2198639436679602	2.286021662034223	1.691914995327972	0.112559778819135	2.470701835709493	1.641422198848147	-0.08991463528222039	2.535444110724377	1.848320893884846	-0.1470555972544224	2.592891964141289	1.906635514822268	-0.1400989216837371	2.499308647912933	1.933610687062361	-0.1651081086554665	2.562785543861882	1.963597879774373	-0.1572639884779787	2.177193518668092	1.684030961109875	0.2626668523689433	2.083009014018945	1.668092996955609	0.3597047406005111	1.915918469497791	1.412828649028052	0.3942093316963313	1.820185955422149	1.196619004571513	0.4309008506269782	1.750154232933186	1.157177486846009	0.4692242798554162
411	13.666667	2.232762082425757	1.186133738626594	0.2505964779778342	2.232256874897359	1.364120567418673	0.2627006331542723	2.223122374766594	1.506215278199566	0.256473499839161	2.195459708773708	1.722126910729467	0.2440889858467004	2.214693150902838	1.688416146205729	0.2206514258623698	2.284902851665583	1.691435030168396	0.1113162696860708	2.473655876473481	1.642022557278867	-0.0864874566784318	2.544040476119164	1.852219224983161	-0.1369232113481359	2.601619394174082	1.910978494676474	-0.1311517534010339	2.510601055488011	1.938329320682007	-0.1584263890628409	2.566941635014278	1.967698811361446	-0.1471237619339583	2.183136206549412	1.68402446203154	0.2629574860486126	2.093705284658739	1.668085024219912	0.3595189616350459	1.938428020339906	1.414368682592717	0.4109878946095811	1.852861793259934	1.195233687865892	0.4554342080576307	1.780573640510283	1.155451646504615	0.498429790051273
412	13.7	2.235716647539158	1.186136404014745	0.2513802379184038	2.235574796567476	1.364124068642756	0.2630195721882218	2.226870748699615	1.506219145958471	0.2566365213923232	2.200468041581863	1.722131671077944	0.2446397483457367	2.218238300359235	1.688431421638404	0.2214986135800224	2.283445385551697	1.690931147004483	0.1099725551280216	2.475793054036032	1.642416594230634	-0.08286057310506063	2.55267564650808	1.856614774310493	-0.1233219778413314	2.61015143606549	1.916195201603326	-0.1179472698256074	2.522168502933494	1.944120492510168	-0.1477139669265449	2.5703944405232	1.972081322357633	-0.1326337498656943	2.189295178296782	1.684017963105296	0.2632444746440125	2.105409419819716	1.668077029471139	0.3589603733862413	1.965708735524217	1.417368719517857	0.4283860806112105	1.899040155518204	1.19673284163308	0.4809504678642266	1.827691268145751	1.153279426767923	0.5267308765659583
413	13.733333	2.238811023157634	1.18613906935089	0.2522236156456316	2.239014632480931	1.364127569814342	0.2633525315632662	2.230739066591999	1.506223013664622	0.2568043313980878	2.205628489503213	1.722136431386103	0.2452129023042705	2.221889520015492	1.688446696993122	0.2224071780178274	2.281638762578137	1.690403198220575	0.1085727016651021	2.476916675081579	1.642514370980823	-0.07898330671373396	2.560965019057653	1.861161765808878	-0.1060015525244853	2.618050855932785	1.921843303377477	-0.09982809385275199	2.533563777835065	1.950617755174316	-0.132181416821264	2.573172722090581	1.976283495158226	-0.1136041198662098	2.19566437713361	1.684011464135692	0.2635279933284715	2.118131636254923	1.668069012829303	0.3579842479043123	1.997825133354102	1.422179062618825	0.445417650085231	1.958952300636409	1.20267732468492	0.5047303499804804	1.891823373154807	1.152710636286553	0.5509913346436197
414	13.766667	2.242046108775344	1.18614173471539	0.2531277642525061	2.242574373352001	1.364131071038778	0.2636999896218222	2.234723595292255	1.506226881434201	0.256977356783664	2.21093513476328	1.722141191796289	0.245809082494391	2.22564310698062	1.688461972727504	0.2233790810207202	2.279478887315347	1.689851069284511	0.1071787224328275	2.476818567335513	1.642214903093037	-0.07479542289040424	2.568436036167077	1.865408004009166	-0.0849767860195426	2.624850530078995	1.927288313788965	-0.07642153588870225	2.544322533515772	1.957345568332397	-0.1113935534500286	2.575257585599669	1.979718746825318	-0.08991272891035584	2.202236491013673	1.684004964927351	0.2638082402208881	2.131867136594773	1.668060974379746	0.3565481761650796	2.034562421178177	1.429125036290492	0.4608468699324418	2.031160670675535	1.214769385110172	0.5235211874753289	1.97157005885153	1.156648130698513	0.5676073331669726
415	13.8	2.245421956034743	1.186144399948831	0.2540936721174918	2.246251137366717	1.364134572106406	0.2640623791738093	2.23881967527174	1.506230749035407	0.2571560098654818	2.2163809903341	1.722145952022527	0.2464290494658549	2.229494859985559	1.68847724792461	0.2244165011617034	2.276970045443692	1.6892747438876	0.1058744322746818	2.475289521017145	1.641411487125361	-0.0702173423928715	2.574580053573907	1.868824141238107	-0.06057278041909741	2.63008782476148	1.931762242820817	-0.04778948952731078	2.554033848324658	1.963750429683353	-0.0852253867410465	2.576564039000925	1.981741750211257	-0.06156590180688867	2.209002189813327	1.683998465869913	0.2640854133984312	2.146591532415135	1.668052914895037	0.3546128181192874	2.075370577479998	1.438456092235154	0.4732284985678514	2.112395515535404	1.234596141740936	0.5340718277079379	2.063565467149361	1.168334492759798	0.5728594257184358
416	13.833333	2.248938118145558	1.186147065131774	0.2551222963953544	2.250041708238323	1.364138073122771	0.2644401447207127	2.243022397524703	1.506234616584623	0.2573407168543104	2.221958983440787	1.722150712207374	0.2470738202860874	2.233440772280736	1.688492523042511	0.2255220148583278	2.274125633738998	1.688674201239505	0.1047651476054782	2.472129923507261	1.639995078321605	-0.06515143160705207	2.578896644014931	1.87081918162315	-0.03358278092392759	2.633224990296038	1.93447596734987	-0.01464437888432228	2.562295350822552	1.968983490738375	-0.05404778367608966	2.576926038674153	1.981686270917766	-0.02909172029104137	2.215951305650905	1.683991966768197	0.264359764822425	2.162263532679434	1.668044834371242	0.3521432786009643	2.119358538641777	1.450270964909537	0.4810267474126573	2.197856483510082	1.263234378491485	0.5338983580147499	2.162660443879965	1.190555493197965	0.5642075276707752
417	13.866667	2.252593137772491	1.186149730344867	0.2562144653769716	2.253942129859086	1.364141574193506	0.2648337087690675	2.247326227334875	1.506238484198336	0.2575319011086261	2.227661659256435	1.722155472493504	0.2477446340852859	2.237476790224557	1.688507798539504	0.2266985003069311	2.270969837040024	1.688049442697156	0.1039751035091967	2.467163054655722	1.637856446383082	-0.05949846853973901	2.580925753543077	1.870761325480364	-0.005338653066759477	2.633786094571177	1.934620651224697	0.02148967038452033	2.568731128292429	1.972043548670142	-0.01902656089328757	2.576200977392682	1.978874964668735	0.00627964635617995	2.223072453939275	1.683985467427125	0.2646315784822486	2.178826509603099	1.668036732749907	0.3491123863845562	2.165342898911321	1.464460493305129	0.4827402101274057	2.281526295567756	1.300793273083342	0.5215789867356654	2.262097498786227	1.224754666526594	0.5408584149330329
418	13.9	2.256384235101907	1.186152395428951	0.2573707431143834	2.25794741824773	1.364145075109222	0.2652434301102763	2.251724712111757	1.50624235164503	0.2577299646557837	2.233481065143642	1.722160232595273	0.2484429065267218	2.241598682408826	1.688523073499316	0.2279490144271625	2.26753999336724	1.687400526741201	0.1036423655780584	2.460246387519696	1.634892337614844	-0.05320604845786928	2.580246906301788	1.868033478464302	0.02221600072037085	2.631413040052052	1.931433232419581	0.05809275613111078	2.573009426952663	1.972063815069072	0.01759036926295528	2.574189340766719	1.972729203732502	0.04224967995969918	2.230352911933672	1.68397896823665	0.2649011503647754	2.196209163242203	1.668028610670614	0.3455043445975407	2.21190770346178	1.480696880444967	0.4770781250889432	2.356666707411149	1.346138937150261	0.4969744002010242	2.353243635958983	1.270457692224778	0.5037447671699258
419	13.933333	2.260307919810877	1.186155060464729	0.2585916120346888	2.262052309002875	1.364148575975623	0.2656696738410078	2.256211307012111	1.506246219041294	0.2579353229669306	2.23941005520631	1.722164992655506	0.2491703767366751	2.24580290384112	1.688538348380531	0.2292770032986322	2.263886328165964	1.686727434005477	0.1039138891198071	2.451275921225808	1.631011155290766	-0.04630690855981568	2.576449370997293	1.8620791629276	0.04638143115272294	2.625765019467093	1.92431154007428	0.09128725157714293	2.574553841041127	1.968158443629579	0.05213042532172259	2.570512146715084	1.962819091691243	0.0752814414989625	2.237780301667565	1.683972469001839	0.2651688429623653	2.214332531413366	1.668020468016474	0.3413181156360612	2.257578903911506	1.498475112493009	0.4632401941779525	2.417292407574325	1.396973776843431	0.4612576886504564	2.426912183483741	1.325256878303848	0.455576826196335
420	13.966667	2.264359418093097	1.186157725532762	0.2598773714120052	2.266250783224296	1.364152076898281	0.2661127791267405	2.260778899474703	1.506250086503597	0.2581483916582478	2.245441692161158	1.72216975281693	0.2499290584265785	2.250086146182047	1.688553623641548	0.2306861914116909	2.260069733513501	1.686030058830827	0.1049418497045465	2.440193357971953	1.626137871913612	-0.03891082799708633	2.56915947732811	1.852406556592211	0.063945802491331	2.616592329936767	1.912818965907492	0.1159962744011436	2.57251893177824	1.959653844314703	0.07955077737463276	2.564704058442927	1.948855115982453	0.1007722066114909	2.24534185898881	1.683965969527664	0.2654350639743828	2.233112989800921	1.668012304634712	0.3365715241270363	2.301318837512361	1.517338253423023	0.4413376028501645	2.459724716267415	1.451215704694286	0.416680916839053	2.476254492147968	1.38672697010326	0.4001296911040578
421	14	2.268532309401866	1.186160390473615	0.2612280808053096	2.270535761974684	1.36415557766754	0.2665730342640205	2.265419547272758	1.506253953800208	0.2583695809827776	2.251568797652194	1.72217451279375	0.2507212543366717	2.254444980064719	1.688568898365797	0.2321805778963464	2.256160849195479	1.685308276799849	0.1068866691067207	2.426996814920266	1.620223587429569	-0.0311468548057766	2.558074066882415	1.838629034045678	0.07165260075676883	2.603836781348482	1.896712973607489	0.126575701064344	2.56606582918423	1.946261250224739	0.09411084266828516	2.55639386185252	1.930754651280058	0.1136891769435802	2.253023997313578	1.683959470203918	0.2657002563324691	2.252468827134491	1.668004121082081	0.3313075266354238	2.342846445415436	1.537023260707596	0.412480405742411	2.482624151001354	1.508305262105162	0.3656880974965027	2.497668851688704	1.454609014814741	0.3403881597349319
422	14.033333	2.272819010327554	1.186163055367712	0.2626437896498493	2.274899522407766	1.36415907838884	0.2670507484480567	2.270124955876638	1.506257821047492	0.2585993263764339	2.257784318547104	1.722179272728628	0.2515495882500043	2.258876214290452	1.688584173011544	0.2337645041052974	2.252238250777509	1.684561924011993	0.1099123411770181	2.411769554785238	1.613260650636564	-0.02299361175033735	2.542961896764922	1.820594829748544	0.06726778665888326	2.587518945660808	1.876117741083918	0.1188044265482181	2.554481520138141	1.928257206840168	0.09111058281240378	2.545274794378122	1.908774547437622	0.1101338421384006	2.260812568683483	1.683952970835506	0.2659649338397175	2.27231233671741	1.667995917207384	0.3255923808036735	2.382493896055009	1.55717362512455	0.3781144622087099	2.488083625307809	1.567332153330396	0.310327251312231	2.492755282082538	1.527462680467602	0.2779779917268856
423	14.066667	2.277210286284294	1.186165720295477	0.2641244167713827	2.279333247921848	1.364162579167621	0.2675462049500383	2.274886042041004	1.506261688361825	0.258838060901308	2.264080424073028	1.722184032764258	0.2524168257338133	2.263376330566163	1.688599448037109	0.235442337001946	2.248388881654521	1.683790874145122	0.1141822785242566	2.394702656103322	1.605286710754995	-0.01405196171451131	2.523657484037475	1.798341752522996	0.05107257428238695	2.567586626574204	1.851350913633223	0.09233258350759935	2.537311983300606	1.906074198132375	0.06934987388664306	2.53099317758234	1.883220710260418	0.08958822115960639	2.268691662208079	1.683946471227367	0.2662296430463322	2.292536544999447	1.667987692881236	0.3195142290938951	2.420716109622025	1.577125450229768	0.339957347826786	2.480929944133713	1.625511583116113	0.252906044940963	2.468414056061884	1.600577887111251	0.2148279253914765
424	14.1	2.281694908612732	1.186168385097504	0.2656696186967428	2.283826718125893	1.364166079794286	0.2680596094164216	2.279692608559475	1.506265555511571	0.2590861870498513	2.270447566024532	1.722188792614989	0.2533257034052191	2.267940912212587	1.68861472252616	0.237218152376684	2.244709880451147	1.68299516988611	0.1198563821371464	2.376106488947127	1.596379957756291	-0.003305651094920817	2.500182114198637	1.77189606387757	0.02734317397948645	2.543894704909572	1.822413236071698	0.05370675420422445	2.514773221053219	1.879493801174161	0.03502715279743986	2.512915986846235	1.853957756023825	0.05767560903096189	2.27664238916462	1.683939971769445	0.2664949292491212	2.312998426618484	1.667979448747635	0.3131824920206143	2.457823457762832	1.595939767443576	0.3003582179970146	2.468082561236296	1.678613271262385	0.1979508487000447	2.436027019008126	1.667696373104024	0.1564553605984643
425	14.133333	2.28626039027574	1.186171049854387	0.2672791741452999	2.288369112834077	1.364169580374469	0.268591210384963	2.284534135372621	1.506269422613335	0.2593441412341265	2.276874989474766	1.722193552423756	0.2542792435538895	2.272564948088602	1.688629996937445	0.239096268005849	2.241295330861284	1.68217503696833	0.1270892934586786	2.356385393768779	1.586653238294303	0.01071820444682705	2.472735841147581	1.741226034721959	0.004022844525404819	2.51627972787874	1.788908738846289	0.01612305295269627	2.487759247857202	1.847695095868158	0.001366885941099353	2.490299408587367	1.820465997329315	0.02635059091405466	2.284643806521303	1.683933472266926	0.266761408093095	2.333523635309773	1.667971184819467	0.3067325921296526	2.494339836226223	1.612779902598146	0.2627455056502371	2.457842163727529	1.723420139571888	0.1514588993852958	2.408479061178237	1.72452434290636	0.1097564675925984
426	14.166667	2.290893114926269	1.186173714646967	0.2689525647676043	2.292949111905866	1.364173081014071	0.2691411666467736	2.289399813398136	1.50627328978402	0.2596122988876808	2.283350664679455	1.7221983123338	0.2552800663481053	2.277242615160426	1.688645271730253	0.2410800227976683	2.238228453731837	1.681330988642114	0.1359829740049134	2.335991674711297	1.576248738410106	0.02940402829920707	2.44171577412449	1.70629869323159	-0.01080638607603406	2.484897704997904	1.750222731854782	-0.007600300819072451	2.457765795633963	1.809566325261504	-0.01901922486990498	2.463231796840147	1.781984400242542	0.007583145082510715	2.292673315898851	1.683926972525287	0.2670296603353439	2.353914202166272	1.667962901255896	0.3003057222874765	2.530957614219527	1.627113618853509	0.2310245433505264	2.457941342690723	1.758871023051513	0.1196244031980619	2.397419846992912	1.769465967169476	0.08110417001684717
427	14.2	2.29557936102892	1.186176379316688	0.2706875961642043	2.29755549172368	1.3641765815044	0.269709143554567	2.294279017438393	1.506277156792972	0.2598906770830284	2.289861965928772	1.722203072060453	0.2563281918069617	2.281967541995301	1.688660545990036	0.2431679891322239	2.23557812747445	1.680463964030841	0.1464673106561848	2.315323078518044	1.565353630321922	0.05320763129539369	2.407443345462974	1.667356312762801	-0.01370740353970686	2.44994396506167	1.706080633266827	-0.0135246038191166	2.425270074360395	1.76414606040244	-0.02253966402282674	2.432305055548855	1.738076382472093	0.005017488236879929	2.300708151463296	1.683920472935457	0.2672999249863889	2.373968452545882	1.667954599126948	0.2939736193588083	2.567716140136499	1.638841170187269	0.2064207066495587	2.470984750566367	1.786444233990537	0.1029430606582749	2.406294073847787	1.804619289904179	0.07093994753925657
428	14.233333	2.300306280660073	1.186179043945206	0.2724806841485422	2.302177894486728	1.36418008195222	0.2702944064925926	2.299161999748652	1.506281023758008	0.2601789815964609	2.296396990788041	1.722207831747859	0.2574212739311188	2.286733666504711	1.688675820177742	0.2453544929392071	2.233397200185805	1.679575197980794	0.1583248247639951	2.294708750444562	1.554185611849362	0.08174553020371655	2.370080304500901	1.624991248041358	-0.005518458307298336	2.411324268659432	1.656840545809058	-0.005329302845695652	2.389044566573589	1.710972881599741	-0.01369415335963192	2.397605509808755	1.68884438611803	0.0150597547254774	2.308727056535895	1.683913973303848	0.2675721478578294	2.393492653288512	1.667946278890815	0.2877331377781416	2.603854659147067	1.648222482066662	0.1874401744058019	2.4943015737995	1.809404401182045	0.0967577520598317	2.430282381173704	1.83465909096414	0.07482368591592278
429	14.266667	2.30506064397518	1.186181708614241	0.2743279946881107	2.306805811835258	1.36418358246437	0.2708961255537628	2.304038780327068	1.506284890797031	0.260476851113815	2.302942778147982	1.722212591540241	0.2585567143885674	2.291533975710996	1.688691094754429	0.2476332283742581	2.231713284301274	1.678666098796449	0.1713138080951621	2.274475941758052	1.542969052328209	0.1144081882074062	2.329990933914579	1.580126209527428	0.01293637826438587	2.369026673240664	1.603571370956537	0.01396008652408706	2.347539831406292	1.650648993266169	0.003274033919911147	2.359051688779244	1.634996252938288	0.0349980845282317	2.316707967167696	1.683907473436968	0.2678462480801724	2.412301631604777	1.667937941031143	0.2815754138979675	2.638525643129651	1.655313084128016	0.1724908160012934	2.524192788897007	1.830172352933019	0.09689376607486314	2.462991304069881	1.862880056329259	0.08860919317801687
430	14.3	2.309828414518316	1.186184373165706	0.2762256105553415	2.311428271636819	1.364187082832652	0.2715134084278938	2.308898822812143	1.506288757679931	0.2607838948061315	2.309484928769429	1.722217351153459	0.2597320605955679	2.296360173669025	1.68870636880645	0.2499979237053489	2.230532722284017	1.677738231866525	0.1851860888369248	2.254994197310043	1.531925401222742	0.1504761196348645	2.288106416151244	1.53407576529113	0.04194145585476015	2.323779934472176	1.5481649734137	0.04415372450240995	2.300337731434576	1.585204313475968	0.02773104352885979	2.317223971364927	1.57805270935564	0.06491234207314985	2.324627643163111	1.683900973726334	0.268122160184573	2.430223191026606	1.667929586814892	0.2755036126141256	2.670906889379306	1.659822480176509	0.1606701343956652	2.557834674855149	1.848035026450645	0.1002189555482324	2.499978112271064	1.887686879802676	0.1078896485877753
431	14.333333	2.314596201989499	1.18618703768142	0.2781698642435165	2.31603514715701	1.364190583163986	0.2721454077344058	2.313732466278255	1.506292624524706	0.2610997435639776	2.316009891845805	1.722222110731851	0.2609451635422322	2.301204245180663	1.688721642795017	0.2524426934642934	2.229851386647732	1.676793164065463	0.1996806610323903	2.236679061254325	1.521261797610022	0.1890389483860903	2.246173202612865	1.488502655320809	0.08247409148215099	2.277509129345947	1.493284543743318	0.08738662570097172	2.24907892922459	1.518091307546342	0.06251351622508798	2.274037973288092	1.520357704424998	0.1070418701773199	2.332464649232099	1.683894473978603	0.2683998763304057	2.447113287763127	1.667921216813157	0.2695304639028658	2.700203744386754	1.661209278521844	0.1516535398956635	2.593709014172422	1.859644338705209	0.1037098050455166	2.539246337066536	1.903234432305117	0.1266125787530207
432	14.366667	2.319351294918418	1.186189702243361	0.2801571300544002	2.320617006114344	1.364194083565446	0.2727912633897112	2.318530797045694	1.50629649144953	0.2614240207048762	2.322504823482989	1.722226870419943	0.2621941119163189	2.306058284749665	1.688736917181671	0.2549619811503411	2.229651773243144	1.675832513391777	0.2145461670243132	2.219903728462815	1.511157117405462	0.2290163008308626	2.206337120461034	1.445104345601171	0.1348243222771247	2.233069357628683	1.441759246517474	0.1456748822219169	2.197026818143728	1.453191617957651	0.1115325009925531	2.232346955756827	1.464587999921494	0.1638279074027936	2.340199374198522	1.683887974000629	0.2686794175643786	2.46285781656796	1.667912831664699	0.2636766710453542	2.725804637624459	1.659139666782986	0.1449483566330563	2.630844624919793	1.862257674778104	0.1043393459180451	2.58007996595897	1.90550018240002	0.1389990053416171
433	14.4	2.324081377077392	1.186192366693855	0.2821836467123757	2.325164740942882	1.364197583829237	0.2734500468871622	2.323285286574316	1.50630035822473	0.2617563099697498	2.328957153404415	1.722231629934088	0.2634771206768078	2.310914144665899	1.688752191053617	0.2575504037782899	2.229901496665426	1.674858005142674	0.2295557017140089	2.204901097675917	1.501757004287836	0.2693991279733655	2.170399376915416	1.405409027778175	0.1983244678102206	2.193144515665507	1.396001360137921	0.2196734677645353	2.147611490150465	1.394060699849667	0.1778777304963398	2.194901093496723	1.413352582066789	0.2364014982326051	2.347813571138518	1.683881474184448	0.2689608030692616	2.477369543473666	1.667904432818632	0.2579692014526623	2.747257887062063	1.653648057748227	0.1397543968052377	2.66806832828837	1.854636007378295	0.09978366679420847	2.621615462592891	1.893425330584294	0.1408236336143545
434	14.433333	2.328775609696704	1.186195031115144	0.2842458985227627	2.329670571764733	1.364201084062708	0.2741208858401832	2.327988897698627	1.506304224968775	0.2620962126581766	2.335356155821986	1.722236389419147	0.26479267713293	2.315764589984446	1.688767464872977	0.2602031157010925	2.230557250235274	1.673871245599347	0.2445118489628312	2.191770269190711	1.493171145865497	0.3094028429264934	2.139501253498719	1.370675323270434	0.2712453756045904	2.159650596965783	1.357850128429553	0.3075110788282474	2.103778077542739	1.343623000488613	0.2614464399995912	2.163658798486131	1.368928912259458	0.3232123168325468	2.355292279489343	1.683874974337271	0.2692440889958328	2.490592474059987	1.667896021008498	0.2524380909374552	2.764318327141904	1.645175142150554	0.1351356461258015	2.703824095839404	1.837161245409177	0.08889947600576462	2.662365787160588	1.868273826076104	0.1301989935319711
435	14.466667	2.333424817301584	1.186197695589548	0.28634051158818	2.33412812373177	1.364204584373292	0.2748029321151699	2.332636170284816	1.506308091800214	0.2624433333732261	2.34169299060753	1.722241149020092	0.2661394357282804	2.320603321275667	1.688782739102048	0.2629156386542984	2.231572094818864	1.672873781538884	0.2592427867363707	2.180524177921033	1.485467926944881	0.3482411869935017	2.114238176690603	1.341714144315552	0.3497982593181602	2.133568297867202	1.328256944287445	0.4035973115239804	2.067839398494778	1.303488772772333	0.3570276590137679	2.139720454534634	1.332783054613691	0.4190533860382393	2.362623991746211	1.683868474266426	0.2695293446671521	2.50250551028125	1.667887596988084	0.2471195361864064	2.77708835061541	1.634495792760017	0.1304207886582141	2.736559348052856	1.811657249160161	0.07235938399683962	2.700599586640102	1.833159631724841	0.1084127145413635
436	14.5	2.338021419626824	1.186200359959599	0.2884640911088512	2.338532330917238	1.364208084553415	0.2754953031076763	2.337223069684529	1.506311958489591	0.2627972503994134	2.34796028908878	1.722245908453576	0.2675160190003895	2.325424694551423	1.688798012828491	0.2656834820783764	2.232898889105225	1.671867142584753	0.2735895797720568	2.171112200904141	1.478674146957293	0.3850231615499679	2.094791558546938	1.31884913217434	0.4280777694107506	2.115060464957843	1.307316745850553	0.4988077233001679	2.041411762716582	1.274058709841096	0.4545525766131044	2.12329884715485	1.305537429647858	0.5151531803671542	2.369800199313101	1.683861974364286	0.2698166199485816	2.513120554968564	1.667879162274164	0.2420559628863272	2.786027160472731	1.622546444662242	0.1255683878440126	2.764616234532578	1.780819481333435	0.05306438559508907	2.733938631534722	1.792437943824369	0.08016938967729891
437	14.533333	2.342560421356748	1.186203024307524	0.2906136454938075	2.342880202880722	1.364211584710421	0.2761972143612247	2.341747595344599	1.50631582515534	0.2631575815929255	2.354153084255242	1.722250667864523	0.2689212264014522	2.330224492539823	1.688813286514422	0.2685026673226161	2.234490880185521	1.670852603859091	0.2874256758392299	2.163422807991119	1.472778576755886	0.4190197049307116	2.080816244536521	1.301852748619912	0.500862055040488	2.103377356952102	1.294270886425532	0.5855748271054896	2.024479629865447	1.254543365442145	0.5450867504998937	2.113546889943486	1.286756678413666	0.603725856843438	2.376816285619757	1.683855474438163	0.2701059874097194	2.522477037010741	1.667870717603238	0.2372882531593808	2.791784602009674	1.610211390513011	0.1211051024791455	2.786573402294314	1.74751395203683	0.03473460446730724	2.760403244024215	1.750653863336397	0.05146583256205223
438	14.566667	2.347038834946216	1.186205688715378	0.2927864284662007	2.347170233692325	1.364215084951491	0.2769079171421793	2.346209100735105	1.506319691915722	0.2635239421478477	2.360268019644561	1.72225542739773	0.2703538135048312	2.334999366476125	1.688828560621677	0.2713693413686034	2.236301239135064	1.669831265163553	0.3006513067989982	2.15729026732736	1.467739154921104	0.4496723329641722	2.071459486344655	1.290087978311781	0.5644100525921043	2.097025362349278	1.287794989989358	0.6589971633945497	2.015373321068512	1.243354559719184	0.6227572726591061	2.108819006249713	1.275254248718604	0.6794284224090722	2.383670440298472	1.683848974295244	0.2703975007672303	2.530634567212887	1.667862263676468	0.2328512781696544	2.795101571451896	1.598241988318158	0.1179509112712186	2.801653959471216	1.714294559543809	0.0209565160286616	2.778832485049774	1.711539088725893	0.02806545910539487
439	14.6	2.351455140259433	1.186208353025259	0.2949797525119225	2.351401956617254	1.364218585068627	0.2776266372060712	2.350607833282144	1.506323558540815	0.2638959139699571	2.36630271187683	1.722260186769517	0.2718123218271079	2.339746384453039	1.688843834237181	0.2742794688889708	2.238284462003871	1.668804136643531	0.3131873669782834	2.152519120694766	1.463491041647009	0.4766074121219552	2.065602761388812	1.282685033491592	0.6165443781651165	2.094194221030416	1.2863093217776	0.716723321878311	2.011532147552745	1.23855411956148	0.6846797157012355	2.107146566838331	1.269475898450483	0.7394385113109599	2.390362844128511	1.683842474327592	0.2706911636859249	2.53766838096568	1.667853801913726	0.2287740348276915	2.796739391863713	1.587223909389284	0.1172255575187267	2.80997407908218	1.683067110877801	0.0147101012224196	2.789204710031137	1.677644381798133	0.01458659584537328
440	14.633333	2.355809875374412	1.186211017318911	0.2971913611839165	2.355576550346093	1.364222085168718	0.2783526998304418	2.354945543675383	1.506327425148558	0.2642731084024233	2.372256744154348	1.722264946124469	0.2732952997369973	2.344463854029107	1.688859107822315	0.2772293093791148	2.240398652487988	1.667771976814298	0.3249793875828892	2.148907323127319	1.459954871206351	0.4996712099019426	2.062099077999517	1.278692389858125	0.6566074422639226	2.093141865913722	1.288217149293263	0.7586753209744829	2.010271281002525	1.23822638498633	0.7303569924396187	2.106639649528758	1.267819384450167	0.7833112398603294	2.396896611312608	1.683835974342174	0.2709869752642608	2.54366573800661	1.667845332931319	0.2250766390718968	2.797436043261876	1.577594693843436	0.1198529203877613	2.812531694261484	1.654936435987796	0.01782976532430549	2.792521035992792	1.65022437723675	0.01372147193816014
441	14.666667	2.360104879961062	1.186213681677984	0.2994191798985844	2.359696191263654	1.364225585358572	0.2790854560140402	2.359224841613188	1.506331291856809	0.2646551295222483	2.378131021164822	1.722269705607134	0.2748011565062523	2.34915085838812	1.688874381838389	0.2802151331840207	2.242607142352292	1.666735432870556	0.3359965018885714	2.146265586106174	1.457046296398824	0.518914530805446	2.059946924870216	1.277195672204787	0.6851573617071128	2.092533921247452	1.292105421941723	0.7863112598105449	2.009476288507619	1.240643013885557	0.7610682627596854	2.1058515996802	1.268813440160942	0.8123525680437338	2.403276876180182	1.683829474145914	0.2712848996930841	2.548720314012573	1.667836857310125	0.2217689652478178	2.797831439407649	1.569663724433204	0.1262334935640474	2.810929692861882	1.630466447126125	0.03070642735702682	2.790386619177396	1.62954773810693	0.02612526980043624
442	14.7	2.36434283027927	1.18621634594427	0.3016610859206913	2.363763541091591	1.364229085429922	0.2798242062836015	2.36344861644381	1.506335158435362	0.2650415337703567	2.383927128058214	1.722274464933687	0.2763279792282719	2.353806788224491	1.688889655372035	0.2832328700029419	2.244879304223704	1.665695171115246	0.3462269333089439	2.14443189460002	1.454683303520251	0.5345527481580495	2.058420278193817	1.277402009941399	0.7035955844045134	2.091641493670593	1.296865113153673	0.8019636328319594	2.007994948539172	1.244380474171709	0.7793636423095091	2.103978848824985	1.271262957157122	0.8289917979916294	2.409509932693342	1.683822974130694	0.2715848325885121	2.552926969308974	1.667828376353233	0.2188484762768704	2.798401016729815	1.563620170194402	0.1360496758625709	2.806863267408013	1.610048369740146	0.05202430732694027	2.784552303880963	1.61535368371261	0.05013275032034789
[truncated: 15 more rows]
[truncated: 48 more columns]
