# Supplementary material for: Simulation of Human Movement in Zero Gravity
Source: Sensors (Basel). 2024 Mar 9;24(6):1770. doi: 10.3390/s24061770 (PMC10976247; doi:10.3390/s24061770)
Supplement: Supplementary file 1 [file sensors-24-01770-s001.zip › supplementary/motion_data/5 GodanArms/motion1_raw.trc]

PathFileType	4	(X/Y/Z)	sample.trc
DataRate	CameraRate	NumFrames	NumMarkers	Units	OrigDataRate	OrigDataStartFrame	OrigNumFrames
0.033333333333333333	0.033333333333333333	457	32	m	0.033333333333333333	1	457
Frame#	Time	PELVIS			SPINE_NAVEL			SPINE_CHEST			NECK			CLAVICLE_LEFT			SHOULDER_LEFT			ELBOW_LEFT			WRIST_LEFT			HAND_LEFT			HANDTIP_LEFT			THUMB_LEFT			CLAVICLE_RIGHT			SHOULDER_RIGHT			ELBOW_RIGHT			WRIST_RIGHT			HAND_RIGHT
		X1	Y1	Z1	X2	Y2	Z2	X3	Y3	Z3	X4	Y4	Z4	X5	Y5	Z5	X6	Y6	Z6	X7	Y7	Z7	X8	Y8	Z8	X9	Y9	Z9	X10	Y10	Z10	X11	Y11	Z11	X12	Y12	Z12	X13	Y13	Z13	X14	Y14	Z14	X15	Y15	Z15	X16	Y16	Z16
1	0	2.21262939453125	1.195498458862305	0.2884414978027344	2.2009990234375	1.370395416259766	0.2916672973632812	2.201863525390625	1.509864929199219	0.3054762268066406	2.207885986328125	1.722588195800781	0.3205489196777344	2.18377197265625	1.68670703125	0.3417845458984375	2.078861083984375	1.640910583496094	0.42320556640625	2.0721669921875	1.372516448974609	0.4639504089355469	2.006822387695312	1.177470764160156	0.3658033752441406	2.03436474609375	1.08694987487793	0.3668145446777344	2.095943603515625	1.02064552116394	0.3112608337402344	2.067933349609375	1.064234260559082	0.3107155456542969	2.2313623046875	1.688023620605469	0.2958866577148437	2.313204345703125	1.657438232421875	0.2006659545898437	2.450654052734375	1.418099151611328	0.1811402587890625	2.3498466796875	1.219378936767578	0.1209973678588867	2.27802392578125	1.174182571411133	0.06461524963378906
2	0.03333300000000072	2.21203955078125	1.195159164428711	0.2878039245605469	2.19927685546875	1.370578887939453	0.2917896423339844	2.19903369140625	1.510529052734375	0.3057635498046875	2.20779248046875	1.723879577636719	0.3212457275390625	2.183396728515625	1.688118957519531	0.3427452697753906	2.078401611328125	1.644371459960937	0.4260157775878906	2.0729267578125	1.374915985107422	0.4663012390136719	2.00395849609375	1.181214294433594	0.3661310424804687	2.033608642578125	1.091049209594727	0.36335009765625	2.088679931640625	1.017621398925781	0.3092274169921875	2.044508178710938	1.059942840576172	0.3028969116210937	2.230666259765625	1.688967224121094	0.2961746215820312	2.310900390625	1.656999450683594	0.199434814453125	2.448828369140625	1.416927886962891	0.1785303802490234	2.35580419921875	1.214361343383789	0.115625	2.28148828125	1.169116317749023	0.06192949676513672
3	0.0666670000000007	2.2134736328125	1.195043838500977	0.2877698669433594	2.199080810546875	1.370855377197266	0.2913697509765625	2.1977001953125	1.511198272705078	0.3054315795898437	2.2072138671875	1.72519921875	0.3200247497558594	2.182822021484375	1.689492065429687	0.3419279479980469	2.0778330078125	1.646973876953125	0.4265225219726563	2.075214111328125	1.376730987548828	0.4671482238769532	2.003200073242188	1.184085968017578	0.36558349609375	2.031715576171875	1.093512619018555	0.3583667907714844	2.090740234375	1.018404640197754	0.3104679565429688	2.043439575195312	1.062747650146484	0.3015789794921875	2.22985009765625	1.690020263671875	0.2948377075195313	2.30811474609375	1.656755859375	0.1964333648681641	2.447068115234375	1.416142333984375	0.1780394439697266	2.370504638671875	1.20623974609375	0.114534553527832	2.28747705078125	1.169657211303711	0.06676644134521484
4	0.1000000000000005	2.21381982421875	1.19293879699707	0.2873660278320312	2.197604248046875	1.368563659667969	0.2909264831542969	2.193997802734375	1.508931884765625	0.3040818481445313	2.206586181640625	1.722738647460937	0.3186798706054688	2.1818173828125	1.687375	0.34069970703125	2.07820947265625	1.647388549804687	0.4281453552246094	2.07757373046875	1.376851715087891	0.46653369140625	2.001163452148437	1.187186264038086	0.3626832275390625	2.031255249023438	1.097601356506348	0.3510711975097656	2.095681640625	1.024972290039063	0.3064622802734375	2.043290893554687	1.066046501159668	0.3023388977050781	2.228588623046875	1.687260375976563	0.2933668518066406	2.307074951171875	1.653250854492188	0.1954227752685547	2.442945556640625	1.411064697265625	0.1753935394287109	2.378049560546875	1.198935562133789	0.1066460189819336	2.285936279296875	1.169617568969727	0.07250121307373047
5	0.1333330000000004	2.214164794921875	1.192200210571289	0.288565185546875	2.198330078125	1.368063842773438	0.290650634765625	2.1947705078125	1.508706085205078	0.3023511047363281	2.20851708984375	1.722435485839844	0.3199450378417969	2.183375	1.6868876953125	0.3413452758789062	2.078427001953125	1.649300231933594	0.4284891357421875	2.07747607421875	1.378468017578125	0.4667689514160156	2.002652221679687	1.188392150878906	0.3620020751953125	2.027647216796875	1.099986915588379	0.3366243286132812	2.109401611328125	1.032814674377441	0.3210345153808594	2.047370727539063	1.073475799560547	0.2988304443359375	2.23050048828125	1.687137878417969	0.2942694091796875	2.310677978515625	1.656834899902344	0.1963023223876953	2.43350439453125	1.408193237304687	0.1686432952880859	2.385949951171875	1.192751708984375	0.09536407470703125	2.287610595703125	1.165337982177734	0.08489893341064453
6	0.1666670000000003	2.214660400390625	1.191465530395508	0.2883677673339844	2.1979033203125	1.367867950439453	0.2899165649414063	2.194057861328125	1.508956024169922	0.3021005554199219	2.20853759765625	1.723453491210937	0.3189115905761719	2.18309423828125	1.687961547851562	0.34043212890625	2.078837158203125	1.653628295898438	0.4305017700195313	2.0787001953125	1.381025238037109	0.4625442810058594	2.0043564453125	1.186225952148438	0.3645745849609375	2.023452758789062	1.102100898742676	0.3232700805664063	2.0935751953125	1.020972772598267	0.3188018188476562	2.0379921875	1.071596519470215	0.3024000854492188	2.23057763671875	1.687847229003906	0.2933863525390625	2.31309765625	1.658951599121094	0.1963391571044922	2.42640576171875	1.404621826171875	0.1699869995117188	2.39336865234375	1.18600910949707	0.09554901123046874	2.292692138671875	1.167528900146484	0.08423685455322266
7	0.2000000000000002	2.21392822265625	1.191187866210937	0.2884500427246094	2.198209228515625	1.368090545654297	0.2897015380859375	2.19458349609375	1.509590393066406	0.3008644714355469	2.21170556640625	1.724263854980469	0.3191453247070313	2.18600439453125	1.688824035644531	0.3406948852539062	2.082176513671875	1.65430419921875	0.4316910705566406	2.080964599609375	1.381076995849609	0.4637187805175781	2.005446899414062	1.186395797729492	0.3651869506835937	2.022104248046875	1.102092712402344	0.3227050170898437	2.093885986328125	1.022075981140137	0.3187306213378907	2.0348837890625	1.071280113220215	0.3016036987304688	2.233145751953125	1.688519409179687	0.2930940246582031	2.314042724609375	1.657608581542969	0.1949098663330078	2.417902099609375	1.398976409912109	0.1650157012939453	2.39535400390625	1.176591094970703	0.09640943145751953	2.2939658203125	1.165650726318359	0.08047069549560547
8	0.233333	2.21435302734375	1.189874649047852	0.2871226196289062	2.19775390625	1.366488189697266	0.2889628601074219	2.1932685546875	1.507792114257812	0.3002358093261719	2.20985400390625	1.722196350097656	0.3192434692382812	2.184587890625	1.686609375	0.3409390869140625	2.0819619140625	1.652823974609375	0.4333100891113281	2.080515869140625	1.379574981689453	0.4623038024902344	2.003402709960938	1.185393112182617	0.3646434326171875	2.023401245117188	1.101646644592285	0.3227528991699219	2.095506103515625	1.022077724456787	0.3189682006835938	2.031882080078125	1.071659805297852	0.3013667297363281	2.2310546875	1.686686401367187	0.2927848815917969	2.310642822265625	1.656798278808594	0.1934204254150391	2.406712646484375	1.39595849609375	0.1598800048828125	2.392078857421875	1.172232711791992	0.09447052764892579	2.290968017578125	1.162543380737305	0.07681661224365234
9	0.266667	2.215100341796875	1.19014811706543	0.2870304870605469	2.197033203125	1.366897094726562	0.2890723571777344	2.191341064453125	1.508365142822266	0.3005620422363281	2.207080810546875	1.723299743652344	0.3181216430664062	2.18207763671875	1.687681335449219	0.3402388305664062	2.08057421875	1.652736511230469	0.4337579345703125	2.0815537109375	1.378922668457031	0.4615361022949219	2.002591552734375	1.185265655517578	0.3634503173828125	2.021724731445313	1.102688652038574	0.3185928955078125	2.093751220703125	1.022732906341553	0.3192545166015625	2.030880981445312	1.071301620483398	0.3003217163085937	2.2283115234375	1.687661865234375	0.2917149047851563	2.308047119140625	1.656794921875	0.1924959106445313	2.40599072265625	1.39613037109375	0.1593179626464844	2.3922001953125	1.171821640014648	0.09440484619140625	2.290870361328125	1.162546798706055	0.07683171844482421
10	0.3000000000000007	2.215256591796875	1.190333709716797	0.2868179626464843	2.19782373046875	1.367224914550781	0.2888641052246094	2.19259228515625	1.508780242919922	0.3002699584960937	2.21018310546875	1.723671325683594	0.3177769165039063	2.184913818359375	1.688251647949219	0.3399582214355469	2.082473388671875	1.653374572753906	0.4325714721679688	2.081546142578125	1.379625915527344	0.4621361999511719	2.003222412109375	1.185283782958984	0.3646561584472656	2.023057983398437	1.103105796813965	0.31928369140625	2.094448974609375	1.022516235351562	0.319384033203125	2.03185791015625	1.071975242614746	0.3007282409667969	2.231070068359375	1.687837036132813	0.2913213195800781	2.30980078125	1.65592138671875	0.1915572662353516	2.4087705078125	1.395585754394531	0.1578034362792969	2.392230224609375	1.171650283813477	0.09188072204589844	2.29062353515625	1.162553497314453	0.07559310150146484
11	0.3333330000000005	2.2153232421875	1.190343551635742	0.2868094482421875	2.197803466796875	1.367259613037109	0.2888717651367188	2.19250732421875	1.508838165283203	0.3002922058105469	2.20995263671875	1.723774597167969	0.3178897399902344	2.18471630859375	1.68831982421875	0.3400726013183594	2.0822978515625	1.65334228515625	0.4327138671875	2.081292236328125	1.37952001953125	0.4620753479003906	2.002833374023437	1.185303756713867	0.3643504638671875	2.022153198242187	1.10305509185791	0.3188456726074219	2.09316748046875	1.022106678009033	0.3185975036621094	2.029933227539062	1.0720498046875	0.3000327758789063	2.230855712890625	1.687960998535156	0.291402099609375	2.309623291015625	1.656199096679687	0.1915855255126953	2.409141357421875	1.39604736328125	0.1575886535644531	2.39325634765625	1.172049926757813	0.0915592269897461	2.2916611328125	1.162474243164062	0.07535335540771484
12	0.3666670000000005	2.215437744140625	1.19034651184082	0.2867979431152344	2.19788623046875	1.367236541748047	0.28885400390625	2.192566162109375	1.508796325683594	0.3002691345214843	2.209951904296875	1.723709594726563	0.3178678588867188	2.184751220703125	1.688248718261719	0.3400678100585938	2.082443359375	1.653257934570312	0.4327980651855469	2.081358642578125	1.379466552734375	0.4621141357421875	2.002719116210938	1.185361022949219	0.3643846435546875	2.021660522460937	1.103036651611328	0.3188836975097656	2.09266162109375	1.022094808578491	0.3187657470703125	2.027701904296875	1.072246604919434	0.2998545227050781	2.230840087890625	1.687910095214844	0.2913611755371094	2.309529296875	1.65625244140625	0.1914717559814453	2.40933984375	1.396290985107422	0.1571751556396484	2.393799560546875	1.172328521728516	0.09105165100097656	2.2922236328125	1.162397094726562	0.07502150726318359
13	0.4000000000000004	2.221715576171875	1.191044692993164	0.2893492431640625	2.20209375	1.367744537353516	0.2897774963378906	2.195897216796875	1.509383911132812	0.2998425598144531	2.210755859375	1.724562316894531	0.3167406311035156	2.186309814453125	1.688830444335938	0.3393556213378906	2.08539990234375	1.653413879394531	0.4334653930664062	2.07989404296875	1.379552978515625	0.4618519592285156	2.002204223632813	1.181025314331055	0.372561279296875	2.022109497070312	1.106893325805664	0.3149739074707031	2.089869384765625	1.023304670333862	0.3190202331542969	2.02173779296875	1.075141586303711	0.2989901123046875	2.23174755859375	1.688968139648438	0.29003173828125	2.30757470703125	1.657697998046875	0.1878183135986328	2.412478515625	1.399290405273438	0.1569438323974609	2.390810546875	1.175298782348633	0.09259245300292969	2.289043701171875	1.163829696655273	0.07891248321533204
14	0.4333330000000002	2.221705078125	1.190993896484375	0.2873663940429688	2.2031455078125	1.367841735839844	0.2879626159667969	2.19780224609375	1.509521606445313	0.2983215026855469	2.2125908203125	1.724841735839844	0.3139509887695313	2.187798828125	1.68927587890625	0.3364704284667969	2.085692138671875	1.653858337402344	0.4293214416503906	2.078255126953125	1.380378265380859	0.461225341796875	2.001404296875	1.181531036376953	0.3718070068359375	2.02384423828125	1.107080146789551	0.3155481262207031	2.09207080078125	1.023840576171875	0.3194902038574219	2.017460327148437	1.077808349609375	0.2979028625488281	2.233931396484375	1.689043884277344	0.2877788696289063	2.313859619140625	1.656730346679688	0.1890422668457031	2.413765869140625	1.396815582275391	0.1540387573242188	2.3863720703125	1.174793899536133	0.08504981994628906	2.28433935546875	1.162694366455078	0.07400019836425781
15	0.4666670000000002	2.221600830078125	1.191060501098633	0.2871691589355469	2.20240380859375	1.36774658203125	0.287361572265625	2.196410888671875	1.509370452880859	0.2970802612304688	2.212854736328125	1.724290832519531	0.3148304443359375	2.187797607421875	1.688715759277344	0.3369833068847656	2.085731201171875	1.653809509277344	0.4299563598632812	2.078828857421875	1.380428649902344	0.4615726928710938	2.0015341796875	1.181790710449219	0.3723877868652344	2.01946044921875	1.10745516204834	0.3144681091308594	2.088802734375	1.025251583099365	0.3190682373046875	2.01224560546875	1.078656433105469	0.2964464416503906	2.23391015625	1.688608337402344	0.2883212890625	2.313208740234375	1.656425537109375	0.1891272888183594	2.412485595703125	1.395845397949219	0.1587777099609375	2.391873046875	1.172666351318359	0.09160763549804687	2.290466064453125	1.162681442260742	0.07473035430908204
16	0.5	2.221583984375	1.191059158325195	0.2871832580566406	2.20238720703125	1.367752319335938	0.2874006652832031	2.19641162109375	1.509379913330078	0.2971564331054687	2.21286328125	1.724299987792969	0.3150076293945313	2.187814208984375	1.68871240234375	0.3371540222167969	2.0857900390625	1.653750671386719	0.4301610412597656	2.07895361328125	1.38034130859375	0.4616397705078125	2.001646728515625	1.181726959228516	0.3723892211914063	2.019566772460938	1.107458045959473	0.3143759460449219	2.08897998046875	1.025301210403442	0.3188407897949219	2.012433471679687	1.078616554260254	0.2963778686523437	2.23390869140625	1.688629272460938	0.2884708862304687	2.313148681640625	1.656512573242187	0.1892016754150391	2.41237841796875	1.395938903808594	0.1585421600341797	2.391629638671875	1.172826797485352	0.09115988159179687	2.290203369140625	1.16297151184082	0.0742979736328125
17	0.5333330000000007	2.22216357421875	1.191243911743164	0.2866690063476562	2.203181396484375	1.368148254394531	0.2866449584960937	2.197309814453125	1.50994741821289	0.2961452331542969	2.21396826171875	1.725137573242188	0.3132914428710937	2.18898046875	1.689591857910156	0.3356863098144531	2.087433349609375	1.654539978027344	0.4294079895019531	2.080454833984375	1.380883575439453	0.4612378540039063	2.002320068359375	1.182164733886719	0.3723125610351563	2.020840454101562	1.108150817871094	0.3139959716796875	2.091657958984375	1.027015478134155	0.3177635803222656	2.013696411132813	1.078433937072754	0.2972404174804688	2.234892333984375	1.689339294433594	0.2867347106933594	2.31361279296875	1.656843017578125	0.1869947509765625	2.412462158203125	1.395863830566406	0.155862060546875	2.39117333984375	1.172447677612305	0.08880221557617188	2.2893212890625	1.162458084106445	0.07405405426025391
18	0.5666670000000007	2.22215673828125	1.191244140625	0.2866712341308594	2.20317138671875	1.368147064208984	0.2866521911621094	2.19730615234375	1.509944732666016	0.2961654968261719	2.213986572265625	1.72512890625	0.3133497924804687	2.18899755859375	1.689581726074219	0.3357396545410156	2.087447265625	1.654526611328125	0.42945556640625	2.080401123046875	1.380865112304688	0.461213134765625	2.002200073242188	1.182210433959961	0.3722064514160156	2.020637084960938	1.108241760253906	0.3138069763183594	2.091416748046875	1.027068332672119	0.3174387512207031	2.01336767578125	1.078602256774902	0.2969834289550781	2.234905517578125	1.689333557128906	0.2867853393554687	2.313603759765625	1.656850280761719	0.1870247497558594	2.412382568359375	1.395859436035156	0.1557803955078125	2.390996337890625	1.172478988647461	0.08863748931884766	2.28914013671875	1.162565826416016	0.07386885833740234
19	0.6000000000000005	2.22215673828125	1.191243072509766	0.2866699829101563	2.20317138671875	1.368145721435547	0.2866506652832031	2.197306640625	1.509943176269531	0.2961640014648437	2.213989013671875	1.725126831054687	0.3133488159179688	2.188999267578125	1.689579956054688	0.3357383117675781	2.0874462890625	1.654525390625	0.4294512634277344	2.08039306640625	1.380863800048828	0.4612024536132813	2.002187744140625	1.182215469360351	0.372186279296875	2.02061962890625	1.108252914428711	0.3137777404785156	2.09139892578125	1.027078718185425	0.3173995361328125	2.013333984375	1.078624000549316	0.2969446411132812	2.23490771484375	1.689331481933594	0.2867845764160156	2.313605224609375	1.656847595214844	0.187024169921875	2.41237939453125	1.395855712890625	0.1557776794433594	2.3909892578125	1.172476547241211	0.08863311004638671	2.289133544921875	1.162562377929687	0.0738630142211914
20	0.6333330000000004	2.22216259765625	1.191240921020508	0.2866679382324219	2.20317529296875	1.368140991210937	0.2866485595703125	2.1973076171875	1.5099365234375	0.2961605529785156	2.213981201171875	1.725118041992188	0.3133428344726563	2.188992919921875	1.689570922851563	0.3357323913574219	2.087444091796875	1.654510498046875	0.4294446105957031	2.0804169921875	1.380851379394531	0.4611907958984375	2.00222802734375	1.18220100402832	0.3721726684570312	2.020670654296875	1.108252365112305	0.3137520751953125	2.0914677734375	1.027095392227173	0.3173674621582031	2.01333740234375	1.07864966583252	0.2969002685546875	2.234901123046875	1.68932373046875	0.2867793273925781	2.3136005859375	1.656843505859375	0.1870213775634766	2.412396484375	1.395863372802734	0.1557794189453125	2.3910361328125	1.172482528686523	0.08864181518554687	2.2891845703125	1.162550750732422	0.07386418914794922
21	0.6666670000000003	2.22216259765625	1.191240921020508	0.2866679382324219	2.20317529296875	1.368140991210937	0.2866485595703125	2.1973076171875	1.5099365234375	0.2961605529785156	2.213981201171875	1.725118041992188	0.3133428344726563	2.188992919921875	1.689570922851563	0.3357323913574219	2.087444091796875	1.654510498046875	0.4294446105957031	2.0804169921875	1.380851379394531	0.4611907958984375	2.00222802734375	1.18220100402832	0.3721726684570312	2.020670654296875	1.108252365112305	0.3137520751953125	2.0914677734375	1.027095392227173	0.3173674621582031	2.01333740234375	1.07864966583252	0.2969002685546875	2.234901123046875	1.68932373046875	0.2867793273925781	2.3136005859375	1.656843505859375	0.1870213775634766	2.412396484375	1.395863372802734	0.1557794189453125	2.3910361328125	1.172482528686523	0.08864181518554687	2.2891845703125	1.162550750732422	0.07386418914794922
22	0.7000000000000002	2.224324462890625	1.191297775268555	0.2848563232421875	2.20547412109375	1.368018188476563	0.2871499328613281	2.1981923828125	1.509592468261719	0.2968466796875	2.217362548828125	1.724275451660156	0.3149055480957031	2.192418701171875	1.688895446777344	0.3375010375976563	2.089955078125	1.655077453613281	0.4304534912109375	2.08093798828125	1.381333343505859	0.4583314208984375	2.0033896484375	1.181123901367187	0.3729212341308594	2.026515991210938	1.11174609375	0.3108332214355469	2.08930126953125	1.024576782226563	0.3177613830566406	2.009529052734375	1.08266423034668	0.29620751953125	2.237434814453125	1.688455749511719	0.2878187866210937	2.312428466796875	1.654350219726562	0.1859437866210938	2.4068955078125	1.393153076171875	0.1466831207275391	2.38865380859375	1.168807876586914	0.08273548889160157	2.28647509765625	1.158086654663086	0.07206211090087891
23	0.733333	2.225305908203125	1.192006423950195	0.2846923217773438	2.206607421875	1.368866149902344	0.2865984497070312	2.199040283203125	1.510567260742187	0.2955797729492188	2.216965087890625	1.72561376953125	0.3122574768066406	2.19207470703125	1.690232604980469	0.3349798278808594	2.08990771484375	1.656121948242188	0.4282961120605469	2.081945068359375	1.382320129394531	0.4576905517578125	2.00502490234375	1.181337783813477	0.3731169738769531	2.027684448242188	1.111764511108398	0.310977294921875	2.091099609375	1.024986059188843	0.3181806030273437	2.010643920898437	1.082523193359375	0.2966710205078125	2.23739013671875	1.689693115234375	0.2855107421875	2.3151708984375	1.655382446289063	0.1857038421630859	2.411303466796875	1.394012542724609	0.1505186920166016	2.39377392578125	1.169310317993164	0.0870596694946289	2.291726806640625	1.16081298828125	0.07300225067138671
24	0.766667	2.2259462890625	1.191040664672852	0.2845456848144531	2.206826904296875	1.36788623046875	0.2865808715820313	2.1993818359375	1.509590393066406	0.2960112915039063	2.217839599609375	1.724611572265625	0.3129403076171875	2.193296630859375	1.689192260742188	0.3359978942871094	2.09136083984375	1.655014465332031	0.4295813293457031	2.082310302734375	1.381062194824219	0.4576976928710937	2.004231201171875	1.180797424316406	0.3723729248046875	2.028503173828125	1.11080086517334	0.3112999267578125	2.091561279296875	1.023727945327759	0.3183727111816406	2.012217529296875	1.081709571838379	0.2962898559570312	2.237765625	1.68873193359375	0.2857496948242187	2.310682861328125	1.654127990722656	0.1824037170410156	2.406499267578125	1.392823852539062	0.1455052947998047	2.39428662109375	1.166612365722656	0.08613829803466796	2.291918701171875	1.161929138183594	0.07249409484863281
25	0.8000000000000007	2.227296875	1.191214981079102	0.2847345886230469	2.207875244140625	1.368029113769531	0.2860957946777344	2.2025810546875	1.5097021484375	0.2972327575683594	2.21671484375	1.725112915039062	0.313271728515625	2.1924970703125	1.689354553222656	0.33614599609375	2.091130615234375	1.655454345703125	0.4304401245117188	2.083104736328125	1.381527465820312	0.4590361328125	2.004937133789062	1.182194412231445	0.3716531066894531	2.031731079101562	1.110855117797852	0.3132507934570313	2.0935859375	1.022759399414062	0.3177806091308594	2.016645874023438	1.081606872558594	0.2978370971679687	2.237726806640625	1.689479248046875	0.286582275390625	2.31359716796875	1.654838928222656	0.1854017944335938	2.398197509765625	1.39005322265625	0.1460422058105469	2.38792431640625	1.163759552001953	0.08664656829833985	2.285911376953125	1.159971893310547	0.070345458984375
26	0.8333330000000005	2.228280517578125	1.191435333251953	0.2846178588867188	2.20856689453125	1.367970886230469	0.2863109436035156	2.20281884765625	1.509442687988281	0.2973121032714844	2.217437255859375	1.724317932128906	0.3159232482910156	2.1930439453125	1.68840966796875	0.3382271423339844	2.0917109375	1.654929565429688	0.4324145812988281	2.081303955078125	1.381210815429688	0.4585196533203125	2.004816040039063	1.181145034790039	0.3721622314453125	2.030522338867188	1.110545051574707	0.3125985717773437	2.091916259765625	1.022323593139648	0.3174572143554688	2.016323852539062	1.081163162231445	0.297046875	2.238455078125	1.688989929199219	0.2889566345214844	2.31730322265625	1.660874145507813	0.1882615661621094	2.3981806640625	1.395060974121094	0.1507676239013672	2.3899990234375	1.168371124267578	0.09386495971679687	2.2886533203125	1.158496948242187	0.07685801696777343
27	0.8666670000000005	2.228163818359375	1.191507736206055	0.2844830932617187	2.2084521484375	1.368093780517578	0.2861411743164062	2.202681396484375	1.509608612060547	0.2970892639160156	2.217295654296875	1.724552124023437	0.3156167297363281	2.19294287109375	1.688635681152344	0.3379814758300781	2.091739013671875	1.655137268066406	0.4323611145019531	2.081602294921875	1.381339141845703	0.4585514221191406	2.005118896484375	1.181122863769531	0.3723663635253906	2.030947021484375	1.110505897521973	0.3128324890136719	2.092604248046875	1.022448406219483	0.3179894409179688	2.016627075195312	1.081305595397949	0.2970805053710938	2.238277099609375	1.68921044921875	0.2886148071289062	2.316450927734375	1.661067687988281	0.1873552093505859	2.395921630859375	1.395013549804688	0.148021728515625	2.385837890625	1.168610168457031	0.09002553558349609	2.284339111328125	1.159473083496094	0.07334557342529296
28	0.9000000000000004	2.2290595703125	1.191609680175781	0.2844680480957031	2.209712890625	1.368314270019531	0.2858790893554687	2.20423876953125	1.509927398681641	0.2964868774414062	2.2194443359375	1.725126525878906	0.3124701843261719	2.194799560546875	1.689553955078125	0.3351088256835937	2.092792236328125	1.655579345703125	0.4285398254394531	2.0815166015625	1.382235504150391	0.4597569274902344	2.00655908203125	1.182098419189453	0.3718021240234375	2.034280517578125	1.111019500732422	0.3136190795898438	2.095221923828125	1.022371351242065	0.3180726623535156	2.01883935546875	1.081499565124512	0.2985141296386719	2.24051123046875	1.689370056152344	0.286049072265625	2.3199345703125	1.658052795410156	0.1866389770507813	2.4165947265625	1.396932067871094	0.1521829223632812	2.394009765625	1.173542526245117	0.08617295837402343	2.2924794921875	1.174459167480469	0.06710852050781251
29	0.9333330000000002	2.2290595703125	1.191609893798828	0.2844683227539063	2.20971240234375	1.368314788818359	0.2858785095214844	2.204237060546875	1.509928283691406	0.296484619140625	2.219439208984375	1.72512841796875	0.3124632263183594	2.194794921875	1.689555908203125	0.3351025695800781	2.0927880859375	1.655580993652344	0.4285344543457031	2.081521728515625	1.382236968994141	0.4597583312988281	2.006571533203125	1.18209375	0.3718102111816406	2.034300048828125	1.111011817932129	0.3136338195800781	2.095244873046875	1.022366262435913	0.3180961303710937	2.018864624023438	1.081492309570312	0.2985255126953125	2.240506591796875	1.68937158203125	0.2860429077148438	2.319930908203125	1.658051574707031	0.1866338195800781	2.41659375	1.396929534912109	0.1521912841796875	2.3940166015625	1.173535217285156	0.08619326782226562	2.292485595703125	1.17444401550293	0.06712979125976562
30	0.9666670000000002	2.2290595703125	1.191609893798828	0.2844683227539063	2.20971240234375	1.368314788818359	0.2858785095214844	2.204237060546875	1.509928283691406	0.296484619140625	2.219439208984375	1.72512841796875	0.3124632263183594	2.194794921875	1.689555908203125	0.3351025695800781	2.0927880859375	1.655580993652344	0.4285344543457031	2.081521728515625	1.382236968994141	0.4597583312988281	2.006571533203125	1.18209375	0.3718102111816406	2.034300048828125	1.111011817932129	0.3136338195800781	2.095244873046875	1.022366262435913	0.3180961303710937	2.018864624023438	1.081492309570312	0.2985255126953125	2.240506591796875	1.68937158203125	0.2860429077148438	2.319930908203125	1.658051574707031	0.1866338195800781	2.41659375	1.396929534912109	0.1521912841796875	2.3940166015625	1.173535217285156	0.08619326782226562	2.292485595703125	1.17444401550293	0.06712979125976562
31	1	2.2263701171875	1.191142593383789	0.2856138916015625	2.208455322265625	1.367923370361328	0.2872725219726562	2.20285791015625	1.509532623291016	0.2970636291503906	2.219672607421875	1.724471557617187	0.3137327270507813	2.19485302734375	1.689014892578125	0.3363192443847656	2.0914453125	1.655462463378906	0.42826318359375	2.082950927734375	1.382457275390625	0.4622185974121094	2.006697875976562	1.183812835693359	0.372262939453125	2.0369375	1.111005569458008	0.3176447448730469	2.09631884765625	1.021263830184937	0.3193814392089844	2.03158349609375	1.081585456848144	0.2995009765625	2.240385009765625	1.688669555664063	0.2871309509277344	2.31443798828125	1.653691284179688	0.1849059753417969	2.411198974609375	1.392888519287109	0.1492725677490234	2.393082763671875	1.168142639160156	0.08692756652832032	2.29118017578125	1.166173629760742	0.07031348419189454
32	1.033333000000001	2.227793212890625	1.190915084838867	0.2858092041015625	2.20817041015625	1.367668182373047	0.2875886535644531	2.200667236328125	1.509357574462891	0.2967095031738281	2.219826416015625	1.724184997558594	0.3146676940917969	2.194726318359375	1.6888154296875	0.3371717834472656	2.09130712890625	1.655907531738281	0.4295263061523438	2.08350439453125	1.382518920898437	0.4624820861816406	2.006147583007813	1.182008209228516	0.3772174072265625	2.032349609375	1.110922019958496	0.3182713012695312	2.094720458984375	1.023112363815308	0.3197582702636719	2.031458129882813	1.081049324035644	0.2996334838867187	2.240051025390625	1.688307983398437	0.2877150268554687	2.316067626953125	1.65395458984375	0.1865797424316406	2.4127666015625	1.392266876220703	0.1556647491455078	2.391671142578125	1.168219940185547	0.09102253723144531	2.2903994140625	1.168086761474609	0.07036904144287109
33	1.066667000000001	2.22783837890625	1.190936599731445	0.2858150939941406	2.208198974609375	1.367704193115234	0.2875934753417969	2.200675537109375	1.509406036376953	0.2967062377929687	2.21977783203125	1.724260437011719	0.3146404724121094	2.194689453125	1.688882690429688	0.3371548156738281	2.09129833984375	1.655935729980469	0.4295469055175781	2.083669921875	1.382518096923828	0.4625127563476563	2.006394409179688	1.181944610595703	0.3772648315429687	2.032626098632813	1.110891708374024	0.318277587890625	2.095016845703125	1.023080467224121	0.3195208740234375	2.031497680664062	1.081141891479492	0.2995230407714844	2.240009765625	1.688383239746094	0.2876853332519531	2.31605517578125	1.654030700683594	0.1865560455322266	2.412947021484375	1.392370788574219	0.1557764739990234	2.3921416015625	1.16823405456543	0.09127401733398438	2.290859130859375	1.167829956054687	0.07062986755371094
34	1.100000000000001	2.227463134765625	1.190968994140625	0.2855485229492187	2.208322265625	1.367955841064453	0.2872223510742187	2.201385986328125	1.509805206298828	0.2965321655273437	2.21995458984375	1.724995361328125	0.3133566284179687	2.195016357421875	1.689626831054687	0.3361475830078125	2.09190576171875	1.656746398925781	0.4290764465332031	2.085279541015625	1.383306945800781	0.4641188659667969	2.006658569335937	1.183785385131836	0.3770779418945313	2.03567529296875	1.111093925476074	0.3213378601074219	2.09615283203125	1.021844633102417	0.3195430908203125	2.029395385742188	1.084315048217773	0.300056396484375	2.24021923828125	1.68900927734375	0.2864894714355469	2.31596337890625	1.654237060546875	0.1851220703125	2.410439208984375	1.391426025390625	0.1542985534667969	2.39200048828125	1.166239486694336	0.09199270629882812	2.290888671875	1.168665557861328	0.07020806884765625
35	1.133333	2.228765625	1.191086883544922	0.2858882446289063	2.209118408203125	1.367890533447266	0.2867680053710938	2.203017578125	1.509646240234375	0.2964623107910156	2.220774658203125	1.724759460449219	0.3130680236816406	2.195957275390625	1.689351318359375	0.3358509521484375	2.09362841796875	1.656406066894531	0.429455322265625	2.082913818359375	1.383234497070313	0.4639552307128906	2.003675170898437	1.184058212280273	0.3771421508789062	2.033200927734375	1.110752655029297	0.322610107421875	2.092639892578125	1.020983055114746	0.3184486389160156	2.028096923828125	1.085025001525879	0.2998588562011719	2.241185302734375	1.688845336914063	0.2862820129394531	2.318780029296875	1.654901428222656	0.1861680145263672	2.41618212890625	1.393695495605469	0.1528193359375	2.397154541015625	1.168168746948242	0.09261293792724609	2.2952529296875	1.165399703979492	0.07539292907714844
36	1.166667	2.228765625	1.191086883544922	0.2858882446289063	2.209118408203125	1.367890533447266	0.2867680053710938	2.203017578125	1.509646240234375	0.2964623107910156	2.220774658203125	1.724759460449219	0.3130680236816406	2.195957275390625	1.689351318359375	0.3358509521484375	2.09362841796875	1.656406066894531	0.429455322265625	2.082913818359375	1.383234497070313	0.4639552307128906	2.003675170898437	1.184058212280273	0.3771421508789062	2.033200927734375	1.110752655029297	0.322610107421875	2.092639892578125	1.020983055114746	0.3184486389160156	2.028096923828125	1.085025001525879	0.2998588562011719	2.241185302734375	1.688845336914063	0.2862820129394531	2.318780029296875	1.654901428222656	0.1861680145263672	2.41618212890625	1.393695495605469	0.1528193359375	2.397154541015625	1.168168746948242	0.09261293792724609	2.2952529296875	1.165399703979492	0.07539292907714844
37	1.2	2.229095703125	1.190895599365234	0.2860018310546875	2.20870068359375	1.367480438232422	0.2863892822265625	2.20186962890625	1.509135009765625	0.2954730834960937	2.219743408203125	1.724038024902344	0.3125285339355469	2.19481201171875	1.688639770507812	0.3351219177246094	2.09231201171875	1.656144470214844	0.4285315246582031	2.0835439453125	1.383061798095703	0.4626129455566406	2.006536254882812	1.183012588500977	0.3762679748535157	2.035635009765625	1.109938148498535	0.3213258972167969	2.094257080078125	1.019678108215332	0.3185261840820313	2.0187060546875	1.080918251037598	0.3063509521484375	2.2402216796875	1.688179626464844	0.2857882690429687	2.318514404296875	1.654427185058594	0.1862847900390625	2.41799560546875	1.394046875	0.154444091796875	2.392503662109375	1.170226119995117	0.0910374984741211	2.290821533203125	1.170371490478516	0.07280043792724609
38	1.233333	2.229095703125	1.190895599365234	0.2860018310546875	2.20870068359375	1.367480438232422	0.2863892822265625	2.20186962890625	1.509135009765625	0.2954730834960937	2.219743408203125	1.724038024902344	0.3125285339355469	2.19481201171875	1.688639770507812	0.3351219177246094	2.09231201171875	1.656144470214844	0.4285315246582031	2.0835439453125	1.383061798095703	0.4626129455566406	2.006536254882812	1.183012588500977	0.3762679748535157	2.035635009765625	1.109938148498535	0.3213258972167969	2.094257080078125	1.019678108215332	0.3185261840820313	2.0187060546875	1.080918251037598	0.3063509521484375	2.2402216796875	1.688179626464844	0.2857882690429687	2.318514404296875	1.654427185058594	0.1862847900390625	2.41799560546875	1.394046875	0.154444091796875	2.392503662109375	1.170226119995117	0.0910374984741211	2.290821533203125	1.170371490478516	0.07280043792724609
39	1.266667	2.22909619140625	1.190894760131836	0.2860012817382813	2.20870166015625	1.367479614257813	0.2863879699707031	2.20187060546875	1.509134246826172	0.2954705810546875	2.219744384765625	1.724037536621094	0.3125222473144531	2.1948125	1.688639770507812	0.335115966796875	2.09231103515625	1.656146118164063	0.428524658203125	2.083542724609375	1.383063995361328	0.4626102294921875	2.006536254882812	1.183013595581055	0.37626708984375	2.035634765625	1.109938949584961	0.3213252563476562	2.0942568359375	1.019678882598877	0.3185264282226563	2.018712036132813	1.080918647766113	0.3063484191894531	2.240222900390625	1.688178649902344	0.2857828979492187	2.318517578125	1.654423217773437	0.1862821807861328	2.418001708984375	1.394042236328125	0.1544556274414063	2.392518798828125	1.170217422485352	0.09105957794189454	2.2908369140625	1.170350341796875	0.07282147979736328
40	1.300000000000001	2.2282666015625	1.190804931640625	0.2858456726074219	2.208775146484375	1.367151977539062	0.2862474670410156	2.2027001953125	1.5085478515625	0.2956727600097656	2.2200185546875	1.723055786132813	0.3130637512207031	2.195207763671875	1.687627685546875	0.3355426635742187	2.092571533203125	1.65487451171875	0.4282978515625	2.082412841796875	1.382360565185547	0.4623231506347656	2.006836669921875	1.182082778930664	0.3764183654785156	2.034664672851563	1.109704162597656	0.3202291259765625	2.091702392578125	1.018640897750855	0.3190330505371094	2.018417358398438	1.079471977233887	0.306637451171875	2.240556640625	1.687359191894531	0.2863245849609375	2.318112548828125	1.654484741210938	0.1862794189453125	2.412410400390625	1.392918487548828	0.1531055297851563	2.39590771484375	1.167444030761719	0.09439429473876954	2.294386962890625	1.163486068725586	0.07680879211425781
41	1.333333000000001	2.22954541015625	1.190344924926758	0.2861012878417969	2.210358154296875	1.366908569335938	0.2870357666015625	2.203677734375	1.508464630126953	0.2958434753417969	2.22136962890625	1.723123291015625	0.3137744750976563	2.1963056640625	1.687671203613281	0.3360433349609375	2.091322509765625	1.652326721191406	0.425384033203125	2.08131982421875	1.379869873046875	0.4621112670898437	2.009415893554687	1.177981353759766	0.3761812438964844	2.03604052734375	1.107510902404785	0.31689892578125	2.0934130859375	1.016563318252564	0.3197609252929687	2.01696630859375	1.076388298034668	0.30527978515625	2.242028564453125	1.687394653320312	0.28707763671875	2.31972998046875	1.654504028320313	0.1869732360839844	2.41355029296875	1.392446563720703	0.1538674774169922	2.389700927734375	1.168934280395508	0.08948676300048829	2.288298828125	1.170042358398438	0.07025456237792969
42	1.366667000000001	2.228944091796875	1.190135543823242	0.2862650756835938	2.209940673828125	1.366619415283203	0.2865187377929688	2.203580078125	1.508131195068359	0.2949609680175782	2.22131982421875	1.722615051269531	0.3134412536621094	2.19631103515625	1.687124084472656	0.3356489868164063	2.09199365234375	1.65147119140625	0.4255162658691406	2.08337060546875	1.379186584472656	0.4626915893554687	2.009317626953125	1.178419464111328	0.3763147277832031	2.035861694335937	1.107642204284668	0.3174518127441406	2.094694091796875	1.017695501327515	0.3199776611328125	2.017831298828125	1.076657028198242	0.3054902954101563	2.241909912109375	1.68697900390625	0.28661962890625	2.319239013671875	1.653606201171875	0.1864839172363281	2.411992919921875	1.391268737792969	0.1539510345458984	2.390552734375	1.166718566894531	0.09290567016601563	2.289006591796875	1.165969024658203	0.07476516723632813
43	1.4	2.230486083984375	1.191708312988281	0.2862217712402344	2.211610595703125	1.3687060546875	0.2873837280273437	2.20596923828125	1.510577667236328	0.2969615478515625	2.22303515625	1.725935180664063	0.3128733825683594	2.198275146484375	1.6905048828125	0.3357498474121094	2.094115966796875	1.653841552734375	0.4260294494628906	2.08330810546875	1.380782104492188	0.4626932067871094	2.009119506835937	1.178814834594726	0.3774964294433594	2.03580859375	1.107917427062988	0.3184034118652344	2.097259521484375	1.019349508285522	0.3201037292480469	2.019189331054688	1.077189086914063	0.3055178527832031	2.24361572265625	1.689971923828125	0.2862273559570312	2.3210849609375	1.656005310058594	0.185916748046875	2.413216552734375	1.3926416015625	0.1530903930664063	2.39322607421875	1.166679046630859	0.09427740478515625	2.291320068359375	1.164091033935547	0.07667391204833984
44	1.433333	2.23031103515625	1.191743225097656	0.2862005004882813	2.211427734375	1.368729461669922	0.2873668823242188	2.205718017578125	1.510593414306641	0.2968924255371094	2.222545654296875	1.725961059570313	0.3127449951171875	2.197820556640625	1.690512634277344	0.3356249084472656	2.093685546875	1.653746276855469	0.4258770446777344	2.083212646484375	1.380695922851563	0.4625833740234375	2.009313110351563	1.178620941162109	0.3774279479980469	2.036116088867188	1.107710182189941	0.3184118347167968	2.097531494140625	1.019122467041016	0.3199498901367188	2.019459716796875	1.076911064147949	0.3056328430175781	2.243169921875	1.6900146484375	0.2861153869628906	2.320771484375	1.656140502929687	0.1858859405517578	2.413591796875	1.393012573242188	0.1532519073486328	2.39443994140625	1.166951293945313	0.09459474945068359	2.292568603515625	1.163970123291016	0.07688863372802734
45	1.466667	2.23015625	1.19212109375	0.2861782836914062	2.211268310546875	1.368982482910156	0.2874046020507813	2.20558447265625	1.510743682861328	0.2970040893554687	2.222328857421875	1.72594091796875	0.3132063293457031	2.197653076171875	1.6904677734375	0.3360282897949219	2.093772216796875	1.653504028320313	0.4263367309570312	2.083674072265625	1.380581573486328	0.4626642150878906	2.009894409179688	1.178688110351563	0.3774093933105468	2.036728393554688	1.107812477111816	0.3184734802246094	2.09778125	1.019060663223267	0.31972802734375	2.019851928710938	1.076920600891113	0.3059372863769531	2.242931884765625	1.690073852539062	0.2865164794921875	2.320257080078125	1.656696533203125	0.1860261688232422	2.413358642578125	1.394140777587891	0.1513241882324219	2.393099853515625	1.168787963867187	0.09098506164550781	2.29117041015625	1.166784744262695	0.07390453338623047
46	1.5	2.229984619140625	1.1919716796875	0.2862152709960937	2.2111396484375	1.368852569580078	0.2874355773925781	2.2055029296875	1.510626983642578	0.297042236328125	2.222404541015625	1.725831665039062	0.3132228088378906	2.197716796875	1.69037353515625	0.336064208984375	2.093834228515625	1.653475891113281	0.4264164428710938	2.083590576171875	1.380538238525391	0.4627618713378907	2.0096650390625	1.178657531738281	0.3775512390136719	2.036586303710938	1.107635848999023	0.3188183288574219	2.09762109375	1.018872007369995	0.320700439453125	2.019767333984375	1.076795272827148	0.3061841430664062	2.242968017578125	1.689946105957031	0.2865199279785156	2.320012451171875	1.65635009765625	0.1858726806640625	2.412154052734375	1.393426483154297	0.1512044677734375	2.39100634765625	1.168080642700195	0.09106916046142578	2.2890263671875	1.166199813842773	0.074226318359375
47	1.533333000000001	2.229947265625	1.192134536743164	0.2859406433105469	2.21055224609375	1.368819427490234	0.2868162231445313	2.203924072265625	1.5104833984375	0.2957679138183594	2.221703857421875	1.725385009765625	0.3127729797363281	2.19666259765625	1.69000244140625	0.3352631225585938	2.092626953125	1.653497802734375	0.425424560546875	2.08408642578125	1.380917266845703	0.4632442016601562	2.010864501953125	1.179552886962891	0.3767006530761719	2.040042602539062	1.107228790283203	0.3208258666992188	2.098662841796875	1.017002210617066	0.324389404296875	2.026618286132813	1.079061973571777	0.3031634216308594	2.24231494140625	1.689512390136719	0.286159912109375	2.3197939453125	1.654889404296875	0.1863296051025391	2.417951171875	1.393919830322266	0.1553651885986328	2.3980126953125	1.168563537597656	0.09556262969970702	2.296260498046875	1.166540786743164	0.07787039947509766
48	1.566667000000001	2.229893798828125	1.191637268066406	0.2868143615722656	2.210302734375	1.368130096435547	0.2875674438476563	2.20406689453125	1.509657379150391	0.2968031616210938	2.219357177734375	1.724686218261719	0.3118829956054687	2.194862548828125	1.689237731933594	0.3347664489746094	2.09093212890625	1.652910034179687	0.4249057312011719	2.082333251953125	1.380653381347656	0.4631268005371094	2.010168579101562	1.179311828613281	0.3762324523925781	2.03885009765625	1.107414733886719	0.3197107238769532	2.0951591796875	1.015780836105347	0.3201627197265625	2.02365869140625	1.078536491394043	0.3035210876464844	2.2402529296875	1.688867614746094	0.2855067138671875	2.315129638671875	1.653477294921875	0.1841361389160156	2.42015869140625	1.395143951416016	0.1561885223388672	2.402740234375	1.169600036621094	0.09718655395507812	2.3011953125	1.166218826293945	0.07909227752685546
49	1.600000000000001	2.229889892578125	1.191619247436523	0.2868155212402344	2.21030224609375	1.368108428955078	0.287575927734375	2.20407470703125	1.509632110595703	0.296822509765625	2.219379150390625	1.724653503417969	0.3119235534667969	2.194884033203125	1.689205078125	0.3348042297363281	2.09096044921875	1.652870727539062	0.4249437866210938	2.082366943359375	1.380614379882813	0.4631237487792969	2.010195922851563	1.179291519165039	0.3762051391601562	2.038871948242187	1.107412673950195	0.3196610717773438	2.095182373046875	1.015782088279724	0.3200594177246094	2.0236708984375	1.078530616760254	0.3034800720214844	2.240270263671875	1.688837158203125	0.28554296875	2.3151337890625	1.653445068359375	0.1841669921875	2.42012109375	1.395102752685547	0.1562086029052734	2.40268994140625	1.169564270019531	0.09721053314208984	2.301144287109375	1.166121704101563	0.07914452362060546
50	1.633333	2.225876953125	1.190735977172852	0.2839754638671875	2.207165283203125	1.367384796142578	0.2858050231933594	2.200105224609375	1.508915771484375	0.2952255859375	2.220767822265625	1.723407592773437	0.3125667114257812	2.195257080078125	1.688351135253906	0.3349792175292969	2.09110888671875	1.65448193359375	0.4259068603515625	2.082353759765625	1.382056915283203	0.463649169921875	2.0067021484375	1.180025344848633	0.3812008056640625	2.035675048828125	1.10752473449707	0.3255428161621094	2.09631787109375	1.018886491775513	0.3190371398925781	2.025484985351563	1.081378067016602	0.304621826171875	2.24089111328125	1.687322509765625	0.2859195251464844	2.31850830078125	1.653535034179688	0.1860090789794922	2.41620263671875	1.392613555908203	0.1546338958740234	2.39690966796875	1.168104110717773	0.09202492523193359	2.295492431640625	1.166838302612305	0.07275688934326172
51	1.666667	2.22587744140625	1.190735809326172	0.2839756469726563	2.20716552734375	1.367384765625	0.2858050842285156	2.20010498046875	1.508915893554688	0.2952252502441406	2.220766845703125	1.723408020019531	0.3125652160644531	2.19525634765625	1.688351745605469	0.3349777526855469	2.091107177734375	1.654482849121094	0.4259048156738282	2.08235205078125	1.382057830810547	0.4636487121582031	2.006701416015625	1.180025421142578	0.3812008361816406	2.03567431640625	1.107524276733398	0.3255433654785156	2.09631689453125	1.018885717391968	0.3190396118164063	2.025479125976562	1.081378753662109	0.3046223449707031	2.240890625	1.687322875976562	0.2859183959960938	2.318510009765625	1.653534790039062	0.186009765625	2.4162099609375	1.392614318847656	0.1546421356201172	2.396927001953125	1.168102279663086	0.09203864288330078	2.295509765625	1.166827560424805	0.07276948547363281
52	1.7	2.223257080078125	1.190063858032226	0.2845398254394531	2.20493212890625	1.366908721923828	0.2859439697265625	2.19822705078125	1.508595275878906	0.2950998840332031	2.219415283203125	1.72326025390625	0.3119455871582031	2.193852783203125	1.688279174804687	0.3345065002441406	2.090323486328125	1.655197143554688	0.4266122741699219	2.083646728515625	1.382348754882813	0.4634129333496094	2.008288818359375	1.179571929931641	0.3819818725585937	2.036316650390625	1.106885650634766	0.3259431457519531	2.095283447265625	1.017087728500366	0.3184935607910157	2.02591748046875	1.08141397857666	0.3042851257324219	2.239420654296875	1.68704248046875	0.2853125	2.31747998046875	1.652644897460938	0.1858097686767578	2.41196826171875	1.390003051757813	0.1569423980712891	2.39144873046875	1.164786773681641	0.09655966186523438	2.290053955078125	1.164704986572266	0.07667191314697265
53	1.733333	2.2233046875	1.190590927124023	0.2858964538574219	2.205418212890625	1.367540008544922	0.2865889892578125	2.199819580078125	1.509297027587891	0.2960715026855469	2.2202548828125	1.724177429199219	0.3119284362792969	2.19486279296875	1.689191589355469	0.3347056274414063	2.090920654296875	1.656244201660156	0.426462158203125	2.0843193359375	1.383239288330078	0.4627475891113281	2.010351196289062	1.179560516357422	0.3820948791503906	2.035731323242187	1.107858825683594	0.3235321655273438	2.09257666015625	1.016360469818115	0.3233375549316406	2.022104736328125	1.08153377532959	0.3040117492675781	2.240343505859375	1.687905151367187	0.2854043579101562	2.318520263671875	1.654013061523437	0.1857672424316406	2.4125234375	1.391451446533203	0.1539010162353516	2.39614990234375	1.165558410644531	0.09450798034667969	2.29449658203125	1.162516632080078	0.07605860900878907
54	1.766667	2.222947509765625	1.190356964111328	0.2857514038085938	2.204374267578125	1.367333801269531	0.2862754821777344	2.19726123046875	1.50916552734375	0.29473974609375	2.218724609375	1.723975646972656	0.311765625	2.19291064453125	1.689009765625	0.3341536254882813	2.089474365234375	1.655763854980469	0.42649365234375	2.08388916015625	1.382676879882812	0.4634714050292969	2.009250122070312	1.179627655029297	0.3814969177246094	2.03620458984375	1.107313629150391	0.3243207092285156	2.094402587890625	1.016605197906494	0.3232761535644531	2.024158447265625	1.081222564697266	0.30389111328125	2.238880126953125	1.687692016601563	0.2852579345703125	2.31915771484375	1.654336730957031	0.1870254211425781	2.417725341796875	1.392576171875	0.1616726989746094	2.3986650390625	1.167622268676758	0.09909623718261719	2.2978388671875	1.16766357421875	0.07609973907470703
55	1.800000000000001	2.223011474609375	1.190292541503906	0.2857047729492188	2.20445068359375	1.367311309814453	0.2862052612304687	2.1973486328125	1.509177032470703	0.2946514282226563	2.21889453125	1.724035766601562	0.3115851440429688	2.19307470703125	1.6890791015625	0.3340051574707031	2.089672119140625	1.655912780761719	0.4264612121582032	2.083982666015625	1.382786376953125	0.4635977478027344	2.009149780273438	1.179705520629883	0.3817302551269531	2.035889892578125	1.107387405395508	0.3244222412109375	2.093966064453125	1.016576484680176	0.3230386657714844	2.02375390625	1.081317008972168	0.304003662109375	2.239029296875	1.687726806640625	0.2850756225585938	2.319184814453125	1.654313110351562	0.1867235260009766	2.41775439453125	1.392507049560547	0.1611422882080078	2.398951171875	1.167452041625977	0.09865260314941406	2.298040771484375	1.166693420410156	0.07593482208251953
56	1.833333000000001	2.223013671875	1.190291519165039	0.2857041625976562	2.204455078125	1.367308166503906	0.2862051086425781	2.19735498046875	1.509172088623047	0.29465185546875	2.21890234375	1.724027648925781	0.3115870666503906	2.193082275390625	1.689071533203125	0.3340059204101563	2.089676513671875	1.655906616210937	0.4264561767578125	2.08397900390625	1.382783203125	0.4635865478515625	2.00914306640625	1.179710830688476	0.3817092895507813	2.035880859375	1.107398742675781	0.3243947143554687	2.093957763671875	1.016589984893799	0.3230074157714844	2.023746948242187	1.081332611083984	0.3039710693359375	2.23903759765625	1.687719177246094	0.2850782165527344	2.31919873046875	1.654307250976562	0.1867327117919922	2.417791015625	1.392512817382813	0.1611609344482422	2.399034423828125	1.1674541015625	0.09868222808837891	2.29812646484375	1.166653594970703	0.07596175384521485
57	1.866667000000001	2.223010009765625	1.19029118347168	0.2857008361816406	2.2044541015625	1.367307464599609	0.2862008361816406	2.19735546875	1.509171020507813	0.2946458129882812	2.218906982421875	1.724025817871094	0.3115743103027344	2.193086669921875	1.689071044921875	0.3339946594238281	2.089682373046875	1.655910522460938	0.4264472045898438	2.083982421875	1.382788665771484	0.4635810546875	2.009139526367187	1.179720321655273	0.3817027893066406	2.035872192382813	1.107416198730469	0.3243763427734375	2.09395263671875	1.016610427856445	0.3229754638671875	2.02375390625	1.081369934082031	0.3039248962402344	2.23904052734375	1.687716369628906	0.2850661315917969	2.319193603515625	1.654296875	0.1867171020507812	2.41776171875	1.392493927001953	0.1611511688232422	2.39898193359375	1.167435165405273	0.09868304443359376	2.298072265625	1.166630798339844	0.07597080993652344
58	1.9	2.223010009765625	1.19029118347168	0.2857008361816406	2.2044541015625	1.367307464599609	0.2862008361816406	2.19735546875	1.509171020507813	0.2946458129882812	2.218906982421875	1.724025817871094	0.3115743103027344	2.193086669921875	1.689071044921875	0.3339946594238281	2.089682373046875	1.655910522460938	0.4264472045898438	2.083982421875	1.382788665771484	0.4635810546875	2.009139526367187	1.179720321655273	0.3817027893066406	2.035872192382813	1.107416198730469	0.3243763427734375	2.09395263671875	1.016610427856445	0.3229754638671875	2.02375390625	1.081369934082031	0.3039248962402344	2.23904052734375	1.687716369628906	0.2850661315917969	2.319193603515625	1.654296875	0.1867171020507812	2.41776171875	1.392493927001953	0.1611511688232422	2.39898193359375	1.167435165405273	0.09868304443359376	2.298072265625	1.166630798339844	0.07597080993652344
59	1.933333	2.22290283203125	1.189996063232422	0.2858399047851563	2.20429541015625	1.366955963134766	0.2862678527832031	2.197023193359375	1.508781433105469	0.2945172119140625	2.218175048828125	1.723666687011719	0.3107580261230469	2.19256884765625	1.688722473144531	0.333408935546875	2.089595947265625	1.655578247070312	0.4262853393554688	2.084727294921875	1.382523376464844	0.4634447326660156	2.009943725585937	1.179425231933594	0.3817734069824218	2.036507080078125	1.107457641601562	0.32399267578125	2.0949453125	1.016971775054932	0.3205836791992188	2.024516357421875	1.081359367370605	0.3035966491699219	2.238235107421875	1.68734375	0.2842386779785157	2.316473388671875	1.653451599121094	0.1845686492919922	2.41365478515625	1.39142822265625	0.1569192810058594	2.39343017578125	1.166452453613281	0.09485585784912109	2.292175537109375	1.164881042480469	0.07392443084716797
60	1.966667	2.223690185546875	1.191311889648438	0.2867043151855469	2.20645361328125	1.368630004882812	0.2870381469726562	2.200679931640625	1.510673583984375	0.2957187194824219	2.220538330078125	1.725979797363281	0.3115546875	2.19482421875	1.690927001953125	0.3340439453125	2.09098583984375	1.656777282714844	0.4258546447753906	2.083465087890625	1.383430297851562	0.4629332275390625	2.009711303710938	1.179344497680664	0.381986572265625	2.035879638671875	1.107747665405273	0.323375	2.096098388671875	1.018214658737183	0.3227543029785157	2.02248193359375	1.080763084411621	0.3044808044433594	2.241119873046875	1.689638305664062	0.2853499755859375	2.322077392578125	1.655385559082031	0.1877852020263672	2.4161630859375	1.392035003662109	0.1585807037353516	2.395416748046875	1.167242294311523	0.09496046447753906	2.294292724609375	1.166531753540039	0.07276134490966797
61	2	2.222625244140625	1.190852874755859	0.2881812744140625	2.205654052734375	1.368002471923828	0.2877886352539062	2.19980078125	1.509934234619141	0.2956765441894531	2.22007763671875	1.72493994140625	0.3118463134765625	2.194297119140625	1.689944763183594	0.3342339477539062	2.08970458984375	1.655879943847656	0.4249735107421875	2.081638427734375	1.382934051513672	0.4626618347167969	2.007613403320312	1.179156539916992	0.3819044494628906	2.033115844726562	1.107872344970703	0.3227914123535156	2.09402783203125	1.018953762054443	0.3237102661132812	2.019825439453125	1.081124786376953	0.3036843566894531	2.24058349609375	1.688635009765625	0.2856322631835937	2.320837646484375	1.654720642089844	0.1875608520507812	2.423563720703125	1.39470849609375	0.1605748291015625	2.40424755859375	1.16889958190918	0.1011803131103516	2.302576416015625	1.16655517578125	0.08237582397460938
62	2.033333000000001	2.222611083984375	1.190877090454102	0.2881566162109375	2.205606689453125	1.368037261962891	0.2877705993652344	2.199709228515625	1.509978942871094	0.2956442565917969	2.219854736328125	1.725014404296875	0.3118057556152344	2.19410791015625	1.689999328613281	0.3342092590332031	2.089596923828125	1.655803588867188	0.4250106506347656	2.082026123046875	1.382809753417969	0.4626097717285156	2.008288818359375	1.178903015136719	0.3818642578125	2.034012817382813	1.107661148071289	0.3227840881347656	2.09504736328125	1.018814266204834	0.3234385070800782	2.0213232421875	1.080998718261719	0.3033356628417969	2.24037158203125	1.688720397949219	0.2855777587890625	2.32049560546875	1.654838195800781	0.187375244140625	2.42314306640625	1.394801788330078	0.1601014251708984	2.403649658203125	1.169013885498047	0.100614128112793	2.3019375	1.16662532043457	0.08199313354492188
63	2.066667000000001	2.222841064453125	1.191069137573242	0.2884207458496094	2.205224609375	1.368365173339844	0.2879043579101562	2.1989423828125	1.510442779541016	0.2958485412597656	2.218676025390625	1.725714477539062	0.3125464477539063	2.193141845703125	1.690527893066406	0.3350414733886719	2.08990625	1.655599975585937	0.4272575988769531	2.0825146484375	1.382282135009766	0.4647547607421875	2.007466064453125	1.179385360717773	0.381971923828125	2.033941772460937	1.107925621032715	0.3233172912597656	2.09549658203125	1.019292882919312	0.3236568908691406	2.021232421875	1.081198745727539	0.3038551940917969	2.23912890625	1.689512878417969	0.2860409545898437	2.3190966796875	1.655706909179687	0.1874933624267578	2.424980224609375	1.396929656982422	0.1575702362060547	2.404685791015625	1.171751007080078	0.09510397338867188	2.302568359375	1.164590026855469	0.07954536437988281
64	2.100000000000001	2.22283837890625	1.191089721679687	0.2884075012207031	2.2052099609375	1.368395568847656	0.2878837280273437	2.198916748046875	1.510481903076172	0.2958197021484375	2.218640869140625	1.7257685546875	0.3125084533691406	2.193110107421875	1.6905791015625	0.33500927734375	2.0898798828125	1.655617736816406	0.4272327270507812	2.08263916015625	1.382271453857422	0.4646763000488282	2.007681884765625	1.179335067749024	0.3818680419921875	2.0342314453125	1.107895355224609	0.3232126770019531	2.095800048828125	1.019263662338257	0.3233763122558594	2.02167626953125	1.081255424499512	0.3035836181640625	2.239093505859375	1.68956494140625	0.2860000610351562	2.318976806640625	1.655732543945313	0.1873824157714844	2.42459619140625	1.396846130371094	0.1573081207275391	2.403915283203125	1.171709579467773	0.09476280975341797	2.301767822265625	1.164716644287109	0.07928359985351563
65	2.133333	2.222838623046875	1.191089782714844	0.2884073181152344	2.20521044921875	1.3683955078125	0.2878834533691406	2.19891748046875	1.51048178100586	0.2958193359375	2.2186416015625	1.725768310546875	0.3125079956054688	2.193110595703125	1.690578857421875	0.3350087585449218	2.089880615234375	1.6556171875	0.4272319946289063	2.082641845703125	1.382271026611328	0.4646750793457031	2.007686157226563	1.179334320068359	0.3818668212890625	2.034236938476563	1.107894798278809	0.3232119140625	2.09580712890625	1.019264123916626	0.3233772277832031	2.021683227539063	1.081255844116211	0.3035809631347656	2.23909423828125	1.689564636230469	0.2859996643066406	2.31897705078125	1.655731994628906	0.1873817443847656	2.42459423828125	1.396844909667969	0.1573069458007813	2.403910400390625	1.171708892822266	0.09476147460937499	2.301762939453125	1.16471647644043	0.07928276824951172
66	2.166667	2.222640625	1.190960830688476	0.2887061462402344	2.204931884765625	1.368267700195313	0.2882976684570313	2.19866845703125	1.510351409912109	0.2964254760742188	2.218599609375	1.725595153808594	0.3135543518066407	2.1930166015625	1.690385314941406	0.3359691162109375	2.08961767578125	1.655301818847656	0.4279674987792969	2.08217822265625	1.381828338623047	0.4645324401855469	2.00716259765625	1.17921533203125	0.3809570617675781	2.033659423828125	1.108038215637207	0.3219520263671875	2.095258544921875	1.019422121047974	0.321488525390625	2.02139501953125	1.081579292297363	0.3019993591308594	2.239034912109375	1.689421508789062	0.2869871215820313	2.318244140625	1.655299438476562	0.1879180297851563	2.421020263671875	1.395332916259766	0.1571888580322266	2.396984619140625	1.17061083984375	0.09431015777587891	2.294687744140625	1.163822540283203	0.07972064971923828
67	2.2	2.222215087890625	1.191972106933594	0.2879165954589843	2.204896240234375	1.369343444824219	0.2891000061035156	2.198903076171875	1.511380737304687	0.298547607421875	2.21677978515625	1.726728637695313	0.3170328674316406	2.191560791015625	1.691125122070313	0.3392550964355469	2.090402099609375	1.6550390625	0.4333684692382813	2.0861083984375	1.380772674560547	0.4644276733398437	2.008406372070313	1.178817398071289	0.3816126708984375	2.033450317382813	1.108256309509277	0.3212235717773437	2.099035888671875	1.022553205490112	0.3234176635742188	2.020651611328125	1.081692016601562	0.3017328796386719	2.237534423828125	1.690918518066406	0.2902069396972656	2.31728369140625	1.658275268554688	0.1910439453125	2.421410400390625	1.398923156738281	0.1592639770507812	2.40085400390625	1.174912322998047	0.09258439636230469	2.2993828125	1.174574935913086	0.07183292388916016
68	2.233333	2.222231201171875	1.191964080810547	0.287923095703125	2.20490771484375	1.369333374023437	0.289106201171875	2.19891650390625	1.511369110107422	0.2985592041015625	2.21682275390625	1.726711608886719	0.3170558776855469	2.1915966796875	1.691111083984375	0.3392738647460937	2.0904091796875	1.655042175292969	0.4333607482910156	2.08599658203125	1.380774383544922	0.4643686218261719	2.00821142578125	1.178889877319336	0.3814649047851563	2.033154541015625	1.108382690429687	0.3209725952148437	2.098671875	1.022623754501343	0.3229592895507812	2.020295166015625	1.081815879821777	0.3015128784179688	2.237574462890625	1.690899963378906	0.2902304382324219	2.317310791015625	1.658239685058594	0.1910644226074219	2.42135693359375	1.398857849121094	0.1592845611572266	2.400748779296875	1.1748515625	0.09261304473876954	2.299277099609375	1.174508560180664	0.07186862945556641
69	2.266667	2.2250380859375	1.192423141479492	0.2887183227539062	2.206981201171875	1.369868865966797	0.2900634765625	2.2001796875	1.512006408691406	0.2992422790527344	2.216444580078125	1.727797973632812	0.3160877990722656	2.191270263671875	1.692176574707031	0.3384219665527344	2.08921826171875	1.655783935546875	0.4316287536621094	2.084439208984375	1.381453765869141	0.4640659790039062	2.008151489257812	1.178517456054688	0.3817961730957031	2.030104125976563	1.109631698608398	0.3182260437011719	2.095501953125	1.02372375869751	0.32192041015625	2.01465087890625	1.081681571960449	0.3015208435058594	2.23767724609375	1.691881408691406	0.2897066040039062	2.320028076171875	1.659552612304688	0.1924402008056641	2.42002001953125	1.398108215332031	0.1625065460205078	2.3981474609375	1.173968002319336	0.09599329376220703	2.297089111328125	1.174260833740234	0.07292627716064454
70	2.300000000000001	2.2250810546875	1.192373123168945	0.2887283020019532	2.2070185546875	1.369801177978516	0.2900628967285157	2.20019580078125	1.511925567626953	0.2992154846191406	2.216416748046875	1.727706726074219	0.31596826171875	2.191251708984375	1.692093383789063	0.338314697265625	2.089219482421875	1.655702026367188	0.4315227966308594	2.08462548828125	1.381406341552734	0.4640526733398437	2.008485595703125	1.178399276733398	0.3818831787109375	2.03059716796875	1.10947924041748	0.3184194641113281	2.096081298828125	1.023658842086792	0.3223116760253906	2.015369384765625	1.081439033508301	0.3017171020507812	2.237655517578125	1.691786560058594	0.2896053771972656	2.3199716796875	1.659365478515625	0.1923577575683594	2.4198720703125	1.397872344970703	0.1627992401123047	2.397996826171875	1.173656845092773	0.09662091827392578	2.2969287109375	1.173723648071289	0.07363864898681641
71	2.333333000000001	2.22508251953125	1.192372451782227	0.2887272338867187	2.20702001953125	1.369799438476563	0.2900618896484375	2.20019775390625	1.511923065185547	0.2992149047851563	2.2164189453125	1.727702819824219	0.3159699096679687	2.19125390625	1.692089416503906	0.3383158874511719	2.089221923828125	1.655696350097656	0.4315222778320312	2.08463134765625	1.381401397705078	0.4640457458496094	2.00849462890625	1.178396545410156	0.3818717651367188	2.030610107421875	1.109478439331055	0.3184081115722656	2.09609521484375	1.023659557342529	0.3222997741699219	2.015388916015625	1.081437377929688	0.3017034606933593	2.237657470703125	1.691783081054687	0.2896067504882813	2.31997119140625	1.659364807128906	0.1923568878173828	2.41986865234375	1.397874481201172	0.1627804718017578	2.397986572265625	1.173664703369141	0.09658982849121094	2.296919189453125	1.17374104309082	0.07360828399658204
72	2.366667000000001	2.225416259765625	1.192148773193359	0.2890021667480469	2.207187255859375	1.369288970947266	0.2911107482910156	2.2013115234375	1.511140350341797	0.3017734985351562	2.2170869140625	1.726522155761719	0.3199085083007813	2.192216064453125	1.690739196777344	0.3421558227539063	2.08972265625	1.654367736816406	0.4345402221679687	2.08411767578125	1.380161376953125	0.4640855102539063	2.008497924804688	1.177907669067383	0.3805491333007813	2.032419677734375	1.108490135192871	0.3185144348144531	2.097309326171875	1.022416063308716	0.32236181640625	2.017505126953125	1.080497886657715	0.301573974609375	2.238188232421875	1.690896789550781	0.2931733703613281	2.31507080078125	1.656838195800781	0.1923637390136719	2.4141181640625	1.396105590820313	0.1576063385009766	2.393005126953125	1.173078826904297	0.08845274353027344	2.29172705078125	1.174179412841797	0.06716962432861329
73	2.4	2.226999267578125	1.192252960205078	0.2891736755371094	2.2081708984375	1.369533508300781	0.2902073364257812	2.202909423828125	1.511552459716797	0.3010140686035156	2.217599853515625	1.727379028320313	0.3174970703125	2.192696044921875	1.691630004882812	0.3398780822753906	2.090008544921875	1.656877197265625	0.4329063720703125	2.082467529296875	1.382513946533203	0.4633352355957031	2.010251708984375	1.177955017089844	0.3817286376953125	2.033357666015625	1.109380905151367	0.3183012390136719	2.09823681640625	1.023158819198608	0.3222791137695312	2.017829833984375	1.081364601135254	0.3015417175292969	2.23908349609375	1.691591613769531	0.2911884765625	2.321995361328125	1.661044006347656	0.1939093170166016	2.411646484375	1.396725555419922	0.1582846069335938	2.390486328125	1.173451812744141	0.08908332824707031	2.2896376953125	1.175305740356445	0.0654037857055664
74	2.433333	2.2263193359375	1.191581802368164	0.2892950439453125	2.206689208984375	1.368458038330078	0.2907026672363281	2.20030078125	1.510204315185547	0.3011807556152344	2.213920166015625	1.725579956054688	0.3193846740722656	2.1890986328125	1.689612060546875	0.3413136291503907	2.087476806640625	1.654424133300781	0.4349617919921875	2.083951416015625	1.380833404541016	0.4685221557617187	2.01081396484375	1.17970915222168	0.3805978088378906	2.036310424804688	1.110592521667481	0.318956298828125	2.096333740234375	1.021113887786865	0.32200341796875	2.020485595703125	1.081864753723145	0.3028125610351562	2.235666015625	1.690155395507813	0.2929628601074219	2.3166123046875	1.659748596191406	0.1943051910400391	2.415599365234375	1.399224273681641	0.1593519439697266	2.40770263671875	1.175613616943359	0.08985016632080078	2.307566650390625	1.173171371459961	0.06408734893798829
75	2.466667	2.226322998046875	1.191578689575195	0.2892880554199219	2.206697509765625	1.368449737548828	0.2906922912597656	2.200308349609375	1.510191986083985	0.3011633605957031	2.213927978515625	1.725562683105469	0.31934375	2.189105224609375	1.689598571777344	0.341274169921875	2.087480712890625	1.654424499511719	0.4349178771972656	2.08394140625	1.3808466796875	0.4685099792480469	2.01080224609375	1.179722702026367	0.3806058044433594	2.036298706054688	1.110596244812012	0.3189800415039062	2.096328125	1.021128595352173	0.3221083374023437	2.020421508789063	1.08188818359375	0.3028374328613281	2.2356748046875	1.690135986328125	0.2929282531738281	2.316632080078125	1.659717651367187	0.1942887573242187	2.41564013671875	1.399202514648437	0.1593984527587891	2.40779296875	1.175582214355469	0.08994717407226563	2.307664794921875	1.173108123779297	0.06416950988769531
76	2.5	2.22781982421875	1.191472518920898	0.2895343627929687	2.20763525390625	1.368169128417969	0.2905384826660156	2.200958740234375	1.509818542480469	0.3008531188964844	2.215890625	1.724858947753906	0.3202296447753906	2.190806396484375	1.688956848144531	0.3418931274414063	2.088779541015625	1.654252319335938	0.435135009765625	2.0824951171875	1.380776184082031	0.4676962585449219	2.009043701171875	1.17985595703125	0.3799748840332031	2.036107788085937	1.110171646118164	0.3197574462890625	2.099609130859375	1.023278436660767	0.32423974609375	2.022568237304688	1.081267356872559	0.303113525390625	2.237459716796875	1.689462158203125	0.2936868591308594	2.31803759765625	1.659345153808594	0.1947559509277344	2.41714208984375	1.398670867919922	0.162902359008789	2.411668701171875	1.174636672973633	0.09508045959472657	2.31298583984375	1.172664886474609	0.06441455841064453
77	2.533333000000001	2.22664990234375	1.191966812133789	0.2902683410644532	2.207452392578125	1.368765747070313	0.2908545837402344	2.2019482421875	1.510459838867187	0.3011433410644531	2.21799560546875	1.725304870605469	0.3216348876953125	2.19264404296875	1.689436706542969	0.3430357666015625	2.089794189453125	1.654589233398438	0.435303466796875	2.082157958984375	1.381226104736328	0.4683955993652344	2.008857055664063	1.180444320678711	0.3802645874023438	2.035590942382813	1.110690155029297	0.3199887390136719	2.0961611328125	1.021714561462402	0.3240266418457031	2.019425903320312	1.081513420104981	0.3045592651367188	2.239456787109375	1.689923278808594	0.2949896850585937	2.320479248046875	1.659941223144531	0.1963905181884766	2.416394775390625	1.398306732177734	0.1628235931396484	2.408262451171875	1.174971069335937	0.09303575897216797	2.308769287109375	1.173644638061524	0.06509239959716796
78	2.566667000000001	2.223887939453125	1.191985000610352	0.2895030517578125	2.2054501953125	1.368920806884766	0.2903841552734375	2.200499267578125	1.510664459228516	0.3008976135253906	2.216655517578125	1.725634948730469	0.3207083740234375	2.191323486328125	1.689828979492187	0.3422718200683594	2.088908447265625	1.6552412109375	0.4351892395019532	2.082034912109375	1.381691467285156	0.4676342163085938	2.010466552734375	1.179854110717773	0.3802999267578125	2.037625732421875	1.110452453613281	0.3197589416503906	2.0995361328125	1.022269472122192	0.3197838745117187	2.022779907226563	1.081694763183594	0.3033285522460937	2.23806396484375	1.690153869628906	0.2941241455078125	2.31902685546875	1.660100708007813	0.1954421997070312	2.41512548828125	1.398540771484375	0.1610767974853516	2.409779541015625	1.174028060913086	0.09462518310546875	2.309654541015625	1.170187362670899	0.06915903472900391
79	2.600000000000001	2.226059326171875	1.192350875854492	0.2917254943847656	2.2081494140625	1.369420959472656	0.2928242492675781	2.203032958984375	1.511233978271485	0.3031970825195313	2.219322509765625	1.726374389648437	0.32210888671875	2.194146240234375	1.690629272460938	0.3440033569335937	2.0907705078125	1.655952819824219	0.43591796875	2.082147216796875	1.382229827880859	0.4675381164550781	2.00841162109375	1.178752136230469	0.3857079162597656	2.030237426757813	1.11056485748291	0.3216614990234375	2.094580810546875	1.024203018188476	0.3262691650390625	2.022391357421875	1.081537269592285	0.3032588500976562	2.24054345703125	1.690782043457031	0.295481689453125	2.3200390625	1.660102416992188	0.1957261199951172	2.414360595703125	1.397897735595703	0.1603222961425781	2.407822998046875	1.173278930664063	0.09396018218994141	2.307448974609375	1.169710266113281	0.06925582122802734
80	2.633333	2.22607763671875	1.192293640136719	0.2918123474121094	2.20817578125	1.369347564697266	0.2929668884277344	2.203110595703125	1.51114242553711	0.3034319152832031	2.219469482421875	1.726238525390625	0.322556396484375	2.194296630859375	1.690481201171875	0.3444246215820312	2.09093115234375	1.655697509765625	0.4362895812988281	2.082490966796875	1.381960052490234	0.4676089782714844	2.008896850585938	1.178523895263672	0.3856090393066406	2.031302001953125	1.110173439025879	0.3219512023925781	2.095514404296875	1.023737236022949	0.3267585144042969	2.024498413085937	1.081203285217285	0.3031718139648438	2.2406650390625	1.690671081542969	0.2958839721679687	2.31992041015625	1.660027526855469	0.1959423370361328	2.4135634765625	1.397680786132812	0.1600010986328125	2.406398193359375	1.173186050415039	0.0933614501953125	2.305946044921875	1.169625228881836	0.06901497650146485
81	2.666667	2.226634521484375	1.192140426635742	0.292094970703125	2.208165283203125	1.369129638671875	0.2926685485839844	2.202805908203125	1.510931182861328	0.3027895812988281	2.218157470703125	1.726186584472656	0.3207970886230469	2.193023681640625	1.690446594238281	0.3427328186035156	2.090347412109375	1.6561611328125	0.4355417785644531	2.082366455078125	1.3825712890625	0.4681198120117188	2.008624755859375	1.17966667175293	0.3849773559570313	2.03221728515625	1.110432182312012	0.3227268981933594	2.0931142578125	1.021566680908203	0.3260130615234375	2.025465454101563	1.081659202575683	0.3036929321289062	2.2396396484375	1.690563537597656	0.2944349670410156	2.32123583984375	1.659713806152344	0.1964687805175781	2.414130615234375	1.397029968261719	0.1611675567626953	2.40693701171875	1.172658660888672	0.09415900421142578	2.306806640625	1.169816299438477	0.06845343017578125
82	2.7	2.22590771484375	1.192199432373047	0.2927767028808594	2.207462646484375	1.368895721435547	0.2937913208007812	2.202386474609375	1.510428497314453	0.3045260009765625	2.2182509765625	1.725202941894531	0.32353662109375	2.193232666015625	1.689454528808594	0.345412353515625	2.090392333984375	1.655103393554687	0.4376544799804687	2.082374267578125	1.381775817871094	0.4685609130859375	2.009309326171875	1.179175399780273	0.3851346740722656	2.0331826171875	1.110365058898926	0.322763916015625	2.095247314453125	1.022534132003784	0.3262240905761719	2.026464965820312	1.081625350952149	0.3037819519042969	2.23945556640625	1.68973681640625	0.296889892578125	2.318594482421875	1.659665588378906	0.1969732666015625	2.412262451171875	1.398113128662109	0.1590719604492188	2.407252197265625	1.173935974121094	0.09255884552001953	2.3068701171875	1.169500640869141	0.06881732177734375
83	2.733333	2.225824462890625	1.192158782958984	0.2927716064453125	2.20739697265625	1.368852935791016	0.2937791442871094	2.20232861328125	1.510383605957031	0.3045025329589844	2.21822607421875	1.725154296875	0.3234731140136718	2.193201171875	1.689414794921875	0.3453534240722656	2.0903359375	1.6551015625	0.437576904296875	2.082206787109375	1.381785736083984	0.4685035400390625	2.009082275390625	1.179215667724609	0.3850699768066406	2.032914916992187	1.110399024963379	0.3226939697265625	2.094936767578125	1.022540784835815	0.3261486206054687	2.025765380859375	1.081641098022461	0.3038566589355469	2.23942578125	1.689680603027344	0.2968351745605469	2.318511962890625	1.659538879394531	0.1969017639160156	2.411956298828125	1.397894195556641	0.1591313323974609	2.40672314453125	1.173691635131836	0.09273978424072266	2.306322998046875	1.169273513793945	0.06908084869384766
84	2.766667	2.225824462890625	1.192158782958984	0.2927716064453125	2.20739697265625	1.368852935791016	0.2937791442871094	2.20232861328125	1.510383605957031	0.3045025329589844	2.21822607421875	1.725154296875	0.3234731140136718	2.193201171875	1.689414794921875	0.3453534240722656	2.0903359375	1.6551015625	0.437576904296875	2.082206787109375	1.381785736083984	0.4685035400390625	2.009082275390625	1.179215667724609	0.3850699768066406	2.032914916992187	1.110399024963379	0.3226939697265625	2.094936767578125	1.022540784835815	0.3261486206054687	2.025765380859375	1.081641098022461	0.3038566589355469	2.23942578125	1.689680603027344	0.2968351745605469	2.318511962890625	1.659538879394531	0.1969017639160156	2.411956298828125	1.397894195556641	0.1591313323974609	2.40672314453125	1.173691635131836	0.09273978424072266	2.306322998046875	1.169273513793945	0.06908084869384766
85	2.800000000000001	2.223595947265625	1.192227615356445	0.2931952209472656	2.20594775390625	1.368945709228516	0.2954176940917969	2.199387939453125	1.510437072753906	0.3053535461425781	2.217787841796875	1.724844177246094	0.3255225524902344	2.192338623046875	1.689288635253906	0.3471849975585938	2.090107177734375	1.65581591796875	0.4403624877929688	2.082700927734375	1.382231292724609	0.4683432006835938	2.0083603515625	1.179684005737305	0.3860968627929687	2.029907470703125	1.112041763305664	0.3216751403808594	2.09417529296875	1.025777116775513	0.3218031616210937	2.015202026367187	1.085653984069824	0.3029895324707031	2.238580810546875	1.689281677246094	0.2987054443359375	2.31526513671875	1.660197875976563	0.1966521148681641	2.409760986328125	1.398754913330078	0.1606617584228516	2.406160400390625	1.174573928833008	0.09429400634765625	2.306259765625	1.170028610229492	0.0687333984375
86	2.833333000000001	2.22340966796875	1.191635681152344	0.2934103698730469	2.205236083984375	1.368131744384766	0.2946778259277344	2.198235107421875	1.509504974365234	0.3039481811523437	2.215975341796875	1.723696411132813	0.3246816101074219	2.190553466796875	1.688059204101563	0.3461312866210938	2.08901171875	1.654702575683594	0.4398861083984375	2.082436767578125	1.3814072265625	0.4682012329101563	2.006373168945312	1.180160354614258	0.384990234375	2.0290625	1.112099487304687	0.3215513305664062	2.0954833984375	1.027618072509766	0.3213176879882813	2.016782104492187	1.08656649017334	0.300997314453125	2.23695166015625	1.688287170410156	0.29789453125	2.31507861328125	1.659566650390625	0.1970065460205078	2.41690478515625	1.400949981689453	0.1628112182617187	2.410264892578125	1.177933532714844	0.093635498046875	2.3103359375	1.174897827148437	0.0683800277709961
87	2.866667000000001	2.221926513671875	1.191930526733398	0.2928567810058594	2.2050439453125	1.368691253662109	0.2950423278808594	2.1983291015625	1.510196075439453	0.3042878723144531	2.218656982421875	1.724196166992187	0.3264102478027344	2.192889892578125	1.688682067871094	0.3477420043945312	2.090223876953125	1.655160400390625	0.4403829040527344	2.082322509765625	1.381634002685547	0.4683025817871094	2.007225708007812	1.179351928710938	0.3862091064453125	2.028266723632813	1.112087471008301	0.3212528076171875	2.095227294921875	1.027921564102173	0.3216109008789063	2.020031005859375	1.084503356933594	0.3015281982421875	2.2391279296875	1.688700256347656	0.2992756042480469	2.314804931640625	1.658375732421875	0.1968626098632812	2.413851318359375	1.39878759765625	0.1600888977050781	2.408183349609375	1.175250457763672	0.09187000274658202	2.307885009765625	1.171175704956055	0.06791451263427735
88	2.9	2.2219296875	1.191933074951172	0.2928556823730469	2.205047607421875	1.368693420410156	0.2950408020019532	2.198332763671875	1.510197937011719	0.3042860107421875	2.218659912109375	1.724197387695312	0.3264100036621094	2.192890869140625	1.688683532714844	0.3477395324707031	2.090213623046875	1.655162902832031	0.4403677368164062	2.08230078125	1.381636871337891	0.4682807312011719	2.007205444335937	1.179361419677734	0.3861709899902344	2.028244995117188	1.11210173034668	0.3212096252441407	2.095199951171875	1.027931802749634	0.3215608520507813	2.019973510742187	1.08453076171875	0.3014818420410156	2.2391328125	1.688701416015625	0.2992772216796875	2.314825439453125	1.658379638671875	0.1968752746582031	2.41389892578125	1.398800476074219	0.1601167907714844	2.4082705078125	1.175261672973633	0.09190216827392578	2.3079775390625	1.171172775268555	0.06792938995361328
89	2.933333	2.22158349609375	1.192545822143555	0.2925377807617188	2.205621337890625	1.369529998779297	0.2948326110839844	2.1995830078125	1.511169860839844	0.3041811828613281	2.21831640625	1.725501892089844	0.3261478881835937	2.192485107421875	1.689840576171875	0.3472426147460937	2.089474365234375	1.654510681152344	0.4389955444335937	2.0828798828125	1.3809345703125	0.4688209838867187	2.007230712890625	1.179136947631836	0.385543212890625	2.0281796875	1.111749610900879	0.3205739135742188	2.09324658203125	1.026009798049927	0.3214610900878906	2.014368286132813	1.085308311462402	0.3015743713378906	2.239362060546875	1.690054931640625	0.2993211669921875	2.3177470703125	1.659037292480469	0.1990440368652344	2.419322998046875	1.400082611083984	0.1630430450439453	2.415752685546875	1.177012786865234	0.09256369018554687	2.3168046875	1.174569931030274	0.06306425476074219
90	2.966667	2.221878662109375	1.192565780639648	0.2924888000488281	2.20543603515625	1.369504760742188	0.2947420959472656	2.199	1.5111259765625	0.3040859680175781	2.218796875	1.725309753417969	0.3265397033691406	2.192994873046875	1.689690979003906	0.3477403869628906	2.09039404296875	1.654963989257813	0.4401778564453125	2.08293017578125	1.381170196533203	0.46768603515625	2.007449829101562	1.178574691772461	0.3862182312011719	2.026598022460937	1.111954948425293	0.3199166564941406	2.09363623046875	1.027762636184692	0.3216788635253906	2.014115600585937	1.084899520874024	0.3011416320800781	2.239473876953125	1.689858764648438	0.2994335327148437	2.316000732421875	1.658805236816406	0.1977438507080078	2.414126953125	1.398832916259766	0.1595945587158203	2.410590576171875	1.175625823974609	0.08955696868896484	2.310500244140625	1.171077041625977	0.06449983215332031
91	3	2.221878662109375	1.192565780639648	0.2924888000488281	2.20543603515625	1.369504760742188	0.2947420959472656	2.199	1.5111259765625	0.3040859680175781	2.218796875	1.725309753417969	0.3265397033691406	2.192994873046875	1.689690979003906	0.3477403869628906	2.09039404296875	1.654963989257813	0.4401778564453125	2.08293017578125	1.381170196533203	0.46768603515625	2.007449829101562	1.178574691772461	0.3862182312011719	2.026598022460937	1.111954948425293	0.3199166564941406	2.09363623046875	1.027762636184692	0.3216788635253906	2.014115600585937	1.084899520874024	0.3011416320800781	2.239473876953125	1.689858764648438	0.2994335327148437	2.316000732421875	1.658805236816406	0.1977438507080078	2.414126953125	1.398832916259766	0.1595945587158203	2.410590576171875	1.175625823974609	0.08955696868896484	2.310500244140625	1.171077041625977	0.06449983215332031
92	3.033333000000001	2.22170751953125	1.192393371582031	0.2925254211425781	2.20527392578125	1.369176574707031	0.2947820739746094	2.19882958984375	1.510673461914062	0.3041101684570313	2.218602294921875	1.724677185058594	0.3264755859375	2.1928486328125	1.689091003417969	0.3476914978027344	2.090436279296875	1.654395202636719	0.4401574096679687	2.0830517578125	1.380838226318359	0.4676279602050781	2.007505126953125	1.178491683959961	0.3861772766113281	2.026313720703125	1.11209398651123	0.3196777954101562	2.0933525390625	1.028017782211304	0.3211828002929688	2.0135595703125	1.085220634460449	0.3008687438964844	2.239238525390625	1.689254089355469	0.2993806762695312	2.31542138671875	1.658144958496094	0.1975977325439453	2.41272314453125	1.398156585693359	0.1592538909912109	2.408225341796875	1.175188018798828	0.08919689178466797	2.308191162109375	1.170968078613281	0.06423079681396485
93	3.066667000000001	2.22170751953125	1.192393371582031	0.2925254211425781	2.20527392578125	1.369176574707031	0.2947820739746094	2.19882958984375	1.510673461914062	0.3041101684570313	2.218602294921875	1.724677185058594	0.3264755859375	2.1928486328125	1.689091003417969	0.3476914978027344	2.090436279296875	1.654395202636719	0.4401574096679687	2.0830517578125	1.380838226318359	0.4676279602050781	2.007505126953125	1.178491683959961	0.3861772766113281	2.026313720703125	1.11209398651123	0.3196777954101562	2.0933525390625	1.028017782211304	0.3211828002929688	2.0135595703125	1.085220634460449	0.3008687438964844	2.239238525390625	1.689254089355469	0.2993806762695312	2.31542138671875	1.658144958496094	0.1975977325439453	2.41272314453125	1.398156585693359	0.1592538909912109	2.408225341796875	1.175188018798828	0.08919689178466797	2.308191162109375	1.170968078613281	0.06423079681396485
94	3.100000000000001	2.221696533203125	1.192397308349609	0.2925263061523438	2.205257568359375	1.369184020996094	0.29478369140625	2.198811279296875	1.510683776855469	0.3041145935058594	2.218584228515625	1.72469091796875	0.3264935607910156	2.192829345703125	1.689102783203125	0.3477070617675782	2.090399169921875	1.654402160644531	0.4401566162109375	2.08296826171875	1.380833953857422	0.4675643615722656	2.007376953125	1.178536560058594	0.3860187377929687	2.026092529296875	1.112216758728027	0.3194123229980469	2.09310107421875	1.028109722137451	0.3207037963867188	2.013208374023438	1.08544091796875	0.3005481872558594	2.239221923828125	1.689268493652344	0.2993966369628906	2.31541064453125	1.658163330078125	0.1976132049560547	2.41271826171875	1.398170593261719	0.1592684936523437	2.4082314453125	1.17519758605957	0.08920758056640625	2.30819775390625	1.170970245361328	0.0642314453125
95	3.133333	2.220453125	1.192257675170898	0.2923915405273437	2.2037587890625	1.369014282226563	0.2946526489257812	2.1969580078125	1.510503295898437	0.3038208312988281	2.216204833984375	1.724595520019531	0.3257688903808594	2.19059912109375	1.688977111816406	0.3471079711914062	2.088257080078125	1.654013549804688	0.4395484008789062	2.082281005859375	1.380386779785156	0.4666307067871094	2.0071533203125	1.178343139648438	0.3840563354492187	2.025479370117187	1.113106140136719	0.3162870788574219	2.09452587890625	1.030660203933716	0.3168055419921875	2.01038623046875	1.087616966247559	0.2970088195800781	2.236871826171875	1.689181823730469	0.298685791015625	2.31249365234375	1.657913391113281	0.1965359191894531	2.410541015625	1.398188781738281	0.1583297119140625	2.40839404296875	1.174760284423828	0.08964944458007812	2.308503173828125	1.170669860839844	0.06410037231445312
96	3.166667	2.220265380859375	1.19261181640625	0.292802734375	2.203811767578125	1.3694794921875	0.2954682312011719	2.196470947265625	1.511034240722656	0.3043595275878906	2.216711669921875	1.725238220214844	0.325428466796875	2.190818359375	1.689828491210938	0.3468262329101562	2.088671142578125	1.654841979980469	0.4395886840820312	2.083060546875	1.381086730957031	0.4669239196777344	2.008131713867188	1.179061096191406	0.3837862243652344	2.025147705078125	1.114711730957031	0.3147667541503906	2.094318359375	1.0323466796875	0.3177063598632813	2.010717651367187	1.087342041015625	0.2971690063476563	2.23733056640625	1.689578491210938	0.2985856018066406	2.312314208984375	1.656308471679687	0.196509033203125	2.4155810546875	1.398132446289063	0.160537841796875	2.410134765625	1.174705062866211	0.09161697387695313	2.310908447265625	1.172372970581055	0.06319741821289063
97	3.2	2.22089013671875	1.19217463684082	0.292800537109375	2.204126953125	1.368972290039062	0.2951901245117188	2.197186767578125	1.510483489990234	0.304516357421875	2.214431396484375	1.725138793945312	0.3229329833984375	2.18921728515625	1.689618957519531	0.344923828125	2.088304443359375	1.653830627441406	0.4386710510253906	2.0826318359375	1.380376800537109	0.4682232971191406	2.005925170898438	1.179420364379883	0.3842807312011719	2.025526733398438	1.11477921295166	0.3162605285644531	2.099267578125	1.036641761779785	0.3109450988769532	2.015545166015625	1.09044441986084	0.2936281127929687	2.235374755859375	1.689478637695312	0.2963660888671875	2.31063525390625	1.657069519042969	0.1942587432861328	2.418171142578125	1.400254486083985	0.1617726135253906	2.4132578125	1.176187225341797	0.09512596130371094	2.315025634765625	1.174080017089844	0.06351050567626954
98	3.233333	2.221557861328125	1.193085388183594	0.2925337219238281	2.205603515625	1.370283416748047	0.2945411682128906	2.1988310546875	1.51209814453125	0.3032520446777344	2.21772607421875	1.726875610351562	0.3231335144042969	2.19185546875	1.691396179199219	0.3446158752441406	2.08964404296875	1.656417175292969	0.4376480407714844	2.0822939453125	1.382419097900391	0.4663899536132812	2.00746875	1.179448120117188	0.3844773254394531	2.024634155273437	1.11500129699707	0.3153794860839844	2.096888671875	1.035049343109131	0.3154180603027344	2.01523974609375	1.08999910736084	0.2931432495117188	2.23876025390625	1.69111328125	0.2966119079589844	2.31721240234375	1.659410766601563	0.1964003143310547	2.414216552734375	1.398299896240234	0.1607984008789063	2.41052978515625	1.17459700012207	0.09142728424072266	2.310972412109375	1.171315017700195	0.06368763732910156
99	3.266667	2.221242919921875	1.192862487792969	0.2920354309082031	2.20523388671875	1.369963836669922	0.2944018859863281	2.19946435546875	1.511649017333984	0.3046687316894531	2.21584521484375	1.72688720703125	0.3201598510742187	2.190484619140625	1.691559143066406	0.3424307861328125	2.088969482421875	1.656315185546875	0.4360169067382813	2.08252099609375	1.382616790771484	0.4664871215820313	2.00841015625	1.17944189453125	0.3847497253417969	2.024989135742187	1.115342987060547	0.3152515258789063	2.097046875	1.035285533905029	0.3157034912109375	2.016372680664062	1.090109558105469	0.2929728698730469	2.237207763671875	1.690869140625	0.2942997741699219	2.31460986328125	1.65723291015625	0.1939859924316406	2.419275634765625	1.399235961914063	0.15846484375	2.412928466796875	1.176065444946289	0.08796721649169922	2.312579345703125	1.172907821655274	0.06344096374511719
100	3.300000000000001	2.219423095703125	1.192898971557617	0.2923511962890625	2.203842041015625	1.370001434326172	0.2945460510253906	2.196845458984375	1.511727691650391	0.3028652038574219	2.21428955078125	1.726563232421875	0.3217500915527344	2.188744384765625	1.691024108886719	0.3434430236816406	2.08776708984375	1.655721618652344	0.4375399475097656	2.082386962890625	1.381911193847656	0.4666333312988281	2.009311401367187	1.17888606262207	0.3837437133789062	2.024656005859375	1.116225601196289	0.3126965942382812	2.09740087890625	1.036836662292481	0.3112079772949219	2.013099487304688	1.089811622619629	0.2927992858886719	2.235483154296875	1.690858154296875	0.2953433227539062	2.31359375	1.659538940429687	0.1948663024902344	2.410459716796875	1.398836303710937	0.15750732421875	2.4076103515625	1.174759689331055	0.08988505554199219	2.309054931640625	1.171874267578125	0.05897756958007812
101	3.333333	2.2194375	1.192896484375	0.2921148376464844	2.20431494140625	1.370032348632813	0.2938001098632813	2.1975537109375	1.511792297363281	0.3015585021972656	2.214998779296875	1.726740417480469	0.3189349060058594	2.189614990234375	1.691332214355469	0.3410206909179688	2.089264892578125	1.655606262207031	0.4356128234863281	2.082987548828125	1.381912109375	0.4654360656738281	2.009255859375	1.178829010009766	0.3833163146972656	2.024070556640625	1.116205238342285	0.3121331481933594	2.097325439453125	1.03736434173584	0.3085424499511719	2.010248168945313	1.092523910522461	0.2904958801269531	2.2360400390625	1.6908779296875	0.2926261596679687	2.31330908203125	1.658843444824219	0.1917362365722656	2.412358642578125	1.398669921875	0.1566228942871094	2.4066591796875	1.174334762573242	0.090101318359375	2.307727783203125	1.17228759765625	0.06037286376953125
102	3.366667	2.220980224609375	1.193001480102539	0.2918653869628906	2.20625634765625	1.370024322509766	0.2937384033203125	2.19942724609375	1.511678588867188	0.301254150390625	2.21622021484375	1.726517150878906	0.3184431457519531	2.19084912109375	1.691097290039063	0.3404369812011719	2.089029296875	1.655358703613281	0.4332634887695312	2.082375244140625	1.381991363525391	0.4639291687011719	2.010154907226562	1.178879379272461	0.3810683898925781	2.027839477539063	1.115630157470703	0.3112105712890625	2.102064453125	1.037751228332519	0.3098775329589843	2.023034057617187	1.092779159545898	0.2854078979492187	2.23745703125	1.6907080078125	0.2922937316894531	2.313178466796875	1.658657104492188	0.1903788757324219	2.41323828125	1.399204010009766	0.1546224975585938	2.40816943359375	1.174773376464844	0.08904620361328125	2.3090859375	1.172126770019531	0.06017557907104492
103	3.4	2.223144287109375	1.193111663818359	0.2933173217773438	2.2081884765625	1.370287719726563	0.2948132019042969	2.200915771484375	1.512089965820313	0.3016355590820313	2.21669580078125	1.727401062011719	0.3162595520019531	2.191365478515625	1.692107360839844	0.3386034851074219	2.090287353515625	1.655622131347656	0.432154296875	2.083671630859375	1.381974731445313	0.4626725463867187	2.012281860351563	1.177525939941406	0.381792724609375	2.024515869140625	1.116469909667969	0.3087636108398438	2.09894091796875	1.038632759094238	0.3080431518554688	2.0250625	1.092959396362305	0.2817013854980469	2.238222412109375	1.691334655761719	0.2906178588867188	2.3173759765625	1.659095031738281	0.1912422637939453	2.4077275390625	1.396202117919922	0.1527794189453125	2.4046171875	1.171517684936523	0.08715882110595703	2.30485595703125	1.1673046875	0.06054597091674805
104	3.433333000000001	2.223036865234375	1.192387542724609	0.2938906555175781	2.208309326171875	1.369347930908203	0.2953491821289063	2.20019873046875	1.510968933105469	0.3009874267578125	2.21316845703125	1.726300476074219	0.3137362365722656	2.18861328125	1.690889709472656	0.3366130676269531	2.0892158203125	1.653512756347656	0.4313198852539062	2.08534033203125	1.380059020996094	0.4607525024414063	2.015547729492187	1.17492578125	0.3810909729003906	2.026068481445312	1.114924293518066	0.3070933837890625	2.1025908203125	1.039539546966553	0.3016943054199219	2.025755615234375	1.094217651367188	0.2777138671875	2.234866943359375	1.690376098632812	0.2881645202636719	2.31188525390625	1.65835546875	0.1872796783447266	2.40681494140625	1.397247283935547	0.1504164276123047	2.404890869140625	1.172140731811524	0.08734633636474609	2.30519970703125	1.167428573608398	0.06108585739135742
105	3.466667000000001	2.224774658203125	1.19022038269043	0.2976293334960938	2.21250634765625	1.366858673095703	0.297800048828125	2.20610595703125	1.508186981201172	0.3025818176269531	2.21343896484375	1.723280822753906	0.3130325927734375	2.189234619140625	1.687639587402344	0.3356227722167969	2.0886708984375	1.649631164550781	0.4282048034667969	2.079814453125	1.377052581787109	0.4572421264648437	2.015630737304687	1.171009094238281	0.3771489562988281	2.0249736328125	1.114717643737793	0.3004850769042969	2.116560791015625	1.059871425628662	0.2902642517089844	2.05237158203125	1.103581909179687	0.2612423095703125	2.2366083984375	1.687718627929688	0.2885411987304687	2.314833984375	1.659485961914063	0.1879452819824219	2.383209228515625	1.392623901367188	0.1410066680908203	2.390879150390625	1.16672737121582	0.08399500274658203	2.290657958984375	1.155901138305664	0.06332994079589843
106	3.5	2.23269384765625	1.188370147705078	0.3004485778808594	2.217014404296875	1.364135925292969	0.2998104553222656	2.206844970703125	1.504823150634766	0.302236572265625	2.213367919921875	1.719307495117187	0.310524658203125	2.18964013671875	1.683906188964844	0.3336377258300781	2.08881494140625	1.646012756347656	0.4252432556152344	2.0822080078125	1.373694091796875	0.4478603515625	2.038030883789062	1.159367065429687	0.3789921875	2.044670776367187	1.103028701782227	0.3024834899902344	2.14218359375	1.062507621765137	0.2859786071777344	2.023924560546875	1.107266410827637	0.2618793029785156	2.236341552734375	1.683727722167969	0.2862057800292969	2.312211181640625	1.654173583984375	0.1847606658935547	2.371381103515625	1.386164398193359	0.1374710540771484	2.378152099609375	1.160511962890625	0.08263917541503907	2.27830712890625	1.149851348876953	0.06179808044433593
107	3.533333000000001	2.238938720703125	1.1880380859375	0.3026543884277344	2.219786865234375	1.363430938720703	0.3000461730957031	2.20600146484375	1.503822448730469	0.2997838439941406	2.213681640625	1.718201293945313	0.3093838195800781	2.189826416015625	1.682785034179688	0.3323364868164063	2.092044921875	1.643564819335937	0.426630859375	2.075783203125	1.371095184326172	0.440767333984375	2.022495239257812	1.160685165405273	0.3665218505859375	2.045127685546875	1.10357576751709	0.2937418518066406	2.144201904296875	1.06445825958252	0.2850319213867187	2.031042846679687	1.100842147827148	0.2530899047851562	2.2364033203125	1.682654296875	0.2847874145507813	2.3128701171875	1.655862243652344	0.1830337219238281	2.3783779296875	1.388595764160156	0.1402009429931641	2.385875	1.162754913330078	0.08630422973632812	2.28643994140625	1.152625885009766	0.06337181472778321
108	3.566667000000001	2.238938720703125	1.188038040161133	0.3026540832519531	2.219786865234375	1.363430908203125	0.3000458374023438	2.20600146484375	1.503822448730469	0.2997835083007813	2.213681884765625	1.718201232910156	0.3093835754394531	2.18982666015625	1.682785034179688	0.3323361511230469	2.09204443359375	1.643564636230469	0.4266295471191406	2.075781982421875	1.371094940185547	0.4407634887695313	2.022493408203125	1.160686233520508	0.3665146789550781	2.045124755859375	1.103578063964844	0.2937334594726563	2.144198486328125	1.064459335327149	0.2850207824707031	2.031039184570313	1.10084561920166	0.2530813293457031	2.23640380859375	1.682654296875	0.2847872314453125	2.31287109375	1.655862182617188	0.1830338592529297	2.37837890625	1.388595672607422	0.1402012939453125	2.3858759765625	1.162754852294922	0.08630457305908203	2.28644091796875	1.152625946044922	0.06337178421020508
109	3.6	2.24846337890625	1.186700500488281	0.3046500549316406	2.2251591796875	1.361167633056641	0.2994021911621094	2.206463623046875	1.500634674072266	0.2951336975097656	2.2142265625	1.714597290039062	0.3041507568359375	2.190876220703125	1.67928955078125	0.3275763244628906	2.097050048828125	1.63860302734375	0.4247908325195313	2.074328369140625	1.366809753417969	0.4282239379882812	2.015625244140625	1.159381469726563	0.3511689758300781	2.049252685546875	1.103675582885742	0.2818889465332031	2.150813720703125	1.07126717376709	0.2786784057617188	2.038233276367187	1.102231872558594	0.2383850555419922	2.236442138671875	1.679083129882812	0.2792441101074219	2.3127666015625	1.654804321289062	0.1770922546386719	2.382442626953125	1.387961120605469	0.1427227478027344	2.387932373046875	1.161321716308594	0.09424868011474609	2.290328369140625	1.152844421386719	0.06467559814453125
110	3.633333	2.257777587890625	1.181797454833984	0.3052709350585938	2.234843994140625	1.357371978759766	0.2979333801269531	2.215123291015625	1.497472106933594	0.2904861755371094	2.21461376953125	1.712902709960938	0.3004147644042969	2.191842041015625	1.676421752929687	0.3232438049316406	2.095275146484375	1.6272177734375	0.4149935607910156	2.08485595703125	1.352913116455078	0.4152142333984375	2.030847045898438	1.159979156494141	0.3014594116210937	2.100169921875	1.123875038146973	0.2463221435546875	2.203492431640625	1.096850120544434	0.2356022491455078	2.10936474609375	1.105680961608887	0.2170594940185547	2.2389560546875	1.678123840332031	0.2758507385253906	2.319735595703125	1.654314208984375	0.1759844665527344	2.384089599609375	1.384371459960938	0.1410673980712891	2.3881103515625	1.156355117797851	0.09181904602050782	2.28843701171875	1.147244613647461	0.06754489898681641
111	3.666667	2.258078857421875	1.181507369995117	0.3048848571777344	2.235307373046875	1.357104370117187	0.2973857421875	2.215692138671875	1.497217376708984	0.2897814331054688	2.21560009765625	1.712671752929688	0.2994172058105469	2.192748046875	1.676264770507812	0.3222889404296875	2.095900146484375	1.627200622558594	0.4138269348144532	2.084254638671875	1.352935516357422	0.4125584411621094	2.029116333007813	1.161467758178711	0.2968632507324219	2.097292236328125	1.126478210449219	0.2396103668212891	2.199435302734375	1.098398590087891	0.2222846984863281	2.104781005859375	1.109603942871094	0.2086297912597656	2.2398837890625	1.677810424804687	0.2749078674316406	2.3205263671875	1.653652099609375	0.1750067749023438	2.384146240234375	1.383489929199219	0.1403388977050781	2.38771923828125	1.15538346862793	0.09142387390136719	2.2880029296875	1.146227996826172	0.06732415771484375
112	3.700000000000001	2.279065185546875	1.175404922485352	0.3038236999511719	2.24798046875	1.349044860839844	0.2935481262207031	2.22192626953125	1.487562713623047	0.2841085815429688	2.22044140625	1.702537902832031	0.2886761474609375	2.198681396484375	1.666627136230469	0.3130410461425781	2.10724169921875	1.62262939453125	0.4117798461914062	2.08765869140625	1.350019592285156	0.3972286987304687	2.0350361328125	1.159401992797852	0.2803258666992188	2.09645263671875	1.13110725402832	0.213071044921875	2.19841357421875	1.11553116607666	0.1845253295898437	2.101699462890625	1.113454711914063	0.1827287445068359	2.24413818359375	1.667385437011719	0.2642996215820312	2.323935791015625	1.6476494140625	0.1632618560791016	2.382909423828125	1.376886505126953	0.1319224243164062	2.382405517578125	1.148826843261719	0.086058837890625	2.282725830078125	1.141065521240234	0.06263301467895507
113	3.733333	2.301896484375	1.165063751220703	0.3030856323242188	2.27358935546875	1.339932281494141	0.2920933227539063	2.246142822265625	1.47845849609375	0.2782999877929688	2.238117431640625	1.694274780273437	0.2812493591308594	2.217098388671875	1.657739562988281	0.3057673034667969	2.122744873046875	1.614280090332031	0.4028951416015625	2.085379150390625	1.342440826416016	0.3859647216796875	2.041173706054687	1.159020095825195	0.2531346740722656	2.098142578125	1.136023513793945	0.1796321868896484	2.204468017578125	1.125999900817871	0.1673824615478516	2.127208984375	1.102868087768555	0.176567626953125	2.26322509765625	1.659523254394531	0.257276123046875	2.3401845703125	1.638932800292969	0.153495849609375	2.3913212890625	1.365580078125	0.1198873519897461	2.371462890625	1.137320388793945	0.07405376434326172	2.269130859375	1.135902160644531	0.0611999626159668
114	3.766667	2.302409912109375	1.164878570556641	0.3025684814453125	2.274147216796875	1.339720306396484	0.2914866943359375	2.246740234375	1.478224456787109	0.2776229248046875	2.2388759765625	1.694013427734375	0.2805101013183594	2.21781787109375	1.657506164550781	0.3050209045410156	2.12337060546875	1.6137822265625	0.4019059753417969	2.087025634765625	1.341962219238281	0.3832371215820313	2.042708862304687	1.159998321533203	0.2485171203613281	2.094615234375	1.13867741394043	0.1708951263427734	2.198904541015625	1.128321075439453	0.1470526123046875	2.111882568359375	1.10296403503418	0.1610297393798828	2.26396826171875	1.659242309570312	0.2565652770996094	2.340881591796875	1.638670532226562	0.1527731781005859	2.39175537109375	1.365398956298828	0.1184806060791016	2.37143212890625	1.137322570800781	0.07212895202636718	2.269115966796875	1.136316864013672	0.05924134063720703
115	3.800000000000001	2.318346923828125	1.162905059814453	0.2902262878417969	2.287783447265625	1.337886627197266	0.2770976257324219	2.259714111328125	1.476789306640625	0.2631560668945312	2.2524658203125	1.693327087402344	0.2694976806640625	2.231978271484375	1.6563671875	0.294173095703125	2.14116845703125	1.6118974609375	0.3948951416015625	2.110507568359375	1.338391265869141	0.3756358642578125	2.0505302734375	1.17515364074707	0.2227444915771484	2.095423828125	1.143442611694336	0.1438703308105469	2.197344482421875	1.130265762329101	0.1110627517700195	2.10276806640625	1.104132965087891	0.1368965148925781	2.27683447265625	1.658735534667969	0.2442089538574219	2.350233154296875	1.640181030273438	0.1369376525878906	2.4036416015625	1.365987762451172	0.1054809951782227	2.37649072265625	1.1374375	0.06061181640625	2.273240966796875	1.138425003051758	0.05331980514526367
116	3.833333	2.32893310546875	1.159933242797851	0.2792861633300781	2.3019716796875	1.337044555664062	0.2686858520507813	2.276278076171875	1.477684448242187	0.2566474914550781	2.26569677734375	1.695594665527344	0.2666114501953125	2.24620751953125	1.657652465820312	0.2913428039550781	2.157451171875	1.610425354003906	0.3941567993164062	2.120170654296875	1.336955841064453	0.36100244140625	2.06628369140625	1.176837539672852	0.2000875091552734	2.10678125	1.13826594543457	0.1209991607666016	2.213872802734375	1.128593170166016	0.105105110168457	2.160775634765625	1.127880783081055	0.1101118011474609	2.290212890625	1.661533020019531	0.2400470428466797	2.35918701171875	1.644765747070313	0.1284118347167969	2.40918603515625	1.367957214355469	0.09519570922851563	2.375348388671875	1.13746760559082	0.05580413818359375	2.271078857421875	1.139786407470703	0.05620537185668945
117	3.866667	2.33620654296875	1.15905793762207	0.2695648803710938	2.31170068359375	1.336517700195313	0.2618518371582031	2.286109375	1.477131958007813	0.2508169403076172	2.2725146484375	1.694655090332031	0.2614222717285156	2.25380517578125	1.656410827636719	0.2862054138183594	2.1669833984375	1.608805419921875	0.3903145446777344	2.13151953125	1.335258636474609	0.3578268737792969	2.082280517578125	1.180497756958008	0.1905973358154297	2.112671875	1.140745391845703	0.1077561721801758	2.217332275390625	1.126082672119141	0.08274465942382812	2.178753173828125	1.132363586425781	0.1005145111083984	2.2972578125	1.661041809082031	0.2345793914794922	2.368598388671875	1.645601623535156	0.1243847808837891	2.405123291015625	1.36823681640625	0.08169857025146485	2.36311181640625	1.139427658081055	0.04161107254028321	2.259421142578125	1.143599166870117	0.05108393478393555
118	3.9	2.34782958984375	1.156672729492187	0.2646564636230469	2.3233896484375	1.334351013183594	0.2570315551757812	2.298283935546875	1.475233734130859	0.2461916046142578	2.27957568359375	1.69278564453125	0.2527435760498047	2.26160205078125	1.654531188964844	0.2781589660644531	2.171669921875	1.611863952636719	0.3819937133789063	2.14186181640625	1.335864013671875	0.3661279907226562	2.100113525390625	1.184000213623047	0.1939100646972656	2.1135263671875	1.163787322998047	0.1001051483154297	2.214121826171875	1.131674621582031	0.07421128082275391	2.11597998046875	1.158431854248047	0.06351116943359375	2.305265625	1.659235290527344	0.2266165466308594	2.37481396484375	1.645133422851563	0.1149269104003906	2.4148779296875	1.368241424560547	0.07026107788085938	2.36415087890625	1.139918716430664	0.03638346862792969	2.2610341796875	1.145838119506836	0.05106114959716797
119	3.933333000000001	2.354750244140625	1.156231536865234	0.2631993103027344	2.33161669921875	1.334364898681641	0.2543483428955078	2.306056640625	1.47526513671875	0.2414553680419922	2.287851806640625	1.693246887207031	0.2486635894775391	2.269916015625	1.654900329589844	0.274144775390625	2.18107177734375	1.613884948730469	0.3799339599609375	2.152099853515625	1.337274169921875	0.3640855102539062	2.116447265625	1.194036376953125	0.1827594299316406	2.11850390625	1.175673843383789	0.08746329498291015	2.20970703125	1.122460311889648	0.06071468353271484	2.100353271484375	1.165678863525391	0.05881264877319336	2.313349853515625	1.659639770507813	0.2222472381591797	2.384772705078125	1.646058776855469	0.1113872680664063	2.41499658203125	1.368032409667969	0.06284846496582032	2.354194580078125	1.140196685791016	0.04153783798217774	2.250539306640625	1.149693283081055	0.05099484252929688
120	3.966667000000001	2.361554931640625	1.154191329956055	0.2640499267578125	2.341072021484375	1.332249755859375	0.2540782165527344	2.31820654296875	1.473307922363281	0.2408603363037109	2.29045556640625	1.689969787597656	0.2435873718261719	2.274265380859375	1.651476135253906	0.2698248596191406	2.18389453125	1.610962829589844	0.3741364440917969	2.158114013671875	1.334204498291016	0.3668273010253906	2.122114013671875	1.202522201538086	0.1775491485595703	2.129826904296875	1.187901779174805	0.08208081054687499	2.200705810546875	1.10816658782959	0.06112377166748047	2.10837646484375	1.173288467407227	0.05555776596069336	2.317355224609375	1.657043579101563	0.21788916015625	2.384794677734375	1.6463251953125	0.1045456085205078	2.41462890625	1.369035980224609	0.05467712783813477	2.35105224609375	1.14174089050293	0.04263616180419922	2.2477392578125	1.155445037841797	0.04730008697509765
121	4	2.36480322265625	1.154548294067383	0.2595042419433594	2.3451962890625	1.332822998046875	0.248224609375	2.322713134765625	1.473976257324219	0.2337400360107422	2.29542529296875	1.69093701171875	0.2363196868896484	2.279150634765625	1.652459350585938	0.2626286010742188	2.1899228515625	1.611625122070313	0.3680082397460938	2.16311376953125	1.334661743164062	0.3607161865234375	2.13332080078125	1.209951019287109	0.1654215850830078	2.147529052734375	1.190948104858399	0.07137488555908203	2.192671630859375	1.092471435546875	0.06084814071655274	2.145341796875	1.175361968994141	0.03760527038574218	2.322259521484375	1.657893920898438	0.2105989379882812	2.39110009765625	1.647372314453125	0.0979139404296875	2.418653564453125	1.370026885986328	0.04537490081787109	2.3479423828125	1.144843063354492	0.02915336227416992	2.246412109375	1.159471725463867	0.04875630187988281
122	4.033333000000001	2.368108642578125	1.152712265014648	0.2590292663574219	2.350023681640625	1.332470764160156	0.247199462890625	2.326418701171875	1.474304962158203	0.2305749206542969	2.303316650390625	1.69341015625	0.2323185424804687	2.286658203125	1.655135070800781	0.2593704833984375	2.19765771484375	1.614249450683594	0.3663920593261719	2.167585693359375	1.335553131103516	0.3579014587402344	2.147890380859375	1.210289672851562	0.1595988311767578	2.1531728515625	1.198493576049805	0.06273564529418946	2.187944091796875	1.094498764038086	0.06181855010986328	2.164053466796875	1.18633235168457	0.02436505317687988	2.329193115234375	1.659434631347656	0.2061113433837891	2.39567333984375	1.643163513183594	0.09153525543212891	2.413904052734375	1.362119110107422	0.04322644805908203	2.33818310546875	1.136112014770508	0.04442925262451172	2.244508056640625	1.14644401550293	0.09121868133544922
123	4.066667000000001	2.36536328125	1.152483291625977	0.2562983703613281	2.345178466796875	1.331364562988281	0.2444796142578125	2.321496337890625	1.472789886474609	0.2290302886962891	2.300988525390625	1.691347595214844	0.2319450988769531	2.283776123046875	1.65324365234375	0.2585611877441406	2.195990234375	1.613761291503906	0.3664063720703125	2.171759765625	1.335653381347656	0.3539852294921875	2.162284912109375	1.212685073852539	0.1544972076416016	2.163193115234375	1.200171447753906	0.05793738555908203	2.187508544921875	1.09373747253418	0.0623353157043457	2.168612548828125	1.186279937744141	0.01998064613342285	2.32654833984375	1.657354614257812	0.2057926330566406	2.39536767578125	1.644659423828125	0.09271142578125	2.41321484375	1.36565380859375	0.03881098556518554	2.332027587890625	1.142485473632812	0.03529808807373047	2.236055419921875	1.141784973144531	0.07749590301513672
124	4.1	2.365659423828125	1.153097320556641	0.2567047424316406	2.34530126953125	1.332395263671875	0.2444531097412109	2.322001953125	1.474252166748047	0.2289312438964844	2.301787353515625	1.693420104980469	0.2293252868652344	2.284332763671875	1.655543823242188	0.2563416137695312	2.194244873046875	1.615367980957031	0.3625152282714844	2.1744912109375	1.336037902832031	0.3541605834960938	2.172290283203125	1.214179397583008	0.1530790252685547	2.173062255859375	1.20210871887207	0.0562107048034668	2.19560693359375	1.095082252502441	0.06229249572753906	2.195376708984375	1.188391738891602	0.01637533378601074	2.32748974609375	1.659011474609375	0.2036158142089844	2.397963134765625	1.643164611816406	0.09155506896972657	2.40975390625	1.362371002197266	0.04156492233276367	2.3180478515625	1.142628646850586	0.04174239349365234	2.21780615234375	1.141736450195312	0.07334809112548828
125	4.133333	2.362408203125	1.155714294433594	0.2555518798828125	2.341360107421875	1.334130279541016	0.2436637573242187	2.318739013671875	1.475554412841797	0.2293220520019531	2.303813720703125	1.694146118164062	0.2286904907226562	2.285830322265625	1.657011901855469	0.2559759674072266	2.19443798828125	1.620137512207031	0.3613355407714844	2.17814599609375	1.341758270263672	0.3574044799804688	2.19483251953125	1.216903625488281	0.1601197662353516	2.184414794921875	1.204527633666992	0.06429737091064452	2.19246875	1.096393020629883	0.07585128021240234	2.179609619140625	1.17335905456543	0.02962692070007324	2.3283076171875	1.659155517578125	0.2030271453857422	2.40082080078125	1.642764099121094	0.09308300781249999	2.4085166015625	1.364217926025391	0.03741109848022461	2.266498046875	1.174457244873047	0.03499023818969726	2.176979248046875	1.146060729980469	0.08112361907958984
126	4.166667	2.361286376953125	1.158841613769531	0.2543855895996094	2.34114208984375	1.338293121337891	0.2441169128417969	2.31973095703125	1.480740844726562	0.2315263824462891	2.30680712890625	1.700451538085938	0.2290418395996094	2.288450927734375	1.663555480957031	0.2568092956542969	2.195123046875	1.628957580566406	0.3621505432128906	2.1774326171875	1.349402679443359	0.3672190246582031	2.150142333984375	1.244491668701172	0.1585564117431641	2.1912373046875	1.210068008422851	0.07696882629394532	2.20677294921875	1.101932632446289	0.0850899429321289	2.17038720703125	1.18601708984375	0.04647997665405273	2.331023681640625	1.664850830078125	0.2035109558105469	2.40198486328125	1.643117248535156	0.0927484130859375	2.415989013671875	1.363556854248047	0.03673579788208008	2.2274326171875	1.219202301025391	0.01918172073364258	2.18995751953125	1.148769958496094	0.08761871337890625
127	4.200000000000001	2.3596787109375	1.160865493774414	0.2501806030273437	2.340611083984375	1.341089172363281	0.2418235473632812	2.3178818359375	1.483760223388672	0.2290009460449219	2.310021240234375	1.704393676757813	0.2300643310546875	2.290643310546875	1.667373229980469	0.2572371215820313	2.194426025390625	1.6288544921875	0.359172607421875	2.17409765625	1.348576354980469	0.3588110961914063	2.15120947265625	1.247237945556641	0.1470667572021484	2.1816044921875	1.218707916259766	0.05846247100830078	2.19135595703125	1.11107154083252	0.07829231262207031	2.199373779296875	1.193017333984375	0.02816057205200195	2.333587646484375	1.668552673339844	0.2039675903320312	2.4032568359375	1.643764709472656	0.09253805541992187	2.4133349609375	1.362919250488281	0.03767691421508789	2.213833251953125	1.232491577148437	0.02237630462646484	2.187232177734375	1.1493544921875	0.08151042938232422
128	4.233333	2.357712890625	1.160925506591797	0.2498169860839844	2.337660400390625	1.340258117675781	0.2417731018066406	2.31466845703125	1.482293670654297	0.2295287170410156	2.305423095703125	1.701897094726562	0.2319582366943359	2.286147705078125	1.664738891601563	0.2586126708984375	2.190425537109375	1.626468627929687	0.3602035522460937	2.169284423828125	1.347588317871094	0.35249267578125	2.14991650390625	1.250505035400391	0.1395521240234375	2.187924072265625	1.222057495117187	0.05439886474609375	2.200459716796875	1.117108329772949	0.08263287353515625	2.1728759765625	1.205214645385742	0.02154593086242676	2.3293251953125	1.66653466796875	0.2059353332519531	2.40123876953125	1.644961364746094	0.09597218322753906	2.41940185546875	1.365880798339844	0.04070255279541016	2.224197509765625	1.232708541870117	0.01406974315643311	2.19523876953125	1.150433685302734	0.07247810363769532
129	4.266667	2.3546240234375	1.162266723632813	0.2501502685546875	2.33579736328125	1.341842590332031	0.2433311920166016	2.31299365234375	1.483965454101563	0.23118896484375	2.305499267578125	1.703708557128906	0.2335549621582031	2.2856943359375	1.666695251464844	0.2600525817871094	2.188412109375	1.628515197753906	0.3602535400390625	2.161329345703125	1.350147064208984	0.3497758483886719	2.149481689453125	1.251300399780273	0.1370102996826172	2.186350341796875	1.21957048034668	0.05248169708251953	2.2189296875	1.120076545715332	0.08435682678222656	2.17335400390625	1.206321060180664	0.01995144081115723	2.32934130859375	1.668142456054687	0.2077235107421875	2.40041357421875	1.644081481933594	0.09767665863037109	2.419863525390625	1.365249694824219	0.04112094116210938	2.223769775390625	1.233355285644531	0.01397163200378418	2.195146240234375	1.151187591552734	0.07275700378417969
130	4.300000000000001	2.353821044921875	1.163484008789063	0.2506386108398437	2.334502685546875	1.343252593994141	0.2440511627197266	2.31151416015625	1.485567260742187	0.2322751922607422	2.30393994140625	1.705574523925781	0.2360134429931641	2.28405419921875	1.668341064453125	0.2622617492675781	2.186145263671875	1.629541748046875	0.3618847045898437	2.159916259765625	1.350821563720703	0.349122802734375	2.147318115234375	1.253660919189453	0.1352891845703125	2.183412109375	1.226225051879883	0.04879984283447265	2.220095947265625	1.127212432861328	0.07809883117675781	2.169792236328125	1.217480331420898	0.01540496158599853	2.3278876953125	1.670132629394531	0.2099838256835938	2.399556396484375	1.6470244140625	0.09990998077392578	2.418293212890625	1.368483673095703	0.03991403961181641	2.221649169921875	1.237290435791016	0.01071394824981689	2.200568115234375	1.151102661132813	0.06712738800048829
131	4.333333	2.35275	1.163757568359375	0.2506685028076172	2.33329638671875	1.343747497558594	0.2441123809814453	2.310240478515625	1.486245391845703	0.2323915405273438	2.302813232421875	1.706532958984375	0.2366135101318359	2.282767822265625	1.669206604003906	0.2627297973632812	2.18387109375	1.6306611328125	0.3617458801269531	2.15508251953125	1.351883911132812	0.3478556213378906	2.1445185546875	1.255790496826172	0.1330978546142578	2.17964013671875	1.232391265869141	0.04489667129516602	2.2212734375	1.13458332824707	0.07207932281494141	2.1656298828125	1.223455810546875	0.01162903785705566	2.326867919921875	1.671086791992187	0.2105642242431641	2.399478271484375	1.648381958007813	0.1008157119750977	2.418972412109375	1.369789642333984	0.03956064987182617	2.22254541015625	1.238182434082031	0.008327223777770997	2.204707275390625	1.150654525756836	0.0640445327758789
132	4.366667	2.343299072265625	1.16375944519043	0.25026708984375	2.324072509765625	1.343244445800781	0.2469042816162109	2.30203564453125	1.485637359619141	0.2384573822021484	2.29625537109375	1.705267639160156	0.2384073944091797	2.27526025390625	1.668708129882813	0.2645413208007812	2.173612548828125	1.631136047363281	0.3603750915527344	2.147913330078125	1.352984283447266	0.3470711364746094	2.14452392578125	1.253665542602539	0.1344315643310547	2.17098681640625	1.245334213256836	0.04101783752441406	2.27089306640625	1.204156951904297	0.02427348709106445	2.168448486328125	1.234670928955078	0.007489256381988526	2.3206689453125	1.669287414550781	0.2137897644042969	2.392438720703125	1.639534606933594	0.1057352294921875	2.437876953125	1.362751373291016	0.05554193878173828	2.22656884765625	1.273666748046875	-0.006970062732696534	2.188386474609375	1.191668319702148	0.04620071029663086
133	4.4	2.340866455078125	1.164084716796875	0.2497827453613281	2.321447265625	1.343676666259766	0.2481357879638672	2.300303955078125	1.486401916503906	0.2418907012939453	2.2940712890625	1.706130798339844	0.2444290008544922	2.272762939453125	1.669195068359375	0.2698240051269531	2.168817138671875	1.6310234375	0.3630445251464844	2.14314013671875	1.352930450439453	0.3457179260253906	2.13948876953125	1.254025970458984	0.1327418365478516	2.1695390625	1.2509130859375	0.04003814697265625	2.275296142578125	1.229215118408203	0.02227662467956543	2.1613583984375	1.246886627197266	0.005309365749359131	2.31892626953125	1.670478698730469	0.2197179412841797	2.389277099609375	1.645453430175781	0.1094607467651367	2.42469775390625	1.366401977539063	0.06296922302246094	2.225876708984375	1.272199310302734	-0.02733901977539063	2.178604736328125	1.203214874267578	0.03612653350830078
134	4.433333000000001	2.340742431640625	1.164459243774414	0.2497582244873047	2.321300048828125	1.344142944335938	0.2481270751953125	2.300198974609375	1.486952941894531	0.2419456329345703	2.29406640625	1.706794067382813	0.24484228515625	2.27265234375	1.669806823730469	0.270123046875	2.168302490234375	1.631508056640625	0.3629559631347656	2.142331787109375	1.353343383789062	0.344890625	2.139551513671875	1.25514453125	0.1314412078857422	2.170079345703125	1.253192901611328	0.03880869674682617	2.275504150390625	1.232390487670898	0.01792503547668457	2.16264501953125	1.249905456542969	0.00383622932434082	2.318990478515625	1.671153198242187	0.22013232421875	2.390224609375	1.646598876953125	0.1102536926269531	2.42669189453125	1.367723754882813	0.06262125015258789	2.228064208984375	1.27449462890625	-0.0294299201965332	2.179501220703125	1.205574340820313	0.03321527862548828
135	4.466667000000001	2.337285400390625	1.166806655883789	0.2501474304199219	2.31943798828125	1.347279357910156	0.2500758514404297	2.299429931640625	1.490782806396484	0.2449263610839844	2.29370458984375	1.711386535644531	0.2474071350097656	2.27175634765625	1.6743583984375	0.2725007934570313	2.163900146484375	1.634796142578125	0.361484130859375	2.13726904296875	1.355619323730469	0.3453539733886719	2.1375888671875	1.25443115234375	0.1324043273925781	2.1685166015625	1.262958221435547	0.03992735671997071	2.273685791015625	1.250090148925781	0.01096858310699463	2.16850341796875	1.266368225097656	0.003913119316101075	2.319010009765625	1.675533813476562	0.2230492706298828	2.391240478515625	1.649417907714844	0.1136329956054687	2.408735107421875	1.368080871582031	0.06396938705444336	2.218568115234375	1.264636779785156	-0.03672187805175781	2.128016357421875	1.277780029296875	0.01557932376861572
136	4.5	2.3368125	1.165915832519531	0.2542900085449219	2.316869140625	1.346371520996094	0.2542406311035156	2.29238671875	1.489221405029297	0.2464125366210937	2.290009521484375	1.710136596679688	0.2483997497558594	2.26704736328125	1.673460632324219	0.273211669921875	2.159127685546875	1.634265014648438	0.3625430603027344	2.1317900390625	1.35484765625	0.3463265380859375	2.136837158203125	1.253754013061523	0.1331018829345703	2.166267822265625	1.269486236572266	0.04096694183349609	2.2732099609375	1.270941650390625	0.01541799831390381	2.176340087890625	1.284833679199219	0.005562514305114746	2.315197509765625	1.673809387207031	0.2245130615234375	2.3870419921875	1.642348083496094	0.1160722122192383	2.4560537109375	1.369537048339844	0.06206729888916016	2.273153076171875	1.248873001098633	-0.03341576385498047	2.17860791015625	1.27042236328125	0.00816854476928711
137	4.533333000000001	2.336310546875	1.165158187866211	0.2541868133544922	2.31496435546875	1.345174621582031	0.2533098449707031	2.291015625	1.487932159423828	0.2462521820068359	2.287172119140625	1.708484008789062	0.2490224456787109	2.26405224609375	1.67162109375	0.2732523498535157	2.156308837890625	1.63213916015625	0.3623123168945312	2.129171142578125	1.353148498535156	0.3457876586914063	2.135582763671875	1.254575790405273	0.1318155975341797	2.167165283203125	1.270636901855469	0.04061220550537109	2.27280517578125	1.274910552978516	0.01099983215332031	2.180511962890625	1.288068664550781	0.005982361793518067	2.312972412109375	1.672467041015625	0.2254815979003906	2.38833837890625	1.6428837890625	0.1191730346679687	2.460142578125	1.371909454345703	0.06195494842529297	2.275893310546875	1.265476409912109	-0.04612332153320312	2.1841591796875	1.271544982910156	0.005324240684509277
138	4.566667000000001	2.33616650390625	1.165206802368164	0.2541898803710937	2.314779296875	1.345231231689453	0.25333935546875	2.290836669921875	1.488002868652344	0.2463397064208984	2.287107177734375	1.708569274902344	0.2493195495605469	2.2639892578125	1.671692993164063	0.273537841796875	2.156283447265625	1.63226953125	0.362685546875	2.128697998046875	1.35331607055664	0.3459429931640625	2.134861083984375	1.254999572753906	0.1318276977539062	2.1658740234375	1.271568023681641	0.04051237487792968	2.271260009765625	1.276441253662109	0.01007059955596924	2.1783486328125	1.289546661376953	0.005826555252075196	2.312869384765625	1.672558776855469	0.2257198791503906	2.38781787109375	1.642906494140625	0.1191240005493164	2.4575791015625	1.371579132080078	0.06095956802368164	2.27179345703125	1.267377288818359	-0.04669905853271485	2.1801748046875	1.274781036376953	0.004794198989868164
139	4.6	2.336161376953125	1.165206817626953	0.2541884460449219	2.31477490234375	1.345232055664062	0.2533384552001953	2.290833984375	1.488004699707031	0.2463403015136719	2.287105712890625	1.708571899414062	0.2493316497802734	2.263986572265625	1.671694213867188	0.2735472717285156	2.156274658203125	1.632267578125	0.3626869201660156	2.12867626953125	1.353315826416016	0.3459186401367187	2.134855224609375	1.255021484375	0.1317926025390625	2.165876220703125	1.271602111816406	0.04048171615600586	2.2712529296875	1.276482818603516	0.01000743579864502	2.178357177734375	1.289586273193359	0.005799770355224609	2.31286865234375	1.672562316894531	0.2257309112548828	2.3878271484375	1.642923461914062	0.1191377029418945	2.457612060546875	1.371610534667969	0.0609287338256836	2.271832275390625	1.26742333984375	-0.04675637054443359	2.180208984375	1.274827972412109	0.004729054927825928
140	4.633333	2.33607421875	1.165149307250977	0.2541631774902344	2.314708740234375	1.345149688720703	0.2532980194091797	2.290766845703125	1.487898681640625	0.2462683715820312	2.286932861328125	1.708430786132813	0.2492871398925781	2.263797607421875	1.671544189453125	0.2734584045410156	2.155931884765625	1.632082824707031	0.3623613891601563	2.12820751953125	1.353200012207031	0.345357421875	2.135040283203125	1.255122604370117	0.1311904907226563	2.166521728515625	1.271764373779297	0.04006419372558594	2.271801513671875	1.276607360839844	0.009308632850646972	2.179415771484375	1.289769989013672	0.005500771045684814	2.31274462890625	1.672442016601563	0.2257236175537109	2.388114990234375	1.643040344238281	0.1193803024291992	2.459070556640625	1.372100524902344	0.06105889892578125	2.273963134765625	1.267507476806641	-0.04730982589721679	2.182182373046875	1.274727355957031	0.003888372421264648
141	4.666667	2.336063720703125	1.165148406982422	0.254161865234375	2.3146982421875	1.345148559570313	0.2532974853515625	2.2907568359375	1.487897491455078	0.2462689056396484	2.286921875	1.708429077148438	0.2492962493896484	2.2637861328125	1.671541625976563	0.2734653930664063	2.155916015625	1.632079345703125	0.3623621520996094	2.128171875	1.353200073242188	0.3453382263183594	2.135022216796875	1.255141174316406	0.1311636810302734	2.166485595703125	1.271807281494141	0.04003579330444336	2.27174609375	1.276680236816406	0.009220545768737792	2.179538330078125	1.289966430664063	0.005509830951690674	2.312734130859375	1.672441467285156	0.2257320404052734	2.388109130859375	1.6430478515625	0.1193901443481445	2.459067138671875	1.372114044189453	0.06104542922973633	2.273954345703125	1.267546051025391	-0.04733747863769532	2.1821708984375	1.274779968261719	0.003854148149490356
142	4.700000000000001	2.336063720703125	1.165148406982422	0.254161865234375	2.3146982421875	1.345148559570313	0.2532974853515625	2.2907568359375	1.487897491455078	0.2462689056396484	2.286921875	1.708429077148438	0.2492962493896484	2.2637861328125	1.671541625976563	0.2734653930664063	2.155916015625	1.632079345703125	0.3623621520996094	2.128171875	1.353200073242188	0.3453382263183594	2.135022216796875	1.255141174316406	0.1311636810302734	2.166485595703125	1.271807281494141	0.04003579330444336	2.27174609375	1.276680236816406	0.009220545768737792	2.179538330078125	1.289966430664063	0.005509830951690674	2.312734130859375	1.672441467285156	0.2257320404052734	2.388109130859375	1.6430478515625	0.1193901443481445	2.459067138671875	1.372114044189453	0.06104542922973633	2.273954345703125	1.267546051025391	-0.04733747863769532	2.1821708984375	1.274779968261719	0.003854148149490356
143	4.733333	2.330247314453125	1.162691909790039	0.2534130249023437	2.309429443359375	1.342026916503906	0.2527781372070312	2.286517578125	1.484388641357422	0.2464310607910156	2.283541748046875	1.704014282226562	0.2514456787109375	2.260197998046875	1.667146911621094	0.2750287475585937	2.1521572265625	1.627609497070313	0.362729248046875	2.1249091796875	1.349987579345703	0.3430538024902344	2.131876953125	1.256609771728516	0.1278291473388672	2.162466552734375	1.275138031005859	0.03718402099609375	2.2654052734375	1.282510314941406	0.001044016361236572	2.264855712890625	1.262853240966797	0.1043537445068359	2.30926171875	1.668285583496094	0.2278134155273437	2.38608154296875	1.639767395019531	0.1229476852416992	2.46579296875	1.372725036621094	0.06357611846923829	2.282210693359375	1.269543182373047	-0.04662451934814453	2.190223876953125	1.277578460693359	0.003198683261871338
144	4.766667	2.32366455078125	1.160445236206055	0.2508060607910156	2.3067431640625	1.340027954101563	0.25313037109375	2.287426513671875	1.482891174316406	0.2492450866699219	2.28425244140625	1.702363159179688	0.2528029937744141	2.26200732421875	1.66566064453125	0.2775893249511719	2.153681396484375	1.626527038574219	0.3649238586425781	2.126529052734375	1.349175994873047	0.3445499572753906	2.132145263671875	1.255826705932617	0.1294821472167969	2.177449462890625	1.2698115234375	0.04444083404541015	2.28249951171875	1.275142761230469	0.01488783740997314	2.174534423828125	1.282899688720703	0.007733889102935791	2.309004638671875	1.666534301757812	0.2283877563476563	2.37537060546875	1.630883544921875	0.118810905456543	2.371022216796875	1.351776885986328	0.06278742980957032	2.16370458984375	1.252757965087891	0.002656869649887085	2.0786484375	1.309448211669922	0.02594104766845703
145	4.800000000000001	2.32366455078125	1.160444808959961	0.2508058319091797	2.3067431640625	1.340027465820313	0.2531302337646484	2.287426513671875	1.482890594482422	0.2492450256347656	2.284251953125	1.702362548828125	0.2528037414550781	2.2620068359375	1.665659851074219	0.2775898132324219	2.153680419921875	1.626525451660156	0.3649231567382812	2.126528076171875	1.349174652099609	0.344546630859375	2.13214697265625	1.255827667236328	0.12947802734375	2.177450927734375	1.269813751220703	0.04443672180175781	2.28249853515625	1.275146728515625	0.01487562847137451	2.174534912109375	1.282904998779297	0.007729910373687744	2.30900439453125	1.666533813476562	0.2283885192871094	2.37537158203125	1.630884399414062	0.118812141418457	2.37102783203125	1.351778533935547	0.06278442001342774	2.16371435546875	1.252752838134766	0.002650838375091553	2.078656494140625	1.309446716308594	0.025919921875
146	4.833333	2.32366455078125	1.160444808959961	0.2508058319091797	2.3067431640625	1.340027465820313	0.2531302337646484	2.287426513671875	1.482890594482422	0.2492450256347656	2.284251953125	1.702362548828125	0.2528037414550781	2.2620068359375	1.665659851074219	0.2775898132324219	2.153680419921875	1.626525451660156	0.3649231567382812	2.126528076171875	1.349174652099609	0.344546630859375	2.13214697265625	1.255827667236328	0.12947802734375	2.177450927734375	1.269813751220703	0.04443672180175781	2.28249853515625	1.275146728515625	0.01487562847137451	2.174534912109375	1.282904998779297	0.007729910373687744	2.30900439453125	1.666533813476562	0.2283885192871094	2.37537158203125	1.630884399414062	0.118812141418457	2.37102783203125	1.351778533935547	0.06278442001342774	2.16371435546875	1.252752838134766	0.002650838375091553	2.078656494140625	1.309446716308594	0.025919921875
147	4.866667	2.318582275390625	1.160801467895508	0.2490943603515625	2.300475341796875	1.339696685791016	0.2501527709960937	2.283473388671875	1.482429718017578	0.2485320587158203	2.2808486328125	1.701085815429688	0.2565008850097656	2.2585048828125	1.664065856933594	0.2803915710449219	2.151348876953125	1.629286560058594	0.3702074584960938	2.1214697265625	1.353218536376953	0.3485817565917969	2.1325	1.255313247680664	0.1365933837890625	2.185351806640625	1.271125946044922	0.0567451286315918	2.28559130859375	1.272047424316406	0.01417992305755615	2.207181884765625	1.298351837158203	0.02882470893859863	2.30550830078125	1.665809020996094	0.2315227508544922	2.376689208984375	1.641802307128906	0.1223175430297852	2.397599853515625	1.367407562255859	0.05298326873779297	2.213677978515625	1.22158952331543	0.02218999862670899	2.11466650390625	1.213943695068359	0.05471844482421875
148	4.9	2.317782958984375	1.161819900512695	0.2473228912353516	2.299240234375	1.340249114990234	0.2476985931396484	2.28238330078125	1.482659088134766	0.2460262451171875	2.280494873046875	1.700665771484375	0.2572516174316406	2.257903564453125	1.663460388183594	0.280369873046875	2.15128125	1.628598937988281	0.3702475280761719	2.118099365234375	1.353234558105469	0.3533992309570312	2.13201318359375	1.257551940917969	0.1411697692871094	2.181390380859375	1.269703155517578	0.05877309417724609	2.279153564453125	1.257625	0.01293154811859131	2.17560546875	1.296702484130859	0.02501640510559082	2.30514404296875	1.665760437011719	0.2319754028320312	2.378377197265625	1.645852355957031	0.1236838684082031	2.420712158203125	1.375808227539062	0.04990397262573242	2.250240966796875	1.217059371948242	0.01099197959899902	2.157515625	1.200408081054688	0.05563950347900391
149	4.933333000000001	2.3166533203125	1.161943634033203	0.2435423278808594	2.297545166015625	1.339927124023438	0.2451465606689453	2.28066259765625	1.482040283203125	0.2449375762939453	2.278792236328125	1.699439880371094	0.2587325439453125	2.256217041015625	1.662043090820313	0.2813314819335938	2.150069580078125	1.626707214355469	0.3711030578613281	2.108419921875	1.353139892578125	0.3534245300292969	2.135118408203125	1.258046966552735	0.1426966857910156	2.178552490234375	1.272272094726562	0.05756878280639648	2.27421826171875	1.249921966552734	0.01170019435882568	2.175200927734375	1.297591613769531	0.02547017478942871	2.3034140625	1.664908081054687	0.2331240539550781	2.378960693359375	1.644008483886719	0.1269685592651367	2.4120126953125	1.374984924316406	0.04723845291137695	2.240524169921875	1.229171096801758	-0.02255818176269531	2.161961181640625	1.198183181762695	0.03819221878051758
150	4.966667000000001	2.314951416015625	1.161667816162109	0.2412720184326172	2.295513427734375	1.339201873779297	0.2433372955322265	2.278031494140625	1.480915100097656	0.2431514282226563	2.278993896484375	1.697715270996094	0.2585732116699219	2.255991455078125	1.660528625488281	0.2808425903320312	2.14991796875	1.625458618164062	0.3702857360839844	2.110613037109375	1.352208282470703	0.3522072448730469	2.137884765625	1.263613586425781	0.1393147125244141	2.18982763671875	1.273728698730469	0.0587362289428711	2.276984619140625	1.244732421875	0.0015963054895401	2.195517333984375	1.301555694580078	0.02903383255004883	2.303103271484375	1.663141296386719	0.2327518615722656	2.376732666015625	1.641226501464844	0.1258289337158203	2.415343994140625	1.372416931152344	0.05025508880615234	2.237276123046875	1.237899963378906	-0.02381632423400879	2.15130810546875	1.206129287719726	0.02490821075439453
151	5	2.314949951171875	1.161665649414062	0.2412700042724609	2.295513671875	1.339200134277344	0.2433377990722656	2.27803759765625	1.480914337158203	0.2431582946777344	2.279012451171875	1.697713256835938	0.2586023559570312	2.25600732421875	1.660525573730469	0.2808675842285156	2.149928955078125	1.625449829101563	0.3703029174804687	2.110609130859375	1.352204193115234	0.3521797485351563	2.137890380859375	1.263657165527344	0.1392682037353516	2.1898251953125	1.273804290771484	0.05868863296508789	2.27695947265625	1.24487907409668	0.001477513432502747	2.195523193359375	1.301648681640625	0.02899880027770996	2.3031201171875	1.663140441894531	0.2327778472900391	2.37674853515625	1.641233459472656	0.1258523941040039	2.415314697265625	1.372431213378906	0.05022751617431641	2.237193359375	1.237991821289063	-0.02385825729370117	2.1511826171875	1.206276962280273	0.02482729530334473
152	5.033333000000001	2.31478759765625	1.160502960205078	0.2412533264160156	2.295594482421875	1.338060424804687	0.2435296783447266	2.278841796875	1.479860473632812	0.2440169372558594	2.2819716796875	1.696491455078125	0.2613948364257813	2.25856982421875	1.659339782714844	0.2833029479980469	2.151756103515625	1.624864074707031	0.3720927734375	2.106665771484375	1.352976684570312	0.3479877014160156	2.1359921875	1.273718475341797	0.1317153930664063	2.187868896484375	1.288590209960937	0.05183506774902344	2.271162841796875	1.271118011474609	-0.01493962860107422	2.226233642578125	1.313567199707031	0.03344792938232422	2.30576123046875	1.661910034179688	0.2352887725830078	2.379318359375	1.639093811035156	0.1285051574707031	2.41084912109375	1.369643249511719	0.05193814468383789	2.22421484375	1.247418731689453	-0.02234572219848633	2.13348583984375	1.223289627075195	0.0219249439239502
153	5.066667000000001	2.314451416015625	1.159065032958984	0.2406863250732422	2.29548095703125	1.336494079589844	0.2429921112060547	2.278951904296875	1.478198516845703	0.2435465240478516	2.283469970703125	1.694670776367188	0.2602862243652344	2.259793701171875	1.657769836425781	0.2822308959960937	2.15302392578125	1.625307739257813	0.3716354675292969	2.103376708984375	1.354203552246094	0.350537109375	2.137952880859375	1.279938842773438	0.1334802703857422	2.185650146484375	1.30164892578125	0.05266500091552734	2.266047607421875	1.296665405273437	-0.01940171432495117	2.20726611328125	1.325563079833984	0.02654945755004883	2.307069091796875	1.659886352539063	0.2343568115234375	2.382079345703125	1.634642333984375	0.1292815551757812	2.4120869140625	1.367913238525391	0.04395269012451172	2.2132607421875	1.265095336914063	-0.02740780258178711	2.118433837890625	1.249654403686523	0.01164470386505127
154	5.1	2.31477294921875	1.159264022827148	0.2407416687011719	2.2958515625	1.336878356933594	0.2431799926757812	2.279653076171875	1.478764404296875	0.24411572265625	2.285239013671875	1.695379638671875	0.2615261840820313	2.261286376953125	1.658499145507812	0.2833156433105469	2.154254150390625	1.626492736816406	0.3728022155761719	2.102332275390625	1.355626495361328	0.3504872741699219	2.1385849609375	1.285455352783203	0.1320947113037109	2.18686474609375	1.309403747558594	0.05214601135253906	2.2631396484375	1.311764831542969	-0.02455141448974609	2.2202373046875	1.334374664306641	0.03141488075256348	2.3087578125	1.660515563964844	0.2355355224609375	2.384625244140625	1.635092590332031	0.1309529724121094	2.411368896484375	1.367254913330078	0.04708142471313476	2.2067578125	1.27655517578125	-0.02513714218139649	2.10896337890625	1.27269775390625	0.009486906051635742
155	5.133333	2.314639404296875	1.159219924926758	0.2406455535888672	2.295738525390625	1.336826263427734	0.243104736328125	2.279592529296875	1.478710052490234	0.2440914916992188	2.28542919921875	1.695295837402344	0.2616360473632813	2.261447265625	1.658430358886719	0.2834122314453125	2.15443994140625	1.626500366210938	0.3729434509277344	2.10216650390625	1.355738525390625	0.3503733215332031	2.13825048828125	1.286062713623047	0.1318079833984375	2.1861845703125	1.31042138671875	0.05178142929077149	2.261385009765625	1.31410317993164	-0.02591022872924805	2.219427734375	1.335810607910156	0.03113041114807129	2.308895263671875	1.660423828125	0.2356134796142578	2.384231689453125	1.634831481933594	0.1306982116699219	2.407526123046875	1.367228118896484	0.04511923217773438	2.20074853515625	1.280638549804687	-0.02592193412780762	2.102451171875	1.280339904785156	0.007451169013977051
156	5.166667	2.313438232421875	1.155327758789062	0.2378125305175781	2.293813232421875	1.333215606689453	0.2422030487060547	2.276302978515625	1.475247436523437	0.2440084838867188	2.286744873046875	1.691968688964844	0.2635846252441406	2.26248681640625	1.655267456054688	0.2855763549804687	2.155232421875	1.620806213378906	0.3743765869140625	2.0945400390625	1.352773162841797	0.337398193359375	2.13621240234375	1.300597381591797	0.1144467620849609	2.211429443359375	1.302211456298828	0.05381490325927735	2.289597900390625	1.3062080078125	-0.02121933555603027	2.235687255859375	1.340886199951172	0.03661345672607422	2.30899853515625	1.656844360351562	0.2366449127197266	2.378033447265625	1.622399475097656	0.1295830078125	2.3649638671875	1.363329010009766	0.01759499359130859	2.14366162109375	1.313227691650391	-0.04613494110107422	2.039741333007813	1.317212432861328	-0.04319981384277344
157	5.200000000000001	2.31345947265625	1.155328567504883	0.2377910614013672	2.2938408203125	1.333220642089844	0.2421849365234375	2.276341064453125	1.475256561279297	0.2439975738525391	2.286755615234375	1.691975341796875	0.2636631774902344	2.262487060546875	1.65526318359375	0.2856274108886719	2.155151611328125	1.620714782714844	0.3743003234863281	2.094533203125	1.352698547363281	0.3370385131835937	2.1365615234375	1.300644012451172	0.1141207962036133	2.2119541015625	1.302084808349609	0.05369998550415039	2.29047265625	1.305725341796875	-0.02098921775817871	2.236155029296875	1.340104644775391	0.0361397705078125	2.30902783203125	1.6568623046875	0.23672216796875	2.378198486328125	1.62253955078125	0.1297053680419922	2.36544873046875	1.363611846923828	0.01733686828613281	2.144243896484375	1.313390960693359	-0.04665324020385742	2.040316772460938	1.317503692626953	-0.04408025741577148
158	5.233333	2.313547607421875	1.154675262451172	0.2349326629638672	2.2939619140625	1.332793640136719	0.2418941955566406	2.2768115234375	1.475066192626953	0.2460692749023438	2.2865341796875	1.691355651855469	0.2734038696289062	2.26187939453125	1.653823974609375	0.2936736145019531	2.151098388671875	1.613233703613281	0.3756922607421875	2.10382666015625	1.346012054443359	0.3164140625	2.15828466796875	1.294188049316406	0.09573262786865235	2.228425537109375	1.295654296875	0.02905097579956055	2.300794677734375	1.299296783447266	-0.05185713577270508	2.241438232421875	1.312804992675781	-0.001595601439476013	2.30939599609375	1.657152648925781	0.2456442413330078	2.378042724609375	1.629976501464844	0.1359938812255859	2.34358203125	1.377801971435547	0.01220605564117432	2.11931201171875	1.336085479736328	-0.04861389541625977	2.015890869140625	1.334314331054687	-0.06133835220336914
159	5.266667	2.31305712890625	1.153773406982422	0.2357060089111328	2.29478564453125	1.331829040527344	0.2452598419189453	2.273712158203125	1.473561737060547	0.2466992950439453	2.285043701171875	1.689540954589844	0.2750542907714844	2.25958642578125	1.652208984375	0.294634033203125	2.14802587890625	1.613624389648437	0.376449462890625	2.117506591796875	1.346493316650391	0.3072020874023437	2.165898681640625	1.260149200439453	0.09623988342285156	2.24943603515625	1.294826629638672	0.06190571212768554	2.336507568359375	1.324640777587891	0.004324257373809814	2.251163818359375	1.32763671875	0.02218771743774414	2.3081396484375	1.655220886230469	0.2476760101318359	2.383837890625	1.629605346679687	0.1424534301757812	2.3297109375	1.39020947265625	0.001776978373527527	2.1102412109375	1.339267944335937	-0.06839141845703126	2.047976684570313	1.263626403808594	-0.1037834014892578
160	5.300000000000001	2.313233642578125	1.15232861328125	0.2348763885498047	2.294919189453125	1.330119537353516	0.245091064453125	2.2715380859375	1.471316955566406	0.2448037109375	2.286543212890625	1.687021789550781	0.2714103393554688	2.261072265625	1.650223510742188	0.2918124389648438	2.15029150390625	1.611732116699219	0.3744151000976563	2.117458984375	1.347133361816406	0.2982291564941406	2.16430517578125	1.256061279296875	0.08923384857177734	2.252336669921875	1.238088973999024	0.05367960739135742	2.355221435546875	1.216762542724609	0.02690949440002442	2.255607177734375	1.278090057373047	-0.002848260164260864	2.3084697265625	1.652249328613281	0.2437540588378906	2.38249560546875	1.621812438964844	0.1388314666748047	2.306908447265625	1.404050415039062	-0.02456398391723633	2.080536376953125	1.415322113037109	-0.08918939971923828	1.993107299804687	1.362902160644531	-0.109986083984375
161	5.333333	2.31287744140625	1.152027938842773	0.23547314453125	2.294698974609375	1.329652313232422	0.2455749816894531	2.27030322265625	1.470517456054687	0.2438815612792969	2.28992041015625	1.685757995605469	0.2693749694824219	2.26433203125	1.649529907226563	0.2905144653320312	2.152908447265625	1.614013610839844	0.3733266906738281	2.109701171875	1.354856109619141	0.2855437316894531	2.149750244140625	1.254635162353516	0.07961357879638672	2.2282578125	1.202695892333984	0.05825685501098633	2.305220703125	1.132904998779297	0.0276247386932373	2.2799228515625	1.224292358398438	0.0266331844329834	2.3104716796875	1.65054736328125	0.2413120880126953	2.38090087890625	1.624362609863281	0.1329932250976562	2.28950390625	1.443787048339844	-0.06374351501464844	2.06652197265625	1.48415283203125	-0.1276357803344726	1.963719848632812	1.469912475585938	-0.1220946578979492
162	5.366667	2.31501416015625	1.153322799682617	0.2383338623046875	2.301055908203125	1.33254052734375	0.2480015106201172	2.27608349609375	1.474132171630859	0.2416449584960937	2.297353515625	1.690180297851563	0.2710130920410156	2.27127978515625	1.653548522949219	0.2916146850585937	2.157967041015625	1.613256164550781	0.371261962890625	2.10703759765625	1.357498077392578	0.2725325012207031	2.125400390625	1.236882751464844	0.07281423950195312	2.2107978515625	1.195942489624023	0.05108766937255859	2.29277001953125	1.129200653076172	0.02436425018310547	2.2607666015625	1.210113555908203	0.03890947341918945	2.317847900390625	1.655068237304687	0.2422153778076172	2.388834716796875	1.632125427246094	0.1324703979492187	2.26460888671875	1.494376251220703	-0.08274215698242188	2.036523559570313	1.521094055175781	-0.1413193664550781	1.932232543945313	1.512827270507813	-0.1409420776367188
163	5.4	2.316185302734375	1.155139129638672	0.2396903686523437	2.303262451171875	1.335241668701172	0.2480199127197266	2.27904638671875	1.477500915527344	0.2403953247070313	2.299586181640625	1.693838928222656	0.2744772033691406	2.273226318359375	1.656603210449219	0.2940951538085937	2.162574462890625	1.609413757324219	0.3747615051269531	2.1058759765625	1.357797790527344	0.2658280639648438	2.078399658203125	1.207546798706055	0.0872449722290039	2.16057470703125	1.168885864257812	0.05159413528442383	2.2549697265625	1.126133918762207	0.01627492904663086	2.211858154296875	1.206196060180664	0.04066750335693359	2.32059619140625	1.6592060546875	0.2451224060058594	2.396850830078125	1.641526977539062	0.1372952117919922	2.273991943359375	1.532098022460938	-0.09576484680175781	2.047376831054688	1.57460791015625	-0.1546517181396484	1.94553759765625	1.576352294921875	-0.1803546600341797
164	5.433333000000001	2.31543408203125	1.154534530639648	0.24155029296875	2.3069677734375	1.335250030517578	0.2462074127197266	2.2886171875	1.478531951904297	0.2381004180908203	2.305931396484375	1.695669921875	0.2705450134277343	2.27989306640625	1.658195861816406	0.2902891540527344	2.16797265625	1.60764990234375	0.367404541015625	2.088843994140625	1.356531463623047	0.2711888122558594	2.031151977539063	1.19794758605957	0.1072465362548828	2.1049013671875	1.143776702880859	0.07307420349121094	2.207780029296875	1.152106582641601	0.03618455123901367	2.165166015625	1.196133224487305	0.06415604400634765	2.327679443359375	1.661043273925781	0.2416215515136719	2.40920166015625	1.642907287597656	0.1375943145751953	2.29445654296875	1.563822387695312	-0.1117242736816406	2.074252197265625	1.629758666992188	-0.1743907165527344	1.980869995117188	1.674203918457031	-0.1935143432617188
165	5.466667000000001	2.319882568359375	1.153943817138672	0.2446173248291016	2.31156884765625	1.334651916503906	0.2464209594726562	2.292747802734375	1.477568359375	0.2346851806640625	2.30973779296875	1.694893676757812	0.265464599609375	2.284411865234375	1.657414245605469	0.2860614318847656	2.16983935546875	1.61967578125	0.3664457092285156	2.07835498046875	1.358158752441406	0.3244697875976563	2.052569091796875	1.211690277099609	0.1422710418701172	2.135738525390625	1.180168106079102	0.101978889465332	2.23289404296875	1.216661239624024	0.06684049987792968	2.18479931640625	1.231002395629883	0.1025241928100586	2.330920166015625	1.660226501464844	0.2362033996582031	2.403676513671875	1.651861328125	0.1247576751708984	2.310373779296875	1.643763000488281	-0.1449657135009766	2.098395263671875	1.721507446289062	-0.2207580871582031	2.037626220703125	1.806807189941406	-0.21157080078125
166	5.5	2.318835693359375	1.154624618530273	0.2401084899902344	2.310709716796875	1.335555419921875	0.2414076843261719	2.292745361328125	1.478775085449219	0.2299628143310547	2.31205859375	1.695786376953125	0.2633063049316406	2.285571044921875	1.658462951660156	0.2828365173339843	2.170035888671875	1.623831481933594	0.363544189453125	2.06107958984375	1.366446868896484	0.33933154296875	2.047046142578125	1.201813613891602	0.1715772247314453	2.132035888671875	1.161148864746094	0.1455100402832031	2.23402392578125	1.191932998657227	0.1193529891967773	2.160802490234375	1.178544677734375	0.2007442779541016	2.333588134765625	1.661031005859375	0.2343046112060547	2.412870849609375	1.654879760742187	0.1270607299804687	2.343658935546875	1.677226440429687	-0.1493827819824219	2.1350556640625	1.763242004394531	-0.2264614410400391	2.09133251953125	1.858921508789062	-0.2300232391357422
167	5.533333000000001	2.313401123046875	1.155478866577148	0.2367212219238281	2.2958310546875	1.335616943359375	0.2314365539550781	2.276365966796875	1.478728179931641	0.2217003479003906	2.30224365234375	1.694656005859375	0.2571764526367187	2.277369873046875	1.65727392578125	0.2785921936035156	2.1667275390625	1.624806762695313	0.3666514892578125	2.0534384765625	1.369599334716797	0.3930674438476562	2.034044067382812	1.156776657104492	0.294357421875	2.118244140625	1.11489323425293	0.2677598571777344	2.202198486328125	1.157361724853516	0.2114111328125	2.165004150390625	1.161380828857422	0.256704345703125	2.320135986328125	1.660266418457031	0.2254205932617188	2.39485986328125	1.66615966796875	0.1149802017211914	2.358277099609375	1.746494445800781	-0.1568204498291016	2.165163330078125	1.869035522460937	-0.2240200347900391	2.173847412109375	1.973869201660156	-0.2267784423828125
168	5.566667000000001	2.312349853515625	1.159925170898437	0.2320283966064453	2.28835791015625	1.339405426025391	0.2293408203125	2.258875244140625	1.480618225097656	0.217078369140625	2.2978798828125	1.694902770996094	0.2506649475097656	2.2730966796875	1.658617980957031	0.2740033264160156	2.165645263671875	1.627887451171875	0.3665580749511719	2.057125	1.379994415283203	0.4404400634765625	2.006466186523438	1.150232803344727	0.4489750061035157	2.082262939453125	1.089473037719727	0.4381477355957031	2.15220458984375	1.105589851379394	0.3552075500488281	2.1233642578125	1.143930541992187	0.45604931640625	2.31143115234375	1.659877075195312	0.2174758605957031	2.38302783203125	1.658703247070312	0.104811653137207	2.39925439453125	1.767323913574219	-0.1590630798339844	2.21954443359375	1.909489562988281	-0.2249042663574219	2.21958544921875	2.014476318359375	-0.2175438995361328
169	5.6	2.311017333984375	1.160871627807617	0.2273637847900391	2.285639892578125	1.339839569091797	0.2209173126220703	2.25896240234375	1.481508850097656	0.2096443328857422	2.287659912109375	1.696389892578125	0.2477245635986328	2.2642890625	1.658618713378906	0.27000732421875	2.1681396484375	1.610342895507813	0.3671119689941406	1.997841674804687	1.398927520751953	0.4363519287109375	1.846652587890625	1.222271423339844	0.4713851623535156	1.860603149414062	1.170256454467773	0.5528124389648438	1.8725625	1.21947607421875	0.4556767272949219	1.960444213867188	1.142299774169922	0.51014404296875	2.30320751953125	1.662705749511719	0.2141177978515625	2.37441943359375	1.668380676269531	0.1015418319702148	2.412305908203125	1.807359008789063	-0.1449125213623047	2.2679208984375	1.984714965820312	-0.2112404174804688	2.3081669921875	2.081100708007813	-0.1994463500976562
170	5.633333	2.3102841796875	1.161339553833008	0.2253355712890625	2.284486328125	1.339910461425781	0.2151039733886719	2.258856201171875	1.481494934082031	0.2020941619873047	2.285671630859375	1.696136535644531	0.2417494354248047	2.26307568359375	1.657930114746094	0.2639923095703125	2.1712958984375	1.61190380859375	0.3660993041992188	2.015912353515625	1.401755554199219	0.4663399353027344	1.828834350585937	1.270007171630859	0.4130469055175781	1.783720336914062	1.227841598510742	0.4885497131347656	1.887753662109375	1.230631057739258	0.4546494140625	1.919004516601563	1.189023590087891	0.4707183532714844	2.301088134765625	1.662974365234375	0.2076323852539063	2.3695234375	1.670991271972656	0.09362409973144531	2.4489833984375	1.819177978515625	-0.1367541046142578	2.326939453125	2.021112182617188	-0.1672511749267578	2.371528564453125	2.116106811523438	-0.163067886352539
171	5.666667	2.31185595703125	1.165142349243164	0.2244506072998047	2.280599609375	1.343378112792969	0.2120351409912109	2.252781005859375	1.485132385253906	0.1994485931396484	2.275569091796875	1.700430114746094	0.2424326477050781	2.254063720703125	1.661232971191406	0.2644409484863281	2.17135400390625	1.608057067871094	0.3714650573730469	2.015811645507812	1.415592834472656	0.5044977111816407	1.858453735351562	1.262569488525391	0.5906732177734375	1.849852661132813	1.211472076416016	0.6737350463867188	1.954476196289062	1.206701889038086	0.7068953247070312	1.956505004882813	1.209471389770508	0.6804931640625	2.291259521484375	1.668057495117187	0.2074228515625	2.365953857421875	1.67950341796875	0.09712124633789063	2.47247021484375	1.835576416015625	-0.1179229125976562	2.38093115234375	2.052542236328125	-0.1575077667236328	2.44109375	2.138701171875	-0.1492438201904297
172	5.700000000000001	2.30898681640625	1.166656311035156	0.2214866180419922	2.27512890625	1.343971862792969	0.2084497680664062	2.247098388671875	1.485471740722656	0.1971406402587891	2.273227783203125	1.700277282714844	0.2381970062255859	2.252317138671875	1.661431823730469	0.2611389465332031	2.174329345703125	1.609637451171875	0.37189453125	2.025526245117188	1.433384918212891	0.5312232666015625	1.871828247070312	1.290690124511719	0.6378958129882812	1.8647607421875	1.227681243896484	0.7122111206054688	1.95360205078125	1.181379135131836	0.7567050170898437	1.962868041992188	1.208664245605469	0.7113372192382813	2.2872568359375	1.66770703125	0.2028226776123047	2.36056689453125	1.678365295410156	0.09186490631103515	2.49606494140625	1.836498046875	-0.1036578369140625	2.4262890625	2.061805297851563	-0.1374583282470703	2.489931884765625	2.144379760742187	-0.1235181655883789
173	5.733333	2.3088154296875	1.170973709106445	0.2198667907714844	2.27469384765625	1.348816558837891	0.2061286926269531	2.2468740234375	1.490847412109375	0.1946280670166016	2.2726259765625	1.706429931640625	0.2358885803222656	2.251603271484375	1.667427551269531	0.2588304138183594	2.168971435546875	1.617185974121094	0.367564697265625	2.040130126953125	1.447663421630859	0.5513914794921875	1.885301635742187	1.317375427246094	0.6730286254882812	1.88013525390625	1.275120910644531	0.7613233032226563	1.986492431640625	1.256688842773438	0.78246435546875	1.992724731445312	1.258541961669922	0.7453899536132812	2.286893310546875	1.673761169433594	0.2004580535888672	2.3609111328125	1.684681945800781	0.08944734191894531	2.51932177734375	1.837364013671875	-0.09425617218017578	2.465759033203125	2.06899951171875	-0.1195283126831055	2.5255283203125	2.15492138671875	-0.105966194152832
174	5.766667	2.307181396484375	1.173741714477539	0.2170115509033203	2.269685302734375	1.351017303466797	0.2045677032470703	2.240620849609375	1.492986694335938	0.1954590454101562	2.26597265625	1.708323120117187	0.2383346862792969	2.2453095703125	1.669042907714844	0.2611390991210937	2.1654853515625	1.620949645996094	0.3729181518554687	2.046424194335938	1.457974822998047	0.568900634765625	1.89762109375	1.334316802978516	0.704250244140625	1.905541625976563	1.292662719726563	0.792636474609375	1.899030151367187	1.270399108886719	0.9001668701171875	1.985315307617187	1.270524993896484	0.7776351318359375	2.280025390625	1.676010192871094	0.2024876251220703	2.3535693359375	1.686153198242188	0.09107331085205078	2.53801318359375	1.834223266601563	-0.07086546325683593	2.504287109375	2.0692607421875	-0.09903504180908203	2.563786865234375	2.155902709960937	-0.08934078216552735
175	5.800000000000001	2.30677099609375	1.176960922241211	0.2160979919433594	2.26810986328125	1.354371917724609	0.2030182037353516	2.2386630859375	1.496609222412109	0.1939488677978516	2.265040283203125	1.712509704589844	0.2360035705566406	2.24423046875	1.673312255859375	0.2590684509277344	2.165521484375	1.624325378417969	0.3716864929199219	2.051212890625	1.471522491455078	0.57928564453125	1.9214609375	1.346281402587891	0.7325530395507812	1.929384399414062	1.296955718994141	0.817162109375	1.951156616210938	1.243342971801758	0.911016357421875	1.993781616210937	1.269809844970703	0.8294053344726563	2.278906494140625	1.679924011230469	0.2001672058105469	2.3549892578125	1.689050903320312	0.0900039291381836	2.557320068359375	1.836363891601563	-0.05110128784179688	2.529363037109375	2.072306518554687	-0.0825378646850586	2.5921494140625	2.157112060546875	-0.07488300323486329
176	5.833333	2.3052431640625	1.178825942993164	0.2126546478271484	2.26780615234375	1.355902435302734	0.2025007019042969	2.237859130859375	1.497461669921875	0.1943660430908203	2.2624306640625	1.71277294921875	0.2356023864746094	2.240503173828125	1.673981506347656	0.2578458251953125	2.156578125	1.629878234863281	0.3678893432617187	2.0634345703125	1.479363433837891	0.5858597412109375	1.942640625	1.353293609619141	0.74414501953125	1.941647827148437	1.342010284423828	0.8413289794921875	1.99307470703125	1.278360260009766	0.9145294189453125	2.015042358398437	1.284434326171875	0.8398462524414062	2.2779443359375	1.679985046386719	0.2009441223144531	2.361076904296875	1.689800720214844	0.09678810119628906	2.5740400390625	1.826571105957031	-0.03660405349731445	2.564216064453125	2.06034521484375	-0.08358460998535157	2.6225673828125	2.14665625	-0.06797195434570312
177	5.866667	2.3031787109375	1.183215133666992	0.212224609375	2.265224853515625	1.360007934570312	0.2022606048583984	2.23467822265625	1.501289855957031	0.1940970458984375	2.258870361328125	1.716667541503906	0.2340185394287109	2.2366708984375	1.678090515136719	0.2562547302246094	2.153331298828125	1.635910461425781	0.3673020935058594	2.070576171875	1.487125610351562	0.590236083984375	1.962971801757813	1.358741424560547	0.7556673583984375	1.950810302734375	1.349775970458984	0.852237060546875	1.948751708984375	1.333004241943359	0.9606109008789062	2.035434204101562	1.325980010986328	0.8545060424804688	2.2747646484375	1.683651428222656	0.1998244323730469	2.359532470703125	1.692094360351562	0.09704542541503906	2.586060302734375	1.817878479003906	-0.02359370803833008	2.5820087890625	2.052808715820313	-0.06399513626098632	2.645558837890625	2.134275268554688	-0.04397505950927735
178	5.9	2.303886474609375	1.186764007568359	0.2120542755126953	2.2662197265625	1.364002258300781	0.2004293365478516	2.238173095703125	1.506236785888672	0.1931581420898437	2.264563232421875	1.721213439941406	0.2368571929931641	2.241754638671875	1.6824248046875	0.2583888854980469	2.156817138671875	1.642631774902344	0.3696033935546875	2.070931640625	1.495685211181641	0.593495361328125	1.976422973632812	1.366323181152344	0.7668526000976562	1.958683837890625	1.378328491210937	0.8624834594726563	1.960061401367188	1.371867218017578	0.972255126953125	2.054235595703125	1.34553759765625	0.8611726684570312	2.2803330078125	1.688501586914062	0.2021248931884766	2.365635009765625	1.703095886230469	0.1000251770019531	2.603363525390625	1.805221435546875	-0.02315688133239746	2.594956298828125	2.042728637695312	-0.04881564712524414	2.659331298828125	2.12241552734375	-0.02351549339294434
179	5.933333000000001	2.30331982421875	1.187061218261719	0.2109123840332031	2.262251953125	1.363702484130859	0.1994513854980469	2.232215576171875	1.505686096191406	0.1929437255859375	2.25817578125	1.721036926269531	0.2359461517333984	2.235806396484375	1.682152160644531	0.2578545227050781	2.153163330078125	1.640101379394531	0.3701143188476563	2.0738876953125	1.497189514160156	0.599276611328125	1.987180419921875	1.371771453857422	0.779721923828125	1.976125244140625	1.375136566162109	0.8771174316406249	1.968075317382812	1.373739410400391	0.9868720703125	2.019368408203125	1.352785736083984	0.8989217529296875	2.27366748046875	1.688307312011719	0.2010477142333984	2.357695068359375	1.698273803710938	0.09720889282226562	2.605202880859375	1.797912780761719	-0.007965557098388672	2.610306884765625	2.036275268554688	-0.02764767837524414	2.676170166015625	2.115517578125	-0.004522940158843994
180	5.966667000000001	2.302253173828125	1.187188873291016	0.2107731475830078	2.26031884765625	1.363362976074219	0.1978015747070312	2.2297900390625	1.505066528320313	0.1903070373535156	2.252421630859375	1.720280395507813	0.2348827819824219	2.23029443359375	1.681013793945312	0.256253173828125	2.149767333984375	1.638786254882812	0.3698166198730469	2.077328857421875	1.502017028808594	0.604627685546875	2.002052124023438	1.382653045654297	0.793834716796875	1.987217895507813	1.370180908203125	0.8898945922851562	1.971218505859375	1.336736450195313	0.9934212646484375	2.03268408203125	1.322420776367188	0.8977731323242187	2.26875927734375	1.687992431640625	0.2000202789306641	2.353899658203125	1.700696105957031	0.09754235076904297	2.609119873046875	1.786222412109375	-0.0007338970899581909	2.619295654296875	2.024197509765625	-0.02066912460327149	2.6850771484375	2.101123657226562	0.009135244369506836
181	6	2.300526123046875	1.188375122070312	0.2098719787597656	2.256216796875	1.363720489501953	0.1971385192871094	2.225482177734375	1.505254638671875	0.191450439453125	2.2515625	1.720039367675781	0.2346520385742188	2.229890380859375	1.681069091796875	0.2568512268066406	2.15040380859375	1.638887390136719	0.3709018249511719	2.083672119140625	1.502795562744141	0.6073190307617188	2.0110986328125	1.384492980957031	0.797830810546875	2.00280859375	1.388467559814453	0.8952557373046875	1.974197387695312	1.316943237304687	0.9735115966796875	2.038590454101563	1.332641967773438	0.9094158935546875	2.26634228515625	1.687584899902344	0.1993533935546875	2.347478271484375	1.694021423339844	0.09334751892089843	2.607411865234375	1.779304870605469	0.009438231468200683	2.63244580078125	2.016095642089843	-0.007175453186035156	2.69910546875	2.092674438476562	0.0210029296875
182	6.033333000000001	2.29951416015625	1.189285217285156	0.2100397186279297	2.254860595703125	1.364617828369141	0.1970021514892578	2.22408642578125	1.506220886230469	0.1913331604003906	2.251293212890625	1.721268249511719	0.2330918884277344	2.2291728515625	1.682598876953125	0.2554326019287109	2.149628173828125	1.640613098144531	0.3696104736328125	2.089618408203125	1.504699096679687	0.60809521484375	2.02269482421875	1.386077178955078	0.8006170654296875	2.010735229492187	1.388944641113281	0.8977498168945313	1.99587548828125	1.325574127197266	0.986260498046875	2.052100341796875	1.339724670410156	0.916376953125	2.2661376953125	1.688423461914062	0.1981461486816406	2.348267822265625	1.692089111328125	0.09268836212158203	2.612260009765625	1.773027099609375	0.01704899215698242	2.6397216796875	2.009025451660156	-0.007078604698181152	2.707242431640625	2.083516845703125	0.02462803268432617
183	6.066667000000001	2.30002392578125	1.194233489990234	0.2103966369628906	2.25595751953125	1.370349334716797	0.1968589935302734	2.226321533203125	1.512736694335937	0.1914455108642578	2.255988037109375	1.728358947753906	0.2327555236816406	2.23286376953125	1.689984436035156	0.2549872131347656	2.1515078125	1.647307067871094	0.3682941589355469	2.09793896484375	1.509702026367187	0.6085260009765625	2.028550659179687	1.386838317871094	0.79853662109375	2.024061401367188	1.390983825683594	0.8966058959960937	1.934432983398438	1.3271787109375	0.8893141479492187	2.044146118164063	1.329809661865234	0.9025289916992187	2.271002685546875	1.695009521484375	0.1981025238037109	2.3546787109375	1.687766418457031	0.09343857574462891	2.6217177734375	1.662907531738281	-0.009641140937805175	2.638740966796875	1.878693237304688	-0.1125397644042969	2.656855224609375	1.976155944824219	-0.07557889556884766
184	6.1	2.29985693359375	1.194724212646484	0.2079453887939453	2.26102392578125	1.372408752441406	0.1956028289794922	2.2328603515625	1.515219421386719	0.1884396362304687	2.2630830078125	1.731307983398438	0.2285081481933594	2.23627490234375	1.694030639648437	0.2485113220214844	2.150159423828125	1.651561889648438	0.3585887451171875	2.105605712890625	1.517976806640625	0.603338623046875	2.034298706054687	1.388197052001953	0.7883770751953125	2.039541259765625	1.396216094970703	0.8863026123046875	1.949607299804688	1.334370361328125	0.8696412963867187	2.0593662109375	1.334846649169922	0.89264453125	2.281418701171875	1.696696166992187	0.1967089996337891	2.377630615234375	1.685738159179687	0.1035378875732422	2.630227783203125	1.596932861328125	-0.001753762364387512	2.58997119140625	1.692176879882813	-0.2183309783935547	2.609867919921875	1.795915283203125	-0.2264637145996094
185	6.133333	2.298783447265625	1.19666145324707	0.2072637786865234	2.26221435546875	1.374431121826172	0.1963612213134766	2.234378173828125	1.51690283203125	0.1889303741455078	2.265612060546875	1.732691162109375	0.2265527191162109	2.239172119140625	1.695728820800781	0.2472888641357422	2.15155712890625	1.657536010742187	0.357242431640625	2.106013427734375	1.516935974121094	0.5969769897460937	2.042047729492188	1.381314514160156	0.7797007446289063	2.046074096679687	1.398514251708984	0.8762330932617187	1.959535034179688	1.330435791015625	0.8744669189453125	2.0694072265625	1.339389404296875	0.8881593017578125	2.283266357421875	1.697873840332031	0.1948017730712891	2.3769013671875	1.685207397460938	0.09974809265136719	2.619310791015625	1.573501159667969	-0.005627974987030029	2.561906005859375	1.538830749511719	-0.2354081573486328	2.6147158203125	1.598786682128906	-0.3045553588867188
186	6.166667	2.29808056640625	1.198057052612305	0.2073686065673828	2.261957275390625	1.375738800048828	0.1965984344482422	2.2342548828125	1.518082092285156	0.189067138671875	2.266587158203125	1.733773132324219	0.2249720153808594	2.239859130859375	1.697183471679688	0.2458781127929688	2.151737060546875	1.660153930664062	0.3556300354003906	2.10351416015625	1.51573193359375	0.5922152709960937	2.045221313476563	1.381568542480469	0.777586669921875	2.04576806640625	1.389802368164063	0.875275390625	1.9848212890625	1.3071689453125	0.9147677001953125	2.084200439453125	1.338281524658203	0.8817393188476562	2.284156005859375	1.698618408203125	0.1936280975341797	2.37589208984375	1.674945495605469	0.09901786804199218	2.601761962890625	1.498919830322266	0.1123152847290039	2.730641845703125	1.307912780761719	0.0483829231262207	2.8228564453125	1.330210632324219	0.002103678941726684
187	6.200000000000001	2.298144775390625	1.19768879699707	0.2075759429931641	2.262060546875	1.375278289794922	0.1968694610595703	2.23453125	1.517581420898438	0.189517822265625	2.267201904296875	1.732999877929688	0.2259852447509766	2.240477783203125	1.696404602050781	0.2468196716308594	2.152459228515625	1.65914990234375	0.3564700317382812	2.10340478515625	1.513401611328125	0.5918804321289063	2.043607421875	1.377816864013672	0.7755620117187501	2.0442705078125	1.384884460449219	0.8732861328125	1.974511352539063	1.308337768554688	0.91020654296875	2.0770517578125	1.329609313964844	0.8794115600585938	2.28465576171875	1.697934936523438	0.1945220794677734	2.371968505859375	1.677487426757812	0.09519772338867187	2.611667236328125	1.522926452636719	0.06795027923583985	2.729984130859375	1.341766998291016	-0.03353500366210938	2.8105576171875	1.369956878662109	-0.09552877807617187
188	6.233333	2.298153564453125	1.197540267944336	0.2075023956298828	2.26215673828125	1.375143463134766	0.1967638397216797	2.2347138671875	1.517461242675781	0.1894028015136719	2.2675556640625	1.732830749511719	0.2259906158447266	2.240774658203125	1.696253540039062	0.2467822723388672	2.1525703125	1.658908996582031	0.3562507019042969	2.102701171875	1.512183654785156	0.5908779296875	2.041444580078125	1.375392242431641	0.7731753540039062	2.039969482421875	1.379638793945313	0.8710526733398437	1.9678076171875	1.301727691650391	0.8995325927734374	2.072126220703125	1.323908538818359	0.8763047485351563	2.2850078125	1.697761901855469	0.1945318450927734	2.3720576171875	1.677300842285156	0.09498207092285156	2.61128857421875	1.523142578125	0.06198237609863282	2.723654296875	1.342093811035156	-0.04623480606079101	2.802756103515625	1.370151062011719	-0.1101522598266602
189	6.266667	2.2977578125	1.198622100830078	0.2068373565673828	2.26207373046875	1.376744323730469	0.1978395690917969	2.23410205078125	1.519279235839844	0.1911514282226562	2.267835693359375	1.735214721679688	0.2261449279785156	2.241236083984375	1.698726257324219	0.2475484924316406	2.15552783203125	1.660662841796875	0.3591070251464843	2.10028564453125	1.505283599853516	0.5875309448242187	2.046187133789063	1.367319396972656	0.7717914428710938	2.042330444335938	1.37845654296875	0.869251708984375	1.936700561523437	1.349119445800781	0.8800745849609375	2.040785766601562	1.314672760009766	0.8789865112304688	2.284833740234375	1.699874633789062	0.1945854034423828	2.37923779296875	1.676001586914063	0.1024230575561523	2.60082177734375	1.497301879882813	0.1394439392089844	2.6579521484375	1.281403076171875	0.05306662750244141	2.743026611328125	1.27903466796875	-0.00962062931060791
190	6.300000000000001	2.29506884765625	1.194039352416992	0.2068029632568359	2.254582763671875	1.367927825927734	0.1953411407470703	2.22591650390625	1.507921875	0.1892819976806641	2.25210205078125	1.719592407226562	0.2329827728271484	2.230015625	1.681223266601563	0.2543362121582031	2.1504384765625	1.651651672363281	0.3698498840332031	2.09816845703125	1.498957946777344	0.5951212768554688	2.039183837890625	1.361714508056641	0.7733971557617187	2.024143676757812	1.346505706787109	0.867561767578125	1.933885375976562	1.2868720703125	0.873782958984375	2.041537231445313	1.297130218505859	0.87516845703125	2.267211181640625	1.687557922363281	0.1983837280273437	2.3105126953125	1.712564208984375	0.07635105895996094	2.5895947265625	1.734136108398437	0.03926031112670898	2.398054443359375	1.855934020996094	-0.02361252212524414	2.32931884765625	1.922381225585938	0.01725725746154785
191	6.333333	2.2956337890625	1.194396774291992	0.2068100128173828	2.255425537109375	1.3683994140625	0.1952439575195312	2.22713623046875	1.508517517089844	0.1892387542724609	2.2537978515625	1.720218139648438	0.2328402557373047	2.231489013671875	1.681929931640625	0.2541428527832031	2.151134521484375	1.6530595703125	0.3693499450683594	2.096101318359375	1.500970489501953	0.5944773559570312	2.034949096679687	1.364483062744141	0.7726966552734374	2.01971240234375	1.3425478515625	0.8655241088867187	1.934269287109375	1.2779443359375	0.8820932006835938	2.038082885742187	1.286098510742188	0.8623318481445312	2.268965576171875	1.688088745117188	0.1983332366943359	2.315461181640625	1.713124633789063	0.07744324493408203	2.594111572265625	1.744924011230469	0.04398121643066406	2.402544189453125	1.865762939453125	-0.02089966773986816	2.321135986328125	1.918636962890625	0.01643430709838867
192	6.366667	2.295525634765625	1.194399185180664	0.2067463836669922	2.255256591796875	1.368404022216797	0.1951375122070312	2.2268115234375	1.508500274658203	0.1890078125	2.253072265625	1.72035595703125	0.2322104339599609	2.23082958984375	1.682063171386719	0.253585464477539	2.150470947265625	1.653321533203125	0.3688404541015625	2.09546826171875	1.501631195068359	0.594279541015625	2.034356079101562	1.365445129394531	0.7727744140625	2.019426635742188	1.343658020019531	0.865697021484375	1.93365869140625	1.279136016845703	0.8809249267578125	2.03893994140625	1.284180236816406	0.8577733764648438	2.268306640625	1.688185363769531	0.1977640380859375	2.314579345703125	1.712940185546875	0.07671574401855469	2.59303759765625	1.745006896972656	0.04169785308837891	2.401325927734375	1.866098083496094	-0.02237033081054687	2.319128173828125	1.917209594726562	0.01571139526367188
193	6.4	2.296062744140625	1.194353546142578	0.2074545593261719	2.255617431640625	1.368387939453125	0.1957240753173828	2.22708056640625	1.508525604248047	0.1895398864746094	2.253465087890625	1.720624633789062	0.2319349365234375	2.23126904296875	1.682392150878906	0.2535138702392578	2.151345703125	1.654542602539062	0.3693652038574219	2.095218994140625	1.502055236816406	0.5941340942382812	2.031207763671875	1.364745086669922	0.7708727416992187	2.020802734375	1.344840759277344	0.8648711547851563	1.93684375	1.276393768310547	0.8700728149414062	2.043323974609375	1.2858896484375	0.85739306640625	2.268616455078125	1.688317321777344	0.1975492553710937	2.319126708984375	1.709397766113281	0.07744157409667969	2.59652001953125	1.743377563476562	0.03548809432983398	2.420061767578125	1.88653515625	-0.02725798225402832	2.33374072265625	1.924969970703125	0.01632779884338379
194	6.433333000000001	2.295055908203125	1.193625564575195	0.2073508911132813	2.254396240234375	1.367166687011719	0.1953419342041016	2.225325927734375	1.506833129882812	0.188623779296875	2.250901611328125	1.718837158203125	0.2293826904296875	2.229097412109375	1.680723815917969	0.2513110046386719	2.150365478515625	1.65408203125	0.3678517456054687	2.096620849609375	1.502464050292969	0.5930037231445312	2.03362158203125	1.365569519042969	0.769723388671875	2.025270751953125	1.352290863037109	0.8648609008789062	1.941896728515625	1.284439697265625	0.877192138671875	2.047734741210938	1.293094116210938	0.8610034790039063	2.26593505859375	1.686459045410156	0.1951765289306641	2.316347412109375	1.7044716796875	0.07486222076416016	2.59222216796875	1.739944030761719	0.02871794319152832	2.426923095703125	1.898525146484375	-0.02458527755737305	2.33817578125	1.924637329101563	0.02253788757324219
195	6.466667000000001	2.2945234375	1.193759536743164	0.2078111877441406	2.24855859375	1.365585510253906	0.1919619903564453	2.21900927734375	1.505098327636719	0.1853691101074219	2.246989990234375	1.717140747070312	0.2238140716552734	2.22710009765625	1.678996765136719	0.2474022521972656	2.15405029296875	1.659908020019531	0.3689464416503906	2.094430908203125	1.503134368896484	0.5888909301757812	2.035358642578125	1.368569976806641	0.7686077270507813	2.025448608398437	1.352778991699219	0.8631705322265625	1.94981640625	1.283801086425781	0.8980906372070312	2.049634033203125	1.294375518798828	0.8584210205078125	2.259402587890625	1.684787414550781	0.1885775299072266	2.320288818359375	1.696195251464844	0.07243076324462891	2.597316162109375	1.732771606445312	0.03571183776855469	2.642926513671875	1.960581481933594	-0.0002143681049346924	2.58273974609375	2.0358369140625	0.03830755615234375
196	6.5	2.29791748046875	1.193631408691406	0.2096256256103516	2.249500732421875	1.364583068847656	0.1902761535644531	2.22020263671875	1.504254089355469	0.1832658081054687	2.2468994140625	1.716496765136719	0.2225662841796875	2.225978271484375	1.678382690429687	0.2453858032226562	2.154404541015625	1.659730102539063	0.3680159301757813	2.094410400390625	1.502896667480469	0.588115234375	2.037907104492187	1.368925750732422	0.7693531494140625	2.029006713867187	1.355748657226562	0.8644994506835938	1.961511352539062	1.272821014404297	0.8476138916015625	2.064207275390625	1.302996520996094	0.8629534301757813	2.260723388671875	1.684046081542969	0.1878895416259766	2.33796044921875	1.695534301757812	0.08177799987792969	2.608487060546875	1.748428527832031	0.02190746307373047	2.649618896484375	1.977373901367188	-0.01352816104888916	2.716345947265625	2.04853369140625	0.02213775634765625
197	6.533333000000001	2.29804296875	1.194082870483399	0.2096194000244141	2.249553955078125	1.365226684570312	0.1902052154541016	2.220109130859375	1.505032531738281	0.1830680847167969	2.2464921875	1.71764111328125	0.2220187683105469	2.2255732421875	1.679498779296875	0.2449172821044922	2.15406103515625	1.660738464355469	0.3677637939453125	2.09510595703125	1.503857147216797	0.5885188598632812	2.04006005859375	1.370029693603516	0.7706599731445313	2.030481567382813	1.355036193847656	0.8655865478515625	1.953370727539063	1.279031921386719	0.860833251953125	2.05111181640625	1.300289031982422	0.8697509765625	2.2604189453125	1.685102111816406	0.1873828125	2.338127685546875	1.696132507324219	0.08137437438964844	2.609385986328125	1.747779479980469	0.0221636734008789	2.65012890625	1.977011352539062	-0.01370681095123291	2.71527734375	2.0492421875	0.02306411361694336
198	6.566667000000001	2.29766552734375	1.194147232055664	0.2093857879638672	2.249077880859375	1.365177459716797	0.1898585815429688	2.2193876953125	1.504861724853516	0.1824752655029297	2.245385986328125	1.717568725585938	0.2206663513183594	2.224588134765625	1.679474731445312	0.2437141876220703	2.1533662109375	1.660963134765625	0.366701904296875	2.09559130859375	1.504419677734375	0.5878732299804688	2.041569702148438	1.3708623046875	0.7704033203125	2.033800170898437	1.365434509277344	0.8664789428710937	1.951399291992187	1.298305694580078	0.8874559936523437	2.056782958984375	1.306127044677734	0.8672968139648437	2.25932080078125	1.684956298828125	0.1861304016113281	2.336614013671875	1.695277038574219	0.07981123352050781	2.60758251953125	1.745469543457031	0.01858063507080078	2.649022216796875	1.974174133300781	-0.0192046947479248	2.715992919921875	2.04607080078125	0.01472324466705322
199	6.6	2.29784326171875	1.195453002929687	0.2093188323974609	2.2492783203125	1.367108642578125	0.1906170654296875	2.218329833984375	1.506896606445312	0.1825779571533203	2.243837158203125	1.720558776855469	0.2192390594482422	2.224322021484375	1.682223205566406	0.2432825469970703	2.155126953125	1.664003967285156	0.3679310913085937	2.094960693359375	1.505792724609375	0.5882557373046875	2.034329833984375	1.369870727539062	0.7677756958007812	2.035961181640625	1.383800689697266	0.8635684204101562	1.957901489257813	1.309108459472656	0.8749790039062501	2.06484326171875	1.327870239257813	0.8736007080078125	2.256705078125	1.687891235351562	0.1841453857421875	2.329732666015625	1.6960888671875	0.07422513580322265	2.6025615234375	1.743985168457031	0.01580822849273682	2.64686083984375	1.972844421386719	-0.02193693161010742	2.71093310546875	2.049034545898437	0.008983457565307617
200	6.633333	2.297398681640625	1.193947937011719	0.2093820190429687	2.251337646484375	1.365970977783203	0.1895126800537109	2.220860107421875	1.505575286865234	0.1793704376220703	2.24424169921875	1.7193037109375	0.2157347412109375	2.2233486328125	1.681199645996094	0.2388676910400391	2.154669921875	1.664764526367188	0.3638801574707031	2.098443359375	1.506963684082031	0.5851800537109375	2.039604370117187	1.369686676025391	0.7639545288085937	2.029860473632812	1.392121124267578	0.857525634765625	1.94008984375	1.33240673828125	0.845125244140625	2.045200073242187	1.333063598632813	0.875723388671875	2.25912255859375	1.686391784667969	0.1817546844482422	2.338750732421875	1.704709228515625	0.07797225189208984	2.60907763671875	1.745925842285156	0.005838796615600586	2.643302978515625	1.977030090332031	-0.02686204719543457	2.7125732421875	2.046532958984375	0.007996047019958496
201	6.666667	2.296644287109375	1.194517852783203	0.2094570770263672	2.250235595703125	1.366590393066406	0.1896482696533203	2.21927392578125	1.506184692382813	0.1793605041503906	2.241686767578125	1.720251037597656	0.2152979125976562	2.22101416015625	1.682060485839844	0.2385624237060547	2.152532958984375	1.665455810546875	0.3637807922363281	2.09664453125	1.507281707763672	0.5851536254882812	2.037003295898438	1.369250122070313	0.7633013305664063	2.026615600585937	1.387974548339844	0.8576884765625	1.933671142578125	1.331889312744141	0.854329833984375	2.040584594726563	1.327781433105469	0.873526123046875	2.256672607421875	1.687324279785156	0.1813254699707031	2.335786865234375	1.705460266113281	0.07699691009521484	2.6055927734375	1.746680786132813	0.002157904148101807	2.639807373046875	1.977688842773437	-0.03242024230957032	2.711611083984375	2.046167724609375	-0.0005642268657684327
202	6.700000000000001	2.29759130859375	1.192084747314453	0.2117843627929688	2.25157568359375	1.363942718505859	0.1910619354248047	2.2204375	1.503229797363281	0.1794929962158203	2.237817138671875	1.718141174316406	0.2114457855224609	2.217972900390625	1.679970397949219	0.2353370513916016	2.153261474609375	1.668083801269531	0.3628879089355469	2.100124267578125	1.505677215576172	0.5814597778320313	2.040827270507812	1.363276214599609	0.7558978881835937	2.025722534179688	1.390649139404297	0.8473786010742187	1.93259326171875	1.336447601318359	0.8599421997070312	2.039340942382812	1.332318084716797	0.8696082763671875	2.25364013671875	1.684977294921875	0.1781734619140625	2.333220947265625	1.698921569824219	0.07374564361572265	2.5988232421875	1.761963500976563	0.0003005191683769226	2.63989697265625	1.989885192871094	-0.04407202911376953	2.71196240234375	2.059317016601562	-0.01541836547851562
203	6.733333	2.295406982421875	1.192166229248047	0.2131589050292969	2.24973486328125	1.364008605957031	0.1933067779541016	2.218378173828125	1.503106903076172	0.1820528106689453	2.235292236328125	1.718388366699219	0.2098183288574219	2.216025634765625	1.680615600585937	0.2346810150146484	2.153198974609375	1.669665161132813	0.3630736999511719	2.1022392578125	1.507162139892578	0.5816964721679687	2.043931030273438	1.364754669189453	0.7561130371093751	2.028780029296875	1.388875610351562	0.848383056640625	1.935314697265625	1.334046752929688	0.8489022827148438	2.029139282226562	1.327990631103516	0.8707219848632812	2.250710205078125	1.684732849121094	0.1769346466064453	2.328376953125	1.694260620117187	0.070771484375	2.59217578125	1.766306884765625	0.0003940984606742859	2.630740478515625	1.991352661132813	-0.05745420455932617	2.70623583984375	2.0589033203125	-0.03404026412963867
204	6.766667	2.295405517578125	1.192167266845703	0.2131570281982422	2.24973291015625	1.364009979248047	0.1933043823242188	2.218375	1.503108276367187	0.1820491180419922	2.235285400390625	1.71839111328125	0.2098113098144531	2.21601904296875	1.6806181640625	0.2346747741699219	2.153192626953125	1.669667663574219	0.3630678405761719	2.102231201171875	1.507161926269531	0.5816891479492188	2.0439169921875	1.364750610351563	0.7561015014648438	2.028763793945313	1.388863677978516	0.84837353515625	1.935287963867188	1.334052673339844	0.8489450073242187	2.02908203125	1.327967651367187	0.8707092895507812	2.250703857421875	1.684735290527344	0.1769279327392578	2.328366943359375	1.694262878417969	0.07076184844970704	2.592158447265625	1.766317443847656	0.0003630220890045166	2.630710693359375	1.991362915039062	-0.05749752426147461	2.70621142578125	2.058915283203125	-0.03410432052612305
205	6.800000000000001	2.295405517578125	1.192167266845703	0.2131570281982422	2.24973291015625	1.364009979248047	0.1933043823242188	2.218375	1.503108276367187	0.1820491180419922	2.235285400390625	1.71839111328125	0.2098113098144531	2.21601904296875	1.6806181640625	0.2346747741699219	2.153192626953125	1.669667663574219	0.3630678405761719	2.102231201171875	1.507161926269531	0.5816891479492188	2.0439169921875	1.364750610351563	0.7561015014648438	2.028763793945313	1.388863677978516	0.84837353515625	1.935287963867188	1.334052673339844	0.8489450073242187	2.02908203125	1.327967651367187	0.8707092895507812	2.250703857421875	1.684735290527344	0.1769279327392578	2.328366943359375	1.694262878417969	0.07076184844970704	2.592158447265625	1.766317443847656	0.0003630220890045166	2.630710693359375	1.991362915039062	-0.05749752426147461	2.70621142578125	2.058915283203125	-0.03410432052612305
206	6.833333	2.29447900390625	1.190600524902344	0.2127671661376953	2.249348876953125	1.362927856445312	0.1930691528320312	2.217396240234375	1.502076995849609	0.1809824066162109	2.229451171875	1.717754516601563	0.2110861663818359	2.21070654296875	1.679267150878906	0.2354156341552734	2.146764892578125	1.672095031738281	0.3638034973144531	2.102636474609375	1.508853668212891	0.583968505859375	2.054013671875	1.366574279785156	0.761962646484375	2.04801953125	1.377681243896484	0.8578707275390625	1.948179077148438	1.336760833740234	0.8460150146484375	1.995422241210937	1.287442077636719	0.82622802734375	2.24594970703125	1.684707641601562	0.1779803924560547	2.3242998046875	1.70393701171875	0.07335906982421875	2.578698486328125	1.759941345214844	-0.03689590835571289	2.600337890625	1.990299743652344	-0.0831492691040039	2.6781298828125	2.056301635742187	-0.0621553726196289
207	6.866667	2.29414892578125	1.189201354980469	0.2141322174072266	2.249738037109375	1.362183563232422	0.1937851409912109	2.218764404296875	1.501973999023438	0.1815868988037109	2.231556884765625	1.718279418945313	0.2114986877441406	2.212387451171875	1.67980615234375	0.2358109130859375	2.147439453125	1.666192504882813	0.3636403198242187	2.103659912109375	1.5078232421875	0.5884083862304688	2.058215087890625	1.370934173583984	0.7722642822265625	2.07745361328125	1.377064361572266	0.8671571044921875	1.986977905273438	1.317365417480469	0.8570459594726563	2.013725952148437	1.281705017089844	0.844193603515625	2.24823046875	1.685004638671875	0.1784918212890625	2.327696044921875	1.705122802734375	0.07439266967773438	2.568249267578125	1.768043884277344	-0.06218733596801758	2.59222021484375	2.00069775390625	-0.09818247985839844	2.67180859375	2.065924926757813	-0.08020664978027343
208	6.9	2.294015869140625	1.189164260864258	0.2142447967529297	2.249308349609375	1.362123901367188	0.1940352325439453	2.21794384765625	1.501853393554688	0.1817960815429688	2.229652099609375	1.718329345703125	0.2112370452880859	2.210849365234375	1.679783020019531	0.2357391967773438	2.147085693359375	1.665987060546875	0.3641766967773438	2.10790283203125	1.508268249511719	0.5903157958984375	2.06802294921875	1.372567352294922	0.776390380859375	2.093412109375	1.379903503417969	0.869759033203125	2.003466552734375	1.318535797119141	0.8689550170898438	2.027343505859375	1.283948364257812	0.8519622192382813	2.246326416015625	1.685083618164062	0.1781862030029297	2.324127685546875	1.705652099609375	0.07289061737060547	2.5602568359375	1.771771301269531	-0.06987755584716797	2.578451171875	2.00472900390625	-0.1075644226074219	2.6567646484375	2.072036376953125	-0.09165638732910156
209	6.933333000000001	2.2945947265625	1.189408615112305	0.2168211364746094	2.244655517578125	1.362212005615234	0.1960376129150391	2.210638427734375	1.502456726074219	0.184675537109375	2.2306591796875	1.719303588867187	0.2182972717285156	2.212025634765625	1.680474609375	0.243195053100586	2.15296337890625	1.654081420898438	0.3730630493164063	2.119896240234375	1.502700866699219	0.6068466796874999	2.088879150390625	1.374531982421875	0.8018463745117187	2.087865234375	1.349122283935547	0.896211669921875	2.06171728515625	1.367186187744141	0.7912484741210938	2.01865673828125	1.280257995605469	0.8639423828125	2.244487060546875	1.68613818359375	0.1833671875	2.31762744140625	1.705787780761719	0.07345771026611328	2.524837158203125	1.781843688964844	-0.1080594863891602	2.55225634765625	2.017407653808593	-0.1322214965820313	2.63838818359375	2.077270874023438	-0.1237968139648438
210	6.966667000000001	2.292826171875	1.191039077758789	0.2164684906005859	2.2434443359375	1.364915191650391	0.1986460266113281	2.209727294921875	1.505856323242188	0.1895458526611328	2.233895751953125	1.723355773925781	0.2205803680419922	2.21517578125	1.684952453613281	0.2463641815185547	2.155474853515625	1.6587255859375	0.3764734802246094	2.140863037109375	1.503458679199219	0.6106275024414063	2.11907177734375	1.369738464355469	0.8040183715820313	2.12876513671875	1.352072021484375	0.8999576416015626	2.08935693359375	1.368145751953125	0.798517578125	2.038109252929687	1.290326080322266	0.853029541015625	2.246463623046875	1.689530700683594	0.1855851745605469	2.315746337890625	1.707394470214844	0.07241982269287109	2.496654541015625	1.784263000488281	-0.1362330780029297	2.489484375	2.022401550292969	-0.1566072692871094	2.584140380859375	2.067726440429688	-0.1678993988037109
211	7	2.292989501953125	1.190973388671875	0.2164755706787109	2.243412841796875	1.364735229492188	0.1988394622802734	2.20956298828125	1.505591918945313	0.189874038696289	2.233119873046875	1.723141845703125	0.2203756713867188	2.2149189453125	1.684694702148438	0.2464247741699219	2.1580439453125	1.658307373046875	0.37769580078125	2.152380126953125	1.504732788085938	0.6132109375	2.139818115234375	1.372840423583984	0.8085487670898438	2.15206982421875	1.357011779785156	0.9044751586914063	2.110218505859375	1.370159912109375	0.8036428833007813	2.077664306640625	1.283992340087891	0.8622041625976562	2.245385009765625	1.689353454589844	0.1852673645019531	2.30994580078125	1.708858703613281	0.06967173004150391	2.4736787109375	1.7941220703125	-0.1494789733886719	2.4521611328125	2.0317685546875	-0.1632901000976562	2.541138916015625	2.085995483398437	-0.1798685607910156
212	7.033333000000001	2.286340087890625	1.19025993347168	0.2154521942138672	2.23794580078125	1.364070587158203	0.1989151306152344	2.206969970703125	1.505394989013672	0.192021484375	2.238580810546875	1.721432739257812	0.2226753387451172	2.22274462890625	1.682995300292969	0.2500525665283203	2.175878662109375	1.662030456542969	0.3858450622558594	2.18324462890625	1.500697967529297	0.6153551025390624	2.18966162109375	1.36536181640625	0.8080274658203125	2.21056640625	1.32359912109375	0.8939439697265625	2.15988232421875	1.371511627197266	0.8092267456054687	2.119104248046875	1.28035400390625	0.8547592163085938	2.24591357421875	1.6880810546875	0.1859585571289062	2.28953076171875	1.704639831542969	0.06081816482543945	2.397641845703125	1.812969177246094	-0.1807231140136719	2.374311279296875	2.050119750976562	-0.1911363677978516	2.46981884765625	2.09435400390625	-0.1883072967529297
213	7.066667000000001	2.28240380859375	1.190141220092773	0.2172246398925781	2.2318740234375	1.363518615722656	0.1976038513183594	2.20483935546875	1.506107757568359	0.1923869934082031	2.2449375	1.721311828613281	0.2231404266357422	2.229631103515625	1.682952758789062	0.2511588897705078	2.185853759765625	1.659779052734375	0.3880263671875	2.21203369140625	1.494645599365234	0.6143364868164063	2.235158447265625	1.356630187988281	0.8045678100585938	2.256484130859375	1.321044494628906	0.8934039916992188	2.205103759765625	1.361167358398438	0.80477587890625	2.1677724609375	1.270500427246094	0.853514892578125	2.24897314453125	1.688089599609375	0.185624755859375	2.276952392578125	1.705464294433594	0.05583378601074219	2.332372802734375	1.8165390625	-0.2025955047607422	2.239272216796875	2.036176025390625	-0.1857527160644531	2.332306396484375	2.0859970703125	-0.188406982421875
214	7.1	2.275730712890625	1.188768539428711	0.2186453704833984	2.2318056640625	1.362761505126953	0.2001206512451172	2.20848974609375	1.504959289550781	0.1940287475585938	2.254043701171875	1.717719482421875	0.2232720489501953	2.240637939453125	1.679537170410156	0.2518905944824218	2.202852783203125	1.6659150390625	0.3907530822753906	2.253476806640625	1.500962005615234	0.6105582275390625	2.29754736328125	1.363364166259766	0.7953063354492188	2.36008349609375	1.357218505859375	0.86968896484375	2.26514013671875	1.357119445800781	0.8156090087890625	2.286078369140625	1.278461822509766	0.8780075073242187	2.254403564453125	1.68509521484375	0.1854786224365234	2.259266357421875	1.705123474121094	0.05410088729858398	2.22690380859375	1.831178771972656	-0.1991419067382812	2.141203125	2.052524780273437	-0.1907738189697266	2.227547607421875	2.111057373046875	-0.1802585296630859
215	7.133333	2.270140380859375	1.192186630249023	0.2192769317626953	2.230201416015625	1.368435272216797	0.205664291381836	2.209120361328125	1.511714874267578	0.2014354248046875	2.2633134765625	1.725032897949219	0.2154674224853516	2.253530029296875	1.688060485839844	0.2473488159179688	2.2360498046875	1.66969580078125	0.3903331604003906	2.2967431640625	1.493849273681641	0.6005608520507812	2.348777099609375	1.346748718261719	0.7770958862304688	2.37406201171875	1.345659698486328	0.8715819702148437	2.27061962890625	1.310886932373047	0.8598028564453125	2.351969482421875	1.291590026855469	0.8962072143554688	2.25724560546875	1.690975769042969	0.1791504974365234	2.226555419921875	1.702371215820313	0.0496320571899414	2.0656357421875	1.847851684570312	-0.1367854309082031	2.09469580078125	2.084455078125	-0.1268177337646484	2.16409033203125	2.161754760742188	-0.1441878662109375
216	7.166667	2.268354736328125	1.190824127197266	0.2172615966796875	2.230890869140625	1.366841613769531	0.2036961059570312	2.209145263671875	1.509338745117188	0.1975528106689453	2.26152294921875	1.722569702148438	0.2021718444824219	2.254710205078125	1.686458190917969	0.2354576721191406	2.253994384765625	1.671598022460937	0.3792974853515625	2.341989013671875	1.501492431640625	0.5829252319335938	2.41762548828125	1.359559112548828	0.7537503051757812	2.484898193359375	1.352940307617188	0.8238844604492187	2.462820068359375	1.381637176513672	0.9270186767578125	2.4160576171875	1.393048095703125	0.89058935546875	2.25309130859375	1.687707946777344	0.1674127807617188	2.197085693359375	1.697944702148438	0.04717846298217773	1.970883178710938	1.836680297851562	-0.0563243408203125	2.000621826171875	2.071806396484375	-0.0395645637512207	2.06644873046875	2.15109814453125	-0.05904761886596679
217	7.200000000000001	2.265130126953125	1.192323104858398	0.2137315673828125	2.2347333984375	1.370160400390625	0.2011637725830078	2.2092431640625	1.512090881347656	0.1906557159423828	2.26273583984375	1.725572937011719	0.1896895294189453	2.261016845703125	1.68897802734375	0.2232558746337891	2.273423095703125	1.632792785644531	0.356257080078125	2.390760498046875	1.505402679443359	0.5764361572265625	2.475600341796875	1.390503173828125	0.7632013549804687	2.505411376953125	1.419204040527344	0.8516099243164063	2.41036376953125	1.467649475097656	0.8764555053710937	2.40606005859375	1.391423095703125	0.8610817260742187	2.248826904296875	1.691105041503906	0.15616748046875	2.15946875	1.692874633789063	0.05724924850463867	1.911388671875	1.830075805664062	0.02401418304443359	1.940345703125	2.05565234375	0.09448414611816407	2.008888061523438	2.134180053710938	0.08099182891845703
218	7.233333	2.14051953125	1.169192611694336	0.2778646545410156	2.142800048828125	1.356809387207031	0.2578192138671875	2.15174267578125	1.50562744140625	0.2347869262695312	2.198335205078125	1.716688842773437	0.1572472686767578	2.1672666015625	1.677544677734375	0.1434582824707031	2.081065185546875	1.614597290039062	0.03636828994750976	2.030186645507813	1.3281142578125	0.008629582405090331	2.259835205078125	1.245281311035156	-0.01547067260742187	2.349314453125	1.289580841064453	-0.03557220077514649	2.42354296875	1.357914367675781	0.01811663436889649	2.290518310546875	1.394708618164062	-0.03444752120971679	2.21227587890625	1.686886962890625	0.1978030242919922	2.304840087890625	1.694263305664062	0.3013676452636719	2.387249755859375	1.555565002441406	0.55169775390625	2.47120263671875	1.394169097900391	0.7208639526367188	2.48195166015625	1.393692901611328	0.8299969482421875
219	7.266667	2.262210693359375	1.186084869384766	0.2100843200683594	2.219040283203125	1.356540435791016	0.2008654327392578	2.18989892578125	1.494083648681641	0.1939477233886719	2.232531005859375	1.703465515136719	0.1779804534912109	2.23580224609375	1.669482604980469	0.2122538299560547	2.23965380859375	1.629990417480469	0.3476471557617187	2.10632958984375	1.440329376220703	0.4913116455078125	1.893212158203125	1.520791320800781	0.5138348388671875	1.819416381835937	1.563085205078125	0.5562310791015626	1.71896728515625	1.598889892578125	0.55514599609375	1.784143676757812	1.49237353515625	0.4853007507324218	2.2171484375	1.667818298339844	0.1485298919677734	2.124557373046875	1.677667358398438	0.05810488128662109	1.90844482421875	1.704173828125	0.2307900543212891	1.929599731445313	1.91085791015625	0.3335989685058594	1.997949829101562	1.987000854492188	0.3323324584960938
220	7.300000000000001	2.25503759765625	1.213838577270508	0.20284912109375	2.21236865234375	1.391186309814453	0.1945868682861328	2.19596923828125	1.535963317871094	0.1856565551757813	2.251173583984375	1.747401306152344	0.1453941650390625	2.263459716796875	1.712351318359375	0.1791163177490234	2.313314208984375	1.683946166992187	0.3137052001953125	2.19486474609375	1.429697784423828	0.3500567626953125	1.97779248046875	1.422933135986328	0.4458937683105469	1.899842041015625	1.418562072753906	0.5060400390624999	1.810749633789063	1.385613006591797	0.5626746215820313	1.87125341796875	1.399549133300781	0.5186583251953125	2.2223544921875	1.711917785644531	0.1238511810302734	2.10074951171875	1.728384582519531	0.06855216979980469	1.945906372070312	1.669344421386719	0.3043216552734375	2.027041625976563	1.854173706054687	0.4348659057617187	2.083888427734375	1.943770751953125	0.4337351379394531
221	7.333333	2.24495556640625	1.215132934570313	0.1895622711181641	2.209707275390625	1.394056488037109	0.1841342620849609	2.196371337890625	1.538905151367187	0.1734310760498047	2.218702880859375	1.757276062011719	0.1401486663818359	2.242106689453125	1.721982666015625	0.166964111328125	2.32401220703125	1.701465393066406	0.2863011779785156	2.19478857421875	1.451707244873047	0.3142787475585938	2.00242236328125	1.480329528808594	0.4500469055175781	1.911898803710937	1.450573089599609	0.4748831481933594	1.811047119140625	1.425644439697266	0.5125352783203125	1.876099365234375	1.467869232177734	0.4869955444335938	2.189369873046875	1.720022827148437	0.1227923965454102	2.056759765625	1.717086486816406	0.1005977020263672	2.007955322265625	1.609150512695313	0.3630457153320312	2.123337158203125	1.789674560546875	0.4716200561523438	2.1869267578125	1.874514099121094	0.4721839599609375
222	7.366667	2.24291162109375	1.214883605957031	0.1848348083496094	2.208197265625	1.394485107421875	0.1847180480957031	2.2017978515625	1.540129089355469	0.173181884765625	2.243711181640625	1.758074523925781	0.1559669799804687	2.26533984375	1.718396667480469	0.177958251953125	2.355380859375	1.684825073242187	0.2886360778808594	2.20961669921875	1.442046875	0.2788842468261719	2.058531982421875	1.531833312988281	0.4390923767089844	1.960328125	1.521661987304687	0.4399077453613282	1.849710693359375	1.5155732421875	0.4386504516601563	1.94166845703125	1.56952783203125	0.4527827758789063	2.209527587890625	1.725347595214844	0.1379846954345703	2.075296875	1.73072119140625	0.1263353652954101	2.046524291992188	1.591614074707031	0.3776745910644531	2.208467529296875	1.748772216796875	0.4617667236328125	2.29714990234375	1.807062316894531	0.4555247497558594
223	7.4	2.227412353515625	1.224994049072266	0.1883515319824219	2.200129638671875	1.409664276123047	0.1900459899902344	2.19192138671875	1.557896850585938	0.1747703552246094	2.230895751953125	1.780231506347656	0.1491226501464844	2.258972412109375	1.738365905761719	0.1585837860107422	2.39038671875	1.670628540039063	0.1813292388916016	2.189735107421875	1.468043518066406	0.1332337799072266	2.165762451171875	1.506477233886719	0.3716656494140625	2.0877861328125	1.570006042480469	0.3656289367675781	2.018092407226562	1.653776245117188	0.3354703979492187	2.045677368164062	1.579128295898438	0.3446056518554688	2.190400634765625	1.748297607421875	0.1460111083984375	2.060191162109375	1.747304504394531	0.1905247802734375	2.086983154296875	1.532127014160156	0.3899977722167969	2.27833544921875	1.665315246582031	0.4677633972167969	2.375086669921875	1.713245239257812	0.457176025390625
224	7.433333000000001	2.232527099609375	1.220627960205078	0.1855357513427734	2.20652587890625	1.407986633300781	0.1907400207519531	2.192656494140625	1.558117126464844	0.1783639068603516	2.21519970703125	1.785355529785156	0.1486997375488281	2.24668798828125	1.743988647460938	0.1486421203613281	2.379483154296875	1.670977905273437	0.1437223358154297	2.154510986328125	1.48962353515625	0.09466030883789063	2.16530322265625	1.50652587890625	0.3398448181152344	2.09323046875	1.578194946289063	0.3498548889160156	2.028184448242187	1.671660827636719	0.3368905944824219	2.038094482421875	1.581936950683594	0.3334557189941406	2.17611083984375	1.751355285644531	0.1563525085449219	2.057165283203125	1.734098937988281	0.2271389617919922	2.1072763671875	1.498805358886719	0.4041025085449219	2.297001953125	1.6549296875	0.44519873046875	2.394827392578125	1.704802307128906	0.4511981506347656
225	7.466667000000001	2.230307373046875	1.215244415283203	0.1887608795166016	2.202037353515625	1.397796752929688	0.1974938049316406	2.182365478515625	1.543982971191406	0.1874383087158203	2.177866943359375	1.763732238769531	0.13908837890625	2.211708984375	1.725965881347656	0.1359366607666016	2.35861669921875	1.707434814453125	0.1301735229492187	2.21902294921875	1.461232727050781	0.08596033477783203	2.155487060546875	1.379465698242188	0.3029424133300781	2.061705810546875	1.413619750976562	0.3015362243652344	1.970206420898438	1.477095794677734	0.2895111389160156	2.041248291015625	1.442236999511719	0.3132559509277344	2.14498828125	1.728414733886719	0.1561541595458984	2.046270141601562	1.726335205078125	0.2501457366943359	2.093489990234375	1.47446044921875	0.3898605651855468	2.27209375	1.590104797363281	0.5081977233886719	2.333912841796875	1.677926147460937	0.5041183166503906
226	7.5	2.22917919921875	1.219598861694336	0.1772966156005859	2.20152294921875	1.399602783203125	0.19044384765625	2.176932373046875	1.543273254394531	0.1825779266357422	2.157433349609375	1.761478088378906	0.1454554138183594	2.1902060546875	1.725342895507813	0.1337641754150391	2.332466552734375	1.703713134765625	0.1073202362060547	2.208466552734375	1.451971832275391	0.07211319732666016	2.2125341796875	1.416006561279297	0.3067139282226563	2.120037841796875	1.445080261230469	0.3243626403808594	2.024343017578125	1.500494232177734	0.3256596374511719	2.066868408203125	1.412017700195312	0.3007384948730469	2.13017041015625	1.725098693847656	0.1675192108154297	2.049244873046875	1.709996948242188	0.2740030517578125	2.061640380859375	1.444140014648438	0.384505859375	2.25434765625	1.584255859375	0.4163596496582031	2.349794677734375	1.626519104003906	0.4354249267578125
227	7.533333000000001	2.227801513671875	1.221644744873047	0.1713299407958984	2.199380126953125	1.398500610351562	0.1903427581787109	2.169039794921875	1.539190673828125	0.1854882507324219	2.14592529296875	1.754731750488281	0.1529518432617188	2.1754404296875	1.718808471679687	0.1359952545166015	2.297274658203125	1.67610595703125	0.07145403289794922	2.134983642578125	1.454237091064453	0.0236501350402832	2.17874658203125	1.381038146972656	0.2417484588623047	2.099408203125	1.417353759765625	0.2846335144042969	2.014641235351562	1.479966827392578	0.312862548828125	2.046943481445313	1.401412292480469	0.2921781616210937	2.1228154296875	1.719040283203125	0.1789766693115235	2.046390502929687	1.695374145507813	0.2849500427246094	2.034563354492188	1.426099426269531	0.375361083984375	2.22259375	1.563999267578125	0.4185532836914063	2.313521484375	1.615851501464844	0.42000634765625
228	7.566667000000001	2.222695068359375	1.218668426513672	0.1816749877929688	2.20372314453125	1.396617614746094	0.1927772979736328	2.176334716796875	1.537071350097656	0.1844209442138672	2.148995849609375	1.752397766113281	0.1621398315429687	2.1772060546875	1.717625183105469	0.1416040344238281	2.30713671875	1.709432861328125	0.08084169006347657	2.16918408203125	1.497987030029297	-0.03488961029052735	2.197542724609375	1.459672546386719	0.193285888671875	2.104744384765625	1.449205322265625	0.2186755218505859	2.035141235351563	1.485189727783203	0.2938676147460937	2.07081982421875	1.440453826904297	0.2463334350585938	2.128464111328125	1.7156767578125	0.1884538269042969	2.0510625	1.697611083984375	0.2940557861328125	1.991595947265625	1.431006530761719	0.3679879455566406	2.215908447265625	1.409908477783203	0.4384105529785156	2.316032470703125	1.429521392822266	0.4595870056152344
229	7.6	2.230090087890625	1.21575520324707	0.1857917327880859	2.21051904296875	1.395413391113281	0.1880390625	2.181289306640625	1.535920166015625	0.1712915802001953	2.137114013671875	1.750269653320312	0.1494655609130859	2.16558349609375	1.716802978515625	0.1263340301513672	2.30104296875	1.735091613769531	0.07849271392822266	2.17075537109375	1.559090942382813	-0.09592351531982422	2.254486328125	1.669232421875	0.09398798370361328	2.168865966796875	1.695289306640625	0.1327977142333985	2.06417529296875	1.696048034667969	0.1647653503417969	2.136555419921875	1.708620361328125	0.111120719909668	2.121746337890625	1.712446105957031	0.1783644866943359	2.056563720703125	1.700973388671875	0.2939896545410156	1.980843017578125	1.433006591796875	0.3558428039550781	2.170759521484375	1.335117828369141	0.4605546569824219	2.237879638671875	1.260924072265625	0.492529052734375
230	7.633333	2.236292236328125	1.210628829956055	0.1947378997802734	2.224462890625	1.392033325195313	0.1865074615478516	2.199905029296875	1.533466979980469	0.1628829345703125	2.144782958984375	1.746266296386719	0.1360852355957031	2.170998779296875	1.712098022460937	0.1106916122436523	2.25987744140625	1.743158935546875	-0.0006515681743621826	2.1144267578125	1.525722229003906	-0.1056158294677734	2.254354736328125	1.676966979980469	0.01063556957244873	2.220464111328125	1.76018994140625	0.05029037094116211	2.266824462890625	1.854367980957031	0.01669091415405273	2.188480712890625	1.780435485839844	0.04559193420410156	2.135099365234375	1.709526062011719	0.1691426544189453	2.070130126953125	1.708208251953125	0.2864942321777344	1.961885009765625	1.448688690185547	0.3449696044921875	2.08795947265625	1.298931823730469	0.4830753784179688	2.16931884765625	1.256964202880859	0.5360239868164063
231	7.666667	2.239787841796875	1.207424468994141	0.1959836883544922	2.229888916015625	1.388779937744141	0.1891467132568359	2.20852587890625	1.531036376953125	0.1686563415527344	2.165382568359375	1.747670532226563	0.1573050384521484	2.18927490234375	1.713957214355469	0.1292679901123047	2.23791162109375	1.757280944824219	-0.0009900480508804321	2.1108837890625	1.58864404296875	-0.1872262420654297	2.265773193359375	1.700239318847656	-0.04798385620117188	2.2803271484375	1.794900756835938	-0.06922124481201172	2.296918212890625	1.882336364746094	-0.1340123748779297	2.2233447265625	1.800011962890625	-0.09834986114501953	2.154022216796875	1.709387512207031	0.1878922576904297	2.08105908203125	1.708260620117187	0.3002549438476563	1.94832568359375	1.459587707519531	0.3534471130371094	2.018079467773437	1.279343322753906	0.4945201416015625	2.09509423828125	1.24272053527832	0.5568456420898438
232	7.700000000000001	2.23963818359375	1.208004058837891	0.1920776977539063	2.23744189453125	1.390649261474609	0.1904105072021484	2.210180908203125	1.53176904296875	0.1645730590820312	2.177092529296875	1.751566955566406	0.1671726379394531	2.1938798828125	1.717647216796875	0.1342149200439453	2.230486328125	1.751721801757812	-0.003342017650604248	2.11633251953125	1.593261962890625	-0.2080740051269531	2.270183837890625	1.738211303710937	-0.09984307098388671	2.27477978515625	1.83213330078125	-0.1294739837646484	2.177843505859375	1.87279736328125	-0.1639680328369141	2.186917724609375	1.830468872070313	-0.08805525207519531	2.169298828125	1.71256982421875	0.19838427734375	2.092687255859375	1.7136162109375	0.3091112060546875	1.955606689453125	1.465807739257813	0.3630876159667969	1.952650634765625	1.261984283447266	0.4906749267578125	2.010494750976563	1.227992736816406	0.5729417724609375
233	7.733333	2.2271171875	1.204870880126953	0.1902787628173828	2.228893310546875	1.386339599609375	0.1894613800048828	2.213318603515625	1.529838928222656	0.1748083953857422	2.185080810546875	1.7488662109375	0.1732523803710938	2.206676025390625	1.714953430175781	0.1437648773193359	2.269345458984375	1.7259208984375	0.01300626945495605	2.349385498046875	1.667203674316406	-0.2499859313964844	2.391568359375	1.898651916503906	-0.2321987915039062	2.4564365234375	1.967684753417969	-0.2571221008300781	2.35368359375	1.950945251464844	-0.2218643188476563	2.475123779296875	1.995043395996094	-0.2217023620605469	2.171073486328125	1.710165161132812	0.2020379180908203	2.099361572265625	1.70933984375	0.3149662475585938	1.963001708984375	1.470970520019531	0.3963492126464844	1.881916748046875	1.265110565185547	0.4865111694335937	1.931861206054688	1.229553955078125	0.5723279418945313
234	7.766667	2.221630126953125	1.201033874511719	0.1890159759521484	2.228037841796875	1.383293792724609	0.1907837524414062	2.214924560546875	1.528085815429687	0.1797225036621094	2.17680615234375	1.746668823242187	0.1745115509033203	2.198440185546875	1.712802062988281	0.1445826568603516	2.255818603515625	1.705755859375	0.01036526298522949	2.3244404296875	1.680317932128906	-0.2624904479980469	2.351554931640625	1.915565124511719	-0.2744160461425781	2.426913818359375	1.976204650878906	-0.2926930847167969	2.316621337890625	1.980025817871094	-0.2879091796875	2.4454111328125	2.008697631835938	-0.27436962890625	2.165968505859375	1.707961059570313	0.205039794921875	2.093134765625	1.687360046386719	0.31614892578125	1.95703955078125	1.4591728515625	0.4268882751464844	1.860171264648437	1.261522979736328	0.522815673828125	1.934299072265625	1.238375396728516	0.5949497070312501
235	7.800000000000001	2.22248046875	1.197386367797852	0.1878245544433594	2.232472900390625	1.380473449707031	0.1884308471679688	2.22197705078125	1.526211730957031	0.1766757659912109	2.179641845703125	1.745102905273437	0.1675328979492187	2.201392333984375	1.710794006347656	0.1377404327392578	2.25624267578125	1.703033630371094	0.001661524176597595	2.294990478515625	1.675434204101562	-0.2783432006835938	2.312171630859375	1.911828063964844	-0.3037770690917969	2.38511572265625	1.976441162109375	-0.3210639953613281	2.27573974609375	1.973765441894531	-0.3020112915039063	2.40769140625	2.006352783203125	-0.3070894165039063	2.170055908203125	1.706677795410156	0.1992625579833984	2.1000693359375	1.683370178222656	0.312521728515625	1.948066162109375	1.464649108886719	0.4256719055175781	1.821216430664063	1.282234283447266	0.5200427856445312	1.8913193359375	1.244778625488281	0.5910197143554687
236	7.833333	2.221699951171875	1.196945449829101	0.1863665313720703	2.23596728515625	1.379587646484375	0.1867307434082031	2.228715576171875	1.525391174316406	0.1749455261230469	2.182085205078125	1.742831848144531	0.1592411346435547	2.203889404296875	1.707958740234375	0.1302283782958985	2.255724853515625	1.702846496582031	-0.00701288890838623	2.268392822265625	1.675472778320312	-0.2891722412109375	2.278641845703125	1.911897399902344	-0.3160488586425781	2.353110107421875	1.974699768066406	-0.3330086669921875	2.244096435546875	1.971980041503906	-0.31250927734375	2.371099853515625	2.015147705078125	-0.3335739135742187	2.173853759765625	1.705380249023438	0.1924110260009766	2.105923095703125	1.690546997070312	0.3081789855957031	1.946025268554687	1.477876007080078	0.4213293151855469	1.811999389648437	1.300874176025391	0.5155451660156249	1.884303344726562	1.265310272216797	0.5851324462890625
237	7.866667	2.218321044921875	1.195503829956055	0.1850712432861328	2.234930908203125	1.377005340576172	0.1848314819335937	2.229643310546875	1.522131469726562	0.1729443511962891	2.188857177734375	1.739683776855469	0.1587723846435547	2.208915771484375	1.704476135253906	0.1293534393310547	2.256890380859375	1.701981201171875	-0.008560121536254883	2.242495361328125	1.677073974609375	-0.2894031982421875	2.25088916015625	1.912789672851563	-0.3120241394042969	2.30940673828125	1.985722900390625	-0.3425814819335937	2.207128662109375	1.961059753417969	-0.3091651306152344	2.328591552734375	2.019364501953125	-0.3379159851074219	2.180414306640625	1.702584838867188	0.1918891906738281	2.10924755859375	1.691737915039063	0.3053264465332031	1.943554931640625	1.485441497802734	0.4181644287109375	1.804186401367188	1.314139862060547	0.5120084228515625	1.868912109375	1.286745483398438	0.5912503662109375
238	7.9	2.214685791015625	1.196095458984375	0.1852631530761719	2.235177978515625	1.37690966796875	0.1847384796142578	2.232891357421875	1.521872802734375	0.1727237701416016	2.1841162109375	1.737218139648438	0.1558249816894531	2.20540283203125	1.702454711914063	0.1268790512084961	2.253350341796875	1.699259704589844	-0.010785475730896	2.21838330078125	1.678138427734375	-0.2896767272949219	2.234146484375	1.912715148925781	-0.3159881591796875	2.29553271484375	1.982370483398437	-0.348029296875	2.19294921875	1.96341845703125	-0.3124661560058594	2.31030615234375	2.021451232910156	-0.3345722045898438	2.177103515625	1.700323608398437	0.1893797760009766	2.111781982421875	1.690729797363281	0.3061468505859375	1.941620971679688	1.487923126220703	0.4174945983886719	1.798704956054687	1.319449188232422	0.510147216796875	1.857550170898437	1.297903442382812	0.5953340454101562
239	7.933333000000001	2.208119140625	1.195152572631836	0.1836428527832031	2.230570556640625	1.375250396728516	0.1832376098632812	2.2295888671875	1.519885925292969	0.1717504272460937	2.181764404296875	1.7348212890625	0.1545645751953125	2.202206298828125	1.699856689453125	0.1254799346923828	2.246828125	1.698076354980469	-0.01291926193237305	2.210265625	1.679740234375	-0.2910511474609375	2.21817041015625	1.912029052734375	-0.3316893615722656	2.27393017578125	1.986642639160156	-0.3620143432617188	2.1744404296875	1.983902587890625	-0.3153500671386719	2.282502197265625	2.028225830078125	-0.3319177856445312	2.175264892578125	1.698268859863281	0.1883967742919922	2.116983154296875	1.692188171386719	0.3086668701171875	1.9414287109375	1.493909881591797	0.4178241577148438	1.793139892578125	1.329988647460937	0.5085475463867187	1.85436181640625	1.300476806640625	0.5892058715820313
240	7.966667000000001	2.20360595703125	1.194322158813476	0.1858689880371094	2.22505029296875	1.374188354492188	0.1845680694580078	2.223107421875	1.518520568847656	0.1728968658447265	2.1742421875	1.732804321289062	0.1559314727783203	2.19395849609375	1.6978154296875	0.1265400466918945	2.234754638671875	1.695881469726563	-0.01274251937866211	2.206517578125	1.678874755859375	-0.2913845520019531	2.207633544921875	1.910184753417969	-0.3355824890136719	2.263642333984375	1.985084106445313	-0.3640835876464844	2.161796142578125	1.989719970703125	-0.3235514831542969	2.263160888671875	2.03188818359375	-0.3330563354492188	2.16879296875	1.696481750488281	0.1900529174804688	2.114177001953125	1.695439697265625	0.3118976440429688	1.941342407226563	1.493108337402344	0.4164212341308594	1.795400268554687	1.325717315673828	0.5033301086425781	1.85585546875	1.296837341308594	0.58452978515625
241	8	2.2026123046875	1.193529434204102	0.1859422454833984	2.22355908203125	1.37341064453125	0.1847183837890625	2.2210947265625	1.517701416015625	0.1730677337646484	2.171936279296875	1.731927307128906	0.1569363708496094	2.19145556640625	1.697027160644531	0.1273293914794922	2.2309951171875	1.695428405761719	-0.01228277397155762	2.19951953125	1.679200927734375	-0.2905556030273437	2.199101318359375	1.910585754394531	-0.3340647583007813	2.25619970703125	1.986580078125	-0.3568510437011719	2.151078125	1.989649047851562	-0.3256860961914063	2.25964013671875	2.030206665039063	-0.332946044921875	2.16677490234375	1.69553564453125	0.1910110321044922	2.11354443359375	1.694310974121094	0.3134303894042968	1.941284545898438	1.491337432861328	0.4174671020507812	1.795571655273438	1.323609649658203	0.503951904296875	1.859027709960938	1.290605499267578	0.5811591186523437
242	8.033333000000001	2.2004345703125	1.192426284790039	0.1847904052734375	2.21724462890625	1.373189605712891	0.1826170806884766	2.2111181640625	1.517659912109375	0.1700478515625	2.162837890625	1.732913024902344	0.1578294830322266	2.1820869140625	1.698347351074219	0.1274524917602539	2.221788330078125	1.696768249511719	-0.01249328231811524	2.1980029296875	1.679759216308594	-0.2921913452148437	2.196776611328125	1.911856994628906	-0.3350914611816406	2.25776708984375	1.985317321777344	-0.3571466979980469	2.15237890625	1.990779602050781	-0.3262404174804687	2.26144384765625	2.03059912109375	-0.3342613220214844	2.157645751953125	1.695870544433594	0.1913797149658203	2.107537353515625	1.69411181640625	0.3154656372070312	1.936537231445312	1.48818994140625	0.4177493286132812	1.792084716796875	1.317846405029297	0.5028798522949218	1.851554077148438	1.291110809326172	0.5858333129882812
243	8.066667000000001	2.196971923828125	1.19049755859375	0.1832351684570312	2.21350634765625	1.371419555664062	0.1817148284912109	2.20767138671875	1.516038879394531	0.1695634918212891	2.162443115234375	1.732139709472656	0.1578669891357422	2.18083984375	1.697268615722656	0.1272549514770508	2.218312255859375	1.696609436035156	-0.01341600704193115	2.197426513671875	1.678450134277344	-0.2934695434570312	2.19462451171875	1.911218627929688	-0.3334649353027344	2.25661865234375	1.984986572265625	-0.3516599426269531	2.149726318359375	1.98832373046875	-0.3257478637695312	2.25433837890625	2.032105224609375	-0.3237972106933594	2.15707666015625	1.695150634765625	0.1915009155273437	2.103639404296875	1.688830810546875	0.3141412658691407	1.930498657226563	1.484927673339844	0.4174206848144531	1.78439306640625	1.31622216796875	0.5034537353515625	1.8465986328125	1.283546569824219	0.5822630615234375
244	8.1	2.19647314453125	1.189814376831055	0.1837085571289062	2.212853759765625	1.370684387207031	0.182341796875	2.206892578125	1.515254699707031	0.1703087615966797	2.161452880859375	1.731246704101562	0.1589688720703125	2.1798564453125	1.696452758789063	0.1283035583496094	2.217108154296875	1.695827270507813	-0.01237064552307129	2.19556298828125	1.67802783203125	-0.2922930908203125	2.193803955078125	1.910780334472656	-0.33192578125	2.257624267578125	1.983103942871094	-0.3493963012695313	2.150727294921875	1.988925842285156	-0.3241224975585937	2.257055908203125	2.027426147460937	-0.3166068725585938	2.156149169921875	1.694215942382812	0.1925391998291016	2.10286474609375	1.687798889160156	0.3151870422363282	1.930449584960938	1.483773162841797	0.4191426086425781	1.7850458984375	1.314880004882812	0.5057494506835938	1.843154174804688	1.285697509765625	0.58888623046875
245	8.133333	2.189183837890625	1.186505905151367	0.1846250610351562	2.205835693359375	1.367279083251953	0.1828851165771484	2.200166259765625	1.511779296875	0.1705344848632812	2.15824755859375	1.728457214355469	0.1604058532714844	2.17612646484375	1.693564270019531	0.1295736541748047	2.213730224609375	1.693739868164063	-0.01095122146606445	2.19420068359375	1.6804052734375	-0.2911629943847656	2.195394775390625	1.913098327636719	-0.3306348266601563	2.258272216796875	1.987037231445313	-0.3440956726074219	2.153544921875	1.985485473632812	-0.3106247253417969	2.2625244140625	2.023848388671875	-0.303887451171875	2.152300048828125	1.691334838867188	0.1937378540039063	2.095017822265625	1.686047546386719	0.3145690612792969	1.92509130859375	1.481226928710937	0.4207372741699218	1.781867919921875	1.311527008056641	0.5091329956054688	1.838932250976562	1.289698089599609	0.5951484985351563
246	8.166667	2.186761962890625	1.184887222290039	0.1853385467529297	2.20208984375	1.365494384765625	0.1842069702148438	2.195289794921875	1.509754791259766	0.1723251953125	2.150062744140625	1.72549755859375	0.1642931213378906	2.168300537109375	1.691206909179688	0.1331245574951172	2.205207275390625	1.692262878417969	-0.007343515872955322	2.19745068359375	1.67895166015625	-0.2876840209960937	2.200353515625	1.911018615722656	-0.3285021667480469	2.2629853515625	1.984609313964844	-0.3437688903808594	2.157830078125	1.986805053710937	-0.3123060913085938	2.272531982421875	2.022205017089844	-0.3151509704589844	2.14485546875	1.688060363769531	0.1972753753662109	2.08895361328125	1.683475646972656	0.3185469665527344	1.920287963867187	1.477794830322266	0.4238381652832031	1.778253051757813	1.307256805419922	0.5115150146484375	1.835554321289063	1.285488128662109	0.5971832885742188
247	8.200000000000001	2.18594677734375	1.185764739990234	0.1850786285400391	2.199080322265625	1.366882202148437	0.1838519134521484	2.190726318359375	1.511289825439453	0.1714693145751953	2.145989990234375	1.727597900390625	0.1647152557373047	2.164641845703125	1.693484985351563	0.1334487457275391	2.203950927734375	1.6938701171875	-0.006650164604187012	2.19899853515625	1.675914123535156	-0.2873186340332031	2.1979287109375	1.908800537109375	-0.3260375671386719	2.269977294921875	1.973736083984375	-0.3401570434570312	2.1629697265625	1.983904418945313	-0.3168505554199219	2.26715869140625	2.028619873046875	-0.3186932983398437	2.140214111328125	1.689807189941406	0.1973398742675781	2.085119384765625	1.682371643066406	0.3191126708984375	1.915837524414062	1.477153778076172	0.4257569885253906	1.772682495117188	1.307495422363281	0.514521484375	1.830766845703125	1.284633605957031	0.5996170043945312
248	8.233333	2.183578857421875	1.183512145996094	0.1863437957763672	2.19571142578125	1.36439794921875	0.1841188659667969	2.18693017578125	1.508476745605469	0.1709543914794922	2.143277099609375	1.724671203613281	0.1651264190673828	2.162055419921875	1.6907255859375	0.1338810424804688	2.202532470703125	1.692586242675781	-0.005629971504211426	2.20100439453125	1.669859558105469	-0.2855392761230469	2.205479248046875	1.902221374511719	-0.32485400390625	2.27443701171875	1.971034851074219	-0.3341138000488281	2.1664833984375	1.982876953125	-0.3178578796386718	2.28266162109375	2.016234252929688	-0.3220749206542969	2.137027587890625	1.686765319824219	0.197404052734375	2.079087646484375	1.681136779785156	0.3177085571289063	1.912353759765625	1.475320190429688	0.4259662475585937	1.771941284179688	1.304631072998047	0.5160927734375	1.831110473632813	1.282344635009766	0.6003798217773437
249	8.266667	2.183267333984375	1.183668807983398	0.1863739776611328	2.19533544921875	1.364631927490234	0.1841901397705078	2.186384033203125	1.508754852294922	0.1709862060546875	2.142098876953125	1.724909912109375	0.1651315155029297	2.160978271484375	1.691000061035156	0.1338764038085938	2.201288818359375	1.693201477050781	-0.005738228797912598	2.199010009765625	1.670678283691406	-0.2857713317871094	2.200406494140625	1.903180053710937	-0.3250531921386719	2.265137939453125	1.976081665039062	-0.3339475402832031	2.15714013671875	1.991671325683594	-0.3212379455566406	2.26728125	2.024726684570313	-0.3247148132324219	2.13595703125	1.686975463867188	0.1974275817871094	2.077947509765625	1.681247497558594	0.3177530822753906	1.91134716796875	1.475172912597656	0.4260277099609375	1.77103564453125	1.304273803710938	0.5161659545898437	1.82969873046875	1.282846405029297	0.601079833984375
250	8.300000000000001	2.180214599609375	1.184207534790039	0.1831949768066406	2.190447509765625	1.366679931640625	0.1843911895751953	2.179847412109375	1.512021301269531	0.1738221893310547	2.136390380859375	1.730032897949219	0.1669192352294922	2.15659521484375	1.695907348632812	0.1361221466064453	2.203825927734375	1.693866943359375	-0.002481222152709961	2.204924072265625	1.659954711914063	-0.2835321655273437	2.214848388671875	1.894467468261719	-0.3204057006835938	2.286215576171875	1.960888061523438	-0.3354320373535156	2.1779990234375	1.969571899414063	-0.3138262939453125	2.2830615234375	2.017767578125	-0.3223872680664063	2.128673583984375	1.691709167480469	0.1990149841308594	2.0716435546875	1.682274780273437	0.3207060852050782	1.90173046875	1.474996643066406	0.4273232116699219	1.758783203125	1.303016174316406	0.51610107421875	1.814488647460937	1.284660186767578	0.6046511840820312
251	8.333333	2.17794677734375	1.183401824951172	0.1832831726074219	2.18716943359375	1.366203857421875	0.1854011535644531	2.175268310546875	1.511698486328125	0.1751939544677734	2.130978271484375	1.72988427734375	0.1679621887207031	2.1511962890625	1.695701965332031	0.1371093597412109	2.198252197265625	1.691210571289063	-0.001735895872116089	2.21204833984375	1.662641967773438	-0.283486572265625	2.216990966796875	1.897645629882812	-0.320615966796875	2.286242919921875	1.965283569335937	-0.3403710327148438	2.17901806640625	1.97596337890625	-0.3142966003417969	2.28534033203125	2.018925048828125	-0.322391845703125	2.12351806640625	1.691550354003906	0.2002299041748047	2.06354541015625	1.678932678222656	0.3204406127929688	1.893968383789062	1.4715673828125	0.4286242065429687	1.750532958984375	1.300091430664063	0.5185957641601563	1.804190551757813	1.284924682617187	0.6091885986328125
252	8.366667	2.177495361328125	1.183937377929688	0.1840873565673828	2.18469580078125	1.366792572021484	0.1863282318115234	2.1714970703125	1.512165649414063	0.1764032135009766	2.130762451171875	1.731095581054688	0.1732846527099609	2.150372314453125	1.697172912597656	0.1417759246826172	2.196955322265625	1.693977783203125	0.002766042947769165	2.211033447265625	1.658896301269531	-0.2781775207519531	2.2144248046875	1.893106079101563	-0.319910888671875	2.282983642578125	1.962471008300781	-0.3355754089355469	2.1748544921875	1.971462524414062	-0.3129136657714844	2.281060791015625	2.016728515625	-0.3220863952636719	2.122727294921875	1.692304870605469	0.2048450164794922	2.0617529296875	1.675224060058594	0.3239656677246094	1.88864990234375	1.468809875488281	0.4281575622558594	1.742475708007813	1.298004852294922	0.5148086547851562	1.797963256835938	1.277229248046875	0.6031334228515625
253	8.4	2.17603955078125	1.183770721435547	0.1843454742431641	2.182365478515625	1.366661315917969	0.1872999877929687	2.16864697265625	1.512015930175781	0.1776568603515625	2.1237890625	1.730145751953125	0.1739658050537109	2.144680419921875	1.696651062011719	0.1428192596435547	2.1942158203125	1.695395202636719	0.004791274547576905	2.213125	1.656371337890625	-0.2753682250976562	2.218387451171875	1.890660949707031	-0.3165540466308594	2.2941376953125	1.952654357910156	-0.3298673095703125	2.187194580078125	1.977282409667969	-0.3142262573242188	2.292890625	2.011640075683593	-0.3233949890136719	2.1158623046875	1.691156982421875	0.2053146820068359	2.056859375	1.672306396484375	0.3251699523925781	1.879926635742188	1.467894134521484	0.4269046325683594	1.730462036132812	1.298836395263672	0.5113904418945312	1.780030151367187	1.283248138427734	0.6041987915039062
254	8.433333000000001	2.174958984375	1.184180313110352	0.1857023162841797	2.18129296875	1.366868957519531	0.1883078155517578	2.167729736328125	1.512046875	0.1782979888916016	2.125099853515625	1.730340393066406	0.1732915496826172	2.146124267578125	1.696590515136719	0.1426051483154297	2.19757275390625	1.695190002441406	0.005457162857055664	2.2126015625	1.658624755859375	-0.2749449768066407	2.22210302734375	1.892519104003906	-0.3160645446777344	2.297190673828125	1.95472265625	-0.331201171875	2.190287841796875	1.978771240234375	-0.3152721862792969	2.295032958984375	2.012492065429687	-0.3182325439453125	2.116318115234375	1.691567993164063	0.2045883941650391	2.05186767578125	1.671019348144531	0.32114208984375	1.874050537109375	1.467928161621094	0.4230539855957031	1.723845092773437	1.300000030517578	0.5077024230957031	1.781306884765625	1.272923187255859	0.592865966796875
255	8.466667000000001	2.17364501953125	1.185288513183594	0.1857536926269531	2.17886767578125	1.367895233154297	0.1885443115234375	2.164181396484375	1.512872253417969	0.1785412902832031	2.12033935546875	1.730796447753906	0.1741258850097656	2.14148291015625	1.697258056640625	0.1433408813476562	2.192872314453125	1.696508544921875	0.006263479709625244	2.215796875	1.655148193359375	-0.272755859375	2.222768798828125	1.889098327636719	-0.3132009887695312	2.29703076171875	1.951802368164063	-0.3298662414550781	2.19064013671875	1.978203796386719	-0.3147331848144531	2.28646630859375	2.015970825195312	-0.3232278442382813	2.111841064453125	1.691927001953125	0.2053292236328125	2.04896533203125	1.672561157226562	0.3228442687988281	1.86913623046875	1.468979064941406	0.4196057434082031	1.717720092773438	1.300285766601562	0.5000435180664062	1.770715942382812	1.276532897949219	0.5889308471679687
256	8.5	2.17328271484375	1.185370666503906	0.1857297058105469	2.178458251953125	1.367980590820312	0.1885362701416016	2.163646240234375	1.512942932128906	0.1784804534912109	2.119459228515625	1.730795532226562	0.1738511962890625	2.14070263671875	1.697269958496094	0.1431202392578125	2.1922568359375	1.696472412109375	0.006103232383728028	2.215535888671875	1.654480834960937	-0.2727957458496094	2.221423583984375	1.888380004882813	-0.3137210693359375	2.295023193359375	1.951932373046875	-0.3301146850585938	2.188121826171875	1.976394897460938	-0.3153197326660157	2.2839599609375	2.015747802734375	-0.3230652160644531	2.110976806640625	1.691933166503906	0.2050686798095703	2.047418823242188	1.672596740722656	0.3222228088378906	1.865065063476562	1.470279571533203	0.4168999938964844	1.7112294921875	1.302922058105469	0.4955247497558594	1.762582153320313	1.279341888427734	0.5854182739257813
257	8.533333000000001	2.1716669921875	1.185723007202149	0.1863606109619141	2.17677001953125	1.368314208984375	0.18947802734375	2.162155029296875	1.513308532714844	0.1797850952148438	2.119051025390625	1.731370056152344	0.1757304534912109	2.140282470703125	1.697855773925781	0.1449858093261719	2.192697265625	1.696829223632812	0.008310720443725586	2.218693115234375	1.652269287109375	-0.2699242858886719	2.22463671875	1.885930847167969	-0.3120629272460937	2.299445068359375	1.947674865722656	-0.3297909851074219	2.19419189453125	1.9787939453125	-0.3157723083496094	2.299860107421875	2.004428955078125	-0.3232449340820313	2.11022607421875	1.692440124511719	0.2067612915039063	2.045255859375	1.673076721191406	0.3231201477050781	1.857499877929687	1.473225708007813	0.412237060546875	1.699126708984375	1.308019073486328	0.4862006225585938	1.753184204101562	1.276416473388672	0.571939208984375
258	8.566667000000001	2.170058837890625	1.185441940307617	0.1871545257568359	2.175158447265625	1.367683776855469	0.1904106750488281	2.16054052734375	1.512403076171875	0.1807861480712891	2.11760302734375	1.730066711425781	0.1767097320556641	2.138889892578125	1.696626037597656	0.1460787963867188	2.1915380859375	1.695816040039062	0.009789839744567871	2.217516845703125	1.649388610839844	-0.2675942077636719	2.221559814453125	1.882346435546875	-0.3112861022949219	2.293847900390625	1.94655908203125	-0.3296500244140625	2.188797119140625	1.977397827148438	-0.3151573486328125	2.289220947265625	2.005324096679687	-0.3226302795410156	2.10867529296875	1.691196533203125	0.2076294860839844	2.042776611328125	1.672440368652344	0.3232678833007813	1.8538681640625	1.473248504638672	0.4096125183105469	1.695070922851563	1.308137145996094	0.481362548828125	1.745548583984375	1.280202697753906	0.5702498168945312
259	8.6	2.167193603515625	1.185860992431641	0.1883826293945312	2.171141845703125	1.367096130371094	0.1904137725830078	2.15626708984375	1.510833190917969	0.1792904663085937	2.116357666015625	1.72777783203125	0.1756741180419922	2.138091552734375	1.694514709472656	0.1456416931152344	2.1944443359375	1.698140075683594	0.01180379104614258	2.217314697265625	1.651435974121094	-0.2641482849121094	2.225611328125	1.882100219726563	-0.3118234558105469	2.29513623046875	1.94853857421875	-0.3298991394042969	2.190324462890625	1.977480346679688	-0.3146300964355469	2.288593994140625	2.004273193359375	-0.3116941528320312	2.1060224609375	1.6890009765625	0.2057880706787109	2.03981591796875	1.673473022460938	0.3208282165527344	1.850779174804688	1.476411346435547	0.4062537231445312	1.691588012695312	1.313333190917969	0.477152587890625	1.744654541015625	1.280215454101562	0.5619295654296875
260	8.633333	2.169611328125	1.187241943359375	0.1902216796875	2.171749267578125	1.368154296875	0.1906310577392578	2.15595068359375	1.511348083496094	0.1777083435058594	2.115680419921875	1.72779052734375	0.1751642150878906	2.137840087890625	1.694863525390625	0.1452382659912109	2.195815185546875	1.699923767089844	0.01246024703979492	2.216966552734375	1.649067993164063	-0.2623192749023437	2.22747412109375	1.87875146484375	-0.3119168701171875	2.294082275390625	1.949022583007813	-0.3246231994628906	2.1884765625	1.976449279785156	-0.3144674072265625	2.2927158203125	2.002213745117188	-0.322524658203125	2.10505810546875	1.688848510742187	0.2047936096191406	2.038974243164062	1.675906372070312	0.3199127807617188	1.850254028320313	1.478694793701172	0.4037547912597656	1.691560668945312	1.315285003662109	0.4733823852539062	1.743740478515625	1.283263763427734	0.5588654174804687
261	8.666667	2.16751904296875	1.187107315063477	0.1911067047119141	2.16978173828125	1.367683349609375	0.1915661163330078	2.1542236328125	1.510644073486328	0.1787637329101562	2.113987060546875	1.726689392089844	0.1774244537353516	2.13624267578125	1.694018676757812	0.1474414520263672	2.194708251953125	1.700244140625	0.01522174453735352	2.220916015625	1.648899169921875	-0.2585008239746094	2.228041015625	1.878520385742187	-0.3069129638671875	2.300442138671875	1.941065063476562	-0.3255420837402344	2.195799072265625	1.966640625	-0.30658837890625	2.292054443359375	2.002929565429687	-0.3175543212890625	2.103266357421875	1.687629821777344	0.206705078125	2.036054809570313	1.6759345703125	0.3210166015625	1.8473486328125	1.478455047607422	0.4024271545410156	1.688631469726563	1.314846038818359	0.46999658203125	1.740817504882813	1.281575103759766	0.5547564697265625
262	8.700000000000001	2.1672099609375	1.187729797363281	0.1911634979248047	2.169006591796875	1.36875927734375	0.1914900512695313	2.1531669921875	1.512022155761719	0.1783711700439453	2.111960693359375	1.728441223144531	0.1793948059082031	2.134235107421875	1.696078491210937	0.1488925933837891	2.1921640625	1.701544860839844	0.01601134300231934	2.226694091796875	1.650562438964844	-0.2575655517578125	2.235836181640625	1.880367614746094	-0.3075668334960938	2.30730615234375	1.945313354492187	-0.3224722900390625	2.201556640625	1.969649963378906	-0.3067335205078125	2.304004638671875	2.003137817382813	-0.3184846496582031	2.101531494140625	1.688953552246094	0.2084173736572266	2.03238134765625	1.678045104980469	0.3220331115722656	1.844413208007813	1.478605224609375	0.4028480529785156	1.686236083984375	1.313413909912109	0.4699102783203125	1.740713989257813	1.277358551025391	0.5523812866210938
263	8.733333	2.166278076171875	1.189026870727539	0.1923155364990234	2.167666259765625	1.369669647216797	0.1925005340576172	2.151639892578125	1.512596740722656	0.1793862915039063	2.110734130859375	1.728587219238281	0.1807725677490234	2.13304052734375	1.696344543457031	0.1503408203125	2.191526611328125	1.70166455078125	0.01804035949707031	2.227535400390625	1.653037414550781	-0.2551549987792969	2.23859765625	1.882721923828125	-0.3028841552734375	2.307871337890625	1.948974060058594	-0.3207361145019531	2.2024912109375	1.974962829589844	-0.3069251403808594	2.301869873046875	2.006427734375	-0.3136415100097656	2.100182373046875	1.689126281738281	0.2096000061035156	2.033519287109375	1.674585571289062	0.3239553527832031	1.84206005859375	1.478324096679688	0.40213671875	1.68111572265625	1.315720733642578	0.4670805969238281	1.734633666992188	1.277843505859375	0.5490729370117188
264	8.766667	2.165771240234375	1.188850189208984	0.1912369689941406	2.16709716796875	1.369149993896484	0.1920695953369141	2.15107080078125	1.511855712890625	0.1795634765625	2.112322509765625	1.727825744628906	0.1796406097412109	2.134753173828125	1.69533349609375	0.1497232208251953	2.195016845703125	1.701527404785156	0.01856258583068848	2.230204833984375	1.653029113769531	-0.2542209320068359	2.239949462890625	1.883031982421875	-0.2983875732421875	2.31391845703125	1.943797058105469	-0.3159147033691406	2.21052978515625	1.978047973632812	-0.3079423522949219	2.313423828125	1.998751159667969	-0.3047518920898438	2.10095166015625	1.688635131835937	0.208361557006836	2.032670288085937	1.674479431152344	0.321510986328125	1.8415	1.478748962402344	0.3997665405273437	1.68110205078125	1.316303680419922	0.4648121337890625	1.734077270507812	1.279352630615234	0.547323974609375
265	8.800000000000001	2.16567041015625	1.188546096801758	0.1915335845947266	2.16673779296875	1.368568664550781	0.1923205718994141	2.15059423828125	1.511030487060547	0.1797545928955078	2.112084716796875	1.726697021484375	0.1804444885253906	2.134728271484375	1.694370056152344	0.1506354827880859	2.196222900390625	1.700346374511719	0.02028483200073242	2.23203125	1.655369384765625	-0.2525790100097656	2.24901904296875	1.884818481445313	-0.2954920654296875	2.32123291015625	1.947696594238281	-0.3120209045410156	2.215388916015625	1.970809753417969	-0.2996970825195313	2.327273193359375	1.997877563476563	-0.3076534729003906	2.100435546875	1.687448669433594	0.2088390045166016	2.031776611328125	1.674629760742187	0.3216774291992188	1.84116748046875	1.478936828613281	0.3997942199707031	1.680970947265625	1.316750213623047	0.4646417541503906	1.735455810546875	1.277478851318359	0.5448609619140625
266	8.833333	2.1664482421875	1.190252288818359	0.1915306549072266	2.167154541015625	1.370644989013672	0.1927068634033203	2.150867919921875	1.513409301757813	0.1803650207519531	2.11341943359375	1.729707702636719	0.1827876586914063	2.1360556640625	1.697454711914062	0.1527250061035156	2.198080078125	1.706198974609375	0.02245284652709961	2.236349609375	1.653407897949219	-0.2492614593505859	2.252761474609375	1.882690246582031	-0.2957687072753906	2.323611572265625	1.948251403808594	-0.3085177917480469	2.21755029296875	1.970980590820313	-0.2953884887695313	2.323642578125	2.002399108886719	-0.3019608459472656	2.101426513671875	1.690195678710937	0.2108513488769531	2.030809936523438	1.677541198730469	0.3228181457519531	1.839229858398437	1.481328491210937	0.3993694152832031	1.678295654296875	1.318641540527344	0.4629078979492188	1.733024169921875	1.277797607421875	0.5424542846679687
267	8.866667	2.16681298828125	1.191303512573242	0.192146240234375	2.167494140625	1.371737518310547	0.1930971374511719	2.151212158203125	1.514512878417969	0.1805068969726563	2.113948974609375	1.730859497070313	0.1849973602294922	2.13686865234375	1.698917114257813	0.1548001708984375	2.20051025390625	1.706381225585937	0.02519455528259277	2.241774658203125	1.656063781738281	-0.2466143646240234	2.255625	1.88505859375	-0.2955689086914062	2.32092236328125	1.954476196289062	-0.3156242065429687	2.215276123046875	1.974061462402344	-0.2956616821289063	2.318604736328125	2.007537719726562	-0.3059520263671875	2.101623291015625	1.691036315917969	0.2124909515380859	2.027368774414063	1.676544311523438	0.3218869018554688	1.837009521484375	1.479084442138672	0.3985106506347657	1.677121215820313	1.315323364257813	0.4621264953613281	1.729868041992187	1.278279449462891	0.5448394775390625
268	8.9	2.16970849609375	1.192215194702148	0.1919671630859375	2.169748779296875	1.372672088623047	0.1925907592773438	2.1529619140625	1.5153671875	0.1795761413574219	2.114957763671875	1.731618041992188	0.1836526641845703	2.13838427734375	1.699757507324219	0.1537501525878906	2.203830078125	1.7060888671875	0.02496723747253418	2.246435302734375	1.658865539550781	-0.2472218780517578	2.2617646484375	1.888281799316406	-0.2938319091796875	2.329316162109375	1.954884704589844	-0.3159169311523438	2.22439111328125	1.978523864746094	-0.2964785766601563	2.3243466796875	2.01025341796875	-0.3013266906738281	2.10238720703125	1.691739685058594	0.2109651031494141	2.029692626953125	1.672013977050781	0.3206081848144531	1.83300927734375	1.480345397949219	0.3960745849609375	1.66774072265625	1.321555328369141	0.4586334533691406	1.722830322265625	1.276224822998047	0.5355014038085938
269	8.933333000000001	2.170533447265625	1.193655883789063	0.1900416564941406	2.170171142578125	1.374322875976562	0.1920519866943359	2.153079833984375	1.517270751953125	0.1803141021728516	2.11589208984375	1.733898864746094	0.1860290832519531	2.139196044921875	1.702129211425781	0.1558351440429687	2.204733642578125	1.706806274414062	0.02682985305786133	2.251210205078125	1.66147802734375	-0.2453990478515625	2.272500244140625	1.890182006835937	-0.2945435791015625	2.33759375	1.959250122070312	-0.3169608154296875	2.232044921875	1.980830688476563	-0.2977544860839844	2.337779541015625	2.00851904296875	-0.298178955078125	2.103169921875	1.69382080078125	0.2130893859863281	2.027468627929688	1.672438537597656	0.3205632019042969	1.830975219726563	1.479818756103516	0.395414794921875	1.666175903320313	1.319951507568359	0.4575707092285156	1.717888671875	1.280620788574219	0.5400581665039063
270	8.966667000000001	2.171386474609375	1.193019485473633	0.1895203552246094	2.170972412109375	1.373547058105469	0.1916370391845703	2.15382861328125	1.516383422851562	0.1799769592285156	2.11681640625	1.732850341796875	0.1864288177490235	2.14015185546875	1.701203308105469	0.1561924438476562	2.205983154296875	1.706986083984375	0.02750612831115723	2.25544580078125	1.661941223144531	-0.2440228576660156	2.271721923828125	1.891065002441406	-0.2922618103027343	2.33971435546875	1.958220458984375	-0.3113072204589844	2.233603515625	1.981103515625	-0.2981272888183594	2.3453359375	2.006109130859375	-0.304246826171875	2.10400927734375	1.692708862304688	0.2132839050292969	2.027936645507812	1.670585571289062	0.3202178955078125	1.82976953125	1.480258880615234	0.3956903076171875	1.663675537109375	1.322228240966797	0.4583982849121094	1.718402709960938	1.276882049560547	0.53558056640625
271	9	2.17437109375	1.192827270507812	0.1897815093994141	2.174138916015625	1.373306671142578	0.1922093505859375	2.156814208984375	1.516093322753906	0.1806495208740234	2.116541748046875	1.731972290039062	0.1851243743896484	2.140787353515625	1.700490783691406	0.1554571228027344	2.20844873046875	1.706283996582031	0.02776439476013184	2.25964013671875	1.664257385253906	-0.2438569183349609	2.2816474609375	1.892391235351563	-0.2941868286132813	2.34817138671875	1.961358520507813	-0.3117626342773437	2.242397216796875	1.985734008789062	-0.2987779541015625	2.3520185546875	2.008974914550781	-0.3000951538085938	2.103925048828125	1.691826721191406	0.2120402679443359	2.027034301757813	1.666137634277344	0.3175415344238281	1.826644287109375	1.477842102050781	0.3919667663574219	1.658696899414063	1.321508697509766	0.4537634582519531	1.71457373046875	1.271850646972656	0.5273492431640625
272	9.033333000000001	2.17825	1.19333674621582	0.1896482086181641	2.177859375	1.373761016845703	0.1920331115722656	2.1608818359375	1.5165166015625	0.1801318817138672	2.121408935546875	1.732487060546875	0.1839608306884766	2.14550146484375	1.700833312988281	0.1543774719238281	2.2128076171875	1.707743835449219	0.02660299873352051	2.26458642578125	1.664129760742187	-0.2445680694580078	2.28086865234375	1.892810974121094	-0.2942511291503906	2.34743994140625	1.961762939453125	-0.3115404357910156	2.24147998046875	1.985203247070312	-0.298634033203125	2.352924560546875	2.009201293945313	-0.3055894775390625	2.108678955078125	1.692485595703125	0.2110093536376953	2.03302099609375	1.665897216796875	0.3171257019042969	1.83053173828125	1.479365112304687	0.3899579772949219	1.660408203125	1.324915832519531	0.4502411499023438	1.713569580078125	1.277346832275391	0.5271002197265625
273	9.066667000000001	2.1802216796875	1.193546615600586	0.1882668151855469	2.18035205078125	1.374219207763672	0.1909179840087891	2.163611572265625	1.517249145507813	0.1795465393066406	2.123974365234375	1.733462158203125	0.1851489410400391	2.1479287109375	1.701988464355469	0.1551483764648438	2.21469189453125	1.708327331542969	0.02683222198486328	2.266982421875	1.665133972167969	-0.2447097625732422	2.2851494140625	1.893946899414062	-0.2946779174804687	2.34987109375	1.964453063964844	-0.3134256286621094	2.243257080078125	1.98483740234375	-0.2994662780761719	2.35580712890625	2.011276245117188	-0.3110914611816406	2.111426513671875	1.693207885742188	0.2120357666015625	2.036213134765625	1.667803527832031	0.3189875793457031	1.8351591796875	1.479431091308594	0.3926092834472656	1.666653076171875	1.323037384033203	0.45372265625	1.720362426757813	1.276734771728516	0.5311714477539062
274	9.1	2.183299560546875	1.194332550048828	0.1857253570556641	2.1835185546875	1.375170349121094	0.1888317108154297	2.166802001953125	1.518368713378906	0.1777967529296875	2.128721923828125	1.735042297363281	0.1845358276367187	2.1524931640625	1.703524169921875	0.1543584136962891	2.21959619140625	1.710606811523438	0.02610237884521485	2.269142333984375	1.663835815429688	-0.2456370086669922	2.289502685546875	1.893117553710937	-0.2936264953613281	2.3564716796875	1.962013610839844	-0.3108926086425781	2.250759521484375	1.988667053222656	-0.3001998901367188	2.3682578125	2.004852294921875	-0.3129501037597656	2.11583984375	1.694699279785156	0.2112196807861328	2.0439248046875	1.670948913574219	0.3209427795410156	1.843316772460937	1.481107116699219	0.3930460815429688	1.674950805664063	1.323722900390625	0.4528739318847656	1.728539916992188	1.277024566650391	0.5303045043945313
275	9.133333	2.183795166015625	1.192858413696289	0.1844741973876953	2.185551025390625	1.373308410644531	0.1875937194824219	2.169994384765625	1.516342895507813	0.1767042999267578	2.134672607421875	1.7329208984375	0.1860000762939453	2.157287353515625	1.701439331054687	0.1550762176513672	2.221012451171875	1.7102109375	0.02555091667175293	2.269386474609375	1.667086242675781	-0.2463979339599609	2.293899169921875	1.89577685546875	-0.2928289489746094	2.358815185546875	1.963349182128906	-0.3194681091308594	2.2530537109375	1.9867578125	-0.3047681884765625	2.357224853515625	2.016098510742188	-0.3164784545898437	2.122006103515625	1.692602783203125	0.2126279754638672	2.051789794921875	1.675526916503906	0.3243359375	1.855906616210937	1.482056427001953	0.3974122009277344	1.691697875976562	1.321418762207031	0.4581561584472656	1.746685302734375	1.276111419677734	0.5351325683593749
276	9.166667	2.185337890625	1.193413452148437	0.1837701568603516	2.187402587890625	1.374126983642578	0.186161376953125	2.171938720703125	1.517350463867188	0.1749213409423828	2.1379599609375	1.73436474609375	0.1861929473876953	2.1597158203125	1.702887939453125	0.1545438995361328	2.220734375	1.712392333984375	0.02354644203186035	2.273328857421875	1.66859423828125	-0.2479182281494141	2.30060009765625	1.897422241210938	-0.2938111572265625	2.360594482421875	1.966694213867187	-0.3272587585449219	2.25546435546875	1.987864135742187	-0.3052838439941406	2.36102490234375	2.016845703125	-0.3264753723144531	2.1256767578125	1.693912902832031	0.2129303741455078	2.062772705078125	1.679784240722656	0.3295246887207031	1.872434326171875	1.481224700927734	0.4051329040527344	1.71205859375	1.31701123046875	0.4678415832519531	1.758656127929688	1.286136169433594	0.5567703247070312
277	9.200000000000001	2.18846728515625	1.193274261474609	0.1805381011962891	2.190650390625	1.374190795898437	0.1840980682373047	2.175355712890625	1.517685241699219	0.1738240509033203	2.1423203125	1.734766723632812	0.1905838317871094	2.163748291015625	1.703937744140625	0.1579908447265625	2.223908203125	1.71356396484375	0.02640826988220215	2.271607421875	1.669923034667969	-0.2463403778076172	2.302612548828125	1.898242553710938	-0.2938562316894531	2.363984375	1.967560424804688	-0.3249810485839844	2.256256591796875	1.981400817871094	-0.3102740173339844	2.382989013671875	1.999952087402344	-0.3358405151367188	2.130042236328125	1.693680419921875	0.2164578552246094	2.06320068359375	1.674050598144531	0.3302190246582031	1.888687377929688	1.465765594482422	0.4181685485839844	1.742748779296875	1.292304534912109	0.4914639282226563	1.788343872070312	1.268244140625	0.5831287231445312
278	9.233333	2.19140869140625	1.19390690612793	0.1766195068359375	2.19407763671875	1.374957366943359	0.1815933227539062	2.17898046875	1.518687866210938	0.1724314422607422	2.146869873046875	1.735993103027344	0.1907913665771484	2.16766943359375	1.705226867675781	0.1576638793945312	2.226011474609375	1.71325634765625	0.02500653266906738	2.270129150390625	1.661802673339844	-0.2472592010498047	2.30296826171875	1.886683349609375	-0.308947265625	2.3744248046875	1.946410400390625	-0.338699462890625	2.268196044921875	1.972681457519531	-0.3308587646484375	2.382828369140625	1.993945617675781	-0.3456046752929687	2.134892578125	1.694780883789063	0.2166991882324219	2.073453125	1.669036437988281	0.3324201354980469	1.91041455078125	1.454876647949219	0.42877001953125	1.773176635742187	1.277120239257812	0.5089976806640625	1.825462768554688	1.252710586547852	0.5970421142578125
279	9.266667	2.191585693359375	1.193986801147461	0.1698303833007813	2.1959580078125	1.374830017089844	0.1769767761230469	2.18244921875	1.518757629394531	0.1699598693847656	2.1526328125	1.735836975097656	0.1928279724121094	2.172702880859375	1.70553466796875	0.1588748931884766	2.22920654296875	1.710358215332031	0.02535812568664551	2.264596923828125	1.6613505859375	-0.2484670104980469	2.30023876953125	1.884780151367187	-0.3132901611328125	2.364927490234375	1.947981384277344	-0.3502881164550781	2.258953125	1.967494995117188	-0.33000634765625	2.3693193359375	1.99701025390625	-0.3544371643066406	2.140611572265625	1.694273803710937	0.2180927734375	2.08227490234375	1.664467956542969	0.3343571472167969	1.935777465820312	1.441619232177734	0.4368991394042969	1.812167114257812	1.256611267089844	0.5223217163085937	1.868063720703125	1.236412353515625	0.6091357421875
280	9.300000000000001	2.193282470703125	1.194201400756836	0.1658117523193359	2.19960205078125	1.375080230712891	0.1739405822753906	2.187175537109375	1.519268981933594	0.1681764678955078	2.16483056640625	1.737231079101563	0.1926879272460937	2.182118896484375	1.706403015136719	0.1576410064697266	2.2311494140625	1.709478759765625	0.02103756332397461	2.262264404296875	1.662506774902344	-0.2538748931884766	2.296657958984375	1.885207702636719	-0.3224087219238281	2.366164794921875	1.948142150878906	-0.3501604309082031	2.2598505859375	1.966869995117188	-0.3304838562011719	2.3776845703125	1.992834838867187	-0.3549920654296875	2.153057861328125	1.695954772949219	0.2186053466796875	2.103927734375	1.667046203613281	0.3393777160644531	1.968045654296875	1.438464416503906	0.4444765930175781	1.8524423828125	1.249184432983399	0.5322142333984375	1.919359375	1.217366973876953	0.60701611328125
281	9.333333	2.197173095703125	1.192567291259766	0.1627462615966797	2.20505322265625	1.373235473632813	0.1727453460693359	2.193735595703125	1.517524108886719	0.1685175628662109	2.17053369140625	1.735093078613281	0.1950356292724609	2.186477294921875	1.704587829589844	0.1591016693115234	2.228884765625	1.704714965820312	0.02031181716918945	2.25039501953125	1.663702941894531	-0.2563800659179687	2.2871748046875	1.888215270996094	-0.3170681457519531	2.354614501953125	1.954404479980469	-0.3421094665527344	2.245833740234375	1.955019226074219	-0.3279825439453125	2.377066162109375	1.984910217285156	-0.349353271484375	2.160344970703125	1.693610656738281	0.2212635192871094	2.11565869140625	1.65766455078125	0.3418268432617187	2.011276245117188	1.417114013671875	0.4556202392578125	1.923705322265625	1.216692581176758	0.5505762939453125	1.982407958984375	1.157789733886719	0.6150992431640625
282	9.366667	2.19846826171875	1.190557113647461	0.1618025817871094	2.2069990234375	1.370934844970703	0.1722997589111328	2.19633251953125	1.515112121582031	0.169037338256836	2.176528564453125	1.7324365234375	0.1978697814941406	2.19015625	1.702038208007812	0.1609928894042969	2.224811767578125	1.704394470214844	0.02027836418151855	2.23017041015625	1.660326416015625	-0.2563638610839844	2.272607421875	1.887722290039062	-0.2986699829101562	2.336224365234375	1.960033081054688	-0.3146632080078125	2.2275068359375	1.958362731933594	-0.3012410888671875	2.356449951171875	1.992067016601562	-0.3112567443847656	2.16748486328125	1.690949035644531	0.2243851623535156	2.134267578125	1.658866943359375	0.3494701232910156	2.07654833984375	1.403683746337891	0.4637068481445312	2.039688354492188	1.187632843017578	0.5568296508789062	2.103583984375	1.123297660827637	0.6100153198242187
283	9.4	2.199343994140625	1.187184448242188	0.1580391235351563	2.2115185546875	1.367929412841797	0.1715801391601562	2.20255078125	1.512880004882812	0.1719392700195312	2.176025634765625	1.72966357421875	0.2061617126464844	2.18647705078125	1.700138061523437	0.1673040008544922	2.203239990234375	1.6945380859375	0.02282102394104004	2.21053076171875	1.665342956542969	-0.2569482421875	2.26108154296875	1.895688415527344	-0.2696170043945312	2.332137939453125	1.961421264648437	-0.2852319946289062	2.222901123046875	1.962075317382812	-0.2720982055664062	2.336803466796875	2.004004455566406	-0.2566827087402344	2.172288330078125	1.687392150878906	0.2331203308105469	2.156157958984375	1.629633178710937	0.3528508605957031	2.1579794921875	1.365109039306641	0.4634136962890625	2.18268994140625	1.141552337646484	0.5447014770507812	2.273406494140625	1.087701049804688	0.5486906127929687
284	9.433333000000001	2.2022353515625	1.185774017333984	0.1580999145507813	2.21563671875	1.366632629394531	0.1733118743896484	2.206541015625	1.511802917480469	0.1766484222412109	2.185365966796875	1.729556335449219	0.2110493927001953	2.190404296875	1.699386413574219	0.1714969329833984	2.18766259765625	1.695129150390625	0.02575938415527344	2.172499755859375	1.661372863769531	-0.253697509765625	2.237278076171875	1.888435668945312	-0.2387031555175781	2.314428466796875	1.94656103515625	-0.2565360412597656	2.21660009765625	1.981476928710938	-0.219654052734375	2.31353955078125	1.989178833007812	-0.2030220642089844	2.18520849609375	1.687609069824219	0.2389284057617188	2.1862294921875	1.639091003417969	0.3639969177246093	2.246578125	1.367928100585937	0.4369996643066406	2.333842041015625	1.145486633300781	0.4545966186523437	2.40713232421875	1.069233222961426	0.4544816284179687
285	9.466667000000001	2.204742919921875	1.184484313964844	0.1589235076904297	2.21999951171875	1.365176513671875	0.1745709228515625	2.21238916015625	1.510397674560547	0.1795976409912109	2.1791201171875	1.727888488769531	0.2050691223144531	2.18123876953125	1.695730224609375	0.1668349914550781	2.159185302734375	1.692533386230469	0.02270783424377441	2.13867578125	1.666182556152344	-0.2572314147949219	2.23065771484375	1.874149291992187	-0.1918202667236328	2.31759423828125	1.918436828613281	-0.2032797241210937	2.219565673828125	1.951182678222656	-0.164936279296875	2.30306103515625	1.996048278808594	-0.1695608673095703	2.1858759765625	1.687850402832031	0.2348793182373047	2.21513818359375	1.662055236816406	0.3632499084472656	2.266940185546875	1.382981689453125	0.4074225463867188	2.365138427734375	1.173263107299805	0.3458504028320312	2.450275146484375	1.160723159790039	0.2843465270996094
286	9.5	2.206279541015625	1.181328155517578	0.1716343536376953	2.219692138671875	1.361136413574219	0.1815674591064453	2.211175048828125	1.505197174072266	0.1855005798339844	2.1817724609375	1.722180969238281	0.2040682525634765	2.17878564453125	1.688408142089844	0.1678482666015625	2.13693115234375	1.692303161621094	0.02939297294616699	2.11883349609375	1.691910461425781	-0.2497328948974609	2.22459814453125	1.886408264160156	-0.17163720703125	2.3129990234375	1.927062683105469	-0.1773230743408203	2.226443603515625	1.974607788085938	-0.1303140563964844	2.26249658203125	1.958936340332031	-0.0827102279663086	2.19239013671875	1.683941101074219	0.2344434814453125	2.218781005859375	1.680254516601563	0.36486328125	2.20338232421875	1.396893646240234	0.3912588500976563	2.313104736328125	1.217349166870117	0.2806085510253906	2.40973583984375	1.176435440063476	0.2792325439453125
287	9.533333000000001	2.211001953125	1.1809462890625	0.1830480346679688	2.22434130859375	1.360212280273438	0.1895558471679687	2.21457421875	1.503610778808594	0.1941693115234375	2.173751953125	1.717638854980469	0.215195556640625	2.166642333984375	1.682989135742187	0.1806822204589844	2.099470947265625	1.695712280273437	0.05379459381103516	2.131593994140625	1.702586547851562	-0.2228870697021484	2.23799072265625	1.87486279296875	-0.1058932266235352	2.327857421875	1.910896850585937	-0.1130769882202148	2.272278076171875	2.003106384277344	-0.09641054534912109	2.289434814453125	1.976116760253906	-0.05115622329711914	2.192389892578125	1.681120056152344	0.2434320220947266	2.25523681640625	1.677042846679687	0.3601177368164062	2.247593505859375	1.39572412109375	0.3975124816894531	2.337909423828125	1.227473739624023	0.2574588012695312	2.4136005859375	1.155945327758789	0.266541748046875
288	9.566667000000001	2.21240869140625	1.190785385131836	0.1876559906005859	2.22425146484375	1.370220184326172	0.1926344604492188	2.21316748046875	1.513560363769531	0.1963696899414062	2.17308251953125	1.727719360351562	0.2176669006347656	2.165026611328125	1.69294287109375	0.1834848480224609	2.09746337890625	1.712257385253906	0.05762802124023438	2.17130126953125	1.72139404296875	-0.2109033660888672	2.251737548828125	1.884007751464844	-0.06331372070312501	2.34341357421875	1.914193481445313	-0.05273023986816406	2.2670595703125	1.979244506835937	-0.01018826293945312	2.336272216796875	1.928361694335937	0.01825649261474609	2.19244140625	1.691288208007812	0.2455364074707031	2.27950537109375	1.706470092773438	0.34440087890625	2.3924345703125	1.448686157226563	0.3818797302246094	2.46529638671875	1.294394897460938	0.2176396179199219	2.476151123046875	1.193451690673828	0.2425876770019531
289	9.6	2.22449560546875	1.204323120117188	0.2015945892333984	2.220909912109375	1.384695465087891	0.2036010437011719	2.199394287109375	1.527138244628906	0.2107601470947266	2.17740771484375	1.743954284667969	0.2374429016113281	2.157771484375	1.709140686035156	0.2081269683837891	2.0832509765625	1.738001647949219	0.08765718078613281	2.263396728515625	1.736027954101563	-0.1259829254150391	2.316121337890625	1.883393371582031	0.04871445846557617	2.267635986328125	1.888510009765625	0.1330103302001953	2.16243310546875	1.9017578125	0.1594225921630859	2.217667236328125	1.860320922851562	0.1327092895507813	2.202652587890625	1.706791259765625	0.2592325744628906	2.324607421875	1.712171691894531	0.3120123901367188	2.497455810546875	1.563666931152344	0.1412750701904297	2.547322509765625	1.519372924804688	-0.08669130706787109	2.54919580078125	1.4692109375	-0.1787451934814453
290	9.633333	2.231537841796875	1.210216094970703	0.2059057922363281	2.2236572265625	1.392284332275391	0.2097369842529297	2.2015126953125	1.536034790039063	0.2187191772460937	2.179622802734375	1.754515991210937	0.2501890716552734	2.1580517578125	1.719583435058594	0.2215130462646484	2.09114404296875	1.726750305175781	0.0918814697265625	2.30688427734375	1.707357727050781	-0.08921787261962891	2.33964404296875	1.883450256347656	0.06593988800048828	2.274013671875	1.888002807617188	0.1390923767089844	2.16670751953125	1.884159973144531	0.1647594909667969	2.22125634765625	1.860349182128906	0.1302890930175781	2.20685009765625	1.716887084960937	0.2698771362304688	2.336593994140625	1.715143920898437	0.3047706298828125	2.525600830078125	1.59641357421875	0.1232733612060547	2.55502880859375	1.568562683105469	-0.1132531127929687	2.555582763671875	1.594253845214844	-0.2160205535888672
291	9.666667	2.230674560546875	1.210529418945312	0.2084842376708984	2.221593017578125	1.392184417724609	0.21275537109375	2.1961640625	1.535028747558594	0.2229211883544922	2.1622060546875	1.750992065429688	0.2578942260742187	2.14457861328125	1.716068603515625	0.2267813720703125	2.091380859375	1.719227966308594	0.09109339141845703	2.320782958984375	1.70059912109375	-0.07151473999023437	2.3406494140625	1.872969421386719	0.08922086334228516	2.270515625	1.874932739257813	0.1579224243164062	2.16243212890625	1.869269653320313	0.1786048583984375	2.217508544921875	1.846439514160156	0.1420793151855469	2.1893916015625	1.714080383300781	0.2787186279296875	2.305990966796875	1.719232788085937	0.3447753295898437	2.535431396484375	1.6421689453125	0.1902915496826172	2.525003173828125	1.722559448242188	-0.03508821105957032	2.43922314453125	1.781595947265625	-0.01677762031555176
292	9.700000000000001	2.254207763671875	1.219089080810547	0.2045568542480469	2.220986083984375	1.395638854980469	0.2204726867675781	2.19255712890625	1.536293823242187	0.2344942779541015	2.158117431640625	1.752269592285156	0.2528541717529297	2.143214599609375	1.715914794921875	0.2226647796630859	2.13271435546875	1.677688171386719	0.08369661712646484	2.3420205078125	1.676377075195313	-0.1013153228759766	2.520928466796875	1.770577697753906	-0.2200287933349609	2.5428056640625	1.830779174804688	-0.2933288269042969	2.440142822265625	1.794388549804688	-0.3015704040527344	2.445194091796875	1.850698974609375	-0.2742425842285156	2.1826376953125	1.716875549316406	0.2781002807617188	2.29505810546875	1.701946166992188	0.3474774475097656	2.54478173828125	1.638751220703125	0.2263760375976563	2.481552001953125	1.818976135253906	0.08532189178466797	2.378511962890625	1.835636901855469	0.09484303283691406
293	9.733333	2.26015673828125	1.219250381469727	0.2004111175537109	2.225539794921875	1.395391906738281	0.2158454284667969	2.192997802734375	1.534690185546875	0.2327111511230469	2.173177001953125	1.752011169433594	0.2539718475341797	2.153532958984375	1.71677978515625	0.225281005859375	2.127851318359375	1.682315185546875	0.08745880126953125	2.34441845703125	1.705730041503906	-0.08700056457519531	2.510841064453125	1.844587097167969	-0.1758147888183594	2.535795166015625	1.914465698242187	-0.2386736755371094	2.442290283203125	1.902830627441406	-0.29371630859375	2.49301416015625	1.9554951171875	-0.214923095703125	2.197697509765625	1.7151484375	0.2769130859375	2.3186083984375	1.690395812988281	0.3259770812988281	2.578464599609375	1.629366271972656	0.2279428558349609	2.536635009765625	1.7713984375	0.04263021087646485	2.4354912109375	1.786755004882812	0.06494326782226563
294	9.766667	2.27820703125	1.226091567993164	0.2091944732666016	2.24785400390625	1.404959197998047	0.2201497802734375	2.224012939453125	1.548066162109375	0.2282356109619141	2.2157119140625	1.765864318847656	0.2658681945800781	2.187220458984375	1.731959655761719	0.2427976226806641	2.12098828125	1.716231262207031	0.1140504913330078	2.3748359375	1.706221618652344	-0.007277943134307861	2.513740234375	1.872475646972656	-0.1016105117797852	2.548993408203125	1.935449584960938	-0.1680579833984375	2.488029296875	2.013237854003906	-0.2165416412353516	2.49183935546875	1.993140563964844	-0.1586234741210938	2.245737548828125	1.727448974609375	0.278236572265625	2.377137939453125	1.7012998046875	0.2774065551757813	2.502609130859375	1.730904968261719	0.02115026092529297	2.546858642578125	1.931146423339844	-0.1021431732177734	2.4922841796875	1.997224609375	-0.04039880752563477
295	9.800000000000001	2.28840576171875	1.214582534790039	0.2078579711914063	2.267089599609375	1.394452209472656	0.2231682586669922	2.250614501953125	1.538472351074219	0.2333949432373047	2.2391318359375	1.756224304199219	0.2705926208496094	2.20679541015625	1.718370178222656	0.2666608581542969	2.07201806640625	1.701003051757813	0.2142413482666016	2.314028076171875	1.66755419921875	0.0742822265625	2.42612890625	1.832003601074219	-0.05313427734375	2.482951171875	1.911489013671875	-0.062026123046875	2.520993408203125	2.009096374511719	-0.09588466644287109	2.5371328125	1.90974951171875	-0.0720719985961914	2.275239990234375	1.721757568359375	0.2643428955078125	2.402336669921875	1.714997314453125	0.2224501647949219	2.570470947265625	1.789074523925781	0.00211527943611145	2.61783203125	1.9784853515625	-0.1362626342773438	2.540273193359375	2.04074951171875	-0.1006646118164062
296	9.833333	2.290545654296875	1.21302815246582	0.2438680572509766	2.2774912109375	1.394681030273437	0.2390426330566406	2.27030224609375	1.539717102050781	0.2502798461914063	2.2623046875	1.760771728515625	0.2652408142089844	2.229990966796875	1.72284521484375	0.2700096130371094	2.089579833984375	1.684143981933594	0.27987451171875	2.04042626953125	1.469596496582031	0.1032724838256836	2.226367919921875	1.526717590332031	-0.03186042594909668	2.323027099609375	1.526054992675781	-0.0499136962890625	2.2206435546875	1.485936553955078	-0.05906736755371094	2.357723388671875	1.5393203125	-0.03553564834594727	2.297540771484375	1.725514099121094	0.2576522521972656	2.42024853515625	1.717432006835938	0.2036797332763672	2.601997802734375	1.498964416503906	0.2474496307373047	2.48630078125	1.380651000976562	0.07383121490478516	2.3849482421875	1.362746643066406	0.04899033737182617
297	9.866667	2.30445361328125	1.213798080444336	0.229418685913086	2.28919287109375	1.395241241455078	0.2228696594238281	2.28125537109375	1.540280456542969	0.2337240142822266	2.26454541015625	1.760582336425781	0.2524220581054687	2.234748291015625	1.721102844238281	0.2601224670410156	2.10074853515625	1.671052551269531	0.2893323669433594	2.0546650390625	1.4377138671875	0.1374160766601563	2.197344482421875	1.458429473876953	-0.05052405548095703	2.29346435546875	1.472618896484375	-0.06571474456787109	2.19167529296875	1.430793365478516	-0.05750086212158203	2.3369677734375	1.464183044433594	-0.06451695251464844	2.30037744140625	1.727122375488281	0.2406229095458984	2.427883544921875	1.737968872070312	0.1998393707275391	2.51102734375	1.75904541015625	-0.07463161468505859	2.30613623046875	1.86174072265625	-0.003844931602478027	2.295765380859375	1.958597351074219	0.03766634750366211
298	9.9	2.30444384765625	1.211345993041992	0.2476280975341797	2.290677490234375	1.389818603515625	0.239607177734375	2.28197509765625	1.532792663574219	0.241202880859375	2.2724150390625	1.750611633300781	0.2442867279052734	2.242453369140625	1.713363098144531	0.2560451354980469	2.10964501953125	1.663820922851563	0.2788759460449219	2.042470947265625	1.398288391113281	0.2340252990722656	2.0744169921875	1.383001098632813	0.003786966323852539	2.145681884765625	1.414279083251953	-0.05362601470947265	2.07790478515625	1.346331115722656	-0.002960834741592407	2.088857666015625	1.338043121337891	-0.1045132064819336	2.306134521484375	1.715876586914062	0.2335340576171875	2.414864501953125	1.702992370605469	0.1596580810546875	2.570225341796875	1.469114166259766	0.1259275512695313	2.47999365234375	1.293377624511719	-0.002996534109115601	2.379431396484375	1.304637420654297	-0.02757153129577637
299	9.933333000000001	2.3169892578125	1.223270645141602	0.2098009796142578	2.302202880859375	1.402586456298828	0.2134608154296875	2.291484130859375	1.545981872558594	0.2181080474853516	2.28391162109375	1.763567016601562	0.2417681427001953	2.256105224609375	1.725005249023438	0.2553454284667969	2.134372314453125	1.665856689453125	0.3051039428710938	2.030918090820312	1.407012847900391	0.3052059326171875	1.989999633789062	1.309700286865234	0.09641681671142578	2.036381469726563	1.328395904541016	0.01314634132385254	2.01164697265625	1.224127639770508	0.03306188583374024	1.983851318359375	1.317300689697266	-0.02203985977172852	2.31516650390625	1.73005224609375	0.2222622375488281	2.421025634765625	1.713184020996094	0.1441130676269531	2.59903466796875	1.49289697265625	0.1227319641113281	2.4724638671875	1.339076538085938	-0.005528069972991943	2.368619384765625	1.328848571777344	-0.01257703685760498
300	9.966667000000001	2.31730224609375	1.221347961425781	0.208940673828125	2.294501708984375	1.399863952636719	0.2079145965576172	2.2748974609375	1.542376098632813	0.2053793792724609	2.275603271484375	1.759140563964844	0.2366378021240234	2.248953857421875	1.720669250488281	0.2525919036865235	2.146417236328125	1.655868408203125	0.3305804443359375	2.043891723632813	1.399781860351562	0.3707994384765625	1.926869384765625	1.259030090332031	0.2250729522705078	1.939963256835938	1.295710388183594	0.1360861053466797	1.946255004882812	1.194277969360352	0.09667599487304687	1.886250366210938	1.269597290039063	0.1104189605712891	2.303203125	1.725724304199219	0.2120947113037109	2.4084091796875	1.707148986816406	0.1334427947998047	2.587789306640625	1.486933471679687	0.1311208038330078	2.479786376953125	1.316821166992187	0.006487898349761963	2.3761650390625	1.308038116455078	-0.004664596080780029
301	10	2.320203857421875	1.213957366943359	0.2149324951171875	2.295980712890625	1.391405151367187	0.2135504913330078	2.275671142578125	1.533120178222656	0.2112864685058594	2.276646484375	1.749720825195312	0.2354705657958985	2.251216552734375	1.711842651367188	0.2539024047851562	2.155127197265625	1.654216613769531	0.3435716552734375	2.074203369140625	1.402477630615234	0.4274668273925781	1.960706420898437	1.209358261108398	0.3639312438964844	1.879507568359375	1.200981094360352	0.3121522216796875	1.980721557617187	1.197705581665039	0.3510319519042969	1.844448120117187	1.211172119140625	0.3079302978515625	2.303021484375	1.715827575683594	0.2107229919433594	2.40754931640625	1.696161743164063	0.132512939453125	2.59836962890625	1.487929229736328	0.1437362976074219	2.47685498046875	1.314783752441406	0.03957548904418946	2.379572998046875	1.289255950927734	0.01278192329406738
302	10.033333	2.324844482421875	1.20982389831543	0.2149305725097656	2.297130859375	1.387609375	0.2118070068359375	2.27667529296875	1.530015808105469	0.2112972717285156	2.283437744140625	1.74765087890625	0.2347204742431641	2.2579013671875	1.710208862304687	0.2544816131591797	2.161787353515625	1.655476196289063	0.3469982299804688	2.084688232421875	1.4169697265625	0.4689472045898437	1.972031005859375	1.212442947387695	0.4835380554199219	1.875901123046875	1.211420471191406	0.4696612548828125	1.982929077148438	1.191420989990234	0.4646544189453125	1.844614379882813	1.212694702148438	0.41391552734375	2.308080810546875	1.712955444335937	0.2088465728759765	2.412533203125	1.689210693359375	0.1305938415527344	2.60762255859375	1.483570098876953	0.1485127105712891	2.447970458984375	1.336717254638672	0.05324626159667969	2.35738720703125	1.298597991943359	0.01747799301147461
303	10.066667	2.326035400390625	1.207586791992187	0.2165578308105469	2.297063720703125	1.384589721679688	0.2147406616210938	2.2750595703125	1.526286926269531	0.2146357727050781	2.284605224609375	1.743005676269531	0.2388451385498047	2.25827978515625	1.706004333496094	0.2579840698242187	2.161773681640625	1.650615905761719	0.3489512329101562	2.08352880859375	1.428824279785156	0.4968594360351563	2.020833740234375	1.24347380065918	0.6237083740234375	1.924917358398438	1.256608306884766	0.6240262451171875	2.013421264648438	1.228625381469727	0.680470703125	1.881853637695313	1.244748748779297	0.6387380981445312	2.3090830078125	1.708148254394531	0.213349609375	2.413813232421875	1.680904846191406	0.1373802795410156	2.6109873046875	1.480679840087891	0.1716051940917969	2.459020751953125	1.339911346435547	0.05823910903930664	2.364639892578125	1.314079162597656	0.02231106185913086
304	10.1	2.331317138671875	1.202738510131836	0.2197914276123047	2.30273046875	1.379305541992188	0.2197819061279297	2.281305908203125	1.52067578125	0.2215041961669922	2.287005615234375	1.737215087890625	0.2428717651367187	2.260759765625	1.700193908691406	0.2617257385253906	2.158844970703125	1.646133056640625	0.3467656860351562	2.102034423828125	1.440043975830078	0.5230032348632813	2.055083740234375	1.268522033691406	0.6728314208984375	1.978033325195313	1.278040924072266	0.7302149047851563	2.063643310546875	1.248171585083008	0.7895011596679687	1.933590454101562	1.223975738525391	0.69955029296875	2.312627197265625	1.702479248046875	0.2186349639892578	2.419827880859375	1.676815551757812	0.1462902679443359	2.6264619140625	1.489717437744141	0.1908815765380859	2.482866943359375	1.341644592285156	0.07728055572509765	2.3846005859375	1.316343322753906	0.05472381973266602
305	10.133333	2.33687939453125	1.204635375976562	0.2242451019287109	2.308159912109375	1.381586669921875	0.2234717864990234	2.28669677734375	1.52328076171875	0.2247844085693359	2.295122314453125	1.740448852539062	0.2437230072021484	2.2680654296875	1.703934387207031	0.2627064819335937	2.161550048828125	1.657052734375	0.3469091186523438	2.122177001953125	1.467737976074219	0.546195556640625	2.089754638671875	1.310339721679687	0.7149873657226562	2.031084716796875	1.302164428710938	0.7914939575195312	2.12441943359375	1.301265167236328	0.8469625854492188	1.991673461914063	1.258357696533203	0.7862491455078126	2.32063232421875	1.705000854492188	0.2201818237304687	2.42917333984375	1.679460998535156	0.1492646179199219	2.636649169921875	1.492065734863281	0.1927073059082031	2.48282958984375	1.344275817871094	0.09172407531738282	2.3833427734375	1.313731170654297	0.08690287780761718
306	10.166667	2.340135009765625	1.206200531005859	0.220784912109375	2.3109521484375	1.383766937255859	0.2195422668457031	2.28819970703125	1.525819641113281	0.2193088836669922	2.303447509765625	1.743153686523438	0.2414256896972656	2.275479736328125	1.70703564453125	0.2603360290527344	2.173845703125	1.659579528808594	0.3509440307617188	2.116619873046875	1.485926025390625	0.56133642578125	2.066708740234375	1.336298583984375	0.7341140747070313	2.044565185546875	1.340237579345703	0.82860205078125	2.12252587890625	1.272719879150391	0.8638528442382812	1.963010620117188	1.271523712158203	0.7730478515625	2.327636474609375	1.707190856933594	0.2168921508789063	2.434269775390625	1.677198913574219	0.1439120483398438	2.667515869140625	1.526745483398438	0.2041028900146484	2.53863671875	1.346028015136719	0.1212937393188477	2.43716015625	1.320748596191406	0.1219096755981445
307	10.2	2.3403525390625	1.210639419555664	0.2211123809814453	2.31530322265625	1.388919891357422	0.2199585876464844	2.29897412109375	1.531866088867187	0.2238892211914063	2.31365234375	1.749948547363281	0.2388664398193359	2.28586767578125	1.714365905761719	0.2590763549804688	2.1774853515625	1.677250183105469	0.3467470397949219	2.163576416015625	1.503503967285156	0.5644288940429687	2.152185546875	1.358364379882812	0.7476951904296875	2.075603515625	1.368757751464844	0.80659912109375	2.14619775390625	1.370973693847656	0.8896748046875	2.033168823242188	1.3301982421875	0.7987586059570313	2.33785498046875	1.713261596679688	0.2153952941894531	2.44469482421875	1.684255554199219	0.1422083282470703	2.668826904296875	1.521183715820313	0.2047326812744141	2.53463134765625	1.343355590820313	0.1238241500854492	2.43209765625	1.324091766357422	0.1317444915771484
308	10.233333	2.344454345703125	1.211838973999023	0.2222921447753906	2.321072265625	1.390636322021484	0.2195012359619141	2.30710400390625	1.534084716796875	0.22319189453125	2.318968017578125	1.752743591308594	0.2377028198242188	2.29213330078125	1.716720092773437	0.2586094665527344	2.184624755859375	1.678637268066406	0.3473385009765625	2.17365625	1.520976257324219	0.5776727294921875	2.164984619140625	1.390212371826172	0.7720789794921875	2.081692626953125	1.37951416015625	0.8212988891601563	2.15770166015625	1.380147064208984	0.8997380981445312	2.052569580078125	1.322636291503906	0.8106123046875	2.343194580078125	1.716326965332031	0.2136622314453125	2.448949951171875	1.689290344238281	0.1377865447998047	2.6705302734375	1.516114440917969	0.1816483001708984	2.519170654296875	1.353095367431641	0.09868040466308593	2.41653564453125	1.332446044921875	0.1035603790283203
309	10.266667	2.3478359375	1.211363998413086	0.2261695251464844	2.325583740234375	1.390031799316406	0.2240958251953125	2.31381298828125	1.533376892089844	0.2300147399902344	2.3237109375	1.751959411621094	0.2417041168212891	2.2964921875	1.716102905273437	0.2622144470214844	2.186573486328125	1.678693542480469	0.3478567504882812	2.181826171875	1.528208190917969	0.5826323852539063	2.178443603515625	1.403975402832031	0.7810048217773438	2.09461962890625	1.38205615234375	0.8250294799804687	2.16602001953125	1.377478485107422	0.9073359375	2.06977783203125	1.325558197021484	0.8155953369140625	2.34891552734375	1.715434448242187	0.2190339813232422	2.457544677734375	1.690571105957031	0.1469311065673828	2.6758779296875	1.512380432128906	0.1835053253173828	2.532709228515625	1.350151428222656	0.08666827392578125	2.4307373046875	1.330380096435547	0.09934886932373047
310	10.3	2.348063720703125	1.211411117553711	0.2261865386962891	2.325869140625	1.390074371337891	0.2241027069091797	2.314211181640625	1.533416381835937	0.2300962524414062	2.32447314453125	1.751958129882813	0.2419695434570313	2.297204833984375	1.716131225585937	0.2624579772949219	2.1872958984375	1.678829956054688	0.3481444702148437	2.18258837890625	1.528230834960937	0.5828267211914062	2.179248046875	1.403917572021484	0.7811318359375	2.095451416015625	1.382072540283203	0.825231689453125	2.167248046875	1.377347015380859	0.9071748657226563	2.070494140625	1.325646240234375	0.8156358642578125	2.349607421875	1.71541357421875	0.2192598419189453	2.45810498046875	1.690428466796875	0.1470170288085937	2.676071533203125	1.511632263183594	0.1826720123291016	2.532411376953125	1.349910308837891	0.085751953125	2.430446044921875	1.330131683349609	0.09841990661621093
311	10.333333	2.350864990234375	1.210260162353516	0.2266044616699219	2.328668701171875	1.388403930664063	0.2245360260009766	2.3173369140625	1.531340942382812	0.2309310302734375	2.329169921875	1.749114868164062	0.2438470916748047	2.30181201171875	1.713479187011719	0.2642076416015625	2.19236328125	1.677271423339844	0.3502568969726563	2.187913818359375	1.526815490722656	0.5840870971679688	2.18480859375	1.402579620361328	0.7816533203125	2.101330810546875	1.381468017578125	0.8261015625	2.171829833984375	1.374937408447266	0.9086303100585937	2.076671630859375	1.324034881591797	0.8185313720703125	2.353876953125	1.712615478515625	0.22090966796875	2.461854248046875	1.688465698242188	0.1483010406494141	2.682830078125	1.512776672363281	0.1725946655273438	2.541499267578125	1.350822265625	0.0743044204711914	2.439947021484375	1.32983544921875	0.08582199096679688
312	10.366667	2.35087060546875	1.210261993408203	0.2266046447753906	2.328674072265625	1.388406036376953	0.2245359191894531	2.317343017578125	1.53134326171875	0.2309314422607422	2.329177978515625	1.749117309570313	0.2438495178222656	2.3018193359375	1.713481628417969	0.264209716796875	2.192370361328125	1.677273376464844	0.3502588500976562	2.187919921875	1.526811401367187	0.5840855712890625	2.18481298828125	1.402569000244141	0.7816480712890626	2.101337158203125	1.381455657958985	0.8260992431640625	2.171807373046875	1.374914733886719	0.9086521606445312	2.07668115234375	1.324018005371094	0.8185364379882812	2.353885009765625	1.712617858886719	0.2209118041992187	2.461864013671875	1.688472961425781	0.1483041687011719	2.682861083984375	1.512807006835938	0.1725765991210937	2.54155029296875	1.350835906982422	0.07428450012207032	2.440002197265625	1.329829315185547	0.08580245971679687
313	10.4	2.3566240234375	1.212551483154297	0.2287891845703125	2.3325908203125	1.390755126953125	0.2264607543945313	2.31971142578125	1.533824951171875	0.2322991027832031	2.331419677734375	1.751919189453125	0.2460521240234375	2.304651123046875	1.716054809570313	0.2669856262207031	2.198907470703125	1.678478088378906	0.3573720703125	2.192713134765625	1.517997131347656	0.5849649047851563	2.187994873046875	1.384599060058594	0.7769046020507813	2.10375390625	1.3619716796875	0.8194793701171875	2.16211865234375	1.355312133789063	0.9111983642578125	2.0822724609375	1.305285827636719	0.8281519165039063	2.355626220703125	1.715536682128906	0.2222327575683594	2.461497314453125	1.690948120117187	0.1463423919677734	2.697481201171875	1.534099243164063	0.1626106109619141	2.625107666015625	1.335527709960938	0.05592364120483399	2.53717529296875	1.282505310058594	0.07538485717773437
314	10.433333	2.35981787109375	1.212128799438477	0.2305418701171875	2.33272900390625	1.38987744140625	0.2263501434326172	2.31559765625	1.532622009277344	0.2282232666015625	2.330860595703125	1.750270263671875	0.245460693359375	2.303528076171875	1.714510070800781	0.2658481140136719	2.2018486328125	1.678748046875	0.3615033874511719	2.194792236328125	1.511916107177735	0.5844914550781251	2.189512939453125	1.373352813720703	0.77275	2.1041328125	1.363118103027344	0.8177890625000001	2.156872802734375	1.346206726074219	0.9115869750976563	2.080425048828125	1.300971466064453	0.8325883178710938	2.354454833984375	1.713883056640625	0.2210316162109375	2.45993310546875	1.689312072753906	0.1445678100585938	2.703736083984375	1.544870239257813	0.1609129180908203	2.68660009765625	1.33148486328125	0.05974575042724609	2.612153564453125	1.260781890869141	0.07932016754150391
315	10.466667	2.362110595703125	1.212059982299805	0.2349652709960937	2.33387646484375	1.389842376708984	0.2304334564208984	2.315398193359375	1.53260205078125	0.2315824584960937	2.329910400390625	1.750809997558594	0.2454225921630859	2.3029306640625	1.715199829101563	0.2666694641113281	2.20400732421875	1.681686340332031	0.3662129516601563	2.192789306640625	1.505000762939453	0.5817371826171875	2.1838369140625	1.357654876708984	0.7634247436523437	2.107550048828125	1.363657989501953	0.823342529296875	2.179568115234375	1.368119995117187	0.9051213989257813	2.077505615234375	1.292647674560547	0.8192528076171876	2.353420654296875	1.714117858886719	0.2212472229003906	2.45804931640625	1.687482666015625	0.1440325012207031	2.70122607421875	1.543180541992188	0.1724521026611328	2.726533203125	1.321774566650391	0.09160352325439453	2.66157763671875	1.242039321899414	0.07226640319824219
316	10.5	2.362322998046875	1.21204948425293	0.2349717254638672	2.334062744140625	1.389838531494141	0.2304143218994141	2.3155419921875	1.532602172851563	0.2315134735107422	2.329898681640625	1.75085302734375	0.2450540313720703	2.302989501953125	1.715244384765625	0.2664003601074219	2.204483642578125	1.681704162597656	0.3663611755371094	2.19491064453125	1.505414672851562	0.582311279296875	2.187440185546875	1.358610443115234	0.7645225219726562	2.112471923828125	1.364868072509766	0.8260663452148438	2.1926435546875	1.368354888916016	0.8999315795898437	2.08280322265625	1.2931572265625	0.8236513671875	2.35339306640625	1.714148315429687	0.2208758697509766	2.457795166015625	1.686672180175781	0.1436346740722656	2.6986123046875	1.53860595703125	0.1729487915039062	2.725823486328125	1.31656851196289	0.09444058227539062	2.66150146484375	1.236384994506836	0.07480683898925782
317	10.533333	2.362927001953125	1.211747329711914	0.23494677734375	2.33468408203125	1.389494018554688	0.2303146514892578	2.316095458984375	1.532215637207031	0.2312536468505859	2.330142333984375	1.750479125976562	0.2440559844970703	2.303369140625	1.714903381347656	0.2655995788574219	2.205662353515625	1.681365234375	0.366293212890625	2.19913818359375	1.505902404785156	0.58294384765625	2.194371826171875	1.360097595214844	0.765975341796875	2.122322509765625	1.366927886962891	0.8308197631835937	2.20345458984375	1.370689147949219	0.9035768432617187	2.093757568359375	1.293795989990234	0.8323411254882812	2.35360888671875	1.713744812011719	0.2199202117919922	2.457419189453125	1.683347106933594	0.1430309906005859	2.690663818359375	1.524838928222656	0.1778112945556641	2.722554443359375	1.300596832275391	0.1079794158935547	2.660252685546875	1.219550491333008	0.08568605804443359
318	10.566667	2.364544677734375	1.210881896972656	0.2355872344970703	2.33632373046875	1.388346588134766	0.2308100891113281	2.317393798828125	1.530801513671875	0.2312220306396484	2.330041259765625	1.748872131347656	0.2429360809326172	2.303482421875	1.713294738769531	0.2645675048828125	2.205941162109375	1.679723571777344	0.36509130859375	2.1993408203125	1.504176605224609	0.5811165771484375	2.194223388671875	1.357711944580078	0.76314697265625	2.125601806640625	1.363695739746094	0.8314749755859375	2.2019208984375	1.367444885253906	0.9090298461914063	2.0975341796875	1.289656982421875	0.8331934204101562	2.353750732421875	1.712219909667969	0.2190733642578125	2.4583740234375	1.685885437011719	0.1421405639648438	2.7079658203125	1.559946899414062	0.1904289093017578	2.679003662109375	1.341763916015625	0.1034694366455078	2.596567138671875	1.277675170898438	0.1002922286987305
319	10.6	2.365951171875	1.208996215820312	0.2384094848632813	2.3377841796875	1.386295013427734	0.2335818939208984	2.31828955078125	1.528536010742187	0.2332089538574219	2.328149658203125	1.746742004394531	0.2402782897949219	2.302849609375	1.711269958496094	0.2634308471679688	2.208267578125	1.680515991210938	0.3674280395507812	2.196228759765625	1.498359313964844	0.5773181762695313	2.1886943359375	1.34994482421875	0.7573897705078125	2.142537841796875	1.363450927734375	0.841548583984375	2.228025146484375	1.354013427734375	0.9081348876953125	2.095138916015625	1.295553253173828	0.8334127807617188	2.3515751953125	1.709990600585938	0.21638623046875	2.453275390625	1.679416198730469	0.1373476409912109	2.678716796875	1.516965270996094	0.1932160339355469	2.583951416015625	1.313870758056641	0.1179147872924805	2.486724853515625	1.275962799072266	0.1163341979980469
320	10.633333	2.366045654296875	1.20934700012207	0.2385585327148438	2.3377529296875	1.386691162109375	0.2337624816894531	2.31814501953125	1.528968078613281	0.2333984832763672	2.327616943359375	1.747265563964844	0.2405687103271484	2.302409423828125	1.711722351074219	0.2637501220703125	2.208061767578125	1.680756652832031	0.3679676513671875	2.196729736328125	1.498533843994141	0.5779705200195312	2.18919921875	1.349035675048828	0.7572514648437501	2.14543017578125	1.361440063476562	0.842882080078125	2.22826123046875	1.353010467529297	0.9129337768554687	2.098001708984375	1.294122161865234	0.8359713134765625	2.351081787109375	1.710556945800781	0.2166127319335938	2.452654296875	1.680960388183594	0.1369612426757812	2.68049853515625	1.51994775390625	0.1875023803710938	2.58551806640625	1.317429931640625	0.1106711654663086	2.4883759765625	1.279176391601562	0.1101269912719727
321	10.666667	2.366056396484375	1.209288864135742	0.2385118560791016	2.337767822265625	1.386603393554688	0.2337031860351562	2.318153076171875	1.52885546875	0.2333177490234375	2.327575927734375	1.747117797851562	0.2405245361328125	2.3023701171875	1.711571716308594	0.2636860656738281	2.207954345703125	1.680527954101563	0.3677859802246094	2.1962880859375	1.49790283203125	0.5773599243164063	2.1883017578125	1.347752685546875	0.756025146484375	2.1432841796875	1.359600830078125	0.8410671997070313	2.224755615234375	1.351582885742187	0.9127158813476562	2.095944091796875	1.291802337646484	0.8319577026367188	2.351054443359375	1.710423645019531	0.2165766754150391	2.452702392578125	1.680996337890625	0.1369950714111328	2.680870849609375	1.520374572753906	0.1870518951416016	2.586295654296875	1.317820434570312	0.1099367141723633	2.489257568359375	1.279352508544922	0.1092565460205078
322	10.7	2.36602734375	1.209222839355469	0.2385543518066406	2.337722412109375	1.386528717041016	0.2337438201904297	2.31807568359375	1.528771606445313	0.2333364562988281	2.327412841796875	1.747028503417969	0.2406028900146484	2.302169677734375	1.711471313476562	0.2637029724121094	2.20725732421875	1.680495849609375	0.3673641052246094	2.193323486328125	1.497724334716797	0.5766597290039063	2.183191650390625	1.347028869628906	0.7547462768554688	2.134891357421875	1.358329467773437	0.8380401611328125	2.213434814453125	1.351300354003906	0.912981201171875	2.0902763671875	1.283995056152344	0.823775146484375	2.35095361328125	1.710347412109375	0.2166997375488281	2.452870361328125	1.681192749023438	0.1373694000244141	2.68169140625	1.521426513671875	0.1871328735351563	2.588157470703125	1.318577575683594	0.1095476684570312	2.4913466796875	1.279556121826172	0.1085836181640625
323	10.733333	2.36602734375	1.209222793579102	0.2385543670654297	2.337722412109375	1.386528656005859	0.2337438354492188	2.31807568359375	1.528771545410156	0.2333364715576172	2.327412841796875	1.747028442382812	0.2406030731201172	2.30216943359375	1.71147119140625	0.2637030334472656	2.20725634765625	1.680495849609375	0.3673636779785156	2.19331982421875	1.497724060058594	0.5766588745117187	2.183185546875	1.347027954101562	0.75474462890625	2.13488232421875	1.358328033447266	0.838036865234375	2.213423095703125	1.351299530029297	0.9129805908203125	2.0902705078125	1.283986968994141	0.8237665405273438	2.35095361328125	1.710347351074219	0.216699935913086	2.45287060546875	1.68119287109375	0.1373697204589844	2.68169189453125	1.5214267578125	0.1871323852539062	2.588158203125	1.318578063964844	0.1095463714599609	2.491347412109375	1.279556610107422	0.1085820236206055
324	10.766667	2.36602734375	1.209222793579102	0.2385543670654297	2.337722412109375	1.386528656005859	0.2337438354492188	2.31807568359375	1.528771545410156	0.2333364715576172	2.327412841796875	1.747028442382812	0.2406030731201172	2.30216943359375	1.71147119140625	0.2637030334472656	2.20725634765625	1.680495849609375	0.3673636779785156	2.19331982421875	1.497724060058594	0.5766588745117187	2.183185546875	1.347027954101562	0.75474462890625	2.13488232421875	1.358328033447266	0.838036865234375	2.213423095703125	1.351299530029297	0.9129805908203125	2.0902705078125	1.283986968994141	0.8237665405273438	2.35095361328125	1.710347351074219	0.216699935913086	2.45287060546875	1.68119287109375	0.1373697204589844	2.68169189453125	1.5214267578125	0.1871323852539062	2.588158203125	1.318578063964844	0.1095463714599609	2.491347412109375	1.279556610107422	0.1085820236206055
325	10.8	2.365925048828125	1.209234390258789	0.2385318603515625	2.337654052734375	1.386560333251953	0.2337025299072266	2.318021240234375	1.528816955566406	0.2332663116455078	2.327458984375	1.747087158203125	0.2405480804443359	2.3021552734375	1.711540283203125	0.263606201171875	2.206878173828125	1.680646667480469	0.3669732360839844	2.19159716796875	1.497672637939453	0.5760283203125	2.180234619140625	1.346629791259766	0.753771240234375	2.130516357421875	1.357799865722656	0.8362537841796875	2.20784326171875	1.350882019042969	0.9124723510742188	2.086281982421875	1.283417175292969	0.8212472534179688	2.351024658203125	1.710390686035156	0.2166843109130859	2.453110595703125	1.681466491699219	0.1374687652587891	2.683375244140625	1.523450500488281	0.1862860107421875	2.593884033203125	1.318516754150391	0.1093541793823242	2.497826416015625	1.277650604248047	0.1085799407958984
326	10.833333	2.364656494140625	1.208731231689453	0.23925341796875	2.33654248046875	1.385875244140625	0.2343235015869141	2.316911865234375	1.527968811035156	0.2336730346679687	2.326428466796875	1.746001159667969	0.2406151885986328	2.30096875	1.71055224609375	0.2635339660644531	2.2044404296875	1.680348205566406	0.3657125854492188	2.183248779296875	1.498012786865234	0.5743946533203125	2.166050537109375	1.345991241455078	0.7504827270507812	2.108392333984375	1.3559599609375	0.82765234375	2.1877490234375	1.343561828613281	0.9008565063476562	2.064303466796875	1.284889831542969	0.8078653564453125	2.35011083984375	1.709287475585938	0.2170110626220703	2.45285546875	1.680935607910156	0.1386932373046875	2.68207666015625	1.518007629394531	0.1719483489990234	2.647680908203125	1.296617034912109	0.09709661865234374	2.56482177734375	1.233816177368164	0.1050763549804687
327	10.866667	2.36442236328125	1.208844100952148	0.2393440856933594	2.33628857421875	1.386035369873047	0.234435791015625	2.316652099609375	1.528167907714844	0.2338132476806641	2.32612255859375	1.746259033203125	0.2408524017333984	2.300669677734375	1.710784240722656	0.2637680053710937	2.204145263671875	1.680534057617188	0.3659920043945312	2.183045166015625	1.498168029785156	0.5747579345703125	2.1659453125	1.346158843994141	0.7509508666992187	2.1083515625	1.356423553466797	0.8281630249023437	2.18716162109375	1.344171081542969	0.9020233764648438	2.063924072265625	1.285892608642578	0.8088516235351563	2.349813720703125	1.709551330566406	0.2172194061279297	2.452654541015625	1.681788879394531	0.1387560424804687	2.68599658203125	1.524345397949219	0.1703931579589844	2.663427978515625	1.300504577636719	0.09817033386230468	2.58399609375	1.233460189819336	0.1068237075805664
328	10.9	2.364322265625	1.208938461303711	0.2393500366210937	2.336162353515625	1.386145355224609	0.2344577484130859	2.316501220703125	1.528289855957031	0.2338434143066406	2.3258701171875	1.74640673828125	0.2409404296875	2.300437255859375	1.710909851074219	0.2638549499511719	2.203944580078125	1.680597473144531	0.3661120910644531	2.18300634765625	1.4982431640625	0.57494384765625	2.166063720703125	1.346282531738281	0.7512266845703125	2.108655029296875	1.356729034423828	0.82856494140625	2.187207275390625	1.344674713134766	0.9027490234375	2.064079833984375	1.286376617431641	0.8096337890625001	2.34957568359375	1.709712890625	0.2172892303466797	2.45246337890625	1.682745056152344	0.1385865325927734	2.686736083984375	1.526095397949219	0.1674317626953125	2.659911865234375	1.303875335693359	0.09166383361816406	2.57934716796875	1.237995300292969	0.09878385162353516
329	10.933333	2.35992431640625	1.211322998046875	0.2391690826416016	2.332160400390625	1.389583160400391	0.234048583984375	2.313594970703125	1.532670349121094	0.2341300659179688	2.322872802734375	1.751909484863281	0.2434186553955078	2.29766845703125	1.715947875976563	0.2664445495605469	2.202262451171875	1.68405126953125	0.3703392639160156	2.188460205078125	1.502638031005859	0.5825928955078125	2.177560302734375	1.351618377685547	0.7618363037109375	2.109057373046875	1.353715301513672	0.8310631713867187	2.189091796875	1.355245971679687	0.9055028076171875	2.0745810546875	1.285848663330078	0.814460205078125	2.34641064453125	1.715293701171875	0.2189197845458984	2.448651123046875	1.688281372070312	0.1381909332275391	2.6722109375	1.515887939453125	0.1761312103271484	2.54272216796875	1.331296508789062	0.1011963577270508	2.44409033203125	1.297899353027344	0.0886375732421875
330	10.966667	2.3578203125	1.211423034667969	0.2408142395019531	2.330914306640625	1.390071472167969	0.2358922882080078	2.31408203125	1.533565368652344	0.2373506774902344	2.32450439453125	1.753069091796875	0.2463213653564453	2.2996484375	1.717174438476563	0.2699694519042969	2.207494140625	1.685048889160156	0.3769598083496093	2.16611669921875	1.499515319824219	0.5824671020507812	2.1273173828125	1.337630859375	0.7482788696289062	2.113994140625	1.346549926757812	0.844499755859375	2.1782841796875	1.311811340332031	0.925998291015625	2.036324951171875	1.269318267822266	0.8111490478515625	2.34735302734375	1.716293579101563	0.2212751770019531	2.448165771484375	1.691107849121094	0.1379017486572266	2.68635302734375	1.537993225097656	0.1723120574951172	2.57251123046875	1.340015167236328	0.1055531539916992	2.4735234375	1.308786956787109	0.08949707794189453
331	11	2.357394775390625	1.213900192260742	0.2413155517578125	2.3296689453125	1.392463653564453	0.2369111175537109	2.31234619140625	1.535913818359375	0.238918701171875	2.3170419921875	1.755544677734375	0.2501179351806641	2.293774169921875	1.718727478027344	0.2739777526855469	2.205528564453125	1.684413635253906	0.3835807800292969	2.16918310546875	1.500267395019531	0.5913312377929687	2.132890625	1.337044586181641	0.7564461059570312	2.12508837890625	1.346686401367188	0.8532164306640625	2.190654541015625	1.306794494628906	0.9312883911132812	2.040390502929688	1.269337310791016	0.8153345947265624	2.340237548828125	1.71967236328125	0.2240855712890625	2.43974609375	1.733925354003906	0.1366285095214844	2.65889794921875	1.562161804199219	0.07453934478759766	2.45006494140625	1.673349182128906	0.1001289672851562	2.386880126953125	1.75684130859375	0.09166764068603515
332	11.033333	2.357972412109375	1.210004776000976	0.2429631195068359	2.328135009765625	1.387086822509766	0.2285610046386719	2.315779541015625	1.530567077636719	0.2305511169433594	2.314714599609375	1.748416442871094	0.2551265411376953	2.291974609375	1.709786560058594	0.2761127014160156	2.20541552734375	1.682943298339844	0.388473876953125	2.17308349609375	1.504324188232422	0.6004164428710937	2.120262451171875	1.333564056396484	0.75176171875	2.126918701171875	1.346482574462891	0.8479065551757813	2.171755859375	1.311568939208984	0.9410542602539063	2.019490234375	1.297103851318359	0.8254933471679687	2.339251953125	1.714887756347656	0.2275649261474609	2.43091943359375	1.771751220703125	0.1501089935302734	2.6601435546875	1.610579772949219	0.101900634765625	2.49789208984375	1.781959106445313	0.07832820892333985	2.44306005859375	1.870503356933594	0.08904389190673828
333	11.066667	2.357770263671875	1.208998794555664	0.2427031707763672	2.3280458984375	1.385937042236328	0.2280931701660156	2.315493896484375	1.529292297363281	0.2294821929931641	2.313701904296875	1.747169494628906	0.2521384429931641	2.291727294921875	1.708627258300781	0.2739904479980469	2.20755224609375	1.683114929199219	0.3883084106445313	2.181409423828125	1.505743041992187	0.6018539428710937	2.131878173828125	1.335051483154297	0.7540983276367188	2.13864306640625	1.348102478027344	0.8501395263671875	2.175742431640625	1.329555969238281	0.9509688110351563	2.036607299804687	1.285519653320312	0.8324381713867187	2.3377509765625	1.713566345214844	0.2243099822998047	2.42483740234375	1.772687316894531	0.1435115356445313	2.691345458984375	1.677804748535156	0.11731640625	2.541355712890625	1.8505009765625	0.05533528518676758	2.484009521484375	1.931789794921875	0.08770169067382813
334	11.1	2.355991943359375	1.207370635986328	0.2429660339355469	2.326239501953125	1.383836029052735	0.2281067352294922	2.313255126953125	1.52680517578125	0.2287254791259766	2.311621826171875	1.744364562988281	0.2491735687255859	2.29018408203125	1.706112915039062	0.2717835693359375	2.208138916015625	1.682208557128906	0.3875445251464844	2.187112548828125	1.507341278076172	0.6028255004882812	2.14418212890625	1.340588897705078	0.7604664916992188	2.15419775390625	1.352215148925781	0.8561663208007813	2.2060947265625	1.315601867675781	0.9444558715820313	2.0540458984375	1.285940948486328	0.8418063964843751	2.335107177734375	1.710593017578125	0.2212852172851562	2.42472705078125	1.760842224121094	0.1378277587890625	2.703986083984375	1.73100634765625	0.0998047866821289	2.559910400390625	1.904948791503906	0.02998531532287598	2.4787998046875	1.951222900390625	0.07657335662841797
335	11.133333	2.35599658203125	1.207372467041016	0.2429674072265625	2.32624560546875	1.383838836669922	0.2281081695556641	2.313261962890625	1.526808654785156	0.2287264709472656	2.311626953125	1.744369567871094	0.2491678009033203	2.290192138671875	1.7061181640625	0.2717812194824219	2.20816552734375	1.682215698242187	0.387556396484375	2.18720703125	1.507370056152344	0.6028632202148437	2.14435009765625	1.340642333984375	0.7605516967773438	2.154423095703125	1.352267822265625	0.8562459106445313	2.206398681640625	1.31560791015625	0.9444702758789062	2.05427294921875	1.285969909667969	0.8419528198242188	2.335110107421875	1.710597473144531	0.2212781677246094	2.424712158203125	1.760838195800781	0.1377955169677734	2.703964599609375	1.73106298828125	0.09966729736328125	2.56001513671875	1.905060852050781	0.0297217960357666	2.47874267578125	1.951377746582031	0.0759845962524414
336	11.166667	2.354099853515625	1.208155792236328	0.246818603515625	2.3251435546875	1.3859453125	0.2312159729003906	2.31211328125	1.529899597167969	0.2302456817626953	2.307472900390625	1.748256408691406	0.2569032592773438	2.28755615234375	1.70874755859375	0.2794850158691407	2.209266357421875	1.687138671875	0.3994553833007812	2.198925537109375	1.508882568359375	0.6152147216796875	2.167468017578125	1.343261016845703	0.7790196533203125	2.18050146484375	1.350754760742187	0.8754434204101562	2.2441845703125	1.313719085693359	0.9564677124023437	2.079947509765625	1.286844421386719	0.8549827880859375	2.33050537109375	1.715466491699219	0.2269322814941406	2.419644287109375	1.756933227539062	0.1369412841796875	2.68688134765625	1.725121643066406	0.04205972671508789	2.72512353515625	1.958641418457031	0.01625559425354004	2.6393251953125	2.0191240234375	0.0208816032409668
337	11.2	2.348471435546875	1.203603424072266	0.2526985931396484	2.317667724609375	1.378471893310547	0.2404471893310547	2.297731689453125	1.519274536132813	0.2356245269775391	2.29497021484375	1.7348525390625	0.256363037109375	2.27816650390625	1.696544677734375	0.2816854858398438	2.212125	1.69852880859375	0.4080708618164062	2.209509765625	1.513558959960938	0.6124796752929688	2.191879638671875	1.348308654785156	0.7734810791015625	2.194797119140625	1.342987670898438	0.86935400390625	2.281607421875	1.342437469482422	0.933261474609375	2.15854638671875	1.280943634033203	0.8809937744140625	2.314390380859375	1.701824401855469	0.2254063415527344	2.393587646484375	1.727218017578125	0.1239365921020508	2.658189208984375	1.74585791015625	0.03149641990661621	2.70553662109375	1.969587646484375	-0.01956462097167969	2.78053125	2.038606323242187	-0.001928988814353943
338	11.233333	2.3479423828125	1.203581939697266	0.2544909057617187	2.316620361328125	1.378841644287109	0.2419871215820313	2.294931640625	1.51971923828125	0.2355588989257812	2.29240087890625	1.735631042480469	0.2589487915039063	2.275566162109375	1.696930603027344	0.2839128112792969	2.20971435546875	1.696667114257812	0.4108569030761719	2.221697265625	1.515776916503906	0.6195665893554687	2.2113095703125	1.350220336914063	0.7817997436523437	2.219674072265625	1.345882659912109	0.8776682739257813	2.29617822265625	1.3210390625	0.949881591796875	2.156082275390625	1.277636199951172	0.8755245971679687	2.31178271484375	1.702868713378906	0.2274730529785156	2.3914755859375	1.727206481933594	0.125663444519043	2.644030517578125	1.749881225585938	0.00300323224067688	2.68869189453125	1.976368103027344	-0.04078170776367188	2.76272119140625	2.048801635742187	-0.03521043395996094
339	11.266667	2.347929443359375	1.203358093261719	0.2567103271484375	2.315059814453125	1.378621307373047	0.2433314666748047	2.29260107421875	1.519645324707031	0.2366388549804687	2.295772216796875	1.735893249511719	0.2607350158691406	2.279270263671875	1.697393310546875	0.2864073181152344	2.219756591796875	1.695862915039063	0.4167384643554687	2.23535302734375	1.510925170898437	0.6223472290039063	2.23380419921875	1.346271209716797	0.7864549560546875	2.252733642578125	1.350289001464844	0.88101171875	2.33044091796875	1.317487945556641	0.9489505615234375	2.164169677734375	1.271813995361328	0.8629782104492187	2.312992919921875	1.702778442382813	0.2282380676269531	2.388265380859375	1.728570861816406	0.1231465530395508	2.6190166015625	1.77209326171875	-0.03341091537475586	2.6653623046875	1.996086669921875	-0.08909383392333985	2.741896484375	2.064457885742188	-0.07273687744140625
340	11.3	2.3451416015625	1.204314682006836	0.2585732421875	2.311817626953125	1.380098052978516	0.2449627838134766	2.287072265625	1.521115661621094	0.2360982513427734	2.298204345703125	1.737314819335937	0.2645950927734375	2.280823974609375	1.698739929199219	0.2898943481445312	2.22224755859375	1.693495971679687	0.4210899658203125	2.25206396484375	1.492086822509766	0.6102744140625	2.277684814453125	1.323501007080078	0.7694508056640625	2.292727783203125	1.344296997070312	0.862834228515625	2.375045654296875	1.309790313720703	0.9248295288085937	2.203158203125	1.272786163330078	0.8616004638671875	2.313694580078125	1.704206359863281	0.2309817810058594	2.389533935546875	1.729000305175781	0.1254923629760742	2.575922119140625	1.774790222167969	-0.08273519897460938	2.619521484375	2.001709716796875	-0.1318035278320313	2.709644287109375	2.05365185546875	-0.1244930419921875
341	11.333333	2.344920654296875	1.202881393432617	0.26047705078125	2.310337646484375	1.378413970947266	0.2452700653076172	2.28540771484375	1.519467712402344	0.2359437866210937	2.296891845703125	1.735630493164062	0.2656781616210938	2.280866455078125	1.696745727539062	0.2914579467773438	2.227740966796875	1.690514770507813	0.425015869140625	2.27127587890625	1.493146301269531	0.6160657348632812	2.309010009765625	1.328425659179687	0.7770978393554687	2.32552734375	1.340797210693359	0.8717867431640625	2.410790771484375	1.314183349609375	0.9338202514648437	2.244589111328125	1.254829940795898	0.8600777587890625	2.3109619140625	1.702843627929687	0.2310899505615234	2.3783212890625	1.728884948730469	0.1201731491088867	2.527844482421875	1.772807678222656	-0.1165075225830078	2.51543505859375	2.000330078125	-0.1794031677246094	2.6159599609375	2.017174499511719	-0.201746337890625
342	11.366667	2.3412158203125	1.199567031860352	0.2642029418945313	2.308259521484375	1.375518188476562	0.2523838653564453	2.28602587890625	1.517102355957031	0.2469511566162109	2.304720947265625	1.732879638671875	0.2743841247558594	2.288681884765625	1.694681030273438	0.3010853576660156	2.242177001953125	1.6966650390625	0.4370902099609375	2.296521484375	1.496649871826172	0.6221845092773437	2.34331494140625	1.329640441894531	0.7781156005859375	2.371163818359375	1.309480010986328	0.868636474609375	2.436074951171875	1.269888702392578	0.9462599487304687	2.276275634765625	1.241195053100586	0.84169189453125	2.3164521484375	1.699489624023438	0.2395614318847656	2.365493408203125	1.722641479492188	0.1189487915039062	2.4493515625	1.777393920898438	-0.1458883361816406	2.449786865234375	2.004778381347657	-0.2097499694824219	2.551041259765625	2.028737915039063	-0.2163368682861328
343	11.4	2.339626708984375	1.199301849365234	0.269280517578125	2.303915283203125	1.375594879150391	0.2553527069091797	2.279169677734375	1.517486694335938	0.2478102264404297	2.309743896484375	1.733061767578125	0.2759783630371094	2.29401123046875	1.695044372558594	0.3036183166503906	2.257756591796875	1.695888854980469	0.4435558776855469	2.325749755859375	1.496202362060547	0.6268444213867187	2.382415283203125	1.3283310546875	0.7805310668945312	2.426674560546875	1.288995239257813	0.8578347778320312	2.4797822265625	1.248625778198242	0.9443778686523437	2.32402099609375	1.229938934326172	0.8396571655273437	2.317306396484375	1.699460998535156	0.2398286743164063	2.34939892578125	1.72284765625	0.1129061279296875	2.34856201171875	1.764249084472656	-0.1688037261962891	2.296406494140625	1.989665893554688	-0.2224690704345703	2.39110986328125	2.0309560546875	-0.2403350067138672
344	11.433333	2.338593505859375	1.200340530395508	0.2715306396484375	2.301904296875	1.377777374267578	0.2581886291503906	2.277316162109375	1.520782104492187	0.2517711791992188	2.31780419921875	1.73660400390625	0.2775169372558594	2.303716064453125	1.69865185546875	0.3067169189453125	2.280355712890625	1.691428894042969	0.4502255249023437	2.3605048828125	1.488734008789062	0.62822998046875	2.42963720703125	1.319852874755859	0.7781890258789063	2.477753662109375	1.290304779052734	0.858361328125	2.547206298828125	1.250342971801758	0.9337783813476562	2.37330419921875	1.228827865600586	0.8511546630859375	2.32051953125	1.702787231445313	0.2404056243896484	2.32566357421875	1.723019958496094	0.1081179809570312	2.22345751953125	1.788179382324219	-0.1517430419921875	2.183505615234375	2.019382446289063	-0.1981986389160156	2.268063720703125	2.0806943359375	-0.2136479949951172
345	11.466667	2.337942626953125	1.199956359863281	0.274919189453125	2.3013681640625	1.377609619140625	0.2626795349121094	2.277656982421875	1.520910034179688	0.2577192077636719	2.32261865234375	1.7362421875	0.2811987915039063	2.309900634765625	1.6983857421875	0.3111930541992188	2.29780517578125	1.690333374023437	0.4561319274902344	2.396536865234375	1.492108337402344	0.6300574340820313	2.479066162109375	1.325505340576172	0.775962158203125	2.526132568359375	1.29465185546875	0.8563390502929688	2.5867744140625	1.259595275878906	0.9412904663085937	2.419512451171875	1.237936492919922	0.8508885498046875	2.3225146484375	1.702463195800781	0.2439127960205078	2.30794189453125	1.720831359863281	0.1119736251831055	2.135690673828125	1.781540893554687	-0.1093035202026367	2.079262451171875	2.010454040527343	-0.1504554748535156	2.145697509765625	2.091205322265625	-0.1655270538330078
346	11.5	2.337716064453125	1.198920989990234	0.2798865661621094	2.30530078125	1.377423522949219	0.2715143432617187	2.27802587890625	1.519835693359375	0.2640525207519531	2.3231259765625	1.736192199707031	0.2653034057617187	2.317670654296875	1.700139282226563	0.2993636779785157	2.3166181640625	1.678865783691406	0.4433204650878906	2.42569775390625	1.481651123046875	0.6116809692382813	2.518493896484375	1.316910186767578	0.7530906372070313	2.5326064453125	1.29947216796875	0.8485143432617187	2.634489990234375	1.310188995361328	0.8885698852539062	2.510910888671875	1.259768951416016	0.873119140625	2.315771728515625	1.700310424804687	0.2308829803466797	2.249207275390625	1.69819091796875	0.1147472763061523	2.011548950195313	1.783966979980469	-0.02060734558105469	1.99645263671875	2.022490173339844	-0.02742226219177246	2.032282592773437	2.119694213867187	-0.04760770416259766
347	11.533333	2.33850439453125	1.191779327392578	0.2804221801757812	2.3082392578125	1.368997467041016	0.2741660766601562	2.278522705078125	1.509512969970703	0.2667362670898438	2.320470458984375	1.7243671875	0.2654176025390625	2.318878662109375	1.688336669921875	0.2992103271484375	2.33421142578125	1.673138671875	0.4417284240722656	2.447676513671875	1.485853210449219	0.614045654296875	2.53861767578125	1.326358306884766	0.75891162109375	2.525638916015625	1.312477264404297	0.8541293334960938	2.613815185546875	1.328593139648437	0.9160682373046874	2.50306640625	1.311012268066406	0.8817935791015625	2.310274658203125	1.688990295410156	0.2319036712646484	2.236727294921875	1.698791625976563	0.1219981536865234	1.96697021484375	1.755009338378906	0.05358984375	1.899670654296875	1.97186376953125	0.1209207763671875	1.944783325195313	2.054491333007813	0.07545507049560547
348	11.566667	2.33975634765625	1.175670211791992	0.2857367553710938	2.305306884765625	1.348249603271484	0.2833506164550781	2.269297607421875	1.484175598144531	0.2783514709472656	2.281229248046875	1.698020080566406	0.2777082214355469	2.28756396484375	1.662614501953125	0.31002587890625	2.325963134765625	1.654815673828125	0.4454982299804687	2.480248291015625	1.504839782714844	0.612899169921875	2.50471240234375	1.332140380859375	0.760987548828125	2.48305517578125	1.376155548095703	0.842336181640625	2.554517578125	1.352334747314453	0.9177597656249999	2.481831787109375	1.410444641113281	0.8536703491210937	2.27299267578125	1.662642944335937	0.2452554626464844	2.185397705078125	1.645794372558594	0.1510482177734375	1.942036376953125	1.700563720703125	0.02884326934814453	1.811351684570313	1.858421325683594	0.1369638366699219	1.861480346679687	1.943711975097656	0.1109954147338867
349	11.6	2.342365478515625	1.179243850708008	0.281456787109375	2.3043369140625	1.351826354980469	0.2765244140625	2.26602734375	1.487722930908203	0.2701688537597656	2.283482421875	1.701551940917969	0.2541048583984375	2.29156494140625	1.667990356445312	0.2882732849121094	2.344589599609375	1.669190979003906	0.4196284790039063	2.491174560546875	1.508977661132813	0.5864636840820312	2.40687353515625	1.361147338867188	0.7409466552734375	2.38849755859375	1.422328308105469	0.811830322265625	2.39230078125	1.458315856933594	0.9126065673828125	2.414350830078125	1.452645355224609	0.822015625	2.271642578125	1.664248718261719	0.224740966796875	2.172112548828125	1.673266967773438	0.1410996856689453	1.921450561523437	1.689706726074219	0.2625574645996094	1.967429809570312	1.872025329589844	0.3997331848144531	2.032373168945313	1.948063598632813	0.3761424865722656
350	11.633333	2.331999755859375	1.208548126220703	0.2628396606445312	2.298025634765625	1.390668762207031	0.2607662658691406	2.28949365234375	1.538338623046875	0.2530434112548828	2.305148193359375	1.760485168457031	0.2178354034423828	2.32613818359375	1.726513244628906	0.2493999328613281	2.41414599609375	1.741586975097656	0.3680024108886719	2.482482421875	1.511335266113281	0.5250768432617188	2.319246826171875	1.431424682617187	0.683142333984375	2.33502099609375	1.440227600097656	0.781497314453125	2.38218896484375	1.453657257080078	0.8824273071289063	2.360434814453125	1.457546081542969	0.8082582397460938	2.280709716796875	1.720718627929688	0.1966087188720703	2.16274609375	1.732345581054688	0.1287728424072266	2.01344970703125	1.617898071289062	0.3526392517089844	2.0676123046875	1.810959167480469	0.491521240234375	2.128969482421875	1.899434814453125	0.4907200927734375
351	11.666667	2.33167431640625	1.214849365234375	0.2572247009277344	2.2975390625	1.3963134765625	0.2569028625488281	2.2877734375	1.543174926757813	0.2456360778808594	2.2938017578125	1.766843444824219	0.224988037109375	2.320177978515625	1.731452270507813	0.2499931488037109	2.429121337890625	1.741644287109375	0.3495808410644531	2.423367431640625	1.497819854736328	0.4989736633300781	2.25520849609375	1.48614306640625	0.6698843994140625	2.309494140625	1.502927886962891	0.751760986328125	2.39013525390625	1.532788940429687	0.8232615356445312	2.337884521484375	1.517123901367188	0.7714180297851563	2.26692041015625	1.728134765625	0.2052287750244141	2.143915771484375	1.73577099609375	0.147454833984375	2.046128051757813	1.581569458007813	0.3745793762207031	2.1464072265625	1.701406555175781	0.5607932739257813	2.201364990234375	1.777865905761719	0.5093291931152344
352	11.7	2.32180419921875	1.205866424560547	0.2505528259277344	2.28310302734375	1.385596130371094	0.2515481719970703	2.26594970703125	1.530951049804687	0.2380927734375	2.2675634765625	1.753935241699219	0.2198758697509766	2.299150146484375	1.718299499511719	0.2367209320068359	2.4201201171875	1.708601684570312	0.3202337036132812	2.38804541015625	1.467547058105469	0.4684313659667969	2.218104248046875	1.521362731933594	0.6276575317382812	2.2738603515625	1.567780334472656	0.6953609619140625	2.34043359375	1.616663452148438	0.770046630859375	2.297146484375	1.58591845703125	0.7181683959960937	2.236472412109375	1.71572021484375	0.2071511688232422	2.1012412109375	1.710898864746094	0.1996463012695313	2.09726025390625	1.521268920898438	0.4192389526367187	2.281047119140625	1.642522094726563	0.51976123046875	2.2801796875	1.73288916015625	0.4627609558105469
353	11.733333	2.31021142578125	1.204539672851562	0.2499229431152344	2.27039697265625	1.382049865722656	0.2557137603759765	2.251032470703125	1.525814208984375	0.2443089752197266	2.249580810546875	1.746745239257812	0.2285848693847656	2.281206298828125	1.711748657226563	0.2451880493164063	2.39522998046875	1.672468444824219	0.327198486328125	2.3420302734375	1.410530944824219	0.4168792419433594	2.173302734375	1.576175354003906	0.4260805358886719	2.23333935546875	1.653175964355469	0.436922607421875	2.313830322265625	1.721193420410156	0.469286865234375	2.2693916015625	1.6746220703125	0.4311420593261719	2.21947314453125	1.708605712890625	0.2153054046630859	2.08606298828125	1.694354919433594	0.2154773101806641	2.1025693359375	1.484043640136719	0.4104561462402344	2.237435791015625	1.57067529296875	0.5885692749023438	2.161007568359375	1.587687438964844	0.659689208984375
354	11.766667	2.31205859375	1.210219680786133	0.2396034088134766	2.277062744140625	1.390747985839844	0.2502293548583984	2.255255859375	1.536319763183594	0.2460419311523437	2.243772705078125	1.759549133300781	0.2292903289794922	2.2784521484375	1.725513427734375	0.2434267425537109	2.401418212890625	1.696478515625	0.3197138366699219	2.367140625	1.441425964355469	0.4429027404785156	2.141057373046875	1.520332397460938	0.4446926574707031	2.162239501953125	1.617389953613281	0.4485777893066406	2.205681396484375	1.716932067871094	0.4740747680664062	2.220556640625	1.630986389160156	0.4259009094238281	2.213775390625	1.719712951660156	0.2187116394042969	2.081392822265625	1.689699340820312	0.2155700225830078	2.081262451171875	1.476096221923828	0.4127633056640625	2.2292314453125	1.582347778320313	0.572824951171875	2.157841064453125	1.635894653320312	0.6319423828125
355	11.8	2.301785888671875	1.210722290039063	0.2352845611572266	2.25879248046875	1.388451507568359	0.2425610504150391	2.22727734375	1.531179931640625	0.2363144073486328	2.21537353515625	1.753276550292969	0.2251317596435547	2.251568115234375	1.718941345214844	0.2313629913330078	2.38762255859375	1.685148559570313	0.2743594055175781	2.243762451171875	1.445953857421875	0.3237470092773437	2.01535791015625	1.475104278564453	0.3836015625	2.026826904296875	1.559566589355469	0.4335077514648438	2.063122802734375	1.63941796875	0.5012664184570312	2.09412109375	1.584284912109375	0.3916221008300781	2.18356982421875	1.714135437011719	0.2204902496337891	2.05928564453125	1.665748291015625	0.2407236480712891	2.10686083984375	1.454906066894531	0.4322963256835938	2.252674560546875	1.607758422851562	0.548130615234375	2.21002978515625	1.684377990722656	0.6083080444335938
356	11.833333	2.287865966796875	1.202613357543945	0.2364352264404297	2.245695556640625	1.378899322509766	0.2410950164794922	2.212757080078125	1.519447570800781	0.2279213562011719	2.17832958984375	1.737354553222656	0.2236516876220703	2.217562255859375	1.706871398925781	0.2200244140625	2.3599208984375	1.69205419921875	0.2449799957275391	2.354773681640625	1.425103332519531	0.3321044921875	2.2456474609375	1.584272644042969	0.4674659118652344	2.267336669921875	1.668795715332031	0.5117729797363281	2.261296630859375	1.74496142578125	0.59065625	2.290809814453125	1.682355895996094	0.5386840209960938	2.1503896484375	1.695772338867187	0.2265557556152344	2.041992431640625	1.634564514160156	0.275219970703125	2.20576513671875	1.448383026123047	0.41807568359375	2.3277587890625	1.623436767578125	0.5251065673828125	2.299150634765625	1.704759399414062	0.5857023315429688
357	11.866667	2.278630615234375	1.196986068725586	0.2339062347412109	2.239113525390625	1.372850402832031	0.2402897491455078	2.20731396484375	1.513229125976562	0.2317073669433594	2.170394287109375	1.729561706542969	0.2283207702636719	2.209812744140625	1.699744689941406	0.2247746276855469	2.353960205078125	1.707369873046875	0.2318053741455078	2.5270234375	1.529064880371094	0.3595	2.35755859375	1.647009521484375	0.4706383056640625	2.38670166015625	1.733422241210937	0.5047022094726562	2.30759130859375	1.806352355957031	0.5235707397460938	2.341800537109375	1.775097534179688	0.5248054809570313	2.14310400390625	1.687843200683594	0.2308625030517578	2.028681274414062	1.6400146484375	0.2787826538085937	1.995185791015625	1.368225921630859	0.3564968566894531	2.195151123046875	1.441440765380859	0.4615459594726563	2.164798583984375	1.53280517578125	0.5029947814941407
358	11.9	2.26637060546875	1.198340286254883	0.2400957946777344	2.226348876953125	1.373992736816406	0.2399598693847656	2.19435595703125	1.5144189453125	0.2398956756591797	2.1587138671875	1.730661254882813	0.2342372894287109	2.19766748046875	1.700532287597656	0.2292747039794922	2.341870849609375	1.694716613769531	0.2323625640869141	2.56469873046875	1.568570983886719	0.3432875366210937	2.451203369140625	1.729296630859375	0.470331787109375	2.4696875	1.824700866699219	0.4736979370117188	2.365315185546875	1.856368347167969	0.4706453857421875	2.373674560546875	1.843230163574219	0.4823458862304688	2.1313583984375	1.6892451171875	0.2389562530517578	2.0162841796875	1.633079040527344	0.2741557922363281	1.957850708007812	1.359010223388672	0.32227392578125	2.1337265625	1.36426611328125	0.4813077392578125	2.1273271484375	1.424528106689453	0.5666830444335937
359	11.933333	2.26046240234375	1.200105377197266	0.2409708557128906	2.22011767578125	1.376308776855469	0.2414286651611328	2.187973876953125	1.517182800292969	0.2436537170410156	2.155748046875	1.734783020019531	0.2444282531738281	2.19439599609375	1.704088500976563	0.2388975067138672	2.33823583984375	1.692499633789063	0.2513469696044922	2.549170166015625	1.509577331542969	0.2724001770019531	2.538546875	1.476241119384766	0.5047830200195312	2.547419677734375	1.462780639648438	0.6010074462890626	2.44444287109375	1.487235534667969	0.5730052490234375	2.43357421875	1.448085205078125	0.5659873657226563	2.12759033203125	1.693552612304687	0.2475790557861328	2.009881225585938	1.63872900390625	0.2774811401367188	1.940526977539063	1.363880279541016	0.3097254028320313	2.102591064453125	1.325685485839844	0.4797530517578125	2.061157958984375	1.328950988769531	0.576232666015625
360	11.966667	2.25323388671875	1.198798889160156	0.2421019134521484	2.2175927734375	1.3744375	0.2518692932128906	2.18941064453125	1.514595764160156	0.2641381225585938	2.15540087890625	1.730203125	0.2561910095214844	2.194283203125	1.699985473632812	0.2536101684570313	2.337698974609375	1.694789733886719	0.2630000610351563	2.5480439453125	1.519257385253906	0.3102726745605469	2.5464658203125	1.438534118652344	0.5291978759765625	2.597392578125	1.424506500244141	0.610404296875	2.509754150390625	1.362612243652344	0.5929122314453125	2.485218994140625	1.345872894287109	0.5984406127929688	2.12770458984375	1.689084289550781	0.2592855529785156	2.006860229492188	1.63793896484375	0.2761853942871094	1.92506884765625	1.367835266113281	0.3006312561035156	2.037489868164062	1.265654754638672	0.4816142272949219	1.958108154296875	1.24711897277832	0.5466912231445312
361	12	2.250321533203125	1.204372512817383	0.2442627258300781	2.21457177734375	1.381309387207031	0.2550635681152344	2.186394775390625	1.52240380859375	0.26915625	2.14672998046875	1.738802856445313	0.2641177368164063	2.18656982421875	1.70935009765625	0.2604199523925781	2.33122509765625	1.710007446289063	0.2520403289794922	2.55403466796875	1.541078674316406	0.2353632659912109	2.587477783203125	1.414760314941406	0.4307984008789063	2.5827685546875	1.349227355957031	0.5029776000976562	2.547668701171875	1.263942565917969	0.5620574340820312	2.55779052734375	1.305784332275391	0.5100966186523438	2.119904052734375	1.696676879882812	0.2673528137207031	2.000228393554687	1.639614929199219	0.2811701049804687	1.91561865234375	1.367868286132813	0.3024031982421875	1.978091430664062	1.203784271240234	0.4631869201660156	1.88429638671875	1.181391265869141	0.5049658508300782
362	12.033333	2.246306640625	1.208304656982422	0.2457066955566406	2.210837158203125	1.38680029296875	0.2572727355957031	2.182468994140625	1.529504455566406	0.2663946228027343	2.129560546875	1.744762939453125	0.2560062255859375	2.17025341796875	1.71686083984375	0.2473165435791016	2.303240234375	1.74646484375	0.1945175476074219	2.538464599609375	1.619122253417969	0.1037708435058594	2.37405224609375	1.7229501953125	0.2393792266845703	2.28966845703125	1.761199951171875	0.20616015625	2.36149560546875	1.677411499023437	0.201858642578125	2.261368896484375	1.672189697265625	0.2110121307373047	2.105913818359375	1.7013212890625	0.26603564453125	1.994451049804687	1.63441259765625	0.3002117919921875	1.905371704101563	1.362073638916016	0.3271411437988281	1.9326513671875	1.155754592895508	0.4468130798339844	1.8364072265625	1.111589897155762	0.4426775512695312
363	12.066667	2.236857177734375	1.208473220825195	0.2437259674072266	2.19977099609375	1.385284790039063	0.2552917022705078	2.16832177734375	1.526546936035156	0.2562696533203125	2.10569580078125	1.737553771972656	0.2470428619384765	2.143674072265625	1.710389831542969	0.2299137725830078	2.25867236328125	1.726831359863281	0.1430471496582031	2.509840576171875	1.635285888671875	0.05842205810546875	2.338992431640625	1.775671752929687	0.1389884033203125	2.258890869140625	1.782276489257812	0.08342665100097656	2.168576416015625	1.818872741699219	0.03317062759399414	2.223249755859375	1.752813049316406	0.1296999816894531	2.0874677734375	1.694624877929688	0.2653437194824219	1.99323681640625	1.617897766113281	0.3204874572753906	1.88524853515625	1.353757598876953	0.3345972900390625	1.934880615234375	1.137814727783203	0.4223735656738281	1.857686279296875	1.067346687316895	0.4103989562988281
364	12.1	2.213279296875	1.202424133300781	0.2500903625488281	2.178263916015625	1.377803283691406	0.2673895874023438	2.14259326171875	1.516944091796875	0.2679763793945312	2.101089111328125	1.731319458007813	0.2566386413574219	2.136282470703125	1.700734008789063	0.2404297637939453	2.25330712890625	1.69100341796875	0.1571362762451172	2.4901396484375	1.656658142089844	0.01505687808990479	2.626343505859375	1.84632861328125	0.009015105247497558	2.60540283203125	1.933556884765625	-0.02782867813110352	2.5058984375	1.909949829101563	0.009374774932861329	2.5508603515625	1.939988159179687	0.04388558959960937	2.078673095703125	1.69078076171875	0.274717041015625	1.98185302734375	1.621440612792969	0.3326811218261719	1.85129248046875	1.369715545654297	0.3310390014648438	1.880134033203125	1.144553955078125	0.3975480346679687	1.80604443359375	1.0709892578125	0.3960775451660156
365	12.133333	2.208164306640625	1.199681884765625	0.2516148986816406	2.1785888671875	1.374856048583984	0.2701649169921875	2.14316455078125	1.513175170898438	0.2681649780273437	2.1037373046875	1.726732971191406	0.2588871154785156	2.138219970703125	1.696117980957031	0.2420972290039063	2.25328125	1.686118041992188	0.1575678405761719	2.46757666015625	1.652364440917969	-0.01414744567871094	2.563938720703125	1.858287048339844	-0.06140814208984375	2.634961669921875	1.921915100097656	-0.07561186218261719	2.5294638671875	1.944173156738281	-0.08447023010253907	2.553353271484375	1.971476867675781	-0.02793163871765137	2.08132421875	1.68651708984375	0.2768878479003906	1.979958740234375	1.622752380371094	0.3316189575195312	1.8273173828125	1.386410003662109	0.3138841247558594	1.877652954101563	1.168130004882812	0.3854195556640625	1.82537841796875	1.078598297119141	0.390598876953125
366	12.166667	2.20511279296875	1.201372604370117	0.2546473999023438	2.179103271484375	1.377038024902344	0.2722066650390625	2.14653271484375	1.515909423828125	0.2698497009277344	2.104357666015625	1.728298828125	0.2534710235595703	2.13897216796875	1.697548645019531	0.2373521270751953	2.25284326171875	1.686133117675781	0.1516327819824219	2.449807373046875	1.637534240722656	-0.03609941864013672	2.52652783203125	1.846728576660156	-0.100681770324707	2.535985595703125	1.934077453613281	-0.1401443176269531	2.4304609375	1.916587341308594	-0.1556273345947266	2.5047412109375	1.962337280273438	-0.09270234680175782	2.082700927734375	1.688526550292969	0.2731721801757813	1.9799345703125	1.632637145996094	0.3333248901367187	1.81439697265625	1.407617614746094	0.2975243225097656	1.824354736328125	1.179084930419922	0.3510405578613282	1.724697998046875	1.154451202392578	0.3363339538574219
367	12.2	2.197045166015625	1.209456893920899	0.2576710510253906	2.18161767578125	1.386746643066406	0.2713147583007812	2.155292236328125	1.52694091796875	0.2678079528808594	2.120876708984375	1.74029248046875	0.2460899353027344	2.153720947265625	1.707705810546875	0.2298450927734375	2.26395361328125	1.6863515625	0.141269775390625	2.440536865234375	1.642848266601562	-0.06695175170898438	2.49843994140625	1.856736511230469	-0.1357963104248047	2.5709013671875	1.91131982421875	-0.1682039031982422	2.463788818359375	1.925807678222656	-0.1665493316650391	2.495388916015625	1.9736640625	-0.1229092178344727	2.098353515625	1.702022644042969	0.2677250061035156	1.9965205078125	1.65927490234375	0.3392263793945313	1.8332978515625	1.435579193115234	0.2875713195800781	1.825090087890625	1.206265594482422	0.3381694641113281	1.723031616210938	1.190200988769531	0.3289579162597656
368	12.233333	2.20193701171875	1.207845199584961	0.2565079650878906	2.186206787109375	1.386845062255859	0.2700422668457031	2.1630439453125	1.5290263671875	0.268919189453125	2.10839208984375	1.739514221191406	0.2407253112792969	2.144587158203125	1.709423034667969	0.2253816986083984	2.257646728515625	1.694035705566406	0.1369001922607422	2.424357177734375	1.630600646972656	-0.07778897857666016	2.468216552734375	1.851920227050781	-0.1408382110595703	2.547172607421875	1.901213317871094	-0.1690480499267578	2.43806640625	1.900269165039063	-0.1716176910400391	2.55589892578125	1.949277099609375	-0.1686627197265625	2.089243896484375	1.699543090820312	0.2635893859863281	1.9862880859375	1.6430947265625	0.3257026977539063	1.817991455078125	1.414894805908203	0.3036915588378906	1.855873291015625	1.219748809814453	0.4331615600585937	1.770957153320313	1.164205505371094	0.4072584838867188
369	12.266667	2.19926806640625	1.208495727539062	0.2573048400878906	2.1850244140625	1.387453277587891	0.2692663269042969	2.16519580078125	1.529917602539062	0.2697713317871094	2.1144599609375	1.741290100097656	0.2435671539306641	2.1485546875	1.710128540039062	0.2259613037109375	2.254002197265625	1.690279052734375	0.1296751861572266	2.4046708984375	1.617041259765625	-0.09304312133789062	2.454117431640625	1.836222778320312	-0.1580593872070312	2.5342568359375	1.882476684570312	-0.1875353851318359	2.426009765625	1.894968322753906	-0.1863239288330078	2.538110107421875	1.937917053222656	-0.1876679077148438	2.09597802734375	1.70211181640625	0.2681221008300781	1.995476806640625	1.652002136230469	0.3386819763183594	1.824786376953125	1.434069396972656	0.27539697265625	1.822546142578125	1.209100799560547	0.3494957885742188	1.7232275390625	1.184904800415039	0.3275079650878907
370	12.3	2.200257080078125	1.2082294921875	0.2566824951171875	2.186424072265625	1.387550048828125	0.2681499328613281	2.166185791015625	1.530196411132812	0.2675914916992188	2.114400390625	1.741288330078125	0.2383347320556641	2.148291015625	1.709817260742188	0.2206562957763672	2.251916748046875	1.687966918945313	0.1224873199462891	2.394928955078125	1.609993957519531	-0.1042122116088867	2.44449609375	1.82963232421875	-0.1689842987060547	2.52571875	1.87641552734375	-0.194983139038086	2.41772265625	1.892226928710937	-0.1960352783203125	2.527301513671875	1.93478662109375	-0.1976714935302734	2.09643701171875	1.702477172851562	0.2639994201660156	1.99725244140625	1.654206604003906	0.3380308532714844	1.832848266601562	1.428421844482422	0.2842365417480469	1.827319702148438	1.203177261352539	0.3585749816894531	1.726967651367187	1.180670806884766	0.3387720031738281
371	12.333333	2.200318115234375	1.208012481689453	0.2565340881347656	2.1862724609375	1.387370330810547	0.2679986267089844	2.16563330078125	1.530001159667969	0.2672027893066406	2.112490966796875	1.740734130859375	0.2373116912841797	2.146521484375	1.709388244628906	0.2196383819580078	2.24973828125	1.6879541015625	0.1208858032226563	2.390970458984375	1.61064453125	-0.1072539520263672	2.43748486328125	1.830823059082031	-0.1727037353515625	2.516893310546875	1.879824645996094	-0.2002792205810547	2.408501953125	1.892908508300781	-0.1991102600097656	2.515251953125	1.939464050292969	-0.2021776123046875	2.09483349609375	1.701902893066406	0.2631861267089844	1.996478271484375	1.653145324707031	0.3380703735351562	1.835678588867188	1.423747406005859	0.2883789978027343	1.835949951171875	1.199872970581055	0.3671531677246094	1.73626904296875	1.174003341674805	0.3479120788574219
372	12.366667	2.19891650390625	1.206564041137695	0.2552788848876953	2.183468017578125	1.386146423339844	0.2631837768554687	2.164171142578125	1.529083740234375	0.2624037780761719	2.112748779296875	1.7402763671875	0.2314542236328125	2.146218017578125	1.708400756835938	0.2135444793701172	2.248214111328125	1.683076538085937	0.1142737197875976	2.3833076171875	1.610786560058594	-0.119440055847168	2.42721728515625	1.834857360839844	-0.1731027984619141	2.492644775390625	1.895610534667969	-0.2119751434326172	2.3841318359375	1.892583862304687	-0.1994627227783203	2.4904208984375	1.947292358398438	-0.1992248840332031	2.095053955078125	1.701820983886719	0.2579356384277344	1.994334716796875	1.654371032714844	0.3306795043945313	1.839175659179688	1.416784149169922	0.3070278930664063	1.795751831054688	1.197316909790039	0.3868128051757813	1.694839965820313	1.187938095092773	0.35993408203125
373	12.4	2.1973115234375	1.206371002197266	0.2548967590332031	2.18076318359375	1.386137725830078	0.2621415405273437	2.16037548828125	1.529122436523437	0.2606544799804688	2.108633544921875	1.740973205566406	0.2326928253173828	2.142126953125	1.709328796386719	0.2142348175048828	2.243745849609375	1.683697448730469	0.1143620300292969	2.381711669921875	1.616099670410156	-0.1195474700927734	2.427445556640625	1.837112182617187	-0.184600357055664	2.495946533203125	1.899028137207031	-0.2159600372314453	2.3878017578125	1.902258422851562	-0.199573974609375	2.484047119140625	1.958868835449219	-0.201893798828125	2.09101416015625	1.702090393066406	0.2587287292480469	1.992829711914063	1.652718933105469	0.3339584045410156	1.847772705078125	1.407902709960938	0.3157237548828125	1.826078125	1.189336303710937	0.4070128479003906	1.730014770507813	1.164170959472656	0.3729095764160156
374	12.433333	2.197239990234375	1.206349227905273	0.2549096069335938	2.180683349609375	1.386131042480469	0.2621566162109375	2.16027001953125	1.529124755859375	0.2606532592773437	2.108410888671875	1.740964477539062	0.2326730194091797	2.1419130859375	1.709329223632813	0.2142033843994141	2.243477294921875	1.683763610839844	0.114239990234375	2.381198974609375	1.616358459472656	-0.1198982772827148	2.426663818359375	1.837459655761719	-0.1849125823974609	2.495029296875	1.899473083496094	-0.2164024810791016	2.38690771484375	1.902643615722656	-0.1997866363525391	2.483010009765625	1.959370361328125	-0.2024414367675781	2.090820556640625	1.702074951171875	0.258727294921875	1.99271484375	1.652690795898438	0.3340719299316406	1.84785498046875	1.407689636230469	0.3163714904785156	1.826596557617187	1.189277969360352	0.4081862487792969	1.730599731445313	1.163773223876953	0.374119140625
375	12.466667	2.196528076171875	1.206133911132812	0.254543716430664	2.179873779296875	1.38608740234375	0.2619102478027344	2.15932763671875	1.529211853027344	0.2604739379882812	2.1066162109375	1.741159973144531	0.2331479339599609	2.1401064453125	1.709613464355469	0.2143704071044922	2.24103857421875	1.685283264160156	0.1132508697509766	2.3769365234375	1.62325439453125	-0.123763427734375	2.421049560546875	1.845918762207031	-0.1851401977539062	2.490685791015625	1.906257568359375	-0.2173979339599609	2.3833369140625	1.916378234863281	-0.1980410461425781	2.478766357421875	1.967611206054688	-0.2008382720947266	2.089308349609375	1.702144287109375	0.2593004150390625	1.992108642578125	1.652901428222656	0.3361377563476562	1.848620361328125	1.406361480712891	0.32524267578125	1.82860986328125	1.189122055053711	0.4206776428222656	1.733323608398438	1.160759353637695	0.3865445861816406
376	12.5	2.19494580078125	1.205262329101563	0.2537769927978515	2.175936279296875	1.384486846923828	0.2604892883300781	2.154826171875	1.52711767578125	0.2601827087402344	2.104146484375	1.738993591308594	0.2335301361083984	2.13701904296875	1.707203369140625	0.2144507598876953	2.2370283203125	1.682330383300781	0.1131402130126953	2.37821875	1.627751098632813	-0.1216559448242188	2.41412548828125	1.850328308105469	-0.1860485992431641	2.487635986328125	1.910297180175781	-0.2078648986816406	2.378659912109375	1.917151428222656	-0.2109415893554688	2.48728369140625	1.962585998535156	-0.1992641296386719	2.086765625	1.700260131835937	0.2597795715332031	1.990089233398437	1.653526794433594	0.3381674194335937	1.841986572265625	1.410544464111328	0.331180419921875	1.819801879882812	1.194548385620117	0.4272562866210938	1.726257690429688	1.167187484741211	0.3886987609863281
377	12.533333	2.194758056640625	1.2053818359375	0.2538000030517578	2.175735107421875	1.384563751220703	0.2606015930175781	2.154618408203125	1.527163391113281	0.2603707275390625	2.10383203125	1.739000915527344	0.2339939117431641	2.13670751953125	1.707256958007813	0.2148694763183594	2.23670654296875	1.682629577636719	0.1135317840576172	2.37806689453125	1.628770568847656	-0.1212591247558594	2.41374072265625	1.851564514160156	-0.1848491668701172	2.487591064453125	1.911566772460938	-0.2052932586669922	2.3788095703125	1.919637390136719	-0.2106512756347656	2.487562744140625	1.962934265136719	-0.1945208282470703	2.0864833984375	1.700235168457031	0.2601974182128906	1.989929443359375	1.653384460449219	0.3386189575195312	1.841952514648437	1.410391998291016	0.3317362670898438	1.820606323242187	1.194552398681641	0.4282305603027344	1.727174682617187	1.167026260375977	0.3895774536132813
378	12.566667	2.1965576171875	1.204148086547852	0.2522418518066406	2.175849853515625	1.382354858398438	0.2593468933105469	2.153318115234375	1.524114013671875	0.2593302917480469	2.10369384765625	1.735491394042969	0.2349081420898438	2.136196044921875	1.703871276855469	0.2154899749755859	2.235289794921875	1.683054443359375	0.1132906723022461	2.378796875	1.629752319335938	-0.118893440246582	2.413517333984375	1.853069763183594	-0.1772759246826172	2.488900634765625	1.912283081054687	-0.191503173828125	2.383017578125	1.923388244628906	-0.2136615905761719	2.488949951171875	1.962529174804688	-0.1834436950683594	2.086330810546875	1.696775085449219	0.2607676086425781	1.992190063476563	1.648177185058594	0.3400937194824219	1.8332529296875	1.413756896972656	0.330866943359375	1.826336059570312	1.191423538208008	0.4108223266601562	1.730808227539063	1.164252990722656	0.378826171875
379	12.6	2.19552685546875	1.203330322265625	0.2513311767578125	2.176540283203125	1.382231109619141	0.2576056823730469	2.154277099609375	1.524402954101562	0.256030517578125	2.102522216796875	1.736349914550781	0.2363147125244141	2.13539208984375	1.705398132324219	0.2161269226074219	2.234829833984375	1.684296203613281	0.1137915267944336	2.379416259765625	1.632566040039062	-0.1189479217529297	2.415812744140625	1.856505981445312	-0.1763545532226563	2.494585205078125	1.910514587402344	-0.1941951141357422	2.3889599609375	1.928724670410156	-0.2141697082519531	2.488022216796875	1.965111083984375	-0.1772462463378906	2.08549560546875	1.696800598144531	0.2613743896484375	1.988504760742188	1.643498229980469	0.3345864562988281	1.82729638671875	1.409560028076172	0.3327717590332031	1.8285107421875	1.186605743408203	0.4131125183105469	1.73426171875	1.154965911865234	0.3805474243164063
380	12.633333	2.19610546875	1.202905578613281	0.2507503662109375	2.176867919921875	1.381877258300781	0.2571823425292969	2.15447314453125	1.524113525390625	0.2557935485839844	2.10270947265625	1.73636279296875	0.2380632934570313	2.13566796875	1.70560595703125	0.2176537933349609	2.235481201171875	1.685342712402344	0.1153984451293945	2.38133935546875	1.6360771484375	-0.1172729339599609	2.420342529296875	1.861176635742188	-0.1686617126464844	2.499090087890625	1.914631408691406	-0.1884736022949219	2.392766357421875	1.935939819335938	-0.2003935241699219	2.494971435546875	1.971361755371094	-0.1771072845458984	2.08560205078125	1.696534729003906	0.2626789855957031	1.989839233398438	1.641860107421875	0.33662939453125	1.8213984375	1.412899383544922	0.332716552734375	1.831920532226563	1.190630401611328	0.4146592712402344	1.735986572265625	1.157677505493164	0.3888185729980469
381	12.666667	2.197959716796875	1.202784454345703	0.2478882293701172	2.1780869140625	1.381979583740234	0.2551899566650391	2.155698974609375	1.524485595703125	0.2548909759521484	2.1028876953125	1.7368720703125	0.2370173797607422	2.136430419921875	1.706330871582031	0.2170241394042969	2.23813916015625	1.686809448242188	0.1161346588134766	2.3840107421875	1.637347778320313	-0.1170880966186523	2.424861328125	1.8623447265625	-0.1694029235839844	2.500097412109375	1.921236206054687	-0.1882839050292969	2.39253125	1.936998168945312	-0.1994551239013672	2.510857666015625	1.965155822753906	-0.1840861053466797	2.085571044921875	1.696781127929687	0.261238525390625	1.98981787109375	1.639901184082031	0.3339569091796875	1.815536743164063	1.414674346923828	0.3332402648925781	1.756418212890625	1.191821166992187	0.3904479675292969	1.657009887695313	1.166838790893555	0.36830712890625
382	12.7	2.20050341796875	1.200484939575195	0.245817626953125	2.180951904296875	1.380249084472656	0.2547007446289062	2.15764453125	1.523094604492187	0.2545995941162109	2.1054912109375	1.736663818359375	0.2402344970703125	2.138913330078125	1.706193237304688	0.21953466796875	2.240473876953125	1.690410400390625	0.1171618270874023	2.38709326171875	1.640906555175781	-0.1166994247436523	2.4289462890625	1.866241638183594	-0.170260009765625	2.507472412109375	1.921412841796875	-0.1886495208740234	2.39984765625	1.93923583984375	-0.1997253875732422	2.520934326171875	1.96489306640625	-0.1867457733154297	2.088062744140625	1.696141357421875	0.2639966125488281	1.991666015625	1.639399780273437	0.3367841186523438	1.813101684570313	1.416523529052734	0.3276462097167969	1.754484741210937	1.190962539672852	0.3775859375	1.650777099609375	1.17868278503418	0.3647930297851563
383	12.733333	2.200791015625	1.200796676635742	0.2454320678710938	2.18105615234375	1.380538055419922	0.2543180236816406	2.1576640625	1.523367614746094	0.2542704315185547	2.105586669921875	1.736960815429688	0.2400335083007812	2.13902978515625	1.70650146484375	0.2193523712158203	2.240859619140625	1.690835571289063	0.1172319641113281	2.38884326171875	1.642321533203125	-0.1159716415405273	2.432657470703125	1.867630004882812	-0.1680406341552734	2.513287353515625	1.920803527832031	-0.1828574829101562	2.407232421875	1.943219787597656	-0.1993792419433594	2.527035400390625	1.965440246582031	-0.1833229522705078	2.088114990234375	1.696421020507813	0.2637324829101563	1.991662475585938	1.639521240234375	0.3363191528320312	1.81370263671875	1.416195343017578	0.3265173950195313	1.756866821289063	1.190239807128906	0.3767157897949219	1.653236206054687	1.177132431030274	0.3641337890625
384	12.766667	2.200791015625	1.200796569824219	0.2454320678710938	2.18105615234375	1.380537963867188	0.2543180236816406	2.1576640625	1.523367553710937	0.2542704315185547	2.105586669921875	1.736960693359375	0.2400335235595703	2.13902978515625	1.706501342773437	0.2193523712158203	2.240859619140625	1.69083544921875	0.1172320404052734	2.38884375	1.642321594238281	-0.1159713745117188	2.432658203125	1.867630065917969	-0.1680400085449219	2.51328857421875	1.920803344726562	-0.1828561859130859	2.40723388671875	1.943220520019531	-0.1993787841796875	2.5270361328125	1.965440124511719	-0.1833213348388672	2.088114990234375	1.696420959472656	0.2637324829101563	1.99166259765625	1.639521118164063	0.336319091796875	1.813703002929687	1.416194885253906	0.326517333984375	1.7568681640625	1.190239227294922	0.3767159729003906	1.653237548828125	1.177131362915039	0.3641338500976563
385	12.8	2.20031103515625	1.199817260742188	0.2415455322265625	2.180345947265625	1.379530548095703	0.2504700469970703	2.157524169921875	1.522449035644531	0.2513516845703125	2.107788818359375	1.736706848144531	0.238847412109375	2.140699462890625	1.705992858886719	0.2176944274902344	2.241521728515625	1.689105102539063	0.1147734985351563	2.3930146484375	1.644851928710938	-0.1170187454223633	2.444217041015625	1.871109985351562	-0.1567666320800781	2.52278076171875	1.926065979003906	-0.1756251373291016	2.415311279296875	1.946978332519531	-0.1816234130859375	2.53124658203125	1.975939025878906	-0.1759676513671875	2.090056396484375	1.696226623535156	0.2624540100097656	1.994641845703125	1.639913696289062	0.3368465270996094	1.813119140625	1.419973388671875	0.3190896301269531	1.767695434570312	1.189803558349609	0.3610911560058594	1.663170166015625	1.178051040649414	0.3634788208007813
386	12.833333	2.196088134765625	1.198107437133789	0.2405920715332031	2.17845849609375	1.377954956054688	0.2500639495849609	2.157385986328125	1.5210712890625	0.2515335998535156	2.108734375	1.73537890625	0.2374615783691406	2.141654296875	1.704414978027344	0.2167445373535156	2.243230224609375	1.687375793457031	0.1146847763061523	2.3960927734375	1.647681823730469	-0.1168810424804688	2.449119384765625	1.873237487792969	-0.1575916595458984	2.52596044921875	1.929720886230469	-0.1786760101318359	2.418060546875	1.948666564941406	-0.1819658203125	2.53311767578125	1.978310974121094	-0.1703054046630859	2.090646240234375	1.695128540039063	0.2611435241699219	1.995213134765625	1.640420715332031	0.3365948791503906	1.815038940429688	1.419655059814453	0.3174652404785156	1.75993408203125	1.192850830078125	0.36519189453125	1.65672265625	1.173656265258789	0.358999267578125
387	12.866667	2.19917041015625	1.198530380249023	0.2388622589111328	2.181432373046875	1.378229675292969	0.2485848236083984	2.160654296875	1.521283752441406	0.2505208587646484	2.11343603515625	1.735775817871094	0.2367299041748047	2.14630419921875	1.704696044921875	0.2161863250732422	2.248211181640625	1.686073791503906	0.1148765106201172	2.40035107421875	1.639998962402344	-0.115750373840332	2.432423828125	1.869726013183594	-0.1540365447998047	2.479503173828125	1.947426330566406	-0.1897112426757812	2.37446533203125	1.927559387207031	-0.1658759765625	2.501800537109375	1.973873046875	-0.1712417297363281	2.0949375	1.69559326171875	0.2601360473632813	1.998293701171875	1.640811096191406	0.3338105773925781	1.8189150390625	1.4196923828125	0.3141961669921875	1.761250122070313	1.193275726318359	0.3598842163085937	1.659021850585938	1.169132125854492	0.3566016235351562
388	12.9	2.197037109375	1.19672673034668	0.2360338134765625	2.18050341796875	1.376089752197266	0.2478736267089844	2.161100830078125	1.519023559570313	0.2522388458251953	2.1143623046875	1.733055786132812	0.2361131591796875	2.14703369140625	1.701721984863281	0.2158571929931641	2.248441162109375	1.682848999023438	0.1144611587524414	2.4031875	1.64589892578125	-0.1154678573608398	2.448062744140625	1.872569763183594	-0.1564430389404297	2.527892578125	1.925652099609375	-0.1738218078613281	2.420164794921875	1.944103393554688	-0.1765412292480469	2.54055859375	1.973047912597656	-0.1776582946777344	2.095897216796875	1.693262451171875	0.2600152893066406	1.998354125976562	1.640892395019531	0.3338295288085937	1.82003515625	1.419531341552734	0.3146786499023437	1.774657958984375	1.193300003051758	0.3715625915527344	1.67420166015625	1.165832214355469	0.3589508972167968
389	12.933333	2.2002099609375	1.198002655029297	0.2365655670166016	2.18287548828125	1.377618713378906	0.2476344146728515	2.163762939453125	1.52081982421875	0.2518556365966797	2.115256591796875	1.7349150390625	0.2372541961669922	2.14816064453125	1.703921081542969	0.2166682891845703	2.249583984375	1.685302673339844	0.1149241714477539	2.4039189453125	1.646025817871094	-0.1154183807373047	2.449449462890625	1.8733310546875	-0.1541629180908203	2.518775390625	1.936780944824219	-0.1804270324707031	2.411358154296875	1.916266357421875	-0.1749018402099609	2.51631103515625	1.985921081542969	-0.1623252258300781	2.097139404296875	1.694761962890625	0.2609808349609375	1.999511108398438	1.640502624511719	0.3336785888671875	1.82277734375	1.417142883300781	0.3166330871582032	1.771592407226563	1.189795928955078	0.3650353088378906	1.670853515625	1.161449401855469	0.3557066040039062
390	12.966667	2.199736328125	1.197747711181641	0.2357903747558594	2.184589111328125	1.377444580078125	0.2480737609863281	2.165731689453125	1.520651977539063	0.2521944580078125	2.11693896484375	1.734504577636719	0.2357937469482422	2.14994287109375	1.703410400390625	0.2155460662841797	2.251705322265625	1.684602416992187	0.1142193832397461	2.407366943359375	1.648787719726562	-0.115723518371582	2.453988037109375	1.876071899414062	-0.1529681854248047	2.53061865234375	1.932128540039062	-0.1754012298583984	2.421147705078125	1.931736022949219	-0.1763153991699219	2.54678076171875	1.971104736328125	-0.1696425170898437	2.098822509765625	1.694516906738281	0.2597767944335937	2.001492797851562	1.640322143554688	0.3328709716796875	1.824149780273437	1.417512115478516	0.3159576721191406	1.794248901367187	1.187038299560547	0.3670791931152343	1.691228759765625	1.168743606567383	0.3577832946777344
391	13	2.200130859375	1.19796516418457	0.2357107849121094	2.185073486328125	1.377716552734375	0.2479836120605469	2.166381103515625	1.520980651855469	0.252175033569336	2.117968505859375	1.734994262695313	0.2360006408691406	2.150930419921875	1.703855651855469	0.2157218017578125	2.25280859375	1.685192199707031	0.1144318923950195	2.409161865234375	1.650463317871094	-0.1152949142456055	2.45675341796875	1.877744201660156	-0.1516999359130859	2.534228271484375	1.933160339355469	-0.1728984985351562	2.424825927734375	1.936760498046875	-0.1759221649169922	2.549015625	1.974319946289063	-0.1682032470703125	2.09976806640625	1.695002075195313	0.2599388122558594	2.002367919921875	1.640893188476563	0.3330643615722656	1.825120727539062	1.417878997802734	0.31662060546875	1.7967509765625	1.187392608642578	0.3688280944824219	1.694001708984375	1.167568954467773	0.3593680114746094
392	13.033333	2.204754638671875	1.198750701904297	0.2373569183349609	2.187320556640625	1.378262634277344	0.2482126312255859	2.168677734375	1.521429870605469	0.2527510528564453	2.12068115234375	1.735459655761719	0.2374797210693359	2.15354443359375	1.70435986328125	0.2170594177246094	2.255113037109375	1.684887451171875	0.1157429275512695	2.410580810546875	1.650652526855469	-0.1144415054321289	2.46243115234375	1.876676940917969	-0.1518733215332031	2.537768798828125	1.933620849609375	-0.1762075347900391	2.42905615234375	1.94610595703125	-0.1773937835693359	2.554889404296875	1.970882568359375	-0.1682679748535156	2.102440185546875	1.695432495117188	0.2612615661621094	2.005039184570312	1.64203857421875	0.3347564392089844	1.82903173828125	1.418408355712891	0.3165995483398438	1.844500244140625	1.191541580200195	0.3864178161621094	1.744970581054688	1.161771636962891	0.3711397705078125
393	13.066667	2.205176513671875	1.198733581542969	0.2374837493896484	2.18786767578125	1.378261505126953	0.2483880615234375	2.16945751953125	1.521459289550781	0.253081298828125	2.12197998046875	1.735642883300781	0.2382302856445312	2.154779541015625	1.70450537109375	0.2177601928710937	2.256515625	1.684999877929688	0.1166103591918945	2.4132158203125	1.651007751464844	-0.1127855224609375	2.4666767578125	1.876874145507812	-0.1489393005371094	2.543553466796875	1.933071716308594	-0.16998876953125	2.434943115234375	1.945965270996094	-0.1737597045898437	2.560808837890625	1.970815063476563	-0.1632288970947266	2.103631103515625	1.695608947753906	0.2619215698242188	2.00620556640625	1.64222802734375	0.3354024353027344	1.831149658203125	1.417807861328125	0.3176286926269531	1.850755737304687	1.191823516845703	0.3892759094238281	1.75184765625	1.159948516845703	0.3741817016601562
394	13.1	2.205212890625	1.198720443725586	0.2375157012939453	2.18791162109375	1.378245666503906	0.2484327697753906	2.169528076171875	1.521443786621094	0.2531545715332031	2.122098388671875	1.735640014648438	0.2383803100585938	2.154888916015625	1.704502563476562	0.2178975830078125	2.256629638671875	1.685011779785156	0.1167528305053711	2.4134267578125	1.651101135253906	-0.1125838775634766	2.467024169921875	1.876962890625	-0.1485411682128906	2.54406787109375	1.932998352050781	-0.1694045715332031	2.43551416015625	1.946299194335937	-0.1733341522216797	2.56151025390625	1.970608154296875	-0.1627414245605469	2.103742431640625	1.695602661132813	0.262058837890625	2.006357177734375	1.642203125	0.3355761108398437	1.831627807617187	1.417510711669922	0.31809912109375	1.852155029296875	1.191762985229492	0.390220947265625	1.753357421875	1.159465805053711	0.3753126831054687
395	13.133333	2.205473388671875	1.198590911865234	0.2376491394042969	2.1882021484375	1.378084716796875	0.2486048431396484	2.16991552734375	1.521266540527344	0.2534215393066406	2.12267578125	1.735477416992187	0.238825927734375	2.15543603515625	1.7043349609375	0.2183231201171875	2.257236328125	1.684739624023437	0.1172947235107422	2.414617431640625	1.65040478515625	-0.1115182113647461	2.4691240234375	1.875996276855469	-0.1475360565185547	2.5468212890625	1.931330810546875	-0.1677569122314453	2.438366943359375	1.944874145507812	-0.1728801727294922	2.5651259765625	1.96804150390625	-0.1612536926269531	2.10428759765625	1.695442687988281	0.2624653930664063	2.006998291015625	1.641992248535156	0.3360301818847656	1.833277099609375	1.416529174804688	0.3192592163085938	1.856480712890625	1.191511962890625	0.39270263671875	1.758065673828125	1.157942291259766	0.3782099914550781
396	13.166667	2.205475341796875	1.198589645385742	0.2376503295898438	2.188204345703125	1.378083282470703	0.2486063079833984	2.16991796875	1.521264892578125	0.2534233703613281	2.122677978515625	1.735475402832031	0.2388278961181641	2.15543798828125	1.704333068847656	0.2183249969482422	2.25723779296875	1.684737365722656	0.1172966918945312	2.414619384765625	1.650399108886719	-0.1115152435302734	2.469123779296875	1.875990417480469	-0.147535888671875	2.54681689453125	1.931328674316406	-0.1677623443603516	2.438359130859375	1.9448505859375	-0.1728729858398438	2.56512548828125	1.968033813476562	-0.1612615661621094	2.104289794921875	1.695440734863281	0.2624673767089844	2.007002563476563	1.64198876953125	0.336033447265625	1.833297241210937	1.416513153076172	0.3192723388671875	1.856534912109375	1.191505081176758	0.3927322082519532	1.75812548828125	1.157918319702148	0.3782427062988281
397	13.2	2.205781494140625	1.198527114868164	0.2377496490478516	2.188552978515625	1.378015167236328	0.2487218627929688	2.170369384765625	1.521200439453125	0.2536121673583984	2.123314697265625	1.735451538085937	0.2391725006103516	2.156052001953125	1.704299194335937	0.2186544342041015	2.257945068359375	1.684680358886719	0.1177343139648438	2.415915283203125	1.650344116210937	-0.1106556243896484	2.47089990234375	1.875879272460938	-0.1462221069335937	2.548921630859375	1.930888122558594	-0.1660543060302734	2.440564453125	1.945133178710937	-0.1712224884033203	2.567259765625	1.967814575195312	-0.159830322265625	2.104887939453125	1.695415771484375	0.262775146484375	2.007687133789063	1.641865905761719	0.3363726501464844	1.835057983398438	1.415539428710938	0.3202020874023437	1.860727416992187	1.191177215576172	0.3947824096679687	1.76267578125	1.156444854736328	0.3806080932617187
398	13.233333	2.205802978515625	1.198520248413086	0.2377565612792969	2.188578125	1.378006927490234	0.2487289733886719	2.1704013671875	1.521191589355469	0.2536228637695312	2.123359375	1.735443603515625	0.2391863403320313	2.15609423828125	1.704289916992187	0.2186676635742187	2.257986083984375	1.68465771484375	0.1177507629394531	2.415966796875	1.6502734375	-0.1106214370727539	2.470994384765625	1.875791015625	-0.1462182312011719	2.549029052734375	1.930772766113281	-0.1660710906982422	2.44066748046875	1.944983520507813	-0.1712172088623047	2.567419677734375	1.967643798828125	-0.1598710174560547	2.10493115234375	1.695409118652344	0.2627886047363281	2.007737670898437	1.641858459472656	0.3363932189941407	1.83516455078125	1.415488952636719	0.3202729797363281	1.860958129882812	1.191165588378906	0.3949204406738281	1.762923828125	1.156376480102539	0.3807710876464844
399	13.266667	2.2058076171875	1.198519058227539	0.2377581939697266	2.188583740234375	1.378005187988281	0.2487306671142578	2.170408935546875	1.521189575195312	0.2536256866455078	2.12337158203125	1.73544189453125	0.2391909942626953	2.156105712890625	1.704287780761719	0.2186721496582031	2.257997802734375	1.684652770996094	0.1177567749023437	2.415983642578125	1.650259033203125	-0.1106091690063477	2.4710234375	1.875772033691406	-0.1462097778320313	2.54906298828125	1.930746276855469	-0.1660635681152344	2.440700927734375	1.944950866699219	-0.1712105407714844	2.567463134765625	1.967607421875	-0.1598674011230469	2.1049423828125	1.695407775878906	0.2627927856445312	2.00774951171875	1.641857666015625	0.3363978881835937	1.835184936523437	1.415482452392578	0.3202847900390625	1.861	1.191166290283203	0.39494384765625	1.76296923828125	1.156367080688476	0.3807980346679687
400	13.3	2.2058076171875	1.198519058227539	0.2377581939697266	2.188583740234375	1.378005187988281	0.2487306671142578	2.170408935546875	1.521189575195312	0.2536256866455078	2.12337158203125	1.73544189453125	0.2391909942626953	2.156105712890625	1.704287780761719	0.2186721496582031	2.257997802734375	1.684652770996094	0.1177567749023437	2.415983642578125	1.650259033203125	-0.1106091690063477	2.4710234375	1.875772033691406	-0.1462097778320313	2.54906298828125	1.930746276855469	-0.1660635681152344	2.440700927734375	1.944950866699219	-0.1712105407714844	2.567463134765625	1.967607421875	-0.1598674011230469	2.1049423828125	1.695407775878906	0.2627927856445312	2.00774951171875	1.641857666015625	0.3363978881835937	1.835184936523437	1.415482452392578	0.3202847900390625	1.861	1.191166290283203	0.39494384765625	1.76296923828125	1.156367080688476	0.3807980346679687
401	13.333333	2.212005615234375	1.198472793579102	0.2392907257080078	2.195634033203125	1.378256103515625	0.2504961547851562	2.178203125	1.5217099609375	0.2556371765136718	2.131539794921875	1.736411437988281	0.2424426116943359	2.164214111328125	1.705261291503906	0.2216704711914063	2.265513916015625	1.685728454589844	0.1198778533935547	2.421454833984375	1.648389770507813	-0.1098646011352539	2.477583740234375	1.873789489746094	-0.1464466552734375	2.55862744140625	1.922950988769531	-0.1698090667724609	2.449306396484375	1.922998168945313	-0.1627308349609375	2.57873486328125	1.9596259765625	-0.1612764282226563	2.113041748046875	1.696236389160156	0.2658857727050781	2.014127075195312	1.642177551269531	0.3370935363769531	1.842010620117188	1.414742767333984	0.325228759765625	1.850249633789063	1.189018569946289	0.4006158447265625	1.755170532226562	1.155780395507813	0.3705422058105469
402	13.366667	2.212021240234375	1.198471374511719	0.2392976989746094	2.19565087890625	1.378254028320312	0.2505052032470703	2.1782236328125	1.521707763671875	0.2556506042480469	2.131565185546875	1.736410278320312	0.2424676971435547	2.1642392578125	1.7052607421875	0.221694580078125	2.265545654296875	1.685731140136719	0.1199087295532227	2.42152001953125	1.648398315429688	-0.1098108673095703	2.47767236328125	1.873793579101563	-0.1463792724609375	2.55872998046875	1.922938720703125	-0.1697266845703125	2.44940771484375	1.923033752441406	-0.1626734161376953	2.57883251953125	1.959640502929688	-0.1612406158447266	2.113065673828125	1.696234252929687	0.265907958984375	2.014154174804688	1.642163452148437	0.337110107421875	1.842081420898438	1.414697998046875	0.3252257385253906	1.8503955078125	1.188978454589844	0.4006156921386719	1.755341186523437	1.155686950683594	0.3705238952636719
403	13.4	2.22038818359375	1.199032653808594	0.2422851715087891	2.205030517578125	1.378548797607422	0.2557085113525391	2.18520166015625	1.52156298828125	0.2597157897949219	2.13835986328125	1.7361357421875	0.2495296783447266	2.170948486328125	1.705325988769531	0.2282552947998047	2.27165771484375	1.687009155273437	0.1258841323852539	2.426842041015625	1.642686401367187	-0.1027427597045898	2.485819580078125	1.865972412109375	-0.1455730285644531	2.5653662109375	1.919444396972656	-0.1635285797119141	2.456222412109375	1.927297912597656	-0.1632457885742188	2.58487255859375	1.958610412597656	-0.1698474884033203	2.120001708984375	1.695684326171875	0.2724825439453125	2.02133251953125	1.642612609863281	0.34448828125	1.848664794921875	1.417165954589844	0.3186452941894531	1.86590673828125	1.18957666015625	0.3855844116210937	1.76884375	1.15693196105957	0.3624000244140625
404	13.433333	2.220422119140625	1.198963348388672	0.2423793792724609	2.205069580078125	1.378475219726563	0.2557933654785156	2.18521142578125	1.521481994628906	0.2597647094726562	2.138213134765625	1.736002868652344	0.2493500213623047	2.17081494140625	1.705192932128906	0.2280994262695313	2.27150439453125	1.686771179199219	0.1257336730957031	2.42667138671875	1.641919982910156	-0.10279150390625	2.485660888671875	1.865030029296875	-0.1464756927490234	2.56517041015625	1.918411987304688	-0.1648409881591797	2.455994873046875	1.9257666015625	-0.1649509735107422	2.58457421875	1.957595092773437	-0.1715089874267578	2.119893310546875	1.69556591796875	0.2723555603027344	2.021380615234375	1.64251123046875	0.3445806579589843	1.849547607421875	1.416293121337891	0.3200422973632813	1.868615966796875	1.189304336547852	0.3884832153320312	1.771778198242187	1.155724807739258	0.3657102966308594
405	13.466667	2.220427734375	1.19895703125	0.2423866577148437	2.205076416015625	1.378468994140625	0.2558012847900391	2.18522119140625	1.521476135253906	0.2597750244140625	2.138229248046875	1.735998596191406	0.2493618774414063	2.170830078125	1.705187744140625	0.2281107025146484	2.271520263671875	1.686759460449219	0.1257471466064453	2.42670166015625	1.641885803222656	-0.1027642822265625	2.485716552734375	1.8649873046875	-0.1464581604003906	2.565236572265625	1.918357299804688	-0.1648140106201172	2.4560595703125	1.925694213867188	-0.1649371032714844	2.5846611328125	1.957518127441406	-0.1714871063232422	2.11990869140625	1.69556201171875	0.2723674926757813	2.021398559570312	1.642511962890625	0.3445995483398437	1.849573486328125	1.416283020019531	0.3201038208007813	1.868668579101562	1.1893076171875	0.3885820007324219	1.771829833984375	1.155717086791992	0.3658291015625
406	13.5	2.220427978515625	1.198956604003906	0.2423868713378906	2.20507666015625	1.378468566894531	0.255801528930664	2.185221435546875	1.521475708007813	0.2597752685546875	2.138229248046875	1.735998107910156	0.2493619079589844	2.170829833984375	1.705187255859375	0.2281107482910156	2.271520263671875	1.686758728027344	0.1257472915649414	2.426701904296875	1.641883666992187	-0.1027635192871094	2.4857177734375	1.864984619140625	-0.1464590759277344	2.56523828125	1.918353881835937	-0.1648156127929687	2.45606103515625	1.925689636230469	-0.1649391021728516	2.58466357421875	1.957513610839844	-0.1714898986816406	2.11990869140625	1.6955615234375	0.2723675537109375	2.021399047851562	1.64251123046875	0.3446000061035156	1.849576293945312	1.416280212402344	0.3201064758300781	1.86867529296875	1.189305892944336	0.3885870971679687	1.771837158203125	1.155713317871094	0.3658347473144531
407	13.533333	2.22250537109375	1.197886383056641	0.2439563903808594	2.207095703125	1.377642974853516	0.2578894348144531	2.18769140625	1.520917663574219	0.2627156677246094	2.14186181640625	1.736142150878906	0.254445068359375	2.174362548828125	1.70531689453125	0.2328795776367187	2.275656494140625	1.687000061035156	0.1307658538818359	2.436484130859375	1.63662744140625	-0.09319521331787109	2.50032958984375	1.857280822753906	-0.1439649047851563	2.580822265625	1.907429992675781	-0.1673097229003906	2.471535400390625	1.914749267578125	-0.1635172424316406	2.60031005859375	1.946570190429687	-0.1697414398193359	2.12325537109375	1.695512145996094	0.2770493774414062	2.025160034179688	1.63987353515625	0.3482822265625	1.862625366210938	1.405156188964844	0.3410470886230469	1.885602416992187	1.18238703918457	0.4222730407714844	1.806701293945312	1.115600341796875	0.4029603881835938
408	13.566667	2.222156982421875	1.197358871459961	0.2446455383300781	2.206521728515625	1.377243408203125	0.2586248168945313	2.187221923828125	1.520643249511719	0.2637382507324219	2.142338134765625	1.736296752929688	0.256687744140625	2.174697998046875	1.705414733886719	0.2348983917236328	2.275841064453125	1.686926879882813	0.1324957122802734	2.43820068359375	1.632502624511719	-0.08969579315185547	2.51025	1.849510192871094	-0.1458216400146484	2.59042041015625	1.90105908203125	-0.1675062713623047	2.48080615234375	1.903369018554688	-0.1642181549072265	2.602666259765625	1.948949829101562	-0.1714837646484375	2.123554443359375	1.695596435546875	0.2791109619140625	2.027099365234375	1.637686340332031	0.3509773559570312	1.8605029296875	1.405433013916016	0.3497908630371094	1.807903442382812	1.178163146972656	0.3990608215332031	1.707208862304687	1.150530670166016	0.3858612976074219
409	13.6	2.223544677734375	1.19643586730957	0.2454139709472656	2.20940869140625	1.375870300292969	0.2592851257324219	2.189525634765625	1.518769348144531	0.2628689270019531	2.149545654296875	1.734764465332031	0.2599714965820312	2.180927978515625	1.703659729003906	0.2374435729980469	2.280666748046875	1.687510314941406	0.1339306335449219	2.439193115234375	1.622922302246094	-0.08717386627197266	2.512814453125	1.838661193847656	-0.1429967498779297	2.59509716796875	1.886205932617187	-0.16451171875	2.48598193359375	1.893171936035156	-0.1643550415039063	2.610036376953125	1.932309387207031	-0.1710331573486328	2.13010302734375	1.694232604980469	0.2817717895507812	2.035646484375	1.634343139648438	0.353878173828125	1.865416625976563	1.405877227783203	0.3548553466796875	1.808793823242187	1.180456466674805	0.4044765319824219	1.704144775390625	1.187851135253906	0.4050878601074219
410	13.633333	2.224650390625	1.198943954467773	0.2432872161865234	2.2090380859375	1.379083404541016	0.2571131591796875	2.19254150390625	1.522917907714844	0.2646705017089844	2.15418359375	1.740179809570312	0.2596464538574219	2.185423583984375	1.708449890136719	0.2372973022460937	2.28534814453125	1.688769775390625	0.1336560821533203	2.447140869140625	1.624424560546875	-0.08675900268554687	2.52072412109375	1.841086791992188	-0.1435324554443359	2.6029765625	1.889609558105469	-0.1649844665527344	2.4933095703125	1.895643859863281	-0.1648165588378906	2.61723779296875	1.93598681640625	-0.1663842315673828	2.134337646484375	1.699847290039063	0.2819669799804688	2.043288208007812	1.640515747070312	0.3598058776855469	1.880170166015625	1.405646697998047	0.3717476806640625	1.81478076171875	1.183293746948242	0.42901611328125	1.714181884765625	1.199781463623047	0.4557464294433594
411	13.666667	2.21862060546875	1.196477783203125	0.2372639770507813	2.2067783203125	1.37602685546875	0.2527486114501953	2.1942900390625	1.519517700195312	0.2628105773925781	2.160739990234375	1.736720581054688	0.2618873901367187	2.190775146484375	1.704820861816406	0.2385991973876953	2.28991748046875	1.685027709960937	0.1350559692382813	2.456604736328125	1.624378112792969	-0.08126747894287109	2.527704345703125	1.840554260253906	-0.1390714874267578	2.6131845703125	1.884932434082031	-0.1541029052734375	2.50545556640625	1.899938842773437	-0.1657014007568359	2.6176455078125	1.943417175292969	-0.1578932952880859	2.1404814453125	1.696633178710937	0.2838170166015625	2.053602783203125	1.639847778320312	0.3671920166015625	1.899753540039063	1.400548309326172	0.3849158630371094	1.844549682617187	1.178992111206055	0.4512367858886719	1.7442177734375	1.192583709716797	0.4788954467773437
412	13.7	2.222691650390625	1.19751091003418	0.2359123382568359	2.21070751953125	1.376827606201172	0.2536544189453125	2.19676953125	1.520146179199219	0.2641015014648437	2.171240966796875	1.738374450683594	0.268667236328125	2.19986474609375	1.705968811035156	0.2443316497802734	2.295654296875	1.686142822265625	0.1377003479003906	2.46566943359375	1.6266279296875	-0.07630820465087891	2.5342119140625	1.845034545898438	-0.1284670867919922	2.6189951171875	1.890357971191406	-0.144541748046875	2.5136826171875	1.910046508789062	-0.1665657806396484	2.60333837890625	1.952535034179688	-0.122703369140625	2.1497216796875	1.69854248046875	0.2898391723632813	2.06455078125	1.639307983398437	0.3732560424804687	1.926566162109375	1.391446533203125	0.4008306884765625	1.88338916015625	1.173411636352539	0.48521630859375	1.782798828125	1.184681747436523	0.5129486694335937
413	13.733333	2.217047607421875	1.197842803955078	0.231888916015625	2.206225341796875	1.377226287841797	0.2507562561035157	2.1954111328125	1.520663757324219	0.2640637512207031	2.174531982421875	1.739286804199219	0.2750814819335938	2.201555908203125	1.706949401855469	0.2488406372070313	2.295592041015625	1.689021362304687	0.1402147674560547	2.473058349609375	1.639317810058594	-0.07043859100341797	2.549790771484375	1.857886291503906	-0.1094946594238281	2.633912109375	1.897911560058594	-0.1383679504394531	2.534345458984375	1.943339416503906	-0.1377158203125	2.597025634765625	1.973157104492187	-0.09782412719726563	2.153010498046875	1.69932470703125	0.2960755920410156	2.075591552734375	1.64138232421875	0.3876787414550781	1.950545288085938	1.386514678955078	0.4148382263183594	1.939904174804687	1.169949722290039	0.5127044067382812	1.838088012695313	1.166089431762695	0.5381237182617188
414	13.766667	2.213192138671875	1.197399047851563	0.2253773345947266	2.206916748046875	1.375741027832031	0.2471868438720703	2.19868408203125	1.518438903808594	0.262238525390625	2.1816455078125	1.73581591796875	0.2801444702148437	2.20642919921875	1.704031066894531	0.2515946044921875	2.296434326171875	1.690244567871094	0.1399681701660156	2.4822294921875	1.644840454101562	-0.06242977142333984	2.56513818359375	1.86057373046875	-0.09724272918701173	2.60517041015625	1.946849792480469	-0.1164673004150391	2.544399658203125	1.856535095214844	-0.1190195236206055	2.58750927734375	1.984820739746094	-0.1015167007446289	2.161005615234375	1.695773620605469	0.301267578125	2.09128662109375	1.633637084960938	0.3952932739257812	1.981831420898438	1.377170532226562	0.4477588806152344	2.024264526367188	1.174870010375977	0.5630510864257813	1.926105834960937	1.143510025024414	0.5802949829101562
415	13.8	2.206490478515625	1.197224060058594	0.2242645721435547	2.206487060546875	1.375759552001953	0.2484712524414062	2.202929443359375	1.5187529296875	0.2654034729003906	2.19123095703125	1.737008666992188	0.2826839904785156	2.213780029296875	1.704481262207031	0.2529569244384766	2.297811767578125	1.689219970703125	0.1365649566650391	2.491283203125	1.642066467285156	-0.05895341873168945	2.57626220703125	1.859737487792969	-0.07511026763916015	2.644748046875	1.925635131835937	-0.09569452667236328	2.5420986328125	1.892289794921875	-0.1117841415405273	2.617968994140625	1.968892456054688	-0.0564439468383789	2.17097607421875	1.697439270019531	0.305273681640625	2.11012548828125	1.638935729980469	0.4078072204589844	2.035264282226562	1.370984039306641	0.4665823059082031	2.112790283203125	1.172657928466797	0.5710687866210937	2.022861694335937	1.127007720947266	0.5992133178710938
416	13.833333	2.209287353515625	1.199527481079102	0.2180814361572266	2.21031005859375	1.379487365722656	0.2412812957763672	2.21013232421875	1.523453369140625	0.2590795288085938	2.206971435546875	1.743391418457031	0.2784540405273437	2.226549560546875	1.710126403808594	0.2469049835205078	2.30013232421875	1.687304077148438	0.1236005325317383	2.5104619140625	1.653286804199219	-0.05970145034790039	2.58334033203125	1.876838562011719	-0.04071161270141602	2.664920654296875	1.930427490234375	-0.04874716567993164	2.5790810546875	1.992365173339844	-0.07829663085937499	2.60936767578125	2.009724243164063	-0.05169514465332031	2.186765869140625	1.704067993164063	0.302270751953125	2.134944580078125	1.645790771484375	0.4109400329589844	2.115984619140625	1.370996765136719	0.4893062744140625	2.175093994140625	1.153262939453125	0.56781201171875	2.0961337890625	1.083870735168457	0.5761719970703125
417	13.866667	2.20690478515625	1.197782012939453	0.2192914428710938	2.21378369140625	1.379039703369141	0.2429176940917969	2.212691162109375	1.5245888671875	0.2570316772460938	2.221748046875	1.745683044433594	0.2812343139648438	2.2362109375	1.712146850585937	0.2467126770019531	2.29855224609375	1.687413452148438	0.1163879165649414	2.521848876953125	1.658508117675781	-0.05560645294189453	2.5817666015625	1.886184753417969	-0.02206799697875977	2.636785400390625	1.968084228515625	-0.02566281127929687	2.5574365234375	1.894327392578125	-0.04885353469848633	2.60315771484375	2.010777221679688	-0.005938831806182861	2.2024716796875	1.706354736328125	0.3066214599609375	2.15551171875	1.651399658203125	0.4204463195800781	2.19925634765625	1.377123901367187	0.4992144165039062	2.330408935546875	1.18056315612793	0.545639404296875	2.256369384765625	1.104449630737305	0.54059423828125
418	13.9	2.20922265625	1.196188049316406	0.2188316955566406	2.217287109375	1.377694366455078	0.2421607818603516	2.216995849609375	1.523483520507813	0.2559607086181641	2.222047119140625	1.744904113769531	0.2811995239257812	2.234546630859375	1.711941101074219	0.2452844390869141	2.285314697265625	1.694238647460938	0.108711067199707	2.51724462890625	1.674096801757813	-0.05348411178588867	2.5782138671875	1.898380859375	-0.00162062418460846	2.651178466796875	1.965050598144531	0.0008853669166564942	2.554161376953125	2.010314208984375	-0.02822697067260742	2.6090029296875	2.019809631347656	0.03386352157592774	2.205963134765625	1.704851440429688	0.307790771484375	2.188731201171875	1.648669311523438	0.4293600463867188	2.2806494140625	1.381954254150391	0.4925533447265625	2.434087158203125	1.196104919433594	0.5010444641113281	2.378039794921875	1.108258773803711	0.4792713012695313
419	13.933333	2.210356201171875	1.196944229125977	0.2215318298339844	2.22163427734375	1.376533081054688	0.2457762298583984	2.22634130859375	1.520691772460937	0.262091064453125	2.2266083984375	1.740009521484375	0.288931884765625	2.237034423828125	1.708030090332031	0.2520940856933594	2.268684326171875	1.70249560546875	0.1101995849609375	2.505854248046875	1.689413757324219	-0.04038613891601563	2.57052685546875	1.899763122558594	0.04499234390258789	2.655323486328125	1.948063598632813	0.0539716911315918	2.597489501953125	2.040505981445313	0.03972154235839843	2.624431640625	2.007773132324219	0.09319904327392578	2.21411865234375	1.699614501953125	0.3160854187011718	2.20713671875	1.659017639160156	0.4434307250976562	2.350641357421875	1.420212280273438	0.5104854736328125	2.577196533203125	1.347796356201172	0.4866719665527344	2.560936767578125	1.252489654541016	0.4444057006835938
420	13.966667	2.212795166015625	1.196924591064453	0.2226245422363281	2.224541259765625	1.375845733642578	0.2460547943115234	2.228976318359375	1.5195361328125	0.2613037719726563	2.225950927734375	1.738275268554688	0.2851523742675781	2.2363701171875	1.706113586425781	0.2487479400634766	2.269155029296875	1.707808837890625	0.107620491027832	2.52038671875	1.701872802734375	-0.01608295059204102	2.554291259765625	1.909284545898438	0.0892627182006836	2.6301689453125	1.958592346191406	0.1258332443237305	2.576390380859375	2.053879516601563	0.1209842529296875	2.590544189453125	2.00407861328125	0.1691050567626953	2.2145517578125	1.6982099609375	0.3128905029296875	2.217776611328125	1.663192565917969	0.4414663391113281	2.389628173828125	1.439731231689453	0.4860061950683593	2.6160107421875	1.449156097412109	0.4129510803222656	2.628006591796875	1.350545928955078	0.3786582946777344
421	14	2.213796630859375	1.197294769287109	0.2336740112304687	2.23497021484375	1.374256103515625	0.2487438507080078	2.2464716796875	1.516483337402344	0.2579706420898438	2.230923583984375	1.732966796875	0.2743418884277344	2.235337158203125	1.7001728515625	0.2380130462646484	2.23369677734375	1.708324035644531	0.0949383544921875	2.496965087890625	1.735099670410156	0.01292093849182129	2.521054931640625	1.890818969726562	0.1839174346923828	2.608378662109375	1.901729309082031	0.2236050872802735	2.55773681640625	1.99536328125	0.2035227661132812	2.591608154296875	1.923575378417969	0.2770402526855469	2.22956640625	1.694094177246094	0.3049582214355469	2.24465185546875	1.659761108398437	0.4313575439453125	2.311415771484375	1.385977874755859	0.447822265625	2.51727392578125	1.333239379882813	0.3463965148925781	2.611566162109375	1.292195007324219	0.3615221557617188
422	14.033333	2.2234404296875	1.199576599121094	0.2386325531005859	2.2488935546875	1.375993377685547	0.2469657440185547	2.260204833984375	1.518166809082031	0.2498895874023437	2.218806640625	1.731043334960938	0.2609169006347656	2.22911083984375	1.698579528808594	0.2256568603515625	2.23424267578125	1.707718078613281	0.0830631103515625	2.5083818359375	1.7137705078125	0.04836638259887695	2.63894091796875	1.743215454101563	0.2378433227539062	2.66669189453125	1.690619018554687	0.3136008911132813	2.691259765625	1.759208679199219	0.3934248046875	2.614156494140625	1.704271850585938	0.3461871337890625	2.220156494140625	1.692786682128906	0.292115478515625	2.200672607421875	1.653217590332031	0.4160346984863281	2.280877685546875	1.383259918212891	0.416893310546875	2.50841552734375	1.438085723876953	0.4370391540527344	2.55485205078125	1.491252258300781	0.5130031127929687
423	14.066667	2.22445849609375	1.204601058959961	0.254217056274414	2.261117919921875	1.379751251220703	0.2608009338378906	2.270197509765625	1.522602355957031	0.2629198608398438	2.21575244140625	1.733426940917969	0.2543571014404297	2.226086181640625	1.697873840332031	0.2219612731933594	2.22507080078125	1.730223388671875	0.08217729949951172	2.498425048828125	1.684908813476563	0.06968878173828125	2.61901416015625	1.7364462890625	0.2620322570800781	2.644636962890625	1.707135803222656	0.3504943542480469	2.6858037109375	1.784845336914063	0.41396826171875	2.612174560546875	1.759867431640625	0.3841822509765625	2.221384033203125	1.698776916503906	0.2893373107910156	2.217810302734375	1.754984497070312	0.4087162170410156	2.46110205078125	1.664254638671875	0.52028515625	2.43575830078125	1.826022888183594	0.3506873779296875	2.333870849609375	1.813676025390625	0.3334851379394531
424	14.1	2.23279736328125	1.207848480224609	0.2529694976806641	2.270266357421875	1.383772766113281	0.2570513305664063	2.280366455078125	1.52725146484375	0.2574976196289063	2.22490283203125	1.73889306640625	0.2492520751953125	2.231842529296875	1.702330932617187	0.2167193603515625	2.2010283203125	1.735740295410156	0.07990830993652344	2.449229248046875	1.631223999023438	0.00823862075805664	2.668494140625	1.687337280273438	-0.05078413772583008	2.71400634765625	1.669144897460938	-0.1346155700683594	2.69087841796875	1.771340393066406	-0.1046906204223633	2.770496826171875	1.689911682128906	-0.1086850967407227	2.2342412109375	1.704977355957031	0.2844918518066406	2.223810791015625	1.75960498046875	0.4048919677734375	2.49708984375	1.729071411132812	0.4757194519042969	2.4112568359375	1.900466613769531	0.3365802001953125	2.31293310546875	1.865501403808594	0.3300713500976563
425	14.133333	2.25990576171875	1.208352157592773	0.2644468688964844	2.2849072265625	1.387176208496094	0.2618427429199219	2.287226806640625	1.531519348144531	0.2606578369140625	2.2031826171875	1.73456494140625	0.259772705078125	2.2126943359375	1.699383972167969	0.2261087188720703	2.176892578125	1.723385375976562	0.08798128509521484	2.439448974609375	1.649411010742188	0.0260827579498291	2.610017333984375	1.769200134277344	-0.08195461273193359	2.662859375	1.816845092773438	-0.1485699157714844	2.5557978515625	1.820277770996094	-0.1706686096191406	2.67709619140625	1.854600341796875	-0.1446418762207031	2.219481201171875	1.701834655761719	0.293843017578125	2.213960205078125	1.727832397460938	0.4242776489257812	2.48502880859375	1.74516796875	0.5105869140625	2.41200732421875	1.943024291992188	0.4008599853515625	2.319606689453125	1.906257629394531	0.3673359680175781
426	14.166667	2.282469970703125	1.210498779296875	0.2762055053710937	2.292634033203125	1.390171661376953	0.2687236022949219	2.281434814453125	1.533726013183594	0.2696632690429687	2.228349365234375	1.745668090820312	0.2871283569335937	2.21892578125	1.708768737792969	0.2555314331054688	2.14388330078125	1.733335571289063	0.1347254028320312	2.385889892578125	1.64001513671875	0.03196418380737304	2.52399951171875	1.801236450195312	-0.06684941101074218	2.524949951171875	1.879628295898438	-0.1243362350463867	2.420294677734375	1.858188720703125	-0.1464330291748047	2.4148837890625	1.855965698242187	-0.09546566009521484	2.253505859375	1.711994934082031	0.3139254150390625	2.33119140625	1.729899230957031	0.4200977172851563	2.593495361328125	1.80919287109375	0.4957153015136719	2.39188330078125	1.870446533203125	0.3869578552246093	2.29206982421875	1.839124938964844	0.3833644104003906
427	14.2	2.285975830078125	1.203884872436523	0.2749762573242188	2.29515380859375	1.381135986328125	0.2665018615722656	2.284090576171875	1.522759704589844	0.2665189514160156	2.23725341796875	1.732725463867188	0.2883899536132812	2.224898193359375	1.696655456542969	0.2579014282226563	2.1454619140625	1.726880249023437	0.1436723785400391	2.375484619140625	1.643592468261719	0.0175499324798584	2.48989208984375	1.8276455078125	-0.06244827651977539	2.493762451171875	1.922580261230469	-0.07550820922851563	2.401383056640625	1.9749033203125	-0.09313552856445312	2.40982421875	1.911946472167969	-0.02848453903198242	2.263369873046875	1.698912780761719	0.3127415466308594	2.37773291015625	1.641001647949219	0.3396494750976563	2.55544189453125	1.426680877685547	0.3733223266601562	2.43304248046875	1.592619873046875	0.2628391418457031	2.3326533203125	1.615628601074219	0.2553365173339844
428	14.233333	2.2984833984375	1.210736145019531	0.280480712890625	2.306235107421875	1.389498657226563	0.2756064453125	2.290169921875	1.531593383789063	0.2809358825683594	2.252749755859375	1.745604187011719	0.2966423645019531	2.233898193359375	1.707830871582031	0.2714189758300781	2.1622099609375	1.702358276367188	0.1473145294189453	2.421083251953125	1.631401672363281	0.07787528991699219	2.489376708984375	1.846659057617188	0.02173381996154785	2.502633056640625	1.941863891601562	0.01202919006347656	2.412007080078125	2.001295593261719	0.01486564922332764	2.431401611328125	1.965623718261719	0.04385859680175781	2.282466552734375	1.712286865234375	0.3181112365722656	2.410433349609375	1.70405224609375	0.3492005615234375	2.541169189453125	1.453958526611328	0.36221630859375	2.527987548828125	1.331510711669922	0.1613081817626953	2.459636962890625	1.392978729248047	0.1126161804199219
429	14.266667	2.329542724609375	1.21546907043457	0.2822889099121094	2.321196533203125	1.395902374267578	0.2821554260253906	2.304815673828125	1.539122436523437	0.2906165771484375	2.301086669921875	1.758564758300781	0.3027200012207031	2.275369140625	1.723358093261719	0.2790189514160156	2.229556396484375	1.718232360839844	0.1418249969482422	2.4795234375	1.610148315429687	0.07769868469238281	2.596771728515625	1.807335327148437	0.02757761573791504	2.563972900390625	1.8984677734375	0.03869948959350586	2.485580078125	1.973082580566406	0.05467995834350586	2.5202900390625	1.916397888183594	0.05901058197021485	2.3265498046875	1.721144836425781	0.3239404602050781	2.4568349609375	1.712369018554687	0.3499588623046875	2.51461474609375	1.433400604248047	0.3396701965332031	2.55008154296875	1.399000122070313	0.1070640716552734	2.49877783203125	1.447450836181641	0.02935060882568359
430	14.3	2.343791015625	1.212352630615234	0.2829425354003906	2.33593505859375	1.391828247070312	0.2873873596191406	2.330192626953125	1.535348571777344	0.2902320861816406	2.325096435546875	1.753056213378906	0.3102267456054688	2.293769287109375	1.717632507324219	0.2960392456054687	2.172992431640625	1.680633178710937	0.2269197387695313	2.32470361328125	1.481243377685547	0.1056490020751953	2.4334716796875	1.519229675292969	-0.09758966064453126	2.511236328125	1.577059936523437	-0.09360201263427734	2.406853271484375	1.579818542480469	-0.0629001121520996	2.422478515625	1.61357080078125	-0.01447052478790283	2.357263916015625	1.716338317871094	0.3197388305664062	2.487579833984375	1.708171264648437	0.3420635986328125	2.661383056640625	1.721431091308594	0.1183334274291992	2.575812744140625	1.938321533203125	0.07825633239746094	2.51339404296875	1.983344543457031	0.1488489837646484
431	14.333333	2.360781494140625	1.214428482055664	0.2887975463867187	2.3511298828125	1.394952301025391	0.2900195922851562	2.347070556640625	1.539325927734375	0.2846792297363281	2.34728466796875	1.757818359375	0.3104033813476563	2.313227783203125	1.722419311523438	0.3030526123046875	2.17865478515625	1.687251586914063	0.2625859680175781	2.08990869140625	1.428699432373047	0.2018313598632812	2.154670654296875	1.424179901123047	-0.02405551147460937	2.240934814453125	1.390219604492188	-0.05449494552612304	2.1506064453125	1.450217803955078	-0.03931842803955078	2.248891357421875	1.496866607666016	-0.03353557968139648	2.38089697265625	1.720768798828125	0.3113361511230469	2.51080712890625	1.692493347167969	0.3204696960449219	2.699946044921875	1.733858276367187	0.1108827896118164	2.593812744140625	1.945778991699219	0.1326112213134766	2.500612548828125	1.9618212890625	0.1783796234130859
432	14.366667	2.376336669921875	1.213553512573242	0.29403076171875	2.36859716796875	1.394942687988281	0.2956557312011719	2.367426513671875	1.539885986328125	0.28800927734375	2.37572119140625	1.759627014160156	0.3095042114257813	2.3400732421875	1.724937683105469	0.3057525634765625	2.20055908203125	1.688411376953125	0.2866115112304687	2.0789521484375	1.435817047119141	0.2642859802246094	2.073815673828125	1.354597503662109	0.04271994400024414	2.138300537109375	1.348366851806641	-0.03080660820007324	2.0682119140625	1.402747680664063	-0.09578985595703125	2.1240224609375	1.417622589111328	-0.05966096878051758	2.408427490234375	1.721500183105469	0.3082731323242188	2.538724853515625	1.691000244140625	0.3061187133789062	2.74069189453125	1.752209899902344	0.1122778930664062	2.617459716796875	1.955874389648438	0.1339255523681641	2.537300048828125	1.919	0.1917877807617188
433	14.4	2.386802490234375	1.208466949462891	0.3001599731445312	2.38003955078125	1.389355010986328	0.3020215759277344	2.380363525390625	1.533813110351562	0.2933271789550781	2.3857744140625	1.753658630371094	0.3062502746582031	2.350689697265625	1.718508178710938	0.3036044616699219	2.213196533203125	1.675323547363281	0.2871620483398438	2.13449560546875	1.406371856689453	0.2968644104003906	2.13323828125	1.276717193603516	0.1004637603759766	2.225891845703125	1.255895080566406	0.07748045349121094	2.1964833984375	1.285717895507813	-0.0238443603515625	2.240681884765625	1.318500762939453	0.07143923950195312	2.418857177734375	1.716038940429688	0.3067444763183594	2.547068359375	1.680766784667969	0.3178869934082031	2.782414794921875	1.6984697265625	0.1568752899169922	2.67511865234375	1.910472778320313	0.1384791259765625	2.585498046875	1.884493896484375	0.1870668487548828
434	14.433333	2.40072314453125	1.202428253173828	0.31703369140625	2.3975615234375	1.383002349853516	0.3120462341308594	2.3956767578125	1.527336608886719	0.3069244689941406	2.3910263671875	1.747130981445312	0.3041154174804688	2.357677734375	1.710376708984375	0.3031914672851562	2.21989306640625	1.668981811523437	0.287085693359375	2.148878173828125	1.398941040039062	0.3058273010253906	2.172470703125	1.295668304443359	0.09619137573242187	2.263523193359375	1.267581878662109	0.07545773315429688	2.198747802734375	1.282700653076172	-0.0114311056137085	2.27961083984375	1.326158782958984	0.05501610946655273	2.4256474609375	1.711272644042969	0.3080799865722657	2.556329833984375	1.68588330078125	0.3118798828125	2.795137939453125	1.620612854003906	0.1703943023681641	2.661267822265625	1.815260986328125	0.1427258758544922	2.569927734375	1.793983581542969	0.1899338684082031
435	14.466667	2.40554736328125	1.202503051757813	0.3231689453125	2.400685546875	1.384038635253906	0.3177895202636719	2.397948486328125	1.529118041992187	0.3114288940429688	2.388425537109375	1.749783142089844	0.3015745849609375	2.355680419921875	1.71214990234375	0.3032962341308594	2.219380859375	1.661054809570313	0.3053433837890625	2.1090703125	1.429280792236328	0.4206973876953125	2.039261108398438	1.203724792480469	0.4144815368652344	2.0986416015625	1.1662509765625	0.4829322814941406	2.020931274414063	1.181410934448242	0.40651513671875	2.13749462890625	1.140067245483398	0.4384481506347656	2.424141357421875	1.714582275390625	0.3052411804199219	2.555954345703125	1.692406188964844	0.2969195251464844	2.78432275390625	1.519008544921875	0.2964781799316406	2.733169189453125	1.592070678710938	0.07454570770263672	2.674266845703125	1.676908508300781	0.09647634124755859
436	14.5	2.420150390625	1.201144454956055	0.3396469421386719	2.40909619140625	1.384682006835938	0.318289794921875	2.4020234375	1.529296264648437	0.2876988220214844	2.39802001953125	1.754471313476563	0.2923879089355469	2.36409033203125	1.716851135253906	0.2968407287597656	2.226352783203125	1.664205993652344	0.312841552734375	2.0876640625	1.433629577636719	0.4118822937011719	1.973783447265625	1.234991088867188	0.4859446411132812	2.0391630859375	1.207755599975586	0.5564119262695313	1.929782348632813	1.205423706054688	0.5319235229492187	2.071922119140625	1.193354415893555	0.563245361328125	2.43341748046875	1.717636596679688	0.2885614624023438	2.56754248046875	1.701691589355469	0.26920166015625	2.78822705078125	1.510281219482422	0.2661044921875	2.75365673828125	1.474919128417969	0.02748100471496582	2.67585498046875	1.546933410644531	0.009229053497314453
437	14.533333	2.42269482421875	1.206270889282226	0.3405006103515625	2.41939111328125	1.389304656982422	0.3216431274414063	2.416849365234375	1.535164611816406	0.3025605773925781	2.407827880859375	1.758854675292969	0.296558349609375	2.375021240234375	1.720972473144531	0.3032712707519531	2.24030712890625	1.662273742675781	0.31557080078125	2.113318115234375	1.441456726074219	0.4435220947265625	2.00638671875	1.256833129882812	0.5517857055664063	2.063111083984375	1.253578125	0.6332607421874999	1.957792846679687	1.220174926757813	0.618559326171875	2.094267578125	1.235505645751953	0.6445267333984375	2.443790771484375	1.722880493164062	0.2939894104003906	2.577518310546875	1.703714294433594	0.281631103515625	2.777234619140625	1.496180847167969	0.2441508941650391	2.75544384765625	1.400201446533203	0.02276268577575684	2.694320556640625	1.474697174072266	-0.02363456153869629
438	14.566667	2.425572021484375	1.209045867919922	0.3398954162597656	2.420605224609375	1.393100830078125	0.3207344665527344	2.41495068359375	1.538348571777344	0.2929389038085938	2.41444384765625	1.763618957519531	0.2924326171875	2.381205078125	1.726655700683594	0.3031806335449219	2.24991650390625	1.66588232421875	0.3359150085449219	2.12893408203125	1.453456756591797	0.4857702941894531	2.027266723632812	1.275718048095703	0.6122227783203125	2.071021240234375	1.275021362304688	0.7020451049804688	1.965804931640625	1.255853439331055	0.668388916015625	2.10359033203125	1.286278991699219	0.7217720336914063	2.4483388671875	1.726144348144531	0.2839776611328125	2.580603759765625	1.702116455078125	0.2605418090820312	2.771326904296875	1.491359466552734	0.1929806823730469	2.758474853515625	1.358254638671875	-0.01076205062866211	2.69852490234375	1.423530151367188	-0.07174272155761718
439	14.6	2.427875	1.215786239624023	0.3335648803710938	2.421770751953125	1.399697509765625	0.3196872863769532	2.41514013671875	1.545398803710937	0.2975213928222656	2.416149658203125	1.76996044921875	0.2970943603515625	2.383134033203125	1.733334411621094	0.30887939453125	2.2550263671875	1.672344604492187	0.3505011291503906	2.138548583984375	1.466775787353516	0.5113641662597657	2.040645874023438	1.29483837890625	0.64703662109375	2.09662548828125	1.303580871582031	0.7289526977539063	1.996497680664062	1.256693603515625	0.7125885009765625	2.121447509765625	1.304387512207031	0.7563226928710938	2.44938818359375	1.732378601074219	0.2875524597167969	2.5810185546875	1.711293884277344	0.2604830322265625	2.758399658203125	1.501846313476562	0.1630622253417969	2.760196044921875	1.343824890136719	-0.02145558547973633	2.701366943359375	1.398115112304688	-0.09281877899169921
440	14.633333	2.43077490234375	1.223643371582031	0.3296854553222656	2.417233642578125	1.405009246826172	0.3115043640136719	2.40524365234375	1.549125305175781	0.2905692749023437	2.417345703125	1.771101318359375	0.2978554077148438	2.384254638671875	1.735933532714844	0.3116340026855469	2.25774169921875	1.6864453125	0.3663558654785156	2.1452294921875	1.483309143066406	0.5283126831054688	2.050814208984375	1.313298126220703	0.6648597412109375	2.099771728515625	1.329628112792969	0.7489357299804688	2.014116821289063	1.260778137207031	0.7355995483398438	2.121123046875	1.347210693359375	0.77492236328125	2.447201416015625	1.732806518554687	0.2836799011230469	2.571019287109375	1.703305603027344	0.239500732421875	2.738970458984375	1.490754516601563	0.1403586273193359	2.7490771484375	1.326807922363281	-0.03548508834838867	2.6978974609375	1.379276916503906	-0.1123652648925781
441	14.666667	2.422353271484375	1.221021545410156	0.3281386108398437	2.41214453125	1.4022607421875	0.3115704040527344	2.403246826171875	1.546932189941406	0.2965122680664062	2.423965576171875	1.767747924804687	0.3004849853515625	2.39025	1.734119995117188	0.3159892578125	2.26159814453125	1.692466430664063	0.3711846618652344	2.154595947265625	1.485998809814453	0.5313106689453125	2.064815185546875	1.313493438720703	0.666729736328125	2.093583740234375	1.347251129150391	0.7545495605468751	2.005999145507813	1.280040496826172	0.7549576416015625	2.112586181640625	1.3051923828125	0.7837884521484375	2.451673095703125	1.728290222167969	0.28564208984375	2.57357958984375	1.694215209960938	0.2405616912841797	2.727483154296875	1.475652282714844	0.134224609375	2.73042236328125	1.307438140869141	-0.03689843368530273	2.6921259765625	1.363481689453125	-0.1182265853881836
442	14.7	2.40175439453125	1.219420440673828	0.3174478759765625	2.393966796875	1.398899658203125	0.3049287719726563	2.39230859375	1.542793090820312	0.3005969848632812	2.420890625	1.760023620605469	0.3050140380859375	2.388394287109375	1.727695007324219	0.323634521484375	2.265164306640625	1.691593933105469	0.3894579162597656	2.153181884765625	1.487367401123047	0.5429498901367188	2.059392822265625	1.316690093994141	0.6728889770507812	2.101643798828125	1.338600189208984	0.7576380004882812	2.0076484375	1.283295715332031	0.7559819946289063	2.131349609375	1.337754547119141	0.7769611206054687	2.44498388671875	1.720390930175781	0.2867739562988281	2.558692626953125	1.685391174316406	0.2278909454345703	2.72552783203125	1.465727935791016	0.1593747863769531	2.7085302734375	1.289142211914063	0.002096936225891113	2.689446044921875	1.344203338623047	-0.08483341979980469
443	14.733333	2.40255126953125	1.218953948974609	0.3174135131835937	2.3952041015625	1.39780419921875	0.3044808654785156	2.394763916015625	1.54122314453125	0.3004710083007813	2.4231240234375	1.757747619628906	0.3036929931640625	2.391284423828125	1.725532409667969	0.3231755981445312	2.26949267578125	1.690817565917969	0.3913006591796875	2.1539306640625	1.487601470947266	0.5417186889648438	2.05692041015625	1.316984344482422	0.6678760986328125	2.1015556640625	1.336078033447266	0.751698486328125	2.002068725585938	1.292329986572266	0.7536072998046875	2.13174365234375	1.347442443847656	0.7686036376953125	2.4466796875	1.718240051269531	0.284951171875	2.5585009765625	1.684464782714844	0.2228487091064453	2.771974609375	1.514960571289063	0.2998289184570312	2.7008515625	1.293811431884766	0.2567204284667969	2.609683837890625	1.31316943359375	0.2099043731689453
444	14.766667	2.40620458984375	1.217551086425781	0.3177720947265625	2.398733642578125	1.396073272705078	0.3044806213378906	2.39857275390625	1.539248107910156	0.3001823120117187	2.4257119140625	1.755524841308594	0.3055117492675781	2.395900390625	1.722720153808594	0.3269192199707031	2.27436376953125	1.689418334960938	0.3957027893066406	2.15373095703125	1.487521881103516	0.5430396118164063	2.052345947265625	1.317688812255859	0.6660662841796875	2.099693603515625	1.332017669677734	0.7491629028320312	1.998547607421875	1.2934072265625	0.7565798950195313	2.1300087890625	1.332700744628906	0.7670215454101562	2.447791748046875	1.716660827636719	0.2840426635742188	2.556057861328125	1.697749206542969	0.2107985382080078	2.768239990234375	1.516591247558594	0.256897216796875	2.659642333984375	1.310585357666016	0.2193715515136719	2.56056103515625	1.334978485107422	0.1986334991455078
445	14.8	2.40954931640625	1.218621383666992	0.3239433288574219	2.40159228515625	1.397462493896484	0.3093777770996094	2.40203173828125	1.540979370117188	0.3048450927734375	2.430240234375	1.757672424316406	0.3094716491699219	2.399340087890625	1.725132019042969	0.3299976501464844	2.277731201171875	1.691735412597656	0.3993378601074219	2.15419091796875	1.487614685058594	0.5424176025390625	2.050013671875	1.315009613037109	0.6602208862304687	2.094403076171875	1.328674499511719	0.7453134155273438	1.994002807617187	1.287928192138672	0.7549779663085937	2.122616455078125	1.341367431640625	0.7654580078125	2.45298828125	1.718413879394531	0.289169921875	2.563668701171875	1.695855834960938	0.2201033477783203	2.78982177734375	1.5391484375	0.2883169555664062	2.68259716796875	1.338588195800781	0.2235823669433594	2.580547607421875	1.336829010009766	0.2017195129394531
446	14.833333	2.41302685546875	1.220047302246094	0.3253790588378906	2.40454541015625	1.399426574707031	0.3090388488769531	2.404111328125	1.543432922363281	0.3024360961914063	2.430851806640625	1.761104125976563	0.30996533203125	2.400186767578125	1.727920532226562	0.3302837524414062	2.27963525390625	1.690781616210937	0.4007441711425781	2.155169921875	1.487440643310547	0.5462601318359375	2.048697509765625	1.312632202148438	0.6605480346679687	2.08856005859375	1.325792114257812	0.7483564453125	1.99391455078125	1.272380706787109	0.7375255126953125	2.115555908203125	1.34562646484375	0.7675814819335938	2.4538662109375	1.722149047851563	0.28890966796875	2.56230810546875	1.699203491210938	0.2155453948974609	2.798981689453125	1.55515478515625	0.280578857421875	2.694497314453125	1.349229339599609	0.2254971008300781	2.592768798828125	1.336447540283203	0.2038243560791016
447	14.866667	2.41701513671875	1.221460235595703	0.3282828063964844	2.406220703125	1.401105926513672	0.3104716796875	2.40325537109375	1.545406494140625	0.3019918518066406	2.429194091796875	1.763809631347656	0.3098555297851562	2.39855908203125	1.730378540039063	0.3301677856445313	2.2786767578125	1.691657287597656	0.4017764892578125	2.154006103515625	1.486432556152344	0.546036865234375	2.0485263671875	1.312533081054688	0.6639821166992188	2.096271484375	1.319945953369141	0.74879638671875	2.000555297851562	1.26752783203125	0.739389892578125	2.127327880859375	1.316880706787109	0.7658182373046875	2.4524462890625	1.724862060546875	0.2887011108398437	2.5614755859375	1.70224951171875	0.2153986053466797	2.801846435546875	1.561950744628906	0.2786936950683594	2.702278564453125	1.352565063476562	0.2245616760253906	2.599562744140625	1.341201171875	0.2054209289550781
448	14.9	2.417622314453125	1.222052490234375	0.32905224609375	2.40634716796875	1.400838409423828	0.3122281188964844	2.4039580078125	1.544509338378906	0.3055745239257813	2.426520263671875	1.762203491210937	0.3121643676757813	2.39649853515625	1.728612548828125	0.3325114440917969	2.27826318359375	1.688831176757812	0.404787109375	2.155393310546875	1.485051391601563	0.5498797607421875	2.049562255859375	1.308166320800781	0.6604635620117187	2.086134033203125	1.321495269775391	0.7494367065429688	1.995607177734375	1.261378967285156	0.7412543334960937	2.114509521484375	1.330435821533203	0.7693779907226562	2.45026904296875	1.723678955078125	0.2913905944824219	2.560569091796875	1.702045776367187	0.22098046875	2.799223876953125	1.561642578125	0.2840101013183594	2.702052001953125	1.354256256103516	0.2235127716064453	2.599900390625	1.337902740478516	0.2082910461425781
449	14.933333	2.41587109375	1.22126708984375	0.3294236450195313	2.405046142578125	1.399605438232422	0.3140331726074219	2.402921630859375	1.542845397949219	0.3084552917480469	2.42863134765625	1.759466857910156	0.3145836181640625	2.398610107421875	1.726417358398437	0.3354118957519531	2.281677734375	1.687699279785156	0.4094050598144531	2.15723095703125	1.484057373046875	0.5515313720703126	2.050839111328125	1.309619293212891	0.66380126953125	2.087218505859375	1.323631408691406	0.7523939819335937	1.999151733398437	1.260714233398438	0.743312255859375	2.11415869140625	1.336119476318359	0.7728175048828125	2.451364501953125	1.720738891601562	0.2934534606933594	2.558285888671875	1.698056640625	0.2191051330566406	2.8015869140625	1.566507446289062	0.2791339111328125	2.705412353515625	1.356894104003906	0.2286385650634766	2.604084716796875	1.340352783203125	0.2107446136474609
450	14.966667	2.415940185546875	1.221291717529297	0.3294650573730469	2.405090087890625	1.399654388427734	0.3140945739746094	2.402976806640625	1.542915283203125	0.3085592651367188	2.428689697265625	1.759563537597656	0.3147639770507812	2.39868505859375	1.726499206542969	0.3356081237792969	2.281843017578125	1.687728698730469	0.4097540283203125	2.157742431640625	1.484009918212891	0.5521453857421875	2.05164990234375	1.309533416748047	0.6647025756835937	2.088455078125	1.323355621337891	0.7531631469726563	2.000409423828125	1.260330139160156	0.7444642944335937	2.11541845703125	1.336085968017578	0.7734972534179687	2.451406982421875	1.720840698242188	0.2935916748046875	2.558262939453125	1.698280151367187	0.2190807800292969	2.802	1.566972473144531	0.2780364990234375	2.705986328125	1.357250213623047	0.2275398864746094	2.6046298828125	1.340602233886719	0.2098255767822266
[truncated: 7 more rows]
[truncated: 48 more columns]
