# Supplementary material for: Simulation of Human Movement in Zero Gravity
Source: Sensors (Basel). 2024 Mar 9;24(6):1770. doi: 10.3390/s24061770 (PMC10976247; doi:10.3390/s24061770)
Supplement: Supplementary file 1 [file sensors-24-01770-s001.zip › supplementary/motion_data/5 GodanArms/motion2_raw.trc]

PathFileType	4	(X/Y/Z)	sample.trc
DataRate	CameraRate	NumFrames	NumMarkers	Units	OrigDataRate	OrigDataStartFrame	OrigNumFrames
0.033333333333333333	0.033333333333333333	457	32	m	0.033333333333333333	1	457
Frame#	Time	PELVIS			SPINE_NAVEL			SPINE_CHEST			NECK			CLAVICLE_LEFT			SHOULDER_LEFT			ELBOW_LEFT			WRIST_LEFT			HAND_LEFT			HANDTIP_LEFT			THUMB_LEFT			CLAVICLE_RIGHT			SHOULDER_RIGHT			ELBOW_RIGHT			WRIST_RIGHT			HAND_RIGHT
		X1	Y1	Z1	X2	Y2	Z2	X3	Y3	Z3	X4	Y4	Z4	X5	Y5	Z5	X6	Y6	Z6	X7	Y7	Z7	X8	Y8	Z8	X9	Y9	Z9	X10	Y10	Z10	X11	Y11	Z11	X12	Y12	Z12	X13	Y13	Z13	X14	Y14	Z14	X15	Y15	Z15	X16	Y16	Z16
1	0	2.223394287109375	1.198104614257812	0.2904207763671875	2.213322509765625	1.376014129638672	0.2851851806640625	2.212569091796875	1.518480407714844	0.2889989013671875	2.218074462890625	1.733425537109375	0.3178426513671875	2.190699462890625	1.696100769042969	0.3338526611328125	2.072656982421875	1.653935363769531	0.4023553466796875	2.049655517578125	1.379102905273438	0.4160726318359375	2.000083984375	1.161261535644531	0.3544178466796875	2.030411254882813	1.072621276855469	0.3763616943359375	2.07378759765625	0.9852689781188965	0.3300340576171875	2.07427294921875	1.05458967590332	0.3210206298828125	2.2447861328125	1.69945654296875	0.2940352783203125	2.34297607421875	1.676200134277344	0.2098524169921875	2.4144677734375	1.405212951660156	0.1850047607421875	2.34298486328125	1.2027158203125	0.0903096923828125	2.2567490234375	1.146606155395508	0.0781231689453125
2	0.03333399999999997	2.22339697265625	1.198155853271484	0.29001953125	2.21428662109375	1.37642333984375	0.2848896484375	2.21397265625	1.519130981445312	0.28878564453125	2.218404296875	1.73440087890625	0.31815966796875	2.19088671875	1.696894775390625	0.33375	2.071393310546875	1.654268188476562	0.399918212890625	2.05039892578125	1.379336853027344	0.421851318359375	1.99820458984375	1.164446792602539	0.351182861328125	2.024478637695312	1.073036422729492	0.366791259765625	2.07258056640625	0.9833538208007813	0.330171630859375	2.067468505859375	1.050010112762451	0.323541015625	2.24559228515625	1.700505615234375	0.29461376953125	2.34323193359375	1.676702270507813	0.209599609375	2.41269189453125	1.404828796386719	0.1833017578125	2.34364501953125	1.201600036621094	0.087386962890625	2.2580634765625	1.143000030517578	0.08395532226562499
3	0.06666699999999981	2.225144287109375	1.198131225585938	0.28989306640625	2.215164794921875	1.376274993896484	0.28370166015625	2.214802490234375	1.518950622558594	0.28749267578125	2.21884326171875	1.734237854003906	0.316401123046875	2.19131787109375	1.696740356445313	0.331961181640625	2.0720908203125	1.653094421386719	0.39786962890625	2.05096923828125	1.378183746337891	0.419080810546875	1.997885498046875	1.165030075073242	0.344131103515625	2.022355224609375	1.072949569702148	0.358543212890625	2.072881591796875	0.9814210891723633	0.330944091796875	2.06727783203125	1.049343719482422	0.32997998046875	2.246161376953125	1.700333740234375	0.293045166015625	2.34444189453125	1.67747900390625	0.208559814453125	2.414177734375	1.405671600341797	0.183055908203125	2.34577490234375	1.202043273925781	0.08766796875000001	2.26091845703125	1.142343826293945	0.087421875
4	0.1000000000000005	2.225792724609375	1.197870697021484	0.2872188720703125	2.21492041015625	1.376375610351563	0.2829022216796875	2.21341455078125	1.519294311523438	0.2878463134765625	2.2183154296875	1.734885375976563	0.3176156005859375	2.19075	1.697331420898438	0.3332781982421875	2.072561279296875	1.651736328125	0.4003489990234375	2.05003955078125	1.376657012939453	0.4248936767578125	1.997408203125	1.162865417480469	0.3500020751953125	2.018725219726563	1.068719741821289	0.3478419189453125	2.07722265625	0.9794101295471191	0.3293822021484375	2.060592041015625	1.040823471069336	0.3313228759765625	2.245404296875	1.7009267578125	0.2938660888671875	2.343596435546875	1.67768408203125	0.2089735107421875	2.4120830078125	1.405309417724609	0.1801199951171875	2.343130126953125	1.201713104248047	0.08390368652343751	2.25970458984375	1.139902328491211	0.0891400146484375
5	0.1333340000000005	2.22886181640625	1.19741227722168	0.2873831787109375	2.2179814453125	1.376086608886719	0.2813643798828125	2.215923095703125	1.519228881835938	0.2842816162109375	2.221402587890625	1.734737670898437	0.3164017333984375	2.19368798828125	1.69704833984375	0.3316595458984375	2.0764931640625	1.649646484375	0.3995914306640625	2.0529619140625	1.374351867675781	0.4245965576171875	1.999189819335937	1.161153518676758	0.3479610595703125	2.017621337890625	1.066687957763672	0.3389141845703125	2.081516845703125	0.9801154289245605	0.3251226806640625	2.0584326171875	1.037748664855957	0.3375626220703125	2.24844873046875	1.700919189453125	0.2922801513671875	2.34664990234375	1.677215576171875	0.2072750244140625	2.4142880859375	1.404300537109375	0.1781470947265625	2.344867431640625	1.200608169555664	0.0817650146484375	2.261815673828125	1.139000457763672	0.0936456298828125
6	0.1666670000000003	2.230147216796875	1.197690246582031	0.2863828125	2.2196865234375	1.376663787841797	0.28052734375	2.2177666015625	1.520023132324219	0.283412353515625	2.22137744140625	1.735695922851562	0.31688232421875	2.193625732421875	1.697689819335938	0.331511474609375	2.07550244140625	1.648378295898437	0.39688134765625	2.050994140625	1.372705902099609	0.4213935546875	2.0000224609375	1.158456283569336	0.344716796875	2.012966796875	1.062521209716797	0.34322998046875	2.07740966796875	0.9765313835144043	0.32723681640625	2.04829345703125	1.028872455596924	0.333605712890625	2.2490546875	1.702136840820312	0.29296240234375	2.349329345703125	1.679136535644531	0.209900146484375	2.412840087890625	1.405202270507812	0.177163330078125	2.344525390625	1.201608093261719	0.07893701171875001	2.26457080078125	1.137236724853516	0.097111572265625
7	0.2000000000000002	2.23017529296875	1.196845520019531	0.2855836181640625	2.220103271484375	1.375845703125	0.2798040771484375	2.21853515625	1.519210388183594	0.2827120361328125	2.22284423828125	1.734878723144531	0.3161427001953125	2.19508935546875	1.696938049316406	0.3309368896484375	2.077255615234375	1.647915100097656	0.3970455322265625	2.052292724609375	1.372308471679688	0.4218680419921875	2.000399169921875	1.158101577758789	0.3456842041015625	2.013150756835937	1.062137901306152	0.3443189697265625	2.0774013671875	0.9760393447875977	0.3281304931640625	2.0484736328125	1.0285032081604	0.3349744873046875	2.25030322265625	1.701253051757813	0.2920645751953125	2.3500537109375	1.678025939941406	0.2084337158203125	2.412869384765625	1.403962280273438	0.1754144287109375	2.34367529296875	1.200430603027344	0.07766979980468749	2.26383154296875	1.136135437011719	0.0965924072265625
8	0.2333340000000002	2.2293447265625	1.195542663574219	0.2848870849609375	2.2194970703125	1.3745478515625	0.2788856201171875	2.218124755859375	1.517918090820312	0.2816021728515625	2.2227900390625	1.73362548828125	0.3147305908203125	2.195016357421875	1.695741821289062	0.3296346435546875	2.07725830078125	1.646964599609375	0.3960587158203125	2.051982177734375	1.371425201416016	0.4213050537109375	1.999642822265625	1.157186264038086	0.3455179443359375	2.01226318359375	1.061203941345215	0.3442513427734375	2.07636279296875	0.974997486114502	0.3280401611328125	2.047520141601562	1.027508644104004	0.3348717041015625	2.2501533203125	1.699930908203125	0.2906395263671875	2.34969482421875	1.676458251953125	0.2068289794921875	2.41207861328125	1.402267303466797	0.1740494384765625	2.34240869140625	1.198694885253906	0.0767283935546875	2.26252197265625	1.134530364990234	0.09591052246093749
9	0.266667	2.22859228515625	1.196060729980469	0.2843814697265625	2.218466796875	1.375046051025391	0.2782508544921875	2.21686474609375	1.518415649414063	0.2808699951171875	2.2211572265625	1.734152465820312	0.3138580322265625	2.1934296875	1.696234741210938	0.3287613525390625	2.075686279296875	1.6473154296875	0.3951070556640625	2.050822998046875	1.371753326416016	0.4205145263671875	1.99889453125	1.157380981445312	0.3448218994140625	2.01166796875	1.061417953491211	0.3436317138671875	2.07591943359375	0.9753023452758789	0.3275389404296875	2.0469873046875	1.027772281646729	0.3343077392578125	2.248596435546875	1.700485107421875	0.2898153076171875	2.348254150390625	1.677114013671875	0.2061146240234375	2.411102783203125	1.40300048828125	0.1735775146484375	2.341847412109375	1.199252746582031	0.0763275146484375	2.26204443359375	1.134974609375	0.0954776611328125
10	0.2999999999999998	2.22889697265625	1.196484878540039	0.28032861328125	2.220178466796875	1.375448638916016	0.275561767578125	2.219833984375	1.518692504882813	0.279305908203125	2.22504443359375	1.73398486328125	0.313922607421875	2.197306396484375	1.696071533203125	0.3286923828125	2.07901025390625	1.646165283203125	0.39305224609375	2.051880126953125	1.370830810546875	0.416190673828125	1.998416015625	1.155338317871094	0.34545849609375	2.007833129882813	1.059225570678711	0.339727783203125	2.0748837890625	0.9748520355224609	0.32667236328125	2.046701416015625	1.027820213317871	0.344000732421875	2.25219970703125	1.70044287109375	0.2894638671875	2.34909130859375	1.678818115234375	0.202277587890625	2.410184326171875	1.404359893798828	0.17121484375	2.34537109375	1.198537567138672	0.07572509765625	2.264173583984375	1.135197021484375	0.091386474609375
11	0.3333339999999998	2.2294501953125	1.196736068725586	0.28166064453125	2.2207001953125	1.375620239257813	0.276998046875	2.22005908203125	1.518805908203125	0.280451171875	2.224703369140625	1.734094482421875	0.3145498046875	2.19718359375	1.696136413574219	0.329537353515625	2.079412353515625	1.645849548339844	0.394417724609375	2.053033935546875	1.370558349609375	0.4174404296875	1.999510009765625	1.155473114013672	0.3458642578125	2.0078486328125	1.059400054931641	0.33870849609375	2.073650146484375	0.9740862426757813	0.325815673828125	2.046812255859375	1.025849910736084	0.334255126953125	2.251837646484375	1.700606262207031	0.290039306640625	2.348185302734375	1.679453002929687	0.202227294921875	2.4098544921875	1.405291381835938	0.17084375	2.34484765625	1.199471145629883	0.075743896484375	2.26384765625	1.136104339599609	0.091999267578125
12	0.3666670000000005	2.2295234375	1.19673095703125	0.281671142578125	2.220682373046875	1.375610717773438	0.277009521484375	2.219967041015625	1.518796020507812	0.28046484375	2.2244951171875	1.73408642578125	0.314567138671875	2.1969921875	1.696114013671875	0.329549560546875	2.079236328125	1.645765625	0.394409912109375	2.05299560546875	1.370460601806641	0.417424560546875	1.999593994140625	1.155348922729492	0.345836181640625	2.007983154296875	1.0592802734375	0.338680908203125	2.07383056640625	0.9740004692077636	0.32579736328125	2.046964721679688	1.025750213623047	0.33423291015625	2.251650390625	1.700612548828125	0.290060546875	2.3480234375	1.679510009765625	0.20226416015625	2.409838623046875	1.405380615234375	0.17088671875	2.344953125	1.199528350830078	0.075773193359375	2.263983154296875	1.136119705200195	0.09201416015625
13	0.4000000000000004	2.229730712890625	1.197491714477539	0.2820826416015625	2.220744873046875	1.376367340087891	0.2775357666015625	2.219975341796875	1.519551513671875	0.2810279541015625	2.224669677734375	1.734837646484375	0.3151361083984375	2.19731884765625	1.696845825195312	0.3303463134765625	2.080154541015625	1.646414672851563	0.3962061767578125	2.05427490234375	1.371089447021484	0.4193890380859375	2.000387451171875	1.155959686279297	0.3482200927734375	2.008771362304687	1.059897064208984	0.3409771728515625	2.074555908203125	0.9746577262878418	0.3275164794921875	2.04773388671875	1.026391616821289	0.3361949462890625	2.25163330078125	1.701384765625	0.2903900146484375	2.3472607421875	1.680357543945312	0.2017637939453125	2.40896435546875	1.406271057128906	0.1697957763671875	2.343384033203125	1.200401275634766	0.0751983642578125	2.262592529296875	1.136942108154297	0.0921185302734375
14	0.4333340000000003	2.2292578125	1.196571716308594	0.2835601806640625	2.2195517578125	1.375178680419922	0.2762913818359375	2.2181796875	1.518279602050781	0.2778807373046875	2.224798828125	1.733568664550781	0.3105260009765625	2.19673583984375	1.696044067382813	0.3254715576171875	2.080052734375	1.649267944335937	0.3945584716796875	2.0542978515625	1.374153625488281	0.4177781982421875	1.997571533203125	1.16114567565918	0.3431165771484375	2.011659423828125	1.065702041625977	0.3484210205078125	2.071246337890625	0.9770502738952637	0.3298116455078125	2.0507919921875	1.033937183380127	0.3365155029296875	2.25180126953125	1.699646850585937	0.2865506591796875	2.35279052734375	1.676514343261719	0.2048197021484375	2.405255126953125	1.402019470214844	0.1632593994140625	2.33824609375	1.204525909423828	0.0534837646484375	2.265681396484375	1.137400924682617	0.0859210205078125
15	0.4666670000000002	2.231187744140625	1.196620376586914	0.2821409912109375	2.22094091796875	1.375113159179687	0.2754149169921875	2.2190859375	1.51812158203125	0.2772593994140625	2.22530712890625	1.733002685546875	0.3117642822265625	2.19742724609375	1.695296752929687	0.3264989013671875	2.080507080078125	1.64815185546875	0.3947550048828125	2.05319287109375	1.373156280517578	0.4155242919921875	1.99537841796875	1.159530883789063	0.3439517822265625	2.0081279296875	1.063824615478516	0.3422510986328125	2.06919677734375	0.9745339889526368	0.3359241943359375	2.046628051757812	1.030842891693115	0.3370765380859375	2.252266357421875	1.699384643554688	0.2873760986328125	2.352576171875	1.67891748046875	0.2042342529296875	2.406760498046875	1.40409732055664	0.1685765380859375	2.34406494140625	1.200445358276367	0.0682049560546875	2.264515380859375	1.137008209228516	0.0896168212890625
16	0.5	2.231091064453125	1.19665771484375	0.2821021728515625	2.220837890625	1.375153503417969	0.2754659423828125	2.218984375	1.5181611328125	0.2773768310546875	2.225236572265625	1.733026672363281	0.3119730224609375	2.197369873046875	1.695314025878906	0.3267159423828125	2.08051220703125	1.648138244628906	0.3950567626953125	2.053217041015625	1.373133117675781	0.4157266845703125	1.995337890625	1.159539916992188	0.3441104736328125	2.008086059570313	1.063834419250488	0.3423551025390625	2.0691494140625	0.9745467758178711	0.3359322509765625	2.04658154296875	1.030855113983154	0.3371304931640625	2.252173583984375	1.699419738769531	0.2875452880859375	2.35240771484375	1.678990173339844	0.2043028564453125	2.406560302734375	1.404186279296875	0.1684720458984375	2.34377392578125	1.200579452514648	0.0680657958984375	2.264243896484375	1.13713249206543	0.0895208740234375
17	0.533334	2.2315146484375	1.197053604125977	0.281445068359375	2.22137353515625	1.375550170898437	0.274657470703125	2.219643310546875	1.518561279296875	0.276418212890625	2.226228515625	1.733459716796875	0.3107470703125	2.198400146484375	1.695785888671875	0.325660400390625	2.081822021484375	1.648780090332031	0.39459423828125	2.05440087890625	1.373819976806641	0.41569287109375	1.99601708984375	1.160196334838867	0.344578125	2.008677856445312	1.064478385925293	0.3428662109375	2.06963623046875	0.9751326408386231	0.33625634765625	2.04711865234375	1.03146025466919	0.337496826171875	2.25302490234375	1.69980419921875	0.286231689453125	2.35285498046875	1.679201965332031	0.202547607421875	2.406617431640625	1.404315063476562	0.166765380859375	2.343198486328125	1.200651275634766	0.06687304687499999	2.263717529296875	1.137292526245117	0.08876708984374999
18	0.5666669999999998	2.23302490234375	1.197618759155273	0.2819913330078125	2.22365576171875	1.376260833740234	0.2758199462890625	2.2219990234375	1.519338989257812	0.2774561767578125	2.2267978515625	1.734221557617188	0.3127904052734375	2.199330078125	1.696218505859375	0.3276099853515625	2.08290576171875	1.64930517578125	0.3969993896484375	2.055242431640625	1.374294219970703	0.4187557373046875	1.99572998046875	1.161463790893555	0.3458763427734375	2.00796630859375	1.065994567871094	0.3375408935546875	2.070328857421875	0.9773189544677734	0.3382095947265625	2.044643432617188	1.03149341583252	0.3346282958984375	2.253832275390625	1.700902221679688	0.2880330810546875	2.351435546875	1.679968383789062	0.2017508544921875	2.407377685546875	1.405517547607422	0.1649693603515625	2.344598388671875	1.199532989501953	0.06926818847656251	2.263936767578125	1.136187469482422	0.0866375732421875
19	0.6000000000000005	2.23304345703125	1.19758642578125	0.282075927734375	2.22366796875	1.376232086181641	0.275882568359375	2.2220126953125	1.519313903808594	0.277515625	2.2268115234375	1.734195861816406	0.312889404296875	2.19933349609375	1.696191345214844	0.32768994140625	2.08286083984375	1.649272338867187	0.39700244140625	2.055149169921875	1.374251770019531	0.418666259765625	1.995649536132813	1.161445205688477	0.3456875	2.0078681640625	1.065970283508301	0.3373623046875	2.070134033203125	0.9772238311767578	0.338076904296875	2.044611938476562	1.031491050720215	0.334639892578125	2.25385546875	1.700877624511719	0.28813818359375	2.35146923828125	1.679981689453125	0.20185302734375	2.407373046875	1.405560882568359	0.164735107421875	2.344468017578125	1.199731918334961	0.068767333984375	2.2637958984375	1.136377258300781	0.08607080078125
20	0.6333340000000005	2.23317041015625	1.197717330932617	0.2824537353515625	2.22356494140625	1.376398193359375	0.2763338623046875	2.221822509765625	1.519512817382813	0.2781358642578125	2.226737060546875	1.734390625	0.3138521728515625	2.1991943359375	1.696376953125	0.3285509033203125	2.082465576171875	1.6494189453125	0.3974791259765625	2.05439208984375	1.374305541992187	0.4183717041015625	1.994738403320313	1.161817733764648	0.3444110107421875	2.006742431640625	1.066323883056641	0.3357178955078125	2.066423095703125	0.9757833290100097	0.3357384033203125	2.044575805664063	1.032312492370606	0.3353099365234375	2.253803955078125	1.701079345703125	0.2890921630859375	2.351433837890625	1.680279541015625	0.2027518310546875	2.406503173828125	1.40594921875	0.1632545166015625	2.3419560546875	1.201500885009766	0.0653018798828125	2.2631416015625	1.137025955200195	0.0867010498046875
21	0.6666670000000003	2.234704833984375	1.198988723754883	0.2821712646484375	2.2248916015625	1.377729705810547	0.2765892333984375	2.221831787109375	1.520873901367187	0.2774415283203125	2.227940673828125	1.735675170898437	0.3138255615234375	2.20017822265625	1.697759155273437	0.3284110107421875	2.082650634765625	1.649151489257813	0.3948841552734375	2.055260986328125	1.373915344238281	0.4161676025390625	1.998487548828125	1.159246551513672	0.3461219482421875	2.003419677734375	1.062769973754883	0.3426185302734375	2.058626953125	0.9695075988769531	0.3471690673828125	2.024084716796875	1.023599658966065	0.3347899169921875	2.25483154296875	1.70227978515625	0.2889578857421875	2.35289697265625	1.678820922851562	0.2037396240234375	2.409203125	1.404214813232422	0.1674261474609375	2.34445703125	1.203466583251953	0.0620621337890625	2.2648125	1.141401153564453	0.0873160400390625
22	0.7000000000000002	2.235869384765625	1.197705444335937	0.2790062255859375	2.22623779296875	1.376693481445312	0.2747027587890625	2.2245478515625	1.519986389160156	0.2779923095703125	2.22902099609375	1.735419006347656	0.3122918701171875	2.20160546875	1.697375854492188	0.3273807373046875	2.085663330078125	1.647785278320312	0.3962188720703125	2.056656982421875	1.372358642578125	0.4169608154296875	1.998955688476562	1.157390258789063	0.3477254638671875	2.004310668945312	1.060927207946777	0.3421058349609375	2.0508623046875	0.962974925994873	0.3365189208984375	2.0501279296875	1.027615447998047	0.3377916259765625	2.25611669921875	1.701968383789062	0.2876099853515625	2.352942138671875	1.678517639160156	0.2007564697265625	2.40902294921875	1.403415740966797	0.1653817138671875	2.33986962890625	1.20124267578125	0.06506970214843751	2.261490478515625	1.136364440917969	0.0875438232421875
23	0.7333340000000002	2.237164306640625	1.19932600402832	0.2792462158203125	2.2275185546875	1.37828662109375	0.2747843017578125	2.22581298828125	1.521563049316406	0.2779859619140625	2.230208984375	1.736983520507812	0.3121959228515625	2.202740966796875	1.698956665039062	0.3272100830078125	2.086556640625	1.649425903320312	0.3956431884765625	2.057343505859375	1.37404541015625	0.4162349853515625	1.999717529296875	1.159224502563477	0.3465797119140625	2.005007690429688	1.0627939453125	0.3405660400390625	2.046662109375	0.9626673316955566	0.3351343994140625	2.0506240234375	1.029386028289795	0.3359808349609375	2.257376220703125	1.703521179199219	0.2876212158203125	2.354439208984375	1.680008178710938	0.2010760498046875	2.410489501953125	1.404900726318359	0.1659844970703125	2.3415107421875	1.202768890380859	0.06553918457031251	2.26314892578125	1.137898773193359	0.0880350341796875
24	0.766667	2.237712158203125	1.198528518676758	0.279355224609375	2.227904296875	1.377366851806641	0.2750517578125	2.226170166015625	1.520546752929687	0.278367919921875	2.230754150390625	1.735807250976563	0.3126513671875	2.203462890625	1.697780395507813	0.32788037109375	2.088039794921875	1.648244018554688	0.39739306640625	2.0593251953125	1.373008514404297	0.418179443359375	2.000811279296875	1.15882112121582	0.347826171875	2.00642138671875	1.062597717285156	0.3400576171875	2.02019677734375	0.9550622863769531	0.335486083984375	2.050572998046875	1.029314483642578	0.336120361328125	2.257697998046875	1.702397583007813	0.287825927734375	2.35402685546875	1.679151000976562	0.200523681640625	2.41050390625	1.404422088623047	0.164649169921875	2.341654296875	1.202125198364258	0.064811767578125	2.26293408203125	1.137366088867187	0.08602490234375
25	0.7999999999999998	2.237721923828125	1.198742462158203	0.2787664794921875	2.228030517578125	1.377585357666016	0.2745118408203125	2.2264365234375	1.520765075683594	0.2777999267578125	2.231485595703125	1.73603759765625	0.3119193115234375	2.204300048828125	1.698040893554687	0.3274085693359375	2.0894580078125	1.648661254882812	0.3979815673828125	2.060668212890625	1.373478790283203	0.4192957763671875	2.001334716796875	1.159278961181641	0.3496839599609375	2.006612182617188	1.063014602661133	0.3422161865234375	2.010038330078125	0.9546010208129883	0.3392359619140625	2.05024560546875	1.029468334197998	0.3380679931640625	2.25818505859375	1.70259375	0.2868780517578125	2.353753662109375	1.679219177246094	0.1987816162109375	2.409810546875	1.404427978515625	0.1627633056640625	2.340122802734375	1.202002136230469	0.06378137207031249	2.26165673828125	1.137247009277344	0.0859193115234375
26	0.8333339999999998	2.23839404296875	1.198239028930664	0.2798856201171875	2.228504150390625	1.377073638916016	0.2757940673828125	2.22670166015625	1.52024560546875	0.2792650146484375	2.23122607421875	1.735476806640625	0.3137083740234375	2.203965576171875	1.697427490234375	0.3289329833984375	2.08863623046875	1.647823120117188	0.3985450439453125	2.060006591796875	1.372582489013672	0.4192940673828125	2.001470947265625	1.158402313232422	0.3489552001953125	2.006935668945312	1.062154067993164	0.3414219970703125	2.010651489257813	0.9537537307739258	0.3383336181640625	2.05064990234375	1.02867423248291	0.3375853271484375	2.25816064453125	1.702098266601562	0.2888326416015625	2.35442822265625	1.678948364257812	0.2014417724609375	2.41104296875	1.404265777587891	0.1654827880859375	2.34231396484375	1.201913681030274	0.0656871337890625	2.2637783203125	1.137035583496094	0.0872059326171875
27	0.8666670000000005	2.236744873046875	1.197403778076172	0.279104248046875	2.226095947265625	1.375990600585937	0.274578857421875	2.22409521484375	1.519006591796875	0.277994384765625	2.22957958984375	1.733979736328125	0.312421142578125	2.202463623046875	1.696029296875	0.3279755859375	2.08732958984375	1.64816162109375	0.39879736328125	2.059476318359375	1.373223175048828	0.420579345703125	1.999880859375	1.159588104248047	0.35030517578125	2.01360791015625	1.064536964416504	0.3399609375	2.012967895507813	0.9569538078308105	0.35315283203125	2.060292236328125	1.044092811584473	0.335183349609375	2.2560732421875	1.70058447265625	0.287203857421875	2.35188720703125	1.678825805664062	0.1991748046875	2.408342041015625	1.404335235595703	0.163902099609375	2.340319091796875	1.200362396240234	0.067584228515625	2.260716064453125	1.136568817138672	0.08784375
28	0.9000000000000004	2.2381015625	1.198601257324219	0.2768533935546875	2.22729052734375	1.377164184570312	0.2721864013671875	2.22571337890625	1.520163208007812	0.2761422119140625	2.23120556640625	1.735109375	0.3106551513671875	2.2041689453125	1.697138671875	0.3262879638671875	2.0893759765625	1.649322082519531	0.3976788330078125	2.061625244140625	1.374456268310547	0.4202850341796875	2.002284423828125	1.161541595458984	0.3476920166015625	2.014918579101562	1.06642081451416	0.3366702880859375	2.031630615234375	0.9606968193054199	0.3537095947265625	2.052863037109375	1.047904586791992	0.3328797607421875	2.2576240234375	1.701743286132813	0.2853258056640625	2.35354638671875	1.680552124023437	0.1972879638671875	2.41393896484375	1.406903137207031	0.1621312255859375	2.344458984375	1.200943710327149	0.0712691650390625	2.26348046875	1.137524993896484	0.0866307373046875
29	0.9333340000000003	2.2383662109375	1.199078186035156	0.276854248046875	2.227547607421875	1.377569702148437	0.27229150390625	2.22605419921875	1.52050537109375	0.27643994140625	2.231786865234375	1.735314270019531	0.311203369140625	2.204703125	1.697373779296875	0.32676513671875	2.089839599609375	1.649692321777344	0.398013916015625	2.06160205078125	1.374983642578125	0.420533935546875	2.00201953125	1.16221549987793	0.348015380859375	2.014568725585938	1.06712621307373	0.33697216796875	2.03121142578125	0.9614311981201172	0.35397607421875	2.05232275390625	1.048443824768066	0.332996826171875	2.25817041015625	1.701959838867187	0.285863037109375	2.354080322265625	1.680731628417969	0.1979013671875	2.4140263671875	1.4071181640625	0.162635009765625	2.34430859375	1.201426742553711	0.071598876953125	2.26321435546875	1.138177978515625	0.086761474609375
30	0.9666670000000002	2.23758203125	1.198403533935547	0.277740478515625	2.227363037109375	1.377158966064453	0.2729609375	2.22559375	1.520306274414063	0.276006103515625	2.23178857421875	1.735269165039063	0.31151171875	2.20474365234375	1.697251342773437	0.327155029296875	2.0898203125	1.650630737304688	0.399380126953125	2.062489990234375	1.375875671386719	0.42644921875	2.000335571289062	1.165293548583984	0.3489072265625	2.020657348632812	1.0708369140625	0.345628662109375	2.0609609375	0.9701637649536132	0.342664306640625	2.037401489257813	1.052611076354981	0.31227197265625	2.257993896484375	1.701933837890625	0.2858369140625	2.353114013671875	1.681055541992188	0.19668359375	2.41316259765625	1.406977508544922	0.162254150390625	2.34264892578125	1.200985015869141	0.071716796875	2.262183837890625	1.136897338867187	0.08762207031249999
31	1	2.236806640625	1.195966430664062	0.2799642333984375	2.22693505859375	1.374500915527344	0.2743817138671875	2.22521142578125	1.517494506835937	0.2763345947265625	2.230951171875	1.7324345703125	0.3104093017578125	2.204289794921875	1.694450561523438	0.3265965576171875	2.0901142578125	1.64869287109375	0.4002012939453125	2.06454833984375	1.374256591796875	0.4287510986328125	2.0010830078125	1.163903778076172	0.3525050048828125	2.0168515625	1.068909065246582	0.3453963623046875	2.060405517578125	0.9697166137695312	0.3434727783203125	2.03639697265625	1.049422508239746	0.3175423583984375	2.256944091796875	1.699088500976563	0.2846480712890625	2.3514033203125	1.679366577148437	0.1947681884765625	2.41104833984375	1.405397216796875	0.1616019287109375	2.339740478515625	1.199179733276367	0.0729610595703125	2.2597216796875	1.13510807800293	0.09029357910156249
32	1.033334	2.23664501953125	1.195684524536133	0.279072509765625	2.226803955078125	1.374399505615234	0.27438037109375	2.2255625	1.517500183105469	0.27747119140625	2.23136083984375	1.732630249023438	0.311524658203125	2.20453759765625	1.694651672363281	0.327584228515625	2.0886298828125	1.650074829101563	0.399423583984375	2.062439453125	1.375125549316406	0.4245654296875	2.000062255859375	1.162307922363281	0.35385595703125	2.016321655273437	1.067163879394531	0.3491279296875	2.0583583984375	0.9672051963806152	0.34810986328125	2.034808715820312	1.04784790802002	0.319154541015625	2.2574873046875	1.699215087890625	0.285907470703125	2.351998779296875	1.6790048828125	0.196025634765625	2.410865234375	1.404810607910156	0.161308837890625	2.339713134765625	1.198949630737305	0.071191650390625	2.26018408203125	1.134659439086914	0.09040039062499999
33	1.066667	2.23712841796875	1.19567170715332	0.2792861328125	2.227152099609375	1.374506500244141	0.274388671875	2.22573779296875	1.517715576171875	0.277291748046875	2.231207763671875	1.733061889648438	0.311064697265625	2.20443701171875	1.69503369140625	0.3272060546875	2.088739990234375	1.650270141601562	0.399479736328125	2.063471435546875	1.375076568603516	0.42515380859375	2.001220458984375	1.162130447387695	0.354153076171875	2.01747119140625	1.066992660522461	0.34801611328125	2.057586669921875	0.9662160682678222	0.34453564453125	2.035745849609375	1.048117542266846	0.31753125	2.257392333984375	1.699629028320313	0.285458740234375	2.3519150390625	1.679321044921875	0.19546728515625	2.41120849609375	1.404952697753906	0.161151123046875	2.3406279296875	1.198449890136719	0.07159814453125	2.26147119140625	1.133495559692383	0.09052685546875
34	1.100000000000001	2.23986376953125	1.196986663818359	0.2794691162109375	2.22874462890625	1.375692840576172	0.2738922119140625	2.226588623046875	1.518863525390625	0.2765992431640625	2.233010986328125	1.734052978515625	0.3108773193359375	2.20623828125	1.696079956054688	0.3271102294921875	2.091314697265625	1.650565795898438	0.4000802001953125	2.0656669921875	1.375537780761719	0.4264537353515625	2.00451171875	1.162326370239258	0.3554725341796875	2.020922485351563	1.067044395446777	0.3546427001953125	2.00986572265625	0.960511287689209	0.3373131103515625	2.03826318359375	1.048655414581299	0.3201068115234375	2.258893798828125	1.700608520507813	0.2850028076171875	2.352742919921875	1.68012744140625	0.1943924560546875	2.412624755859375	1.406019866943359	0.1595523681640625	2.34132177734375	1.199732055664062	0.07021887207031249	2.262212646484375	1.134516937255859	0.0882991943359375
35	1.133334000000001	2.241314208984375	1.196274108886719	0.280078125	2.2301025390625	1.375067291259766	0.274133056640625	2.227688720703125	1.518324096679688	0.27645263671875	2.233855224609375	1.7338173828125	0.30966015625	2.206964599609375	1.695903198242187	0.32592333984375	2.09134423828125	1.651232055664063	0.398476806640625	2.065219970703125	1.376132904052734	0.4253369140625	2.004210205078125	1.162644332885742	0.354618896484375	2.022341552734375	1.067635162353516	0.35260205078125	1.99103857421875	0.9676038589477539	0.32432763671875	2.042406860351563	1.048733947753906	0.322349853515625	2.25993017578125	1.700222412109375	0.284120849609375	2.35483154296875	1.679193725585937	0.19462646484375	2.41413525390625	1.404617858886719	0.1611767578125	2.34326123046875	1.198089447021484	0.0716953125	2.26487841796875	1.132008728027344	0.09014111328125
36	1.166667	2.241076171875	1.196334060668945	0.281026123046875	2.22969287109375	1.374981201171875	0.275537353515625	2.22720654296875	1.518113159179687	0.278108154296875	2.23353076171875	1.733429931640625	0.31123876953125	2.206841796875	1.6955283203125	0.32773681640625	2.09220361328125	1.65066943359375	0.401486572265625	2.06728076171875	1.375798980712891	0.429418212890625	2.006143310546875	1.162222595214844	0.359721923828125	2.0224267578125	1.067245964050293	0.35208984375	1.97473583984375	0.9777998695373535	0.31347705078125	2.042171875	1.048393589019775	0.3231572265625	2.2593671875	1.699881591796875	0.285475830078125	2.353416015625	1.678953491210938	0.1952236328125	2.412826171875	1.404674774169922	0.16151806640625	2.3422783203125	1.197756896972656	0.073203857421875	2.264340087890625	1.131560089111328	0.09260302734375001
37	1.2	2.23950244140625	1.195593551635742	0.282307861328125	2.22816015625	1.374351867675781	0.276687255859375	2.226173583984375	1.51757470703125	0.279609375	2.2314931640625	1.733182189941406	0.311914794921875	2.204711181640625	1.695247680664063	0.3282783203125	2.08994482421875	1.648310363769531	0.40069873046875	2.06483447265625	1.373469940185547	0.43042919921875	2.004277709960938	1.161020370483398	0.356427734375	2.01857470703125	1.065432395935059	0.360198974609375	1.99798486328125	1.010305038452148	0.2689970703125	2.055342529296875	1.047638679504395	0.3413671875	2.257736572265625	1.699581481933594	0.286575927734375	2.352840087890625	1.676458129882813	0.197856689453125	2.410447021484375	1.402195007324219	0.159700439453125	2.3358955078125	1.197696029663086	0.06868774414062501	2.26014892578125	1.130141342163086	0.0920361328125
38	1.233334	2.239236083984375	1.195507293701172	0.282471435546875	2.2282861328125	1.374487396240234	0.277078125	2.225964111328125	1.517867614746094	0.279423583984375	2.231598876953125	1.733804626464844	0.311027587890625	2.20499609375	1.695873229980469	0.32784130859375	2.090876708984375	1.648160827636719	0.401074951171875	2.067020751953125	1.372712951660156	0.42890283203125	2.006675537109375	1.158628723144531	0.35876220703125	2.017893310546875	1.062507301330566	0.35554345703125	1.98829638671875	1.006778778076172	0.26708984375	2.055711181640625	1.047206420898438	0.33924267578125	2.257580322265625	1.700097290039063	0.285458740234375	2.351986328125	1.676269592285156	0.195975830078125	2.41108740234375	1.401847320556641	0.159045654296875	2.3366796875	1.196340942382812	0.069548583984375	2.2600947265625	1.129043426513672	0.091345458984375
39	1.266667	2.239621337890625	1.195428497314453	0.28475146484375	2.228082275390625	1.374343322753906	0.278735595703125	2.2254716796875	1.51771484375	0.28089697265625	2.231440673828125	1.733680786132813	0.31216943359375	2.204611572265625	1.695851013183594	0.32884521484375	2.090995849609375	1.648838073730469	0.403291259765625	2.0675751953125	1.373356872558594	0.4310302734375	2.005155639648438	1.160444351196289	0.3591953125	2.015890625	1.064364471435547	0.3538974609375	1.996192993164063	1.020292545318604	0.2565615234375	2.05465673828125	1.048376419067383	0.341852783203125	2.257524169921875	1.699861877441406	0.286857177734375	2.3542470703125	1.67518505859375	0.200130126953125	2.4076708984375	1.400577728271484	0.156615234375	2.3316982421875	1.199248474121094	0.05930859375	2.2626552734375	1.129645706176758	0.094760009765625
40	1.3	2.24087060546875	1.194689804077149	0.2841759033203125	2.229670166015625	1.373333068847656	0.2774542236328125	2.22769677734375	1.516501831054688	0.2795616455078125	2.2318369140625	1.732187622070313	0.3107950439453125	2.205353515625	1.694191467285156	0.3274285888671875	2.0919443359375	1.646367431640625	0.4012572021484375	2.0682666015625	1.371537414550781	0.4310186767578125	2.005760009765625	1.159085571289062	0.3590230712890625	2.022076416015625	1.06381852722168	0.3568546142578125	1.9923701171875	1.010777168273926	0.2670013427734375	2.046617431640625	1.040771324157715	0.3258292236328125	2.258178466796875	1.69863818359375	0.2855364990234375	2.354169189453125	1.677137451171875	0.1974608154296875	2.41097900390625	1.402736846923828	0.1601102294921875	2.3368818359375	1.199526519775391	0.0661793212890625	2.26294189453125	1.131444076538086	0.09326428222656249
41	1.333334	2.2406962890625	1.19367138671875	0.28360693359375	2.22943408203125	1.372323760986328	0.276953857421875	2.22744970703125	1.515500610351562	0.279067138671875	2.23179541015625	1.731213256835938	0.310174072265625	2.20540380859375	1.693225830078125	0.326980712890625	2.092406005859375	1.645454711914062	0.401487060546875	2.068888916015625	1.370615814208984	0.4314443359375	2.005883666992188	1.158215194702148	0.3596884765625	2.0225146484375	1.063013946533203	0.3568671875	1.991200073242188	1.012473079681397	0.266115478515625	2.04699755859375	1.040654098510742	0.324413818359375	2.257987548828125	1.697646850585937	0.284777587890625	2.353492919921875	1.676043334960938	0.196189697265625	2.41004248046875	1.401550476074219	0.158996826171875	2.335466796875	1.198168411254883	0.06578515625	2.261724853515625	1.130092254638672	0.09344287109375
42	1.366667000000001	2.241648193359375	1.194163543701172	0.2837772216796875	2.23003564453125	1.372576782226562	0.2763721923828125	2.227908447265625	1.515611267089844	0.2777689208984375	2.2336005859375	1.730907470703125	0.3099368896484375	2.20714013671875	1.693013122558594	0.3266954345703125	2.094549560546875	1.646203979492188	0.4021351318359375	2.069807861328125	1.371338287353516	0.4278919677734375	2.008400268554687	1.156466278076172	0.3632486572265625	2.022960205078125	1.061366271972656	0.3547410888671875	1.98077734375	0.9972666015625	0.2782025146484375	2.047085327148438	1.042306571960449	0.3239661865234375	2.25942431640625	1.69737060546875	0.2842264404296875	2.35499365234375	1.676721618652344	0.1956846923828125	2.4109296875	1.402173950195313	0.1602464599609375	2.33595556640625	1.199157180786133	0.0671781005859375	2.26230908203125	1.130987335205078	0.0944490966796875
43	1.4	2.2411318359375	1.194758972167969	0.2832373046875	2.2303525390625	1.37336376953125	0.276504150390625	2.229138671875	1.516489807128906	0.2786259765625	2.233890625	1.732015808105469	0.310330078125	2.207527099609375	1.69402978515625	0.32712451171875	2.09438818359375	1.646338256835937	0.401352294921875	2.069284423828125	1.371610412597656	0.4299462890625	2.007631103515625	1.158130584716797	0.360571533203125	2.02200048828125	1.062639022827149	0.356703369140625	1.987912353515625	1.007961349487305	0.269471435546875	2.04861669921875	1.041701675415039	0.327326416015625	2.259926025390625	1.698503356933594	0.28474169921875	2.35389990234375	1.676568054199219	0.19469091796875	2.4117568359375	1.402323608398437	0.15858251953125	2.335545166015625	1.199048522949219	0.06671704101562501	2.2610927734375	1.131373870849609	0.093272705078125
44	1.433334	2.241195068359375	1.195549438476563	0.282948486328125	2.230052978515625	1.374071624755859	0.276671142578125	2.2271015625	1.517122924804688	0.2777255859375	2.23318212890625	1.732451538085938	0.309898681640625	2.20666748046875	1.694593627929688	0.326682373046875	2.09439599609375	1.647095703125	0.402221923828125	2.06915673828125	1.372322113037109	0.42905078125	2.008173950195312	1.157106826782227	0.364982421875	2.022973022460937	1.061912216186524	0.357836669921875	1.995813598632812	0.9944385528564453	0.277458251953125	2.046108032226563	1.042238716125488	0.320724365234375	2.258932861328125	1.698865356445312	0.28416064453125	2.3539228515625	1.676694213867187	0.19532470703125	2.41236669921875	1.402340240478516	0.162052001953125	2.33603125	1.199937545776367	0.068635009765625	2.261037109375	1.131839904785156	0.09224658203125
45	1.466667	2.24139697265625	1.195976196289062	0.282498291015625	2.2302138671875	1.374498474121094	0.276293212890625	2.2272431640625	1.517549072265625	0.277391845703125	2.23336279296875	1.732870239257812	0.30960791015625	2.20689111328125	1.695003845214844	0.326440673828125	2.0947958984375	1.647469055175781	0.40221826171875	2.06965771484375	1.372684631347656	0.429031494140625	2.008565063476563	1.1574765625	0.36504296875	2.023363159179687	1.062285926818848	0.357841796875	1.996017700195313	0.9948605918884277	0.27748583984375	2.046421997070313	1.042625427246094	0.32067724609375	2.259061279296875	1.699294799804687	0.283803955078125	2.35385693359375	1.677161560058594	0.1947509765625	2.412269287109375	1.402825347900391	0.161276123046875	2.335758056640625	1.200434783935547	0.06797607421875	2.26082861328125	1.132318069458008	0.09173876953125
46	1.5	2.24111083984375	1.195097076416016	0.28234423828125	2.229971435546875	1.373660827636719	0.276102294921875	2.226953369140625	1.516743530273438	0.277015869140625	2.233101806640625	1.732191772460937	0.308701171875	2.20671337890625	1.694344360351562	0.325738037109375	2.09476708984375	1.646931396484375	0.40187158203125	2.06980029296875	1.372098052978516	0.42898046875	2.008589477539063	1.156792770385742	0.365244140625	2.023913452148438	1.061602928161621	0.358894287109375	1.988353759765625	1.012258987426758	0.26913427734375	2.048992919921875	1.041917709350586	0.32461767578125	2.25871484375	1.698559936523437	0.282864501953125	2.3532734375	1.676147583007813	0.193586181640625	2.411673095703125	1.401619964599609	0.161142822265625	2.335392822265625	1.198528991699219	0.069051513671875	2.261343017578125	1.129878692626953	0.09410180664062499
47	1.533334	2.242222412109375	1.194611389160156	0.28247998046875	2.230738525390625	1.373249145507812	0.275891845703125	2.227439697265625	1.516413208007813	0.276627197265625	2.2329970703125	1.732036499023438	0.30813330078125	2.20652783203125	1.694141479492187	0.325024169921875	2.09399951171875	1.646651916503906	0.400411376953125	2.06906103515625	1.371652557373047	0.4275732421875	2.008223388671875	1.156377868652344	0.362870849609375	2.023635986328125	1.061096954345703	0.357256591796875	1.9876142578125	1.017621627807617	0.26461328125	2.0499072265625	1.041059158325195	0.325040771484375	2.258875	1.698398193359375	0.282512939453125	2.354325927734375	1.675871643066406	0.194099365234375	2.413399658203125	1.401139587402344	0.163156982421875	2.3388671875	1.197151031494141	0.071254638671875	2.264163818359375	1.128693542480469	0.09512548828125
48	1.566667	2.2427392578125	1.195634613037109	0.2839490966796875	2.231265625	1.374512969970703	0.2782593994140625	2.228729736328125	1.517837768554688	0.2808492431640625	2.23162646484375	1.734164489746094	0.3095201416015625	2.20501513671875	1.696226684570312	0.3262584228515625	2.08974755859375	1.648788330078125	0.3977576904296875	2.0685595703125	1.373570922851562	0.4289056396484375	2.0097626953125	1.160350921630859	0.3551673583984375	2.023135498046875	1.064493423461914	0.3565118408203125	1.98365185546875	0.9991218795776368	0.2792752685546875	2.048119140625	1.042844924926758	0.3242049560546875	2.258484375	1.700370178222656	0.2850267333984375	2.35459228515625	1.675567321777344	0.1977110595703125	2.41355615234375	1.400753051757813	0.1643724365234375	2.34116748046875	1.19654948425293	0.0705491943359375	2.265657470703125	1.128588531494141	0.0938221435546875
49	1.600000000000001	2.2426455078125	1.195369918823242	0.284804443359375	2.2310517578125	1.374164154052735	0.279232421875	2.22845166015625	1.517420776367187	0.2819853515625	2.23138916015625	1.733615600585938	0.31090673828125	2.20474609375	1.695685913085938	0.32754736328125	2.08946484375	1.648309448242188	0.39893701171875	2.06813427734375	1.373267517089844	0.43043212890625	2.009438232421875	1.159941375732422	0.3572509765625	2.023596435546875	1.064249420166016	0.35913525390625	1.979703369140625	1.010278602600098	0.27578076171875	2.049167236328125	1.043442222595215	0.3249052734375	2.258262451171875	1.699854370117188	0.2864287109375	2.35420751953125	1.675229736328125	0.19897314453125	2.41259423828125	1.400647644042969	0.16382470703125	2.339436279296875	1.197346771240234	0.068907958984375	2.26398046875	1.129285919189453	0.09185498046875
50	1.633334000000001	2.23969580078125	1.194076385498047	0.282588623046875	2.2282119140625	1.372951110839844	0.276572509765625	2.225638671875	1.516288208007813	0.278746826171875	2.230411376953125	1.732514892578125	0.30798681640625	2.203741943359375	1.694714599609375	0.324947509765625	2.0891728515625	1.648188232421875	0.39816064453125	2.06892529296875	1.372977752685547	0.430091552734375	2.009612915039062	1.159262100219727	0.3581923828125	2.022495849609375	1.063324645996094	0.35783447265625	1.988173583984375	0.9934761581420899	0.282058349609375	2.047596923828125	1.041209930419922	0.32760302734375	2.2567275390625	1.698602905273437	0.28306689453125	2.352340087890625	1.674208862304687	0.195086181640625	2.411237548828125	1.399398559570312	0.1614970703125	2.34116259765625	1.193406158447266	0.06982690429687501	2.26424853515625	1.127088989257812	0.0932626953125
51	1.666667	2.24012548828125	1.193616821289063	0.28315234375	2.2285634765625	1.372497894287109	0.2771044921875	2.22592529296875	1.515844116210938	0.279262939453125	2.2306865234375	1.732082763671875	0.30852978515625	2.20401953125	1.694276000976563	0.325490234375	2.089431640625	1.64774462890625	0.398689697265625	2.06911279296875	1.372499877929688	0.4304482421875	2.00969189453125	1.158890396118164	0.358271484375	2.0228828125	1.062991256713867	0.35740234375	1.981855346679688	1.005997638702393	0.27452294921875	2.048410888671875	1.041615608215332	0.32638134765625	2.25700439453125	1.698173095703125	0.2836015625	2.352384765625	1.673785400390625	0.19535400390625	2.41064990234375	1.398937469482422	0.160817138671875	2.33957958984375	1.193483673095703	0.06866308593750001	2.2627783203125	1.127132781982422	0.092404296875
52	1.7	2.2387021484375	1.19318293762207	0.2852884521484375	2.2270556640625	1.372089752197266	0.2786260986328125	2.223701171875	1.515476379394531	0.2795643310546875	2.22902001953125	1.731637390136719	0.3097730712890625	2.202208984375	1.693822570800781	0.3265296630859375	2.08819384765625	1.646991760253906	0.4005118408203125	2.06834521484375	1.37166748046875	0.4325919189453125	2.008108520507812	1.15904475402832	0.3579959716796875	2.021477783203125	1.063161575317383	0.3601412353515625	1.980879272460937	1.016772800445557	0.2706578369140625	2.057022705078125	1.046228210449219	0.3418560791015625	2.2552939453125	1.697750549316406	0.2847384033203125	2.3503828125	1.671405151367187	0.1966810302734375	2.407294921875	1.396320281982422	0.1611055908203125	2.3329404296875	1.196060882568359	0.0603333740234375	2.26212451171875	1.126964813232422	0.0932239990234375
53	1.733334	2.239793212890625	1.192766647338867	0.284349853515625	2.2283037109375	1.371869384765625	0.277517578125	2.2249619140625	1.51541064453125	0.278275390625	2.2300322265625	1.731859008789062	0.30815380859375	2.203144775390625	1.694017700195313	0.3248828125	2.088789794921875	1.647298828125	0.3987099609375	2.068885009765625	1.371784484863281	0.43168408203125	2.008906494140625	1.158642517089844	0.357583984375	2.022509765625	1.062694778442383	0.360024169921875	1.977397216796875	1.034732788085938	0.2650732421875	2.05855029296875	1.045873977661133	0.343157470703125	2.256459228515625	1.6979072265625	0.283263671875	2.352157470703125	1.671420166015625	0.19569775390625	2.40977099609375	1.395945556640625	0.161902099609375	2.33674609375	1.194560913085938	0.061810546875	2.26516845703125	1.12565869140625	0.09379931640625
54	1.766667	2.239905029296875	1.19417431640625	0.28361669921875	2.22849853515625	1.372960968017578	0.27694287109375	2.22528857421875	1.516241638183594	0.278089599609375	2.2298486328125	1.732168029785156	0.3089091796875	2.20284326171875	1.6943056640625	0.325128662109375	2.087453125	1.647992553710937	0.397067138671875	2.065687744140625	1.372835418701172	0.42748779296875	2.007167114257812	1.159202011108398	0.354990966796875	2.021433227539062	1.063599555969238	0.359405517578125	1.98942724609375	1.013013610839844	0.26881640625	2.057592529296875	1.046058700561523	0.34758837890625	2.2565400390625	1.698403625488281	0.284227294921875	2.352814208984375	1.673390625	0.197224609375	2.410938720703125	1.398145874023438	0.166930908203125	2.342968017578125	1.194226272583008	0.06946069335937501	2.26577685546875	1.128201080322266	0.092629150390625
55	1.8	2.2399169921875	1.192978317260742	0.284168212890625	2.228066162109375	1.371805084228516	0.2769072265625	2.22602685546875	1.51516845703125	0.279081787109375	2.2285263671875	1.731634155273437	0.30700830078125	2.20207470703125	1.693683959960937	0.32399267578125	2.089450927734375	1.647368286132812	0.400325439453125	2.06733740234375	1.371912048339844	0.4290361328125	2.00771240234375	1.158653656005859	0.3559541015625	2.020842529296875	1.062741806030273	0.356922119140625	1.993623779296875	1.00602331161499	0.2683564453125	2.056489013671875	1.044735992431641	0.3457529296875	2.25536474609375	1.697815185546875	0.282509765625	2.351810546875	1.676227416992187	0.194681640625	2.409923583984375	1.400709991455078	0.165513671875	2.344699462890625	1.19297004699707	0.07413281250000001	2.2673076171875	1.126382308959961	0.095163330078125
56	1.833334	2.2404052734375	1.19298356628418	0.284852783203125	2.228408203125	1.371809478759766	0.27762646484375	2.2262587890625	1.515176147460938	0.2798701171875	2.228616943359375	1.731648315429688	0.30783056640625	2.202131591796875	1.693685913085937	0.324741943359375	2.089324462890625	1.64741943359375	0.4008447265625	2.06721875	1.371982940673828	0.429862060546875	2.007998413085938	1.158397277832031	0.357378662109375	2.021250854492187	1.062497192382813	0.356513427734375	1.990849365234375	1.012854465484619	0.26478466796875	2.057401123046875	1.045348617553711	0.3434658203125	2.25553125	1.697839233398438	0.283397705078125	2.35227490234375	1.676283935546875	0.195880859375	2.41030859375	1.400736999511719	0.166720458984375	2.3453544921875	1.193039520263672	0.07502539062499999	2.266909423828125	1.126809295654297	0.093094482421875
57	1.866667000000001	2.24037255859375	1.192900833129883	0.284724365234375	2.228408203125	1.371724609375	0.27750439453125	2.22628662109375	1.515088195800781	0.279740478515625	2.22868408203125	1.731559509277344	0.30765966796875	2.202209228515625	1.693603393554687	0.32459765625	2.089454345703125	1.647365234375	0.400788330078125	2.067373046875	1.371941345214844	0.429873779296875	2.008113037109375	1.158333709716797	0.357506591796875	2.021441650390625	1.062446136474609	0.35671142578125	1.989735107421875	1.016353763580322	0.2635859375	2.05773583984375	1.045450584411621	0.343445068359375	2.255576171875	1.697744934082031	0.283212890625	2.352283935546875	1.676158142089844	0.195669189453125	2.41037255859375	1.400611145019531	0.166688720703125	2.34552685546875	1.192794036865234	0.07520385742187501	2.26724658203125	1.126452072143555	0.093560546875
58	1.9	2.24037255859375	1.192900833129883	0.284724365234375	2.228408203125	1.371724609375	0.27750439453125	2.22628662109375	1.515088195800781	0.279740478515625	2.22868408203125	1.731559509277344	0.30765966796875	2.202209228515625	1.693603393554687	0.32459765625	2.089454345703125	1.647365234375	0.400788330078125	2.067373046875	1.371941345214844	0.429873779296875	2.008113037109375	1.158333709716797	0.357506591796875	2.021441650390625	1.062446136474609	0.35671142578125	1.989735107421875	1.016353763580322	0.2635859375	2.05773583984375	1.045450584411621	0.343445068359375	2.255576171875	1.697744934082031	0.283212890625	2.352283935546875	1.676158142089844	0.195669189453125	2.41037255859375	1.400611145019531	0.166688720703125	2.34552685546875	1.192794036865234	0.07520385742187501	2.26724658203125	1.126452072143555	0.093560546875
59	1.933334	2.239715087890625	1.192454223632812	0.2837476806640625	2.227760498046875	1.371267517089844	0.2762569580078125	2.22568994140625	1.514635681152344	0.2782357177734375	2.228297607421875	1.731158203125	0.3057354736328125	2.201904541015625	1.693241455078125	0.3228878173828125	2.0895517578125	1.647177978515625	0.3997747802734375	2.067553466796875	1.371815307617188	0.4294962158203125	2.007844116210937	1.158089111328125	0.3578521728515625	2.021142211914063	1.06219645690918	0.3571644287109375	1.988918823242187	1.015938564300537	0.2642989501953125	2.057359130859375	1.04516584777832	0.3437337646484375	2.25504736328125	1.697290283203125	0.2812064208984375	2.351273681640625	1.675512268066406	0.1931810302734375	2.40912939453125	1.399894989013672	0.1644034423828125	2.343732666015625	1.191925064086914	0.0736610107421875	2.265534912109375	1.125639724731445	0.09256604003906251
60	1.966667	2.239875244140625	1.193813461303711	0.285714111328125	2.227727294921875	1.372605865478516	0.277521728515625	2.22526513671875	1.5159951171875	0.278665283203125	2.2301357421875	1.732290893554687	0.3078134765625	2.203122802734375	1.69455859375	0.32441650390625	2.089036865234375	1.650740234375	0.40008837890625	2.068069580078125	1.374757934570312	0.42469921875	2.009054321289062	1.15891194152832	0.358983642578125	2.020044189453125	1.062738647460937	0.356742919921875	1.991473876953125	1.018322219848633	0.261789794921875	2.057143310546875	1.045755752563477	0.343634033203125	2.256737548828125	1.698286499023438	0.283299560546875	2.3571328125	1.676384765625	0.200066162109375	2.40599951171875	1.400396759033203	0.160024658203125	2.337246337890625	1.200154663085937	0.055369384765625	2.269998046875	1.130104553222656	0.09330957031250001
61	2	2.24063037109375	1.193440521240234	0.2870775146484375	2.2285166015625	1.372197265625	0.2784093017578125	2.225952392578125	1.515574279785156	0.2792847900390625	2.230220947265625	1.731903564453125	0.3081361083984375	2.2029638671875	1.6941865234375	0.3243580322265625	2.087694091796875	1.650436645507813	0.3982310791015625	2.0664951171875	1.374511016845703	0.4230079345703125	2.008703979492187	1.15851530456543	0.3567701416015625	2.019821533203125	1.062357009887695	0.3549073486328125	1.992132446289063	1.020188930511475	0.2586868896484375	2.057160888671875	1.045399078369141	0.3424351806640625	2.25723779296875	1.697876220703125	0.2841214599609375	2.359009033203125	1.675880004882813	0.2026199951171875	2.4086923828125	1.399860168457031	0.1640006103515625	2.34184765625	1.199356475830078	0.0586580810546875	2.273844482421875	1.129410034179688	0.0954007568359375
62	2.033334	2.2382548828125	1.191835556030273	0.2831004638671875	2.22644140625	1.370756286621094	0.2757860107421875	2.22404052734375	1.514188232421875	0.2780030517578125	2.227743896484375	1.730536376953125	0.3075479736328125	2.200077880859375	1.692774536132812	0.3230260009765625	2.08300537109375	1.649690673828125	0.3945472412109375	2.06030859375	1.373220611572266	0.4124075927734375	2.005674682617188	1.156939971923828	0.3440723876953125	2.01594482421875	1.087618659973145	0.4109398193359375	2.012509765625	1.03301078414917	0.3170233154296875	2.06836669921875	1.052506866455078	0.3319508056640625	2.255315185546875	1.696542114257813	0.2840753173828125	2.35841943359375	1.675201904296875	0.2039881591796875	2.41080126953125	1.399299163818359	0.1671778564453125	2.3505380859375	1.195185363769531	0.0645885009765625	2.27776123046875	1.12648583984375	0.0939302978515625
63	2.066667	2.238108154296875	1.193427978515625	0.2835216064453125	2.22641357421875	1.372489593505859	0.2766165771484375	2.22402294921875	1.516010009765625	0.2791290283203125	2.22752783203125	1.732423828125	0.3092591552734375	2.19986767578125	1.69457373046875	0.3246331787109375	2.08130078125	1.649223876953125	0.3923800048828125	2.05641748046875	1.372789520263672	0.4106842041015625	2.005314208984375	1.153740447998047	0.3481656494140625	2.019168823242187	1.083449462890625	0.4134468994140625	2.00894482421875	1.033892200469971	0.3171715087890625	2.0669814453125	1.049059341430664	0.3322681884765625	2.2551591796875	1.698492309570312	0.2856983642578125	2.3567705078125	1.67668212890625	0.2037100830078125	2.412259765625	1.400850494384766	0.1696036376953125	2.34993603515625	1.195351608276367	0.07072473144531249	2.273338134765625	1.126928436279297	0.08922253417968749
64	2.100000000000001	2.238086669921875	1.193474960327148	0.283437744140625	2.22638037109375	1.372536071777344	0.2765244140625	2.223988037109375	1.516057067871094	0.279025146484375	2.2275146484375	1.732474060058594	0.309134521484375	2.1998671875	1.694624755859375	0.324534423828125	2.08135546875	1.649278686523437	0.392380615234375	2.05648779296875	1.372844360351563	0.410720458984375	2.005332275390625	1.153793212890625	0.34825	2.019238037109375	1.083503402709961	0.413521484375	2.008932861328125	1.033943302154541	0.317255859375	2.066982421875	1.049109939575195	0.332301513671875	2.255126953125	1.698540954589844	0.2855537109375	2.3566689453125	1.676724731445312	0.20347998046875	2.412122802734375	1.400889495849609	0.169339111328125	2.34970263671875	1.195390777587891	0.0705185546875	2.273115478515625	1.12697314453125	0.089083251953125
65	2.133334000000001	2.238858154296875	1.192425674438476	0.2825712890625	2.2274208984375	1.371502807617188	0.2760107421875	2.22418994140625	1.515008972167969	0.2775654296875	2.22675439453125	1.731462646484375	0.3073779296875	2.199176025390625	1.693534484863281	0.322694580078125	2.0816962890625	1.645105041503906	0.390179443359375	2.057044677734375	1.368722106933594	0.4092265625	2.004577514648437	1.151534271240234	0.341619873046875	2.0176552734375	1.090586868286133	0.4158310546875	2.008867065429687	1.040048694610596	0.31993408203125	2.06911962890625	1.049465881347656	0.335361328125	2.254608154296875	1.69760302734375	0.283984619140625	2.356498779296875	1.674742736816406	0.202648193359375	2.410180908203125	1.398565979003906	0.16862744140625	2.34668994140625	1.195487945556641	0.065619873046875	2.27289501953125	1.126716384887695	0.092344970703125
66	2.166667	2.238263671875	1.192117370605469	0.2834080810546875	2.2261064453125	1.371132568359375	0.2759346923828125	2.22368408203125	1.514660339355469	0.2783111572265625	2.226236083984375	1.731203002929687	0.3076644287109375	2.1987548828125	1.693282958984375	0.3231927490234375	2.08157421875	1.645640380859375	0.3917847900390625	2.05618408203125	1.369218627929687	0.4097459716796875	2.004150268554687	1.151816970825195	0.3423966064453125	2.019254150390625	1.091596069335937	0.4168306884765625	2.004943115234375	1.037397319793701	0.3236209716796875	2.06589306640625	1.049855407714844	0.3306248779296875	2.25400537109375	1.697310302734375	0.2842061767578125	2.354811279296875	1.674013427734375	0.2016260986328125	2.40974560546875	1.398013671875	0.1678907470703125	2.34642919921875	1.193137084960938	0.06833093261718751	2.270418212890625	1.124970855712891	0.0899569091796875
67	2.2	2.239308837890625	1.193895782470703	0.2834794921875	2.227225341796875	1.372935760498047	0.276497802734375	2.22481884765625	1.516455993652344	0.2793056640625	2.227263671875	1.732906311035156	0.30934130859375	2.1996962890625	1.694944213867188	0.324612060546875	2.08215771484375	1.647114868164063	0.39245751953125	2.056621826171875	1.370644226074219	0.409433837890625	2.0048896484375	1.153462951660156	0.34114794921875	2.019601684570313	1.093008979797363	0.4154716796875	2.005755737304688	1.039101737976074	0.32202294921875	2.066671630859375	1.051525146484375	0.329376220703125	2.255145751953125	1.699080383300781	0.285920166015625	2.356366943359375	1.676017578125	0.20378369140625	2.41141845703125	1.400111724853516	0.1694755859375	2.3485703125	1.195557403564453	0.06896069335937501	2.2724365234375	1.127340835571289	0.08998779296874999
68	2.233334	2.239332763671875	1.193818740844727	0.283748779296875	2.227235107421875	1.372889404296875	0.276600830078125	2.22489453125	1.516440673828125	0.279437744140625	2.22740478515625	1.732874633789062	0.309919921875	2.19978662109375	1.694888427734375	0.325072509765625	2.082152587890625	1.646926879882812	0.3927236328125	2.056596923828125	1.370365844726563	0.409158447265625	2.004889038085937	1.153306549072266	0.340298828125	2.01873193359375	1.092371711730957	0.414423095703125	2.00526611328125	1.039612361907959	0.32023974609375	2.0661982421875	1.050426803588867	0.32985205078125	2.255312744140625	1.699074096679687	0.28647119140625	2.356388916015625	1.676230224609375	0.204050048828125	2.410922607421875	1.400464111328125	0.167377685546875	2.346966796875	1.197002655029297	0.065238525390625	2.2717890625	1.12822021484375	0.087907470703125
69	2.266667	2.239273681640625	1.194652893066406	0.2843404541015625	2.227370849609375	1.373732604980469	0.2772340087890625	2.22518603515625	1.517280151367188	0.2801561279296875	2.22789453125	1.733671875	0.3108707275390625	2.200183837890625	1.695707763671875	0.3259039306640625	2.08227490234375	1.647839721679687	0.3931319580078125	2.056232666015625	1.371305847167969	0.4091029052734375	2.00437060546875	1.154462478637695	0.3397061767578125	2.017854248046875	1.093407821655273	0.4137940673828125	2.00456787109375	1.040787322998047	0.3195113525390625	2.06548828125	1.051534484863281	0.3291483154296875	2.25582421875	1.699859985351563	0.2874671630859375	2.35705810546875	1.676996826171875	0.2052518310546875	2.41123046875	1.40124365234375	0.1680189208984375	2.347031982421875	1.198210266113281	0.0651995849609375	2.27170751953125	1.129487640380859	0.0875462646484375
70	2.3	2.23938134765625	1.194602005004883	0.284325927734375	2.22745947265625	1.373586700439453	0.277111083984375	2.225345703125	1.517065612792969	0.279953857421875	2.2282509765625	1.733361511230469	0.3105537109375	2.20058740234375	1.695434692382813	0.325687255859375	2.082872314453125	1.647701171875	0.393197021484375	2.05645263671875	1.371327575683594	0.408916259765625	2.004005981445312	1.154850128173828	0.339207275390625	2.016935791015625	1.093845207214355	0.413371826171875	2.003275756835937	1.041815383911133	0.31887744140625	2.06330908203125	1.050483352661133	0.328451171875	2.25607373046875	1.699544250488281	0.287082763671875	2.3572138671875	1.676623779296875	0.204874267578125	2.41161181640625	1.400945007324219	0.168499755859375	2.3478857421875	1.197495819091797	0.06648193359375	2.27247607421875	1.128976364135742	0.088923095703125
71	2.333334	2.2394453125	1.194541305541992	0.2843681640625	2.2275390625	1.373532073974609	0.27711669921875	2.22542431640625	1.517015869140625	0.2799697265625	2.228284423828125	1.733308715820312	0.31065185546875	2.200577880859375	1.695379150390625	0.325705078125	2.082704345703125	1.647643798828125	0.39294775390625	2.05625146484375	1.371262573242187	0.40865673828125	2.004005249023438	1.154713958740234	0.338990234375	2.0164375	1.094048736572266	0.41352197265625	2.003394287109375	1.041612392425537	0.319160888671875	2.0635234375	1.050291397094727	0.329572021484375	2.256160888671875	1.699494506835938	0.287236328125	2.357410888671875	1.67660009765625	0.205148193359375	2.411587158203125	1.400931121826172	0.16829248046875	2.347611083984375	1.197829605102539	0.065719482421875	2.272071044921875	1.129366714477539	0.0879111328125
72	2.366667000000001	2.239392333984375	1.193701263427734	0.284180419921875	2.22780224609375	1.372690887451172	0.277139404296875	2.2260791015625	1.516150024414062	0.28027294921875	2.22975830078125	1.732304443359375	0.31157470703125	2.202004638671875	1.694424072265625	0.326637939453125	2.08433935546875	1.646844604492188	0.394302734375	2.057260986328125	1.370534210205078	0.409349853515625	2.004130126953125	1.154352661132813	0.3393447265625	2.0166025390625	1.093385581970215	0.413601806640625	2.003050415039063	1.041008583068848	0.31930029296875	2.06311474609375	1.049607818603516	0.32948046875	2.25741796875	1.698478149414063	0.28793896484375	2.35797412109375	1.675414916992187	0.20508447265625	2.41016015625	1.399636169433594	0.1665810546875	2.34397607421875	1.197589492797852	0.06341943359375	2.2689775390625	1.129057312011719	0.087100830078125
73	2.4	2.2404521484375	1.195977767944336	0.2846484375	2.22925390625	1.374864074707031	0.27838330078125	2.22636669921875	1.5182001953125	0.2803203125	2.23089013671875	1.734003540039063	0.31258935546875	2.202968505859375	1.696205932617187	0.3274072265625	2.08563916015625	1.648150207519531	0.395052490234375	2.0587490234375	1.372023773193359	0.40930615234375	2.00719775390625	1.15462744140625	0.342640625	2.019591552734375	1.081547943115234	0.40489892578125	1.999056396484375	1.034719230651856	0.309062744140625	2.0585517578125	1.041282447814941	0.33198828125	2.2584326171875	1.70019775390625	0.28887841796875	2.360770263671875	1.675465759277344	0.20892138671875	2.40561767578125	1.399653869628906	0.163797607421875	2.3339111328125	1.204344482421875	0.0521708984375	2.264439697265625	1.136640045166016	0.090290283203125
74	2.433334	2.241521240234375	1.195426605224609	0.284840087890625	2.2300732421875	1.374059600830078	0.27854150390625	2.22740869140625	1.517201782226563	0.281113037109375	2.229863525390625	1.732823120117188	0.3128798828125	2.202322021484375	1.694845581054687	0.327734375	2.08548583984375	1.64649365234375	0.395620361328125	2.0590986328125	1.370767456054688	0.411375244140625	2.00624267578125	1.156214981079102	0.337933349609375	2.018908813476563	1.084440788269043	0.401445068359375	2.000924438476563	1.037044593811035	0.305537109375	2.060535888671875	1.043463195800781	0.33474267578125	2.257709228515625	1.69927197265625	0.28929833984375	2.358728271484375	1.676803466796875	0.20730908203125	2.40999951171875	1.401495513916016	0.168758544921875	2.345330322265625	1.199298034667969	0.06611474609375	2.268939453125	1.133031921386719	0.09077197265625001
75	2.466667	2.241057373046875	1.195334503173828	0.2852239990234375	2.22917138671875	1.3743427734375	0.2789317626953125	2.22602880859375	1.517799865722656	0.2813414306640625	2.229459716796875	1.733856323242188	0.3134239501953125	2.2014658203125	1.695948486328125	0.3279742431640625	2.0838740234375	1.648896240234375	0.3961507568359375	2.057356689453125	1.372419616699219	0.4093121337890625	2.005808715820312	1.155806335449219	0.3394144287109375	2.018559448242188	1.082496475219727	0.4014693603515625	2.0011806640625	1.035673805236816	0.3048948974609375	2.06052001953125	1.04321639251709	0.3327952880859375	2.2574169921875	1.700082763671875	0.2900582275390625	2.360853515625	1.674673034667969	0.2115374755859375	2.40779541015625	1.399120788574219	0.1653177490234375	2.338429443359375	1.202841796875	0.0534483642578125	2.2700361328125	1.133505859375	0.0908433837890625
76	2.5	2.24201171875	1.194854705810547	0.28431884765625	2.23075634765625	1.373876800537109	0.27857080078125	2.227864013671875	1.51730029296875	0.281138671875	2.23108544921875	1.7333720703125	0.312764404296875	2.20302587890625	1.695500366210938	0.327239990234375	2.08452197265625	1.6475341796875	0.393084228515625	2.057628173828125	1.371299163818359	0.40882958984375	2.007241577148438	1.153962860107422	0.340543212890625	2.01906884765625	1.082084075927734	0.40439111328125	2.001983032226562	1.034122444152832	0.308355224609375	2.060868896484375	1.041819732666016	0.33133837890625	2.259167724609375	1.699561279296875	0.2896298828125	2.3629658203125	1.675209594726562	0.21130712890625	2.413243408203125	1.399486145019531	0.170353271484375	2.3474169921875	1.200504150390625	0.06128076171875	2.274238525390625	1.133136657714844	0.092657958984375
77	2.533334	2.241974853515625	1.195519775390625	0.2837890625	2.231687255859375	1.374618713378906	0.278083740234375	2.228785400390625	1.518068603515625	0.279799560546875	2.233765625	1.733748779296875	0.3139150390625	2.20548193359375	1.695918334960937	0.328074951171875	2.08740576171875	1.645950805664063	0.39322607421875	2.05913916015625	1.370147399902344	0.413845703125	2.006265014648438	1.156177886962891	0.33723828125	2.018965454101563	1.082117813110351	0.398382568359375	2.0009404296875	1.034509716033936	0.302330322265625	2.06081591796875	1.042835987091064	0.3345888671875	2.261496337890625	1.699997314453125	0.290265625	2.364453857421875	1.673036010742188	0.2116669921875	2.41073486328125	1.397303405761719	0.16613134765625	2.3344990234375	1.202199691772461	0.056782470703125	2.26814990234375	1.135398696899414	0.101677001953125
78	2.566667	2.241231689453125	1.195697082519531	0.28514306640625	2.2305146484375	1.374649810791016	0.280347412109375	2.228482177734375	1.51795361328125	0.28426025390625	2.23208740234375	1.733926391601563	0.315421630859375	2.20414453125	1.696127197265625	0.330187744140625	2.084616455078125	1.649590454101562	0.39497021484375	2.059374267578125	1.373287933349609	0.408555419921875	2.01066015625	1.15587712097168	0.33987255859375	2.01723291015625	1.080653785705566	0.40043359375	2.001656860351563	1.035079475402832	0.30307666015625	2.059910400390625	1.041965911865234	0.328216552734375	2.259939453125	1.7000791015625	0.292140625	2.362044189453125	1.674306518554687	0.21222509765625	2.40853125	1.399241638183594	0.1643662109375	2.33541064453125	1.201001525878906	0.0590234375	2.26771142578125	1.135048110961914	0.1029462890625
79	2.600000000000001	2.24119970703125	1.194967895507812	0.2858121337890625	2.2303388671875	1.373912109375	0.2801312255859375	2.227835693359375	1.517254638671875	0.2829627685546875	2.232164306640625	1.733213500976563	0.3143504638671875	2.20407080078125	1.69549169921875	0.3290526123046875	2.08577978515625	1.649318237304688	0.3963631591796875	2.0597783203125	1.372942291259766	0.4076527099609375	2.010719604492187	1.155356201171875	0.3396588134765625	2.01626953125	1.086471786499023	0.4074544677734375	2.002091552734375	1.035208297729492	0.3127313232421875	2.059324462890625	1.042486572265625	0.3290653076171875	2.25992578125	1.699287475585938	0.2910601806640625	2.36262939453125	1.672605224609375	0.2121856689453125	2.4085283203125	1.397242614746094	0.1652366943359375	2.334727783203125	1.199959381103516	0.0585042724609375	2.267196533203125	1.132608978271484	0.1005614013671875
80	2.633334000000001	2.242505859375	1.195337203979492	0.2849610595703125	2.231370361328125	1.374472045898437	0.2798704833984375	2.227748291015625	1.517953491210938	0.2820506591796875	2.2329287109375	1.733854858398437	0.3152547607421875	2.204755126953125	1.69606103515625	0.3297921142578125	2.08645849609375	1.649078735351563	0.3968563232421875	2.0619541015625	1.372360656738281	0.4101556396484375	2.012064453125	1.154945404052734	0.3413795166015625	2.01208154296875	1.081634559631348	0.4047628173828125	2.00292578125	1.035596229553223	0.3066658935546875	2.060184326171875	1.041535335540771	0.3308245849609375	2.260497314453125	1.700001098632812	0.2915228271484375	2.3624560546875	1.672942138671875	0.2115828857421875	2.40928662109375	1.397186309814453	0.1660823974609375	2.333857421875	1.200269195556641	0.0592608642578125	2.267	1.133361892700195	0.1033270263671875
81	2.666667	2.24103076171875	1.195723419189453	0.2850699462890625	2.22970849609375	1.374538116455078	0.2791048583984375	2.226719482421875	1.51780810546875	0.2813807373046875	2.2313017578125	1.733494262695312	0.3138170166015625	2.203422119140625	1.695698486328125	0.3286522216796875	2.08593798828125	1.648844360351562	0.3967440185546875	2.059870849609375	1.372582153320312	0.4071497802734375	2.010853271484375	1.15381982421875	0.3434427490234375	2.01755712890625	1.085799873352051	0.4119332275390625	2.001104370117187	1.035094890594482	0.3173406982421875	2.06009912109375	1.041635234832764	0.3341507568359375	2.2587861328125	1.699723754882812	0.2900313720703125	2.3609375	1.675079223632812	0.2098995361328125	2.410749267578125	1.400097106933594	0.1656575927734375	2.343128662109375	1.199314270019531	0.0616583251953125	2.27480126953125	1.131340576171875	0.1012213134765625
82	2.7	2.24070703125	1.195067230224609	0.285783203125	2.22907470703125	1.373861053466797	0.280172607421875	2.225857177734375	1.517111511230469	0.28272705078125	2.230151611328125	1.732727844238281	0.3155625	2.202357666015625	1.69486279296875	0.330369873046875	2.0850595703125	1.647693908691406	0.3985439453125	2.0594248046875	1.371390045166016	0.408386962890625	2.01060302734375	1.15274739074707	0.344179931640625	2.01750927734375	1.084508758544922	0.412422607421875	2.000962036132813	1.034463973999023	0.31750439453125	2.06009326171875	1.040757797241211	0.334458984375	2.257648681640625	1.699048217773437	0.291670166015625	2.3597314453125	1.674725158691406	0.211367431640625	2.409966796875	1.399929870605469	0.16657275390625	2.34255224609375	1.199240905761719	0.0622958984375	2.274021484375	1.131230987548828	0.101423828125
83	2.733334	2.24033740234375	1.194712280273438	0.28604638671875	2.22989404296875	1.373549591064453	0.280815673828125	2.22673046875	1.516778198242188	0.282719970703125	2.230247314453125	1.732435913085937	0.315037109375	2.202433837890625	1.694550048828125	0.329715087890625	2.08541064453125	1.6458623046875	0.39722119140625	2.06016748046875	1.369846221923828	0.41271875	2.009676513671875	1.153229309082031	0.34333984375	2.012396728515625	1.082300422668457	0.409056396484375	2.002263793945312	1.033603202819824	0.312576904296875	2.0596494140625	1.040344806671142	0.33677587890625	2.258007568359375	1.698770874023438	0.291453857421875	2.361339599609375	1.673927856445312	0.2129794921875	2.40797900390625	1.399002319335938	0.165583984375	2.33871435546875	1.199619873046875	0.06014306640625	2.270912841796875	1.133299499511719	0.10318212890625
84	2.766667	2.2403349609375	1.194716415405273	0.28603955078125	2.229892578125	1.373554077148438	0.280810791015625	2.2267294921875	1.516782958984375	0.282716796875	2.23024560546875	1.732440795898437	0.31503515625	2.202431396484375	1.6945546875	0.329712158203125	2.0854072265625	1.645867065429687	0.397216552734375	2.06016650390625	1.369850677490234	0.41271875	2.0096796875	1.153230743408203	0.34334521484375	2.01240087890625	1.082305480957031	0.40906591796875	2.002277099609375	1.033490936279297	0.312644775390625	2.059655517578125	1.040346130371094	0.336791015625	2.258006591796875	1.698775756835937	0.29145263671875	2.361342041015625	1.673933349609375	0.212982177734375	2.407986328125	1.399007690429688	0.165589111328125	2.3387294921875	1.199622894287109	0.060146484375	2.270919921875	1.133304168701172	0.103176025390625
85	2.8	2.23960302734375	1.195570281982422	0.286355712890625	2.229496337890625	1.374477935791016	0.281220947265625	2.226567138671875	1.517749084472656	0.283202880859375	2.23032275390625	1.733429260253906	0.31573876953125	2.20239501953125	1.695563720703125	0.330297119140625	2.085039794921875	1.646798156738281	0.397250244140625	2.05936962890625	1.370669006347656	0.411302490234375	2.008689086914063	1.154568267822266	0.340261474609375	2.009072875976563	1.082525634765625	0.404850341796875	1.998007080078125	1.011963882446289	0.32307470703125	2.05346630859375	1.038812873840332	0.33282080078125	2.2581123046875	1.69973291015625	0.29220703125	2.361668212890625	1.674748229980469	0.214013671875	2.408081298828125	1.399669921875	0.166828369140625	2.3390029296875	1.20022688293457	0.061238037109375	2.27055322265625	1.13418212890625	0.103739990234375
86	2.833334	2.2399736328125	1.195995880126953	0.2860556640625	2.22991943359375	1.374904052734375	0.280829345703125	2.226977294921875	1.518175476074219	0.282782470703125	2.2304501953125	1.733857543945313	0.31533837890625	2.202395751953125	1.695993103027344	0.329653564453125	2.084464599609375	1.647233032226562	0.395591552734375	2.05868505859375	1.371105133056641	0.409472412109375	2.0086396484375	1.154979370117188	0.338057373046875	2.008446655273437	1.082966613769531	0.4026806640625	1.99812158203125	1.012023078918457	0.321138427734375	2.053460693359375	1.039199760437012	0.331101318359375	2.2584443359375	1.700159545898438	0.292052734375	2.362684814453125	1.675173461914063	0.2147744140625	2.4095302734375	1.400096069335937	0.16801025390625	2.3414013671875	1.200639373779297	0.061829833984375	2.2725712890625	1.134594970703125	0.103712890625
87	2.866667000000001	2.240368896484375	1.1981318359375	0.28898583984375	2.231015869140625	1.377106170654297	0.2839814453125	2.22899755859375	1.520407104492187	0.286201171875	2.232949462890625	1.736244567871094	0.317837646484375	2.205369873046875	1.698379333496094	0.3330654296875	2.088078369140625	1.648347961425781	0.3992294921875	2.061152099609375	1.372224182128906	0.41160986328125	2.01382470703125	1.151541244506836	0.353408935546875	2.014287475585938	1.054805000305176	0.35092041015625	1.995160400390625	0.9778285102844239	0.276756103515625	2.037836547851562	1.026302707672119	0.34106396484375	2.26035986328125	1.702504760742187	0.2939140625	2.36123876953125	1.676998413085937	0.212430908203125	2.40457861328125	1.401669769287109	0.163603271484375	2.32797265625	1.204849700927734	0.058219482421875	2.26540234375	1.136068069458008	0.105233642578125
88	2.9	2.240882080078125	1.198064010620117	0.289943115234375	2.231441650390625	1.377012023925781	0.28492333984375	2.22934033203125	1.520295837402344	0.28707861328125	2.233364990234375	1.736139770507813	0.31848193359375	2.205857177734375	1.698287841796875	0.333852783203125	2.08884814453125	1.648320861816406	0.400526611328125	2.06176806640625	1.37224072265625	0.412804443359375	2.013600463867188	1.152093841552734	0.35338623046875	2.0128330078125	1.055531539916992	0.3472861328125	1.991130493164063	0.9820896835327149	0.270318115234375	2.039937133789063	1.029403915405273	0.336947509765625	2.2606865234375	1.702386596679688	0.29448779296875	2.361207275390625	1.676826843261719	0.212605712890625	2.404470703125	1.401544830322266	0.163641845703125	2.32740869140625	1.204732269287109	0.058639892578125	2.264411865234375	1.13590625	0.104988037109375
89	2.933334	2.242578125	1.199053741455078	0.28980615234375	2.233469482421875	1.378015808105469	0.2846767578125	2.2315537109375	1.521302490234375	0.286814208984375	2.235495849609375	1.737138854980469	0.318280029296875	2.207736328125	1.699327209472656	0.333293701171875	2.08980615234375	1.649531494140625	0.398455322265625	2.062159423828125	1.373491546630859	0.410366455078125	2.014431884765625	1.153419250488281	0.3503203125	2.01359912109375	1.056858467102051	0.344204833984375	1.9927783203125	0.9834524230957031	0.266959716796875	2.040795043945312	1.030690979003906	0.334213623046875	2.2630732421875	1.703346069335937	0.294636962890625	2.364599853515625	1.677640258789062	0.214052001953125	2.4080791015625	1.402296295166016	0.165630615234375	2.332080078125	1.205603408813477	0.059634765625	2.268390625	1.136869201660156	0.105164794921875
90	2.966667	2.241227783203125	1.198833282470703	0.2894534912109375	2.23210693359375	1.377803039550781	0.2846214599609375	2.23023876953125	1.521087341308594	0.2869471435546875	2.2345126953125	1.73688525390625	0.3186326904296875	2.206885498046875	1.699060913085938	0.3338568115234375	2.0895517578125	1.649209167480469	0.4000440673828125	2.061962646484375	1.373160125732422	0.4118809814453125	2.013640625	1.153168426513672	0.3520150146484375	2.012733154296875	1.056615165710449	0.3457921142578125	1.991185546875	0.9833072700500488	0.2686534423828125	2.039833618164062	1.030456481933594	0.3355196533203125	2.261864013671875	1.70311572265625	0.2946956787109375	2.36263818359375	1.677487487792969	0.2131466064453125	2.40561572265625	1.402193603515625	0.1639989013671875	2.32860400390625	1.205641159057617	0.0584742431640625	2.265323974609375	1.1368642578125	0.1045081787109375
91	3	2.241226806640625	1.198834442138672	0.2894525146484375	2.23210595703125	1.37780419921875	0.2846217041015625	2.23023779296875	1.52108837890625	0.2869478759765625	2.234511474609375	1.736886291503906	0.3186339111328125	2.20688427734375	1.699061828613281	0.3338575439453125	2.089550048828125	1.649209899902344	0.4000438232421875	2.0619619140625	1.373160949707031	0.4118814697265625	2.0136416015625	1.153168151855469	0.3520184326171875	2.012734375	1.056614501953125	0.3458016357421875	1.991195068359375	0.9832935218811035	0.2686727294921875	2.039828491210938	1.03045104598999	0.3355313720703125	2.261863037109375	1.703116760253906	0.2946971435546875	2.362637939453125	1.677488708496094	0.2131492919921875	2.40561572265625	1.402195068359375	0.1640003662109375	2.32860498046875	1.205643005371094	0.0584742431640625	2.2653251953125	1.136865234375	0.1045069580078125
92	3.033334	2.240544677734375	1.198368194580078	0.289156982421875	2.23139111328125	1.377334106445312	0.2842470703125	2.229511474609375	1.520619384765625	0.286496826171875	2.2338349609375	1.736435546875	0.31805078125	2.20624853515625	1.698616455078125	0.333361328125	2.089078125	1.648788208007812	0.399855224609375	2.061551025390625	1.372742736816406	0.411914306640625	2.013114624023438	1.152710510253906	0.35229052734375	2.012203979492187	1.056153251647949	0.34613037109375	1.990489990234375	0.9827861938476562	0.26909423828125	2.03927685546875	1.029987171173096	0.335810546875	2.261133544921875	1.70265576171875	0.29406787109375	2.361716796875	1.676993530273438	0.212294677734375	2.4046103515625	1.401677276611328	0.163198974609375	2.327371826171875	1.205056594848633	0.057967529296875	2.2642099609375	1.136297378540039	0.104189453125
93	3.066667	2.24051416015625	1.198086044311523	0.28946044921875	2.231294921875	1.377061706542969	0.28449755859375	2.229389892578125	1.520359558105469	0.286673583984375	2.2338330078125	1.7362158203125	0.318059326171875	2.206314697265625	1.698402160644531	0.3335185546875	2.089355224609375	1.648600219726562	0.40042724609375	2.06171728515625	1.372532104492187	0.412232177734375	2.012767333984375	1.152758865356445	0.35200146484375	2.012136596679687	1.05629362487793	0.344407958984375	1.988247314453125	0.9872639503479004	0.264065673828125	2.043720825195313	1.033218334197998	0.333950927734375	2.26103173828125	1.702418640136719	0.293979248046875	2.36128515625	1.676690673828125	0.21180517578125	2.40408251953125	1.401302307128906	0.162897705078125	2.326529541015625	1.204469055175781	0.058253662109375	2.263817626953125	1.135812927246094	0.105254150390625
94	3.100000000000001	2.241020751953125	1.198933120727539	0.2913140869140625	2.2320546875	1.377946868896484	0.2863756103515625	2.229447265625	1.521265380859375	0.2874981689453125	2.2346826171875	1.736983642578125	0.3199022216796875	2.2070556640625	1.699186401367188	0.3352286376953125	2.08967578125	1.648018920898437	0.4003905029296875	2.062515869140625	1.371919586181641	0.4134102783203125	2.01306298828125	1.153613388061523	0.3483270263671875	2.013485107421875	1.056845108032227	0.3469517822265625	1.980739624023437	0.9882207946777344	0.2694122314453125	2.03979931640625	1.031087448120117	0.3286903076171875	2.26172998046875	1.703203125	0.2956151123046875	2.36093359375	1.676556762695312	0.2124366455078125	2.40449462890625	1.401432830810547	0.1625015869140625	2.32518798828125	1.20565446472168	0.0571226806640625	2.262094970703125	1.137181671142578	0.1039114990234375
95	3.133334000000001	2.2397607421875	1.198964294433594	0.290516357421875	2.230375244140625	1.378369537353516	0.28585693359375	2.227264892578125	1.522001220703125	0.2870361328125	2.232339111328125	1.738310302734375	0.318841552734375	2.20472900390625	1.700443298339844	0.3343828125	2.087880126953125	1.648315063476562	0.40044677734375	2.0610576171875	1.371496520996094	0.412222900390625	2.011900634765625	1.152442413330078	0.34754296875	2.012442016601562	1.055548606872559	0.34309375	1.979505859375	0.9883714828491211	0.2640390625	2.045138427734375	1.034059295654297	0.328149658203125	2.25943017578125	1.704410522460937	0.2945400390625	2.358376953125	1.676326354980469	0.211054931640625	2.403870361328125	1.400646026611328	0.162301513671875	2.323773193359375	1.204922332763672	0.056226318359375	2.263503662109375	1.136216293334961	0.106769775390625
96	3.166667	2.2404580078125	1.198894729614258	0.2910888671875	2.2312041015625	1.378284149169922	0.2861640625	2.2281572265625	1.521906005859375	0.28717333984375	2.233135498046875	1.738233032226562	0.31873974609375	2.205363525390625	1.700412048339844	0.334089599609375	2.087947265625	1.64848974609375	0.39927734375	2.060829345703125	1.371738159179688	0.411374267578125	2.012065063476562	1.15259326171875	0.34677783203125	2.012628295898438	1.055691848754883	0.3426953125	1.978288330078125	0.9940112571716309	0.25986181640625	2.04549658203125	1.03416669845581	0.328128662109375	2.260404296875	1.704282775878906	0.29471875	2.35999169921875	1.67599853515625	0.2120849609375	2.40543115234375	1.400243408203125	0.163849365234375	2.32582275390625	1.204650665283203	0.057212158203125	2.26450390625	1.136165191650391	0.106763671875
97	3.2	2.2412998046875	1.200435089111328	0.29140673828125	2.23167041015625	1.379268951416016	0.285724609375	2.228650634765625	1.522482360839844	0.286621826171875	2.232277587890625	1.738220886230469	0.318087646484375	2.204588623046875	1.700385192871094	0.333094970703125	2.087456298828125	1.649156860351563	0.39843701171875	2.059483154296875	1.373170074462891	0.407423583984375	2.011282470703125	1.154971450805664	0.341617919921875	2.009097778320312	1.058334663391113	0.3447568359375	1.988096801757812	0.9843602638244628	0.268177001953125	2.036447265625	1.030731304168701	0.324595458984375	2.259888671875	1.704486145019531	0.294449462890625	2.36117626953125	1.678279602050781	0.21382666015625	2.405393798828125	1.403472991943359	0.163822998046875	2.32991552734375	1.206701568603516	0.057846923828125	2.2658369140625	1.137897521972656	0.102607177734375
98	3.233334	2.24041259765625	1.199566818237305	0.290571044921875	2.23131787109375	1.378145294189453	0.285210205078125	2.228595947265625	1.521131591796875	0.285959228515625	2.23265771484375	1.736521484375	0.317293212890625	2.20523583984375	1.698747802734375	0.332678955078125	2.088066650390625	1.649141845703125	0.398687744140625	2.06184326171875	1.373656494140625	0.412854248046875	2.012754150390625	1.155861465454102	0.34771728515625	2.00322314453125	1.059924606323242	0.34242138671875	1.98839404296875	0.9913786087036133	0.2598330078125	2.035897216796875	1.034506580352783	0.3378837890625	2.259881591796875	1.7028408203125	0.293301513671875	2.360431640625	1.6776240234375	0.211797607421875	2.404356689453125	1.403118621826172	0.16249658203125	2.32592919921875	1.20773747253418	0.05694775390625	2.26537646484375	1.139723861694336	0.107104248046875
99	3.266667	2.240576171875	1.200274597167969	0.2900751953125	2.23141552734375	1.379103729248047	0.2842958984375	2.228540283203125	1.522301635742187	0.284639892578125	2.232343505859375	1.738126953125	0.315256591796875	2.204945068359375	1.700314453125	0.330822021484375	2.08808349609375	1.650684692382812	0.39781494140625	2.062846923828125	1.374789123535156	0.413759765625	2.013510986328125	1.156754913330078	0.348372314453125	2.004550903320312	1.061039749145508	0.33793701171875	1.987651611328125	0.9849083747863769	0.262487060546875	2.03594970703125	1.035636150360107	0.331895751953125	2.2596328125	1.704348510742188	0.29132470703125	2.360337646484375	1.678807983398438	0.20979443359375	2.404509521484375	1.403872528076172	0.16070068359375	2.32701171875	1.207337341308594	0.055826171875	2.26602734375	1.1383623046875	0.1044443359375
100	3.3	2.239209228515625	1.200252166748047	0.2895865478515625	2.230205078125	1.379165832519531	0.2838829345703125	2.22742529296875	1.522424682617188	0.2842757568359375	2.2310439453125	1.738321166992188	0.3150550537109375	2.20367724609375	1.700456420898437	0.3306138916015625	2.08714453125	1.650533081054688	0.3980870361328125	2.062059326171875	1.374515533447266	0.4141563720703125	2.011927734375	1.157088226318359	0.3470328369140625	2.006203002929687	1.061596855163574	0.3326483154296875	1.9912509765625	0.976367259979248	0.2671014404296875	2.031070068359375	1.033913536071777	0.3296715087890625	2.25836376953125	1.704570922851563	0.2910758056640625	2.3591943359375	1.67914794921875	0.2095758056640625	2.403981689453125	1.404122192382812	0.1608736572265625	2.326964599609375	1.207216812133789	0.0561204833984375	2.26487548828125	1.138160339355469	0.1032950439453125
101	3.333334	2.241119140625	1.200768127441406	0.291052001953125	2.23158203125	1.379783599853516	0.285584228515625	2.228255859375	1.5231279296875	0.286074951171875	2.23094482421875	1.739520263671875	0.314420654296875	2.20364404296875	1.701705688476562	0.330319091796875	2.086343994140625	1.651184814453125	0.39620751953125	2.05980517578125	1.375205352783203	0.413784912109375	2.010182373046875	1.158471984863281	0.34356103515625	2.005866455078125	1.062017105102539	0.336572509765625	1.98985693359375	0.9780609512329101	0.269527099609375	2.033673950195312	1.0356591796875	0.333119873046875	2.258501708984375	1.705580444335937	0.290915283203125	2.358560791015625	1.678136840820312	0.208975341796875	2.404655517578125	1.402865356445313	0.1617880859375	2.325724609375	1.206096633911133	0.057844482421875	2.2605654296875	1.137937484741211	0.102259033203125
102	3.366667000000001	2.24234619140625	1.200636016845703	0.291017578125	2.232731689453125	1.37996469116211	0.285863525390625	2.22883203125	1.523541381835937	0.285957275390625	2.231709228515625	1.740485961914062	0.31291259765625	2.204263671875	1.70274755859375	0.329004150390625	2.08606396484375	1.653587524414063	0.3948515625	2.0602548828125	1.376899261474609	0.409691650390625	2.013215698242187	1.158333404541016	0.342090087890625	2.00510009765625	1.061721496582031	0.34023046875	1.99590966796875	0.9708651542663574	0.281059814453125	2.0266201171875	1.029956317901611	0.329234130859375	2.259344482421875	1.70629736328125	0.289681396484375	2.360630859375	1.678516235351562	0.2090068359375	2.406463134765625	1.4028701171875	0.160846923828125	2.3264892578125	1.206440582275391	0.0561416015625	2.263423583984375	1.137826843261719	0.103218994140625
103	3.399999999999999	2.243044921875	1.199779144287109	0.2929698486328125	2.23343310546875	1.379160888671875	0.2876072998046875	2.228766845703125	1.522758239746094	0.2866002197265625	2.22981005859375	1.740080871582031	0.3111163330078125	2.20304150390625	1.702228942871094	0.3281055908203125	2.086994140625	1.652420593261719	0.3973121337890625	2.062261962890625	1.375829711914063	0.4167906494140625	2.011908203125	1.159272537231445	0.3449783935546875	2.0060849609375	1.062538848876953	0.3407315673828125	1.991637451171875	0.9717987937927246	0.2823721923828125	2.023107055664063	1.030948738098145	0.3173282470703125	2.25740771484375	1.70591259765625	0.2877757568359375	2.357868408203125	1.678875061035156	0.2057559814453125	2.409704833984375	1.403687683105469	0.1606070556640625	2.334599365234375	1.202836441040039	0.0606156005859375	2.2660087890625	1.134760665893555	0.1002330322265625
104	3.433333999999999	2.244369384765625	1.198192733764649	0.29575927734375	2.23411767578125	1.37797998046875	0.288124755859375	2.22851123046875	1.521925354003906	0.28475244140625	2.22923583984375	1.739826171875	0.30981640625	2.202324462890625	1.701805480957031	0.32661962890625	2.0862705078125	1.651733947753906	0.3964931640625	2.058682861328125	1.374894775390625	0.4198037109375	2.00714892578125	1.163154571533203	0.333678955078125	1.999177001953125	1.066246444702148	0.330621826171875	1.9960625	0.9872653923034668	0.25532568359375	2.022393310546875	1.037892303466797	0.338782470703125	2.257075439453125	1.705632019042969	0.2864921875	2.35772705078125	1.679427673339844	0.203816650390625	2.40747607421875	1.402723297119141	0.160443359375	2.33139990234375	1.202969116210937	0.057406005859375	2.2651259765625	1.134631607055664	0.101106201171875
105	3.466667	2.246253662109375	1.196208892822266	0.2983941650390625	2.235392333984375	1.375744995117187	0.2907313232421875	2.22930419921875	1.5194951171875	0.2871649169921875	2.2270751953125	1.737591552734375	0.3077679443359375	2.201142333984375	1.699558227539062	0.3258590087890625	2.086669189453125	1.649839599609375	0.3981954345703125	2.060347412109375	1.373394439697265	0.4235938720703125	2.00754736328125	1.16325390625	0.3351058349609375	2.00072265625	1.066692901611328	0.3266759033203125	1.99121826171875	0.9822578468322753	0.2583431396484375	2.022116943359375	1.037301486968994	0.3312130126953125	2.25494873046875	1.703400024414063	0.2846080322265625	2.353951171875	1.677859252929688	0.2000086669921875	2.40729052734375	1.402014953613281	0.1576453857421875	2.33076220703125	1.199494430541992	0.0612010498046875	2.259230712890625	1.131141326904297	0.0952166748046875
106	3.500000000000001	2.24656787109375	1.192533157348633	0.29710546875	2.2360185546875	1.372092224121094	0.2886669921875	2.230142333984375	1.515862670898438	0.2843740234375	2.2284775390625	1.734124572753906	0.303748779296875	2.202740966796875	1.696223327636719	0.32241796875	2.089170654296875	1.647035705566406	0.396579833984375	2.06293310546875	1.370700744628906	0.423859130859375	2.008751708984375	1.160047119140625	0.33731298828125	2.001411987304687	1.063391998291016	0.33026416015625	1.99134375	0.9751806716918945	0.266927734375	2.026493896484375	1.035130767822266	0.33221337890625	2.2559921875	1.699754455566406	0.280401123046875	2.35384619140625	1.673619445800781	0.1946103515625	2.406507568359375	1.397452087402344	0.153097900390625	2.3286826171875	1.194313842773437	0.058889892578125	2.25721728515625	1.126293014526367	0.093769287109375
107	3.533334000000001	2.2482265625	1.190768966674805	0.3060335693359375	2.23807373046875	1.370348022460937	0.2945128173828125	2.23024267578125	1.513945434570312	0.2855694580078125	2.229018798828125	1.732591918945313	0.3028372802734375	2.203133056640625	1.694895385742187	0.3218336181640625	2.087537841796875	1.646471801757813	0.3935928955078125	2.063334716796875	1.370238037109375	0.4259630126953125	2.0146806640625	1.168127868652344	0.3178551025390625	2.002138671875	1.071715362548828	0.3145816650390625	2.010313110351563	0.9838042259216309	0.2503858642578125	2.037081909179688	1.046060577392578	0.3226099853515625	2.25653369140625	1.697904052734375	0.2798636474609375	2.35370703125	1.671011108398437	0.1933446044921875	2.41159130859375	1.394990234375	0.1562303466796875	2.33394384765625	1.190932174682617	0.0633165283203125	2.2566298828125	1.12416471862793	0.08646423339843751
108	3.566667	2.24842822265625	1.188402191162109	0.309228515625	2.238144287109375	1.367993682861328	0.297845458984375	2.22978857421875	1.511552795410156	0.28862353515625	2.22828271484375	1.730355041503906	0.30395947265625	2.202884521484375	1.692759216308594	0.323802734375	2.08857958984375	1.645570373535156	0.398412841796875	2.064237060546875	1.369562957763672	0.432698974609375	2.011200073242188	1.171527084350586	0.31921484375	2.003445068359375	1.074909210205078	0.310885009765625	2.018394165039063	1.038718475341797	0.208980224609375	2.05046630859375	1.056177886962891	0.3103603515625	2.25543798828125	1.695533752441406	0.280754638671875	2.351187744140625	1.668473937988281	0.192701416015625	2.411322265625	1.392608551025391	0.157950439453125	2.33392138671875	1.186767395019531	0.06880322265625	2.255415771484375	1.120605850219726	0.089587890625
109	3.600000000000001	2.251637451171875	1.18149250793457	0.309148681640625	2.2410654296875	1.361203948974609	0.296501953125	2.23124072265625	1.504692108154297	0.285121337890625	2.22901513671875	1.724086303710938	0.294648193359375	2.2028564453125	1.686938354492188	0.31449755859375	2.08283544921875	1.647356811523438	0.384770751953125	2.059159423828125	1.372089813232422	0.42727294921875	2.014108520507813	1.182556610107422	0.2965380859375	2.00846875	1.114198577880859	0.365697509765625	2.006449584960937	1.066474365234375	0.26738525390625	2.05810546875	1.069089706420898	0.277736328125	2.257103515625	1.688668334960937	0.27340869140625	2.356555419921875	1.658723388671875	0.1902861328125	2.4204775390625	1.382965148925781	0.15874560546875	2.334026123046875	1.187064971923828	0.05581005859375	2.26254345703125	1.117448501586914	0.08810742187499999
110	3.633334000000001	2.256633544921875	1.178492340087891	0.306452880859375	2.246947998046875	1.358028106689453	0.29325537109375	2.237104736328125	1.501263916015625	0.280654052734375	2.23405224609375	1.720533630371094	0.287138671875	2.2076298828125	1.683612976074219	0.3069365234375	2.086218994140625	1.644890686035156	0.374959716796875	2.0608291015625	1.370185424804688	0.4182138671875	2.017965087890625	1.183470367431641	0.2831904296875	2.0188291015625	1.112296875	0.349536865234375	2.00950537109375	1.079170608520508	0.245912109375	2.069807861328125	1.078676788330078	0.257949462890625	2.26264013671875	1.684957092285156	0.266979248046875	2.363892822265625	1.654710266113281	0.1863974609375	2.4323681640625	1.379646057128906	0.161743408203125	2.35127978515625	1.180568740844727	0.0611279296875	2.27396533203125	1.113364959716797	0.08310205078125001
111	3.666666999999999	2.260736328125	1.177999237060547	0.314826416015625	2.25050927734375	1.356431030273437	0.30057666015625	2.23840966796875	1.49841845703125	0.28514599609375	2.2333173828125	1.7165419921875	0.28565771484375	2.207244140625	1.680124450683594	0.306159912109375	2.085751953125	1.645866882324219	0.37475244140625	2.061634521484375	1.373022888183594	0.420578125	2.016890014648438	1.194617599487305	0.277401123046875	2.02779638671875	1.119944091796875	0.337978271484375	2.02585546875	1.087257461547852	0.23444140625	2.0831884765625	1.092334823608399	0.26164111328125	2.2622119140625	1.680900146484375	0.26676611328125	2.36115234375	1.648979187011719	0.185162841796875	2.42700537109375	1.375126068115234	0.157974365234375	2.3448515625	1.173586929321289	0.06661132812499999	2.26816845703125	1.10638191986084	0.0880556640625
112	3.7	2.265991943359375	1.171900817871094	0.311327392578125	2.257099853515625	1.350483551025391	0.293149169921875	2.24529052734375	1.492354064941406	0.273712890625	2.24045068359375	1.711011352539062	0.273158935546875	2.214281005859375	1.674638366699219	0.293902587890625	2.0932685546875	1.643738220214844	0.365596435546875	2.06464794921875	1.370482208251953	0.410443603515625	2.018383056640625	1.19977197265625	0.257763916015625	2.0498125	1.121224670410156	0.305225341796875	2.04226220703125	1.096191024780274	0.199558349609375	2.100097412109375	1.102474975585938	0.27076318359375	2.2693623046875	1.675155944824219	0.254381591796875	2.370811279296875	1.644313415527344	0.1749541015625	2.42612353515625	1.367636840820313	0.145800048828125	2.341249267578125	1.15945964050293	0.072023193359375	2.262184326171875	1.094561096191406	0.093147705078125
113	3.733334	2.282113525390625	1.164197296142578	0.299984375	2.2720693359375	1.342841094970703	0.286035888671875	2.25841748046875	1.484631500244141	0.268870849609375	2.25077783203125	1.70287646484375	0.265883544921875	2.22492919921875	1.66644580078125	0.28676025390625	2.103340576171875	1.633660888671875	0.3561943359375	2.069129150390625	1.360520385742187	0.394946533203125	2.03883740234375	1.187255737304687	0.241651611328125	2.051267822265625	1.110750038146973	0.299750732421875	2.07071728515625	1.084584320068359	0.196056884765625	2.106290283203125	1.104617790222168	0.30101708984375	2.280275390625	1.667248901367187	0.247784423828125	2.38098193359375	1.631604248046875	0.169749755859375	2.42471435546875	1.354451782226562	0.13097412109375	2.3294501953125	1.151919784545898	0.055277099609375	2.2621171875	1.093269081115723	0.109171142578125
114	3.766667000000001	2.282304931640625	1.162572326660156	0.29905615234375	2.272548583984375	1.341113067626953	0.28530908203125	2.25922119140625	1.4828330078125	0.268201904296875	2.25111865234375	1.700900634765625	0.265423095703125	2.225455078125	1.664426879882813	0.2863662109375	2.1053232421875	1.629671752929688	0.357141845703125	2.072894287109375	1.355503173828125	0.38784130859375	2.0429326171875	1.192262115478516	0.22410107421875	2.050234619140625	1.112534042358398	0.2785	2.08106494140625	1.094978866577148	0.175840576171875	2.114078857421875	1.111651069641113	0.2769189453125	2.28059033203125	1.665375854492188	0.24718212890625	2.379940185546875	1.629358642578125	0.167759765625	2.420076904296875	1.3514853515625	0.13190966796875	2.320865478515625	1.150266723632813	0.058361328125	2.25432421875	1.096892044067383	0.118239013671875
115	3.8	2.291362548828125	1.160211837768555	0.290413818359375	2.283473876953125	1.338459503173828	0.27582177734375	2.271510009765625	1.479900695800781	0.25756103515625	2.2644345703125	1.697573852539062	0.252356201171875	2.23839208984375	1.661503295898437	0.27332470703125	2.116066650390625	1.627191162109375	0.339921142578125	2.08072216796875	1.353914337158203	0.370913818359375	2.060104248046875	1.193677230834961	0.203392578125	2.0630830078125	1.113990982055664	0.25795751953125	2.1137685546875	1.11387451171875	0.162108642578125	2.12517236328125	1.125557464599609	0.273211669921875	2.293921875	1.661790161132813	0.234901611328125	2.391997802734375	1.624647827148437	0.1548056640625	2.428076171875	1.346328765869141	0.122190185546875	2.323840576171875	1.147442947387695	0.05060986328125	2.252963623046875	1.09886971282959	0.10926708984375
116	3.833334	2.312810791015625	1.158738006591797	0.280505615234375	2.2968212890625	1.336409210205078	0.268725341796875	2.2793544921875	1.477458526611328	0.25364892578125	2.275350830078125	1.694843872070313	0.24596337890625	2.249801025390625	1.6594951171875	0.26855029296875	2.136434814453125	1.638189208984375	0.353490478515625	2.07876220703125	1.367343048095703	0.353875732421875	2.088470458984375	1.206191864013672	0.186677978515625	2.108035888671875	1.128216766357422	0.240045654296875	2.1104580078125	1.108699905395508	0.13356689453125	2.131927734375	1.116847549438477	0.264436279296875	2.303412109375	1.658438110351562	0.227654296875	2.40094775390625	1.621273071289063	0.14720068359375	2.4311982421875	1.343391876220703	0.108731689453125	2.320391357421875	1.145169799804687	0.0468828125	2.253998291015625	1.101161483764648	0.113589111328125
117	3.866667000000001	2.31816162109375	1.158345092773438	0.272492919921875	2.303049072265625	1.335709533691406	0.2616064453125	2.285867919921875	1.476486877441406	0.246981201171875	2.281060791015625	1.693327758789062	0.239447509765625	2.2564443359375	1.658003356933594	0.26283349609375	2.145858154296875	1.63457958984375	0.350253662109375	2.089828857421875	1.364109710693359	0.346333251953125	2.10221826171875	1.20849137878418	0.174915283203125	2.14157470703125	1.135002838134766	0.223039794921875	2.11550439453125	1.113007781982422	0.12055224609375	2.141845947265625	1.122779998779297	0.263779296875	2.3085087890625	1.657080749511719	0.2202431640625	2.4015322265625	1.620671875	0.13478369140625	2.430563232421875	1.343375335693359	0.096220703125	2.314914306640625	1.146616149902344	0.041125244140625	2.2510791015625	1.10195703125	0.10947998046875
118	3.899999999999999	2.32515966796875	1.158295364379883	0.26812158203125	2.309078857421875	1.335417724609375	0.2561171875	2.2886181640625	1.475282257080078	0.238021728515625	2.287675537109375	1.692172973632812	0.234423828125	2.2628408203125	1.656900024414063	0.257607666015625	2.156455810546875	1.632427185058594	0.34971826171875	2.096738037109375	1.362993133544922	0.341016357421875	2.108654296875	1.222871124267578	0.1568212890625	2.16536767578125	1.154282623291016	0.19337158203125	2.1166669921875	1.133416564941406	0.099302490234375	2.15597314453125	1.140423141479492	0.246967529296875	2.31409521484375	1.6558046875	0.214098876953125	2.40662841796875	1.61864990234375	0.128524169921875	2.42585302734375	1.342178009033203	0.08012744140625	2.29912060546875	1.150904495239258	0.03087646484375	2.242625	1.103466293334961	0.103604736328125
119	3.933333999999999	2.327750244140625	1.158558746337891	0.26456884765625	2.3130361328125	1.335593780517578	0.252868408203125	2.290845947265625	1.474652038574219	0.232197998046875	2.292166015625	1.691289123535156	0.230411376953125	2.267677734375	1.656131591796875	0.2540048828125	2.165257568359375	1.630703796386719	0.3499892578125	2.10934716796875	1.3614013671875	0.330132568359375	2.112579833984375	1.219237396240234	0.14752001953125	2.180716796875	1.158354827880859	0.177252197265625	2.1243046875	1.111450942993164	0.09823095703125	2.1611279296875	1.149778671264648	0.247869873046875	2.3175390625	1.654861328125	0.20903759765625	2.40764697265625	1.619360229492187	0.1204794921875	2.42290283203125	1.343171508789063	0.071127685546875	2.29449755859375	1.151946563720703	0.0277880859375	2.239716796875	1.103322502136231	0.10085791015625
120	3.966667	2.33276953125	1.159831146240234	0.261149658203125	2.317408447265625	1.336821441650391	0.249634765625	2.29448095703125	1.475810607910156	0.229317626953125	2.29524853515625	1.692446472167969	0.22734814453125	2.271313720703125	1.657249633789063	0.251444091796875	2.170858154296875	1.631628845214844	0.349430419921875	2.115298583984375	1.362167053222656	0.330830322265625	2.11530224609375	1.21992041015625	0.14825634765625	2.18420068359375	1.159261352539062	0.176657958984375	2.12649658203125	1.111915145874024	0.09884374999999999	2.166062255859375	1.150701477050781	0.247668701171875	2.32028271484375	1.656062927246094	0.205506103515625	2.40870654296875	1.620705810546875	0.1152119140625	2.423619140625	1.344517700195313	0.065767578125	2.294794921875	1.152988677978516	0.025109619140625	2.241538330078125	1.104353454589844	0.0992890625
121	4.000000000000001	2.336603271484375	1.159115173339844	0.254456298828125	2.3227822265625	1.336338348388672	0.2424521484375	2.30191162109375	1.475905731201172	0.22313525390625	2.2986630859375	1.692638000488281	0.2181611328125	2.276541015625	1.657357116699219	0.243887939453125	2.18064111328125	1.628998168945313	0.345767822265625	2.12838916015625	1.358498016357422	0.329657470703125	2.146173095703125	1.211412658691406	0.15161328125	2.229319580078125	1.169266326904297	0.175230712890625	2.177025634765625	1.112392959594727	0.09989697265625	2.17542529296875	1.150106399536133	0.261763671875	2.3232880859375	1.656353576660156	0.19561376953125	2.40615576171875	1.622793273925781	0.09940966796875	2.42292919921875	1.346539367675781	0.04969482421875	2.2902568359375	1.153854705810547	0.03273095703125	2.231622802734375	1.106691413879395	0.103854248046875
122	4.033334000000001	2.349865966796875	1.154163848876953	0.25369775390625	2.3364921875	1.331570037841797	0.24181396484375	2.31717578125	1.471767944335937	0.224753662109375	2.30782861328125	1.688463623046875	0.21861865234375	2.287712158203125	1.652753784179688	0.245449951171875	2.19380029296875	1.624079833984375	0.34923291015625	2.14304345703125	1.353275360107422	0.330039794921875	2.14771875	1.228805908203125	0.134540771484375	2.2206015625	1.169876037597656	0.15638818359375	2.179969482421875	1.113301055908203	0.073859375	2.238327392578125	1.158973297119141	0.196521728515625	2.3325234375	1.65266943359375	0.19529296875	2.41110400390625	1.618955200195312	0.095472412109375	2.418717529296875	1.341537445068359	0.0488388671875	2.27258154296875	1.15888703918457	0.02917822265625	2.21823095703125	1.110863510131836	0.103187744140625
123	4.066667	2.3504208984375	1.153470001220703	0.25148388671875	2.33656689453125	1.331148162841797	0.239858642578125	2.31710009765625	1.471575347900391	0.222913818359375	2.30806884765625	1.688615478515625	0.216025146484375	2.287439208984375	1.652941528320313	0.2426591796875	2.1916416015625	1.625017700195313	0.34523681640625	2.141112548828125	1.353744659423828	0.3255888671875	2.148189208984375	1.230626129150391	0.128862548828125	2.2244404296875	1.17590446472168	0.150849365234375	2.1773740234375	1.114358673095703	0.0753671875	2.23705859375	1.168226119995117	0.2015908203125	2.33314990234375	1.652674560546875	0.193172119140625	2.413171875	1.618477661132812	0.094384033203125	2.42059814453125	1.340391387939453	0.048950439453125	2.274357421875	1.157529022216797	0.02754833984375	2.2156787109375	1.112354141235351	0.10027197265625
124	4.100000000000001	2.355509033203125	1.153286285400391	0.25089404296875	2.34144384765625	1.331438812255859	0.238466064453125	2.321927978515625	1.472286102294922	0.221408935546875	2.307989501953125	1.689760620117188	0.2156435546875	2.28852099609375	1.653419311523437	0.24252294921875	2.192619873046875	1.61556494140625	0.34239111328125	2.14847607421875	1.342731292724609	0.31775830078125	2.1561708984375	1.232790344238281	0.11259716796875	2.2397265625	1.186603820800781	0.127891357421875	2.1676259765625	1.127386016845703	0.072514404296875	2.236111328125	1.18499137878418	0.206201904296875	2.333556884765625	1.654369750976562	0.192155029296875	2.410093505859375	1.620114501953125	0.090144775390625	2.417046142578125	1.341373260498047	0.043353759765625	2.27235302734375	1.155362091064453	0.034248046875	2.198450439453125	1.123626876831055	0.100349609375
125	4.133334000000001	2.35184716796875	1.154204971313477	0.246525390625	2.33817431640625	1.332903594970703	0.2349365234375	2.3191796875	1.474343505859375	0.21917236328125	2.30595263671875	1.692465637207031	0.215542236328125	2.287052978515625	1.655889831542969	0.242738525390625	2.19380029296875	1.615355041503906	0.344570556640625	2.14795361328125	1.341995208740234	0.320921142578125	2.139515380859375	1.220078155517578	0.12197509765625	2.23209521484375	1.191362838745117	0.122859619140625	2.154839599609375	1.123286590576172	0.08780029296875	2.24152880859375	1.195475128173828	0.20253466796875	2.330762451171875	1.657077270507813	0.190993896484375	2.40376123046875	1.623044799804688	0.08592553710937501	2.411586669921875	1.343182983398437	0.04166748046875	2.26818505859375	1.155195755004883	0.04159423828125	2.190045166015625	1.130164993286133	0.106100830078125
126	4.166666999999999	2.351687744140625	1.15861247253418	0.2451328125	2.339120849609375	1.337297546386719	0.234501220703125	2.32207373046875	1.4790390625	0.220428466796875	2.30553466796875	1.696748718261719	0.2168759765625	2.28657470703125	1.659854431152344	0.243517333984375	2.189389404296875	1.619772521972656	0.341608642578125	2.16650439453125	1.343454284667969	0.322140380859375	2.141767333984375	1.218923690795898	0.126432861328125	2.235183837890625	1.195186050415039	0.116934326171875	2.150225341796875	1.130816467285156	0.095712890625	2.23971923828125	1.198136962890625	0.211431640625	2.33146044921875	1.661836120605469	0.192892333984375	2.40470703125	1.628815734863281	0.08781591796875	2.40897509765625	1.349230926513672	0.042878662109375	2.256840576171875	1.1693486328125	0.02541357421875	2.189778076171875	1.144520050048828	0.10131494140625
127	4.2	2.349388916015625	1.160019561767578	0.241235107421875	2.337352783203125	1.338433502197266	0.230102294921875	2.323086181640625	1.480389343261719	0.217412109375	2.30759619140625	1.697850646972656	0.2146298828125	2.2880576171875	1.6609736328125	0.240731689453125	2.18564208984375	1.62568408203125	0.334942138671875	2.164200927734375	1.349176727294922	0.32489208984375	2.13764794921875	1.226960556030273	0.12839306640625	2.23094140625	1.203905975341797	0.117607421875	2.144615966796875	1.141265884399414	0.0976181640625	2.241043701171875	1.207176330566406	0.207092529296875	2.33372705078125	1.662988952636719	0.19095458984375	2.406447265625	1.633060424804687	0.08484765625	2.414328857421875	1.353724639892578	0.04162646484375	2.26433447265625	1.171686950683594	0.04141455078125	2.182069091796875	1.1559853515625	0.103279541015625
128	4.233334	2.345957763671875	1.160118087768555	0.2404761962890625	2.333966552734375	1.338338348388672	0.2283780517578125	2.318931884765625	1.47998681640625	0.2144066162109375	2.30499853515625	1.697368591308594	0.2185880126953125	2.28530615234375	1.659846923828125	0.2435623779296875	2.187666015625	1.615542175292969	0.3388656005859375	2.1597890625	1.34231298828125	0.3005084228515625	2.14647900390625	1.235260864257812	0.0942659912109375	2.239484130859375	1.209495391845703	0.0893870849609375	2.1324296875	1.195864288330078	0.07882946777343749	2.231001220703125	1.202496154785156	0.1881956787109375	2.33077392578125	1.663119384765625	0.1937357177734375	2.40538623046875	1.636537719726562	0.08817443847656251	2.41433447265625	1.35752880859375	0.0444273681640625	2.2591962890625	1.180151092529297	0.0396636962890625	2.1842626953125	1.159908248901367	0.1089493408203125
129	4.266667000000001	2.348124267578125	1.159199478149414	0.242220703125	2.334384521484375	1.337792877197266	0.230265869140625	2.316277099609375	1.479344512939453	0.215019775390625	2.30375	1.697347412109375	0.221571533203125	2.283615234375	1.65958203125	0.24608544921875	2.1854443359375	1.61069140625	0.33916357421875	2.147462646484375	1.337670623779297	0.302576171875	2.149543212890625	1.247843811035156	0.0871806640625	2.241086669921875	1.216183258056641	0.08959619140625	2.13594091796875	1.205648330688477	0.06399658203125	2.2215986328125	1.201776000976563	0.186289306640625	2.329499267578125	1.66310986328125	0.19640869140625	2.40579443359375	1.635048095703125	0.09199023437499999	2.417086669921875	1.355673248291016	0.0461962890625	2.260990966796875	1.178321487426758	0.052246826171875	2.17508642578125	1.169715774536133	0.11081884765625
130	4.3	2.34475048828125	1.160454742431641	0.242327392578125	2.32939306640625	1.338850433349609	0.230298828125	2.310440185546875	1.480246673583984	0.215093994140625	2.301697021484375	1.698359436035156	0.221671142578125	2.2801806640625	1.660948852539063	0.24551220703125	2.17870263671875	1.6140244140625	0.33594287109375	2.14433154296875	1.340278686523438	0.30201123046875	2.149282470703125	1.250757507324219	0.08662060546875	2.24175439453125	1.222025787353516	0.088976318359375	2.136120361328125	1.211726165771484	0.06553686523437501	2.214437255859375	1.205023742675781	0.189607666015625	2.327532470703125	1.6637021484375	0.197214599609375	2.409039794921875	1.635438659667969	0.09692700195312499	2.41906494140625	1.355705932617187	0.053684814453125	2.259982421875	1.181073364257812	0.04985888671875	2.1736328125	1.179332931518555	0.108320068359375
131	4.333334	2.34554638671875	1.159715423583984	0.244560302734375	2.32999072265625	1.3384013671875	0.232304443359375	2.31078271484375	1.479986541748047	0.216758544921875	2.301554443359375	1.698467956542969	0.223416748046875	2.279885498046875	1.660933959960937	0.247107666015625	2.178177734375	1.614026306152344	0.3376982421875	2.13758251953125	1.340903839111328	0.30161279296875	2.145503662109375	1.256288116455078	0.08388842773437501	2.237240234375	1.224903396606445	0.08778002929687501	2.133920654296875	1.210241729736328	0.0566923828125	2.19709912109375	1.20403239440918	0.190555419921875	2.32769287109375	1.66381396484375	0.19909716796875	2.410954345703125	1.635084167480469	0.1000791015625	2.4230654296875	1.354621429443359	0.058824462890625	2.26183154296875	1.181392593383789	0.05511767578125	2.1680986328125	1.183827682495117	0.10120556640625
132	4.366667000000001	2.334767822265625	1.166021636962891	0.24413818359375	2.320169677734375	1.345294586181641	0.23183544921875	2.30288427734375	1.487530120849609	0.21622119140625	2.295510009765625	1.706656860351563	0.22415380859375	2.27098291015625	1.6690791015625	0.245123291015625	2.158778564453125	1.622262573242188	0.323142333984375	2.132393310546875	1.34621875	0.290166748046875	2.1537421875	1.253068389892578	0.076152587890625	2.246821533203125	1.226084320068359	0.08492431640625001	2.142230224609375	1.214842315673828	0.05564111328125	2.19067919921875	1.204696868896484	0.1893515625	2.3237255859375	1.671801147460938	0.202279052734375	2.416477783203125	1.64116552734375	0.112167236328125	2.433453125	1.359993774414062	0.07195947265625	2.2694306640625	1.188590972900391	0.0647431640625	2.16728076171875	1.188346984863281	0.08804248046875
133	4.399999999999999	2.328162353515625	1.171735473632812	0.24553662109375	2.3157724609375	1.351505310058594	0.232656005859375	2.2969453125	1.493296691894531	0.21266796875	2.29290478515625	1.712409362792969	0.23011962890625	2.267173583984375	1.67430322265625	0.24880859375	2.1545341796875	1.62314013671875	0.3239677734375	2.13091015625	1.347452575683594	0.28223095703125	2.15224853515625	1.239041687011719	0.074982421875	2.245251220703125	1.211842926025391	0.085865478515625	2.13853466796875	1.209318756103516	0.061837646484375	2.19214599609375	1.199036468505859	0.191144287109375	2.321178955078125	1.677989807128906	0.20741259765625	2.4166220703125	1.646359985351562	0.120095947265625	2.431929931640625	1.365099822998047	0.07590478515625	2.2671943359375	1.195065505981445	0.053186767578125	2.166855224609375	1.18523518371582	0.08247802734375
134	4.433333999999999	2.32674755859375	1.173143814086914	0.245517333984375	2.31554541015625	1.352953582763672	0.232417724609375	2.296183837890625	1.49436181640625	0.21045068359375	2.2931474609375	1.713345703125	0.229328125	2.2670107421875	1.675263061523438	0.24747802734375	2.154102294921875	1.622022094726562	0.320732666015625	2.13234912109375	1.34621142578125	0.279021240234375	2.155088134765625	1.241203674316406	0.0702080078125	2.248279541015625	1.214659942626953	0.08098828125	2.142471923828125	1.206935729980469	0.054261474609375	2.193399169921875	1.199548522949219	0.186105712890625	2.3214755859375	1.678926879882813	0.206700439453125	2.41855224609375	1.648762878417969	0.120700927734375	2.43218994140625	1.367467132568359	0.07641259765625	2.2667705078125	1.197357330322266	0.06057568359375	2.16528466796875	1.185925231933594	0.084861572265625
135	4.466667	2.318474609375	1.181039093017578	0.2436083984375	2.307998046875	1.361009674072266	0.230642822265625	2.289567626953125	1.502609985351563	0.208550537109375	2.288717529296875	1.72162744140625	0.22873291015625	2.261535888671875	1.683753051757813	0.245834716796875	2.14529052734375	1.633723754882813	0.3162470703125	2.124704345703125	1.35698486328125	0.279246337890625	2.142843017578125	1.239541778564453	0.076539306640625	2.236276123046875	1.213354766845703	0.086594970703125	2.13128662109375	1.197505615234375	0.059960205078125	2.18361865234375	1.204399841308594	0.1938095703125	2.317311767578125	1.686963134765625	0.2067587890625	2.4177802734375	1.656966064453125	0.124557861328125	2.42911328125	1.375633178710937	0.078795166015625	2.26348779296875	1.207657623291016	0.047633544921875	2.163606201171875	1.198427932739258	0.07880078124999999
136	4.500000000000001	2.323443359375	1.181441497802734	0.24721142578125	2.31113720703125	1.360803802490234	0.233648193359375	2.291874267578125	1.501854705810547	0.2110859375	2.2922578125	1.720347290039062	0.231060302734375	2.264547607421875	1.682780517578125	0.2476279296875	2.145531982421875	1.637918090820313	0.3161337890625	2.1166279296875	1.364753204345703	0.265771240234375	2.154197021484375	1.243049865722656	0.069005615234375	2.243405517578125	1.211655319213867	0.091939697265625	2.14306591796875	1.19917951965332	0.050701171875	2.192248779296875	1.210011993408203	0.189163818359375	2.320934814453125	1.685542602539063	0.209705322265625	2.422974853515625	1.65571630859375	0.129946533203125	2.447134765625	1.375222198486328	0.08860571289062499	2.27440966796875	1.214578338623047	0.062163818359375	2.17088525390625	1.203298904418945	0.073739990234375
137	4.533334000000001	2.32397607421875	1.182697021484375	0.24775048828125	2.30854248046875	1.362072082519531	0.233172119140625	2.287618896484375	1.502960266113281	0.209406005859375	2.28846044921875	1.721724548339844	0.2307880859375	2.260072021484375	1.684121704101563	0.246369873046875	2.13978857421875	1.639068420410156	0.31307470703125	2.11407666015625	1.364694396972656	0.264738525390625	2.153109619140625	1.237718688964844	0.071099609375	2.24251171875	1.207212005615234	0.09520849609375	2.14129833984375	1.196830291748047	0.05500439453125	2.177017578125	1.205998001098633	0.194019287109375	2.3176142578125	1.686849365234375	0.209986328125	2.42176416015625	1.660421569824219	0.131355712890625	2.449720703125	1.379579650878906	0.09117163085937501	2.2756953125	1.218067169189453	0.07789355468750001	2.1713095703125	1.209634902954102	0.070717529296875
138	4.566667	2.325873046875	1.183422836303711	0.248473876953125	2.30986083984375	1.362747802734375	0.23327294921875	2.287733154296875	1.503206787109375	0.20786181640625	2.28849853515625	1.721858276367187	0.230980712890625	2.25998876953125	1.6841328125	0.24608203125	2.13960498046875	1.640194396972656	0.31343701171875	2.104260009765625	1.366684936523437	0.265825439453125	2.148971923828125	1.238889053344727	0.07387890625	2.23555029296875	1.204640975952148	0.102885498046875	2.135814208984375	1.201788177490234	0.057943603515625	2.1724296875	1.206428253173828	0.197590087890625	2.317787109375	1.687128112792969	0.210091064453125	2.4239921875	1.6597646484375	0.134524169921875	2.45015087890625	1.379025512695312	0.09190454101562499	2.27644189453125	1.21908821105957	0.06317822265625	2.171952880859375	1.21247590637207	0.0711572265625
139	4.600000000000001	2.32530859375	1.183129211425781	0.247338134765625	2.3093486328125	1.361707214355469	0.232075439453125	2.2882470703125	1.501919464111328	0.20781396484375	2.289310791015625	1.719746154785156	0.23013818359375	2.26066162109375	1.682295654296875	0.2449912109375	2.13926025390625	1.644152770996094	0.312775634765625	2.103909423828125	1.371836578369141	0.26505908203125	2.143289306640625	1.239637634277344	0.07612695312499999	2.229936767578125	1.205590301513672	0.103790771484375	2.12917578125	1.204951156616211	0.062270263671875	2.1727431640625	1.210319976806641	0.1991259765625	2.318615234375	1.685017822265625	0.209763671875	2.42517431640625	1.658365356445312	0.135411865234375	2.453445068359375	1.378510437011719	0.096273681640625	2.280237060546875	1.220090240478516	0.06435253906250001	2.176016845703125	1.214182312011719	0.0705458984375
140	4.633334000000001	2.3252158203125	1.183005905151367	0.2474501953125	2.309343994140625	1.361597595214844	0.23207763671875	2.288354248046875	1.501818908691406	0.20769970703125	2.28934228515625	1.7196630859375	0.2300380859375	2.260633544921875	1.682210021972656	0.244782470703125	2.138900146484375	1.644025146484375	0.31197216796875	2.103881103515625	1.371762512207031	0.263572265625	2.144061279296875	1.240235641479492	0.074315185546875	2.2306484375	1.206157699584961	0.1021591796875	2.13007861328125	1.205219085693359	0.060158935546875	2.173185546875	1.210488540649414	0.19730859375	2.318724609375	1.684931457519531	0.209771240234375	2.4255830078125	1.658272155761719	0.13583251953125	2.454024658203125	1.378390258789063	0.0968369140625	2.28096728515625	1.219917053222656	0.064220703125	2.176723388671875	1.21396354675293	0.07011499023437499
141	4.666666999999999	2.324998046875	1.183107330322266	0.247239501953125	2.3091435546875	1.361668182373047	0.23181494140625	2.288181396484375	1.501867828369141	0.207420166015625	2.289172119140625	1.719671142578125	0.229826171875	2.260490478515625	1.682215576171875	0.244591796875	2.13880419921875	1.643877807617188	0.311731689453125	2.104614501953125	1.371693939208984	0.262549560546875	2.144324462890625	1.2416181640625	0.072238037109375	2.23122119140625	1.207760269165039	0.09932324218749999	2.130448974609375	1.206487487792969	0.05786328125	2.17444921875	1.211148986816406	0.19480517578125	2.3185283203125	1.684954956054687	0.20951416015625	2.42513037109375	1.6582958984375	0.1352421875	2.453614013671875	1.378700256347656	0.094578857421875	2.280496826171875	1.219922515869141	0.06409619140625	2.176722412109375	1.213259674072266	0.07505224609375
142	4.7	2.325206787109375	1.183077224731445	0.247520263671875	2.3095087890625	1.361625732421875	0.231953857421875	2.2886484375	1.501803558349609	0.20741162109375	2.28960791015625	1.719603210449219	0.229689208984375	2.260964599609375	1.682150085449219	0.2445224609375	2.139536376953125	1.644062133789062	0.312245849609375	2.104927490234375	1.371782531738281	0.26401806640625	2.143875	1.241828048706055	0.073488037109375	2.230893798828125	1.207968963623047	0.10014892578125	2.12947021484375	1.210345443725586	0.0603828125	2.17696240234375	1.211429290771484	0.195528076171875	2.318939453125	1.684887268066406	0.209350830078125	2.42537451171875	1.658361999511719	0.134810546875	2.45393212890625	1.378935455322266	0.09320043945312501	2.28078125	1.220093444824219	0.06339208984375	2.17695947265625	1.213707183837891	0.073984619140625
143	4.733334	2.325676513671875	1.182122741699219	0.250091796875	2.310071533203125	1.360700592041016	0.234770751953125	2.28940673828125	1.500926422119141	0.2103369140625	2.2900703125	1.718675903320313	0.233111083984375	2.261294677734375	1.681180297851562	0.247576171875	2.1392158203125	1.6429013671875	0.314009521484375	2.105179443359375	1.370719482421875	0.264831298828125	2.146054443359375	1.241205902099609	0.07440502929687499	2.232817138671875	1.207315124511719	0.101849609375	2.131790771484375	1.209749053955078	0.061088134765625	2.1779462890625	1.210543914794922	0.19669775390625	2.319613525390625	1.68401513671875	0.212986083984375	2.4267900390625	1.657691772460937	0.139443115234375	2.4558544921875	1.378368591308594	0.09749072265625	2.28306201171875	1.219537658691406	0.065615234375	2.179142822265625	1.213094039916992	0.07516503906249999
144	4.766667000000001	2.3049423828125	1.176716232299805	0.234623779296875	2.2908837890625	1.354530303955078	0.22432568359375	2.272143310546875	1.495006866455078	0.2065244140625	2.275765625	1.711410766601563	0.227227294921875	2.2481171875	1.674476196289063	0.243987548828125	2.127833740234375	1.64538916015625	0.3159658203125	2.079033203125	1.37307421875	0.308810302734375	2.1245673828125	1.259218048095703	0.111541259765625	2.211058837890625	1.225287490844727	0.137375	2.1142431640625	1.214712997436523	0.09020751953125	2.17173486328125	1.222438507080078	0.227439208984375	2.303330810546875	1.67664306640625	0.20540185546875	2.402580078125	1.650111328125	0.12299365234375	2.426019775390625	1.373665191650391	0.072580078125	2.2536943359375	1.216383651733398	0.042702880859375	2.158645751953125	1.214792114257812	0.08446728515625
145	4.8	2.304426513671875	1.177375869750977	0.232221923828125	2.290381103515625	1.355185729980469	0.22097900390625	2.27159228515625	1.495603576660156	0.202447509765625	2.278201904296875	1.711673034667969	0.226322509765625	2.250395263671875	1.674809020996094	0.24301708984375	2.13069287109375	1.644120910644531	0.315380615234375	2.075132568359375	1.373264099121094	0.328872802734375	2.113472412109375	1.2644716796875	0.12718701171875	2.20136474609375	1.230535446166992	0.147876953125	2.111828125	1.202537872314453	0.09387744140625	2.20060498046875	1.225971755981445	0.21829541015625	2.304967041015625	1.6769052734375	0.203492431640625	2.40348779296875	1.650582580566406	0.12008740234375	2.42358984375	1.373959716796875	0.068754150390625	2.251600341796875	1.215996520996094	0.0400224609375	2.15692626953125	1.215166259765625	0.082723876953125
146	4.833334	2.30098291015625	1.177442443847656	0.230207275390625	2.287451904296875	1.355750732421875	0.22127392578125	2.2689248046875	1.496685241699219	0.204469970703125	2.27585791015625	1.713009643554688	0.229534912109375	2.248034912109375	1.6760146484375	0.24617626953125	2.1280166015625	1.643336975097656	0.317657958984375	2.07430078125	1.371425598144531	0.3272119140625	2.111719482421875	1.266032745361328	0.12307421875	2.202184814453125	1.235890640258789	0.13876611328125	2.12822314453125	1.197176635742188	0.0695537109375	2.198236572265625	1.21636100769043	0.209488037109375	2.30254150390625	1.678277526855469	0.20636181640625	2.399330322265625	1.649203796386719	0.121475830078125	2.41957080078125	1.372732177734375	0.06666772460937501	2.245914306640625	1.218605255126953	0.026061279296875	2.160776611328125	1.218272583007812	0.08587915039062501
147	4.866667000000001	2.310835693359375	1.175303588867187	0.24248583984375	2.297155029296875	1.353927978515625	0.23387060546875	2.27664111328125	1.494650360107422	0.215548583984375	2.282714599609375	1.711103637695313	0.24290625	2.25520068359375	1.67372265625	0.259451171875	2.137010009765625	1.639291381835938	0.3336044921875	2.083474853515625	1.366686767578125	0.333113037109375	2.102672119140625	1.257956390380859	0.12774169921875	2.1867099609375	1.211609100341797	0.14042138671875	2.142853759765625	1.186290130615234	0.044318115234375	2.217684814453125	1.248193511962891	0.10145751953125	2.309393798828125	1.676702026367187	0.219060546875	2.40663671875	1.646880981445312	0.134597412109375	2.4245654296875	1.370733306884766	0.07502954101562501	2.257017578125	1.213787139892578	0.019811279296875	2.17148876953125	1.203269805908203	0.0784501953125
148	4.899999999999999	2.31289013671875	1.175402618408203	0.24436328125	2.299550537109375	1.353950988769531	0.23706787109375	2.28027685546875	1.494868835449219	0.2199404296875	2.285704833984375	1.710897399902344	0.2491748046875	2.25723388671875	1.673546081542969	0.26394091796875	2.132298583984375	1.643332214355469	0.327931884765625	2.079918212890625	1.371824981689453	0.35205712890625	2.137960205078125	1.25071174621582	0.161704833984375	2.20706689453125	1.201782150268555	0.114964599609375	2.140262451171875	1.186835861206055	0.030744384765625	2.186911376953125	1.236515396118164	0.046331298828125	2.313458251953125	1.676589111328125	0.2265439453125	2.413458251953125	1.647988586425781	0.1451171875	2.436289306640625	1.374004943847656	0.07881298828125	2.2701396484375	1.212837020874023	0.033280029296875	2.16957421875	1.202748825073242	0.0583740234375
149	4.933333999999999	2.31269580078125	1.176463668823242	0.24425146484375	2.29976171875	1.354657836914062	0.237150146484375	2.28170068359375	1.495568206787109	0.2212958984375	2.28639013671875	1.710953979492188	0.251831298828125	2.258016845703125	1.673515625	0.26620263671875	2.133759765625	1.6395380859375	0.32891162109375	2.0814560546875	1.367894317626953	0.342343994140625	2.131354248046875	1.246498519897461	0.150489501953125	2.20423779296875	1.199980285644531	0.10761962890625	2.130656982421875	1.191154449462891	0.02865185546875	2.184853759765625	1.235727691650391	0.037484619140625	2.314280517578125	1.676937255859375	0.2291650390625	2.413319091796875	1.65041015625	0.146340087890625	2.437086181640625	1.377469665527344	0.07870214843749999	2.2713984375	1.213411758422852	0.046387451171875	2.1683369140625	1.201017700195313	0.0416484375
150	4.966667	2.31532470703125	1.177638320922852	0.250196533203125	2.30303271484375	1.356421539306641	0.24275634765625	2.282625244140625	1.496694519042969	0.221134033203125	2.28768505859375	1.711602661132813	0.25893603515625	2.258242431640625	1.673895141601562	0.270746826171875	2.13556689453125	1.63103173828125	0.33213037109375	2.08666015625	1.358158538818359	0.313904296875	2.11252294921875	1.214139770507813	0.1323525390625	2.16465380859375	1.194865814208984	0.05308935546875	2.098958251953125	1.222905151367188	-0.028757080078125	2.176808837890625	1.252412643432617	0.040039306640625	2.316434814453125	1.677944213867188	0.2364736328125	2.42073828125	1.651328125	0.159708984375	2.4401591796875	1.377997161865234	0.0886806640625	2.2745302734375	1.21179704284668	0.0622001953125	2.17697509765625	1.212576446533203	0.025494384765625
151	5.000000000000001	2.3165732421875	1.176285522460937	0.2548427734375	2.304018310546875	1.355458160400391	0.24684521484375	2.283751708984375	1.496088348388672	0.22512646484375	2.28844873046875	1.71153466796875	0.262938720703125	2.2589921875	1.6736923828125	0.27477734375	2.136441650390625	1.629973266601562	0.336614501953125	2.08676220703125	1.356831390380859	0.314701416015625	2.1128857421875	1.230783203125	0.1196064453125	2.1677880859375	1.203539016723633	0.04437158203125	2.093072021484375	1.21107080078125	-0.034485107421875	2.1773359375	1.254072082519531	0.020947509765625	2.31733447265625	1.67783447265625	0.2404501953125	2.42075341796875	1.650171508789062	0.162323486328125	2.436464599609375	1.377397399902344	0.085743896484375	2.2670712890625	1.214684387207031	0.05650537109375	2.1683720703125	1.213199356079102	0.02225048828125
152	5.033334000000001	2.316650390625	1.17570539855957	0.25846484375	2.306846923828125	1.355548461914063	0.253785400390625	2.286316650390625	1.496266571044922	0.2308984375	2.291635009765625	1.711790832519531	0.270810791015625	2.2619365234375	1.673865356445313	0.2822080078125	2.13775732421875	1.629030944824219	0.34061279296875	2.08513330078125	1.356452209472656	0.312060791015625	2.111370361328125	1.258834747314453	0.10076318359375	2.165546875	1.216371276855469	0.032072021484375	2.08559130859375	1.215621978759766	-0.0421875	2.1765908203125	1.262347778320313	-0.00013232421875	2.32055078125	1.678126831054688	0.24807421875	2.423345947265625	1.649192321777344	0.16911279296875	2.435140869140625	1.377275573730469	0.0867685546875	2.257329833984375	1.226773345947266	0.042109375	2.1576689453125	1.227434234619141	0.01000537109375
153	5.066667	2.316765869140625	1.174636260986328	0.25826220703125	2.308308837890625	1.353957153320313	0.256224609375	2.288252685546875	1.494473571777344	0.2349443359375	2.2915849609375	1.709638916015625	0.272685302734375	2.26233056640625	1.671689819335938	0.284387451171875	2.139015380859375	1.624618774414063	0.341587646484375	2.08437646484375	1.353936859130859	0.30875537109375	2.112447998046875	1.278837097167969	0.08955761718749999	2.1587890625	1.233755493164062	0.017377685546875	2.07785888671875	1.231843017578125	-0.0552188720703125	2.174085205078125	1.269901611328125	-0.014816162109375	2.3207119140625	1.67614453125	0.2503583984375	2.421633056640625	1.646698852539062	0.169972412109375	2.431962890625	1.378979522705078	0.07774731445312499	2.248298095703125	1.237282775878906	0.03243701171875	2.144897216796875	1.239007461547851	0.01861474609375
154	5.100000000000001	2.31799560546875	1.174611328125	0.261013916015625	2.310037353515625	1.353962158203125	0.25846923828125	2.291158935546875	1.494619934082031	0.236972900390625	2.295619873046875	1.709455810546875	0.2765263671875	2.26583251953125	1.6716650390625	0.287381591796875	2.14121044921875	1.6259228515625	0.342827392578125	2.0833994140625	1.356423797607422	0.30578759765625	2.115159912109375	1.292552490234375	0.083535888671875	2.1586015625	1.247910736083984	0.009299072265625	2.080360595703125	1.246457702636719	-0.0662100830078125	2.17522314453125	1.281564147949219	-0.022251220703125	2.32486962890625	1.675889038085937	0.254462158203125	2.426383544921875	1.646114135742188	0.174932373046875	2.430431396484375	1.380758453369141	0.075594482421875	2.241546875	1.247529235839844	0.026150146484375	2.1387705078125	1.254159454345703	0.009403076171875
155	5.133334000000001	2.3181669921875	1.17509912109375	0.26096923828125	2.3103876953125	1.354627777099609	0.258158203125	2.291996826171875	1.495415557861328	0.236168212890625	2.296557373046875	1.710297485351562	0.27661767578125	2.2664072265625	1.672546264648437	0.286804931640625	2.140513671875	1.623715698242187	0.33684228515625	2.08382373046875	1.353731719970703	0.299580322265625	2.0978603515625	1.227203308105469	0.103664306640625	2.15246142578125	1.231783172607422	0.023619873046875	2.0904375	1.263630187988281	-0.059968994140625	2.16162353515625	1.271895568847656	0.002564208984375	2.32610302734375	1.676665161132812	0.254942626953125	2.428560546875	1.646472045898438	0.17657568359375	2.42459765625	1.382684539794922	0.0723935546875	2.232190673828125	1.258922790527344	0.012037353515625	2.1309609375	1.271503356933594	-0.010385498046875
156	5.166666999999999	2.3177890625	1.167651397705078	0.257289306640625	2.30980126953125	1.346489227294922	0.2576611328125	2.293366943359375	1.487813140869141	0.242189453125	2.296396240234375	1.702633666992188	0.278258056640625	2.267241943359375	1.664849548339844	0.290146484375	2.14174658203125	1.617702697753906	0.3411728515625	2.069828369140625	1.356087341308594	0.283953369140625	2.06444970703125	1.259227172851562	0.0724052734375	2.13875927734375	1.250254180908203	0.011302978515625	2.08080029296875	1.305857177734375	-0.061531494140625	2.135853759765625	1.273820770263672	-0.0486807861328125	2.32551708984375	1.669103820800781	0.25629736328125	2.4251982421875	1.640757446289062	0.17460400390625	2.405207275390625	1.384778564453125	0.0567021484375	2.20747509765625	1.276232513427734	-0.011585205078125	2.107344970703125	1.29715771484375	-0.030546142578125
157	5.2	2.321433837890625	1.159147964477539	0.26600048828125	2.313244384765625	1.339486328125	0.2645341796875	2.30002099609375	1.482709533691406	0.25261865234375	2.300818115234375	1.699868896484375	0.285862548828125	2.271722412109375	1.661660827636719	0.29825634765625	2.14615625	1.614330139160156	0.352274658203125	2.073232177734375	1.359097869873047	0.264336181640625	2.052019287109375	1.309772094726563	0.0358623046875	2.1256416015625	1.269850524902344	-0.013942138671875	2.046289428710938	1.267135345458984	-0.08911767578125	2.14581201171875	1.274806671142578	-0.051634033203125	2.330619873046875	1.666023681640625	0.264353759765625	2.429705078125	1.638416748046875	0.179917724609375	2.402308837890625	1.386143005371094	0.0503466796875	2.19907080078125	1.289396423339844	-0.02594970703125	2.098220703125	1.309512420654297	-0.046729248046875
158	5.233334	2.32155859375	1.147717803955078	0.270833984375	2.313430908203125	1.327057800292969	0.268331787109375	2.301156494140625	1.469650848388672	0.257434814453125	2.3000283203125	1.685197509765625	0.29314404296875	2.271500244140625	1.64677685546875	0.30510888671875	2.144812255859375	1.602368530273437	0.35682421875	2.066859130859375	1.354583953857422	0.25749365234375	2.0487109375	1.338601135253906	0.0253369140625	2.06435888671875	1.327408905029297	-0.06964025878906251	2.079197021484375	1.320874969482422	-0.1771671142578125	2.08515283203125	1.339144958496094	-0.09637243652343749	2.329903076171875	1.652085815429687	0.271232421875	2.426132568359375	1.630173828125	0.183052734375	2.3927783203125	1.385424041748047	0.04420166015625	2.193231201171875	1.291772277832031	-0.0411212158203125	2.09678466796875	1.320776550292969	-0.06839404296875
159	5.266667000000001	2.32296142578125	1.14483967590332	0.273945068359375	2.319034912109375	1.322858825683594	0.27997509765625	2.310668701171875	1.464995635986328	0.27616064453125	2.3037861328125	1.680067626953125	0.302693115234375	2.276467041015625	1.641726684570312	0.316094482421875	2.14634423828125	1.590777709960937	0.345290771484375	2.101543701171875	1.337111114501953	0.24627099609375	2.068955078125	1.340122283935547	0.0169716796875	2.114615966796875	1.303964874267578	-0.05954638671875	2.04903564453125	1.344231231689453	-0.1351905517578125	2.099666748046875	1.322677825927734	-0.116421630859375	2.33434912109375	1.647137817382812	0.28237548828125	2.41715283203125	1.618555053710938	0.18452392578125	2.378250244140625	1.385439270019531	0.032171630859375	2.181951171875	1.313848358154297	-0.074399658203125	2.08118310546875	1.329830261230469	-0.09203430175781251
160	5.3	2.316984619140625	1.146671203613281	0.263424072265625	2.314160400390625	1.325896545410156	0.270753662109375	2.310455810546875	1.469219696044922	0.274480712890625	2.309615478515625	1.686661987304688	0.293930908203125	2.283057373046875	1.649067749023438	0.311554931640625	2.149560302734375	1.60695556640625	0.3442392578125	2.126191650390625	1.332166381835937	0.310162841796875	2.135066162109375	1.282379272460938	0.08248583984375001	2.13043994140625	1.261866729736328	-0.01203125	2.11400537109375	1.330155487060547	-0.09493164062499999	2.185554443359375	1.288735290527344	-0.024233154296875	2.33761083984375	1.652246459960938	0.271640625	2.40150390625	1.6205751953125	0.160274658203125	2.329648681640625	1.400202392578125	-0.002323974609375	2.1221025390625	1.366549224853516	-0.1098975830078125	2.024591918945312	1.400135864257813	-0.125165771484375
161	5.333334	2.309340087890625	1.15317839050293	0.2506044921875	2.3070068359375	1.331252380371094	0.254913818359375	2.30540087890625	1.473608947753906	0.258681884765625	2.307868896484375	1.689358947753906	0.279681640625	2.283397216796875	1.651998657226562	0.29969921875	2.162086669921875	1.607722229003906	0.3605126953125	2.106030029296875	1.350860656738281	0.276734375	2.148814453125	1.244182312011719	0.07567626953125001	2.20545654296875	1.171558563232422	0.10328662109375	2.173552490234375	1.248653259277344	0.0348779296875	2.2551865234375	1.195547515869141	0.0020478515625	2.3328623046875	1.655249877929688	0.254333251953125	2.3960986328125	1.633410827636719	0.141337646484375	2.30112255859375	1.449115539550781	-0.0485623779296875	2.087007568359375	1.439361694335938	-0.143753662109375	1.99266552734375	1.481949768066406	-0.1418367919921875
162	5.366667000000001	2.314068359375	1.154462646484375	0.247439453125	2.311135009765625	1.332872833251953	0.251561279296875	2.30892626953125	1.475501861572266	0.255002197265625	2.310663818359375	1.691464050292969	0.27807421875	2.287514404296875	1.653624450683594	0.2989736328125	2.16697119140625	1.609853088378906	0.3622685546875	2.097468017578125	1.360644165039063	0.264828857421875	2.1391533203125	1.228703582763672	0.07856372070312501	2.1743330078125	1.150110122680664	0.121757568359375	2.15174755859375	1.175549377441406	0.0191494140625	2.224287109375	1.165196228027344	0.027870849609375	2.33466064453125	1.657760070800781	0.25109033203125	2.39429638671875	1.646313903808594	0.134375	2.286505126953125	1.493135589599609	-0.0760223388671875	2.063530029296875	1.502227722167969	-0.14958642578125	1.975295776367187	1.556700073242188	-0.1521025390625
163	5.399999999999999	2.3139296875	1.152391326904297	0.25312548828125	2.305466552734375	1.331526550292969	0.25255029296875	2.292653564453125	1.474169403076172	0.245923095703125	2.30520458984375	1.690236145019531	0.273943603515625	2.279182373046875	1.653123840332031	0.29325927734375	2.160568603515625	1.608320251464844	0.360879150390625	2.1148203125	1.359926696777344	0.2452451171875	2.11058984375	1.209629776000977	0.06705981445312501	2.133669677734375	1.122402908325195	0.10210400390625	2.13211328125	1.175850570678711	0.00755859375	2.204968994140625	1.151396697998047	0.02587109375	2.3284384765625	1.655660827636719	0.24696044921875	2.403561767578125	1.641743103027344	0.139077880859375	2.27876318359375	1.523387084960937	-0.08570654296874999	2.071287109375	1.596406921386719	-0.1715179443359375	1.99131201171875	1.655154479980469	-0.1396624755859375
164	5.433333999999999	2.324650146484375	1.153439224243164	0.250234375	2.318308349609375	1.332623291015625	0.247794189453125	2.303832763671875	1.474722900390625	0.235632568359375	2.304034423828125	1.6892236328125	0.275691650390625	2.280314453125	1.649648193359375	0.29295703125	2.169591796875	1.588712646484375	0.361302734375	2.1001376953125	1.340071868896484	0.258844970703125	2.038040893554688	1.191866271972656	0.08996020507812499	1.988493408203125	1.128036254882812	0.143229736328125	2.057927001953125	1.152831924438477	0.06348681640624999	2.076796142578125	1.083358825683594	0.131410400390625	2.329070068359375	1.657619873046875	0.24675830078125	2.403391845703125	1.654466552734375	0.13749853515625	2.28833056640625	1.593299194335938	-0.1137176513671875	2.080063720703125	1.6686259765625	-0.195438720703125	1.99543310546875	1.728529174804688	-0.18502197265625
165	5.466667	2.33694384765625	1.163427658081055	0.2404287109375	2.32854638671875	1.343568054199219	0.238850341796875	2.31961181640625	1.487424774169922	0.235393798828125	2.317757080078125	1.703925659179688	0.2712802734375	2.294671875	1.664201171875	0.289826416015625	2.187906494140625	1.611209777832031	0.371525146484375	2.09033203125	1.367410552978516	0.27626953125	1.9989013671875	1.193121429443359	0.148861572265625	1.961279174804688	1.138352935791016	0.219993408203125	1.9719521484375	1.133073211669922	0.1114169921875	1.962063232421875	1.1288779296875	0.2542578125	2.34287353515625	1.671857421875	0.24243798828125	2.42731591796875	1.668447204589844	0.13981982421875	2.33413427734375	1.648448974609375	-0.1283785400390625	2.128194091796875	1.724583740234375	-0.2187205810546875	2.084090087890625	1.817519409179687	-0.1986666259765625
166	5.500000000000001	2.339337646484375	1.154360900878906	0.24089013671875	2.327187744140625	1.332162445068359	0.23631005859375	2.314709228515625	1.473983856201172	0.22971240234375	2.3246552734375	1.688552856445312	0.26015625	2.30101611328125	1.650813293457031	0.280548828125	2.1946015625	1.61451904296875	0.368663330078125	2.08722900390625	1.366086059570312	0.313841552734375	1.97235009765625	1.199835235595703	0.20035498046875	1.90785546875	1.175611968994141	0.26752978515625	1.901896240234375	1.137840484619141	0.16655224609375	1.917078857421875	1.128504013061523	0.283465576171875	2.34647509765625	1.655107666015625	0.231180419921875	2.425290283203125	1.647036865234375	0.126333984375	2.362914794921875	1.701332153320313	-0.142602783203125	2.18462548828125	1.816088562011719	-0.243241943359375	2.1393837890625	1.903008666992188	-0.2095970458984375
167	5.533334000000001	2.35061962890625	1.148961898803711	0.23651220703125	2.333110107421875	1.325778625488281	0.231205322265625	2.312529052734375	1.466026062011719	0.2210732421875	2.32987158203125	1.680426513671875	0.244013427734375	2.309384033203125	1.643668884277344	0.26879736328125	2.21226513671875	1.621994689941406	0.370709716796875	2.0857158203125	1.377506561279297	0.375693603515625	1.946055908203125	1.2080126953125	0.303768798828125	1.888763061523437	1.198809020996094	0.3801767578125	1.873120849609375	1.123977394104004	0.30436767578125	1.875627319335937	1.100769760131836	0.2998564453125	2.3463046875	1.646065734863281	0.212875244140625	2.40491845703125	1.643369750976563	0.09571142578125	2.3441552734375	1.759397338867188	-0.1523917236328125	2.183248291015625	1.915428466796875	-0.21969921875	2.1634443359375	1.987218078613281	-0.1481021728515625
168	5.566667	2.350577392578125	1.142827453613281	0.232218017578125	2.3328525390625	1.320433776855469	0.226550537109375	2.31285205078125	1.461537048339844	0.218086181640625	2.337669189453125	1.676372985839844	0.239433349609375	2.32033251953125	1.639623718261719	0.266929931640625	2.24243017578125	1.619141296386719	0.3851953125	2.1020341796875	1.38656103515625	0.43723828125	1.948668823242188	1.212596771240234	0.426546142578125	1.891244750976562	1.215143249511719	0.50391748046875	1.864578979492187	1.122463081359863	0.454950927734375	1.9216923828125	1.113638244628906	0.48455859375	2.3486484375	1.64181787109375	0.205847900390625	2.39286962890625	1.635211181640625	0.0820361328125	2.33390380859375	1.795352111816406	-0.1422706298828125	2.209203125	1.982529968261719	-0.21072607421875	2.17560546875	2.063626953125	-0.1553641357421875
169	5.600000000000001	2.316950927734375	1.157080841064453	0.240184814453125	2.30246630859375	1.336574493408203	0.233495849609375	2.2813251953125	1.478436065673828	0.219995361328125	2.30632421875	1.693495727539063	0.2548193359375	2.284839599609375	1.655556213378906	0.278272705078125	2.192443359375	1.621309020996094	0.38381396484375	2.031092163085937	1.403601928710938	0.450742919921875	1.877964477539062	1.228343444824219	0.47756298828125	1.826642456054687	1.219997833251953	0.559760009765625	1.799385375976563	1.175895599365234	0.463718017578125	1.813998291015625	1.129433334350586	0.51229443359375	2.321260498046875	1.659973815917969	0.2210498046875	2.38630322265625	1.659017211914062	0.1052333984375	2.40365478515625	1.822441711425781	-0.1268814697265625	2.29451904296875	2.020587463378906	-0.1983572998046875	2.260517822265625	2.113558837890625	-0.1641905517578125
170	5.633334000000001	2.309369140625	1.160457489013672	0.22719189453125	2.291901611328125	1.338934326171875	0.2168056640625	2.270322509765625	1.47999658203125	0.200732666015625	2.28809912109375	1.695045227050781	0.235690185546875	2.265227294921875	1.657016540527344	0.257283203125	2.166544677734375	1.626857666015625	0.3576279296875	2.005146362304687	1.418971771240234	0.44791064453125	1.850164184570313	1.24853564453125	0.486218994140625	1.7880693359375	1.250387176513672	0.56065576171875	1.771689453125	1.174506378173828	0.484429931640625	1.79017529296875	1.162003753662109	0.554514404296875	2.30668994140625	1.661657287597656	0.20389306640625	2.38614892578125	1.660973266601562	0.09797290039062501	2.460504150390625	1.8307626953125	-0.1165421142578125	2.36425830078125	2.035684814453125	-0.1848690185546875	2.377785400390625	2.11058984375	-0.1134268798828125
171	5.666666999999999	2.3094794921875	1.159136688232422	0.23276806640625	2.287525390625	1.336105072021484	0.219429443359375	2.26869287109375	1.477335174560547	0.207720703125	2.2903603515625	1.6916328125	0.23874609375	2.271111328125	1.653790771484375	0.263468017578125	2.1875263671875	1.621513671875	0.37528466796875	2.05473388671875	1.431048248291016	0.52632080078125	1.908917602539062	1.274298461914062	0.61695068359375	1.86998779296875	1.268419586181641	0.70507373046875	1.831724365234375	1.198022216796875	0.6322001953125	1.871716064453125	1.187720993041992	0.69997412109375	2.304215087890625	1.658319702148437	0.204870361328125	2.371758544921875	1.658225830078125	0.09167211914062499	2.449301513671875	1.839949340820312	-0.109864501953125	2.378899658203125	2.05834619140625	-0.16249560546875	2.41542919921875	2.1310205078125	-0.0978116455078125
172	5.7	2.30286865234375	1.158363525390625	0.2287755126953125	2.27920556640625	1.334126800537109	0.2126583251953125	2.2634541015625	1.475240844726562	0.2023223876953125	2.28293359375	1.689018920898437	0.2320235595703125	2.263760009765625	1.65134716796875	0.2566590576171875	2.17906103515625	1.62219482421875	0.3677313232421875	2.07135107421875	1.444764434814453	0.5493995361328124	1.927949462890625	1.297819854736328	0.6563646240234375	1.888777221679687	1.275583679199219	0.7412738037109375	1.85463134765625	1.213475372314453	0.6599735107421875	1.901906127929688	1.205273254394531	0.7348890380859375	2.29741748046875	1.655730102539062	0.1986910400390625	2.3704375	1.654983764648438	0.0896065673828125	2.472841064453125	1.843631469726563	-0.09182666015625	2.414185546875	2.060734497070313	-0.158080322265625	2.442952880859375	2.131047729492187	-0.08780285644531249
173	5.733334	2.301649658203125	1.166682022094726	0.2287869873046875	2.27716015625	1.341620849609375	0.2091959228515625	2.25964599609375	1.481932250976562	0.1952667236328125	2.280582275390625	1.695181274414062	0.2246551513671875	2.26034326171875	1.657894165039063	0.2488275146484375	2.168910888671875	1.635742553710938	0.3557376708984375	2.06984326171875	1.470868438720703	0.5526837158203125	1.953966064453125	1.324111724853516	0.6884093017578125	1.936997314453125	1.332069091796875	0.7824876708984375	1.872338012695312	1.247588943481445	0.7660723876953125	1.917027587890625	1.234731903076172	0.7697432861328125	2.29561083984375	1.661668762207031	0.1919376220703125	2.3742158203125	1.666664916992187	0.08724719238281251	2.51872509765625	1.836257202148437	-0.08315234375	2.46351171875	2.058579833984375	-0.130803955078125	2.465682861328125	2.148122802734375	-0.079369873046875
174	5.766667000000001	2.2964794921875	1.16920539855957	0.2315150146484375	2.2725546875	1.345449005126953	0.2104454345703125	2.254232421875	1.486536285400391	0.1943045654296875	2.271771484375	1.7012060546875	0.2276734619140625	2.250720703125	1.663100524902344	0.2506112060546875	2.15516015625	1.623815185546875	0.3502125244140625	2.0657060546875	1.471898193359375	0.5644158935546875	1.960152954101563	1.338019439697266	0.7230074462890625	1.953593872070313	1.354073272705078	0.8181092529296875	1.875959716796875	1.283118255615234	0.7915457763671875	1.92991357421875	1.260496948242187	0.8140775146484375	2.28869775390625	1.668040893554688	0.1949544677734375	2.372489501953125	1.671231201171875	0.09297741699218751	2.54458154296875	1.831673217773437	-0.06369482421875	2.493975830078125	2.056520874023438	-0.1134967041015625	2.496959716796875	2.1387568359375	-0.0497606201171875
175	5.8	2.29769580078125	1.169425369262695	0.2269931640625	2.2734052734375	1.345830139160156	0.20840966796875	2.2544169921875	1.486953430175781	0.193914794921875	2.272011474609375	1.700595092773437	0.2328515625	2.25076171875	1.6619638671875	0.254658447265625	2.1568623046875	1.62262939453125	0.355731689453125	2.07184228515625	1.475670989990234	0.5750053710937501	1.97998828125	1.349554351806641	0.747727294921875	1.9732373046875	1.368201019287109	0.8423039550781251	1.895452880859375	1.29365625	0.83001171875	1.94929931640625	1.277887908935547	0.846357666015625	2.289108642578125	1.668261596679688	0.1994248046875	2.3736162109375	1.673916748046875	0.098212158203125	2.56245458984375	1.82494482421875	-0.0479862060546875	2.5204462890625	2.051198120117188	-0.0989818115234375	2.52144677734375	2.138912109375	-0.043026123046875
176	5.833334	2.298682861328125	1.172770050048828	0.229769287109375	2.274685791015625	1.35043603515625	0.211159912109375	2.253846435546875	1.492089508056641	0.1949296875	2.27591845703125	1.70610302734375	0.23760546875	2.2537587890625	1.66729833984375	0.258944091796875	2.162541259765625	1.629824340820313	0.364458984375	2.090522216796875	1.485498138427734	0.592338134765625	2.008141235351562	1.359183380126953	0.771686767578125	1.964785766601562	1.350274322509766	0.858319091796875	1.927076416015625	1.324287994384766	0.759222900390625	1.972731689453125	1.296565643310547	0.8688818359375	2.2924501953125	1.673763427734375	0.20341259765625	2.37755517578125	1.677295532226562	0.10144384765625	2.5814248046875	1.81432275390625	-0.0420255126953125	2.54339306640625	2.043588012695313	-0.08996203613281251	2.534345947265625	2.135625732421875	-0.0407755126953125
177	5.866667000000001	2.29572998046875	1.179619750976562	0.22907763671875	2.27094970703125	1.357230163574219	0.21042431640625	2.248003173828125	1.4984453125	0.19287548828125	2.26936181640625	1.712262451171875	0.2372158203125	2.24674658203125	1.673342163085938	0.2578916015625	2.15979736328125	1.634152709960937	0.3664052734375	2.08620458984375	1.496967834472656	0.598263671875	2.007717529296875	1.376882202148437	0.783631103515625	1.973984008789063	1.364601806640625	0.874082275390625	1.926787963867187	1.295587951660156	0.803836669921875	1.975123901367188	1.309799133300781	0.8898454589843749	2.2865595703125	1.680094787597656	0.2031669921875	2.373899658203125	1.686764953613281	0.10321142578125	2.593191650390625	1.809378051757812	-0.0303922119140625	2.5657451171875	2.040233520507813	-0.078289794921875	2.55788818359375	2.130115478515625	-0.0250130615234375
178	5.899999999999999	2.29392431640625	1.182007919311523	0.229955322265625	2.269792724609375	1.359619873046875	0.209416748046875	2.247228271484375	1.500774841308594	0.190189697265625	2.268196044921875	1.715055297851563	0.233172119140625	2.24513671875	1.676317993164063	0.253778564453125	2.157315185546875	1.637937072753906	0.36200537109375	2.0945537109375	1.506078796386719	0.6002712402343749	2.02032470703125	1.387343292236328	0.7884365234375	1.994962036132812	1.379103271484375	0.8820917968749999	1.966795166015625	1.361157073974609	0.778048828125	2.008966552734375	1.322879760742187	0.8891953124999999	2.28594482421875	1.68255908203125	0.19967431640625	2.375171875	1.686465576171875	0.10113330078125	2.60552001953125	1.800687133789062	-0.0212288818359375	2.57907958984375	2.032634765625	-0.06501098632812501	2.5763134765625	2.117319580078125	-0.003251708984375
179	5.933333999999999	2.287896484375	1.181132202148437	0.22815087890625	2.264486083984375	1.358356567382812	0.205358642578125	2.24502978515625	1.49984375	0.18641162109375	2.262662109375	1.713159912109375	0.2341474609375	2.23886572265625	1.6739921875	0.252880859375	2.14504736328125	1.638426879882813	0.356728271484375	2.116123046875	1.526517456054687	0.61081103515625	2.014392456054687	1.397645599365234	0.777938720703125	2.020606689453125	1.418933380126953	0.872644287109375	1.954272827148438	1.334132019042969	0.8547060546875	2.00664599609375	1.338389770507812	0.894809814453125	2.2821845703125	1.681397216796875	0.20101953125	2.3760263671875	1.689773559570312	0.107369140625	2.6216552734375	1.79084228515625	0.0056534423828125	2.6004189453125	2.024151611328125	-0.0318018798828125	2.59590234375	2.1115166015625	0.025776611328125
180	5.966667	2.288401123046875	1.180936920166016	0.2283001708984375	2.26093994140625	1.358753601074219	0.2069359130859375	2.2400908203125	1.501199401855469	0.1909222412109375	2.259332763671875	1.714771240234375	0.2422393798828125	2.235623291015625	1.67514208984375	0.2608236083984375	2.150667236328125	1.636577026367187	0.3720584716796875	2.1253388671875	1.522938903808594	0.6274227294921875	2.024134033203125	1.391558807373047	0.7947032470703125	2.000673095703125	1.386497650146484	0.8895072021484375	1.991941650390625	1.380143768310547	0.7802999267578125	2.006436157226562	1.323501831054688	0.8928673095703125	2.278267822265625	1.68335498046875	0.2080487060546875	2.370955078125	1.6921005859375	0.1122813720703125	2.62697314453125	1.773843688964844	0.0145709228515625	2.609226318359375	2.008218139648438	-0.0260888671875	2.61032470703125	2.096477294921875	0.03132861328125
181	6.000000000000001	2.286009765625	1.178748275756836	0.2288380126953125	2.25862353515625	1.356261413574219	0.2066290283203125	2.237724609375	1.498442352294922	0.1898433837890625	2.25615966796875	1.712090698242188	0.2400423583984375	2.232389404296875	1.672572631835938	0.2586329345703125	2.14801416015625	1.634282897949219	0.3701873779296875	2.1252841796875	1.524266174316406	0.6270250244140625	2.028011474609375	1.394478332519531	0.7974715576171875	2.023849365234375	1.377913299560547	0.8936502685546875	1.983579711914063	1.388439697265625	0.7922457275390625	2.02159423828125	1.315382263183594	0.8865958251953125	2.27541015625	1.680548950195313	0.2062296142578125	2.36885888671875	1.688982177734375	0.1113922119140625	2.62929443359375	1.770913635253906	0.027438720703125	2.624671875	2.005338317871094	-0.0149061279296875	2.62272216796875	2.097514526367187	0.0357093505859375
182	6.033334000000001	2.285891845703125	1.177545532226562	0.2268773193359375	2.25852294921875	1.355159240722656	0.2038717041015625	2.237569091796875	1.497404754638672	0.1863697509765625	2.25530908203125	1.71168017578125	0.2351702880859375	2.2316767578125	1.672159545898438	0.2540726318359375	2.1484599609375	1.634046264648437	0.3667552490234375	2.129488525390625	1.528041625976563	0.6259053955078125	2.037715942382813	1.400785583496094	0.8015819091796875	2.0371875	1.370303283691406	0.8944964599609375	2.007317260742187	1.405611236572266	0.7949859619140625	2.034164184570312	1.319890350341797	0.8940914306640625	2.274656005859375	1.679948364257812	0.2015106201171875	2.36852392578125	1.6888427734375	0.1069268798828125	2.63167724609375	1.769648681640625	0.029567626953125	2.6339345703125	2.004837768554688	-0.0100926513671875	2.635168701171875	2.096691650390625	0.0413612060546875
183	6.066667	2.278405517578125	1.1634599609375	0.2195782470703125	2.2525205078125	1.340451629638672	0.1908917236328125	2.2331064453125	1.482316436767578	0.1691470947265625	2.25328564453125	1.697700927734375	0.2116170654296875	2.2292587890625	1.659016967773438	0.2317037353515625	2.149063720703125	1.62291162109375	0.3471873779296875	2.14513525390625	1.531299438476562	0.6123914794921875	2.05834033203125	1.411362701416015	0.7955589599609375	2.0415546875	1.383970886230469	0.8879100341796875	2.033237670898437	1.404992645263672	0.7805418701171875	2.0574208984375	1.336151885986328	0.8927420654296875	2.272218505859375	1.664788696289063	0.1788748779296875	2.36557958984375	1.669615478515625	0.0835147705078125	2.63247607421875	1.731290771484375	0.0015916748046875	2.637981201171875	1.963677001953125	-0.0517735595703125	2.64170458984375	2.056599975585938	-0.002421630859375
184	6.100000000000001	2.265193359375	1.142730224609375	0.2122935791015625	2.24008544921875	1.318879089355469	0.1757008056640625	2.22351513671875	1.460702392578125	0.1492191162109375	2.25465478515625	1.677314514160156	0.1804561767578125	2.231	1.640327819824219	0.2041873779296875	2.159477783203125	1.611297058105469	0.3275887451171875	2.174173828125	1.524953491210937	0.5949822998046875	2.10238427734375	1.401547973632812	0.7830997314453125	2.110562744140625	1.3804921875	0.8785081787109374	2.067913330078125	1.435091613769531	0.7930411376953125	2.098608642578125	1.349306518554688	0.8988287353515625	2.26969189453125	1.642295654296875	0.1476695556640625	2.35495556640625	1.637238037109375	0.0445439453125	2.6192431640625	1.685524475097656	-0.0555306396484375	2.63399560546875	1.916104797363281	-0.117230224609375	2.6450947265625	2.010652160644531	-0.0715994873046875
185	6.133334000000001	2.2558828125	1.121316131591797	0.2127913818359375	2.23385546875	1.296919799804688	0.1711029052734375	2.21993505859375	1.438314086914062	0.140391845703125	2.258080322265625	1.655088195800781	0.1630181884765625	2.2342431640625	1.619581359863281	0.1888341064453125	2.16632080078125	1.596557678222656	0.3156500244140625	2.18955126953125	1.515351928710937	0.5843231201171875	2.127332275390625	1.402850830078125	0.7826856689453126	2.13792236328125	1.384042175292969	0.8784205322265625	2.103038818359375	1.428162780761719	0.7837423095703125	2.126658203125	1.352683837890625	0.8993988037109375	2.27101708984375	1.618531188964844	0.1309493408203125	2.35280908203125	1.607841186523438	0.0253092041015625	2.61470849609375	1.643380004882812	-0.08646948242187499	2.631904541015625	1.871844116210938	-0.1558062744140625	2.654636474609375	1.965517944335938	-0.1125174560546875
186	6.166666999999999	2.2571064453125	1.089447998046875	0.237518310546875	2.259115234375	1.267547485351562	0.2012734375	2.26328076171875	1.410385620117188	0.174915771484375	2.312725830078125	1.622372436523438	0.214173828125	2.281596923828125	1.588288452148438	0.23322509765625	2.18835400390625	1.567835083007812	0.343219482421875	2.155814453125	1.474071594238281	0.60668603515625	2.05076611328125	1.359787414550781	0.7848464355468751	2.0437490234375	1.338180419921875	0.88028369140625	2.028485717773437	1.391995422363281	0.7854677734375	2.033882202148437	1.311691497802734	0.90317333984375	2.3289052734375	1.585798095703125	0.183662109375	2.42883056640625	1.571342712402344	0.095583984375	2.70834521484375	1.585625183105469	0.0326571044921875	2.764869140625	1.812006591796875	-0.0204117431640625	2.78190185546875	1.902974853515625	0.0305048828125
187	6.2	2.25689794921875	1.092956359863281	0.231485595703125	2.2555166015625	1.270484893798828	0.192940185546875	2.257050537109375	1.412917755126953	0.164582275390625	2.306154052734375	1.625760131835937	0.19867578125	2.276296142578125	1.591670776367188	0.21959521484375	2.188468505859375	1.571835693359375	0.333975830078125	2.16895166015625	1.481087249755859	0.59962451171875	2.07284375	1.367962615966797	0.7833291015625	2.069813720703125	1.348735626220703	0.8794326171875	2.050209228515625	1.399477447509766	0.7837880859375	2.062565185546875	1.321542816162109	0.90253515625	2.321249267578125	1.588942260742187	0.167943359375	2.41704248046875	1.574080200195312	0.07555004882812499	2.6930634765625	1.589265747070312	-0.0005526123046875	2.7456162109375	1.815090698242187	-0.0592359619140625	2.765808837890625	1.90637255859375	-0.010179931640625
188	6.233334	2.25460791015625	1.093257873535156	0.2315948486328125	2.2533505859375	1.269918823242187	0.1927813720703125	2.25521875	1.411704223632813	0.1644317626953125	2.302859619140625	1.624223693847656	0.1963133544921875	2.27300537109375	1.590427062988281	0.2171949462890625	2.183077392578125	1.572468505859375	0.3294283447265625	2.181246337890625	1.483324462890625	0.5950352783203126	2.0791220703125	1.361841979980469	0.7685545654296875	2.084638916015625	1.346527954101562	0.8648160400390625	2.04489208984375	1.399790832519531	0.7777242431640625	2.05816552734375	1.315336273193359	0.8821407470703125	2.318412109375	1.587246215820312	0.1663680419921875	2.415504638671875	1.575398559570313	0.0757557373046875	2.6892734375	1.583719970703125	-0.00472119140625	2.740435546875	1.808321899414063	-0.06506640625	2.76363427734375	1.8989462890625	-0.01712060546875
189	6.266667000000001	2.2473720703125	1.085973266601562	0.2397095947265625	2.248692626953125	1.263106964111328	0.2031285400390625	2.2524677734375	1.405229248046875	0.1767335205078125	2.29863916015625	1.617194274902344	0.2139940185546875	2.26756982421875	1.583220336914062	0.2327008056640625	2.17131689453125	1.564087097167969	0.3393524169921875	2.154018310546875	1.471492492675781	0.6032120361328125	2.04175048828125	1.348052734375	0.7689022216796875	2.041780029296875	1.331268798828125	0.8650755615234375	2.007113647460938	1.386081420898438	0.7767850341796875	2.014067626953125	1.299916259765625	0.8803101806640625	2.315804443359375	1.580554870605469	0.1845189208984375	2.41789599609375	1.569579406738281	0.0994649658203125	2.6958291015625	1.578157897949219	0.0348687744140625	2.75079443359375	1.803359680175781	-0.01959716796875	2.771403564453125	1.893302612304688	0.03075146484375
190	6.3	2.2518564453125	1.161305877685547	0.22483740234375	2.2105068359375	1.335657928466797	0.20039013671875	2.18033349609375	1.476032836914063	0.183428955078125	2.183856689453125	1.691123596191406	0.229880615234375	2.16330322265625	1.650337707519531	0.249445068359375	2.08667138671875	1.605521545410156	0.363978271484375	2.120234619140625	1.497866516113281	0.620404296875	2.055480712890625	1.344035736083984	0.78599658203125	2.069575439453125	1.322026092529297	0.88004345703125	2.014761108398437	1.37319921875	0.800204345703125	2.04863623046875	1.283931701660156	0.894326904296875	2.20486474609375	1.660511962890625	0.196314697265625	2.2959248046875	1.675980102539063	0.1001865234375	2.555498291015625	1.748271118164062	0.0060416259765625	2.55414501953125	1.982038696289063	-0.039091552734375	2.56151416015625	2.072154296875	0.014488525390625
191	6.333334	2.25233935546875	1.162126281738281	0.22403955078125	2.21057177734375	1.336381378173828	0.199757568359375	2.180005126953125	1.476666107177734	0.182889404296875	2.182758056640625	1.691715942382813	0.22946923828125	2.162303955078125	1.650857177734375	0.248971923828125	2.08555078125	1.605715942382812	0.36327587890625	2.118604248046875	1.497574066162109	0.61952978515625	2.053387451171875	1.343194183349609	0.7843916015625	2.068354248046875	1.31989013671875	0.87797998046875	2.01209423828125	1.373004455566406	0.800464111328125	2.047023193359375	1.281748260498047	0.891933349609375	2.203919677734375	1.661195190429688	0.19592529296875	2.29497216796875	1.676850463867188	0.09984082031249999	2.554103271484375	1.749615478515625	0.004938720703125	2.55224365234375	1.983222778320312	-0.04086376953125	2.559906494140625	2.073487426757812	0.0124010009765625
192	6.366667000000001	2.25205810546875	1.161993682861328	0.2237379150390625	2.210114013671875	1.336189575195313	0.1993182373046875	2.179401123046875	1.476430236816406	0.1823328857421875	2.181955810546875	1.691530090332031	0.2287064208984375	2.1615517578125	1.650668518066406	0.2482576904296875	2.08488427734375	1.605548400878906	0.3626302490234375	2.11810888671875	1.49758544921875	0.6189420166015625	2.05302001953125	1.343233489990234	0.7838846435546875	2.068017578125	1.319962646484375	0.8774776611328124	2.011694213867187	1.373037841796875	0.7999788818359375	2.0466689453125	1.281803100585937	0.8914305419921875	2.2031337890625	1.660998352050781	0.1951817626953125	2.29410888671875	1.676640014648437	0.0990189208984375	2.55305810546875	1.749568725585938	0.003736083984375	2.55090234375	1.983111633300781	-0.0423973388671875	2.55852197265625	2.0734716796875	0.0107154541015625
193	6.399999999999999	2.25451025390625	1.163721923828125	0.2227244873046875	2.21322314453125	1.338061889648438	0.1982066650390625	2.183021484375	1.47840673828125	0.1811597900390625	2.1859189453125	1.693459533691406	0.2277357177734375	2.16527783203125	1.652640625	0.2471268310546875	2.08778515625	1.607645874023437	0.3609923095703125	2.11912890625	1.499359130859375	0.6174058837890625	2.05257421875	1.34505078125	0.7818048095703125	2.066943115234375	1.321636962890625	0.8754613037109376	2.011229736328125	1.374975311279297	0.7977020263671875	2.04537548828125	1.28352490234375	0.8892396240234375	2.207211181640625	1.66289501953125	0.1943131103515625	2.29880859375	1.678351440429688	0.0987120361328125	2.5585283203125	1.750606201171875	0.005021728515625	2.55732177734375	1.9841904296875	-0.0409423828125	2.56489013671875	2.0744892578125	0.0122818603515625
194	6.433333999999999	2.25619775390625	1.166178314208984	0.226015380859375	2.2158359375	1.340518402099609	0.202091552734375	2.18566455078125	1.480606719970703	0.1848369140625	2.187796875	1.695795166015625	0.229113037109375	2.16768505859375	1.655116821289063	0.249142578125	2.091056396484375	1.6077021484375	0.36231494140625	2.11368212890625	1.485804779052734	0.612984130859375	2.0564697265625	1.334751129150391	0.7832807617187501	2.0656357421875	1.321382476806641	0.87936962890625	2.01892724609375	1.374742950439453	0.796134033203125	2.029254760742187	1.288857116699219	0.89343994140625	2.2088291015625	1.6650693359375	0.19579345703125	2.299366943359375	1.676186401367187	0.098884765625	2.557482421875	1.751889404296875	0.00487109375	2.5483173828125	1.980328979492187	-0.0601396484375	2.561119140625	2.070411254882813	-0.007889038085937499
195	6.466667	2.276158935546875	1.174949768066406	0.225541748046875	2.247548095703125	1.35168212890625	0.200788818359375	2.226673583984375	1.493561920166016	0.1831328125	2.2359697265625	1.707973999023437	0.23125048828125	2.211891357421875	1.668158569335938	0.248588623046875	2.122373779296875	1.62388818359375	0.35346728515625	2.114360595703125	1.500459381103516	0.604613525390625	2.03465625	1.352720764160156	0.76902099609375	2.02908935546875	1.329682769775391	0.86364892578125	2.0101455078125	1.384417816162109	0.77076171875	2.001645629882812	1.298630645751953	0.876471923828125	2.258449951171875	1.676536865234375	0.19949658203125	2.358468994140625	1.68425390625	0.111823974609375	2.6284755859375	1.7479423828125	0.04543798828125	2.63820947265625	1.977831787109375	-0.0151583251953125	2.65089697265625	2.066709838867188	0.039358154296875
196	6.500000000000001	2.28354931640625	1.180920196533203	0.221242431640625	2.256650634765625	1.357883270263672	0.196212158203125	2.23713916015625	1.499929107666016	0.178328369140625	2.248375	1.714318481445313	0.226137451171875	2.22390087890625	1.674756225585937	0.2435009765625	2.1338310546875	1.6315078125	0.348334228515625	2.124340087890625	1.508704254150391	0.599737060546875	2.04311962890625	1.362087615966797	0.76440869140625	2.037244506835937	1.339261169433594	0.8590693359375	2.01881982421875	1.394085327148437	0.7661298828125001	2.0094052734375	1.308479797363281	0.87186328125	2.2706044921875	1.6826240234375	0.194462158203125	2.3707998046875	1.689270141601563	0.106902099609375	2.641460205078125	1.750332641601563	0.040705322265625	2.6534169921875	1.980022583007813	-0.0202532958984375	2.66694921875	2.0689384765625	0.0339990234375
197	6.533334000000001	2.2832578125	1.180669952392578	0.2227176513671875	2.255591796875	1.356721374511719	0.1964647216796875	2.23525830078125	1.498004425048828	0.1773763427734375	2.24663427734375	1.711995849609375	0.2235426025390625	2.22213037109375	1.672725341796875	0.2410545654296875	2.13428955078125	1.631051025390625	0.3477354736328125	2.125056640625	1.515339233398437	0.6014647216796875	2.042224487304687	1.369976470947265	0.7653280029296875	2.031503784179688	1.346316436767578	0.8590201416015625	2.010877075195312	1.397187408447266	0.7647337646484375	2.02066064453125	1.314773590087891	0.8768900146484375	2.268836669921875	1.680151000976562	0.1922647705078125	2.36900732421875	1.686979248046875	0.1053670654296875	2.63859619140625	1.749560546875	0.0403128662109375	2.66040673828125	1.979309448242188	-0.0142742919921875	2.670859375	2.068556030273438	0.0394366455078125
198	6.566667	2.283517578125	1.181259460449219	0.2232757568359375	2.25574462890625	1.357214447021484	0.1969080810546875	2.235192626953125	1.498382385253906	0.1775718994140625	2.246470703125	1.712519287109375	0.2227235107421875	2.2221162109375	1.673304443359375	0.2405186767578125	2.134836669921875	1.632250793457031	0.3478331298828125	2.126921630859375	1.519100158691406	0.6026556396484375	2.044945556640625	1.375155120849609	0.7680802001953125	2.036713134765625	1.348796020507812	0.8612681884765625	2.013410400390625	1.403383605957031	0.7697677001953125	2.019172241210938	1.314784515380859	0.8746685791015625	2.2685634765625	1.680579345703125	0.1914915771484375	2.368120849609375	1.686796447753906	0.1039146728515625	2.63690576171875	1.748911193847656	0.0355909423828125	2.657369140625	1.978078002929688	-0.02155615234375	2.668601318359375	2.067937744140625	0.0308907470703125
199	6.600000000000001	2.28276220703125	1.183641815185547	0.2235479736328125	2.254991943359375	1.359509338378906	0.1968599853515625	2.23431298828125	1.500572204589844	0.1771260986328125	2.2452861328125	1.714872375488281	0.2213402099609375	2.2210341796875	1.675699584960938	0.2393372802734375	2.134020751953125	1.635005676269531	0.3469625244140625	2.126749267578125	1.523239074707031	0.6023487548828125	2.04538525390625	1.380067596435547	0.7686729736328125	2.037801147460938	1.353998168945312	0.8619759521484375	2.013712768554687	1.408458282470703	0.7706307373046875	2.019865234375	1.319951965332031	0.8753548583984375	2.267380126953125	1.682845520019531	0.1902154541015625	2.3666484375	1.688793762207031	0.1023355712890625	2.634884765625	1.751096130371094	0.0323013916015625	2.65426171875	1.979929992675781	-0.0263271484375	2.664878662109375	2.0702001953125	0.0254949951171875
200	6.633334000000001	2.284652099609375	1.185323059082031	0.22266748046875	2.25514208984375	1.361373138427734	0.193516357421875	2.23344775390625	1.50274789428711	0.172280517578125	2.24290673828125	1.717967407226562	0.217417724609375	2.21893359375	1.678353515625	0.235455322265625	2.133046142578125	1.635478637695313	0.344032958984375	2.117634521484375	1.51963134765625	0.598654296875	2.029851806640625	1.378745056152344	0.76519775390625	2.02098193359375	1.354522338867187	0.8593513183593749	2.005453979492188	1.410900909423828	0.766718017578125	2.0328779296875	1.332603485107422	0.887107666015625	2.26523779296875	1.686082763671875	0.185947509765625	2.3648876953125	1.690838012695313	0.09749633789062501	2.634580322265625	1.751699584960937	0.026434326171875	2.658496337890625	1.9807490234375	-0.034100830078125	2.66199560546875	2.07479443359375	0.012717529296875
201	6.666666999999999	2.282942626953125	1.185884170532227	0.22231884765625	2.25314892578125	1.361887420654297	0.193171142578125	2.231232421875	1.503227569580078	0.171931640625	2.24056787109375	1.718479125976562	0.216943603515625	2.216691162109375	1.678845825195312	0.235066162109375	2.131156494140625	1.635921142578125	0.34390283203125	2.11658837890625	1.52016943359375	0.59861767578125	2.029430053710938	1.379255279541016	0.7654658203125	2.020842407226563	1.355058563232422	0.85965283203125	2.0050009765625	1.411383209228516	0.7670390625	2.032825439453125	1.333158599853516	0.887382080078125	2.26284765625	1.68660595703125	0.18542529296875	2.3622431640625	1.691435546875	0.096692138671875	2.6316611328125	1.752581909179687	0.02483544921875	2.65513037109375	1.981630981445313	-0.0358773193359375	2.658637939453125	2.075705688476563	0.010882080078125
202	6.7	2.28497265625	1.186947082519531	0.223197021484375	2.254728271484375	1.362109008789063	0.191396728515625	2.232546875	1.502845275878906	0.168125244140625	2.24013916015625	1.718049621582031	0.211918701171875	2.21619873046875	1.6784755859375	0.229863525390625	2.1292412109375	1.635626403808594	0.3372783203125	2.113726806640625	1.520963684082031	0.59192724609375	2.035208862304688	1.385464294433594	0.766816162109375	2.022238891601563	1.35816259765625	0.859474853515625	2.0106796875	1.412301391601563	0.7651513671875	2.019541259765625	1.330235778808594	0.8814650878906251	2.263034423828125	1.686149108886719	0.181004150390625	2.36366015625	1.690984680175781	0.094001953125	2.6308564453125	1.756268310546875	0.01939111328125	2.651499755859375	1.98276904296875	-0.049794189453125	2.6532958984375	2.07533251953125	-0.0003819580078125
203	6.733334	2.284045654296875	1.185115005493164	0.2246380615234375	2.2543935546875	1.360057952880859	0.1916568603515625	2.233115966796875	1.500782348632812	0.1679620361328125	2.23705322265625	1.716701538085938	0.2079503173828125	2.2132890625	1.67716259765625	0.2261309814453125	2.1251787109375	1.633502868652344	0.3321641845703125	2.107714599609375	1.515239929199219	0.5848653564453125	2.0358515625	1.383740509033203	0.7654051513671875	2.028803588867187	1.356972900390625	0.8588009033203124	2.009345703125	1.411021667480469	0.7658031005859375	2.02283642578125	1.327297088623047	0.8789210205078125	2.260953369140625	1.684576293945312	0.1780914306640625	2.363268310546875	1.691592895507813	0.0933485107421875	2.62559228515625	1.759821044921875	0.0057994384765625	2.65040625	1.988077575683594	-0.055330078125	2.647015625	2.084392333984375	-0.013945068359375
204	6.766667000000001	2.285645263671875	1.186026443481445	0.2263455810546875	2.25645458984375	1.361118011474609	0.1934627685546875	2.23529296875	1.501875091552734	0.1696107177734375	2.238419921875	1.717906616210938	0.2094039306640625	2.21460986328125	1.678319213867188	0.2274564208984375	2.12576416015625	1.6343818359375	0.3328150634765625	2.106426025390625	1.51523095703125	0.5850496826171875	2.0328330078125	1.382817443847656	0.7643060302734375	2.023443115234375	1.355406829833984	0.8573370361328125	2.007109252929688	1.408734985351562	0.7632913818359375	2.01583544921875	1.324833526611328	0.8762528076171875	2.262623779296875	1.685797729492188	0.1797493896484375	2.365151123046875	1.692233520507813	0.09515759277343749	2.626548583984375	1.758597900390625	0.003251708984375	2.650583740234375	1.98600537109375	-0.0615074462890625	2.64765185546875	2.082841918945312	-0.021245361328125
205	6.8	2.285755859375	1.187125122070313	0.227867919921875	2.25573388671875	1.3621513671875	0.19502001953125	2.233470703125	1.502723297119141	0.17076025390625	2.23877001953125	1.718490905761719	0.212170166015625	2.214676025390625	1.678973022460938	0.23004736328125	2.125259033203125	1.638130432128906	0.33623779296875	2.11359765625	1.528109619140625	0.593162353515625	2.034619018554687	1.385392730712891	0.7620322265625	2.030695068359375	1.354103515625	0.854264892578125	1.99762890625	1.416041564941406	0.77039404296875	2.018817138671875	1.320723541259766	0.8694482421875001	2.262544921875	1.686374938964844	0.182147216796875	2.365004150390625	1.692014770507813	0.09733959960937499	2.62681982421875	1.756795837402344	0.005169189453125	2.646135009765625	1.982900451660156	-0.0657593994140625	2.645514892578125	2.07671923828125	-0.0187197265625
206	6.833334	2.28141552734375	1.186150756835938	0.227940673828125	2.251590576171875	1.360660858154297	0.194680908203125	2.22914111328125	1.500695434570313	0.169669677734375	2.2330927734375	1.716218322753906	0.20952490234375	2.2097958984375	1.676683410644531	0.228060791015625	2.12322802734375	1.635519653320312	0.33597509765625	2.117173095703125	1.522739868164062	0.59111962890625	2.039757934570313	1.380811401367187	0.7605517578125	2.034612915039062	1.353459167480469	0.8537104492187499	1.995888549804687	1.410744384765625	0.76931640625	2.026267456054688	1.320956909179688	0.8710585937500001	2.256544921875	1.684224914550781	0.179328369140625	2.3569541015625	1.689288330078125	0.09258300781250001	2.61434375	1.758997619628906	-0.0060050048828125	2.6251689453125	1.9765107421875	-0.09987792968750001	2.6274951171875	2.064369262695313	-0.0430025634765625
207	6.866667000000001	2.284513427734375	1.184659027099609	0.228749267578125	2.25360986328125	1.359476196289062	0.19658154296875	2.2301357421875	1.499685028076172	0.17220166015625	2.233649169921875	1.715541198730469	0.2121767578125	2.211024658203125	1.675782348632813	0.23126513671875	2.127208984375	1.633933898925781	0.3413681640625	2.12773291015625	1.520880432128906	0.59693896484375	2.055481201171875	1.378522216796875	0.768779296875	2.05363427734375	1.348289672851563	0.861328125	2.022286010742187	1.404789703369141	0.7732050781249999	2.043470458984375	1.31449560546875	0.876933837890625	2.256613525390625	1.683669555664062	0.1813544921875	2.35439013671875	1.689812683105469	0.09141333007812499	2.60705322265625	1.763361999511719	-0.0173656005859375	2.61183251953125	1.9808388671875	-0.1127481689453125	2.611379150390625	2.070258422851563	-0.0579990234375
208	6.899999999999999	2.284140380859375	1.183824447631836	0.231125244140625	2.25096484375	1.357494293212891	0.19903515625	2.227314697265625	1.497405853271484	0.17659033203125	2.22821875	1.7130126953125	0.213105224609375	2.2075009765625	1.673255126953125	0.2337822265625	2.12747607421875	1.633148681640625	0.34656591796875	2.131267578125	1.520864990234375	0.601230712890625	2.063805419921875	1.376998474121094	0.772486328125	2.0820830078125	1.363021270751953	0.866708251953125	2.02780078125	1.391828186035156	0.77687939453125	2.055365966796875	1.317413665771484	0.879603759765625	2.25020947265625	1.68127685546875	0.181759521484375	2.34603369140625	1.691041137695313	0.0908251953125	2.58175	1.766066650390625	-0.047899169921875	2.583652587890625	1.990710571289062	-0.122055419921875	2.59903125	2.07401123046875	-0.06097705078125
209	6.933333999999999	2.28390576171875	1.186724975585937	0.2309686279296875	2.250685546875	1.361395446777344	0.1999730224609375	2.227227294921875	1.502149047851562	0.1785960693359375	2.229023681640625	1.718262573242187	0.2177169189453125	2.20968701171875	1.677963012695312	0.2391829833984375	2.140287841796875	1.630469421386719	0.3568353271484375	2.1150263671875	1.487471923828125	0.5957232666015625	2.079433837890625	1.359572204589844	0.7891895751953125	2.08601123046875	1.340220428466797	0.8844356689453124	2.0489462890625	1.379291290283203	0.7893099365234375	2.08780029296875	1.311158203125	0.9065997314453125	2.24942578125	1.686894165039063	0.1846304931640625	2.33755615234375	1.696012756347656	0.08538317871093749	2.55036767578125	1.768129943847656	-0.08968615722656249	2.551585693359375	2.000955871582031	-0.1370968017578125	2.574950439453125	2.086826171875	-0.08158251953124999
210	6.966667	2.28435888671875	1.186648818969727	0.229744873046875	2.250497802734375	1.361858917236328	0.198195068359375	2.22620361328125	1.502936584472656	0.17592333984375	2.23099560546875	1.719681945800781	0.216318359375	2.21249072265625	1.679175598144531	0.238581298828125	2.14919677734375	1.627549621582031	0.358638671875	2.12275341796875	1.480281677246094	0.59613818359375	2.103228515625	1.358113494873047	0.7966337890625	2.114326416015625	1.330625671386719	0.8898454589843749	2.071335205078125	1.376317504882812	0.7997841796875	2.1335546875	1.311904388427734	0.91445751953125	2.24964501953125	1.688295166015625	0.181931640625	2.3308291015625	1.69692236328125	0.07619799804687501	2.51248291015625	1.771848205566406	-0.1316258544921875	2.516317626953125	2.007480102539063	-0.168799560546875	2.543681640625	2.094889282226562	-0.1168162841796875
211	7.000000000000001	2.283666748046875	1.187023651123047	0.23046240234375	2.250267578125	1.361623962402344	0.2003935546875	2.225224853515625	1.501837158203125	0.178308349609375	2.23165966796875	1.718005615234375	0.2152685546875	2.213621337890625	1.678098266601562	0.238409912109375	2.147450927734375	1.632360900878906	0.35840673828125	2.1376640625	1.484511199951172	0.595118408203125	2.12980322265625	1.3607294921875	0.794000244140625	2.152552734375	1.352699829101562	0.88827294921875	2.072466796875	1.350282989501953	0.8140822753906251	2.166481689453125	1.316305877685547	0.904681640625	2.249317626953125	1.686222778320313	0.1810966796875	2.32827880859375	1.692747375488281	0.07439575195312501	2.467819091796875	1.791051696777344	-0.153269287109375	2.464708984375	2.026040649414063	-0.18655322265625	2.5044658203125	2.100944702148437	-0.12501611328125
212	7.033334000000001	2.281623291015625	1.19265705871582	0.2348311767578125	2.24621435546875	1.367752624511719	0.2046314697265625	2.219748046875	1.508407440185547	0.1823941650390625	2.23072216796875	1.725876953125	0.2169747314453125	2.214873046875	1.686031982421875	0.2422493896484375	2.161804443359375	1.638058471679688	0.3685699462890625	2.179724365234375	1.473462310791016	0.5951553955078125	2.1955	1.335883087158203	0.7856822509765625	2.18607958984375	1.314912994384766	0.8807291259765625	2.126880859375	1.258435974121094	0.8076068115234375	2.21977978515625	1.260216705322266	0.8742720947265625	2.24480908203125	1.6936015625	0.1812816162109375	2.307585205078125	1.700676025390625	0.0636163330078125	2.4010341796875	1.805160400390625	-0.185607177734375	2.387286376953125	2.042311401367187	-0.2070826416015625	2.44390380859375	2.120338134765625	-0.1647479248046875
213	7.066667	2.28133642578125	1.19511279296875	0.236664794921875	2.2451748046875	1.369342620849609	0.215687255859375	2.214422119140625	1.508050567626953	0.197449951171875	2.242270263671875	1.72338818359375	0.217360107421875	2.2312255859375	1.68587548828125	0.2472607421875	2.19271142578125	1.658369506835938	0.3828046875	2.224199951171875	1.474659881591797	0.5884365234375	2.181798095703125	1.287822662353516	0.720926513671875	2.2514931640625	1.285113098144531	0.7879169921875	2.150591796875	1.258942779541016	0.818095947265625	2.2564443359375	1.264219451904297	0.833639404296875	2.2461259765625	1.689428100585938	0.1814326171875	2.267509521484375	1.695008178710937	0.0512171630859375	2.25916357421875	1.818195068359375	-0.203189453125	2.265531005859375	2.05369580078125	-0.2150545654296875	2.35473291015625	2.095112915039063	-0.1808458251953125
214	7.100000000000001	2.28695703125	1.20056689453125	0.2391944580078125	2.25694580078125	1.380465789794922	0.2250914306640625	2.242566162109375	1.525893005371094	0.2195030517578125	2.276761474609375	1.7458466796875	0.2220289306640625	2.2720703125	1.709267150878906	0.2561722412109375	2.261935791015625	1.697724609375	0.4019422607421875	2.30100732421875	1.4844462890625	0.5843502197265625	2.221328125	1.286969512939453	0.6902340087890625	2.28466943359375	1.248779876708984	0.7556397705078125	2.1923095703125	1.232379608154297	0.8145977783203125	2.298634765625	1.271367584228516	0.8142772216796875	2.272279052734375	1.709407653808594	0.1871695556640625	2.25891845703125	1.696583862304688	0.053602294921875	2.12253076171875	1.803498046875	-0.1773118896484375	2.1227470703125	2.044260009765625	-0.1829554443359375	2.21431494140625	2.098264892578125	-0.182255615234375
215	7.133334000000001	2.29250439453125	1.192081817626953	0.242721435546875	2.26270654296875	1.373933166503906	0.231914794921875	2.24407763671875	1.520160278320313	0.2249556884765625	2.265148193359375	1.743407287597656	0.211629150390625	2.270353515625	1.708025695800781	0.247587890625	2.315276123046875	1.703776489257812	0.388447265625	2.3512646484375	1.465206115722656	0.5418840332031249	2.188659423828125	1.323604736328125	0.64723681640625	2.252754150390625	1.269711059570312	0.7012177734375	2.244162109375	1.222506561279297	0.802200927734375	2.286051513671875	1.29342724609375	0.7547138671875	2.25511474609375	1.704791442871094	0.1797225341796875	2.20667919921875	1.686628295898438	0.0538671875	1.99196728515625	1.815410461425781	-0.0950970458984375	2.030246215820312	2.055392822265625	-0.096094482421875	2.1035263671875	2.13037060546875	-0.1188226318359375
216	7.166666999999999	2.29859423828125	1.198832122802734	0.2365426025390625	2.279775390625	1.379933258056641	0.2208897705078125	2.26738720703125	1.524966674804688	0.208381103515625	2.297550537109375	1.743139038085938	0.177591796875	2.310732666015625	1.709026977539063	0.211992919921875	2.3869306640625	1.693106079101562	0.3360196533203125	2.375859130859375	1.455267333984375	0.4891134033203125	2.2157490234375	1.359638580322266	0.636303466796875	2.2792861328125	1.307400268554687	0.690739990234375	2.3426318359375	1.246372772216797	0.757926025390625	2.3355810546875	1.336767028808594	0.708404541015625	2.27629833984375	1.704758483886719	0.1524276123046875	2.18383837890625	1.684179382324219	0.056642578125	1.922828491210937	1.805688049316406	0.0738907470703125	1.925190063476562	2.0458994140625	0.0606258544921875	1.987054931640625	2.123199462890625	0.022197998046875
217	7.2	2.291060302734375	1.206703002929687	0.2299222412109375	2.28057470703125	1.388809295654297	0.211947265625	2.271456298828125	1.534365844726562	0.1977362060546875	2.3068115234375	1.7512333984375	0.1593946533203125	2.32515234375	1.716156616210938	0.190524658203125	2.4216005859375	1.68340478515625	0.2963314208984375	2.388090087890625	1.454239654541016	0.460542724609375	2.233383056640625	1.413648956298828	0.6371761474609375	2.291234130859375	1.353370147705078	0.6901561279296875	2.3605234375	1.274254547119141	0.7257049560546875	2.355957763671875	1.36913134765625	0.688458984375	2.27841845703125	1.714143310546875	0.1396112060546875	2.15808447265625	1.7016083984375	0.0794635009765625	1.922741943359375	1.81216064453125	0.20625390625	1.933498779296875	2.05251904296875	0.2246934814453125	1.966796875	2.139885620117187	0.1736566162109375
218	7.233334	2.1929169921875	1.091330322265625	0.20952197265625	2.19270458984375	1.272404113769531	0.24669921875	2.1908994140625	1.417554626464844	0.274390380859375	2.15109765625	1.638356750488281	0.290643798828125	2.168691650390625	1.606589904785156	0.25514013671875	2.2063837890625	1.612132629394531	0.1120068359375	2.154966064453125	1.411866271972656	-0.08606396484374999	2.36262353515625	1.358942810058594	0.022697998046875	2.446967529296875	1.305783508300781	0.018881103515625	2.53875341796875	1.243006530761719	0.0058818359375	2.50228857421875	1.316126953125	0.034817626953125	2.144692138671875	1.596868103027344	0.3198814697265625	2.15095849609375	1.572932312011719	0.4538779296875	2.4172890625	1.625534729003906	0.560718017578125	2.468814697265625	1.850608215332031	0.483841064453125	2.4383076171875	1.948761535644531	0.515076904296875
219	7.266667000000001	2.199552734375	1.193405868530274	0.23600390625	2.1993134765625	1.378335601806641	0.23458447265625	2.20007373046875	1.526179443359375	0.235109619140625	2.232291015625	1.747585510253906	0.25938916015625	2.21185986328125	1.710059936523437	0.2868839111328125	2.157314697265625	1.702669128417969	0.4244659423828125	2.258545166015625	1.474690551757813	0.5653040771484374	2.0564306640625	1.416028106689453	0.4490594482421875	1.995284790039062	1.419968383789062	0.5278575439453125	1.945495483398437	1.448083557128906	0.6241729736328125	1.97293017578125	1.460331237792969	0.5457574462890625	2.24392822265625	1.711556457519531	0.2249500732421875	2.235931640625	1.734570556640625	0.09082116699218749	1.951601806640625	1.722375793457031	0.02601806640625	1.874991943359375	1.913614074707031	0.1557713623046875	1.895875122070313	2.002259948730469	0.2128389892578125
220	7.3	2.2269521484375	1.183005126953125	0.2230238037109375	2.220551513671875	1.366223052978516	0.20203466796875	2.225202880859375	1.5133935546875	0.1930057373046875	2.24737158203125	1.735925415039063	0.2133262939453125	2.24090771484375	1.696580932617187	0.2446373291015625	2.238254150390625	1.701513793945312	0.3923883056640625	2.35312939453125	1.478234100341797	0.5289364013671874	2.132908203125	1.537494689941406	0.4545030517578125	2.07942236328125	1.492256225585938	0.5253006591796875	2.02610693359375	1.439497100830078	0.6081541748046875	2.055695556640625	1.566109375	0.5626011962890625	2.2486435546875	1.701487915039062	0.1756368408203125	2.207668701171875	1.743832885742187	0.0530390625	1.928518188476563	1.680084350585938	0.10620947265625	1.948398315429688	1.84621728515625	0.2823355712890625	1.914883422851563	1.915270629882813	0.3572247314453125
221	7.333334	2.2645419921875	1.259520263671875	-0.3850837707519531	2.23596875	1.438725555419922	-0.360669921875	2.21001904296875	1.582513854980469	-0.351759521484375	2.169998291015625	1.799446350097656	-0.3831999206542969	2.19973046875	1.764451599121094	-0.4037435913085938	2.28694921875	1.792783020019531	-0.5182689819335937	2.384818359375	1.584529724121094	-0.6840767211914063	2.3784677734375	1.751458129882812	-0.5144899291992188	2.3503876953125	1.836698120117187	-0.5558753051757812	2.37444677734375	1.928973876953125	-0.4992615661621094	2.42354638671875	1.871336120605469	-0.5238948974609375	2.152063232421875	1.762265869140625	-0.3538080749511719	2.1243544921875	1.819634826660156	-0.2348167877197266	2.31955712890625	1.650944763183594	-0.1046166000366211	2.430769287109375	1.752250244140625	-0.2929723815917969	2.526838623046875	1.7946162109375	-0.3102652893066406
222	7.366667000000001	2.237781005859375	1.202105163574219	0.2097357177734375	2.2078876953125	1.379048156738281	0.2140714111328125	2.204021484375	1.52245458984375	0.2104696044921875	2.24246484375	1.73746923828125	0.207839111328125	2.256374755859375	1.698955200195313	0.235321533203125	2.344308349609375	1.69450390625	0.34905517578125	2.331564453125	1.503950225830078	0.55112939453125	2.2145244140625	1.697139892578125	0.492498046875	2.159745849609375	1.75919384765625	0.542849853515625	2.1866279296875	1.830710815429688	0.465503662109375	2.123251708984375	1.782483764648437	0.485663818359375	2.21760791015625	1.704600708007812	0.18009521484375	2.12988427734375	1.7416796875	0.088236328125	2.046395263671875	1.470959838867187	0.08775598144531251	2.120810546875	1.607951904296875	0.2653543701171875	2.12782373046875	1.68619384765625	0.3339931640625
223	7.399999999999999	2.248953369140625	1.282060546875	-0.3632965393066406	2.244023193359375	1.460599914550781	-0.3467114562988281	2.2197841796875	1.601850158691406	-0.3417085571289062	2.161210205078125	1.8116533203125	-0.3558646850585938	2.1711435546875	1.775086669921875	-0.38737451171875	2.1602314453125	1.790207153320313	-0.5298895263671874	2.305156494140625	1.590550354003906	-0.65768505859375	2.255843994140625	1.791615783691406	-0.5503439331054687	2.23292919921875	1.879257263183594	-0.5161777954101563	2.203993408203125	1.964623901367188	-0.4555286254882813	2.148430419921875	1.830738037109375	-0.45756982421875	2.168606201171875	1.778310974121094	-0.3198364562988281	2.1865126953125	1.815176574707031	-0.1941229400634766	2.222010986328125	1.540806945800781	-0.1340599060058594	2.192235595703125	1.671191650390625	-0.3286876220703125	2.122034423828125	1.740323364257812	-0.3627378540039062
224	7.433333999999999	2.21483935546875	1.197946441650391	0.2519580078125	2.19123779296875	1.375550689697266	0.270273681640625	2.1745390625	1.5183681640625	0.262873291015625	2.161957763671875	1.7334599609375	0.22273486328125	2.1963828125	1.698140625	0.218765869140625	2.327159912109375	1.724433837890625	0.1637088623046875	2.4954873046875	1.511382690429687	0.2277158203125	2.378119140625	1.713235107421875	0.2450673828125	2.33288330078125	1.799271179199219	0.244221923828125	2.2473134765625	1.866916320800781	0.2435712890625	2.25707421875	1.754896667480469	0.170266845703125	2.131215087890625	1.697293151855469	0.2379404296875	2.016443603515625	1.722955749511719	0.299534912109375	1.992305419921875	1.44165869140625	0.332452880859375	2.19237939453125	1.56809814453125	0.318278564453125	2.227161865234375	1.635909057617188	0.24653857421875
225	7.466667	2.2536181640625	1.287671905517578	-0.3490314025878906	2.253086181640625	1.467298675537109	-0.3392462158203125	2.229779052734375	1.609056518554687	-0.3325630187988281	2.15785400390625	1.815805419921875	-0.3350225219726563	2.16262158203125	1.779092346191406	-0.3677659912109375	2.1299794921875	1.782755310058594	-0.5081184997558593	2.2375029296875	1.586969116210938	-0.6747044067382812	2.2209111328125	1.779605163574219	-0.5431300048828125	2.15833447265625	1.782403503417969	-0.46894091796875	2.08834716796875	1.812349731445313	-0.3909898376464844	2.095993408203125	1.743366943359375	-0.4770297241210937	2.174871826171875	1.783509155273437	-0.3011692504882812	2.218514404296875	1.79736962890625	-0.1767185363769531	2.293982666015625	1.526076843261719	-0.1404578552246094	2.172067626953125	1.513641784667969	-0.3431186218261719	2.135063232421875	1.600968933105469	-0.3871002807617188
226	7.500000000000001	2.25728076171875	1.282805633544922	-0.3463548278808594	2.254634765625	1.461704315185547	-0.337494384765625	2.230806884765625	1.602745788574219	-0.3304846496582031	2.16809228515625	1.811486572265625	-0.3345246276855469	2.1684697265625	1.773686096191406	-0.3660395812988281	2.114258056640625	1.775649475097656	-0.4989328308105469	2.190247802734375	1.58183740234375	-0.68238671875	2.198462158203125	1.782143432617187	-0.5638674926757813	2.135180419921875	1.81311474609375	-0.4976502685546875	2.0660107421875	1.816183532714844	-0.4141166076660156	2.077316162109375	1.743528381347656	-0.4886878051757813	2.186469970703125	1.779723388671875	-0.30118896484375	2.2369638671875	1.793644958496094	-0.1799712219238281	2.301554443359375	1.520550720214844	-0.1456025238037109	2.153917236328125	1.486220336914063	-0.3262771301269531	2.136915283203125	1.570943359375	-0.3843370361328125
227	7.533334000000001	2.2537705078125	1.276377899169922	-0.3313021545410156	2.252461181640625	1.455463592529297	-0.33551318359375	2.230959228515625	1.596998718261719	-0.3315578918457031	2.1663193359375	1.805073059082031	-0.3244697265625	2.159572021484375	1.766571411132813	-0.3543758544921875	2.093667724609375	1.765633422851562	-0.4818893737792969	2.110591552734375	1.613308715820313	-0.7132025146484375	2.20770751953125	1.811708068847656	-0.63941552734375	2.160927734375	1.889001281738281	-0.6049738159179687	2.071822021484375	1.853590942382813	-0.5541968994140625	2.15713330078125	1.86697216796875	-0.5412567749023437	2.1926416015625	1.774226318359375	-0.2959462890625	2.273630126953125	1.779349487304688	-0.1917720489501953	2.399864013671875	1.533402282714844	-0.1325200500488281	2.23462109375	1.465708068847656	-0.2865734558105469	2.177912841796875	1.516339599609375	-0.3576997985839844
228	7.566667	2.25696435546875	1.274582580566406	-0.327300537109375	2.253429443359375	1.454411834716797	-0.3288091125488281	2.231940673828125	1.596296936035156	-0.3196101684570313	2.18238720703125	1.809480651855469	-0.3166253662109375	2.169655517578125	1.770072875976562	-0.34358837890625	2.082818603515625	1.770193603515625	-0.4586170959472656	2.03711181640625	1.634136413574219	-0.6974129028320313	2.11950634765625	1.849728271484375	-0.6598268432617187	2.170662841796875	1.932085510253906	-0.6648749389648437	2.07116796875	1.926381408691406	-0.6208697509765625	2.17927001953125	1.936797302246094	-0.6013811645507813	2.20978759765625	1.778025634765625	-0.2894619445800781	2.284075439453125	1.778698547363281	-0.1796393432617187	2.392592041015625	1.526346984863281	-0.1080029525756836	2.211594482421875	1.485819458007813	-0.2552172546386719	2.1768232421875	1.547034790039063	-0.3324862670898437
229	7.600000000000001	2.20865185546875	1.165397003173828	0.2669696655273437	2.19798876953125	1.342151092529297	0.2699202270507812	2.169138671875	1.480746856689453	0.2720646362304687	2.122349853515625	1.690699584960937	0.2587223510742188	2.127857421875	1.653699829101563	0.2276077270507812	2.11860791015625	1.658125122070313	0.08607220458984376	2.22206396484375	1.59422607421875	-0.1598245849609375	2.26167529296875	1.810908325195312	-0.09281890869140624	2.3265517578125	1.869672119140625	-0.05441326904296875	2.2203955078125	1.874762329101562	-0.06891973876953125	2.260759765625	1.886125366210937	0.00487823486328125	2.13026708984375	1.657863037109375	0.2942384643554687	2.12789306640625	1.646664306640625	0.4242835083007813	2.14270947265625	1.393727111816406	0.5423046264648438	2.15985595703125	1.302870086669922	0.3282681274414063	2.16363427734375	1.371544036865234	0.2517011108398438
230	7.633334000000001	2.20715234375	1.175280822753906	0.2686904296875	2.198662353515625	1.351082550048828	0.2638314208984375	2.1720751953125	1.489104431152344	0.2562730712890625	2.134506103515625	1.6979296875	0.2264228515625	2.144587890625	1.659729309082031	0.198509521484375	2.158560546875	1.651724060058594	0.0583477783203125	2.2191787109375	1.625189208984375	-0.206233154296875	2.2602314453125	1.831264526367188	-0.115430908203125	2.313423828125	1.904319213867188	-0.08601904296875	2.22900244140625	1.848485290527344	-0.1196070556640625	2.274138671875	1.919319946289062	-0.031693603515625	2.134839111328125	1.666708923339844	0.26383544921875	2.10427783203125	1.661604553222656	0.3898741455078125	2.0859130859375	1.41748583984375	0.5213712158203125	2.13609814453125	1.284748016357422	0.3380833740234375	2.137633544921875	1.319883575439453	0.24199169921875
231	7.666666999999999	2.208900390625	1.190291748046875	0.253900146484375	2.207940673828125	1.365508575439453	0.2421097412109375	2.188400390625	1.503995330810547	0.2298345947265625	2.158281005859375	1.713443359375	0.19989599609375	2.16770361328125	1.675103515625	0.17216162109375	2.1782177734375	1.667554321289062	0.0320413818359375	2.2149091796875	1.635318359375	-0.235558837890625	2.276322265625	1.854251220703125	-0.2150157470703125	2.331927734375	1.927523803710937	-0.19213037109375	2.232115966796875	1.898731323242187	-0.1692833251953125	2.30071630859375	1.941840942382812	-0.12276318359375	2.156812744140625	1.682222534179687	0.2371156005859375	2.12475927734375	1.683307006835937	0.36253369140625	2.04531396484375	1.464589813232422	0.5131085205078125	2.10885693359375	1.257904266357422	0.431276123046875	2.094481201171875	1.244630462646484	0.3311103515625
232	7.7	2.20447021484375	1.198940185546875	0.2558663330078125	2.20610791015625	1.374399841308594	0.2422083740234375	2.192041748046875	1.513762084960937	0.2288919677734375	2.152430419921875	1.722001831054687	0.1982613525390625	2.1643994140625	1.684127990722656	0.1706865234375	2.18008984375	1.673724365234375	0.030925537109375	2.1729658203125	1.659962585449219	-0.24124658203125	2.242806640625	1.877512145996094	-0.229130615234375	2.29862548828125	1.95139013671875	-0.20791552734375	2.21072900390625	1.893133666992187	-0.22350830078125	2.28430810546875	1.942131896972656	-0.1423663330078125	2.151578125	1.690617370605469	0.2355009765625	2.11643505859375	1.689483337402344	0.3603809814453125	2.030342651367187	1.473175415039063	0.511891357421875	2.07071337890625	1.250333343505859	0.462924072265625	2.07441796875	1.226415374755859	0.3635477294921875
233	7.733334	2.22319384765625	1.223240005493164	0.23692138671875	2.231927490234375	1.397941497802734	0.22213916015625	2.224520751953125	1.536802368164063	0.203228515625	2.2003037109375	1.746792358398437	0.172373779296875	2.2173662109375	1.709435791015625	0.14708837890625	2.2648173828125	1.697204467773437	0.0152412109375	2.3214765625	1.66568505859375	-0.2488240966796875	2.402694091796875	1.874498291015625	-0.2922156982421875	2.43637158203125	1.948524658203125	-0.2436041259765625	2.3418115234375	1.991348999023438	-0.26659375	2.3417734375	1.946780029296875	-0.2200404052734375	2.1894326171875	1.714408203125	0.20691845703125	2.125263671875	1.706516723632812	0.31901025390625	2.008568359375	1.480311462402344	0.428425048828125	1.96963330078125	1.278167633056641	0.53345361328125	1.921843017578125	1.207993194580078	0.476892822265625
234	7.766667000000001	2.22686572265625	1.205715057373047	0.220915283203125	2.2356689453125	1.37940869140625	0.211080322265625	2.23065234375	1.517796508789063	0.196349365234375	2.197392578125	1.7232353515625	0.15604541015625	2.2162607421875	1.685891357421875	0.132811279296875	2.26447412109375	1.679171997070313	0.0019971923828125	2.315703125	1.678365112304688	-0.2629130859375	2.3839072265625	1.888692749023438	-0.3118555908203125	2.3642275390625	1.973239013671875	-0.2757396240234375	2.3410810546875	2.065915649414062	-0.230947265625	2.328462890625	1.947949462890625	-0.2313201904296875	2.187745361328125	1.692220825195312	0.191670166015625	2.124783203125	1.67651416015625	0.30247265625	1.9923193359375	1.480261138916016	0.44219091796875	1.93733203125	1.356806335449219	0.627466064453125	1.875240966796875	1.277817077636719	0.61507470703125
235	7.8	2.223590087890625	1.20670263671875	0.2091483154296875	2.22684814453125	1.381046234130859	0.1951541748046875	2.22292626953125	1.520034240722656	0.1801387939453125	2.19762548828125	1.728983032226562	0.1482213134765625	2.216435302734375	1.692013854980469	0.1239447021484375	2.270900634765625	1.684902282714844	-0.0050162353515625	2.29337109375	1.665372924804688	-0.274341796875	2.33165771484375	1.877521667480469	-0.34678955078125	2.321197021484375	1.964306457519531	-0.311096435546875	2.3369267578125	2.057399658203125	-0.2630120849609375	2.27551220703125	1.962955261230469	-0.27404541015625	2.18542822265625	1.69653369140625	0.1820177001953125	2.127904052734375	1.662952209472656	0.2924344482421875	1.97826708984375	1.481288787841797	0.4367742919921875	1.87285791015625	1.356234558105469	0.5989154052734375	1.84681298828125	1.275228698730469	0.6545496826171875
236	7.833334	2.221007080078125	1.20652946472168	0.195276611328125	2.2235576171875	1.381669403076172	0.18028564453125	2.22396044921875	1.521615173339844	0.16735205078125	2.200205322265625	1.733429809570312	0.14897900390625	2.218377685546875	1.697723022460937	0.12200537109375	2.2706376953125	1.697333984375	-0.008804809570312501	2.281767822265625	1.659651672363281	-0.278259765625	2.2839873046875	1.866388854980469	-0.3756700439453125	2.275417724609375	1.956506774902344	-0.3472332763671875	2.29424853515625	2.05451806640625	-0.31013623046875	2.263758056640625	1.965790710449219	-0.3059072265625	2.18810791015625	1.698851196289062	0.18099609375	2.130095703125	1.669097961425781	0.292990234375	1.97729833984375	1.481324890136719	0.428549072265625	1.872556640625	1.388419708251953	0.61283837890625	1.83069140625	1.304353790283203	0.65306298828125
237	7.866667000000001	2.214525146484375	1.207504516601563	0.189636962890625	2.220083984375	1.381961975097656	0.174950927734375	2.21654248046875	1.520964965820312	0.15836328125	2.198579833984375	1.733170776367188	0.14926708984375	2.21476708984375	1.698219848632812	0.120416748046875	2.263283203125	1.702105590820313	-0.0112276611328125	2.2642646484375	1.66696826171875	-0.2802601318359375	2.26927783203125	1.870728393554687	-0.3818140869140625	2.251814453125	1.9600947265625	-0.3563782958984375	2.2607158203125	2.060170288085938	-0.3223072509765625	2.229413330078125	1.98026171875	-0.3275985107421875	2.186520751953125	1.697800537109375	0.18014697265625	2.135005615234375	1.671422241210938	0.2955693359375	1.9781015625	1.485584686279297	0.42698974609375	1.869207763671875	1.401295104980469	0.611963134765625	1.819853393554687	1.324079376220703	0.656283203125
238	7.899999999999999	2.212375	1.205466552734375	0.191624755859375	2.219203125	1.380645477294922	0.17644287109375	2.211625244140625	1.519610961914063	0.15591357421875	2.19612109375	1.73300341796875	0.147038818359375	2.211283203125	1.697674926757812	0.117725341796875	2.256719970703125	1.696955688476562	-0.0157501220703125	2.212462890625	1.66217822265625	-0.2824417724609375	2.255236572265625	1.862918334960938	-0.3834783935546875	2.236004150390625	1.948829345703125	-0.347840087890625	2.243466796875	2.047031860351562	-0.307103759765625	2.21971875	1.972213256835937	-0.3213162841796875	2.184242431640625	1.697640625	0.17834521484375	2.132619384765625	1.671891479492188	0.2945244140625	1.97273876953125	1.487878936767578	0.427594970703125	1.8761015625	1.409091339111328	0.6228427734375001	1.801820068359375	1.340480865478516	0.638099609375
239	7.933333999999999	2.211489501953125	1.209273345947266	0.19586181640625	2.21704443359375	1.384202178955078	0.180270263671875	2.2093203125	1.522864318847656	0.159163818359375	2.18148388671875	1.733170593261719	0.132376953125	2.2006015625	1.696842590332031	0.106975830078125	2.254674560546875	1.693841735839844	-0.0229842529296875	2.21057666015625	1.68041455078125	-0.2912193603515625	2.24885595703125	1.89165087890625	-0.369290771484375	2.22271630859375	1.969726928710938	-0.32222607421875	2.2221669921875	2.06155322265625	-0.268437255859375	2.2201533203125	1.997614013671875	-0.3016138916015625	2.16980615234375	1.699635925292969	0.1656005859375	2.12685693359375	1.672758850097656	0.284803466796875	1.972699340820312	1.493434387207031	0.429656494140625	1.867200927734375	1.419590209960937	0.621822265625	1.80150830078125	1.345259796142578	0.6460454101562501
240	7.966667	2.20596142578125	1.207059875488281	0.199907958984375	2.212422119140625	1.381709503173828	0.18273193359375	2.21052001953125	1.520904418945312	0.164531982421875	2.18216796875	1.730135986328125	0.131548583984375	2.20097900390625	1.693060180664062	0.107067626953125	2.2532490234375	1.689280151367187	-0.0235225830078125	2.204596923828125	1.682074096679687	-0.2910528564453125	2.244820068359375	1.892361328125	-0.37032373046875	2.204147216796875	1.965391967773437	-0.3256431884765625	2.1863134765625	2.055136108398437	-0.2714141845703125	2.193810546875	1.996270385742188	-0.310317138671875	2.170955078125	1.697671630859375	0.165935302734375	2.128798583984375	1.67463720703125	0.286141845703125	1.970233642578125	1.494747894287109	0.425119140625	1.852807006835937	1.413267913818359	0.6068395996093749	1.798117309570312	1.340855773925781	0.653541259765625
241	8	2.20598779296875	1.205496185302734	0.18793896484375	2.212754150390625	1.381155059814453	0.16937548828125	2.208654052734375	1.520850891113281	0.14843310546875	2.183047119140625	1.734162780761719	0.137713623046875	2.199188232421875	1.699076171875	0.10827001953125	2.241822265625	1.700843322753906	-0.02678857421875	2.192921142578125	1.67270703125	-0.2947166748046875	2.22137841796875	1.885282531738281	-0.377254150390625	2.188978515625	1.961134704589844	-0.329302001953125	2.181035888671875	2.052947021484375	-0.27480810546875	2.1961572265625	1.990301208496094	-0.3107313232421875	2.1735078125	1.698489074707031	0.1698017578125	2.135871337890625	1.6704873046875	0.2913671875	1.9661845703125	1.487450134277344	0.416009033203125	1.846307861328125	1.388927215576172	0.589442138671875	1.806712280273437	1.330048614501953	0.663728515625
242	8.033334	2.2035712890625	1.204318267822266	0.1871949462890625	2.209911376953125	1.379532318115234	0.1680941162109375	2.2053193359375	1.518812622070313	0.1466507568359375	2.17651953125	1.731431030273437	0.1414388427734375	2.19238232421875	1.697331665039063	0.1108863525390625	2.23133349609375	1.70717041015625	-0.024600830078125	2.193124755859375	1.67475146484375	-0.293149169921875	2.221812744140625	1.886791748046875	-0.375535888671875	2.1855751953125	1.961968383789062	-0.329744140625	2.173041259765625	2.05361962890625	-0.2763282470703125	2.191929931640625	1.994748901367188	-0.3154228515625	2.168300048828125	1.694992919921875	0.1728577880859375	2.1328515625	1.670125610351562	0.2954417724609375	1.958839233398437	1.483534271240234	0.4067200927734375	1.835310546875	1.389990325927734	0.5796400146484375	1.808231689453125	1.331507690429687	0.6593380126953124
243	8.066666999999999	2.202489013671875	1.201440338134766	0.1869925537109375	2.204422607421875	1.375952911376953	0.1648614501953125	2.20178125	1.515092895507812	0.1445450439453125	2.1730419921875	1.727236328125	0.1447061767578125	2.18900341796875	1.694023315429688	0.1134315185546875	2.22865771484375	1.7015634765625	-0.0216270751953125	2.18806201171875	1.674237548828125	-0.2896904296875	2.2211533203125	1.886362060546875	-0.3685233154296875	2.1862568359375	1.962888061523437	-0.3244571533203125	2.175412109375	2.05495654296875	-0.2719351806640625	2.192599609375	1.993042114257813	-0.3069892578125	2.16471240234375	1.690091796875	0.1750594482421875	2.132061279296875	1.666333862304687	0.2982911376953125	1.958716918945312	1.477358184814453	0.4047276611328125	1.822302490234375	1.382326965332031	0.5659703369140625	1.802058227539062	1.332925018310547	0.6531595458984375
244	8.100000000000001	2.2018837890625	1.200092559814453	0.1887711181640625	2.2040107421875	1.374625244140625	0.1668455810546875	2.20151708984375	1.513788818359375	0.1466922607421875	2.173005859375	1.725958618164062	0.1471114501953125	2.18891796875	1.692765258789062	0.1157916259765625	2.228520751953125	1.700412353515625	-0.0192728271484375	2.18777490234375	1.673419311523437	-0.287341796875	2.221067138671875	1.88558447265625	-0.36596728515625	2.186369384765625	1.962126708984375	-0.3217762451171875	2.175763671875	2.054158325195313	-0.269145263671875	2.192789794921875	1.992248657226563	-0.30428369140625	2.16464990234375	1.68878857421875	0.1774249267578125	2.13201904296875	1.664921630859375	0.3006380615234375	1.9585009765625	1.476018707275391	0.4069063720703125	1.82203564453125	1.380956115722656	0.5680814208984375	1.80176318359375	1.331515991210938	0.6552396240234375
245	8.133334000000001	2.19578662109375	1.197769958496094	0.1901446533203125	2.1962880859375	1.371270538330078	0.1682347412109375	2.19335302734375	1.509656860351563	0.1485692138671875	2.169958984375	1.721006103515625	0.1571688232421875	2.18385595703125	1.688766296386719	0.1243682861328125	2.21829833984375	1.697087097167969	-0.0112049560546875	2.176379638671875	1.675013061523438	-0.2779100341796875	2.21656298828125	1.88167333984375	-0.3637337646484375	2.193029541015625	1.958285766601563	-0.3138729248046875	2.19512890625	2.0490439453125	-0.259308349609375	2.195648193359375	1.989719421386719	-0.298111328125	2.16190234375	1.68322607421875	0.1863270263671875	2.1305693359375	1.658157592773438	0.3088336181640625	1.950043334960937	1.474533569335938	0.4081876220703125	1.80386279296875	1.376208740234375	0.5564078369140625	1.797751831054688	1.340302612304688	0.6512886962890625
246	8.166667	2.193720947265625	1.196599975585938	0.19147265625	2.193469970703125	1.370095886230469	0.169524169921875	2.189954345703125	1.508459808349609	0.1497978515625	2.16532080078125	1.719678344726562	0.158130126953125	2.17969384765625	1.687508911132813	0.1254658203125	2.21532763671875	1.695991577148438	-0.0097882080078125	2.175969970703125	1.67363671875	-0.276859375	2.2158046875	1.880500732421875	-0.362353271484375	2.19139697265625	1.956990234375	-0.3127249755859375	2.1925	2.047766357421875	-0.25816162109375	2.19368115234375	1.988439331054688	-0.2969422607421875	2.157205810546875	1.681860473632812	0.187222900390625	2.124893310546875	1.6566455078125	0.309444580078125	1.944479370117187	1.472053375244141	0.407193359375	1.797494262695313	1.372959564208984	0.554099609375	1.790709350585937	1.337049774169922	0.6489326171874999
247	8.199999999999999	2.19000537109375	1.196624267578125	0.1922967529296875	2.1891875	1.370158081054687	0.1713529052734375	2.18375732421875	1.508355773925781	0.1513739013671875	2.162826904296875	1.719858703613281	0.1600074462890625	2.17796142578125	1.687617980957031	0.1277943115234375	2.219532470703125	1.691500610351563	-0.0058968505859375	2.1690537109375	1.672682861328125	-0.2712325439453125	2.21668701171875	1.87623681640625	-0.3603165283203125	2.196317626953125	1.95570654296875	-0.3137283935546875	2.20216845703125	2.0481123046875	-0.2623974609375	2.1907373046875	1.988080810546875	-0.2983193359375	2.152761474609375	1.682059326171875	0.1884693603515625	2.1172431640625	1.658537292480469	0.3100716552734375	1.943653930664063	1.47089111328125	0.4138062744140625	1.795131591796875	1.359431671142578	0.5497203369140625	1.77738037109375	1.339902160644531	0.6478145751953125
248	8.233333999999999	2.188618408203125	1.194050567626953	0.19374951171875	2.18817041015625	1.367547607421875	0.172497802734375	2.18305419921875	1.505716674804688	0.152241943359375	2.1623525390625	1.717261291503906	0.1603701171875	2.17764892578125	1.684943786621094	0.128311279296875	2.2200771484375	1.688533386230469	-0.005117919921875	2.17126904296875	1.669306823730469	-0.27073583984375	2.2197421875	1.872636169433594	-0.3598775634765625	2.19918408203125	1.952216491699219	-0.3135625	2.20483251953125	2.0447060546875	-0.262361083984375	2.19352783203125	1.984634338378906	-0.2982572021484375	2.15205517578125	1.679525756835937	0.18883349609375	2.11573046875	1.656265563964844	0.31024755859375	1.94123193359375	1.469034057617188	0.413200439453125	1.791696166992188	1.358010986328125	0.548357177734375	1.773293090820312	1.338676147460937	0.6463691406249999
249	8.266667000000002	2.18708837890625	1.195202087402344	0.1931695556640625	2.186154296875	1.368711273193359	0.1720484619140625	2.18063623046875	1.506882507324219	0.1519239501953125	2.159525634765625	1.718373718261719	0.1603277587890625	2.174718017578125	1.686114074707031	0.1281619873046875	2.216425537109375	1.689892028808594	-0.005487548828125	2.166260009765625	1.670755004882813	-0.2708560791015625	2.213838134765625	1.874240234375	-0.360118408203125	2.19341064453125	1.95375634765625	-0.3136376953125	2.19919677734375	2.046223022460937	-0.262412353515625	2.18767919921875	1.986193115234375	-0.2983232421875	2.149462890625	1.680594787597656	0.1888165283203125	2.113848388671875	1.657160217285156	0.3104058837890625	1.940349853515625	1.469449462890625	0.4141651611328125	1.791816284179687	1.357971282958984	0.5500462646484375	1.773964721679687	1.338561950683594	0.6481444091796875
250	8.300000000000001	2.180772216796875	1.194231231689453	0.1943349609375	2.182004638671875	1.367267059326172	0.173581298828125	2.174172119140625	1.504474182128906	0.150660888671875	2.15532861328125	1.715673522949219	0.155114013671875	2.170578125	1.682796569824219	0.12382177734375	2.214578369140625	1.688523376464844	-0.008588134765625	2.17135546875	1.669543151855469	-0.274381103515625	2.22468212890625	1.871376770019531	-0.362443359375	2.211296875	1.952317626953125	-0.3164227294921875	2.225013671875	2.044253295898438	-0.266405517578125	2.19389404296875	1.9853447265625	-0.3005087890625	2.1444765625	1.678613098144531	0.184013671875	2.108762451171875	1.663191162109375	0.30645166015625	1.937141723632813	1.475432800292969	0.41109814453125	1.78764990234375	1.359054931640625	0.540527099609375	1.76860498046875	1.337176727294922	0.637567626953125
251	8.333334000000001	2.177322509765625	1.1950048828125	0.1965936279296875	2.178426513671875	1.368025085449219	0.1755360107421875	2.170494873046875	1.505191009521484	0.1523077392578125	2.15108203125	1.716372314453125	0.1563074951171875	2.16660888671875	1.683481201171875	0.1251585693359375	2.211424072265625	1.689112060546875	-0.0069990234375	2.169931640625	1.669673950195313	-0.2730660400390625	2.223412841796875	1.871494995117188	-0.3611307373046875	2.2096669921875	1.952491088867188	-0.315292236328125	2.22298486328125	2.044526733398437	-0.265325439453125	2.192335205078125	1.985649658203125	-0.2996824951171875	2.140146240234375	1.67932568359375	0.1852025146484375	2.103536376953125	1.663827026367187	0.3073817138671875	1.9316728515625	1.475300506591797	0.4103179931640625	1.781497680664063	1.357181274414063	0.5374036865234375	1.762669067382812	1.332273498535156	0.6337664794921875
252	8.366667	2.17218994140625	1.19521012878418	0.19476953125	2.17486767578125	1.370691192626953	0.179015625	2.164580810546875	1.509548217773438	0.157638671875	2.154271728515625	1.72348193359375	0.167944580078125	2.169900146484375	1.690552490234375	0.136085693359375	2.22094921875	1.691460266113281	0.0044498291015625	2.1712421875	1.664326110839844	-0.262547607421875	2.23772412109375	1.857928100585938	-0.3653839111328125	2.2140869140625	1.941742248535156	-0.3271519775390625	2.21651025390625	2.038634643554688	-0.282478271484375	2.17107666015625	1.970380615234375	-0.319034912109375	2.140246337890625	1.685676696777344	0.195370849609375	2.09283544921875	1.662530395507813	0.31406298828125	1.921587158203125	1.472511047363281	0.423179931640625	1.789420166015625	1.322896057128906	0.541337158203125	1.769614013671875	1.294362121582031	0.637669189453125
253	8.399999999999999	2.16869091796875	1.193894180297852	0.196437255859375	2.171260986328125	1.369225402832031	0.181845458984375	2.1584609375	1.507530639648437	0.159587890625	2.1482666015625	1.720989013671875	0.1730361328125	2.16361572265625	1.688568481445313	0.14062841796875	2.21353515625	1.693835632324219	0.008877197265624999	2.17485205078125	1.662651672363281	-0.259103515625	2.249547607421875	1.857603332519531	-0.352601318359375	2.2190947265625	1.940524291992187	-0.317727783203125	2.21334326171875	2.037162841796875	-0.2731715087890625	2.176120849609375	1.972074829101563	-0.3216392822265625	2.134476806640625	1.6828466796875	0.199987548828125	2.086398193359375	1.662649108886719	0.3187470703125	1.90644775390625	1.473363891601563	0.41313232421875	1.772302612304687	1.323974884033203	0.5286689453125	1.753993408203125	1.306934387207031	0.62781982421875
254	8.433333999999999	2.168646240234375	1.193191055297852	0.195417236328125	2.171099609375	1.368555419921875	0.181210205078125	2.1583291015625	1.506885406494141	0.15909033203125	2.14764404296875	1.720299438476562	0.172854736328125	2.163407470703125	1.68796923828125	0.140556396484375	2.2147939453125	1.693583862304687	0.009384643554687501	2.179171875	1.662888427734375	-0.2590762939453125	2.2546044921875	1.85814892578125	-0.3513294677734375	2.22363134765625	1.940950317382812	-0.31663037109375	2.217228271484375	2.037487548828125	-0.271943603515625	2.18065478515625	1.972442749023438	-0.3209603271484375	2.13361376953125	1.68208056640625	0.199572998046875	2.08423779296875	1.661565673828125	0.317744384765625	1.903539672851563	1.471808135986328	0.409721923828125	1.768343994140625	1.321975616455078	0.523445068359375	1.748951293945312	1.304713043212891	0.62235107421875
255	8.466667000000001	2.1672373046875	1.192211929321289	0.1969608154296875	2.168769287109375	1.366544952392578	0.1812410888671875	2.15399072265625	1.503552856445312	0.1568677978515625	2.142840087890625	1.716094543457031	0.1657230224609375	2.159560546875	1.68327734375	0.1347987060546875	2.214930908203125	1.688634887695312	0.0060408935546875	2.17806640625	1.661850280761719	-0.2612430419921875	2.26201025390625	1.856694091796875	-0.343568115234375	2.230969482421875	1.941271057128906	-0.3151129150390625	2.22342626953125	2.038556884765625	-0.27365380859375	2.180544921875	1.968470825195312	-0.3259713134765625	2.1280498046875	1.678627502441406	0.1926380615234375	2.076195556640625	1.6633564453125	0.3098040771484375	1.901894409179687	1.4751357421875	0.4123560791015625	1.765602783203125	1.324107849121094	0.5206275634765625	1.742909545898438	1.312520782470703	0.6191138916015625
256	8.5	2.166721923828125	1.192637176513672	0.1963707275390625	2.168587646484375	1.367837860107422	0.1825130615234375	2.153990234375	1.505685760498047	0.1595369873046875	2.14142138671875	1.71894482421875	0.1699522705078125	2.159075927734375	1.686347778320312	0.1390098876953125	2.2173857421875	1.68970166015625	0.01086181640625	2.180310546875	1.661563110351562	-0.257370849609375	2.257319091796875	1.851853271484375	-0.3577144775390625	2.22662744140625	1.937247192382813	-0.3300555419921875	2.220242919921875	2.03656689453125	-0.2922855224609375	2.187269287109375	1.966311767578125	-0.3286502685546875	2.126183349609375	1.681020263671875	0.1963260498046875	2.068549072265625	1.65634814453125	0.3097056884765625	1.891225830078125	1.470512725830078	0.4144312744140625	1.754559448242188	1.320494262695312	0.5255914306640626	1.72853955078125	1.318095520019531	0.6243341064453125
257	8.533334	2.16497900390625	1.192482437133789	0.1966978759765625	2.16695263671875	1.367691192626953	0.1829559326171875	2.152713134765625	1.505532531738281	0.1597171630859375	2.139672607421875	1.71877294921875	0.1699371337890625	2.158049072265625	1.686209228515625	0.1393824462890625	2.219194580078125	1.689684814453125	0.01256591796875	2.188134765625	1.66162255859375	-0.2564378662109375	2.2671435546875	1.852044128417969	-0.3549610595703125	2.23574755859375	1.937391479492188	-0.3279564208984375	2.228411865234375	2.036687133789062	-0.2902960205078125	2.1963359375	1.966411987304687	-0.327416015625	2.123894287109375	1.680819641113281	0.1959493408203125	2.063777099609375	1.656033142089844	0.3080074462890625	1.884375244140625	1.469952209472656	0.4086798095703125	1.745435424804687	1.319730834960938	0.5167032470703125	1.717222045898438	1.317258117675781	0.6148399658203125
258	8.566666999999999	2.162328369140625	1.191758316040039	0.1969476318359375	2.164365234375	1.366958892822266	0.1831107177734375	2.150192626953125	1.504790710449219	0.1597750244140625	2.137191650390625	1.718040161132813	0.1698580322265625	2.15560205078125	1.685454711914062	0.1393468017578125	2.21692333984375	1.688843994140625	0.0126126708984375	2.186227783203125	1.660639099121094	-0.2564178466796875	2.26542041015625	1.850985656738281	-0.3549383544921875	2.234008544921875	1.93635595703125	-0.3280247802734375	2.226645751953125	2.035674560546875	-0.290429931640625	2.194603515625	1.96538671875	-0.327554931640625	2.12136767578125	1.680105346679687	0.1958695068359375	2.06108984375	1.655396484375	0.3078582763671875	1.881502319335937	1.469417053222656	0.4083868408203125	1.742375732421875	1.319290924072266	0.5163023681640625	1.7140263671875	1.316880157470703	0.6144014892578125
259	8.600000000000001	2.160658203125	1.190677322387695	0.195577392578125	2.161946533203125	1.365931091308594	0.18220361328125	2.1472392578125	1.503759979248047	0.159133544921875	2.1369736328125	1.717124389648438	0.170155517578125	2.15517333984375	1.684442016601563	0.139617431640625	2.21742626953125	1.686694091796875	0.0133037109375	2.181315185546875	1.663372802734375	-0.2555379638671875	2.26189892578125	1.854429443359375	-0.3515550537109375	2.23390185546875	1.94164111328125	-0.32684765625	2.2301884765625	2.041698608398438	-0.2906846923828125	2.1889365234375	1.96922509765625	-0.3285216064453125	2.12046435546875	1.679276733398438	0.195871337890625	2.0546015625	1.65928173828125	0.305642333984375	1.873781616210938	1.472128570556641	0.40172998046875	1.732892822265625	1.321026611328125	0.505963134765625	1.69940576171875	1.342926208496094	0.5999482421875
260	8.633334000000001	2.158680419921875	1.193125411987305	0.1979482421875	2.160873779296875	1.368354919433594	0.185043212890625	2.146615478515625	1.506300415039063	0.162643798828125	2.13789453125	1.719654846191406	0.173998291015625	2.1559150390625	1.686899963378906	0.143453125	2.218348388671875	1.68941357421875	0.01727880859375	2.18749072265625	1.663912658691406	-0.251940185546875	2.26051318359375	1.846634643554688	-0.3679840087890625	2.23488330078125	1.931328430175781	-0.333850830078125	2.2286220703125	2.02940380859375	-0.2930023193359375	2.19801806640625	1.966979858398437	-0.3376943359375	2.12105712890625	1.681897399902344	0.199607666015625	2.054689208984375	1.656599426269531	0.3079267578125	1.86644384765625	1.477990234375	0.4057705078125	1.7199345703125	1.330547332763672	0.507313720703125	1.692839233398437	1.325708709716797	0.6056533203125
261	8.666667	2.1574775390625	1.192222076416016	0.1985819091796875	2.159743896484375	1.367458190917969	0.1857769775390625	2.145638916015625	1.505413726806641	0.1633404541015625	2.136820556640625	1.718761840820312	0.1747432861328125	2.15507080078125	1.686024291992188	0.1443162841796875	2.21844921875	1.6886142578125	0.018615234375	2.189623291015625	1.663298461914062	-0.2508466796875	2.263532958984375	1.846112915039062	-0.3661817626953125	2.237673095703125	1.930783813476562	-0.332164794921875	2.23116259765625	2.028828369140625	-0.2912808837890625	2.200865234375	1.96644677734375	-0.3362294921875	2.11979443359375	1.68098974609375	0.2002061767578125	2.05261865234375	1.655632446289062	0.3080128173828125	1.863645385742188	1.476972137451172	0.4043492431640625	1.716378662109375	1.329476287841797	0.5047135009765625	1.68852587890625	1.324623291015625	0.6028406982421874
262	8.699999999999999	2.157880859375	1.190030838012695	0.19837548828125	2.160091796875	1.364871551513672	0.18535546875	2.145946044921875	1.502529571533203	0.163014404296875	2.13846044921875	1.715467041015625	0.174400390625	2.156190673828125	1.682688354492187	0.143875244140625	2.218258544921875	1.685335693359375	0.01786181640625	2.188457275390625	1.663644897460937	-0.2512171630859375	2.265987548828125	1.85064990234375	-0.3559981689453125	2.241107177734375	1.935921875	-0.3233499755859375	2.242208251953125	2.034505859375	-0.283881591796875	2.202097900390625	1.96924609375	-0.3241805419921875	2.121506103515625	1.677880981445313	0.1999853515625	2.054839599609375	1.653430541992188	0.307981689453125	1.863689331054688	1.477399505615234	0.40313525390625	1.712344360351562	1.331464141845703	0.498436279296875	1.6881591796875	1.333138519287109	0.597408447265625
263	8.733333999999999	2.1565595703125	1.191551803588867	0.1988878173828125	2.158552490234375	1.366414001464844	0.1861192626953125	2.1443310546875	1.504077087402344	0.1638558349609375	2.136380859375	1.716985412597656	0.1754749755859375	2.154404052734375	1.684280151367187	0.1450430908203125	2.21743896484375	1.687212219238281	0.0195166015625	2.18975927734375	1.665851257324219	-0.249815673828125	2.2677744140625	1.853145324707031	-0.3537176513671875	2.24249560546875	1.938324645996094	-0.321133056640625	2.243120361328125	2.036849365234375	-0.2815057373046875	2.203418212890625	1.971569641113281	-0.322200439453125	2.1192958984375	1.679334228515625	0.2008770751953125	2.05183935546875	1.654618957519531	0.3083214111328125	1.860259887695312	1.47813037109375	0.4017498779296875	1.708429443359375	1.331804931640625	0.4956715087890625	1.68346337890625	1.333314819335937	0.5944527587890625
264	8.766667000000002	2.157068359375	1.192048568725586	0.1987802734375	2.159593505859375	1.3671865234375	0.18566455078125	2.145348876953125	1.505075225830078	0.16326318359375	2.137996337890625	1.718472534179687	0.1730390625	2.155591552734375	1.68539013671875	0.142630126953125	2.2173115234375	1.686521484375	0.0161484375	2.1896357421875	1.665659057617187	-0.25370361328125	2.2713427734375	1.856646850585937	-0.3485250244140625	2.249791015625	1.944982299804688	-0.3216900634765625	2.253644287109375	2.044230834960937	-0.2835814208984375	2.202328125	1.971271118164063	-0.317937255859375	2.1211240234375	1.681029541015625	0.19904638671875	2.05390185546875	1.656508422851563	0.3069541015625	1.861814453125	1.480444854736328	0.40157275390625	1.707620483398437	1.334260650634766	0.4928212890625	1.68079736328125	1.330487457275391	0.591239013671875
265	8.800000000000001	2.155779296875	1.190227188110351	0.198990478515625	2.15913037109375	1.365400085449219	0.187178466796875	2.145479736328125	1.503470275878906	0.165767578125	2.1401611328125	1.716807495117187	0.17691015625	2.157340087890625	1.683763732910156	0.14624169921875	2.21798681640625	1.684095886230469	0.0192764892578125	2.1913271484375	1.665350036621094	-0.2507645263671875	2.277091796875	1.855880981445313	-0.34274169921875	2.26057666015625	1.945532775878906	-0.316798095703125	2.26995263671875	2.04481396484375	-0.27982421875	2.20240185546875	1.970949035644531	-0.319943115234375	2.123029541015625	1.679369384765625	0.202731689453125	2.054165771484375	1.654788330078125	0.309546630859375	1.859697509765625	1.481003662109375	0.4033076171875	1.701697875976562	1.336436767578125	0.49038134765625	1.680571411132812	1.320767974853516	0.58898486328125
266	8.833334000000001	2.1567802734375	1.190449371337891	0.20295849609375	2.159239990234375	1.365649566650391	0.191062255859375	2.14547412109375	1.503766937255859	0.169935302734375	2.1415126953125	1.717222900390625	0.179710693359375	2.15897265625	1.6838671875	0.149534912109375	2.22238916015625	1.685871948242188	0.0239293212890625	2.1976796875	1.663683959960938	-0.2460645751953125	2.27957958984375	1.853663696289062	-0.3426475830078125	2.261447998046875	1.944017333984375	-0.3204532470703125	2.2691240234375	2.044996215820313	-0.2879200439453125	2.21176318359375	1.968475830078125	-0.3135552978515625	2.12367138671875	1.680062622070313	0.205462158203125	2.053933349609375	1.658287353515625	0.31233447265625	1.858036254882812	1.484435394287109	0.403031982421875	1.698371337890625	1.339296722412109	0.48608740234375	1.67980908203125	1.332015502929687	0.586182861328125
267	8.866667	2.15560888671875	1.191571716308594	0.202331787109375	2.15810498046875	1.367169677734375	0.192420166015625	2.14366357421875	1.505603881835937	0.17238818359375	2.14264599609375	1.7193095703125	0.184485107421875	2.15959375	1.685993896484375	0.15385595703125	2.222606201171875	1.686670227050781	0.027787109375	2.1954404296875	1.660725463867188	-0.242064453125	2.27605517578125	1.846716796875	-0.3478929443359375	2.2609375	1.936762023925781	-0.321883056640625	2.27244775390625	2.036840576171875	-0.28722412109375	2.21235107421875	1.961664978027344	-0.31042529296875	2.124338623046875	1.682062622070313	0.20992626953125	2.05426806640625	1.6603388671875	0.3168369140625	1.858435546875	1.485160278320313	0.40643798828125	1.697525268554688	1.338878143310547	0.486017578125	1.678780395507812	1.327936767578125	0.585908447265625
268	8.899999999999999	2.1578125	1.192160293579102	0.2020552978515625	2.160867431640625	1.367220733642578	0.1925538330078125	2.14730810546875	1.505259216308594	0.1722611083984375	2.1415419921875	1.718293762207031	0.1829464111328125	2.159978515625	1.685268737792969	0.1531112060546875	2.2261904296875	1.685926574707031	0.0291927490234375	2.204998291015625	1.6637060546875	-0.2406668701171875	2.288766357421875	1.849310852050781	-0.343127685546875	2.27056005859375	1.939116943359375	-0.3194580078125	2.278138427734375	2.039494384765625	-0.285613037109375	2.22485986328125	1.963974914550781	-0.3094327392578125	2.12335400390625	1.680935791015625	0.2080167236328125	2.050167236328125	1.661417785644531	0.3127515869140625	1.853420166015625	1.486713623046875	0.3985054931640625	1.69453369140625	1.340909515380859	0.4808746337890625	1.670675048828125	1.332774780273438	0.5796092529296875
269	8.933333999999999	2.1577861328125	1.193125091552734	0.2030797119140625	2.16171435546875	1.368183471679687	0.1936490478515625	2.14890673828125	1.506310852050781	0.1734088134765625	2.144285400390625	1.71937890625	0.1842596435546875	2.162615478515625	1.686275512695313	0.1544398193359375	2.22918359375	1.686695617675781	0.0307012939453125	2.208741455078125	1.6650234375	-0.2392784423828125	2.2939931640625	1.850331848144531	-0.3410828857421875	2.276457763671875	1.940221557617188	-0.3171998291015625	2.2847841796875	2.040447875976563	-0.2830625	2.230955078125	1.965487609863281	-0.3072958984375	2.12582861328125	1.682098510742188	0.2092547607421875	2.052215087890625	1.662861694335938	0.3137528076171875	1.854115356445313	1.489152648925781	0.3984661865234375	1.693810302734375	1.344123138427734	0.4794852294921875	1.668970458984375	1.3356455078125	0.5779556884765625
270	8.966667000000001	2.158633544921875	1.191515396118164	0.19722509765625	2.16338330078125	1.367490203857422	0.1901708984375	2.15140625	1.506549377441406	0.171274169921875	2.1495966796875	1.720329040527344	0.1874326171875	2.167472412109375	1.687579040527344	0.15659765625	2.233318603515625	1.688068420410156	0.031726806640625	2.21020068359375	1.66057568359375	-0.2387940673828125	2.2920048828125	1.848112121582031	-0.34174560546875	2.27883349609375	1.939403747558594	-0.31862060546875	2.292122802734375	2.039834716796875	-0.28510498046875	2.228794921875	1.965523986816406	-0.3108797607421875	2.130653564453125	1.682512145996094	0.21169091796875	2.05012353515625	1.65894287109375	0.310815185546875	1.854396118164062	1.48284521484375	0.400239013671875	1.69127685546875	1.335929870605469	0.47510791015625	1.66198974609375	1.328742126464844	0.572953369140625
271	9	2.15942626953125	1.191167297363281	0.192907470703125	2.16483935546875	1.367751373291016	0.189488037109375	2.153682861328125	1.507620574951172	0.1731357421875	2.150712646484375	1.721940673828125	0.1903349609375	2.169086669921875	1.689325073242188	0.15942578125	2.23597705078125	1.68840966796875	0.034640625	2.22048828125	1.66122607421875	-0.2372657470703125	2.304553955078125	1.8464716796875	-0.343979736328125	2.2835771484375	1.934624755859375	-0.3142322998046875	2.288860595703125	2.034548095703125	-0.2762720947265625	2.24064990234375	1.96646826171875	-0.3133394775390625	2.131661376953125	1.683809326171875	0.214303955078125	2.0500107421875	1.655605712890625	0.311790283203125	1.848834594726563	1.480061004638672	0.39232275390625	1.685784912109375	1.332665924072266	0.468512451171875	1.655898681640625	1.321069427490234	0.5660703125
272	9.033334	2.16277001953125	1.190555648803711	0.190852783203125	2.167955810546875	1.367486175537109	0.18740234375	2.1564326171875	1.50762890625	0.1712978515625	2.154662109375	1.722341430664063	0.188939453125	2.17272509765625	1.689626342773437	0.15780615234375	2.23890966796875	1.6876103515625	0.032349853515625	2.2240810546875	1.660026794433594	-0.2400831298828125	2.30933056640625	1.846346069335937	-0.344925048828125	2.287074951171875	1.932648620605469	-0.310465576171875	2.2911044921875	2.031109375	-0.268193603515625	2.247000244140625	1.970282409667969	-0.3189166259765625	2.135515625	1.684190734863281	0.212994140625	2.05298876953125	1.652857177734375	0.30911279296875	1.850724365234375	1.478651062011719	0.391660888671875	1.687102172851562	1.332289520263672	0.4699541015625	1.653331176757812	1.328456268310547	0.5670654296875
273	9.066666999999999	2.16649951171875	1.191181701660156	0.1913294677734375	2.17000732421875	1.3672841796875	0.1868389892578125	2.156982421875	1.506574310302734	0.1704112548828125	2.15631396484375	1.72000244140625	0.1909427490234375	2.1731904296875	1.687837890625	0.1589444580078125	2.23592578125	1.69406005859375	0.0326212158203125	2.22759521484375	1.667109130859375	-0.2388348388671875	2.31158447265625	1.849117797851562	-0.349686279296875	2.288149169921875	1.933872192382812	-0.313472900390625	2.290730712890625	2.031544555664063	-0.2705594482421875	2.237628662109375	1.964612060546875	-0.31660205078125	2.13795849609375	1.681745727539063	0.2149698486328125	2.06108935546875	1.65637548828125	0.3165401611328125	1.856492919921875	1.485592132568359	0.3959263916015625	1.688606201171875	1.342226104736328	0.4671055908203125	1.665834716796875	1.331262664794922	0.5663333740234375
274	9.100000000000001	2.17046728515625	1.192904235839844	0.189996337890625	2.17571923828125	1.368782989501953	0.185532958984375	2.16413037109375	1.508072143554688	0.1692607421875	2.16228515625	1.721538269042969	0.186814208984375	2.180053466796875	1.689030578613281	0.155733642578125	2.246321044921875	1.695799255371094	0.031420166015625	2.2352724609375	1.670685607910156	-0.2398333740234375	2.318271484375	1.849749267578125	-0.355631103515625	2.29495703125	1.935237121582031	-0.321373291015625	2.29552392578125	2.033737182617188	-0.2806033935546875	2.248771728515625	1.964717956542969	-0.318210205078125	2.14345849609375	1.683589965820313	0.210864501953125	2.064241943359375	1.659855407714844	0.31084326171875	1.8627001953125	1.4892255859375	0.397078857421875	1.694039428710937	1.347041931152344	0.468023681640625	1.687471435546875	1.327005310058594	0.5681171875
275	9.133334000000001	2.1742451171875	1.193730590820312	0.18930859375	2.1806826171875	1.369400115966797	0.1843662109375	2.169625	1.508579315185547	0.167869140625	2.1662548828125	1.721622924804687	0.187833740234375	2.183283935546875	1.689665649414062	0.155848388671875	2.24526953125	1.701741455078125	0.0298817138671875	2.23467041015625	1.671281982421875	-0.2405966796875	2.316734375	1.852320678710937	-0.3535521240234375	2.294175537109375	1.93839404296875	-0.32051025390625	2.297648193359375	2.037195678710938	-0.280878173828125	2.251555908203125	1.972133422851563	-0.3232503662109375	2.14863232421875	1.683259887695312	0.212050048828125	2.07074658203125	1.660572021484375	0.313160888671875	1.871348876953125	1.491051422119141	0.4055517578125	1.7050634765625	1.349634887695312	0.48269287109375	1.699730590820312	1.315812377929688	0.57898583984375
276	9.166667	2.173313232421875	1.192958602905273	0.1900518798828125	2.182186767578125	1.367933898925781	0.1859251708984375	2.173228515625	1.506899230957031	0.1705240478515625	2.1671552734375	1.719526306152344	0.1858255615234375	2.1833095703125	1.687230224609375	0.1539793701171875	2.240413330078125	1.702216857910156	0.026570068359375	2.23488134765625	1.674983825683594	-0.2434561767578125	2.32337646484375	1.859249206542969	-0.3440667724609375	2.305132080078125	1.948312377929688	-0.3179525146484375	2.312880126953125	2.047853759765625	-0.2819290771484375	2.252437255859375	1.974103393554687	-0.315717041015625	2.15125830078125	1.6815859375	0.2115189208984375	2.078888916015625	1.6647158203125	0.3171903076171875	1.8838583984375	1.493330078125	0.4125362548828125	1.720593383789063	1.350529266357422	0.4911654052734375	1.73539892578125	1.338411529541016	0.5911981201171875
277	9.199999999999999	2.17396337890625	1.19151904296875	0.1905931396484375	2.1852880859375	1.366405670166016	0.1856732177734375	2.178254638671875	1.505514617919922	0.1700386962890625	2.175421875	1.7178017578125	0.1911436767578125	2.19073291015625	1.686143798828125	0.1582276611328125	2.2462919921875	1.703138793945313	0.03032373046875	2.23380224609375	1.676234985351563	-0.2396173095703125	2.32084814453125	1.856323120117187	-0.3488978271484375	2.30394873046875	1.946405639648437	-0.3253583984375	2.313354248046875	2.047087036132813	-0.2929483642578125	2.250203125	1.972226684570312	-0.32312158203125	2.159283935546875	1.679389892578125	0.2160115966796875	2.0880908203125	1.66418408203125	0.3227945556640625	1.9022919921875	1.486781829833984	0.4256153564453125	1.74683740234375	1.338933807373047	0.5107579345703125	1.758744995117187	1.303469268798828	0.6055301513671875
278	9.233333999999999	2.1752451171875	1.190693862915039	0.1894090576171875	2.18675927734375	1.366197357177734	0.1842708740234375	2.1807158203125	1.505942108154297	0.1693577880859375	2.181115234375	1.71905908203125	0.1900948486328125	2.19620947265625	1.686976806640625	0.1572340087890625	2.2529453125	1.701794555664062	0.0290177001953125	2.234512451171875	1.674479370117187	-0.241530517578125	2.32401611328125	1.849104370117188	-0.359099365234375	2.306032470703125	1.939618286132812	-0.336666259765625	2.314531005859375	2.041436401367188	-0.3063660888671875	2.2589111328125	1.970701904296875	-0.3393778076171875	2.16412890625	1.680823486328125	0.2150123291015625	2.092463623046875	1.669280395507812	0.3225025634765625	1.91824365234375	1.482574310302734	0.4316246337890625	1.772469116210937	1.326921936035156	0.5220819091796876	1.804075927734375	1.298503936767578	0.6150865478515625
279	9.266667000000002	2.1771064453125	1.190781585693359	0.1855770263671875	2.18512744140625	1.366284912109375	0.1776302490234375	2.179677001953125	1.505979797363281	0.1626971435546875	2.179659423828125	1.718531860351562	0.1876768798828125	2.194746337890625	1.687162048339844	0.1541676025390625	2.251154541015625	1.705067504882813	0.0262796630859375	2.238625732421875	1.677285095214844	-0.2444188232421875	2.318610107421875	1.853968505859375	-0.3654949951171875	2.303178955078125	1.943011657714844	-0.3364532470703125	2.31482421875	2.0432421875	-0.3023365478515625	2.25762451171875	1.97865673828125	-0.34236083984375	2.16281689453125	1.679788269042969	0.2118477783203125	2.09097265625	1.671556457519531	0.3194432373046875	1.94679296875	1.463213012695312	0.4327840576171875	1.828079833984375	1.289290771484375	0.5290338134765625	1.85048486328125	1.295879638671875	0.6285347900390625
280	9.300000000000001	2.18068408203125	1.195200180053711	0.182666015625	2.1904052734375	1.371485076904297	0.174761962890625	2.184677490234375	1.511712249755859	0.158469482421875	2.1867060546875	1.724717041015625	0.1881015625	2.2013427734375	1.693789184570313	0.153652099609375	2.256068359375	1.7055537109375	0.023575439453125	2.243763916015625	1.674453857421875	-0.248119873046875	2.33187109375	1.853383178710938	-0.3621807861328125	2.313084228515625	1.943134643554687	-0.3359007568359375	2.320875	2.044337280273437	-0.3019197998046875	2.2697216796875	1.979263061523437	-0.346831298828125	2.16962158203125	1.6854208984375	0.211685791015625	2.0997861328125	1.662180541992187	0.319177001953125	1.96234423828125	1.445713806152344	0.428954345703125	1.878173706054687	1.265255249023437	0.5493017578125	1.87727392578125	1.237252136230469	0.648113037109375
281	9.333334000000001	2.178752685546875	1.193494445800781	0.17851025390625	2.188662353515625	1.369195434570313	0.17034912109375	2.18363427734375	1.508933074951172	0.153505859375	2.183539306640625	1.720494995117188	0.188175537109375	2.199094482421875	1.690597900390625	0.153436279296875	2.255706298828125	1.70149560546875	0.0245849609375	2.2496494140625	1.671471435546875	-0.2465689697265625	2.34359521484375	1.852681518554688	-0.350451171875	2.316087646484375	1.939063110351563	-0.3217650146484375	2.31365380859375	2.03855517578125	-0.2832908935546875	2.264069091796875	1.970509887695313	-0.3416060791015625	2.166266845703125	1.68065869140625	0.210353515625	2.100236083984375	1.6470576171875	0.31700732421875	2.011897827148438	1.411727325439453	0.435846435546875	1.975093627929688	1.223587738037109	0.5663825683593749	1.97324462890625	1.182335525512695	0.66006689453125
282	9.366667	2.173824462890625	1.203714721679688	0.179995849609375	2.1802158203125	1.38218588256836	0.17679052734375	2.173147216796875	1.524419860839844	0.166325927734375	2.178841796875	1.736078247070313	0.215451416015625	2.18891015625	1.708330993652344	0.176249267578125	2.22285009765625	1.711889465332031	0.0372576904296875	2.19758642578125	1.703343383789063	-0.238119384765625	2.368962646484375	1.805028869628906	-0.357327880859375	2.384294677734375	1.898069091796875	-0.337266357421875	2.289259765625	1.949678771972656	-0.3400709228515625	2.275883544921875	1.903886657714844	-0.3452034912109375	2.164966796875	1.694121398925781	0.237602783203125	2.121949951171875	1.646701721191406	0.352652587890625	2.07894677734375	1.391002655029297	0.46326953125	2.09489306640625	1.189921752929687	0.584126708984375	2.1203525390625	1.126235618591309	0.662041259765625
283	9.399999999999999	2.20600732421875	1.18195442199707	0.163788330078125	2.2151259765625	1.360463409423828	0.16437646484375	2.22143212890625	1.503220245361328	0.164388427734375	2.2150087890625	1.716076293945312	0.208705322265625	2.220378173828125	1.688152465820313	0.168668212890625	2.228705078125	1.700626831054687	0.0262333984375	2.16135302734375	1.68283056640625	-0.2417236328125	2.267925537109375	1.875625732421875	-0.3156851806640625	2.31708447265625	1.95093017578125	-0.2807559814453125	2.20930126953125	1.957455322265625	-0.288507568359375	2.19616259765625	1.963510009765625	-0.25870703125	2.2097041015625	1.673689697265625	0.23365185546875	2.203214599609375	1.650291015625	0.363153564453125	2.172633544921875	1.399428985595703	0.48851220703125	2.2419296875	1.184374496459961	0.554263916015625	2.213143310546875	1.112309425354004	0.623316650390625
284	9.433333999999999	2.216505859375	1.173059112548828	0.156039306640625	2.227486328125	1.353924285888672	0.163254150390625	2.23607666015625	1.498530548095703	0.168968994140625	2.230965087890625	1.713773071289062	0.217377685546875	2.229003173828125	1.685935913085937	0.176105224609375	2.207013671875	1.698206298828125	0.03299853515625	2.11083544921875	1.676873046875	-0.2300487060546875	2.22563525390625	1.878938354492187	-0.2696763916015625	2.27920947265625	1.960129272460938	-0.258820556640625	2.1760947265625	1.990528198242187	-0.236316162109375	2.173988037109375	1.992553100585937	-0.21902392578125	2.232480224609375	1.670432983398437	0.242638427734375	2.265130615234375	1.669757202148437	0.372262939453125	2.27193994140625	1.410194366455078	0.492652587890625	2.36956640625	1.193900634765625	0.51876416015625	2.31291259765625	1.122348785400391	0.5714619140625
285	9.466667000000001	2.21855126953125	1.184084289550781	0.142700927734375	2.2294814453125	1.367982116699219	0.15018115234375	2.2390087890625	1.514945922851562	0.1562733154296875	2.2366162109375	1.733195922851563	0.208257568359375	2.227510498046875	1.705103942871094	0.167101806640625	2.177763671875	1.728207580566406	0.029926513671875	2.07655224609375	1.683035278320312	-0.2332764892578125	2.214977783203125	1.878252014160156	-0.2468023681640625	2.244239501953125	1.972819213867187	-0.236609619140625	2.133716796875	1.980681762695312	-0.2227188720703125	2.174935791015625	1.997150146484375	-0.19118505859375	2.24438037109375	1.689045837402344	0.2326337890625	2.2833671875	1.654191345214844	0.358080078125	2.29908447265625	1.395153564453125	0.489715087890625	2.432877685546875	1.192978698730469	0.477775390625	2.4018544921875	1.113323043823242	0.5423779296875
286	9.5	2.204154296875	1.183490341186523	0.15066748046875	2.217203125	1.367109771728516	0.15772314453125	2.232383544921875	1.513490295410156	0.1633486328125	2.219182373046875	1.732395080566406	0.209847900390625	2.20959912109375	1.70265673828125	0.17003173828125	2.15069482421875	1.69611962890625	0.0348426513671875	2.067304443359375	1.710857421875	-0.237646728515625	2.214955078125	1.89757373046875	-0.2113236083984375	2.257351318359375	1.987412109375	-0.207091796875	2.14786083984375	1.984648986816406	-0.1858077392578125	2.22335888671875	2.023577331542969	-0.1592476806640625	2.23103466796875	1.689556030273438	0.2348203125	2.2580634765625	1.6227470703125	0.34991259765625	2.27550830078125	1.373765167236328	0.49902734375	2.457347900390625	1.214312698364258	0.480942138671875	2.443470703125	1.10947371673584	0.49760498046875
287	9.533334	2.151681396484375	1.164700378417969	0.174994140625	2.163020263671875	1.350641174316406	0.181845703125	2.169870361328125	1.499427551269531	0.18683056640625	2.13562744140625	1.721278076171875	0.219540771484375	2.1316865234375	1.688425415039063	0.180449951171875	2.083271728515625	1.685145568847656	0.039184326171875	2.1592958984375	1.71167236328125	-0.238105712890625	2.27781787109375	1.875703125	-0.1047730712890625	2.290476318359375	1.974231689453125	-0.08879943847656251	2.237994140625	1.880147094726563	-0.12257763671875	2.308322265625	2.001088745117188	-0.07092248535156249	2.148753662109375	1.680433715820313	0.24819384765625	2.224651123046875	1.6422646484375	0.35619775390625	2.440605712890625	1.446728820800781	0.39726953125	2.653237548828125	1.327180023193359	0.370374755859375	2.6867109375	1.271784790039062	0.457248291015625
288	9.566666999999999	2.16222412109375	1.162509078979492	0.188836669921875	2.173958740234375	1.342363006591797	0.18956884765625	2.183164794921875	1.486158966064453	0.1901455078125	2.16985107421875	1.703583251953125	0.21578125	2.15567529296875	1.670465698242187	0.181805419921875	2.0787412109375	1.673714599609375	0.059625732421875	2.1539736328125	1.757752807617188	-0.1957550048828125	2.2773154296875	1.884891357421875	-0.042367431640625	2.331766357421875	1.962011840820312	-0.0188876953125	2.23899755859375	1.904677001953125	-0.0237371826171875	2.3500537109375	1.974440063476563	0.015520263671875	2.1864892578125	1.664631958007813	0.242128173828125	2.2868310546875	1.637489624023437	0.3248740234375	2.52975244140625	1.492392486572266	0.35410888671875	2.741935791015625	1.387501129150391	0.33737548828125	2.78754248046875	1.365249969482422	0.4290078125
289	9.600000000000001	2.232213134765625	1.186520126342773	0.2271334228515625	2.234734619140625	1.36394384765625	0.2278656005859375	2.23740380859375	1.505775695800781	0.227719970703125	2.24700537109375	1.718165649414062	0.2654793701171875	2.21240185546875	1.685794677734375	0.2540189208984375	2.071377197265625	1.6858564453125	0.2359241943359375	1.914808715820312	1.678600830078125	0.0101435546875	2.089517578125	1.800406005859375	-0.07849029541015624	2.1460537109375	1.844119384765625	-0.0147305908203125	2.115762939453125	1.904226440429687	0.06905303955078125	2.1521982421875	1.902406127929688	-0.11800634765625	2.277915283203125	1.680017700195312	0.2664591064453125	2.398197509765625	1.65702392578125	0.2204989013671875	2.58182470703125	1.642384033203125	0.0095595703125	2.748991943359375	1.619435668945313	-0.1519949340820312	2.844675537109375	1.607740600585938	-0.115363037109375
290	9.633334000000001	2.243493896484375	1.170150009155273	0.2134120483398438	2.2414658203125	1.349066558837891	0.2049723510742187	2.24023291015625	1.492060424804687	0.1973307495117188	2.263838623046875	1.705626342773437	0.2340587768554687	2.226601318359375	1.673467163085937	0.2330017700195313	2.086094482421875	1.681429382324219	0.2612046508789063	1.894499267578125	1.659000244140625	0.06177545166015625	2.0810703125	1.787765014648437	0.008472106933593749	2.161257080078125	1.841180480957031	0.01649176025390625	2.248854248046875	1.902131225585938	0.03603912353515625	2.178119873046875	1.866379089355469	-0.03393096923828125	2.293373046875	1.666842041015625	0.2250541381835937	2.405280517578125	1.648685485839844	0.1573627319335938	2.6419755859375	1.652360717773437	0.00281103515625	2.666382568359375	1.817169128417969	-0.1640858154296875	2.764472900390625	1.839522399902344	-0.1908330688476562
291	9.666667	2.24136865234375	1.179333221435547	0.2213419189453125	2.2064609375	1.356932800292969	0.218236083984375	2.1841845703125	1.499280700683594	0.2046444091796875	2.188548583984375	1.711585693359375	0.2632620849609375	2.1536279296875	1.677373840332031	0.2541185302734375	2.012772705078125	1.672091491699219	0.2198907470703125	1.976566040039063	1.594823852539062	-0.0472086181640625	2.1465283203125	1.73979736328125	0.026824462890625	2.2130673828125	1.809847351074219	0.0413878173828125	2.28390283203125	1.887186340332031	0.0733572998046875	2.229072265625	1.841721252441406	0.0084149169921875	2.221866943359375	1.675075622558594	0.2550860595703125	2.350532470703125	1.662827514648437	0.2218956298828125	2.61719287109375	1.7274873046875	0.14228515625	2.6336455078125	1.948740539550781	0.05526416015625	2.701216796875	2.025099609375	0.0811661376953125
292	9.699999999999999	2.2387080078125	1.178226593017578	0.192609619140625	2.22299853515625	1.353410125732422	0.160877197265625	2.20982666015625	1.493535186767578	0.136239990234375	2.174900390625	1.704829956054688	0.17417236328125	2.14927734375	1.667221801757813	0.155727783203125	2.022494873046875	1.658053100585938	0.08976611328125	2.16215283203125	1.52312841796875	-0.1075426025390625	2.283233154296875	1.69699755859375	-0.0121641845703125	2.33063134765625	1.78041455078125	-0.022197509765625	2.35824609375	1.884480712890625	-0.011000244140625	2.3605224609375	1.797336791992187	-0.03477783203125	2.211196044921875	1.672135620117188	0.181939208984375	2.3414306640625	1.691866821289063	0.17931640625	2.605106689453125	1.791231811523438	0.166337158203125	2.62333642578125	2.014826171875	0.095367431640625	2.6429775390625	2.10697412109375	0.13908544921875
293	9.733333999999999	2.253267822265625	1.189461608886719	0.201927490234375	2.24137841796875	1.366202697753906	0.1754951171875	2.231171875	1.507592529296875	0.155342529296875	2.20957421875	1.719482360839844	0.2015966796875	2.180517578125	1.683411254882813	0.184988037109375	2.047626098632812	1.684634033203125	0.130826416015625	2.159750244140625	1.53780029296875	-0.07612817382812501	2.30308447265625	1.693259887695313	0.021353515625	2.377932373046875	1.7534306640625	0.032404052734375	2.4395263671875	1.837665588378906	0.062029541015625	2.4103017578125	1.755730346679687	0.047260498046875	2.24507080078125	1.685039245605469	0.204849853515625	2.37316845703125	1.703381774902344	0.178681640625	2.619744873046875	1.792919799804688	0.07339794921874999	2.58021923828125	2.004259216308593	-0.0233995361328125	2.582701904296875	2.103681640625	0.0073050537109375
294	9.766667000000002	2.266584228515625	1.243503265380859	0.206075439453125	2.265210205078125	1.421959899902344	0.1807021484375	2.261736328125	1.565846374511719	0.173541015625	2.24567724609375	1.778428894042969	0.2252001953125	2.21453759765625	1.742070983886719	0.21251123046875	2.079404296875	1.732915832519531	0.162343505859375	2.156235107421875	1.535259948730469	-0.019280029296875	2.31906591796875	1.69608203125	0.03110791015625	2.3954794921875	1.749627380371094	0.058668212890625	2.45900537109375	1.821134582519531	0.111303466796875	2.42813671875	1.763379516601562	0.0649404296875	2.281716064453125	1.7440146484375	0.2228359375	2.411327392578125	1.765216064453125	0.20265771484375	2.59437841796875	1.823217712402344	-0.007255859375	2.55139013671875	2.000198303222656	-0.1593927001953125	2.576843994140625	2.0891767578125	-0.1103133544921875
295	9.800000000000001	2.288778076171875	1.240261505126953	0.21201123046875	2.28117919921875	1.418286590576172	0.185770751953125	2.276672607421875	1.562109375	0.18054052734375	2.27293408203125	1.7748466796875	0.233151123046875	2.23973486328125	1.73849267578125	0.22817529296875	2.096071533203125	1.731228454589844	0.216534912109375	2.13964404296875	1.523529296875	0.035447265625	2.330115478515625	1.652054382324219	-0.0095927734375	2.38983349609375	1.718608154296875	0.028546142578125	2.453921142578125	1.789817993164063	0.080716064453125	2.41298193359375	1.743412475585937	0.0439482421875	2.3074345703125	1.740390625	0.22280078125	2.430255859375	1.754120666503906	0.17429052734375	2.628775390625	1.839075439453125	-0.010575927734375	2.568114501953125	2.0350537109375	-0.12947216796875	2.5802431640625	2.122211181640625	-0.072794189453125
296	9.833334000000001	2.253970947265625	1.102469909667969	0.246208740234375	2.246670654296875	1.277058502197266	0.21395458984375	2.243401123046875	1.417827209472656	0.19514892578125	2.25405810546875	1.6310380859375	0.2295927734375	2.220638671875	1.595881591796875	0.235113037109375	2.080729248046875	1.600167602539063	0.261178466796875	2.024166259765625	1.366110961914063	0.127858154296875	2.2216640625	1.451665466308594	0.0439493408203125	2.277081787109375	1.513678344726562	0.091716064453125	2.35992041015625	1.572028076171875	0.12798876953125	2.2677763671875	1.485590637207031	0.1526884765625	2.2844765625	1.595387512207031	0.2146875	2.39665234375	1.599411315917969	0.147177490234375	2.62205029296875	1.700313110351563	0.0142705078125	2.5707080078125	1.901001220703125	-0.09441943359375	2.57519384765625	1.989288818359375	-0.041042724609375
297	9.866667	2.29217724609375	1.175150695800781	0.2091884765625	2.263001953125	1.346923004150391	0.18610888671875	2.245330322265625	1.485852966308594	0.17477783203125	2.241265625	1.696424926757813	0.21202099609375	2.215621826171875	1.657898193359375	0.22579296875	2.093435302734375	1.645584350585938	0.294722900390625	1.999822998046875	1.403940063476563	0.211314697265625	2.150377197265625	1.47512744140625	0.0548753662109375	2.21606640625	1.541473571777344	0.07166613769531251	2.303853759765625	1.601558959960937	0.06787487792968749	2.240315185546875	1.509283630371094	0.1189462890625	2.269374755859375	1.665083374023438	0.187658447265625	2.35879736328125	1.689076965332031	0.097034912109375	2.561097900390625	1.827617980957031	-0.032671875	2.4800322265625	2.037341552734375	-0.08727990722656249	2.48855615234375	2.12562939453125	-0.0366326904296875
298	9.899999999999999	2.26651123046875	1.087259490966797	0.2221671142578125	2.25122607421875	1.258571350097656	0.1854930419921875	2.243288818359375	1.396615600585938	0.160065673828125	2.259012939453125	1.609156127929688	0.1795054931640625	2.232462646484375	1.573998107910156	0.1993385009765625	2.1230771484375	1.564823120117187	0.2876943359375	1.996055419921875	1.326699584960938	0.324615478515625	2.0964287109375	1.30287158203125	0.120587890625	2.167848876953125	1.362815673828125	0.102829833984375	2.238070068359375	1.427343994140625	0.05539697265625	2.202431640625	1.352503295898438	0.0857567138671875	2.281664306640625	1.573835266113281	0.1548455810546875	2.371534423828125	1.590591918945313	0.0629361572265625	2.59622998046875	1.691903869628906	-0.0646666259765625	2.54291552734375	1.914455322265625	-0.09973583984374999	2.56701708984375	1.991608520507812	-0.037194580078125
299	9.933333999999999	2.27126953125	1.087731506347656	0.208677978515625	2.2591650390625	1.262241058349609	0.170574951171875	2.2493427734375	1.401707916259766	0.1399541015625	2.260166748046875	1.617868896484375	0.16490869140625	2.233552001953125	1.5810458984375	0.18375146484375	2.1239697265625	1.54670751953125	0.269724365234375	2.036365966796875	1.327802520751953	0.415694091796875	1.96614794921875	1.276947052001953	0.199696044921875	2.00291552734375	1.299992279052734	0.11335693359375	2.098163330078125	1.293010101318359	0.0620074462890625	2.0970078125	1.322756683349609	0.217779541015625	2.284498779296875	1.583003540039063	0.1394658203125	2.39131982421875	1.584925659179687	0.061994140625	2.62865380859375	1.715734497070312	-0.018005126953125	2.59142138671875	1.94845703125	-0.020502197265625	2.58966845703125	2.023031494140625	0.052028076171875
300	9.966667000000001	2.273029541015625	1.095443054199219	0.2059130859375	2.2608779296875	1.271099304199219	0.169517822265625	2.251786376953125	1.411694519042969	0.1410316162109375	2.26766943359375	1.628271240234375	0.16778271484375	2.241203857421875	1.591549255371094	0.18756103515625	2.1415390625	1.566322875976562	0.28848779296875	2.06966845703125	1.345206176757813	0.441797607421875	1.924580078125	1.240191741943359	0.291601318359375	1.872050048828125	1.187540435791016	0.2292626953125	1.84715478515625	1.108741882324219	0.1583421630859375	1.9173193359375	1.120064147949219	0.254212158203125	2.290257080078125	1.5931259765625	0.1407518310546875	2.3942119140625	1.594281066894531	0.0585443115234375	2.64312890625	1.712863525390625	-0.0085601806640625	2.6200048828125	1.948055480957031	0.004844482421875	2.652283447265625	2.008709655761719	0.08356738281249999
301	10	2.275780029296875	1.084286590576172	0.215654296875	2.259626953125	1.258708648681641	0.1781610107421875	2.2514765625	1.399228271484375	0.1517584228515625	2.26918701171875	1.615191528320313	0.175583740234375	2.245052734375	1.578639038085937	0.1980255126953125	2.16277490234375	1.5548681640625	0.3132139892578125	2.132310302734375	1.3445283203125	0.4915975341796875	1.94359765625	1.219774658203125	0.4362806396484375	1.88805810546875	1.156015869140625	0.3893917236328125	1.831356689453125	1.077421600341797	0.3406124267578125	1.8862783203125	1.115246520996094	0.4355711669921875	2.288987548828125	1.580092651367187	0.1467069091796875	2.38448388671875	1.584361511230469	0.055607177734375	2.63062060546875	1.702158081054687	-0.0183729248046875	2.6316826171875	1.937375671386719	-0.0013624267578125	2.638573486328125	2.007178405761719	0.075565673828125
302	10.033334	2.2743134765625	1.083488403320312	0.2181851806640625	2.2571953125	1.257649963378906	0.1792364501953125	2.2471123046875	1.397758728027344	0.150763671875	2.26158203125	1.614202880859375	0.1740391845703125	2.23744482421875	1.577403259277344	0.1961597900390625	2.153418701171875	1.551332641601562	0.309723388671875	2.157843017578125	1.367963439941406	0.5182274169921876	1.982328979492187	1.216049438476563	0.5392435302734375	1.925138916015625	1.144871978759766	0.5072003173828125	1.8398466796875	1.085446411132813	0.4758204345703125	1.923763427734375	1.117379364013672	0.5652393798828125	2.282431396484375	1.579217651367188	0.1456981201171875	2.380208984375	1.585958312988281	0.0570440673828125	2.63262060546875	1.698033447265625	-0.004525390625	2.62626611328125	1.933705688476563	0.0067459716796875	2.632126708984375	2.00868310546875	0.0788543701171875
303	10.066667	2.27180517578125	1.088170227050781	0.23953857421875	2.253758544921875	1.261880981445312	0.2002525634765625	2.2421875	1.401383239746094	0.170493896484375	2.25894921875	1.617825439453125	0.1885555419921875	2.23642431640625	1.581601867675781	0.21303466796875	2.160758544921875	1.55640380859375	0.3322562255859375	2.195236083984375	1.392742553710937	0.5534107666015625	2.05694580078125	1.230543914794922	0.6468280029296875	1.993167114257812	1.163464324951172	0.6191180419921875	1.90276025390625	1.105566223144531	0.6039725341796875	2.01224609375	1.123934326171875	0.6667264404296875	2.27752978515625	1.582285827636719	0.1594678955078125	2.368338623046875	1.58538623046875	0.0637786865234375	2.61865234375	1.685047729492188	-0.0212523193359375	2.625408447265625	1.92061865234375	-0.0212318115234375	2.64155712890625	2.001348388671875	0.04236474609375
304	10.1	2.268897216796875	1.085078796386719	0.23958447265625	2.254051025390625	1.258753051757812	0.203289794921875	2.24538525390625	1.398298095703125	0.1765960693359375	2.25032666015625	1.613933288574219	0.1971378173828125	2.226497314453125	1.576795532226563	0.2182503662109375	2.136506591796875	1.561929382324219	0.3279490966796875	2.132335205078125	1.389962768554688	0.5435130615234375	2.11139990234375	1.249163787841797	0.7260377197265625	2.032595581054688	1.206096099853516	0.7602435302734375	2.016425048828125	1.172685516357422	0.6589964599609375	2.0590068359375	1.148815521240234	0.7555765380859375	2.27392724609375	1.5796318359375	0.1707852783203125	2.374073974609375	1.603446838378906	0.0893673095703125	2.639244140625	1.667123352050781	0.0215970458984375	2.670297119140625	1.898697692871094	0.0028360595703125	2.7251943359375	1.951220642089844	0.07307873535156249
305	10.133334	2.2655537109375	1.085113250732422	0.24225537109375	2.25368603515625	1.260668853759766	0.20668017578125	2.24772265625	1.401783416748047	0.1812325439453125	2.248060302734375	1.6185791015625	0.2081209716796875	2.22245654296875	1.580346923828125	0.22587548828125	2.1214384765625	1.55899462890625	0.3260260009765625	2.11917333984375	1.402238983154297	0.5556812744140625	2.11401220703125	1.271122100830078	0.7486795654296875	2.12887451171875	1.231069915771484	0.8356453857421875	2.057288330078125	1.263440277099609	0.7604847412109375	2.116888671875	1.171518768310547	0.8092823486328125	2.274806396484375	1.584956787109375	0.18317138671875	2.383455322265625	1.610764770507813	0.112175537109375	2.65498779296875	1.67365576171875	0.0613121337890625	2.710121826171875	1.9005517578125	0.024806640625	2.77626953125	1.955021118164062	0.08431738281249999
306	10.166667	2.26900439453125	1.096439361572266	0.242776611328125	2.260488525390625	1.273641510009766	0.205554443359375	2.256276123046875	1.415939361572266	0.1784580078125	2.26241357421875	1.633205810546875	0.21610888671875	2.23444091796875	1.594738891601562	0.230875	2.1276572265625	1.56568408203125	0.3249482421875	2.12301708984375	1.424531341552734	0.5676223144531251	2.094356201171875	1.308106353759766	0.77049951171875	2.094157470703125	1.267847229003906	0.8596708984375	2.030829467773438	1.190730987548828	0.81388623046875	2.078302490234375	1.185829132080078	0.81460693359375	2.28952880859375	1.599537109375	0.19065478515625	2.40433984375	1.615540161132813	0.1241937255859375	2.68589453125	1.658970092773437	0.097956787109375	2.7648994140625	1.876667724609375	0.040369384765625	2.8143515625	1.9213134765625	0.121970458984375
307	10.2	2.27300048828125	1.104234771728516	0.24635400390625	2.26469677734375	1.281239105224609	0.2085379638671875	2.26069970703125	1.423373870849609	0.180900634765625	2.269291015625	1.640760009765625	0.216766845703125	2.241416259765625	1.602624633789063	0.23247412109375	2.1373916015625	1.575756103515625	0.33012109375	2.14196826171875	1.442798919677734	0.57724072265625	2.124490234375	1.332991180419922	0.784901611328125	2.132208740234375	1.305458648681641	0.878423095703125	2.07912109375	1.228547119140625	0.820897216796875	2.14718017578125	1.220554046630859	0.8145095214843751	2.295535888671875	1.606724487304688	0.1909345703125	2.408827880859375	1.6211181640625	0.1216766357421875	2.690124267578125	1.660455200195313	0.088510498046875	2.771240966796875	1.876455322265625	0.0279798583984375	2.824658203125	1.918985473632812	0.1081387939453125
308	10.233334	2.277953125	1.110712432861328	0.24803759765625	2.263564453125	1.287211090087891	0.2128170166015625	2.257845458984375	1.429583343505859	0.189743896484375	2.267862548828125	1.646823120117187	0.2210902099609375	2.24285986328125	1.608733032226562	0.240702392578125	2.15116796875	1.599140380859375	0.352196044921875	2.1716982421875	1.461563812255859	0.594818115234375	2.16484765625	1.350142608642578	0.80130224609375	2.169818359375	1.328898590087891	0.8962802734375001	2.09550146484375	1.266165130615234	0.8462802734375	2.10709130859375	1.241110626220703	0.83181494140625	2.2909755859375	1.61283349609375	0.192676025390625	2.39410791015625	1.626279052734375	0.1096290283203125	2.6740771484375	1.62727001953125	0.056544921875	2.759497314453125	1.839944702148438	-0.006492919921875	2.804175048828125	1.905072021484375	0.062588623046875
309	10.266667	2.27952783203125	1.104530059814453	0.2442568359375	2.265563232421875	1.280279510498047	0.211152099609375	2.261777587890625	1.422342803955078	0.191919921875	2.2709931640625	1.638006469726562	0.22443994140625	2.24472998046875	1.600251831054687	0.242152587890625	2.146744384765625	1.594550048828125	0.347159912109375	2.16133056640625	1.455911346435547	0.587517822265625	2.14732080078125	1.350214630126953	0.79492626953125	2.171384033203125	1.391130462646484	0.8793134765625	2.127044189453125	1.295078704833984	0.854570068359375	2.181356201171875	1.291922119140625	0.902225830078125	2.295518310546875	1.604190185546875	0.19761328125	2.40244384765625	1.62653857421875	0.1230965576171875	2.68031982421875	1.622252197265625	0.069052490234375	2.765455078125	1.835328979492187	0.013174072265625	2.80449951171875	1.90462939453125	0.08056030273437501
310	10.3	2.28121630859375	1.103294281005859	0.24817724609375	2.26828955078125	1.278118072509766	0.2168994140625	2.2607158203125	1.418500579833984	0.19451171875	2.270698486328125	1.633412109375	0.22040869140625	2.2434658203125	1.596759033203125	0.237968505859375	2.14056494140625	1.590029907226562	0.33658154296875	2.16248486328125	1.455987640380859	0.5766435546874999	2.145716064453125	1.354708831787109	0.784136962890625	2.175959228515625	1.389331512451172	0.868540771484375	2.136854248046875	1.288896301269531	0.872458984375	2.18942578125	1.296430603027344	0.88947509765625	2.295853271484375	1.598784790039062	0.1959775390625	2.404638671875	1.621038818359375	0.1259749755859375	2.681447509765625	1.628170166015625	0.07791760253906251	2.7633046875	1.839834594726562	0.0191376953125	2.804233642578125	1.910379150390625	0.08283618164062501
311	10.333334	2.287164306640625	1.102816986083984	0.254722412109375	2.273828125	1.277166687011719	0.220718017578125	2.265277587890625	1.417061614990234	0.19548095703125	2.276666748046875	1.632004638671875	0.22119873046875	2.24907421875	1.595553588867187	0.238666748046875	2.145658935546875	1.588114990234375	0.336765380859375	2.1727900390625	1.453611785888672	0.57615185546875	2.15508544921875	1.352875518798828	0.7839260253906249	2.186427490234375	1.374035003662109	0.872323486328125	2.14122119140625	1.276503173828125	0.8631452636718751	2.200743896484375	1.295553466796875	0.891969482421875	2.30170654296875	1.597157958984375	0.1969254150390625	2.4102783203125	1.623089721679687	0.12777197265625	2.68441357421875	1.630155517578125	0.06579553222656249	2.752382080078125	1.843805908203125	-0.002989990234375	2.80880126953125	1.901598510742188	0.061770751953125
312	10.366667	2.288638427734375	1.101248962402344	0.2570042724609375	2.27506982421875	1.275245941162109	0.2225318603515625	2.26510888671875	1.414570343017578	0.1957734375	2.27800732421875	1.629007568359375	0.2225433349609375	2.2501591796875	1.59272119140625	0.2397640380859375	2.1464326171875	1.588070190429687	0.3374278564453125	2.175427734375	1.449115020751953	0.5736082763671875	2.1540830078125	1.352651641845703	0.7827191162109375	2.1874326171875	1.378658843994141	0.8689222412109375	2.14007177734375	1.288037078857422	0.8349530029296875	2.2065927734375	1.283886596679688	0.8719937744140625	2.30279736328125	1.594146728515625	0.1981680908203125	2.4109326171875	1.623103881835938	0.129868896484375	2.6827294921875	1.6363466796875	0.0607188720703125	2.74973291015625	1.8510634765625	-0.0045357666015625	2.801703125	1.91294921875	0.0599442138671875
313	10.4	2.29437353515625	1.1000498046875	0.25875341796875	2.290416748046875	1.274819183349609	0.225921142578125	2.282407470703125	1.413402221679688	0.195081298828125	2.3053642578125	1.626920593261719	0.222197265625	2.27598779296875	1.591923095703125	0.23952587890625	2.171212890625	1.590170959472656	0.336128662109375	2.1883447265625	1.436398681640625	0.56409423828125	2.15332275390625	1.342374084472656	0.77243310546875	2.193794921875	1.368638793945312	0.8554326171875	2.133365478515625	1.279472412109375	0.853572509765625	2.204320068359375	1.294869232177734	0.881161376953125	2.328355224609375	1.591015197753906	0.1975908203125	2.437248046875	1.610333374023437	0.1271600341796875	2.710419921875	1.620591247558594	0.06329345703125	2.78525390625	1.831640441894531	-0.00521044921875	2.835021484375	1.893061401367187	0.061392333984375
314	10.433334	2.299194580078125	1.097457092285156	0.25742431640625	2.30039111328125	1.272200836181641	0.224238037109375	2.296599609375	1.410871887207031	0.19298681640625	2.324022705078125	1.623825622558594	0.220397705078125	2.293345703125	1.5895908203125	0.23698046875	2.1859951171875	1.590587707519531	0.330724609375	2.1932080078125	1.436884765625	0.55926708984375	2.15029052734375	1.344139404296875	0.76670166015625	2.18918310546875	1.369484069824219	0.850736572265625	2.126582763671875	1.281871459960938	0.8474033203125	2.1971005859375	1.295426391601562	0.8767568359375	2.346783935546875	1.587318664550781	0.1964716796875	2.4579638671875	1.603831359863281	0.128959716796875	2.73291162109375	1.607321655273438	0.072398681640625	2.814638671875	1.816343017578125	0.0055712890625	2.86405126953125	1.876734069824219	0.0733695068359375
315	10.466667	2.30852294921875	1.099352416992188	0.2647724609375	2.31340576171875	1.274533142089844	0.22873486328125	2.312123291015625	1.413411437988281	0.194529541015625	2.3425244140625	1.627412963867187	0.22067626953125	2.31130029296875	1.593473327636719	0.237687255859375	2.1987353515625	1.586243774414063	0.32617041015625	2.194412109375	1.43339501953125	0.5572998046875	2.15211865234375	1.333703887939453	0.7631533203125	2.17336474609375	1.309655975341797	0.85423388671875	2.087447509765625	1.2543388671875	0.8181669921875	2.1914140625	1.28718994140625	0.877257080078125	2.364857177734375	1.590258117675781	0.196747314453125	2.47675146484375	1.602814331054688	0.1280738525390625	2.752115234375	1.598725830078125	0.06567236328125001	2.83716650390625	1.808758605957031	0.00138037109375	2.880852783203125	1.872628356933594	0.070831298828125
316	10.5	2.309252197265625	1.098598358154297	0.26682958984375	2.314313720703125	1.273754241943359	0.2306923828125	2.31320166015625	1.412628295898438	0.196461181640625	2.344041015625	1.626577514648437	0.222530517578125	2.31281396484375	1.592688415527344	0.23963671875	2.200622802734375	1.585709228515625	0.3286142578125	2.19695166015625	1.432420471191406	0.559465087890625	2.15540966796875	1.332303161621094	0.765265380859375	2.175447265625	1.305521514892578	0.855856201171875	2.09522314453125	1.271469116210938	0.791457275390625	2.19240185546875	1.280369384765625	0.877853759765625	2.3662373046875	1.589387634277344	0.19852880859375	2.47791796875	1.601806274414062	0.1294825439453125	2.7529921875	1.597411804199219	0.06583251953124999	2.83793115234375	1.807172241210937	0.0005078125	2.880177001953125	1.873029052734375	0.0689869384765625
317	10.533334	2.308953125	1.09652001953125	0.26878857421875	2.314945556640625	1.271680450439453	0.232444091796875	2.31458251953125	1.410572692871094	0.198019775390625	2.34623828125	1.624531616210938	0.22379345703125	2.314836181640625	1.59078076171875	0.240912109375	2.2027734375	1.584467407226563	0.330197509765625	2.199620361328125	1.432118225097656	0.561816650390625	2.159295166015625	1.332488494873047	0.7682050781250001	2.180028564453125	1.303589416503906	0.858028564453125	2.099671875	1.268708923339844	0.794163818359375	2.19694970703125	1.27389697265625	0.876965087890625	2.3683359375	1.587198425292969	0.199880615234375	2.48025634765625	1.599107238769531	0.13102685546875	2.755593017578125	1.593244934082031	0.0681077880859375	2.8419365234375	1.802577819824219	0.0028958740234375	2.88225390625	1.869811950683594	0.0712657470703125
318	10.566667	2.310580078125	1.102961791992187	0.2684566650390625	2.310119873046875	1.278529632568359	0.2336160888671875	2.304581298828125	1.417616058349609	0.2004410400390625	2.32912109375	1.632314331054687	0.2277811279296875	2.2990947265625	1.597351806640625	0.2449366455078125	2.188320068359375	1.586401489257812	0.3353748779296875	2.193017333984375	1.432064300537109	0.5656480712890625	2.15846728515625	1.329340362548828	0.7715672607421875	2.1811826171875	1.300409729003906	0.8609005126953125	2.10133740234375	1.263201354980469	0.7977113037109375	2.19932080078125	1.271160491943359	0.8793939208984375	2.3522255859375	1.595973876953125	0.2032972412109375	2.46289453125	1.612335815429688	0.133343017578125	2.737551513671875	1.616537353515625	0.067390625	2.81589453125	1.829279907226562	0.0031153564453125	2.8546083984375	1.897298583984375	0.0716365966796875
319	10.6	2.302018798828125	1.099564636230469	0.2706817626953125	2.294826171875	1.275093597412109	0.2358624267578125	2.283738037109375	1.413990051269531	0.2029324951171875	2.302892822265625	1.629477905273438	0.2293328857421875	2.27469091796875	1.593610229492187	0.2477501220703125	2.168480224609375	1.579246032714844	0.3431766357421875	2.188698974609375	1.42549072265625	0.5731890869140625	2.16715673828125	1.321932739257813	0.7806060791015625	2.192881103515625	1.290566345214844	0.8683463134765625	2.10827294921875	1.232037933349609	0.8339686279296875	2.20991943359375	1.257674011230469	0.8846622314453125	2.32603564453125	1.593819030761719	0.2038465576171875	2.4331669921875	1.613344055175781	0.1292125244140625	2.7047568359375	1.624153930664062	0.05164453125	2.7774833984375	1.838030395507813	-0.01587646484375	2.8221650390625	1.90383544921875	0.051249755859375
320	10.633334	2.302566650390625	1.10018994140625	0.27013623046875	2.295046142578125	1.275680572509766	0.235036376953125	2.2836455078125	1.414528717041016	0.201903564453125	2.302761962890625	1.630123657226562	0.227759765625	2.274717041015625	1.594257446289062	0.24643994140625	2.169187255859375	1.579964965820313	0.342666259765625	2.19127197265625	1.426756805419922	0.572928955078125	2.17135107421875	1.323667572021484	0.7807861328125	2.1975419921875	1.292392669677734	0.868439208984375	2.113689208984375	1.228413177490234	0.84303515625	2.2144951171875	1.259495300292969	0.88486376953125	2.32577197265625	1.594432373046875	0.202181884765625	2.43239111328125	1.613961181640625	0.126779052734375	2.7034853515625	1.625049682617187	0.0473641357421875	2.77541796875	1.8389697265625	-0.021005126953125	2.820712646484375	1.904682495117187	0.045827880859375
321	10.666667	2.307126953125	1.100751342773437	0.2761025390625	2.29528173828125	1.276395355224609	0.235450927734375	2.283190185546875	1.416010803222656	0.200456298828125	2.300107421875	1.633341491699219	0.229142578125	2.271994140625	1.59668505859375	0.247306640625	2.17053271484375	1.582695190429688	0.349622802734375	2.1938994140625	1.418841979980469	0.5752919921875	2.16585009765625	1.325028015136719	0.788797119140625	2.1937294921875	1.289373168945313	0.875175537109375	2.137801025390625	1.254264526367187	0.78791650390625	2.206907470703125	1.241850616455078	0.88802001953125	2.323910888671875	1.597857971191406	0.20316943359375	2.43254736328125	1.614636108398438	0.127972900390625	2.7083662109375	1.622112487792969	0.055998291015625	2.782140625	1.836140686035156	-0.016988525390625	2.8212119140625	1.908059997558594	0.0487835693359375
322	10.7	2.30671826171875	1.101224182128906	0.2752900390625	2.295582275390625	1.277086822509766	0.2356953125	2.28469140625	1.417101287841797	0.20215283203125	2.300536376953125	1.63491455078125	0.226893798828125	2.273008056640625	1.598391479492188	0.2461396484375	2.17403271484375	1.583391723632813	0.350648193359375	2.188724609375	1.417875152587891	0.57570556640625	2.16350439453125	1.321377899169922	0.788269287109375	2.19156005859375	1.290331787109375	0.87631298828125	2.132056396484375	1.245673767089844	0.796120849609375	2.188944091796875	1.226207489013672	0.88583349609375	2.32413916015625	1.59917529296875	0.201124755859375	2.4317568359375	1.613776489257813	0.1241190185546875	2.70875390625	1.622176635742187	0.05738232421875	2.7837119140625	1.836013793945312	-0.01466357421875	2.81784228515625	1.910060424804688	0.051434814453125
323	10.733334	2.30598193359375	1.101626892089844	0.273736328125	2.295108154296875	1.277073272705078	0.23428564453125	2.28378662109375	1.416531127929687	0.20012890625	2.299501953125	1.633607543945312	0.22648583984375	2.271413818359375	1.597149536132813	0.2446982421875	2.16987646484375	1.57714306640625	0.345336669921875	2.1905791015625	1.41089306640625	0.568501953125	2.163898193359375	1.318030883789063	0.78185546875	2.1839794921875	1.297359558105469	0.874723876953125	2.12979931640625	1.228718505859375	0.809464111328125	2.199775634765625	1.249985260009766	0.890705322265625	2.32365673828125	1.598034362792969	0.201246826171875	2.43281689453125	1.614453186035156	0.127419677734375	2.706448486328125	1.621715393066406	0.050493408203125	2.78352685546875	1.836012451171875	-0.01575	2.822752197265625	1.90388623046875	0.0536478271484375
324	10.766667	2.3069638671875	1.102216735839844	0.27536767578125	2.29527587890625	1.278069702148438	0.23722412109375	2.284413818359375	1.418221374511719	0.2052685546875	2.3000419921875	1.635868347167969	0.2284638671875	2.2724853515625	1.599532287597656	0.24781982421875	2.1729892578125	1.587895141601563	0.351943603515625	2.1943505859375	1.413516052246094	0.56908349609375	2.1661630859375	1.318741882324219	0.78163818359375	2.18025341796875	1.290525604248047	0.873712890625	2.13285888671875	1.223190551757813	0.80196630859375	2.1888193359375	1.238786529541016	0.888983154296875	2.323735595703125	1.600009826660156	0.2031005859375	2.431239990234375	1.617127014160156	0.1268231201171875	2.7049072265625	1.623050109863281	0.04894580078125	2.784876708984375	1.834970397949219	-0.02212451171875	2.822577392578125	1.902530334472656	0.048558349609375
325	10.8	2.30792919921875	1.103206268310547	0.27505419921875	2.296513916015625	1.279267242431641	0.23670556640625	2.28652685546875	1.419777374267578	0.205216796875	2.303775390625	1.637612915039063	0.228127685546875	2.275968505859375	1.601452392578125	0.24761572265625	2.17666943359375	1.593310180664063	0.352510986328125	2.192732421875	1.417436370849609	0.569357666015625	2.163860107421875	1.318403411865234	0.78019970703125	2.172119140625	1.291778991699219	0.873578125	2.12173193359375	1.213635314941406	0.8160205078125	2.1715185546875	1.239124755859375	0.89204345703125	2.3271865234375	1.601508911132812	0.20272607421875	2.435008056640625	1.616872802734375	0.12622900390625	2.70926220703125	1.619571899414062	0.0489193115234375	2.784609375	1.831013061523437	-0.0292781982421875	2.826086669921875	1.89490380859375	0.04288330078125
326	10.833334	2.308044921875	1.095204467773438	0.272848388671875	2.304028564453125	1.271271118164063	0.234778076171875	2.300298583984375	1.411898010253906	0.203805908203125	2.318465087890625	1.629527648925781	0.223411376953125	2.28947900390625	1.594058471679688	0.242179443359375	2.185450439453125	1.589186340332031	0.3421708984375	2.189100341796875	1.417563842773438	0.56222607421875	2.147846435546875	1.323310546875	0.772664794921875	2.1458681640625	1.295345397949219	0.865786865234375	2.08941015625	1.218698516845703	0.812429931640625	2.14748681640625	1.253290344238281	0.887715087890625	2.3426669921875	1.592821594238281	0.199884033203125	2.45385595703125	1.607576599121094	0.1287498779296875	2.7292177734375	1.600924377441406	0.0580482177734375	2.819127197265625	1.807742126464844	-0.0155098876953125	2.858740478515625	1.876509216308594	0.0528016357421875
327	10.866667	2.3085048828125	1.094965637207031	0.27287890625	2.30454052734375	1.270439575195312	0.233794189453125	2.302912109375	1.411100860595703	0.204173583984375	2.322421875	1.628185668945312	0.22359716796875	2.29326220703125	1.592986328125	0.242341552734375	2.189297607421875	1.59170556640625	0.342090576171875	2.19001220703125	1.427580291748047	0.56712646484375	2.14690673828125	1.322017364501953	0.771204345703125	2.14564013671875	1.291296142578125	0.863260498046875	2.081786376953125	1.227948699951172	0.80185107421875	2.146441162109375	1.254076934814453	0.88665673828125	2.3463486328125	1.591383911132813	0.200150634765625	2.457310546875	1.606450927734375	0.129226318359375	2.73152734375	1.600958984375	0.056309326171875	2.8206552734375	1.80758642578125	-0.017196533203125	2.864113037109375	1.869162353515625	0.0551937255859375
328	10.9	2.30853466796875	1.095657318115234	0.2725582275390625	2.303719970703125	1.271035583496094	0.2331807861328125	2.30141552734375	1.411625366210937	0.2032999267578125	2.3204775390625	1.628793701171875	0.2221075439453125	2.291599609375	1.5935498046875	0.2411949462890625	2.188580078125	1.592169311523437	0.3419088134765625	2.1918076171875	1.4284501953125	0.5672017822265625	2.150830322265625	1.323154968261719	0.7718424072265625	2.150358154296875	1.292679046630859	0.8639822998046875	2.08666455078125	1.229286651611328	0.8024627685546875	2.151981201171875	1.255694152832031	0.8874205322265625	2.344287353515625	1.592015563964844	0.1985101318359375	2.45451416015625	1.607256042480469	0.12649658203125	2.72801025390625	1.602380554199219	0.0509302978515625	2.815777587890625	1.809140441894531	-0.0237933349609375	2.860115234375	1.870679992675781	0.0480849609375
329	10.933334	2.298265625	1.101285369873047	0.276955078125	2.285330078125	1.277078979492188	0.240533447265625	2.27486572265625	1.417585388183594	0.2113056640625	2.28389990234375	1.63570947265625	0.229112548828125	2.258824951171875	1.598946655273437	0.250679443359375	2.16570849609375	1.602556701660156	0.360755615234375	2.19508837890625	1.4228095703125	0.57184130859375	2.16264208984375	1.32013671875	0.779593994140625	2.16427490234375	1.29297412109375	0.872854736328125	2.11685986328125	1.218537261962891	0.80885986328125	2.1822587890625	1.262727844238281	0.89525830078125	2.30738671875	1.600203002929688	0.203245849609375	2.409890625	1.620477416992188	0.121478271484375	2.678392578125	1.628331420898438	0.0290474853515625	2.75904248046875	1.837639038085938	-0.04735009765625	2.79676123046875	1.905889404296875	0.0223702392578125
330	10.966667	2.2985283203125	1.101467437744141	0.278265380859375	2.287753662109375	1.277697235107422	0.243333984375	2.2789638671875	1.418539215087891	0.215235107421875	2.28787548828125	1.636421264648438	0.235701416015625	2.26182421875	1.599520751953125	0.255820068359375	2.16420556640625	1.602244750976562	0.361938720703125	2.184135009765625	1.420024200439453	0.571982666015625	2.14271240234375	1.315043060302734	0.776950927734375	2.1404296875	1.285941680908203	0.869604736328125	2.09427880859375	1.215110809326172	0.800786376953125	2.15705615234375	1.254244232177734	0.891646484375	2.3123115234375	1.601111328125	0.210458740234375	2.41804833984375	1.6218408203125	0.1330517578125	2.68982080078125	1.629857666015625	0.0508095703125	2.773382080078125	1.839634887695313	-0.0209874267578125	2.807786376953125	1.90794775390625	0.050357421875
331	11	2.313568115234375	1.162704284667969	0.2672236328125	2.280302734375	1.33795947265625	0.240966796875	2.2538603515625	1.478118469238281	0.220124267578125	2.23763232421875	1.694659057617188	0.251608154296875	2.216724609375	1.653915100097656	0.2704951171875	2.12418994140625	1.629120056152344	0.378641845703125	2.17124169921875	1.446089538574219	0.584279541015625	2.154417236328125	1.328964782714844	0.7866298828125	2.162887939453125	1.296990447998047	0.87815478515625	2.130854248046875	1.244224487304687	0.788069091796875	2.18522802734375	1.271319702148437	0.9003515625	2.265301513671875	1.663717163085938	0.2239111328125	2.36643896484375	1.697113342285156	0.144404052734375	2.632367919921875	1.738030944824219	0.051734375	2.680521240234375	1.958723510742188	-0.0212236328125	2.712605224609375	2.022875244140625	0.0551644287109375
332	11.033334	2.320447998046875	1.177390228271484	0.268239013671875	2.286833251953125	1.352703735351563	0.242753662109375	2.259982421875	1.492866119384766	0.22240283203125	2.240681640625	1.708955688476562	0.255310791015625	2.2195146484375	1.667845825195313	0.273091552734375	2.123629638671875	1.64115234375	0.3778251953125	2.1657890625	1.456787872314453	0.58335546875	2.14377099609375	1.337576416015625	0.783998046875	2.15034033203125	1.30397152709961	0.875100341796875	2.1195869140625	1.249993347167969	0.785279052734375	2.173057861328125	1.276379760742187	0.896116943359375	2.269571044921875	1.678526123046875	0.228295654296875	2.372958251953125	1.7135068359375	0.15243359375	2.641226806640625	1.757579711914063	0.068294189453125	2.689354736328125	1.979223999023437	-0.001785400390625	2.71786181640625	2.043500610351562	0.0759132080078125
333	11.066667	2.3292421875	1.18834130859375	0.26923291015625	2.29696875	1.363992340087891	0.244588623046875	2.27095849609375	1.504344024658203	0.22464501953125	2.249643798828125	1.720015869140625	0.25875537109375	2.22798046875	1.678681396484375	0.2753525390625	2.12886572265625	1.650585571289062	0.37661865234375	2.16711376953125	1.466471954345703	0.58306591796875	2.14179345703125	1.346283721923828	0.782682373046875	2.147636962890625	1.312429626464844	0.87372265625	2.12108447265625	1.252668304443359	0.78627880859375	2.175365234375	1.282224731445313	0.89078125	2.2796328125	1.6899384765625	0.23257421875	2.385347412109375	1.72567578125	0.160405517578125	2.65546533203125	1.770025390625	0.08275756835937501	2.706093994140625	1.99123388671875	0.0132152099609375	2.7341884765625	2.055646484375	0.090925537109375
334	11.1	2.3320390625	1.192790679931641	0.2709195556640625	2.2976181640625	1.367410675048828	0.2433973388671875	2.27051318359375	1.507164978027344	0.2218660888671875	2.247797119140625	1.721694274902344	0.2605057373046875	2.226287353515625	1.679931518554687	0.2760428466796875	2.12672998046875	1.644422546386719	0.3742867431640625	2.171953125	1.475945617675781	0.5919766845703125	2.15335986328125	1.353942840576172	0.7909439697265624	2.159916015625	1.311792572021484	0.8782894287109375	2.1492314453125	1.237497131347656	0.7991436767578125	2.190291015625	1.286039245605469	0.8953238525390625	2.278084716796875	1.692392944335937	0.2338909912109375	2.38278369140625	1.734764709472656	0.1641273193359375	2.6489599609375	1.772454895019531	0.07182043457031249	2.693861328125	1.992505554199219	-0.0041837158203125	2.72112255859375	2.061007568359375	0.0701033935546875
335	11.133334	2.33383251953125	1.191230194091797	0.27207958984375	2.298337890625	1.365435150146484	0.2435478515625	2.2698193359375	1.504646270751953	0.2205673828125	2.248378662109375	1.718891235351562	0.261209228515625	2.2275947265625	1.677020141601563	0.277396484375	2.131236572265625	1.645112182617188	0.379928955078125	2.1767421875	1.477047882080078	0.597806884765625	2.157453125	1.353227783203125	0.79552587890625	2.164238525390625	1.313171875	0.88381201171875	2.130900390625	1.314325561523437	0.779983154296875	2.1955517578125	1.282217498779297	0.89251513671875	2.27758740234375	1.689786010742187	0.23322705078125	2.3795654296875	1.7310302734375	0.158954833984375	2.64641162109375	1.769803100585937	0.06924267578125	2.6989619140625	1.98922412109375	-0.003456298828125	2.71595703125	2.054392456054687	0.07663134765625
336	11.166667	2.341681884765625	1.197347473144531	0.277572998046875	2.313038818359375	1.372199981689453	0.247671630859375	2.289200927734375	1.511623352050781	0.222595703125	2.27020849609375	1.726480285644531	0.25852099609375	2.2479453125	1.685388122558594	0.274423828125	2.1485908203125	1.647385009765625	0.37145361328125	2.19824267578125	1.486102783203125	0.5927900390625001	2.18015673828125	1.360953247070313	0.789211181640625	2.1958310546875	1.33716064453125	0.8819169921875	2.170749267578125	1.272372772216797	0.798145263671875	2.23701513671875	1.316372131347656	0.892173095703125	2.30000634765625	1.696398071289063	0.232440673828125	2.4068505859375	1.729547241210938	0.161517822265625	2.6696748046875	1.770206420898437	0.063048095703125	2.73276611328125	1.990324340820313	0.0036444091796875	2.76101806640625	2.056066040039062	0.079701416015625
337	11.2	2.35179443359375	1.202678375244141	0.2785599365234375	2.3276533203125	1.378182006835937	0.2460216064453125	2.308541259765625	1.518559814453125	0.2202559814453125	2.290098876953125	1.733754577636719	0.2576156005859375	2.267493408203125	1.692546325683594	0.2730985107421875	2.169838134765625	1.645008850097656	0.3681431884765625	2.215003173828125	1.486150451660156	0.5930064697265625	2.1977255859375	1.363287841796875	0.7915999755859375	2.211291259765625	1.335074920654297	0.8836397705078125	2.183679931640625	1.292132720947266	0.7872305908203125	2.2580458984375	1.314097137451172	0.8868402099609375	2.320046142578125	1.703659301757813	0.2314935302734375	2.427299072265625	1.739901489257813	0.1621234130859375	2.685427978515625	1.7631162109375	0.0453199462890625	2.74006982421875	1.986441650390625	-0.0127318115234375	2.7841611328125	2.04770263671875	0.0597955322265625
338	11.233334	2.352195068359375	1.204571502685547	0.278980224609375	2.326539306640625	1.379622497558594	0.244593017578125	2.305714599609375	1.519439514160156	0.21669140625	2.2875078125	1.734426513671875	0.256108642578125	2.2666396484375	1.692873962402344	0.273132568359375	2.1763916015625	1.647382507324219	0.376291015625	2.22470654296875	1.491949829101562	0.60310107421875	2.2120986328125	1.367326568603516	0.8011201171875	2.23429443359375	1.330842041015625	0.8885234375	2.200074951171875	1.282386291503906	0.79688818359375	2.2735380859375	1.311419067382813	0.896529296875	2.31576904296875	1.704755554199219	0.227666259765625	2.418410400390625	1.736964599609375	0.149703369140625	2.66683642578125	1.763548828125	0.0137208251953125	2.7126328125	1.987441589355469	-0.0501146240234375	2.7581728515625	2.047302978515625	0.0227796630859375
339	11.266667	2.355155517578125	1.204499816894531	0.278584716796875	2.32630419921875	1.377918212890625	0.242687744140625	2.307846435546875	1.518333251953125	0.219897705078125	2.28846044921875	1.732806213378906	0.25599072265625	2.26961572265625	1.691460205078125	0.275108642578125	2.18722900390625	1.647511901855469	0.384431884765625	2.2380283203125	1.496787170410156	0.61234765625	2.26040771484375	1.362090728759766	0.80147607421875	2.258966796875	1.336251861572266	0.894800048828125	2.208655517578125	1.293531768798828	0.8084638671875	2.286922607421875	1.303858215332031	0.908349853515625	2.31518798828125	1.703156372070312	0.22645361328125	2.41124072265625	1.735295227050781	0.14139453125	2.643959228515625	1.76397412109375	-0.0173946533203125	2.68582666015625	1.985443603515625	-0.08809423828125	2.72669580078125	2.057198852539063	-0.0244212646484375
340	11.3	2.37036279296875	1.201603210449219	0.277433837890625	2.339052978515625	1.374751647949219	0.245285400390625	2.3187685546875	1.514794067382812	0.224672119140625	2.30626318359375	1.728787353515625	0.262494140625	2.290323486328125	1.687725219726563	0.284283935546875	2.2223115234375	1.65707177734375	0.406662353515625	2.258316650390625	1.496615905761719	0.629642333984375	2.198444580078125	1.348391387939453	0.798519287109375	2.27903515625	1.339890838623047	0.850992431640625	2.214800537109375	1.257955139160156	0.821043212890625	2.30545361328125	1.328144805908203	0.882450439453125	2.32801611328125	1.699007080078125	0.229471435546875	2.408078857421875	1.733545776367188	0.130567138671875	2.58475732421875	1.76518115234375	-0.08732861328124999	2.613791015625	1.98910595703125	-0.154163818359375	2.669091552734375	2.040907592773437	-0.0830013427734375
341	11.333334	2.3765703125	1.202865585327148	0.2823778076171875	2.34205224609375	1.374937744140625	0.2506307373046875	2.31940966796875	1.514145385742188	0.2297047119140625	2.3108408203125	1.728072021484375	0.2652923583984375	2.298065673828125	1.687448608398437	0.2895299072265625	2.246903564453125	1.655023559570313	0.4189644775390625	2.28850439453125	1.478476898193359	0.6273316650390625	2.217964111328125	1.302193176269531	0.7604036865234375	2.265365966796875	1.324008880615234	0.8412955322265625	2.268903564453125	1.219624664306641	0.8137330322265625	2.3072626953125	1.318449127197266	0.8534454345703125	2.32827197265625	1.697900695800781	0.2303328857421875	2.3882490234375	1.731412841796875	0.118245361328125	2.49995751953125	1.76359912109375	-0.1381068115234375	2.504575439453125	1.987128051757812	-0.2098233642578125	2.56692822265625	2.036536376953125	-0.1433875732421875
342	11.366667	2.37858349609375	1.204388229370117	0.296333740234375	2.344046142578125	1.376539428710938	0.26285498046875	2.320219482421875	1.515451293945313	0.2392841796875	2.32163525390625	1.73103515625	0.2681904296875	2.30939794921875	1.691591186523437	0.29476171875	2.268232421875	1.659018798828125	0.428019287109375	2.336316650390625	1.449123748779297	0.59524462890625	2.27425	1.242557662963867	0.681716064453125	2.25291552734375	1.269342254638672	0.771910888671875	2.299178466796875	1.198342788696289	0.839282958984375	2.31374267578125	1.280645690917969	0.789040771484375	2.335303955078125	1.699103271484375	0.232967529296875	2.3754951171875	1.725770874023437	0.1103531494140625	2.41468115234375	1.794732055664062	-0.16037255859375	2.405659423828125	2.021950073242188	-0.220916748046875	2.483002685546875	2.06074658203125	-0.163441650390625
343	11.4	2.389702880859375	1.202805450439453	0.2995338134765625	2.354554443359375	1.376274993896484	0.273356689453125	2.322289306640625	1.513661315917969	0.250038330078125	2.329163818359375	1.730924865722656	0.2625302734375	2.32372314453125	1.693535522460937	0.2939749755859375	2.300533203125	1.667896057128906	0.4331087646484375	2.33187646484375	1.431316680908203	0.5740118408203125	2.268114013671875	1.221290573120117	0.6510081787109375	2.29527783203125	1.229734161376953	0.7432938232421875	2.343198486328125	1.207147583007812	0.8378275146484375	2.33017138671875	1.247887084960938	0.7551529541015625	2.33439306640625	1.696426147460937	0.227395751953125	2.3309853515625	1.705054077148437	0.095832763671875	2.27247705078125	1.798843383789062	-0.16401318359375	2.24570947265625	2.02908935546875	-0.2058922119140625	2.3370341796875	2.06672607421875	-0.1734117431640625
344	11.433334	2.395193603515625	1.19493115234375	0.3015469970703125	2.36460888671875	1.370128326416016	0.282906005859375	2.33175830078125	1.507984802246094	0.2641021728515625	2.350554931640625	1.724723022460938	0.259045166015625	2.348959716796875	1.689867736816406	0.2936318359375	2.364269775390625	1.711792297363281	0.4343992919921875	2.387392333984375	1.477150634765625	0.5797596435546875	2.26543701171875	1.30076513671875	0.6695386962890625	2.309068359375	1.244675537109375	0.7348516845703125	2.3666630859375	1.200493896484375	0.8152320556640625	2.3361767578125	1.234056228637695	0.7541861572265625	2.3480361328125	1.687774291992187	0.2262174072265625	2.3121123046875	1.699068908691406	0.0998944091796875	2.162205810546875	1.812604858398438	-0.1105552978515625	2.132745361328125	2.045686645507812	-0.1256263427734375	2.222771484375	2.0941318359375	-0.1442830810546875
345	11.466667	2.40020361328125	1.196864990234375	0.2929150390625	2.368015380859375	1.375945068359375	0.2801209716796875	2.3352744140625	1.517492980957031	0.2676513671875	2.3536904296875	1.738339538574219	0.2551552734375	2.358337890625	1.703413452148438	0.29078955078125	2.39754150390625	1.7488984375	0.4240362548828125	2.4225693359375	1.52425732421875	0.593541748046875	2.3042919921875	1.364944885253906	0.72338720703125	2.34635888671875	1.279915618896484	0.749701904296875	2.41712353515625	1.20275944519043	0.784966796875	2.367318115234375	1.249919204711914	0.74470849609375	2.34507763671875	1.700090515136719	0.2233583984375	2.316576416015625	1.716437133789062	0.09298034667968751	2.12207275390625	1.783847045898437	-0.1082540283203125	2.001223999023437	1.987288696289062	-0.0673939208984375	2.07623193359375	2.058183837890625	-0.0915592041015625
346	11.5	2.396326171875	1.193772552490234	0.2740389404296875	2.363253662109375	1.3693486328125	0.2550325927734375	2.344527099609375	1.511065216064453	0.2409647216796875	2.36966357421875	1.7272548828125	0.2200772705078125	2.3788466796875	1.693299438476563	0.2547093505859375	2.441905517578125	1.720396240234375	0.381262939453125	2.432826171875	1.505617523193359	0.5580130615234375	2.2794130859375	1.395729187011719	0.6956717529296875	2.33483837890625	1.321621673583984	0.7246634521484375	2.4154990234375	1.255553466796875	0.7558233642578125	2.3618681640625	1.298984649658203	0.7227559814453125	2.35416943359375	1.689473266601563	0.1917037353515625	2.257169677734375	1.690315185546875	0.101527587890625	1.98832177734375	1.7762080078125	0.128996337890625	1.929701538085937	2.005340698242188	0.13257373046875	2.011427856445312	2.063625366210937	0.1038251953125
347	11.533334	2.385101806640625	1.185883270263672	0.265067626953125	2.360499755859375	1.366070861816406	0.2498597412109375	2.35147705078125	1.51104867553711	0.2362423095703125	2.3604091796875	1.730584106445312	0.20392919921875	2.3806875	1.697642944335938	0.2358277587890625	2.4752900390625	1.722098388671875	0.344616455078125	2.468423095703125	1.531892456054687	0.553613525390625	2.302072265625	1.478466339111328	0.714116943359375	2.31958154296875	1.381990264892578	0.723495849609375	2.36766943359375	1.282694732666016	0.73020166015625	2.32255126953125	1.344080505371094	0.722201171875	2.338953857421875	1.690729736328125	0.181519775390625	2.21717431640625	1.674438110351562	0.1267381591796875	1.958649658203125	1.70335693359375	0.2503748779296875	1.89964404296875	1.93623779296875	0.2476666259765625	1.945451049804688	2.026522705078125	0.2160706787109375
348	11.566667	2.363640380859375	1.170641845703125	0.27860693359375	2.32612646484375	1.348950653076172	0.25318408203125	2.30694775390625	1.493340667724609	0.232776123046875	2.300957763671875	1.71429443359375	0.197163818359375	2.3201328125	1.683284790039063	0.232172119140625	2.40643212890625	1.68244189453125	0.351685302734375	2.490208984375	1.438793548583984	0.4734482421875	2.2950166015625	1.405528656005859	0.607614013671875	2.262656982421875	1.344615692138672	0.67904931640625	2.2551044921875	1.267139495849609	0.75877880859375	2.218078857421875	1.337660736083985	0.7102473144531249	2.285697021484375	1.672182739257813	0.1729517822265625	2.169528076171875	1.64514990234375	0.108406005859375	1.933070678710938	1.666258544921875	0.275598876953125	1.902646728515625	1.899056030273437	0.335132080078125	1.929617919921875	1.997798095703125	0.304243896484375
349	11.6	2.3599833984375	1.188219299316406	0.29454541015625	2.325009765625	1.365518157958984	0.2681748046875	2.2971953125	1.507287017822266	0.24708203125	2.27850927734375	1.728075561523438	0.229874755859375	2.301780029296875	1.695767944335937	0.260407470703125	2.395689453125	1.702463989257812	0.372437255859375	2.5263623046875	1.465207672119141	0.45403125	2.3440234375	1.413444976806641	0.59701708984375	2.289861083984375	1.356873626708984	0.656872314453125	2.2415986328125	1.290570678710937	0.731100341796875	2.229981689453125	1.367341400146484	0.677949462890625	2.263248046875	1.687488403320312	0.2039051513671875	2.13973095703125	1.699701293945313	0.15177099609375	1.968911865234375	1.64835498046875	0.37818798828125	2.028846923828125	1.868887451171875	0.45289501953125	2.0576064453125	1.963929565429688	0.490372314453125
350	11.633334	2.35349853515625	1.192782974243164	0.303612548828125	2.316242431640625	1.371906311035156	0.284072998046875	2.29090380859375	1.515728759765625	0.26645166015625	2.28581787109375	1.7368720703125	0.231734375	2.315173095703125	1.7043603515625	0.25696630859375	2.424724365234375	1.726314331054688	0.35315869140625	2.489740234375	1.462925903320313	0.440488037109375	2.3223515625	1.587927978515625	0.556999755859375	2.2554873046875	1.527650390625	0.5989333496093751	2.2051005859375	1.443132873535156	0.651250244140625	2.2042421875	1.653486083984375	0.5449123535156249	2.25952685546875	1.696076416015625	0.216321044921875	2.127032470703125	1.722495849609375	0.204347900390625	2.023855224609375	1.60707861328125	0.450035888671875	2.13798193359375	1.80922705078125	0.519233642578125	2.17446435546875	1.893183959960937	0.574499755859375
351	11.666667	2.34648193359375	1.210441864013672	0.2788978271484375	2.30809423828125	1.388508392333984	0.2629197998046875	2.2933583984375	1.531619384765625	0.2369925537109375	2.283369873046875	1.750643676757813	0.1989847412109375	2.315974853515625	1.718738037109375	0.2200274658203125	2.4298720703125	1.742615112304688	0.3090506591796875	2.49396142578125	1.54904443359375	0.5056368408203125	2.31171044921875	1.663272216796875	0.6068734130859375	2.241142822265625	1.595619506835937	0.5933055419921875	2.184888916015625	1.500781402587891	0.5829676513671875	2.2330244140625	1.673732177734375	0.5158997802734375	2.25517529296875	1.709903076171875	0.1886744384765625	2.121452392578125	1.726578979492188	0.1856961669921875	2.07595166015625	1.567521850585937	0.4221658935546875	2.20867724609375	1.678082275390625	0.5898333740234375	2.208779296875	1.704169799804688	0.6928487548828125
352	11.7	2.3321279296875	1.191662353515625	0.261468994140625	2.294201904296875	1.370281982421875	0.247545166015625	2.277513427734375	1.513660278320312	0.223080322265625	2.256532958984375	1.732621215820312	0.187290283203125	2.29231884765625	1.701685424804688	0.20443017578125	2.41531787109375	1.751529052734375	0.267034423828125	2.54095654296875	1.778195922851562	0.5199538574218751	2.320484375	1.780889770507812	0.60977099609375	2.29390673828125	1.685698120117187	0.6112788085937499	2.24007177734375	1.589884643554687	0.59630908203125	2.2555556640625	1.697112548828125	0.536788818359375	2.22858642578125	1.690967163085938	0.18003271484375	2.095122802734375	1.704443237304687	0.1951748046875	2.0899541015625	1.536953002929688	0.43067041015625	2.25179833984375	1.5312509765625	0.60927734375	2.2662412109375	1.613361083984375	0.6754289550781249
353	11.733334	2.314898681640625	1.190688323974609	0.298082275390625	2.277358642578125	1.369142211914062	0.27736669921875	2.26116357421875	1.512836669921875	0.252508056640625	2.24089208984375	1.73294873046875	0.22053369140625	2.2735537109375	1.702160278320312	0.243507568359375	2.388294189453125	1.738846923828125	0.327861328125	2.513639892578125	1.874992065429688	0.543662353515625	2.33273388671875	1.880265502929688	0.388176025390625	2.298399658203125	1.858076538085938	0.297944580078125	2.250853515625	1.818473876953125	0.205600830078125	2.271013671875	1.836812377929688	0.2807958984375	2.21621484375	1.690864990234375	0.20639208984375	2.081893310546875	1.690837646484375	0.190236083984375	2.046520629882813	1.489257171630859	0.39521923828125	2.152491455078125	1.392800598144531	0.589763671875	2.15995361328125	1.392825805664063	0.69616259765625
354	11.766667	2.2941845703125	1.200777587890625	0.290630126953125	2.266459716796875	1.378781951904297	0.284255615234375	2.248783447265625	1.520499755859375	0.264973388671875	2.220399658203125	1.73545654296875	0.23166650390625	2.25808544921875	1.705586059570313	0.243510986328125	2.3919638671875	1.747881225585938	0.277435302734375	2.449004638671875	1.894536743164063	0.508091064453125	2.279935791015625	1.92790869140625	0.3492744140625	2.254358642578125	1.873404052734375	0.272845458984375	2.202124755859375	1.806324829101563	0.204345947265625	2.2386201171875	1.878715454101562	0.22350439453125	2.192705078125	1.694059204101563	0.228807861328125	2.0599150390625	1.68942041015625	0.22727587890625	2.0520771484375	1.449952301025391	0.380687255859375	2.150649658203125	1.396804473876953	0.5899208984375	2.161330810546875	1.377030639648438	0.69224169921875
355	11.8	2.251392578125	1.231797821044922	0.265300537109375	2.22399658203125	1.409991027832031	0.264003662109375	2.203113525390625	1.551809753417969	0.248968994140625	2.157757568359375	1.761625	0.20361669921875	2.198501220703125	1.733835021972656	0.2082197265625	2.338686767578125	1.768191162109375	0.21433203125	2.38791943359375	1.506145812988281	0.297376708984375	2.341104736328125	1.709740295410156	0.403657470703125	2.253871826171875	1.748328369140625	0.384402099609375	2.228314453125	1.75237890625	0.278315673828125	2.2725703125	1.815561889648437	0.323312255859375	2.13209228515625	1.71964892578125	0.21192236328125	2.0030478515625	1.696538269042969	0.233739501953125	2.020213134765625	1.44114111328125	0.358015625	2.09676611328125	1.468914794921875	0.58096337890625	2.145328369140625	1.421931396484375	0.661040771484375
356	11.833334	2.25920263671875	1.238762939453125	0.254562744140625	2.23795458984375	1.417437530517578	0.255664306640625	2.21938427734375	1.559788208007812	0.24647265625	2.1725419921875	1.770339721679687	0.2087744140625	2.2120576171875	1.740993041992188	0.204173095703125	2.350810302734375	1.774522583007812	0.18389501953125	2.43486328125	1.5249677734375	0.275213134765625	2.429629150390625	1.650859985351563	0.47230615234375	2.35884912109375	1.716844848632813	0.48057421875	2.27536572265625	1.662724487304688	0.43609423828125	2.295080078125	1.655834350585938	0.42580859375	2.1480830078125	1.729649658203125	0.223806640625	2.026780883789062	1.712390991210937	0.274611083984375	2.0366513671875	1.455396881103516	0.395049072265625	2.16610888671875	1.553058959960937	0.567730712890625	2.237744873046875	1.52322021484375	0.637822998046875
357	11.866667	2.260359375	1.204821716308594	0.24625341796875	2.23880517578125	1.381924591064453	0.248147216796875	2.22135546875	1.523414794921875	0.24350048828125	2.17853173828125	1.733048583984375	0.206595703125	2.218114990234375	1.704145751953125	0.20579541015625	2.35551171875	1.74098095703125	0.19151806640625	2.48740625	1.5551357421875	0.347859130859375	2.4344599609375	1.708418212890625	0.513703125	2.3452587890625	1.744583862304688	0.51070361328125	2.251805419921875	1.693256469726562	0.493109375	2.29772802734375	1.701780395507813	0.462525390625	2.15291650390625	1.692275634765625	0.21753564453125	2.02678076171875	1.669858764648438	0.2472841796875	1.987408203125	1.404362426757813	0.33246533203125	2.09932666015625	1.518455322265625	0.5046015625	2.11658203125	1.5548330078125	0.6001540527343751
358	11.9	2.2440791015625	1.190493301391601	0.25641064453125	2.2338427734375	1.36897396850586	0.279196533203125	2.221063720703125	1.512482971191406	0.2788564453125	2.178252685546875	1.725011962890625	0.245735107421875	2.21775146484375	1.695351867675781	0.242312744140625	2.3544619140625	1.733084655761719	0.215115478515625	2.53002392578125	1.560216613769531	0.346343994140625	2.436795166015625	1.731645263671875	0.476016357421875	2.352381103515625	1.76799267578125	0.44415673828125	2.270230712890625	1.706685302734375	0.40664453125	2.30539453125	1.733508605957031	0.45721435546875	2.152586181640625	1.684053771972656	0.2580380859375	2.030961181640625	1.642833068847656	0.29205029296875	1.967371215820312	1.369106842041016	0.336016357421875	2.081732177734375	1.500488159179687	0.497116943359375	2.1134853515625	1.542424438476563	0.5876845703125
359	11.933334	2.232401123046875	1.161501434326172	0.260081787109375	2.227177001953125	1.340773040771484	0.2869853515625	2.22239111328125	1.485675445556641	0.286125	2.196691162109375	1.70401416015625	0.266802001953125	2.2348486328125	1.671975219726562	0.26705078125	2.3786171875	1.690784423828125	0.25739111328125	2.56792578125	1.529875732421875	0.38846728515625	2.4828251953125	1.726846557617188	0.48618017578125	2.521083740234375	1.810062255859375	0.52071728515625	2.45205078125	1.82399169921875	0.436424072265625	2.430742431640625	1.837413818359375	0.5028798828125	2.16704443359375	1.663713745117188	0.270810302734375	2.04190625	1.616731323242187	0.272932373046875	1.95152880859375	1.345421081542969	0.28505029296875	2.014570922851563	1.264972717285156	0.500822265625	2.06957666015625	1.23204508972168	0.5844765625
360	11.966667	2.23267041015625	1.144884963989258	0.272261474609375	2.226593994140625	1.322785766601563	0.30543017578125	2.22317041015625	1.467391876220703	0.31104052734375	2.2096904296875	1.686013977050781	0.287063720703125	2.246052734375	1.652329711914063	0.2912900390625	2.3909111328125	1.65919482421875	0.2956328125	2.598738525390625	1.508603820800781	0.4087333984375	2.56281494140625	1.735853759765625	0.458525634765625	2.57435009765625	1.78281787109375	0.5434521484375	2.5587080078125	1.853582641601562	0.46114453125	2.52044189453125	1.854234924316406	0.48789794921875	2.1779931640625	1.647233032226562	0.288649169921875	2.051125732421875	1.60823583984375	0.27454296875	1.94540771484375	1.344092651367188	0.24774365234375	1.898633422851562	1.193446136474609	0.426466796875	1.882075561523437	1.161423934936523	0.52532666015625
361	12	2.214224853515625	1.128725875854492	0.285309814453125	2.21160693359375	1.306406951904297	0.318152099609375	2.210514404296875	1.450741607666016	0.324278564453125	2.202760009765625	1.668980590820313	0.298362060546875	2.23816162109375	1.634375366210937	0.302121337890625	2.382544189453125	1.635354248046875	0.291196533203125	2.618169189453125	1.504499237060547	0.3667490234375	2.647802490234375	1.7356181640625	0.39673095703125	2.63716064453125	1.820258666992188	0.444018798828125	2.649335693359375	1.8546435546875	0.34082568359375	2.5972880859375	1.854012084960937	0.414789794921875	2.1700771484375	1.631220825195312	0.3010576171875	2.04071142578125	1.603100219726562	0.28628125	1.925814697265625	1.343619415283203	0.257796630859375	1.83622314453125	1.15469612121582	0.371289306640625	1.757452270507813	1.132120544433594	0.436975341796875
362	12.033334	2.187005859375	1.179290786743164	0.262761962890625	2.172957275390625	1.356371337890625	0.292480712890625	2.15593701171875	1.499254791259766	0.2976337890625	2.104943603515625	1.706590087890625	0.248146484375	2.144849853515625	1.677564575195313	0.24447412109375	2.2763974609375	1.69353076171875	0.187316650390625	2.54105712890625	1.641833618164062	0.11583203125	2.548941650390625	1.873455078125	0.14920751953125	2.5840556640625	1.92412158203125	0.22437255859375	2.52906689453125	1.958709838867188	0.136740966796875	2.49711962890625	1.975098876953125	0.19707666015625	2.08143017578125	1.66651171875	0.26618505859375	1.959658203125	1.630446044921875	0.30487646484375	1.86265283203125	1.366428985595703	0.34592578125	1.796960693359375	1.146467254638672	0.405279296875	1.729995849609375	1.09337158203125	0.465711669921875
363	12.066667	2.1817314453125	1.174715759277344	0.25234912109375	2.1633837890625	1.352961730957031	0.281938232421875	2.13994970703125	1.496100830078125	0.28847412109375	2.071378173828125	1.702272033691406	0.24801708984375	2.111314453125	1.6745361328125	0.236815673828125	2.22731982421875	1.695764221191406	0.15155615234375	2.46163037109375	1.659880493164062	7.1533203125e-05	2.4671328125	1.895531372070312	0.0136837158203125	2.52028125	1.961345703125	0.06320703125	2.4434462890625	1.974141845703125	-0.0144600830078125	2.4623779296875	2.011675170898438	0.07199121093749999	2.053287109375	1.661237243652344	0.270715087890625	1.94137060546875	1.62238916015625	0.333070556640625	1.851746704101563	1.355893859863281	0.3888125	1.774985229492188	1.133809173583984	0.433009033203125	1.69212548828125	1.084030380249023	0.475389892578125
364	12.1	2.1897236328125	1.181688446044922	0.26093212890625	2.1857734375	1.364005889892578	0.288410888671875	2.173333984375	1.510885345458984	0.29131689453125	2.129242431640625	1.726585815429687	0.2477861328125	2.165562744140625	1.693339233398437	0.235842529296875	2.28343896484375	1.702440551757813	0.14719384765625	2.51566796875	1.6557041015625	-0.0124466552734375	2.54025	1.893661499023438	-0.02838330078125	2.58016552734375	1.948732055664062	0.044293212890625	2.5179326171875	1.9446240234375	-0.0483690185546875	2.59097119140625	1.974347290039062	0.071984375	2.10653076171875	1.687978637695313	0.27225341796875	1.9867431640625	1.668225219726562	0.33341943359375	1.85065966796875	1.411315643310547	0.3473876953125	1.73598388671875	1.197571105957031	0.35783935546875	1.657186889648437	1.127970672607422	0.37865576171875
365	12.133334	2.1946552734375	1.179542358398437	0.26298974609375	2.191264892578125	1.360433044433594	0.2895302734375	2.178366943359375	1.506028411865235	0.292021484375	2.138473876953125	1.721009155273437	0.25068212890625	2.173917724609375	1.687520263671875	0.23859423828125	2.29071142578125	1.695917846679687	0.150520263671875	2.4823623046875	1.651062377929688	-0.0531529541015625	2.52819287109375	1.88201416015625	-0.085931640625	2.55182861328125	1.949536376953125	-0.0179383544921875	2.481697265625	1.931889770507813	-0.101819580078125	2.55681201171875	1.969494140625	0.0122607421875	2.115251708984375	1.682920166015625	0.27457861328125	1.995498657226562	1.666992309570313	0.334367431640625	1.851539306640625	1.416885101318359	0.337725341796875	1.730944702148437	1.208545989990234	0.3399912109375	1.638992797851563	1.157929809570313	0.35660009765625
366	12.166667	2.18147802734375	1.195307861328125	0.260565185546875	2.180287109375	1.376397033691406	0.286064453125	2.169879638671875	1.522220520019531	0.28766845703125	2.1239931640625	1.734623840332031	0.2396318359375	2.160702392578125	1.701968566894531	0.229118896484375	2.279041015625	1.70981201171875	0.1430517578125	2.4435390625	1.634496643066406	-0.07491857910156249	2.5005380859375	1.857854919433594	-0.133129638671875	2.53275	1.928086791992187	-0.0717044677734375	2.452333740234375	1.912205627441406	-0.1462003173828125	2.5234697265625	1.954634216308594	-0.0412469482421875	2.101538330078125	1.696471923828125	0.264164794921875	1.98257373046875	1.671929016113281	0.322631591796875	1.825871704101562	1.429733917236328	0.312937744140625	1.694632202148437	1.228072784423828	0.30424853515625	1.597364379882813	1.187952682495117	0.319244873046875
367	12.2	2.193841064453125	1.206459197998047	0.265057373046875	2.19716455078125	1.387102691650391	0.2900283203125	2.189703125	1.532717102050781	0.29152392578125	2.147704345703125	1.743463684082031	0.2359697265625	2.18301953125	1.709462036132813	0.22559033203125	2.297083251953125	1.714986206054688	0.13438916015625	2.44471533203125	1.633225036621094	-0.092183837890625	2.49210302734375	1.8554365234375	-0.1600181884765625	2.528512939453125	1.926606994628906	-0.1025697021484375	2.443235595703125	1.907057800292969	-0.1700150146484375	2.522347412109375	1.950532531738281	-0.07038916015625001	2.125275390625	1.707152770996094	0.262922607421875	2.0090810546875	1.685364624023437	0.32695849609375	1.840071044921875	1.453253265380859	0.306369140625	1.697817626953125	1.260701965332031	0.28778173828125	1.59905078125	1.224018829345703	0.299391845703125
368	12.233334	2.20303759765625	1.193097442626953	0.2658863525390625	2.205206787109375	1.37463427734375	0.2874222412109375	2.19517578125	1.520447143554688	0.2871573486328125	2.14934619140625	1.734836181640625	0.2492833251953125	2.181946533203125	1.70087890625	0.2317615966796875	2.28129443359375	1.703688354492187	0.1241424560546875	2.400458251953125	1.61785302734375	-0.1179844970703125	2.462853515625	1.83713232421875	-0.1851746826171875	2.489779296875	1.91771875	-0.1349954833984375	2.405266357421875	1.888034545898438	-0.200091064453125	2.45540869140625	1.940369750976563	-0.1019425048828125	2.13061328125	1.697382934570312	0.2776802978515625	2.02399072265625	1.679684204101562	0.3581807861328125	1.857892700195312	1.445171630859375	0.3322684326171875	1.717959838867188	1.250659210205078	0.3095943603515625	1.61994921875	1.219397506713867	0.3361490478515625
369	12.266667	2.192010009765625	1.196304092407227	0.265743408203125	2.193488525390625	1.3780390625	0.283301513671875	2.18367041015625	1.523622680664062	0.279285888671875	2.14471240234375	1.7380625	0.236066650390625	2.176007080078125	1.702638061523438	0.219269287109375	2.274411865234375	1.70305126953125	0.111006103515625	2.408497314453125	1.606412231445312	-0.11849072265625	2.47631005859375	1.82362158203125	-0.1860723876953125	2.505310546875	1.905131958007813	-0.138880126953125	2.417150390625	1.891972900390625	-0.2043331298828125	2.472418212890625	1.941886108398438	-0.1177568359375	2.124986572265625	1.702059936523437	0.26553125	2.0190126953125	1.689318115234375	0.347521728515625	1.850660278320313	1.459534698486328	0.3039453125	1.70872021484375	1.269216339111328	0.2663515625	1.61291064453125	1.229836822509766	0.28935693359375
370	12.3	2.198189208984375	1.192711624145508	0.258530029296875	2.198493408203125	1.374164703369141	0.2753740234375	2.187381103515625	1.519367858886719	0.271222900390625	2.145003173828125	1.733833068847656	0.23397021484375	2.17590478515625	1.6991279296875	0.215333984375	2.2705205078125	1.698938720703125	0.104115478515625	2.39361962890625	1.596656372070313	-0.12839697265625	2.4639501953125	1.812497253417969	-0.1961763916015625	2.49427001953125	1.891349182128906	-0.1458026123046875	2.401646240234375	1.893334655761719	-0.2057943115234375	2.470647216796875	1.931099304199219	-0.1256844482421875	2.126748779296875	1.697123718261719	0.263343505859375	2.023489990234375	1.686603454589844	0.3486201171875	1.855516967773438	1.456505310058594	0.309119384765625	1.713931396484375	1.265841369628906	0.27508349609375	1.619812255859375	1.224605377197266	0.300716552734375
371	12.333334	2.1999658203125	1.192190460205078	0.258153076171875	2.199362548828125	1.373605804443359	0.27535595703125	2.187291259765625	1.518733764648438	0.271350341796875	2.143195068359375	1.732840698242188	0.23405517578125	2.174168212890625	1.698304504394531	0.215227294921875	2.2676533203125	1.698251342773438	0.103060302734375	2.38840869140625	1.594902160644531	-0.1302021484375	2.456576416015625	1.81039599609375	-0.2012037353515625	2.48632763671875	1.890629272460937	-0.15271044921875	2.39341650390625	1.888965393066406	-0.2122625732421875	2.464423095703125	1.930668884277344	-0.1334700927734375	2.125427734375	1.696068969726563	0.26364697265625	2.02323193359375	1.685373962402344	0.3501689453125	1.8558681640625	1.454163238525391	0.31483642578125	1.714913696289063	1.262432434082031	0.284394775390625	1.6214091796875	1.221403015136719	0.3124833984375
372	12.366667	2.195237548828125	1.194512969970703	0.2592470703125	2.194896728515625	1.375202362060547	0.273796875	2.183261474609375	1.519518859863281	0.26753369140625	2.13823291015625	1.731760131835937	0.22767236328125	2.16968115234375	1.697511596679687	0.20982861328125	2.265229736328125	1.695347595214844	0.100449951171875	2.38451513671875	1.593581176757813	-0.132478271484375	2.45764599609375	1.805992309570313	-0.20369580078125	2.478112060546875	1.890757019042969	-0.159322265625	2.386802001953125	1.886535278320312	-0.220140869140625	2.433879150390625	1.933426879882812	-0.152668212890625	2.120339111328125	1.695294128417969	0.257116455078125	2.018187377929688	1.686209899902344	0.342779541015625	1.850440795898437	1.455019348144531	0.326525390625	1.70895703125	1.263394592285156	0.311832275390625	1.611012817382812	1.228034545898437	0.32779296875
373	12.4	2.201647216796875	1.192171722412109	0.2591103515625	2.19957861328125	1.372818115234375	0.274612548828125	2.18623388671875	1.517057739257813	0.26915478515625	2.138044189453125	1.728918334960937	0.2306689453125	2.16961865234375	1.695091796875	0.212216796875	2.26336083984375	1.6943857421875	0.101217529296875	2.37974755859375	1.594550903320312	-0.1340894775390625	2.4488232421875	1.80802783203125	-0.2063660888671875	2.4687197265625	1.893078735351562	-0.1622249755859375	2.3764443359375	1.887462280273438	-0.2215064697265625	2.4242080078125	1.934243286132812	-0.1535592041015625	2.12105078125	1.692144775390625	0.260285400390625	2.020586181640625	1.681751098632812	0.347829345703125	1.855400024414062	1.448401702880859	0.335305419921875	1.716287231445313	1.254747314453125	0.323945068359375	1.619317138671875	1.21813818359375	0.342934326171875
374	12.433334	2.1999267578125	1.19472004699707	0.260855712890625	2.195726318359375	1.375363952636719	0.27106787109375	2.18109716796875	1.518965637207031	0.26114404296875	2.13842333984375	1.731784057617187	0.22382666015625	2.1704951171875	1.697866027832031	0.206701171875	2.2707734375	1.695791625976562	0.10196484375	2.3800009765625	1.594231201171875	-0.1353966064453125	2.449846923828125	1.807551940917969	-0.205927978515625	2.47025244140625	1.893444213867188	-0.164117919921875	2.374423583984375	1.904835876464844	-0.2161019287109375	2.438767333984375	1.923390502929688	-0.139781494140625	2.11919921875	1.694834777832031	0.251646240234375	2.012786743164062	1.679512084960938	0.33063671875	1.85165185546875	1.443910705566406	0.341355224609375	1.716255981445312	1.24802734375	0.349539306640625	1.61447314453125	1.222020736694336	0.35465380859375
375	12.466667	2.19961279296875	1.196781097412109	0.2605985107421875	2.19586279296875	1.377436584472656	0.2711116943359375	2.18132568359375	1.521087158203125	0.2615474853515625	2.13839013671875	1.734008544921875	0.2249896240234375	2.1701767578125	1.700059814453125	0.2073848876953125	2.268940185546875	1.69793359375	0.1011998291015625	2.37455859375	1.596286376953125	-0.1377872314453125	2.44356591796875	1.80953173828125	-0.2094449462890625	2.46470654296875	1.895475219726563	-0.1680838623046875	2.36811279296875	1.906997924804688	-0.218627197265625	2.4331884765625	1.925340087890625	-0.14322314453125	2.119513671875	1.69705859375	0.2530545654296875	2.01425732421875	1.681866088867187	0.3336273193359375	1.852971557617187	1.446470153808594	0.3470450439453125	1.717524169921875	1.250703552246094	0.3575587158203125	1.615892333984375	1.224630920410156	0.3650257568359375
376	12.5	2.1963642578125	1.197209121704102	0.2617303466796875	2.193027099609375	1.377882873535156	0.2720670166015625	2.178752685546875	1.52155322265625	0.2624044189453125	2.136122802734375	1.7345244140625	0.2257789306640625	2.1677744140625	1.700491455078125	0.2080936279296875	2.26614208984375	1.698049194335937	0.1015484619140625	2.370669921875	1.595932739257813	-0.1377178955078125	2.439853515625	1.808959350585937	-0.209854248046875	2.461325439453125	1.894901245117187	-0.1686610107421875	2.36456982421875	1.906574829101563	-0.218859130859375	2.42996044921875	1.924848449707031	-0.1437069091796875	2.1172734375	1.69764306640625	0.2539522705078125	2.012283935546875	1.682753967285156	0.3349288330078125	1.850563598632812	1.447706481933594	0.3491961669921875	1.714753784179688	1.252230621337891	0.3604227294921875	1.613098388671875	1.226374053955078	0.3683057861328125
377	12.533334	2.195960205078125	1.197225784301758	0.261414306640625	2.19287890625	1.377874938964844	0.27170654296875	2.178858642578125	1.521538940429688	0.261956298828125	2.1363720703125	1.734474731445312	0.225190185546875	2.16805078125	1.700436096191406	0.2075888671875	2.26664111328125	1.698255493164063	0.101278564453125	2.371628662109375	1.597635925292969	-0.138363037109375	2.440576416015625	1.81137109375	-0.2084671630859375	2.462717041015625	1.896423156738281	-0.1658458251953125	2.365794921875	1.912464660644531	-0.2144495849609375	2.427245361328125	1.927526428222656	-0.142198974609375	2.1174521484375	1.697610900878906	0.253323486328125	2.012435791015625	1.682887573242188	0.33425732421875	1.850719360351563	1.447966888427734	0.349615966796875	1.715064575195312	1.252495544433594	0.361865478515625	1.613673461914062	1.226280609130859	0.37152392578125
378	12.566667	2.19455859375	1.195157775878906	0.2517890625	2.190556396484375	1.374430511474609	0.263364013671875	2.1763505859375	1.517104248046875	0.254483154296875	2.135922119140625	1.73031298828125	0.227583251953125	2.167096435546875	1.697079467773438	0.208586181640625	2.26455126953125	1.70503515625	0.102897705078125	2.374917724609375	1.603452270507812	-0.1315576171875	2.442914306640625	1.814183471679688	-0.205995849609375	2.46707470703125	1.8967314453125	-0.1611795654296875	2.371371337890625	1.920529052734375	-0.2072127685546875	2.4186728515625	1.933324340820312	-0.14568798828125	2.116830810546875	1.692641357421875	0.2538408203125	2.009918823242188	1.67791357421875	0.330638671875	1.848398559570313	1.445248413085938	0.34499658203125	1.712545532226563	1.251902557373047	0.3561279296875	1.612186889648437	1.223037384033203	0.35611767578125
379	12.6	2.1990029296875	1.192318420410156	0.252790283203125	2.194793701171875	1.371541351318359	0.266352294921875	2.180309326171875	1.5143486328125	0.258983154296875	2.1406201171875	1.72723779296875	0.2278515625	2.171943603515625	1.6935927734375	0.209779296875	2.270013671875	1.703899780273437	0.104762451171875	2.379199951171875	1.602176513671875	-0.1303564453125	2.442498046875	1.814684448242188	-0.204268798828125	2.46940966796875	1.896067504882812	-0.1587850341796875	2.373539306640625	1.9283251953125	-0.199099609375	2.4104140625	1.932384521484375	-0.1451024169921875	2.12115185546875	1.690056518554687	0.25457666015625	2.015738891601563	1.673264892578125	0.333123046875	1.8523759765625	1.441604583740234	0.345700927734375	1.71487548828125	1.249191940307617	0.355301025390625	1.6148935546875	1.218942565917969	0.3575478515625
380	12.633334	2.200206787109375	1.193495361328125	0.2559075927734375	2.1948134765625	1.372438781738281	0.2687567138671875	2.17961962890625	1.514901733398438	0.2608358154296875	2.138434814453125	1.727444641113281	0.2319200439453125	2.170140380859375	1.694337036132813	0.2137467041015625	2.268901123046875	1.708669494628906	0.1101885986328125	2.3753720703125	1.610162719726563	-0.1269874267578125	2.44626220703125	1.820612915039062	-0.1986314697265625	2.4719482421875	1.90518505859375	-0.1589747314453125	2.37763330078125	1.936932067871094	-0.2027274169921875	2.404529541015625	1.946771667480469	-0.1624437255859375	2.11909814453125	1.689849914550781	0.2580003662109375	2.01309521484375	1.674714721679687	0.3357130126953125	1.8509521484375	1.442621307373047	0.3450133056640625	1.714278930664062	1.249979919433594	0.3516785888671875	1.613671875	1.222507843017578	0.3535819091796875
381	12.666667	2.1897392578125	1.193831695556641	0.25457958984375	2.184134765625	1.372809722900391	0.266971435546875	2.1694794921875	1.515292358398437	0.25829931640625	2.12983154296875	1.7278876953125	0.227593994140625	2.162152099609375	1.694700073242188	0.210687744140625	2.264892333984375	1.708734558105469	0.111023681640625	2.380417724609375	1.609789733886719	-0.1217069091796875	2.454572021484375	1.820011535644531	-0.1907056884765625	2.479100341796875	1.904551330566406	-0.1502435302734375	2.386696044921875	1.936741088867187	-0.197613037109375	2.4118056640625	1.946405883789063	-0.156572021484375	2.109435546875	1.690356140136719	0.252952880859375	2.000456176757813	1.6755048828125	0.3265029296875	1.837503784179688	1.443795288085937	0.329551025390625	1.700118896484375	1.251535461425781	0.330876953125	1.599390747070313	1.224563812255859	0.328123046875
382	12.7	2.191898681640625	1.193976776123047	0.253698974609375	2.18660205078125	1.372977844238281	0.26618505859375	2.1722392578125	1.515513793945312	0.257633056640625	2.1332392578125	1.728288940429688	0.227170166015625	2.1655	1.69503173828125	0.210270263671875	2.268558837890625	1.708949096679687	0.1108955078125	2.384567138671875	1.610356201171875	-0.1217813720703125	2.46	1.820477172851563	-0.1897823486328125	2.48545947265625	1.904654907226563	-0.1491146240234375	2.393517578125	1.938321044921875	-0.196386474609375	2.41803076171875	1.947212280273438	-0.1558748779296875	2.1126904296875	1.690773071289063	0.25243994140625	2.003485473632812	1.676100463867187	0.325717529296875	1.839762939453125	1.444884429931641	0.327767333984375	1.701666015625	1.253098602294922	0.3281953125	1.600813720703125	1.226618469238281	0.3248359375
383	12.733334	2.193857421875	1.190717590332031	0.24915185546875	2.1875888671875	1.368757904052734	0.262058837890625	2.172322265625	1.510491760253906	0.253740966796875	2.138107177734375	1.723760314941406	0.22939794921875	2.1697421875	1.690544860839844	0.211958984375	2.27276806640625	1.708710998535156	0.114287841796875	2.38219677734375	1.61306640625	-0.1211356201171875	2.463265625	1.823058776855469	-0.1781751708984375	2.497695556640625	1.903066833496094	-0.1368514404296875	2.40944580078125	1.949269897460937	-0.1790506591796875	2.4046953125	1.945183715820312	-0.1694229736328125	2.11662060546875	1.686116882324219	0.25316650390625	2.006765869140625	1.669149963378906	0.323737060546875	1.841074829101562	1.441083465576172	0.3221513671875	1.702070190429688	1.251425628662109	0.32017919921875	1.602462524414062	1.223145874023438	0.327512451171875
384	12.766667	2.1922666015625	1.192424499511719	0.24870556640625	2.186198486328125	1.370428192138672	0.26181591796875	2.17135888671875	1.51220263671875	0.253817626953125	2.137861572265625	1.725511169433594	0.22914111328125	2.16899853515625	1.692054382324219	0.211293701171875	2.27130224609375	1.703182739257812	0.111858154296875	2.376259765625	1.619394165039063	-0.1299794921875	2.46613232421875	1.827830078125	-0.178790283203125	2.497947265625	1.909920654296875	-0.139543212890625	2.40811328125	1.949093444824219	-0.18531494140625	2.39948046875	1.943125	-0.169734130859375	2.116603515625	1.688094665527344	0.25345068359375	2.008972534179688	1.667851501464844	0.326501220703125	1.838936645507812	1.443058227539062	0.325724853515625	1.69592529296875	1.256446929931641	0.32415966796875	1.597718017578125	1.22288117980957	0.32351416015625
385	12.8	2.19995654296875	1.19174836730957	0.248244873046875	2.192775634765625	1.369681457519531	0.261785400390625	2.177144287109375	1.511389892578125	0.2540888671875	2.142574951171875	1.724577941894531	0.22981884765625	2.173991943359375	1.691344787597656	0.21204150390625	2.27677978515625	1.703305908203125	0.1132001953125	2.383582763671875	1.620796875	-0.128274658203125	2.4727470703125	1.829808349609375	-0.175927978515625	2.50417138671875	1.91183544921875	-0.13623193359375	2.41445849609375	1.950926330566406	-0.1823150634765625	2.405892578125	1.944992919921875	-0.1666456298828125	2.121402099609375	1.686975280761719	0.253916748046875	2.013497314453125	1.66591259765625	0.32633251953125	1.84474560546875	1.440158996582031	0.3239521484375	1.702799682617187	1.2527470703125	0.321040283203125	1.604790283203125	1.218621398925781	0.31973291015625
386	12.833334	2.202623291015625	1.188983245849609	0.244798095703125	2.192763671875	1.366999816894531	0.2574453125	2.17498046875	1.508518005371094	0.24881689453125	2.1404287109375	1.722354858398437	0.229066650390625	2.171875	1.689476623535156	0.210585693359375	2.2748671875	1.703268493652344	0.112027099609375	2.3898154296875	1.618680847167969	-0.125209228515625	2.473343994140625	1.8304736328125	-0.1717015380859375	2.506757568359375	1.911417175292969	-0.1312230224609375	2.41889599609375	1.954740112304687	-0.1772957763671875	2.4092509765625	1.947042602539062	-0.161894287109375	2.119220703125	1.684219299316406	0.252365478515625	2.010793823242187	1.660225036621094	0.323268798828125	1.845104248046875	1.4321005859375	0.31415234375	1.706031005859375	1.242467864990234	0.3058779296875	1.61000146484375	1.202938720703125	0.308207763671875
387	12.866667	2.20003173828125	1.190095336914063	0.24432666015625	2.190250732421875	1.368110778808594	0.256977783203125	2.17218212890625	1.509601135253906	0.248556884765625	2.137094482421875	1.723386291503906	0.229266357421875	2.168200927734375	1.690513427734375	0.210213134765625	2.269237060546875	1.704283325195312	0.10965283203125	2.3795830078125	1.619467041015625	-0.1296688232421875	2.46187939453125	1.831296264648437	-0.17811865234375	2.49569140625	1.912447937011719	-0.1384014892578125	2.406595703125	1.954546325683594	-0.18321435546875	2.39744384765625	1.947492370605469	-0.1670152587890625	2.11637060546875	1.685260009765625	0.253008056640625	2.009394287109375	1.661273254394531	0.326077392578125	1.843779174804687	1.432986083984375	0.320699462890625	1.7047646484375	1.243207611083984	0.315568115234375	1.608818115234375	1.203751571655273	0.3207197265625
388	12.9	2.205533203125	1.19044189453125	0.24607568359375	2.19701708984375	1.368777923583984	0.257953857421875	2.18029150390625	1.510549560546875	0.24878466796875	2.1451259765625	1.724282348632812	0.226516357421875	2.17697216796875	1.691320007324219	0.2087392578125	2.28141552734375	1.704253234863281	0.11136962890625	2.401102294921875	1.612896301269531	-0.12132568359375	2.4780654296875	1.826226440429688	-0.1730992431640625	2.50403857421875	1.90635693359375	-0.1258572998046875	2.41433544921875	1.947880615234375	-0.17028857421875	2.41028076171875	1.942796203613281	-0.157642333984375	2.123742919921875	1.686243835449219	0.249928955078125	2.018698120117187	1.660937561035156	0.325578125	1.853336791992187	1.432296905517578	0.314126220703125	1.714156372070313	1.242529754638672	0.30366259765625	1.617355590820313	1.206899688720703	0.316835693359375
389	12.933334	2.20843798828125	1.189323516845703	0.2448095703125	2.197441162109375	1.367465728759766	0.25500341796875	2.17872900390625	1.508762145996094	0.244456787109375	2.14301611328125	1.722722473144531	0.2279033203125	2.17407177734375	1.690140075683594	0.208249755859375	2.274728271484375	1.702466003417969	0.10707763671875	2.396606689453125	1.612421508789063	-0.1246912841796875	2.474694091796875	1.825786010742187	-0.1736162109375	2.50482373046875	1.902462341308594	-0.1233828125	2.41649365234375	1.947707153320313	-0.1666778564453125	2.40444287109375	1.939568969726563	-0.1635587158203125	2.122538330078125	1.684264526367187	0.251345458984375	2.019097900390625	1.657724975585937	0.32855810546875	1.85477294921875	1.428584991455078	0.3185537109375	1.716693603515625	1.238205017089844	0.30952294921875	1.618851318359375	1.207118408203125	0.325471435546875
390	12.966667	2.207982666015625	1.191791076660156	0.244464599609375	2.19897509765625	1.369918273925781	0.253197998046875	2.181765380859375	1.511166870117187	0.241700439453125	2.151041259765625	1.725831909179687	0.227710205078125	2.181392822265625	1.692833557128906	0.2077919921875	2.282635498046875	1.703912292480469	0.107293701171875	2.402611572265625	1.611508117675781	-0.1241622314453125	2.482411865234375	1.823676879882812	-0.1742537841796875	2.5093427734375	1.902857543945312	-0.126353759765625	2.4219111328125	1.951148620605469	-0.1678355712890625	2.4158525390625	1.941529907226562	-0.162696533203125	2.129620361328125	1.687606323242187	0.250563232421875	2.024825561523437	1.662156127929687	0.32604150390625	1.858453247070313	1.434831420898437	0.317647705078125	1.718819213867187	1.245858703613281	0.310061767578125	1.621792114257812	1.210926696777344	0.3216708984375
391	13	2.209239501953125	1.191881607055664	0.244585693359375	2.20024853515625	1.370002532958984	0.25354638671875	2.18304736328125	1.511269714355469	0.242224609375	2.152342041015625	1.725958923339844	0.228487060546875	2.1826884765625	1.692979919433594	0.2085263671875	2.283921630859375	1.7041640625	0.108025390625	2.403864013671875	1.612004333496094	-0.123552978515625	2.483685302734375	1.824219482421875	-0.17343896484375	2.510634765625	1.903356506347656	-0.125472900390625	2.423197509765625	1.9516806640625	-0.1669112548828125	2.417165283203125	1.942090148925781	-0.1617469482421875	2.130919677734375	1.687708068847656	0.25129931640625	2.026134765625	1.662179992675781	0.32677001953125	1.859751708984375	1.434863128662109	0.318163818359375	1.720110473632813	1.245896179199219	0.310402587890625	1.623083984375	1.210965881347656	0.32204443359375
392	13.033334	2.218896484375	1.192431427001953	0.2449481201171875	2.21015966796875	1.370553833007813	0.2542098388671875	2.192840087890625	1.511845275878906	0.2433385009765625	2.162051513671875	1.726575317382812	0.2303675537109375	2.1919990234375	1.69359130859375	0.2098187255859375	2.29139306640625	1.704807373046875	0.1074971923828125	2.407080078125	1.612871276855469	-0.1263316650390625	2.4861953125	1.825085083007812	-0.1773599853515625	2.51415576171875	1.904087890625	-0.1297479248046875	2.426084716796875	1.952781982421875	-0.1693775634765625	2.42017041015625	1.943089416503906	-0.1641231689453125	2.14102392578125	1.688318481445312	0.2535369873046875	2.0376865234375	1.662824523925781	0.3309942626953125	1.871087280273438	1.435556274414063	0.3257076416015625	1.73129638671875	1.246598449707031	0.3207596435546875	1.634563842773437	1.211728057861328	0.3348009033203125
393	13.066667	2.216733642578125	1.190371765136719	0.244307373046875	2.21079931640625	1.368354888916016	0.256539306640625	2.195788818359375	1.510012878417969	0.248058349609375	2.164618408203125	1.724379516601563	0.231910400390625	2.195212890625	1.69130224609375	0.21254833984375	2.297561767578125	1.701517150878906	0.113161376953125	2.4030888671875	1.620546508789062	-0.1292330322265625	2.490216552734375	1.83076953125	-0.1747021484375	2.520835205078125	1.908293518066406	-0.126382080078125	2.431359375	1.953909240722656	-0.1664017333984375	2.429099853515625	1.951121154785156	-0.156138916015625	2.1431171875	1.686313171386719	0.254913818359375	2.03882470703125	1.663239196777344	0.3317529296875	1.874162963867188	1.434668823242188	0.328717529296875	1.736076538085938	1.244544311523438	0.325681396484375	1.638489501953125	1.210981338500976	0.336240966796875
394	13.1	2.217	1.190261566162109	0.24446337890625	2.211087890625	1.368244781494141	0.256731689453125	2.19608837890625	1.509907531738281	0.24828466796875	2.1649287109375	1.724281188964844	0.232178466796875	2.195511474609375	1.691203308105469	0.21279736328125	2.297826416015625	1.701423706054688	0.113373779296875	2.403296630859375	1.620517822265625	-0.1290701904296875	2.490439453125	1.830755981445312	-0.174452880859375	2.5211044921875	1.90820068359375	-0.126033203125	2.43169189453125	1.954169067382812	-0.1657933349609375	2.429097900390625	1.950953857421875	-0.1559520263671875	2.143434814453125	1.686213500976562	0.2551875	2.039196655273437	1.663147827148437	0.332105224609375	1.874551025390625	1.434559173583984	0.3292958984375	1.736511108398437	1.244394470214844	0.326471435546875	1.638993286132812	1.21078825378418	0.337531494140625
395	13.133334	2.217445556640625	1.190020446777344	0.2440855712890625	2.212581298828125	1.367908264160156	0.2568050537109375	2.19829638671875	1.509575012207031	0.2484727783203125	2.16679931640625	1.723641174316406	0.2305946044921875	2.197396484375	1.690465576171875	0.2114700927734375	2.299249267578125	1.699799072265625	0.1115960693359375	2.406289306640625	1.618950805664062	-0.130009521484375	2.48840185546875	1.831822570800781	-0.1717132568359375	2.523453369140625	1.907202758789063	-0.12311474609375	2.434763671875	1.95570703125	-0.1612928466796875	2.43061328125	1.953047241210938	-0.152019287109375	2.145402099609375	1.685756652832031	0.2539366455078125	2.04294482421875	1.662701904296875	0.3330975341796875	1.87743505859375	1.434909118652344	0.3341453857421875	1.738456909179688	1.245563827514649	0.3344085693359375	1.641639038085938	1.209718780517578	0.3439691162109375
396	13.166667	2.216863525390625	1.190721343994141	0.24341796875	2.211921630859375	1.368685485839844	0.255858642578125	2.19764306640625	1.510387329101563	0.2473125	2.166196533203125	1.724500122070312	0.229041015625	2.196848876953125	1.691283996582031	0.210034912109375	2.299060791015625	1.70045166015625	0.1104453125	2.4073251953125	1.619147583007813	-0.1305648193359375	2.488954833984375	1.832319946289062	-0.172105712890625	2.52350439453125	1.907476318359375	-0.12274462890625	2.43562646484375	1.958831848144531	-0.1591290283203125	2.432256591796875	1.954222412109375	-0.150692138671875	2.144731201171875	1.686638549804687	0.2523916015625	2.042124755859375	1.663688171386719	0.331461669921875	1.877012451171875	1.435496215820312	0.333089111328125	1.73860546875	1.245639343261719	0.333994384765625	1.642875244140625	1.207989044189453	0.34723046875
397	13.2	2.22070849609375	1.189915664672851	0.243483642578125	2.215319091796875	1.367431976318359	0.255977294921875	2.200491455078125	1.508730499267578	0.24741796875	2.1675654296875	1.722180541992187	0.23024072265625	2.198156005859375	1.689304809570312	0.21085107421875	2.298969482421875	1.69902197265625	0.1103857421875	2.41123291015625	1.618776611328125	-0.12837646484375	2.489329345703125	1.83158544921875	-0.175128662109375	2.52365576171875	1.905040161132812	-0.123552001953125	2.435436767578125	1.9560244140625	-0.15884423828125	2.43539990234375	1.954049194335937	-0.1483876953125	2.14663818359375	1.684195922851563	0.253629150390625	2.043397705078125	1.66398486328125	0.3320927734375	1.879503784179688	1.435753326416016	0.33399755859375	1.741633544921875	1.246205017089844	0.3347890625	1.644659057617188	1.212382217407227	0.347328369140625
398	13.233334	2.22076953125	1.189882049560547	0.243519287109375	2.21538671875	1.367398315429687	0.2560166015625	2.2005615234375	1.508697174072266	0.247460693359375	2.1676396484375	1.72214794921875	0.230285400390625	2.1982265625	1.689271240234375	0.210892333984375	2.29902685546875	1.698982177734375	0.1104130859375	2.4112568359375	1.618712890625	-0.1283568115234375	2.489353271484375	1.831512573242188	-0.1751505126953125	2.5236875	1.904982055664063	-0.1236002197265625	2.4354580078125	1.955935546875	-0.1589105224609375	2.43541650390625	1.953979858398438	-0.148449951171875	2.14671435546875	1.684164306640625	0.253677001953125	2.043484130859375	1.663957397460937	0.332155029296875	1.879584716796875	1.435730102539063	0.334090087890625	1.741711181640625	1.246184295654297	0.334907470703125	1.64473974609375	1.212363098144531	0.347474853515625
399	13.266667	2.220549560546875	1.189936798095703	0.243779541015625	2.2151025390625	1.367447174072266	0.256304931640625	2.200251220703125	1.508743133544922	0.24777001953125	2.167373779296875	1.722197875976562	0.230588134765625	2.197975830078125	1.689320068359375	0.211221923828125	2.298888671875	1.699010620117188	0.110856201171875	2.41145947265625	1.618561889648438	-0.127689453125	2.489617431640625	1.831286254882813	-0.1747099609375	2.52386474609375	1.90506201171875	-0.123542236328125	2.4355673828125	1.955407104492187	-0.1595460205078125	2.435205078125	1.95376123046875	-0.14929345703125	2.14642041015625	1.684214233398437	0.253953857421875	2.043123046875	1.663976684570312	0.332333251953125	1.87937890625	1.435639923095703	0.3340673828125	1.741696655273437	1.245957855224609	0.334758544921875	1.644883056640625	1.211670501708984	0.347269775390625
400	13.3	2.218572265625	1.189378021240234	0.246228759765625	2.212875732421875	1.366868621826172	0.258904296875	2.19789013671875	1.508165802001953	0.250646240234375	2.16776806640625	1.722083251953125	0.234203125	2.19772119140625	1.688829956054688	0.214467529296875	2.29747021484375	1.698651489257812	0.112958740234375	2.41010791015625	1.613197631835937	-0.1238055419921875	2.48828955078125	1.825582641601562	-0.17228955078125	2.5220009765625	1.901841430664063	-0.1245206298828125	2.433484375	1.94918408203125	-0.1638988037109375	2.435257080078125	1.951689575195312	-0.1577276611328125	2.146531982421875	1.684342163085938	0.257705322265625	2.043119873046875	1.664631469726563	0.33606640625	1.878210571289062	1.437135833740234	0.334532470703125	1.739339233398437	1.248336151123047	0.332345703125	1.64290966796875	1.212111236572266	0.342040771484375
401	13.333334	2.22450732421875	1.187814971923828	0.25176708984375	2.2197919921875	1.365287963867188	0.26398046875	2.205097900390625	1.506539001464844	0.255497802734375	2.1741982421875	1.720490478515625	0.242574462890625	2.20353466796875	1.687538146972656	0.221506103515625	2.30003173828125	1.697813110351563	0.11703125	2.406514892578125	1.60695703125	-0.1204271240234375	2.485869140625	1.817122192382812	-0.1757144775390625	2.52024462890625	1.89331591796875	-0.12840283203125	2.43082763671875	1.939941101074219	-0.16644921875	2.44189697265625	1.948554992675781	-0.159212646484375	2.153784423828125	1.682455078125	0.266284423828125	2.05148828125	1.664155700683594	0.346337158203125	1.885654418945313	1.437486968994141	0.347875732421875	1.746400146484375	1.249086669921875	0.348550048828125	1.65098046875	1.211210861206055	0.36103857421875
402	13.366667	2.22702685546875	1.189133911132813	0.25352880859375	2.21928759765625	1.366507965087891	0.26396533203125	2.202111083984375	1.507308349609375	0.254172607421875	2.172232421875	1.721357971191406	0.242721923828125	2.2009892578125	1.688353454589844	0.221013671875	2.2956845703125	1.699099975585938	0.1150634765625	2.4101962890625	1.602968566894531	-0.1163135986328125	2.487869140625	1.812370300292969	-0.176125244140625	2.51314501953125	1.892516479492187	-0.1297325439453125	2.42388818359375	1.937424255371094	-0.1699765625	2.4443203125	1.945067199707031	-0.1581546630859375	2.152031494140625	1.683357177734375	0.266607421875	2.052139404296875	1.6654482421875	0.349602294921875	1.886385498046875	1.439044677734375	0.342173583984375	1.746921264648438	1.25110009765625	0.33523974609375	1.653154296875	1.214770004272461	0.359126708984375
403	13.4	2.231678466796875	1.190787536621094	0.250124267578125	2.2252646484375	1.368236389160156	0.26159765625	2.209702880859375	1.509323852539063	0.252251220703125	2.180712890625	1.723388427734375	0.23734228515625	2.210360107421875	1.690114501953125	0.217249755859375	2.309675537109375	1.699853515625	0.115419921875	2.429678466796875	1.604035583496094	-0.113448974609375	2.5077880859375	1.814774841308594	-0.168211669921875	2.538115478515625	1.8932724609375	-0.1219317626953125	2.45046630859375	1.938647827148438	-0.1652093505859375	2.47392724609375	1.949566345214844	-0.147016845703125	2.159399169921875	1.68563720703125	0.26069970703125	2.056005126953125	1.6668935546875	0.33919970703125	1.888628662109375	1.441668273925781	0.32811474609375	1.7476064453125	1.254897705078125	0.31792138671875	1.652831787109375	1.215961578369141	0.33187744140625
404	13.433334	2.23131298828125	1.190147674560547	0.2472333984375	2.2261533203125	1.367487152099609	0.2600673828125	2.2113447265625	1.508674621582031	0.251758544921875	2.181091552734375	1.722593811035156	0.238356201171875	2.210604248046875	1.689581359863281	0.21768115234375	2.308103515625	1.703337219238281	0.114630859375	2.4309599609375	1.604304321289062	-0.111229248046875	2.50484326171875	1.814833068847656	-0.1720218505859375	2.5384853515625	1.890092529296875	-0.122810302734375	2.449613037109375	1.932383483886719	-0.1666278076171875	2.473880859375	1.950357116699219	-0.1487379150390625	2.16030810546875	1.68463134765625	0.26181591796875	2.056269775390625	1.666757080078125	0.33959375	1.888300415039063	1.441972625732422	0.3311181640625	1.746848022460938	1.255514587402344	0.323125	1.652680908203125	1.215379455566406	0.33754345703125
405	13.466667	2.231316650390625	1.191267730712891	0.248183837890625	2.22539208984375	1.368528656005859	0.260607666015625	2.2101337890625	1.509569549560547	0.251782958984375	2.17922802734375	1.723064086914063	0.235131103515625	2.209095947265625	1.68990966796875	0.215263671875	2.30772265625	1.703202270507812	0.113323486328125	2.432554443359375	1.604896118164063	-0.1116109619140625	2.50418212890625	1.81634716796875	-0.1714818115234375	2.537804931640625	1.8913134765625	-0.1218988037109375	2.45046875	1.940267578125	-0.1615440673828125	2.47376025390625	1.951493286132812	-0.1462091064453125	2.158326171875	1.685356689453125	0.25884716796875	2.054072998046875	1.668310546875	0.33641943359375	1.886600341796875	1.443208953857422	0.331755859375	1.745420532226563	1.256576416015625	0.3268232421875	1.650997314453125	1.216080078125	0.337797119140625
406	13.5	2.23039599609375	1.191005676269531	0.24682421875	2.22456982421875	1.368213928222656	0.259562744140625	2.20954931640625	1.50928759765625	0.2513017578125	2.17825927734375	1.722717041015625	0.235072021484375	2.20810986328125	1.68964599609375	0.215062255859375	2.306496826171875	1.702427917480469	0.11286376953125	2.4374765625	1.603124572753906	-0.1080377197265625	2.50580615234375	1.815084045410156	-0.1697681884765625	2.53727685546875	1.893389343261719	-0.1241248779296875	2.4502763671875	1.938994995117187	-0.168198974609375	2.48669677734375	1.952809936523437	-0.144107177734375	2.1574970703125	1.684948486328125	0.2587939453125	2.0548916015625	1.667603210449219	0.338427490234375	1.887711547851562	1.442357574462891	0.333419677734375	1.74658984375	1.255746551513672	0.328114013671875	1.65339990234375	1.214133514404297	0.3441162109375
407	13.533334	2.243605712890625	1.181920974731445	0.2480447998046875	2.2365830078125	1.358885772705078	0.2612982177734375	2.21984765625	1.499679534912109	0.2538194580078125	2.186189453125	1.712836791992188	0.2419571533203125	2.215192138671875	1.680290283203125	0.2200399169921875	2.30789697265625	1.695443237304687	0.1131414794921875	2.43984814453125	1.598574462890625	-0.1079508056640625	2.5003359375	1.811296630859375	-0.1742823486328125	2.54017138671875	1.883935546875	-0.1260596923828125	2.454077880859375	1.936068237304688	-0.1640137939453125	2.4793984375	1.947477661132813	-0.146865966796875	2.1669775390625	1.674643798828125	0.2662081298828125	2.068811279296875	1.656020629882812	0.3507984619140625	1.90391064453125	1.429364685058594	0.3520894775390625	1.765091552734375	1.241224456787109	0.3523948974609375	1.673722412109375	1.197219299316406	0.3715762939453125
408	13.566667	2.22805517578125	1.186492462158203	0.244586181640625	2.221234375	1.363943725585937	0.25888330078125	2.205744140625	1.505331573486328	0.251454345703125	2.17298388671875	1.719490234375	0.243319091796875	2.2027607421875	1.68725830078125	0.221634765625	2.299205078125	1.707609130859375	0.118374267578125	2.447244140625	1.5930966796875	-0.08441540527343749	2.51298779296875	1.801005615234375	-0.162494384765625	2.548000732421875	1.878755126953125	-0.118047119140625	2.4657333984375	1.930372436523438	-0.1650682373046875	2.5189091796875	1.94622705078125	-0.157526611328125	2.15275439453125	1.680692504882813	0.266047119140625	2.0512392578125	1.656857788085937	0.345880859375	1.883885864257812	1.431007720947266	0.33913720703125	1.743110229492187	1.243517211914063	0.332741455078125	1.656887939453125	1.189647186279297	0.3523232421875
409	13.6	2.223568115234375	1.187598281860352	0.243829833984375	2.220459228515625	1.364534637451172	0.258214599609375	2.208003662109375	1.505751770019531	0.251168701171875	2.179010498046875	1.7197041015625	0.243044189453125	2.20779345703125	1.687018432617188	0.221076171875	2.3029638671875	1.704078674316406	0.11671728515625	2.450361328125	1.589909912109375	-0.08544946289062499	2.51890966796875	1.797399597167969	-0.1597950439453125	2.568358154296875	1.865697570800781	-0.1142587890625	2.49603564453125	1.932347595214844	-0.1577435302734375	2.5209697265625	1.940060119628906	-0.170447998046875	2.158505859375	1.681448364257812	0.2660771484375	2.06173291015625	1.667448608398437	0.3530712890625	1.895442260742187	1.442045013427734	0.345238525390625	1.755660766601562	1.25484228515625	0.338041748046875	1.671015014648437	1.205379379272461	0.37021240234375
410	13.633334	2.22294873046875	1.189536117553711	0.2459180908203125	2.223343994140625	1.366187469482422	0.2600167236328125	2.212817626953125	1.507313934326172	0.2533912353515625	2.1866728515625	1.72131396484375	0.2481673583984375	2.213630859375	1.688419189453125	0.2244678955078125	2.30279150390625	1.706649658203125	0.1154666748046875	2.4492021484375	1.591369750976563	-0.086083251953125	2.517205810546875	1.797080322265625	-0.164419921875	2.563506591796875	1.868505493164062	-0.1207908935546875	2.4942099609375	1.940793701171875	-0.1594249267578125	2.51700537109375	1.939825317382812	-0.1698798828125	2.1669619140625	1.68328173828125	0.2720509033203125	2.07828076171875	1.673636962890625	0.3674830322265625	1.911955322265625	1.448777954101562	0.3676158447265625	1.77193115234375	1.262168090820313	0.3670616455078125	1.707630615234375	1.223995422363281	0.4378768310546875
411	13.666667	2.22644873046875	1.192997009277344	0.2432432861328125	2.22774658203125	1.369804229736328	0.2592762451171875	2.218146728515625	1.511316864013672	0.2540941162109375	2.18960546875	1.725450317382812	0.2510457763671875	2.217894775390625	1.693173217773438	0.2278717041015625	2.311537353515625	1.7101123046875	0.1221307373046875	2.451067626953125	1.597748901367188	-0.08650585937499999	2.52852197265625	1.801339965820313	-0.1628189697265625	2.572445556640625	1.8762119140625	-0.1222330322265625	2.497658935546875	1.9392529296875	-0.1669000244140625	2.530226806640625	1.944476928710937	-0.1645325927734375	2.169415283203125	1.686763549804688	0.2736263427734375	2.0777431640625	1.665383544921875	0.3645447998046875	1.914801635742188	1.438027130126953	0.3810133056640625	1.777066528320312	1.249630645751953	0.3938670654296875	1.738194580078125	1.187354705810547	0.4663648681640625
412	13.7	2.223700439453125	1.193632263183594	0.2379813232421875	2.2265537109375	1.370692596435547	0.2545328369140625	2.2181875	1.512544555664062	0.2495272216796875	2.196576171875	1.727730346679687	0.2580272216796875	2.22386474609375	1.6957861328125	0.2330760498046875	2.31840966796875	1.711427734375	0.1275958251953125	2.45683056640625	1.606534057617187	-0.0862532958984375	2.535037841796875	1.814265014648437	-0.1510184326171875	2.594369140625	1.87914111328125	-0.1124693603515625	2.529797607421875	1.951794921875	-0.1588988037109375	2.524404052734375	1.948239501953125	-0.1431800537109375	2.17508984375	1.688492553710938	0.2785592041015625	2.08104345703125	1.660011108398437	0.3653494873046875	1.924524047851562	1.429859100341797	0.4017491455078125	1.792734985351562	1.238626678466797	0.4315321044921875	1.785904663085937	1.187346984863281	0.5210147705078125
413	13.733334	2.2231494140625	1.201206192016602	0.2455400390625	2.22625146484375	1.37764990234375	0.259754150390625	2.218818603515625	1.5188232421875	0.252859130859375	2.19726513671875	1.733188598632812	0.25315625	2.2262099609375	1.700648315429687	0.2314951171875	2.328326416015625	1.715479858398437	0.13414697265625	2.479403564453125	1.622622192382813	-0.0750316162109375	2.56174853515625	1.829065795898438	-0.134830810546875	2.612696533203125	1.897918334960937	-0.0924658203125	2.542616455078125	1.96089208984375	-0.1436627197265625	2.542016357421875	1.963068603515625	-0.1319588623046875	2.174239013671875	1.69477001953125	0.273020263671875	2.075889892578125	1.659021728515625	0.35100244140625	1.948515625	1.422264923095703	0.427140380859375	1.841892211914063	1.224915496826172	0.49046435546875	1.827435791015625	1.1698525390625	0.57616796875
414	13.766667	2.218511962890625	1.198526840209961	0.239123779296875	2.2263974609375	1.375282165527344	0.2544765625	2.222397216796875	1.517078796386719	0.24848974609375	2.203272705078125	1.732216186523437	0.25610302734375	2.23108056640625	1.699956176757813	0.23229736328125	2.329350830078125	1.7112841796875	0.1299990234375	2.491271484375	1.631262817382813	-0.0774901123046875	2.574194580078125	1.839437622070312	-0.1331170654296875	2.615394775390625	1.912748962402344	-0.0871136474609375	2.5428896484375	1.97333447265625	-0.138517822265625	2.5422177734375	1.972063598632813	-0.1288668212890625	2.18051171875	1.693326843261719	0.275732666015625	2.090007080078125	1.638168701171875	0.352576171875	1.984605102539063	1.399565460205078	0.455156494140625	1.930658203125	1.195550216674805	0.555819580078125	1.92191015625	1.140425628662109	0.642635498046875
415	13.8	2.20883056640625	1.199206878662109	0.235965087890625	2.2209208984375	1.377792755126953	0.249578369140625	2.219517578125	1.521124267578125	0.2425458984375	2.2117275390625	1.738917602539062	0.257589111328125	2.23548779296875	1.705780883789062	0.229844970703125	2.33350830078125	1.701506469726562	0.1246630859375	2.513969970703125	1.635590087890625	-0.07634326171875	2.589406494140625	1.85364599609375	-0.1113360595703125	2.632888427734375	1.92507861328125	-0.0624041748046875	2.56671826171875	1.991771484375	-0.1171263427734375	2.54790234375	1.98067431640625	-0.1169002685546875	2.18908203125	1.700135131835937	0.278832275390625	2.11651708984375	1.633735717773438	0.367350830078125	2.03208447265625	1.390319122314453	0.48519580078125	2.026183349609375	1.173389221191406	0.578778564453125	2.030231201171875	1.111586730957031	0.662727294921875
416	13.833334	2.222340576171875	1.18685676574707	0.2301602783203125	2.23516650390625	1.364767242431641	0.2497891845703125	2.23353173828125	1.508211029052734	0.2482989501953125	2.23925146484375	1.72581591796875	0.2657049560546875	2.259841796875	1.691686767578125	0.2366893310546875	2.343665283203125	1.68832080078125	0.1199102783203125	2.5151220703125	1.652728271484375	-0.09595227050781251	2.592141357421875	1.8729306640625	-0.0938302001953125	2.633389404296875	1.948193969726562	-0.048940185546875	2.5620458984375	2.00889892578125	-0.1040556640625	2.536822998046875	1.991182250976562	-0.0971075439453125	2.215255859375	1.688191772460938	0.2875013427734375	2.1281015625	1.661118530273437	0.3832567138671875	2.027170166015625	1.439773315429687	0.5282774658203125	2.145354736328125	1.258996765136719	0.6240084228515625	2.11535888671875	1.164015563964844	0.6549041748046875
417	13.866667	2.23277294921875	1.178776779174805	0.23148486328125	2.2489267578125	1.356364013671875	0.251629150390625	2.248604736328125	1.499821929931641	0.253047119140625	2.260888671875	1.716778381347656	0.27471728515625	2.276903564453125	1.6830712890625	0.242496826171875	2.344464599609375	1.684867431640625	0.115576904296875	2.4997431640625	1.671274841308594	-0.11457421875	2.577185546875	1.890335388183594	-0.09349963378906249	2.62367724609375	1.961060363769531	-0.04640185546875	2.54365234375	2.012794616699219	-0.0986805419921875	2.512642578125	1.998238159179687	-0.08734814453125	2.239127197265625	1.679010070800781	0.29852099609375	2.16510302734375	1.655050903320312	0.40550390625	2.086837646484375	1.432722290039063	0.56254345703125	2.2510205078125	1.276774597167969	0.62992236328125	2.21128955078125	1.185229019165039	0.660209228515625
418	13.9	2.20694970703125	1.138092437744141	0.2166788330078125	2.22720947265625	1.313634826660156	0.2439940185546875	2.228910400390625	1.456444732666016	0.2500137939453125	2.247490234375	1.672666198730469	0.2658157958984375	2.26133837890625	1.637923645019531	0.2339654541015625	2.32379931640625	1.637178771972656	0.1050260009765625	2.5124306640625	1.666960510253906	-0.095572265625	2.596392333984375	1.868063720703125	-0.0146754150390625	2.628325439453125	1.949957214355469	0.0251710205078125	2.55340185546875	1.993498291015625	-0.03978173828125	2.5218349609375	1.966716125488281	-0.0398441162109375	2.22578076171875	1.636190490722656	0.2912528076171875	2.170668701171875	1.650418273925781	0.4101353759765625	2.28069287109375	1.605506408691406	0.6660960693359375	2.4811064453125	1.506143157958984	0.5927847900390625	2.491726318359375	1.405440979003906	0.6161138916015625
419	13.933334	2.2300322265625	1.125083892822266	0.2604940185546875	2.26010205078125	1.300198486328125	0.282748046875	2.26747216796875	1.443010009765625	0.289362548828125	2.29017626953125	1.65946142578125	0.300200439453125	2.29485986328125	1.624753845214844	0.265650146484375	2.32789208984375	1.619270202636719	0.126130615234375	2.5093291015625	1.675330383300781	-0.076030517578125	2.608301513671875	1.859545349121094	0.026256591796875	2.643576171875	1.943275024414063	0.0592127685546875	2.55841455078125	1.966955200195312	-0.00362890625	2.54096044921875	1.970565673828125	0.0064609375	2.2760087890625	1.622881774902344	0.33048486328125	2.2645380859375	1.631381042480469	0.461707763671875	2.407877197265625	1.74260009765625	0.6783962402343749	2.38353515625	1.738101867675781	0.44395751953125	2.43085009765625	1.659009765625	0.395634765625
420	13.966667	2.20917333984375	1.192431030273438	0.250341796875	2.217431884765625	1.371885589599609	0.258916259765625	2.22097216796875	1.515586669921875	0.262121826171875	2.2278232421875	1.734312255859375	0.265669189453125	2.241341552734375	1.698511474609375	0.234411376953125	2.311442138671875	1.689482421875	0.10882568359375	2.56771240234375	1.748488525390625	0.016904541015625	2.61441796875	1.931839965820312	0.15427001953125	2.61974951171875	2.00574560546875	0.216979248046875	2.584248291015625	2.013841796875	0.114317138671875	2.548430908203125	2.03332080078125	0.118251220703125	2.210212646484375	1.697906860351563	0.294685791015625	2.205364013671875	1.722272338867187	0.42491162109375	2.40691552734375	1.52242919921875	0.42800537109375	2.59006005859375	1.381277618408203	0.377059326171875	2.629918701171875	1.303272155761719	0.3200439453125
421	14	2.205635498046875	1.172287475585938	0.24046875	2.21370458984375	1.352895355224609	0.251880126953125	2.217431884765625	1.497596984863281	0.256357666015625	2.22171240234375	1.71794482421875	0.26117822265625	2.239791015625	1.6821005859375	0.23176318359375	2.32880712890625	1.675984985351562	0.11727685546875	2.6066904296875	1.714344665527344	0.110950439453125	2.601560791015625	1.900507263183594	0.255096435546875	2.57798046875	1.983327819824219	0.301402587890625	2.5911728515625	1.958553527832031	0.195338623046875	2.52064697265625	1.975357116699219	0.2089716796875	2.200538818359375	1.681033569335938	0.28768505859375	2.1858115234375	1.700683898925781	0.418939453125	2.40063720703125	1.512130615234375	0.42488427734375	2.60071923828125	1.399767211914063	0.35995703125	2.65547216796875	1.344382629394531	0.2891240234375
422	14.033334	2.21770556640625	1.167028594970703	0.226732177734375	2.22394140625	1.348897644042969	0.2284046630859375	2.2308056640625	1.494042663574219	0.2356357421875	2.23108251953125	1.715489135742188	0.2332698974609375	2.254841552734375	1.678908630371094	0.2088331298828125	2.373783935546875	1.692714172363281	0.125614013671875	2.605953369140625	1.682151672363281	0.285127197265625	2.53136279296875	1.865509094238281	0.414704345703125	2.4922939453125	1.920003967285156	0.486480712890625	2.51217822265625	1.904088317871094	0.379242431640625	2.424410400390625	1.918216735839844	0.40038671875	2.2058134765625	1.678874328613281	0.25688037109375	2.1720048828125	1.697541748046875	0.385348876953125	2.39575048828125	1.537671875	0.468253662109375	2.618557861328125	1.45728857421875	0.432262939453125	2.703119384765625	1.4231708984375	0.378686279296875
423	14.066667	2.2114697265625	1.213217163085937	0.284466064453125	2.209199462890625	1.396667877197266	0.288994140625	2.209495361328125	1.543303955078125	0.29381982421875	2.18113525390625	1.763664428710938	0.3164716796875	2.18913232421875	1.731513305664063	0.278464599609375	2.236541259765625	1.771037841796875	0.1449951171875	2.5092900390625	1.69373291015625	0.165940673828125	2.47704931640625	1.835912353515625	0.35480322265625	2.465255126953125	1.872111938476563	0.446247314453125	2.4503681640625	1.901010009765625	0.339954833984375	2.3898310546875	1.904378173828125	0.41993798828125	2.180400390625	1.722765625	0.346577880859375	2.2211015625	1.71722119140625	0.475471435546875	2.465255859375	1.577657958984375	0.406162109375	2.628965087890625	1.601060180664063	0.2300224609375	2.6473857421875	1.585430908203125	0.126141357421875
424	14.1	2.23235009765625	1.217401641845703	0.2746728515625	2.24181982421875	1.402324371337891	0.267989990234375	2.242246826171875	1.550352172851563	0.26258837890625	2.221369140625	1.774635986328125	0.27263818359375	2.2150244140625	1.738483032226563	0.2373671875	2.20763818359375	1.756594116210938	0.090196044921875	2.4620185546875	1.65675390625	0.002497802734375	2.435626953125	1.821046630859375	0.176667236328125	2.471553466796875	1.87159375	0.25512451171875	2.46179736328125	1.915486938476562	0.152304931640625	2.442444091796875	1.89412109375	0.281184326171875	2.23248291015625	1.736453979492187	0.30501318359375	2.30679345703125	1.734828247070312	0.41959912109375	2.542927734375	1.569170166015625	0.37151123046875	2.616995361328125	1.631794555664063	0.147694091796875	2.581473876953125	1.627193359375	0.046147216796875
425	14.133334	2.357633056640625	1.281541870117187	-0.3860748596191406	2.356194580078125	1.464965179443359	-0.4039743957519532	2.355951416015625	1.611989807128906	-0.4135921325683594	2.36459716796875	1.836002319335937	-0.4069263916015625	2.333398193359375	1.799908508300781	-0.3899644470214844	2.189095703125	1.799644287109375	-0.3585831604003906	2.085281982421875	1.75484375	-0.6207095336914062	2.2910673828125	1.877037292480469	-0.6093460693359375	2.3779443359375	1.891871948242188	-0.6554708862304688	2.27671728515625	1.917721740722656	-0.6161658935546875	2.411441650390625	1.925349853515625	-0.648726806640625	2.393903076171875	1.797973205566406	-0.4241475219726563	2.46427001953125	1.79764208984375	-0.5403589477539062	2.271532470703125	1.715029235839844	-0.7419393920898437	2.0658662109375	1.830633239746094	-0.68530224609375	1.975616088867187	1.830432800292969	-0.627625732421875
426	14.166667	2.34565478515625	1.274798431396484	-0.4139313659667969	2.339406005859375	1.458241455078125	-0.4237247314453125	2.34132568359375	1.605172729492188	-0.4247777709960938	2.3721142578125	1.826724975585937	-0.4254986267089844	2.3486337890625	1.793079406738281	-0.3960557556152344	2.24281103515625	1.828360473632813	-0.2998833618164062	2.097626220703125	1.660212158203125	-0.47795556640625	2.266488525390625	1.793274475097656	-0.5822786865234375	2.356697021484375	1.832121826171875	-0.5962779541015625	2.247025634765625	1.851036682128906	-0.5991631469726563	2.3719248046875	1.887079833984375	-0.6163676147460937	2.387129150390625	1.786922485351563	-0.4533934020996094	2.40533154296875	1.7835615234375	-0.58761767578125	2.17301806640625	1.714955078125	-0.747248291015625	2.078124267578125	1.915910217285156	-0.6514859008789062	1.99148974609375	1.919240112304688	-0.589082275390625
427	14.2	2.262084716796875	1.166782592773437	0.288448974609375	2.271994873046875	1.346754699707031	0.261069580078125	2.26900146484375	1.492142486572266	0.251249267578125	2.247849609375	1.709701538085938	0.289225341796875	2.222521240234375	1.674555786132812	0.26408447265625	2.1150517578125	1.699248413085938	0.168268310546875	2.27199462890625	1.498703399658203	0.046216064453125	2.407941162109375	1.656364013671875	0.159521240234375	2.41515673828125	1.70569091796875	0.244360107421875	2.4232275390625	1.796178344726562	0.181593994140625	2.424197509765625	1.74200634765625	0.269711181640625	2.27885986328125	1.672536254882813	0.3034697265625	2.4061142578125	1.686131958007812	0.34448486328125	2.615267578125	1.666970581054688	0.147813232421875	2.494135009765625	1.869698120117187	0.104965576171875	2.4530458984375	1.890814453125	0.009616943359375
428	14.233334	2.26978076171875	1.158937133789062	0.295353271484375	2.289593017578125	1.335035125732422	0.254814697265625	2.292520263671875	1.479024810791016	0.23534375	2.27430078125	1.696276489257813	0.272865234375	2.2479814453125	1.661316284179688	0.248793212890625	2.13470068359375	1.68053369140625	0.159264404296875	2.263140380859375	1.460498687744141	0.03936962890625	2.442733642578125	1.598877197265625	0.106081787109375	2.468767333984375	1.629406127929688	0.195621337890625	2.4985966796875	1.725163330078125	0.24104443359375	2.465774169921875	1.67604931640625	0.21714990234375	2.30538818359375	1.659045776367188	0.28622900390625	2.4331123046875	1.67391650390625	0.32393994140625	2.67209423828125	1.664899291992187	0.16544189453125	2.529328125	1.850593139648438	0.116334716796875	2.525107666015625	1.898344604492187	0.022191650390625
429	14.266667	2.298218994140625	1.179302185058594	0.3027325439453125	2.3315927734375	1.350650451660156	0.2505335693359375	2.343983154296875	1.49314013671875	0.2229429931640625	2.33422216796875	1.712549865722656	0.2534039306640625	2.3060771484375	1.677679321289062	0.2310924072265625	2.190767578125	1.684774108886719	0.1418262939453125	2.234158203125	1.425870483398437	0.0381993408203125	2.40837060546875	1.56408740234375	0.1197860107421875	2.43153955078125	1.595569091796875	0.2100279541015625	2.47497119140625	1.692030212402344	0.2414490966796875	2.450183837890625	1.658779296875	0.2163275146484375	2.364363525390625	1.674617858886719	0.2673846435546875	2.49477197265625	1.682010192871094	0.2986666259765625	2.753732666015625	1.682076416015625	0.1736295166015625	2.6104755859375	1.851501892089844	0.08245764160156251	2.57071484375	1.874366760253906	-0.01298193359375
430	14.3	2.327041748046875	1.204779602050781	0.275590087890625	2.3474345703125	1.381216979980469	0.2327861328125	2.3531474609375	1.526094421386719	0.21516064453125	2.34210107421875	1.743446044921875	0.260611328125	2.31098681640625	1.708331420898437	0.242770263671875	2.180996337890625	1.696504821777344	0.176491455078125	2.09438037109375	1.446508361816406	0.076080322265625	2.308814697265625	1.54660400390625	0.0557734375	2.3608837890625	1.568807861328125	0.136517333984375	2.4071884765625	1.6628916015625	0.171849365234375	2.380876708984375	1.635014343261719	0.142575439453125	2.376056884765625	1.706286193847656	0.265376220703125	2.5102109375	1.714209533691406	0.27414892578125	2.751527099609375	1.762867004394531	0.124012939453125	2.5747080078125	1.924986022949219	0.10659619140625	2.555322021484375	2.02936669921875	0.107961181640625
431	14.333334	2.324056396484375	1.197567138671875	0.28532958984375	2.3387041015625	1.374028930664063	0.24320703125	2.3436162109375	1.518022888183594	0.222854248046875	2.33654296875	1.734419921875	0.26955322265625	2.303938720703125	1.699277893066406	0.25532177734375	2.166896484375	1.680098999023437	0.20926708984375	1.993652587890625	1.458156616210938	0.22376123046875	2.176161376953125	1.453081115722656	0.073245849609375	2.24584130859375	1.422255828857422	0.135256103515625	2.336509033203125	1.48380810546875	0.12329931640625	2.26808642578125	1.502791564941406	0.1467265625	2.3709052734375	1.697596923828125	0.270366455078125	2.504947998046875	1.703287658691406	0.269357177734375	2.73952587890625	1.780994934082031	0.122890625	2.573779541015625	1.953215454101562	0.13976806640625	2.56116552734375	2.052468505859375	0.17409228515625
432	14.366667	2.325734375	1.183617736816406	0.28435595703125	2.339806640625	1.359310211181641	0.239326416015625	2.349622314453125	1.500654205322266	0.20651953125	2.34557080078125	1.719178344726563	0.241715087890625	2.312028564453125	1.68329638671875	0.232476806640625	2.173418701171875	1.643072387695312	0.2120595703125	2.046379150390625	1.440858673095703	0.361626708984375	2.07951806640625	1.426597625732422	0.127894287109375	2.171383544921875	1.391938781738281	0.127322998046875	2.26718798828125	1.413933929443359	0.077549072265625	2.193952392578125	1.444628692626953	0.157327392578125	2.38006201171875	1.682503662109375	0.24140185546875	2.5139833984375	1.689017578125	0.23918994140625	2.7617666015625	1.792393920898438	0.137457275390625	2.6044892578125	1.971088623046875	0.163715087890625	2.57581396484375	2.047528442382812	0.2308828125
433	14.4	2.3818310546875	1.186490142822266	0.319919921875	2.389177001953125	1.364133056640625	0.284270263671875	2.39961669921875	1.502525756835937	0.242389404296875	2.402109619140625	1.722166198730469	0.263516357421875	2.36755078125	1.686287170410156	0.26293408203125	2.227139892578125	1.651418395996094	0.24949462890625	2.090450439453125	1.407149963378906	0.22623291015625	2.01303271484375	1.287254486083984	0.038599365234375	1.961429809570312	1.21791259765625	0.08451220703124999	2.016636596679688	1.16143766784668	0.008191162109375	2.013510375976562	1.195258605957031	0.1144326171875	2.435844482421875	1.685257507324219	0.259243896484375	2.569245849609375	1.678003234863281	0.2549111328125	2.81990478515625	1.793016052246094	0.17844091796875	2.676096923828125	1.982376037597656	0.199718017578125	2.665753662109375	2.03163427734375	0.29230322265625
434	14.433334	2.394480712890625	1.175516540527344	0.30854931640625	2.405525390625	1.350920257568359	0.265104736328125	2.4190576171875	1.488039642333984	0.22079931640625	2.4151337890625	1.707546752929687	0.239206298828125	2.381585693359375	1.671070068359375	0.23496923828125	2.243990234375	1.631444580078125	0.211712158203125	2.09163818359375	1.396187377929687	0.202721435546875	1.983780395507813	1.221076812744141	0.088272216796875	1.913722412109375	1.198375061035156	0.1524970703125	1.96384375	1.170728851318359	0.058972412109375	1.9155546875	1.183453582763672	0.1881796875	2.4497275390625	1.671302734375	0.23947119140625	2.581881591796875	1.6594912109375	0.253808349609375	2.8486328125	1.761800903320312	0.25805615234375	2.72734326171875	1.966897583007813	0.252483154296875	2.693111572265625	2.034653442382813	0.32533203125
435	14.466667	2.41465283203125	1.139524444580078	0.32986279296875	2.40596826171875	1.314419067382812	0.28573095703125	2.3980830078125	1.450357391357422	0.2377607421875	2.41242431640625	1.669334350585937	0.249467529296875	2.37969921875	1.634613037109375	0.26306982421875	2.24758935546875	1.602737670898438	0.31275634765625	2.11466064453125	1.376683319091797	0.4100810546875	1.991029418945313	1.181611724853516	0.452265869140625	1.976836547851563	1.197390380859375	0.547396728515625	1.89914404296875	1.145453216552734	0.49057080078125	1.955268188476563	1.138531341552734	0.568452392578125	2.441209228515625	1.631534301757813	0.23396240234375	2.56327001953125	1.6131103515625	0.184143798828125	2.81556982421875	1.70396240234375	0.08759326171875	2.75152001953125	1.93212890625	0.1065413818359375	2.763701171875	2.003060302734375	0.18292431640625
436	14.5	2.3917529296875	1.1283837890625	0.324953857421875	2.3853759765625	1.302203125	0.27277099609375	2.37855615234375	1.437998596191406	0.221885498046875	2.400339111328125	1.657856384277344	0.22670703125	2.36692333984375	1.624421020507812	0.242663330078125	2.2344921875	1.601870361328125	0.298574951171875	2.1173271484375	1.386003234863281	0.43566552734375	2.018271728515625	1.203397399902344	0.547819580078125	2.03553076171875	1.233443511962891	0.639504638671875	1.948886352539063	1.174829254150391	0.605532958984375	2.042006225585938	1.185521179199219	0.670720703125	2.427432373046875	1.618507263183594	0.211105224609375	2.546490478515625	1.596758666992188	0.1539110107421875	2.810872314453125	1.665379455566406	0.067103271484375	2.8055302734375	1.903997192382813	0.0533802490234375	2.83063232421875	1.970991943359375	0.1309627685546875
437	14.533334	2.390673095703125	1.122661468505859	0.334581787109375	2.384341552734375	1.297318634033203	0.28320947265625	2.375605712890625	1.432198883056641	0.2289886474609375	2.399472412109375	1.652552734375	0.22487109375	2.366892578125	1.619901611328125	0.2442940673828125	2.239959716796875	1.5930927734375	0.311190673828125	2.145951904296875	1.400241607666016	0.49446337890625	2.0644619140625	1.233538299560547	0.64162060546875	2.08637744140625	1.259502044677734	0.73388623046875	1.9936142578125	1.214227630615234	0.694920654296875	2.08575732421875	1.221113311767578	0.7691484374999999	2.425177490234375	1.612310546875	0.2086995849609375	2.541728515625	1.583483032226563	0.1485618896484375	2.809306396484375	1.628858764648438	0.0536827392578125	2.85223828125	1.860304321289063	0.007806396484375	2.892528076171875	1.944868896484375	0.0571328125
438	14.566667	2.385321044921875	1.126412475585937	0.3346038818359375	2.377942138671875	1.3009033203125	0.280820068359375	2.367112060546875	1.436275360107422	0.2269676513671875	2.39633935546875	1.656615356445313	0.2199495849609375	2.364942626953125	1.624728881835938	0.2427122802734375	2.247517578125	1.597733764648438	0.3259180908203125	2.174015625	1.420016204833984	0.5336085205078125	2.1104013671875	1.268307098388672	0.7050091552734375	2.136753662109375	1.296358489990234	0.7958223876953125	2.05067333984375	1.247312225341797	0.7464796142578125	2.12570556640625	1.261938018798828	0.8389364013671875	2.419277587890625	1.615585205078125	0.201291259765625	2.5294150390625	1.582768188476563	0.1310167236328125	2.80439794921875	1.59539013671875	0.0449542236328125	2.8717255859375	1.812055541992188	-0.0350565185546875	2.914479736328125	1.904236938476563	-0.0041845703125
439	14.6	2.356996337890625	1.134300842285156	0.317881591796875	2.358932373046875	1.311639434814453	0.267244140625	2.355635009765625	1.450881866455078	0.2188538818359375	2.4036591796875	1.67012744140625	0.218296630859375	2.37140576171875	1.639605590820313	0.24270458984375	2.2611435546875	1.6168994140625	0.33844921875	2.197212158203125	1.439530822753906	0.5530849609375	2.143761962890625	1.290876159667969	0.733467529296875	2.17456103515625	1.330667572021484	0.8193623046875	2.097043701171875	1.25953369140625	0.781819091796875	2.1689833984375	1.271284484863281	0.862944091796875	2.421392333984375	1.6279052734375	0.195751220703125	2.52429248046875	1.5902177734375	0.115281982421875	2.793603759765625	1.578794799804688	0.00540185546875	2.8706962890625	1.801384887695312	-0.053488525390625	2.910137939453125	1.886308959960938	-0.001325439453125
440	14.633334	2.3722294921875	1.132980804443359	0.319206787109375	2.36716357421875	1.308235443115234	0.2623082275390625	2.35943115234375	1.446320343017578	0.211431884765625	2.40283251953125	1.666320190429687	0.2056837158203125	2.37225830078125	1.635558715820312	0.2318299560546875	2.26697216796875	1.61451123046875	0.33325341796875	2.21613818359375	1.447070892333984	0.5588636474609375	2.174099365234375	1.307119720458984	0.7487911376953125	2.21798681640625	1.347993194580078	0.8281732177734376	2.1278857421875	1.282371246337891	0.8218880615234375	2.199745361328125	1.292354583740234	0.8815687255859375	2.420485595703125	1.6241416015625	0.1830615234375	2.521257568359375	1.589205200195313	0.09887731933593751	2.7924404296875	1.578226928710937	-0.005877197265625	2.8449755859375	1.810619873046875	-0.051950927734375	2.8892900390625	1.892401611328125	0.001183837890625
441	14.666667	2.3508935546875	1.134921325683594	0.3219593505859375	2.3527529296875	1.310185394287109	0.266685302734375	2.350411376953125	1.448760894775391	0.2179151611328125	2.40953125	1.664217529296875	0.20780615234375	2.37796044921875	1.636137451171875	0.2354517822265625	2.280368896484375	1.623763427734375	0.3450355224609375	2.227839599609375	1.462060394287109	0.5733572998046875	2.18360400390625	1.326226898193359	0.7648743896484375	2.190672607421875	1.34116845703125	0.8626824951171875	2.1133837890625	1.286779693603516	0.8038734130859375	2.20763720703125	1.306295013427734	0.8890948486328125	2.42302685546875	1.620769287109375	0.1850650634765625	2.51721142578125	1.576619384765625	0.09827038574218749	2.78060009765625	1.552916748046875	-0.020884033203125	2.8417548828125	1.78188427734375	-0.06961437988281249	2.89260888671875	1.862152221679688	-0.020845703125
442	14.7	2.3462314453125	1.127655471801758	0.320831787109375	2.35096728515625	1.302546783447266	0.2684486083984375	2.35097607421875	1.441011138916016	0.222139892578125	2.41060986328125	1.655038696289063	0.2167735595703125	2.37863671875	1.626794921875	0.2431851806640625	2.2777412109375	1.620916015625	0.349014892578125	2.2306494140625	1.458540466308594	0.57581884765625	2.1910859375	1.322224914550781	0.7661462402343751	2.17516552734375	1.339411468505859	0.861894287109375	2.1051513671875	1.288762390136719	0.79284521484375	2.188190673828125	1.299694976806641	0.888407470703125	2.42429833984375	1.612197448730469	0.193710693359375	2.5193388671875	1.56958837890625	0.1084151611328125	2.77792626953125	1.550006652832031	-0.01739892578125	2.83591455078125	1.779388854980469	-0.060166259765625	2.8906689453125	1.855645874023438	-0.010654541015625
443	14.733334	2.3451396484375	1.123327926635742	0.3404901123046875	2.35377490234375	1.299483581542969	0.2969954833984375	2.35871337890625	1.439363189697266	0.2582850341796875	2.409822265625	1.653740844726562	0.2754691162109375	2.373716064453125	1.623653686523437	0.2922550048828125	2.252484130859375	1.613544555664062	0.3721690673828125	2.15750927734375	1.440064697265625	0.5723018798828124	2.076172607421875	1.292748504638672	0.7379876708984375	2.05100244140625	1.314976348876953	0.8301021728515625	1.989525390625	1.259473663330078	0.7576837158203125	2.060263427734375	1.262833099365234	0.8545599365234375	2.430051025390625	1.612594848632813	0.2548492431640625	2.54416650390625	1.578781005859375	0.1934959716796875	2.825093994140625	1.575116088867187	0.136408203125	2.8892802734375	1.804778442382812	0.1183607177734375	2.9248251953125	1.883731323242188	0.17875341796875
444	14.766667	2.3457431640625	1.121123321533203	0.3427203369140625	2.350158203125	1.296113250732422	0.2981964111328125	2.35253369140625	1.435472961425781	0.2604666748046875	2.39482958984375	1.650752014160156	0.2737947998046875	2.360330078125	1.619674621582031	0.2912996826171875	2.238427001953125	1.606040710449219	0.3681075439453125	2.1455634765625	1.433652984619141	0.5679342041015625	2.066027099609375	1.287037567138672	0.7332091064453125	2.08189111328125	1.326762481689453	0.8208106689453125	1.99965673828125	1.25686865234375	0.8029320068359375	2.0563076171875	1.261768432617187	0.8614139404296876	2.416390625	1.610370239257813	0.2537156982421875	2.53006884765625	1.578136962890625	0.19235498046875	2.808912109375	1.574111450195312	0.1332628173828125	2.865916259765625	1.803652709960938	0.108687744140625	2.89797265625	1.887055603027344	0.1637735595703125
445	14.8	2.3516396484375	1.124250289916992	0.3459815673828125	2.35744580078125	1.299285766601562	0.3018477783203125	2.36099560546875	1.438692413330078	0.2644217529296875	2.403404296875	1.653835327148438	0.2792584228515625	2.36843017578125	1.622794860839844	0.2958541259765625	2.2445986328125	1.609160461425781	0.3694930419921875	2.145774169921875	1.435760437011719	0.5655223388671875	2.0608984375	1.287832153320313	0.7269029541015625	2.0741484375	1.325596923828125	0.8157894287109375	1.99190478515625	1.256244812011719	0.7959908447265625	2.04518994140625	1.257201080322266	0.8531051025390625	2.42535693359375	1.613455505371094	0.2596131591796875	2.540205078125	1.580964233398438	0.2006324462890625	2.81990771484375	1.576020141601562	0.1459267578125	2.87823779296875	1.80532421875	0.122427978515625	2.91085400390625	1.888288391113281	0.1778328857421875
446	14.833334	2.35291357421875	1.126050628662109	0.3475069580078125	2.35952197265625	1.301012786865234	0.3031817626953125	2.3637353515625	1.440357971191406	0.2655858154296875	2.40631396484375	1.655460815429687	0.2805775146484375	2.371099853515625	1.624501220703125	0.2968153076171875	2.24640283203125	1.611171630859375	0.3690413818359375	2.14504150390625	1.438201293945312	0.5641602783203125	2.0580791015625	1.290644165039063	0.7247740478515625	2.07091357421875	1.328320739746094	0.8137611083984375	1.988366577148438	1.259354370117187	0.7938682861328125	2.0413837890625	1.259807189941406	0.8507427978515625	2.42842919921875	1.615014526367188	0.2612510986328125	2.543873046875	1.582232055664063	0.2036046142578125	2.8241181640625	1.576734252929687	0.1517769775390625	2.8831005859375	1.80589208984375	0.1284371337890625	2.9153408203125	1.888907836914063	0.1839886474609375
447	14.866667	2.35511083984375	1.128000244140625	0.350240234375	2.361278564453125	1.30313134765625	0.3062802734375	2.3652158203125	1.442651458740234	0.269125732421875	2.407520263671875	1.65781298828125	0.285070068359375	2.37236328125	1.626716552734375	0.30121923828125	2.247736083984375	1.612732666015625	0.373536376953125	2.14628857421875	1.437535339355469	0.5667451171875	2.058688232421875	1.287447021484375	0.724757568359375	2.07139794921875	1.322378295898437	0.8149091796875	1.98833837890625	1.253998016357422	0.794930908203125	2.040692138671875	1.249815704345703	0.84814013671875	2.42967236328125	1.617476684570312	0.26551513671875	2.544859130859375	1.585076049804687	0.2070439453125	2.82442138671875	1.580535888671875	0.1510909423828125	2.8827685546875	1.809868774414062	0.1270936279296875	2.916775390625	1.893172729492187	0.181206298828125
448	14.9	2.35505419921875	1.128338500976563	0.352242919921875	2.361061767578125	1.303440063476562	0.30814013671875	2.364884765625	1.4429326171875	0.2708671875	2.406580322265625	1.65821142578125	0.286845458984375	2.3714033203125	1.627046508789062	0.30281884765625	2.246385009765625	1.612833251953125	0.374414306640625	2.144203857421875	1.437560607910156	0.567169189453125	2.05600439453125	1.287380432128906	0.72476220703125	2.06803759765625	1.322400085449219	0.81497314453125	1.985288818359375	1.253789337158203	0.794498046875	2.0373095703125	1.249738525390625	0.848026123046875	2.428943359375	1.617909057617188	0.267461181640625	2.544541015625	1.58572607421875	0.209683349609375	2.8244140625	1.581818481445312	0.15524755859375	2.88233349609375	1.811265991210937	0.131299072265625	2.91585986328125	1.894744873046875	0.1854423828125
449	14.933334	2.36107470703125	1.130398056030273	0.3600546875	2.36752294921875	1.305791717529297	0.316844482421875	2.371584228515625	1.445492126464844	0.280122314453125	2.412010986328125	1.661197143554688	0.29496044921875	2.3777958984375	1.629662658691406	0.3123095703125	2.256453369140625	1.611095764160156	0.389173095703125	2.14110888671875	1.434558044433594	0.57334130859375	2.0446640625	1.286776275634766	0.728513427734375	2.05672705078125	1.304879547119141	0.8236171875	1.978070556640625	1.2521123046875	0.7687189941406249	2.024870849609375	1.234060943603516	0.8461372070312499	2.433912109375	1.621127319335937	0.274535400390625	2.54686279296875	1.587078857421875	0.2126005859375	2.82549072265625	1.578118713378906	0.1520345458984375	2.87940087890625	1.805975524902344	0.109593505859375	2.91797802734375	1.892251037597656	0.155448974609375
450	14.966667	2.361364013671875	1.129582641601562	0.359939697265625	2.368082275390625	1.305013153076172	0.31677685546875	2.372376708984375	1.444742370605469	0.2800830078125	2.412494384765625	1.660534423828125	0.295111328125	2.378195068359375	1.62896435546875	0.312255615234375	2.256498779296875	1.610324035644531	0.388591552734375	2.14091015625	1.434326171875	0.57320361328125	2.044422119140625	1.287181060791016	0.72902001953125	2.059259765625	1.306508087158203	0.823507080078125	1.976956909179687	1.252190795898438	0.7759111328125	2.02928515625	1.239208160400391	0.850100341796875	2.43457080078125	1.620473083496094	0.2748359375	2.54793896484375	1.586657409667969	0.213484375	2.8268134765625	1.579070556640625	0.1536171875	2.87941015625	1.807196166992187	0.110721435546875	2.915606689453125	1.895180603027344	0.15529833984375
451	15	2.3613935546875	1.130584625244141	0.3570611572265625	2.3688193359375	1.306347686767578	0.3158660888671875	2.373114501953125	1.446141082763672	0.2797635498046875	2.41437744140625	1.661523071289063	0.2956195068359375	2.38010888671875	1.6300380859375	0.3128951416015625	2.257569091796875	1.612051513671875	0.3878612060546875	2.141730224609375	1.435984832763672	0.5719952392578125	2.044382568359375	1.288081420898437	0.7263392333984375	2.06629931640625	1.29435986328125	0.8211563720703124	1.97263037109375	1.245135894775391	0.7932589111328125	2.036355346679688	1.243700531005859	0.8545697021484375	2.43605908203125	1.621497192382813	0.2749266357421875	2.54875341796875	1.587805419921875	0.2124493408203125	2.8265625	1.581969604492187	0.1483941650390625	2.878719482421875	1.810625	0.1086939697265625	2.908740234375	1.897882934570313	0.1587952880859375
452	15.033334	2.361722900390625	1.127081008911133	0.35652587890625	2.36775634765625	1.30350390625	0.316218017578125	2.371436767578125	1.444083465576172	0.281892822265625	2.411348876953125	1.660090576171875	0.299233154296875	2.3777080078125	1.628047973632813	0.31701806640625	2.2577314453125	1.609677124023438	0.396506103515625	2.152349853515625	1.430329620361328	0.5846328125	2.0602587890625	1.276337005615234	0.7370087890625	2.0773349609375	1.300732635498047	0.83009228515625	1.99452783203125	1.241471893310547	0.78937158203125	2.048635498046875	1.235308074951172	0.861953125	2.43289892578125	1.620403564453125	0.277513671875	2.544421875	1.587756958007812	0.2118466796875	2.821121337890625	1.589037719726563	0.1404119873046875	2.8700380859375	1.818925415039062	0.1006192626953125	2.880906005859375	1.903583862304687	0.1621651611328125
453	15.066667	2.36168115234375	1.126646957397461	0.3566015625	2.3678515625	1.303071380615234	0.31611865234375	2.371668701171875	1.443657104492188	0.281681396484375	2.41143017578125	1.65974755859375	0.29902783203125	2.3777265625	1.62769482421875	0.3167099609375	2.25749853515625	1.609364379882813	0.395892578125	2.15189501953125	1.430530822753906	0.584488037109375	2.059922607421875	1.277217742919922	0.737709228515625	2.07868115234375	1.301552032470703	0.830510498046875	1.99393408203125	1.241847106933594	0.794645751953125	2.04986279296875	1.23495361328125	0.8621904296875	2.43308642578125	1.620044860839844	0.277413818359375	2.5448994140625	1.58744189453125	0.212152099609375	2.821861083984375	1.58917041015625	0.1414619140625	2.8704423828125	1.819146728515625	0.1014140625	2.88037841796875	1.904718322753906	0.161890380859375
454	15.1	2.365983154296875	1.127633544921875	0.3612955322265625	2.3705625	1.304290679931641	0.3230477294921875	2.372795166015625	1.445012481689453	0.2900882568359375	2.41206982421875	1.660800537109375	0.3075728759765625	2.378836181640625	1.628620849609375	0.3256724853515625	2.26056298828125	1.61016845703125	0.4072838134765625	2.16159326171875	1.430779022216797	0.5982296142578125	2.071193359375	1.273473358154297	0.7476815185546875	2.051710693359375	1.276359924316406	0.8432630615234376	1.997553466796875	1.23835107421875	0.7560008544921875	2.060043701171875	1.211025695800781	0.8490496826171875	2.433446533203125	1.621322021484375	0.2854720458984375	2.54433984375	1.590362182617187	0.2183297119140625	2.819572021484375	1.595989013671875	0.1431812744140625	2.866228515625	1.82551953125	0.1007576904296875	2.870607421875	1.911586059570312	0.1608779296875
455	15.133334	2.36669140625	1.12760466003418	0.3616131591796875	2.37128173828125	1.304289947509766	0.3234969482421875	2.373522705078125	1.445036193847656	0.2906422119140625	2.412825927734375	1.660806701660156	0.3082796630859375	2.379593017578125	1.628617065429688	0.3263629150390625	2.2613369140625	1.610116821289063	0.4079886474609375	2.162392333984375	1.430595397949219	0.5988228759765625	2.072010009765625	1.273187683105469	0.7481783447265625	2.052550537109375	1.276004730224609	0.8437664794921875	1.9983681640625	1.238067596435547	0.7564888916015625	2.06087744140625	1.210665252685547	0.8495023193359375	2.43419287109375	1.62134228515625	0.2861444091796875	2.54506689453125	1.590420288085937	0.2189522705078125	2.82028173828125	1.596072326660156	0.1437427978515625	2.8669541015625	1.825629333496094	0.10148046875	2.871357421875	1.911650268554687	0.1616644287109375
456	15.166667	2.368599609375	1.128504364013672	0.361177001953125	2.37037646484375	1.305697143554688	0.323896728515625	2.37028271484375	1.446834197998047	0.291689208984375	2.409681640625	1.662725341796875	0.311629150390625	2.376923583984375	1.63014404296875	0.330079833984375	2.261891845703125	1.608742309570312	0.415884765625	2.16576025390625	1.423960113525391	0.603732421875	2.08247314453125	1.266585693359375	0.75773388671875	2.0496826171875	1.244873992919922	0.847209228515625	2.01409716796875	1.210745056152344	0.749242919921875	2.0691083984375	1.203334350585938	0.8633491210937499	2.4305888671875	1.623587768554688	0.288334228515625	2.539857177734375	1.593383056640625	0.21786669921875	2.81483203125	1.598520629882813	0.140150146484375	2.870177978515625	1.827132446289062	0.1013521728515625	2.874884765625	1.912278198242187	0.163016845703125
457	15.2	2.37538623046875	1.129768096923828	0.3619501953125	2.378128662109375	1.307254577636719	0.325260986328125	2.37889599609375	1.448648773193359	0.29355126953125	2.4181484375	1.664626586914062	0.315175048828125	2.384916259765625	1.631989379882812	0.332792236328125	2.26797119140625	1.610532470703125	0.416206298828125	2.167983154296875	1.425937042236328	0.602632568359375	2.082	1.269131286621094	0.756086669921875	2.04981640625	1.2501669921875	0.846507568359375	2.0098916015625	1.211521331787109	0.751824951171875	2.0700205078125	1.205797271728516	0.8611403808593751	2.4395400390625	1.62550830078125	0.2921826171875	2.550533935546875	1.595509765625	0.22411474609375	2.827725341796875	1.600957153320313	0.153589111328125	2.884824462890625	1.829761108398438	0.1170843505859375	2.889344482421875	1.915010986328125	0.178796142578125
[truncated: 48 more columns]
