# Supplementary material for: Simulation of Human Movement in Zero Gravity
Source: Sensors (Basel). 2024 Mar 9;24(6):1770. doi: 10.3390/s24061770 (PMC10976247; doi:10.3390/s24061770)
Supplement: Supplementary file 1 [file sensors-24-01770-s001.zip › supplementary/motion_data/5 GodanArms/motion_raw.trc]

PathFileType	4	(X/Y/Z)	sample.trc
DataRate	CameraRate	NumFrames	NumMarkers	Units	OrigDataRate	OrigDataStartFrame	OrigNumFrames
0.033333333333333333	0.033333333333333333	457	32	m	0.033333333333333333	1	457
Frame#	Time	PELVIS			SPINE_NAVEL			SPINE_CHEST			NECK			CLAVICLE_LEFT			SHOULDER_LEFT			ELBOW_LEFT			WRIST_LEFT			HAND_LEFT			HANDTIP_LEFT			THUMB_LEFT			CLAVICLE_RIGHT			SHOULDER_RIGHT			ELBOW_RIGHT			WRIST_RIGHT			HAND_RIGHT
		X1	Y1	Z1	X2	Y2	Z2	X3	Y3	Z3	X4	Y4	Z4	X5	Y5	Z5	X6	Y6	Z6	X7	Y7	Z7	X8	Y8	Z8	X9	Y9	Z9	X10	Y10	Z10	X11	Y11	Z11	X12	Y12	Z12	X13	Y13	Z13	X14	Y14	Z14	X15	Y15	Z15	X16	Y16	Z16
1	0	2.218011840820313	1.196801536560059	0.2894311370849609	2.207160766601563	1.373204772949219	0.2884262390136719	2.20721630859375	1.514172668457031	0.297237564086914	2.212980224609375	1.728006866455078	0.3191957855224609	2.187235717773437	1.691403900146484	0.337818603515625	2.075759033203125	1.647422973632812	0.4127804565429687	2.060911254882813	1.375809677124023	0.4400115203857422	2.003453186035156	1.169366149902344	0.3601106109619141	2.032388000488281	1.079785575866699	0.371588119506836	2.084865600585938	1.002957249641419	0.320647445678711	2.071103149414062	1.059411968231201	0.3158680877685547	2.23807421875	1.693740081787109	0.2949609680175781	2.328090209960938	1.666819183349609	0.2052591857910156	2.432560913085938	1.411656051635742	0.183072509765625	2.346415771484375	1.211047378540039	0.1056535301208496	2.267386474609375	1.16039436340332	0.07136920928955079
2	0.03333300000000072	2.21771826171875	1.196657508850098	0.2889117279052734	2.20678173828125	1.373501113891602	0.2883396453857422	2.206503173828125	1.514830017089844	0.2972745971679688	2.213098388671875	1.729140228271484	0.3197026977539063	2.187141723632812	1.692506866455078	0.3382476348876953	2.0748974609375	1.64931982421875	0.4129669952392578	2.061662841796875	1.377126419067383	0.4440762786865234	2.00108154296875	1.172830543518066	0.3586569519042969	2.029043640136718	1.082042816162109	0.3650706787109375	2.080630249023438	1.000487609863281	0.3196995239257813	2.055988342285156	1.054976476669311	0.3132189636230469	2.238129272460937	1.694736419677735	0.2953941955566406	2.327066162109375	1.666850860595703	0.2045172119140625	2.430760131835938	1.410878341674805	0.1809160690307617	2.349724609375	1.207980690002441	0.1015059814453125	2.26977587890625	1.156058174133301	0.07294240951538086
3	0.0666670000000007	2.219308959960938	1.196587532043457	0.2888314666748047	2.207122802734375	1.373565185546875	0.2875357055664062	2.206251342773438	1.515074447631836	0.2964621276855469	2.213028564453125	1.729718536376953	0.3182129364013672	2.187069946289062	1.6931162109375	0.3369445648193359	2.0749619140625	1.650034149169922	0.4121960754394531	2.063091674804688	1.377457366943359	0.4431145172119141	2.000542785644531	1.17455802154541	0.3548572998046875	2.027035400390625	1.083231094360352	0.3584550018310547	2.081810913085937	0.9999128646850586	0.3207060241699219	2.055358703613281	1.056045684814453	0.3157794799804687	2.238005737304688	1.695177001953125	0.2939414367675781	2.3262783203125	1.667117431640625	0.2024965896606445	2.430622924804688	1.410906967163086	0.1805476760864258	2.358139770507813	1.204141510009766	0.101101261138916	2.27419775390625	1.156000518798828	0.07709415817260742
4	0.1000000000000005	2.219806274414062	1.195404747009277	0.2872924499511719	2.206262329101563	1.372469635009766	0.2869143524169921	2.203706176757812	1.514113098144531	0.2959640808105469	2.212450805664062	1.72881201171875	0.3181477355957031	2.18628369140625	1.692353210449219	0.3369889526367188	2.075385375976563	1.649562438964844	0.4142471771240235	2.063806640625	1.376754364013672	0.4457136840820313	1.999285827636719	1.175025840759277	0.3563426513671875	2.024990234375	1.083160549163818	0.3494565582275391	2.0864521484375	1.002191209793091	0.3179222412109375	2.051941467285156	1.053434986114502	0.3168308868408203	2.236996459960937	1.694093566894531	0.2936164703369141	2.325335693359375	1.665467468261719	0.2021981430053711	2.427514282226563	1.408187057495117	0.1777567672729492	2.36058984375	1.200324333190918	0.09527485275268555	2.272820434570312	1.154759948730469	0.080820613861084
5	0.1333330000000004	2.221513305664062	1.194806243896484	0.2879741821289062	2.20815576171875	1.372075225830078	0.2860075073242188	2.205346801757813	1.513967483520508	0.2933163604736329	2.214959838867188	1.728586578369141	0.3181733856201172	2.188531494140625	1.691968017578125	0.3365024108886718	2.077460083007812	1.649473358154297	0.414040283203125	2.065218994140625	1.376409942626953	0.4456827545166016	2.000921020507812	1.174772834777832	0.3549815673828125	2.02263427734375	1.083337436676025	0.3377692565917969	2.095459228515625	1.006465051651001	0.323078598022461	2.052901672363281	1.055612232208252	0.318196533203125	2.239474609375	1.694028533935547	0.2932747802734375	2.328663940429688	1.667025238037109	0.2017886734008789	2.423896240234375	1.406246887207031	0.1733951950073242	2.36540869140625	1.19667993927002	0.08856454467773436	2.274713134765625	1.152169219970703	0.08927228164672851
6	0.1666670000000003	2.22240380859375	1.194577888488769	0.2873752899169922	2.208794921875	1.372265869140625	0.2852219543457031	2.205912231445312	1.51448957824707	0.2927564544677734	2.21495751953125	1.72957470703125	0.3178969573974609	2.188359985351562	1.69282568359375	0.3359718017578125	2.077169799804687	1.651003295898438	0.4136915588378907	2.06484716796875	1.376865570068359	0.4419689178466797	2.002189453125	1.172341117858887	0.3546456909179687	2.018209777832031	1.082311054229736	0.3332500305175781	2.085492431640625	0.9987520780563355	0.3230193176269531	2.043142822265625	1.050234487533569	0.3180028991699219	2.239816162109375	1.694992034912109	0.2931743774414062	2.331213500976562	1.669044067382812	0.2031196517944336	2.419622924804687	1.404912048339844	0.1735751647949219	2.368947021484375	1.193808601379394	0.08724301147460937	2.278631469726562	1.1523828125	0.09067421340942383
7	0.2000000000000002	2.2220517578125	1.194016693115234	0.287016830444336	2.20915625	1.371968124389648	0.2847528076171875	2.206559326171875	1.514400390625	0.2917882537841797	2.21727490234375	1.7295712890625	0.3176440124511719	2.190546875	1.692881042480469	0.3358158874511719	2.079716064453125	1.651109649658203	0.4143683013916016	2.066628662109375	1.376692733764648	0.4427934112548828	2.002923034667969	1.17224868774414	0.3554355773925781	2.017627502441406	1.082115306854248	0.3335119934082031	2.085643676757813	0.9990576629638672	0.3234305572509766	2.0416787109375	1.049891660690307	0.3182890930175781	2.241724487304688	1.69488623046875	0.2925792999267578	2.332048217773437	1.667817260742188	0.2016717910766602	2.4153857421875	1.401469345092774	0.1702150650024414	2.3695146484375	1.188510848999023	0.08703961563110352	2.278898681640625	1.150893081665039	0.08853155136108398
8	0.233333	2.221848876953125	1.192708656311035	0.2860048522949219	2.20862548828125	1.370518020629883	0.2839242401123047	2.205696655273438	1.512855102539062	0.2909189910888672	2.216322021484375	1.727910919189453	0.3169870300292968	2.189802124023438	1.691175598144531	0.335286865234375	2.079610107421875	1.649894287109375	0.4146844024658203	2.0662490234375	1.375500091552734	0.441804428100586	2.001522766113281	1.171289688110352	0.3550806884765625	2.017832214355469	1.08142529296875	0.3335021209716797	2.085934448242187	0.9985376052856445	0.3235041809082031	2.039701110839844	1.049584224700928	0.3181192169189453	2.24060400390625	1.693308654785156	0.2917122039794922	2.330168823242188	1.666628265380859	0.2001247024536133	2.409395629882813	1.399112899780274	0.1669647216796875	2.367243774414062	1.185463798522949	0.08559946060180665	2.276744995117188	1.148536872863769	0.08636356735229492
9	0.266667	2.221846313476562	1.193104423522949	0.2857059783935547	2.20775	1.370971572875976	0.2836616058349609	2.204102905273437	1.513390396118164	0.2907160186767578	2.214119018554688	1.728726104736328	0.3159898376464844	2.187753662109375	1.691958038330078	0.3345000915527344	2.078130249023437	1.650025970458984	0.4144324951171875	2.066188354492188	1.375337997436523	0.4410253143310547	2.000743041992187	1.171323318481445	0.3541361083984375	2.016696350097656	1.082053302764892	0.3311123046875	2.084835327148437	0.9990176258087158	0.323396728515625	2.038934143066406	1.049536951065063	0.3173147277832031	2.238453979492188	1.694073486328125	0.2907651062011719	2.328150634765625	1.666954467773437	0.1993052673339844	2.408546752929688	1.3995654296875	0.1664477386474609	2.367023803710937	1.18553719329834	0.08536618041992187	2.276457397460938	1.148760704040527	0.08615468978881835
10	0.3000000000000007	2.222076782226563	1.193409294128418	0.2835732879638672	2.209001098632813	1.371336776733398	0.2822129364013672	2.206213134765625	1.513736373901367	0.2897879333496094	2.21761376953125	1.728828094482422	0.3158497619628906	2.191110107421875	1.692161590576172	0.3343253021240234	2.080741821289062	1.649769927978516	0.4128118591308594	2.066713134765625	1.375228363037109	0.4391634368896484	2.000819213867187	1.170311050415039	0.3550573272705078	2.015445556640625	1.081165683746338	0.3295057373046875	2.084666381835937	0.9986841354370117	0.3230281982421875	2.039279663085938	1.049897727966309	0.3223644866943359	2.241634887695312	1.694139953613281	0.2903925933837891	2.329446044921875	1.667369750976563	0.1969174270629883	2.409477416992187	1.39997282409668	0.1645091400146484	2.368800659179688	1.185093925476074	0.08380290985107422	2.277398559570313	1.148875259399414	0.08348978805541993
11	0.3333330000000005	2.22238671875	1.193539810180664	0.2842350463867188	2.209251831054687	1.371439926147461	0.2829349060058594	2.206283203125	1.513822036743164	0.2903716888427734	2.217328002929688	1.728934539794922	0.3162197723388672	2.190949951171875	1.692228118896484	0.3348049774169922	2.080855102539062	1.649595916748047	0.4135657958984375	2.0671630859375	1.375039184570312	0.4397578887939453	2.001171691894531	1.170388435363769	0.3551073608398437	2.015000915527343	1.081227573394775	0.3287770843505859	2.083408813476562	0.9980964603424072	0.3222065887451172	2.038372741699219	1.048949857711792	0.3171439514160156	2.2413466796875	1.694283630371094	0.290720703125	2.328904296875	1.667826049804687	0.1969064102172852	2.409497924804687	1.400669372558594	0.1642162017822266	2.369052001953125	1.185760536193848	0.08365156173706055	2.27775439453125	1.149289291381836	0.08367631149291993
12	0.3666670000000005	2.222480590820313	1.193538734436035	0.2842345428466797	2.209284301757813	1.371423629760742	0.2829317626953125	2.2062666015625	1.513796173095703	0.2903669891357422	2.217223510742187	1.728898010253906	0.3162174987792969	2.190871704101562	1.692181365966797	0.3348086853027344	2.08083984375	1.649511779785156	0.413603988647461	2.067177124023438	1.374963577270508	0.4397693481445313	2.001156555175781	1.170354972839355	0.3551104125976563	2.014821838378906	1.081158462524414	0.3287823028564453	2.08324609375	0.9980476388931274	0.3222815551757813	2.037333312988281	1.04899840927124	0.3170437164306641	2.241245239257813	1.694261322021484	0.2907108612060547	2.3287763671875	1.667881225585937	0.1968679580688477	2.409589233398438	1.400835800170898	0.1640309371948242	2.369376342773438	1.185928436279297	0.08341242218017578	2.278103393554687	1.149258399963379	0.0835178337097168
13	0.4000000000000004	2.22572314453125	1.194268203735351	0.2857159423828125	2.211419311523438	1.372055938720703	0.2836566314697265	2.207936279296875	1.514467712402344	0.2904352569580078	2.217712768554687	1.729699981689453	0.3159383697509766	2.191814331054688	1.692838134765625	0.3348509674072265	2.082777221679688	1.649914276123047	0.4148357849121094	2.06708447265625	1.375321212768555	0.4406204986572266	2.001295837402344	1.168492500305176	0.3603906860351562	2.0154404296875	1.083395195007324	0.3279755401611328	2.082212646484375	0.9989811983108521	0.3232683563232422	2.03473583984375	1.0507666015625	0.317592529296875	2.2416904296875	1.695176452636719	0.2902108764648438	2.327417724609375	1.669027770996094	0.1947910537719726	2.410721435546875	1.402780731201172	0.1633698043823242	2.367097290039062	1.187850028991699	0.08389540863037109	2.275818115234375	1.150385902404785	0.08551550674438477
14	0.4333330000000002	2.2254814453125	1.193782806396484	0.2854632873535157	2.2113486328125	1.371510208129883	0.2821269989013672	2.207990966796875	1.513900604248047	0.2881011199951172	2.21869482421875	1.729205200195313	0.3122384948730469	2.192267333984375	1.692659973144531	0.3309709930419922	2.082872436523438	1.651563140869141	0.411939956665039	2.066276489257812	1.37726594543457	0.4395017700195313	1.999487915039063	1.171338356018066	0.3574617919921875	2.017751831054687	1.086391094207764	0.3319845733642578	2.081658569335938	1.000445425033569	0.3246509246826172	2.034126159667969	1.055872766494751	0.3172091827392578	2.242866333007813	1.69434536743164	0.2871647644042968	2.333325073242188	1.666622344970703	0.1969309844970703	2.409510498046875	1.399417526245117	0.1586490783691406	2.36230908203125	1.18965990447998	0.06926679229736328	2.275010375976563	1.150047645568848	0.07996060943603515
15	0.4666670000000002	2.226394287109375	1.193840438842773	0.2846550750732422	2.21167236328125	1.371429870605469	0.2813882446289062	2.207748413085938	1.513746017456055	0.2871698303222656	2.219080932617187	1.728646759033203	0.31329736328125	2.192612426757813	1.692006256103516	0.3317411041259766	2.083119140625	1.650980682373047	0.4123556823730469	2.066010864257812	1.376792465209961	0.4385484924316406	1.998456298828125	1.170660797119141	0.3581697845458984	2.013794189453125	1.085639888763428	0.3283596038818359	2.078999755859375	0.999892786026001	0.3274962158203125	2.029436828613281	1.054749662399292	0.3167614898681641	2.243088256835938	1.693996490478516	0.2878486938476562	2.332892456054688	1.667671508789062	0.1966807708740234	2.409623046875	1.399971359252929	0.1636771240234375	2.367968994140625	1.186555854797363	0.07990629577636718	2.27749072265625	1.149844825744629	0.08217358779907227
16	0.5	2.226337524414062	1.193858436584473	0.2846427154541016	2.211612548828125	1.371452911376953	0.2814333038330078	2.207697998046875	1.513770523071289	0.2872666320800781	2.219049926757813	1.728663330078125	0.3134903259277344	2.192592041015625	1.692013214111328	0.3319349822998047	2.083151123046875	1.650944458007813	0.4126089019775391	2.066085327148437	1.376737213134766	0.4386832275390625	1.998492309570313	1.170633438110352	0.3582498474121094	2.013826416015625	1.08564623260498	0.3283655242919922	2.079064697265625	0.9999239931106567	0.3273865203857422	2.029507507324219	1.054735834121704	0.3167541809082031	2.243041137695313	1.694024505615234	0.2880080871582031	2.332778198242187	1.667751373291016	0.1967522659301758	2.409469360351562	1.400062591552734	0.1635071029663086	2.367701782226562	1.186703125	0.07961283874511718	2.2772236328125	1.150052001953125	0.08190942382812499
17	0.5333330000000007	2.226839111328125	1.19414875793457	0.2840570373535156	2.212277465820312	1.371849212646485	0.2806512145996094	2.2084765625	1.514254348754883	0.2862817230224609	2.220098388671875	1.729298645019531	0.3120192565917969	2.193690307617188	1.692688873291016	0.330673355102539	2.084627685546875	1.651660034179687	0.4120011138916015	2.067427856445312	1.377351776123047	0.4384653625488282	1.999168579101563	1.171180534362793	0.3584453430175781	2.014759155273437	1.086314601898193	0.3284310913085938	2.080647094726563	1.001074059486389	0.3270099639892579	2.030407531738281	1.054947095870972	0.3173686218261719	2.243958618164062	1.694571746826172	0.2864832000732422	2.33323388671875	1.668022491455078	0.1947711791992188	2.409539794921875	1.400089447021484	0.161313720703125	2.367185913085938	1.186549476623535	0.07783763122558593	2.276519409179687	1.149875305175781	0.08141057205200194
18	0.5666670000000007	2.2275908203125	1.194431449890137	0.2843312835693359	2.21341357421875	1.372203948974609	0.2812360687255859	2.209652587890625	1.514641860961914	0.2868108367919922	2.220392211914063	1.729675231933594	0.3130700988769531	2.194163818359375	1.692900115966797	0.3316748199462891	2.085176513671875	1.651915893554687	0.4132274780273437	2.06782177734375	1.377579666137695	0.4399844360351562	1.998965026855469	1.171837112426758	0.3590413970947265	2.014301696777344	1.0871181640625	0.3256739349365234	2.080872802734375	1.002193643569946	0.3278241729736328	2.029005554199219	1.055047836303711	0.3158058624267578	2.244368896484375	1.695117889404297	0.2874092102050781	2.332519653320313	1.668409332275391	0.1943878021240234	2.409880126953125	1.400688491821289	0.1603748779296875	2.36779736328125	1.186005989074707	0.07895283889770507	2.276538452148437	1.149376647949219	0.08025321578979491
19	0.6000000000000005	2.22760009765625	1.194414749145508	0.2843729553222656	2.213419677734375	1.372188903808594	0.2812666168212891	2.20965966796875	1.514628540039062	0.2868398132324219	2.220400268554688	1.729661346435547	0.3131191101074219	2.194166381835937	1.692885650634766	0.3317141265869141	2.085153564453125	1.651898864746094	0.4132268524169922	2.067771118164063	1.37755778503418	0.4399343566894531	1.998918640136719	1.171830337524414	0.3589368896484375	2.014243896484375	1.087111598968506	0.3255700225830078	2.080766479492188	1.002151274681091	0.3277382202148438	2.028972961425781	1.055057525634766	0.3157922668457031	2.244381591796875	1.695104553222656	0.2874613800048828	2.332537231445313	1.668414642333984	0.1944385986328125	2.409876220703125	1.400708297729492	0.1602563934326172	2.367728637695313	1.186104232788086	0.07870022201538085	2.276464721679687	1.149469818115234	0.07996690750122071
20	0.6333330000000004	2.22766650390625	1.194479125976563	0.2845608367919922	2.2133701171875	1.372269592285156	0.2814912109375	2.209565063476562	1.514724670410156	0.287148208618164	2.220359130859375	1.729754333496094	0.3135975036621094	2.194093627929687	1.692973937988281	0.3321416473388672	2.084954833984375	1.651964721679688	0.4134618682861328	2.067404541015625	1.377578460693359	0.43978125	1.998483215332031	1.172009368896485	0.3582918395996094	2.01370654296875	1.087288124084473	0.3247349853515625	2.078945434570312	1.001439360618591	0.3265529327392578	2.028956604003906	1.055481079101563	0.3161051025390625	2.2443525390625	1.695201538085938	0.2879357452392578	2.332517211914062	1.6685615234375	0.194886604309082	2.409449829101562	1.400906295776367	0.1595169677734375	2.36649609375	1.186991706848145	0.07697184753417968	2.2761630859375	1.149788352966309	0.08028261947631836
21	0.6666670000000003	2.228433715820312	1.195114822387696	0.2844196014404297	2.214033447265625	1.372935348510742	0.281618896484375	2.209569702148437	1.515405212402344	0.286801040649414	2.2209609375	1.730396606445312	0.3135841979980469	2.194585571289062	1.6936650390625	0.3320717010498047	2.08504736328125	1.651830993652344	0.4121643829345703	2.067838989257813	1.377383361816406	0.43867919921875	2.000357788085938	1.170723777770996	0.3591473083496094	2.012045166015625	1.085511169433594	0.328185302734375	2.07504736328125	0.998301495552063	0.3322682647705078	2.018711059570312	1.051124662399292	0.3158450927734375	2.244866333007812	1.6958017578125	0.2878686065673828	2.333248779296875	1.667832214355469	0.195380500793457	2.4107998046875	1.400039093017578	0.161602783203125	2.36774658203125	1.187974555969238	0.07535197448730468	2.27699853515625	1.151975952148438	0.08059011459350586
22	0.7000000000000002	2.230096923828125	1.194501609802246	0.2819312744140625	2.21585595703125	1.372355834960937	0.2809263458251953	2.2113701171875	1.514789428710938	0.2874194946289063	2.223191772460937	1.729847229003906	0.3135987091064453	2.197012084960938	1.693135650634765	0.3324408874511718	2.087809204101562	1.651431365966797	0.413336181640625	2.068797485351562	1.376845993041992	0.4376461181640625	2.001172668457031	1.169257080078125	0.3603233489990234	2.015413330078125	1.086336650848389	0.3264695281982422	2.070081787109375	0.9937758541107178	0.3271401519775391	2.029828491210938	1.055139839172363	0.3169995727539062	2.246775756835937	1.695212066650391	0.2877143859863281	2.332685302734375	1.666433929443359	0.1933501281738281	2.407959228515625	1.398284408569336	0.1560324172973633	2.36426171875	1.185025276184082	0.07390259552001954	2.273982788085938	1.147225547790527	0.0798029670715332
23	0.733333	2.231235107421875	1.195666213989258	0.2819692687988281	2.21706298828125	1.373576385498047	0.2806913757324219	2.212426635742188	1.516065155029297	0.2867828674316406	2.223587036132812	1.731298645019531	0.3122266998291016	2.197407836914063	1.694594635009766	0.331094955444336	2.088232177734375	1.65277392578125	0.4119696502685547	2.069644287109375	1.378182769775391	0.4369627685546875	2.002371215820312	1.170281143188477	0.3598483428955078	2.016346069335937	1.087279228210449	0.3257716674804687	2.068880859375	0.9938266954421997	0.3266575012207031	2.030633972167969	1.055954610824585	0.316325927734375	2.247383178710938	1.696607147216797	0.2865659790039062	2.334805053710937	1.6676953125	0.1933899459838867	2.410896484375	1.399456634521484	0.158251594543457	2.367642333984375	1.186039604187012	0.0762994270324707	2.277437866210938	1.149355880737305	0.08051864242553711
24	0.766667	2.231829223632813	1.194784591674805	0.281950454711914	2.217365600585937	1.372626541137695	0.2808163146972656	2.212776000976563	1.515068572998047	0.2871896057128906	2.224296875	1.730209411621094	0.3127958374023437	2.198379760742188	1.693486328125	0.3319391326904297	2.089700317382813	1.651629241943359	0.4134871978759765	2.070817749023437	1.377035354614258	0.4379385681152344	2.002521240234375	1.169809272766113	0.3600995483398437	2.017462280273437	1.086699291229248	0.3256787719726563	2.055879028320312	0.989395115852356	0.3269293975830078	2.031395263671875	1.055512027740479	0.3162051086425781	2.247731811523438	1.695564758300781	0.2867878112792969	2.332354858398437	1.666639495849609	0.1914636993408203	2.408501586914062	1.398622970581055	0.1550772323608398	2.367970458984375	1.184368782043457	0.07547503280639647	2.277426391601562	1.149647613525391	0.07925949859619141
25	0.8000000000000007	2.232509399414063	1.194978721618652	0.2817505340576172	2.217952880859375	1.372807235717774	0.2803038177490235	2.2145087890625	1.515233612060547	0.287516342163086	2.224100219726563	1.730575256347656	0.3125955200195313	2.198398559570313	1.693697723388672	0.3317772827148437	2.090294311523437	1.652057800292969	0.4142108459472656	2.071886474609375	1.377503128051758	0.4391659545898438	2.003135925292969	1.170736686706543	0.3606685333251953	2.019171630859375	1.086934860229492	0.3277334899902344	2.051812133789062	0.9886802101135254	0.3285082855224609	2.033445739746094	1.055537603378296	0.3179525451660156	2.247955932617187	1.696036499023438	0.2867301635742188	2.333675415039063	1.667029052734375	0.1920917053222656	2.404004028320313	1.397240600585937	0.1544027557373047	2.364023559570312	1.182880844116211	0.07521397018432617	2.273784057617187	1.148609451293945	0.07813238525390626
26	0.8333330000000005	2.233337280273437	1.194837181091309	0.2822517395019531	2.218535522460938	1.372522262573242	0.2810525054931641	2.21476025390625	1.514844146728516	0.288288558959961	2.224331665039062	1.729897369384766	0.3148158111572266	2.198504760742187	1.692918579101563	0.3335800628662109	2.090173583984375	1.651376342773438	0.4154798126220703	2.0706552734375	1.37689665222168	0.4389068603515625	2.003143493652344	1.169773674011231	0.3605587158203125	2.01872900390625	1.086349559783935	0.3270102844238281	2.051283874511719	0.9880386619567871	0.3278954162597656	2.033486877441406	1.054918697357178	0.3173161010742187	2.248307861328125	1.695544097900391	0.2888946380615235	2.33586572265625	1.669911254882813	0.1948516693115234	2.40461181640625	1.399663375854492	0.1581252059936523	2.366156494140625	1.185142402648926	0.07977604675292968	2.2762158203125	1.147766265869141	0.08203197479248046
27	0.8666670000000005	2.232454345703125	1.194455757141113	0.2817936706542968	2.217274047851562	1.372042190551758	0.2803600158691406	2.213388305664063	1.514307601928711	0.2875418243408203	2.223437622070312	1.729265930175781	0.3140189361572265	2.197703247070312	1.692332489013672	0.332978530883789	2.089534301757813	1.651649444580078	0.4155792388916015	2.070539306640625	1.377281158447266	0.4395653839111328	2.002499877929687	1.170355484008789	0.3613357696533203	2.022277465820312	1.087521430969238	0.3263967132568359	2.052786071777344	0.9897011070251465	0.3355711364746093	2.038459655761719	1.062699203491211	0.3161319274902344	2.247175170898438	1.6948974609375	0.2879093322753906	2.334169067382812	1.669946746826172	0.193265007019043	2.4021318359375	1.399674392700195	0.1559619140625	2.363078491210937	1.184486282348633	0.07880488204956054	2.272527587890625	1.148020950317383	0.08059466171264648
28	0.9000000000000004	2.23358056640625	1.19510546875	0.2806607208251953	2.218501708984375	1.372739227294922	0.2790327453613282	2.21497607421875	1.515045303344726	0.2863145446777344	2.225324951171875	1.730117950439453	0.3115626678466797	2.199484252929687	1.693346313476563	0.3306983947753906	2.091084106445313	1.652450714111328	0.4131093292236328	2.071570922851563	1.378345886230469	0.4400209808349609	2.004421752929687	1.171820007324219	0.3597470703125	2.024599548339844	1.088720157623291	0.3251446838378906	2.06342626953125	0.9915340852737426	0.3358911285400391	2.035851196289062	1.064702075958252	0.3156969451904297	2.249067626953125	1.695556671142578	0.2856874389648437	2.336740478515625	1.669302459716797	0.1919634704589844	2.415266845703125	1.401917602539063	0.1571570739746094	2.369234375	1.187243118286133	0.07872106170654297	2.27797998046875	1.155992080688477	0.07686962890625
29	0.9333330000000002	2.233712890625	1.195344039916992	0.2806612854003906	2.218630004882812	1.372942245483398	0.2790850067138672	2.215145629882812	1.515216827392578	0.2864622802734375	2.225613037109375	1.730221343994141	0.3118332977294922	2.1997490234375	1.69346484375	0.330933853149414	2.091313842773437	1.652636657714844	0.4132741851806641	2.071561889648438	1.378610305786133	0.4401461334228516	2.004295532226562	1.172154624938965	0.3599127960205079	2.024434387207031	1.08906901550293	0.3253029937744141	2.063228149414063	0.9918987302780151	0.3360361022949219	2.035593688964844	1.064968067169189	0.3157611694335938	2.249338500976562	1.695665710449219	0.2859529724121094	2.337005615234375	1.6693916015625	0.1922675933837891	2.41531005859375	1.402023849487305	0.1574131469726562	2.36916259765625	1.187480979919433	0.0788960723876953	2.277849975585938	1.156310997009277	0.07694563293457031
30	0.9666670000000002	2.23332080078125	1.195006713867187	0.2811044006347656	2.218537719726562	1.372736877441406	0.2794197235107422	2.214915405273437	1.515117279052734	0.286245361328125	2.225613891601562	1.730198791503906	0.3119874725341797	2.199769287109375	1.693403625488281	0.3311287994384766	2.09130419921875	1.653105865478516	0.4139572906494141	2.072005859375	1.37905632019043	0.4431037750244141	2.003453552246094	1.173693649291992	0.3603587188720703	2.027478698730468	1.090924365997314	0.3296312408447266	2.078102905273437	0.9962650136947632	0.3303802185058594	2.028133056640625	1.067051692962647	0.3053987426757813	2.249250244140625	1.695652709960938	0.2859399108886719	2.3365224609375	1.669553558349609	0.1916587066650391	2.414878173828125	1.401953521728516	0.1572227172851562	2.368332763671875	1.187260116577149	0.07895503234863281	2.277334716796875	1.155670677185058	0.07737593078613281
31	1	2.23158837890625	1.193554512023926	0.2827890625	2.217695190429688	1.371212142944336	0.2808271179199219	2.21403466796875	1.513513565063477	0.2866991119384766	2.225311889648438	1.728453063964844	0.3120710144042969	2.199571411132813	1.691732727050781	0.3314579010009766	2.09077978515625	1.652077667236328	0.4142322387695312	2.073749633789062	1.37835693359375	0.4454848480224609	2.003890441894531	1.173858306884766	0.3623839721679687	2.02689453125	1.089957317352295	0.3315205535888672	2.078362182617187	0.9954902219772339	0.3314271087646484	2.033990234375	1.065503982543945	0.3085216674804687	2.24866455078125	1.693879028320313	0.2858895111083984	2.332920654296875	1.666528930664062	0.1898370819091797	2.411123657226563	1.399142868041992	0.1554372482299805	2.36641162109375	1.183661186218262	0.0799443130493164	2.275450927734375	1.150640853881836	0.08030353164672852
32	1.033333000000001	2.232219116210937	1.1932998046875	0.2824408569335938	2.217487182617187	1.371033843994141	0.2809845123291016	2.213114868164062	1.51342887878418	0.287090347290039	2.225593627929688	1.728407623291015	0.313096176147461	2.199631958007813	1.691733551025391	0.3323780059814453	2.089968505859375	1.652991180419922	0.4144749450683594	2.072971923828125	1.378822235107422	0.4435237579345703	2.003104919433594	1.172158065795899	0.3655366821289062	2.024335632324219	1.089042949676514	0.3336996154785156	2.076539428710937	0.9951587800979614	0.333934066772461	2.033133422851563	1.064448616027832	0.3093940124511719	2.248769165039063	1.693761535644531	0.2868112487792969	2.334033203125	1.666479736328125	0.1913026885986328	2.41181591796875	1.39853874206543	0.1584867935180664	2.365692138671875	1.183584785461426	0.08110709381103515	2.275291748046875	1.151373100280762	0.08038471603393554
33	1.066667000000001	2.2324833984375	1.193304153442383	0.2825506134033203	2.217675537109375	1.371105346679687	0.2809910736083984	2.213206665039062	1.513560806274414	0.2869989929199219	2.225492797851563	1.728661163330078	0.3128525848388672	2.199563232421875	1.691958190917969	0.3321804351806641	2.090019165039062	1.653102935791016	0.4145133209228515	2.073570678710937	1.378797332763672	0.4438332824707031	2.003807434082031	1.172037528991699	0.3657089538574219	2.025048645019531	1.088942184448242	0.3331468505859375	2.0763017578125	0.9946482677459717	0.3320282592773438	2.033621765136719	1.064629716873169	0.3085271453857422	2.248701049804688	1.694006134033203	0.2865720367431641	2.333985107421875	1.666675872802734	0.1910116653442383	2.412077758789063	1.398661743164062	0.1584637985229492	2.366384765625	1.183341972351074	0.0814360809326172	2.276165161132813	1.150662757873535	0.08057836151123046
34	1.100000000000001	2.233663452148438	1.193977828979492	0.2825088195800781	2.218533447265625	1.371824340820313	0.2805572814941406	2.2139873046875	1.514334365844726	0.2865657043457031	2.226482788085938	1.729524169921875	0.3121169738769531	2.200627319335938	1.692853393554687	0.33162890625	2.091610229492187	1.65365609741211	0.4145783233642578	2.075473266601563	1.37942236328125	0.4452863006591797	2.005585144042969	1.173055877685547	0.3662752380371094	2.028298889160157	1.089069160461426	0.3379902801513672	2.05300927734375	0.991177960395813	0.3284281005859375	2.033829284667969	1.066485231399536	0.3100816040039063	2.249556518554687	1.694808898925781	0.2857461395263672	2.334353149414063	1.667182250976563	0.1897572631835938	2.411531982421875	1.398722946166992	0.1569254608154297	2.3666611328125	1.182985771179199	0.08110578918457031	2.276550659179687	1.151591247558594	0.07925363159179688
35	1.133333	2.235039916992188	1.193680496215821	0.2829831848144532	2.219610473632812	1.371478912353516	0.2804505310058594	2.215353149414062	1.513985168457031	0.2864574737548828	2.22731494140625	1.729288421630859	0.3113640899658203	2.2014609375	1.692627258300781	0.3308871459960938	2.092486328125	1.653819061279297	0.413966064453125	2.07406689453125	1.379683700561523	0.4446460723876953	2.003942687988281	1.173351272583008	0.3658805236816406	2.027771240234375	1.089193908691406	0.3376060791015625	2.041839233398437	0.99429345703125	0.3213881378173828	2.035251892089843	1.066879474639892	0.3111043548583984	2.250557739257813	1.694533874511719	0.2852014312744141	2.336805786132812	1.667047576904297	0.1903972396850586	2.41515869140625	1.399156677246094	0.156998046875	2.370207885742188	1.183129096984863	0.08215412521362304	2.280065673828125	1.148704216003418	0.08276702117919922
36	1.166667	2.2349208984375	1.193710472106934	0.2834571838378906	2.219405639648437	1.37143586730957	0.2811526794433594	2.215112060546875	1.513879699707031	0.2872852325439453	2.227152709960937	1.729094696044922	0.3121533966064453	2.201399536132812	1.692439819335938	0.3317938842773438	2.092916015625	1.653537750244141	0.415470947265625	2.075097290039063	1.379516738891601	0.4466867218017578	2.004909240722657	1.173140403747559	0.3684320373535156	2.027813842773438	1.088999309539795	0.3373499755859375	2.033687866210937	0.9993914623260498	0.3159628448486328	2.035134399414062	1.066709295272827	0.311508041381836	2.250276245117187	1.694363464355469	0.285878921508789	2.336098022460938	1.666927459716797	0.1906958236694336	2.414504150390625	1.399185134887695	0.157168701171875	2.369716430664063	1.182962821960449	0.08290839767456054	2.279796508789063	1.14847989654541	0.08399797821044921
37	1.2	2.234299072265625	1.193244575500488	0.2841548461914063	2.218430419921875	1.370916152954102	0.2815382690429687	2.214021606445312	1.513354858398437	0.2875412292480469	2.225618286132812	1.728610107421875	0.3122216644287109	2.199761596679688	1.691943725585938	0.3317001190185547	2.09112841796875	1.652227416992188	0.4146151275634765	2.074189208984375	1.378265869140625	0.4465210723876953	2.005406982421875	1.172016479492187	0.3663478546142578	2.027104858398437	1.087685272216797	0.340762435913086	2.046120971679688	1.01499157333374	0.2937616271972656	2.037024291992187	1.064278465270996	0.3238590698242187	2.248979125976563	1.693880554199219	0.2861820983886719	2.33567724609375	1.665442657470703	0.1920707397460938	2.414221313476562	1.398120941162109	0.157072265625	2.364199584960938	1.183961074829102	0.07986262130737305	2.275485229492188	1.150256416320801	0.08241828536987306
38	1.233333	2.234165893554688	1.193201446533203	0.2842366333007812	2.218493408203125	1.370983917236328	0.2817337036132813	2.213916870117187	1.513501312255859	0.2874483337402344	2.225671142578125	1.728921325683594	0.3117780609130859	2.199904052734375	1.692256500244141	0.3314816131591797	2.091594360351563	1.652152648925781	0.414803237915039	2.075282348632812	1.37788737487793	0.4457578887939453	2.006605895996094	1.170820655822754	0.3675150909423828	2.02676416015625	1.086222724914551	0.3384346771240234	2.041276733398437	1.013228443145752	0.2928080139160156	2.037208618164063	1.064062335968018	0.3227968139648437	2.248901000976563	1.694138458251953	0.2856235046386719	2.335250366210937	1.665348388671875	0.1911303100585938	2.41454150390625	1.39794709777832	0.156744873046875	2.364591674804688	1.183283531188965	0.08029304122924805	2.275458129882812	1.149707458496094	0.08207294845581055
39	1.266667	2.234358764648437	1.193161628723145	0.2853763732910156	2.218391967773438	1.370911468505859	0.2825617828369141	2.213671142578125	1.513424545288086	0.2881837768554688	2.225592529296875	1.728859161376953	0.3123458404541015	2.199712036132812	1.692245391845703	0.3319805908203125	2.091653442382812	1.652492095947266	0.415907958984375	2.075558959960937	1.378210433959961	0.4468202514648437	2.005845947265625	1.171728973388672	0.367731201171875	2.0257626953125	1.087151710510254	0.3376113586425781	2.045224914550781	1.01998571395874	0.2875439758300781	2.036684387207031	1.064647533416748	0.324100601196289	2.24887353515625	1.694020263671875	0.2863200378417969	2.33638232421875	1.664804138183594	0.1932061538696289	2.412836303710938	1.397309982299805	0.1555354309082031	2.362108520507813	1.184732948303223	0.07518408584594727	2.27674609375	1.149998023986816	0.08379074478149415
40	1.300000000000001	2.234568603515625	1.192747367858887	0.2850107879638672	2.21922265625	1.370242523193359	0.2818508453369141	2.215198486328125	1.512524841308594	0.287617202758789	2.225927734375	1.727621704101562	0.3119293975830078	2.200280639648438	1.690909576416016	0.3314856262207031	2.092257934570313	1.650620971679688	0.4147775268554688	2.075339721679688	1.376948989868164	0.4466709136962891	2.00629833984375	1.170584175109863	0.3677207183837891	2.028370544433594	1.086761344909668	0.3385418701171875	2.042036254882812	1.01470903301239	0.2930171966552735	2.032517395019531	1.060121650695801	0.3162333374023438	2.249367553710937	1.692998687744141	0.2859305419921875	2.336140869140625	1.665811096191406	0.1918701171875	2.411694702148438	1.397827667236328	0.1566078796386719	2.366394775390625	1.183485275268555	0.08028680801391602	2.278664428710937	1.147465072631836	0.08503653717041015
41	1.333333000000001	2.235120849609375	1.192008155822754	0.2848541107177734	2.219896118164063	1.369616165161133	0.2819948120117187	2.215563720703125	1.511982620239258	0.287455307006836	2.22658251953125	1.727168273925781	0.3119742736816407	2.200854736328125	1.690448516845703	0.3315120239257813	2.0918642578125	1.648890716552734	0.413435546875	2.075104370117187	1.37524284362793	0.4467778015136719	2.007649780273438	1.168098274230957	0.3679348602294922	2.029277587890625	1.085262424468994	0.336883056640625	2.042306579589844	1.01451819896698	0.2929382019042969	2.03198193359375	1.058521198272705	0.3148468017578125	2.250008056640625	1.692520751953125	0.2859276123046875	2.336611450195313	1.665273681640625	0.1915814666748047	2.41179638671875	1.396998519897461	0.1564321517944336	2.362583862304688	1.183551345825195	0.07763595962524414	2.275011840820312	1.150067306518555	0.08184871673583985
42	1.366667000000001	2.235296142578125	1.192149543762207	0.2850211486816406	2.219988159179688	1.369598098754883	0.2814454650878906	2.215744262695313	1.511871231079102	0.2863649444580079	2.227460205078125	1.726761260986328	0.3116890716552735	2.2017255859375	1.690068603515625	0.3311722106933594	2.093271606445312	1.648837585449219	0.4138256988525391	2.076589233398438	1.375262435913086	0.4452917785644531	2.008858947753906	1.16744287109375	0.3697816925048828	2.029410949707031	1.084504238128662	0.3360964508056641	2.037735717773438	1.007481051445007	0.299090087890625	2.032458312988282	1.059481800079346	0.3147282409667969	2.250667114257813	1.6921748046875	0.2854230346679687	2.337116333007812	1.665163909912109	0.1910843048095703	2.411461303710937	1.396721343994141	0.157098747253418	2.363254150390625	1.182937873840332	0.08004188537597656	2.275657836914062	1.148478179931641	0.08460713195800781
43	1.4	2.235808959960937	1.193233642578125	0.2847295379638672	2.220981567382812	1.371034912109375	0.2819439392089844	2.217553955078125	1.513533737182617	0.2877937622070312	2.228462890625	1.728975494384766	0.3116017303466797	2.202901123046875	1.692267333984375	0.3314371795654297	2.094252075195312	1.650089904785156	0.4136908721923828	2.076296264648438	1.376196258544922	0.4463197479248047	2.008375305175781	1.168472709655762	0.3690339813232422	2.028904541015625	1.085278224945069	0.3375533905029297	2.0425859375	1.013655428886413	0.2947875823974609	2.033903015136719	1.059445381164551	0.3164221343994141	2.251770874023437	1.694237640380859	0.2854845275878906	2.337492431640625	1.666286682128906	0.1903038330078125	2.412486694335938	1.397482604980469	0.1558364562988281	2.364385620117187	1.182863784790039	0.08049722290039063	2.276206420898437	1.147732452392578	0.08497330856323243
44	1.433333	2.235753051757812	1.19364633178711	0.2845744934082032	2.220740356445313	1.371400543212891	0.2820190124511719	2.216409790039062	1.513858169555664	0.2873090057373047	2.227863891601563	1.729206298828125	0.3113218383789063	2.202244018554687	1.692553131103516	0.3311536407470703	2.094040771484375	1.650420989990234	0.4140494842529296	2.076184692382812	1.376509017944336	0.4458170776367187	2.008743530273438	1.167863883972168	0.3712051849365234	2.029544555664063	1.084811199188232	0.338124252319336	2.046672546386719	1.006780509948731	0.2987040710449219	2.032783874511719	1.059574890136719	0.3131786041259765	2.251051391601562	1.694440002441406	0.2851380157470703	2.33734716796875	1.666417358398437	0.1906053237915039	2.412979248046875	1.397676406860352	0.1576519546508789	2.365235595703125	1.18344441986084	0.08161487960815431	2.276802856445313	1.147905014038086	0.08456760787963867
45	1.466667	2.235776611328125	1.194048645019531	0.2843382873535156	2.220741088867188	1.371740478515625	0.2818489074707031	2.216413818359375	1.514146377563476	0.2871979675292968	2.227845825195312	1.729405578613281	0.3114071197509766	2.202272094726562	1.692735809326172	0.3312344818115235	2.094284057617188	1.650486541748047	0.4142774963378906	2.076665893554687	1.376633102416992	0.4458478546142578	2.009229736328125	1.168082336425781	0.3712261810302734	2.030045776367188	1.085049201965332	0.3381576385498047	2.046899475097656	1.006960627555847	0.29860693359375	2.033136962890625	1.059773014068603	0.3133072662353515	2.25099658203125	1.694684326171875	0.2851602172851563	2.337057006835937	1.666929046630859	0.1903885726928711	2.41281396484375	1.398483062744141	0.1563001556396484	2.364428955078125	1.184611373901367	0.0794805679321289	2.27599951171875	1.149551406860351	0.08282165145874024
46	1.5	2.235547729492187	1.193534378051758	0.2842797546386718	2.220555541992187	1.371256698608398	0.2817689361572265	2.216228149414063	1.513685256958008	0.287029052734375	2.227753173828125	1.72901171875	0.3109619903564453	2.202215087890625	1.692358947753906	0.330901123046875	2.094300659179687	1.650203643798828	0.4141440124511719	2.076695434570313	1.376318145751953	0.4458711700439453	2.009127258300781	1.167725151062012	0.371397689819336	2.030249877929688	1.084619388580322	0.3388563079833984	2.042987426757812	1.015565497398376	0.2949173583984375	2.034380126953125	1.059356491088867	0.3154009094238281	2.250841430664063	1.694253021240234	0.2846922149658203	2.336642944335938	1.666248840332031	0.1897294311523438	2.41191357421875	1.397523223876953	0.1561736450195312	2.363199584960937	1.183304817199707	0.08006033706665039	2.275184692382813	1.148039253234863	0.0841640625
47	1.533333000000001	2.236084838867187	1.19337296295166	0.2842103118896484	2.220645385742188	1.371034286499023	0.2813540344238281	2.215681884765625	1.513448303222656	0.2861975555419922	2.227350463867188	1.728710754394531	0.3104531402587891	2.20159521484375	1.692071960449219	0.3301436462402344	2.093313232421875	1.650074859619141	0.41291796875	2.07657373046875	1.376284912109375	0.4454087219238281	2.0095439453125	1.167965377807617	0.3697857513427735	2.031839294433594	1.084162872314453	0.3390412292480469	2.043138549804687	1.017311919212341	0.2945013427734375	2.038262756347656	1.060060565948486	0.3141020965576172	2.250594970703125	1.693955291748047	0.28433642578125	2.337059936523437	1.665380523681641	0.190214485168457	2.415675415039062	1.397529708862305	0.1592610855102539	2.36843994140625	1.182857284545898	0.083408634185791	2.280212158203125	1.147617164611817	0.08649794387817383
48	1.566667000000001	2.236316528320312	1.193635940551758	0.2853817291259766	2.2207841796875	1.371321533203125	0.2829134216308594	2.216398315429688	1.513747573852539	0.2888262023925782	2.225491821289062	1.729425354003906	0.3107015686035156	2.199938842773437	1.692732208251953	0.3305124359130859	2.09033984375	1.650849182128906	0.4113317108154297	2.075446411132813	1.377112152099609	0.4460162200927734	2.009965637207031	1.16983137512207	0.3656999053955078	2.030992797851563	1.085954078674316	0.3381112823486329	2.039405517578125	1.007451357841492	0.299718994140625	2.035888916015625	1.0606907081604	0.313863021850586	2.24936865234375	1.694618896484375	0.2852667236328125	2.334860961914063	1.664522308349609	0.190923599243164	2.416857421875	1.397948501586914	0.1602804794311523	2.371953857421875	1.183074760437012	0.08386787414550781	2.283426391601562	1.147403678894043	0.08645721054077149
49	1.600000000000001	2.236267700195313	1.193494583129883	0.2858099822998047	2.220677001953125	1.371136291503906	0.2834041748046875	2.21626318359375	1.513526443481445	0.2894039306640625	2.225384155273438	1.729134552001953	0.3114151458740234	2.199815063476563	1.692445495605469	0.331175796508789	2.090212646484375	1.650590087890625	0.4119403991699219	2.075250610351563	1.376940948486328	0.4467779388427734	2.009817077636719	1.169616447448731	0.3667280578613281	2.031234191894531	1.085831047058105	0.3393981628417969	2.03744287109375	1.013030345439911	0.2979200897216797	2.036419067382813	1.060986419677735	0.3141926727294921	2.249266357421875	1.694345764160156	0.28598583984375	2.334670654296875	1.66433740234375	0.191570068359375	2.416357666015625	1.397875198364258	0.1600166549682617	2.371063110351562	1.183455520629883	0.08305924606323242	2.282562377929687	1.147703811645508	0.08549975204467773
50	1.633333	2.232786376953125	1.192406181335449	0.2832820434570312	2.217688598632813	1.370167953491211	0.2811887664794922	2.212871948242188	1.512601989746094	0.2869862060546875	2.225589599609375	1.727961242675781	0.3102767639160156	2.19949951171875	1.691532867431641	0.3299633636474609	2.090140869140625	1.651335083007812	0.4120337524414063	2.075639526367187	1.377517333984375	0.446870361328125	2.008157531738281	1.16964372253418	0.3696965942382813	2.02908544921875	1.085424690246582	0.3416886444091797	2.042245727539063	1.006181324958801	0.3005477447509766	2.036540954589844	1.061293998718262	0.3161124267578125	2.248809326171875	1.692962707519531	0.2844932098388672	2.335424194335937	1.663871948242187	0.1905476303100586	2.413720092773437	1.396006057739258	0.1580654830932617	2.3690361328125	1.18075513458252	0.08092591476440431	2.279870483398438	1.146963645935059	0.08300979232788086
51	1.666667	2.23300146484375	1.192176315307617	0.2835639953613281	2.217864501953125	1.369941329956055	0.2814547882080078	2.21301513671875	1.512380004882813	0.2872440948486328	2.225726684570312	1.727745391845703	0.3105475006103516	2.199637939453125	1.691313873291016	0.3302339935302734	2.090269409179688	1.651113739013672	0.4122972564697266	2.075732421875	1.377278854370117	0.4470484771728516	2.008196655273438	1.169457908630371	0.3697361602783203	2.029278564453125	1.085257766723633	0.3414728546142578	2.039086120605469	1.01244167804718	0.2967812805175781	2.036945007324219	1.061497180938721	0.3155018463134766	2.248947509765625	1.692747985839844	0.2847599792480469	2.335447387695313	1.663660095214844	0.190681884765625	2.413429931640625	1.395775894165039	0.1577296371459961	2.368253295898437	1.180792976379395	0.0803508644104004	2.27914404296875	1.146980171203613	0.0825868911743164
52	1.7	2.230979614257812	1.191623397827148	0.2849141387939453	2.215993896484375	1.369499237060547	0.2822850341796875	2.210964111328125	1.512035827636719	0.2873321075439453	2.224217651367188	1.727448822021485	0.3108593292236328	2.198030883789063	1.691050872802734	0.330518081665039	2.089258666992188	1.651094451904297	0.4135620574951172	2.075995971679688	1.377008117675781	0.4480024261474609	2.008198669433594	1.169308341979981	0.3699889221191406	2.028897216796875	1.085023612976074	0.3430421905517578	2.038081359863281	1.016930264472961	0.2945756988525391	2.041470092773437	1.063821094512939	0.3230706024169922	2.247357299804687	1.692396514892578	0.2850254516601562	2.333931396484375	1.662025024414063	0.1912453994750977	2.409631591796875	1.393161666870117	0.1590239944458008	2.362194580078125	1.180423828125	0.07844651794433594	2.276089233398437	1.145834899902344	0.08494795608520508
53	1.733333	2.231548950195313	1.191678787231445	0.2851231536865234	2.216860961914063	1.369704696655274	0.2820532836914063	2.212390747070312	1.51235383605957	0.2871734466552734	2.2251435546875	1.728018218994141	0.3100411224365235	2.199003784179688	1.691604644775391	0.3297942199707031	2.089855224609375	1.651771514892578	0.4125860595703125	2.076602172851563	1.37751188659668	0.4472158355712891	2.009628845214844	1.169101516723633	0.3698394317626953	2.029120544433594	1.085276802062988	0.3417781677246094	2.034986938476562	1.025546628952026	0.2942053985595703	2.040327514648437	1.063703876495361	0.3235846099853515	2.2484013671875	1.692906188964844	0.2843340148925781	2.3353388671875	1.662716613769531	0.1907324981689453	2.411147216796875	1.393698501586914	0.1579015579223633	2.366447998046875	1.180059661865234	0.07815926361083984	2.27983251953125	1.144087661743164	0.08492896270751954
54	1.766667	2.23142626953125	1.192265640258789	0.2846840515136719	2.216436401367187	1.370147384643555	0.2816091766357421	2.21127490234375	1.512703582763672	0.2864146728515625	2.22428662109375	1.728071838378906	0.31033740234375	2.197876953125	1.69165771484375	0.3296411437988281	2.088463745117187	1.651878204345703	0.4117803955078125	2.074788452148438	1.377756149291992	0.4454795989990235	2.008208618164062	1.169414833068848	0.3682439422607422	2.028818908691406	1.085456592559814	0.3418631134033203	2.041914916992188	1.014809404373169	0.2960462799072265	2.04087548828125	1.063640632629395	0.32573974609375	2.247710083007813	1.693047821044922	0.2847426147460937	2.335985961914063	1.663863677978516	0.1921250152587891	2.41433203125	1.395361022949219	0.1643018035888672	2.370816528320312	1.180924270629883	0.0842784652709961	2.281807861328125	1.147932327270508	0.08436444473266602
55	1.800000000000001	2.231464233398437	1.191635429382324	0.2849364929199218	2.216258422851562	1.369558197021485	0.2815562438964844	2.211687744140625	1.512172744750977	0.2868666076660156	2.22371044921875	1.7278349609375	0.3092967224121094	2.19757470703125	1.691381530761719	0.3289989166259766	2.0895615234375	1.651640533447265	0.4133933258056641	2.075660034179688	1.377349212646484	0.4463169403076172	2.008431091308594	1.169179588317871	0.3688421783447265	2.0283662109375	1.085064605712891	0.3406721801757813	2.043794921875	1.011299898147583	0.2956975555419922	2.040121459960938	1.063026500701904	0.3248782958984375	2.247197021484375	1.69277099609375	0.2837926940917969	2.335497680664062	1.665270263671875	0.1907025833129883	2.413838989257813	1.396608520507812	0.1633279800415039	2.371825317382812	1.180211044311523	0.08639270782470704	2.282674194335938	1.146537864685059	0.08554907608032226
56	1.833333000000001	2.23170947265625	1.191637542724609	0.2852784729003907	2.216431640625	1.369558822631836	0.2819157867431641	2.211806884765625	1.512174118041992	0.287260986328125	2.223759643554688	1.727837982177734	0.3097088165283203	2.19760693359375	1.691378723144531	0.3293739318847656	2.08950048828125	1.651663024902344	0.4136504516601562	2.075598876953125	1.377383071899414	0.4467243041992187	2.008570739746094	1.169054054260254	0.3695439758300781	2.028565856933594	1.084947967529297	0.3404540710449219	2.042403564453125	1.014722225189209	0.2938960418701172	2.040574035644531	1.063340614318848	0.3237184448242187	2.247284423828125	1.692779205322266	0.2842379608154297	2.33573681640625	1.665295593261719	0.1913067855834961	2.4140498046875	1.396624908447266	0.1639406967163086	2.372194458007812	1.180246810913086	0.08685380935668946	2.282517944335938	1.1467314453125	0.08452811813354492
57	1.866667000000001	2.231691284179687	1.191596008300781	0.2852126007080078	2.21643115234375	1.369516036987305	0.2818526153564453	2.211821044921875	1.512129608154297	0.2871931457519531	2.223795532226562	1.727792663574219	0.3096169891357422	2.19764794921875	1.691337219238281	0.329296157836914	2.089568359375	1.651637878417969	0.4136177673339844	2.075677734375	1.377365005493164	0.4467274169921875	2.008626281738281	1.169027015686035	0.3696046905517578	2.028656921386719	1.084931167602539	0.3405438842773437	2.041843872070312	1.016482095718384	0.2932807006835937	2.040744873046875	1.063410259246826	0.3236849822998047	2.247308349609375	1.692730651855469	0.2841395111083984	2.33573876953125	1.665227508544922	0.1911931457519531	2.414067138671875	1.396552536010742	0.1639199447631836	2.37225439453125	1.180114601135254	0.08694345092773438	2.282659423828125	1.146541435241699	0.08476567840576171
58	1.9	2.231691284179687	1.191596008300781	0.2852126007080078	2.21643115234375	1.369516036987305	0.2818526153564453	2.211821044921875	1.512129608154297	0.2871931457519531	2.223795532226562	1.727792663574219	0.3096169891357422	2.19764794921875	1.691337219238281	0.329296157836914	2.089568359375	1.651637878417969	0.4136177673339844	2.075677734375	1.377365005493164	0.4467274169921875	2.008626281738281	1.169027015686035	0.3696046905517578	2.028656921386719	1.084931167602539	0.3405438842773437	2.041843872070312	1.016482095718384	0.2932807006835937	2.040744873046875	1.063410259246826	0.3236849822998047	2.247308349609375	1.692730651855469	0.2841395111083984	2.33573876953125	1.665227508544922	0.1911931457519531	2.414067138671875	1.396552536010742	0.1639199447631836	2.37225439453125	1.180114601135254	0.08694345092773438	2.282659423828125	1.146541435241699	0.08476567840576171
59	1.933333	2.231308959960938	1.191225143432617	0.2847937927246094	2.216027954101563	1.369111740112305	0.2812624053955078	2.211356567382812	1.511708557128906	0.28637646484375	2.223236328125	1.727412445068359	0.3082467498779297	2.197236694335937	1.690981964111328	0.3281483764648437	2.089573852539063	1.651378112792969	0.4130300598144531	2.076140380859375	1.377169342041016	0.4464704742431641	2.008893920898437	1.16875717163086	0.3698127899169922	2.028824645996094	1.084827049255371	0.3405785522460938	2.041932067871094	1.016455169677734	0.2924413146972656	2.040937744140625	1.063262607574463	0.3236652069091797	2.246641235351563	1.692317016601563	0.2827225494384766	2.33387353515625	1.66448193359375	0.1888748397827149	2.41139208984375	1.395661605834961	0.1606613616943359	2.368581420898438	1.179188758850098	0.0842584342956543	2.278855224609375	1.145260383605957	0.08324523544311524
60	1.966667	2.23178271484375	1.192562675476074	0.286209213256836	2.217090454101562	1.370617935180664	0.2822799377441406	2.212972534179688	1.513334350585938	0.2871920013427735	2.225337036132813	1.729135345458984	0.30968408203125	2.198973510742188	1.692742797851563	0.329230224609375	2.090011352539062	1.653758758544922	0.4129715118408203	2.075767333984375	1.379094116210938	0.4438162231445313	2.0093828125	1.169128219604492	0.370485107421875	2.0279619140625	1.085243156433105	0.3400589599609375	2.0437861328125	1.018268439292908	0.2922720489501953	2.039812622070312	1.063259418487549	0.3240574188232422	2.2489287109375	1.69396240234375	0.2843247680664063	2.339605102539062	1.665885162353516	0.1939256820678711	2.411081298828125	1.396215881347656	0.1593026809692383	2.36633154296875	1.183698478698731	0.07516492462158203	2.282145385742187	1.148318153381348	0.083035457611084
61	2	2.231627807617187	1.192146697998047	0.28762939453125	2.217085327148438	1.370099868774414	0.2830989685058594	2.212876586914063	1.512754257202149	0.2874806671142578	2.225149291992188	1.728421752929687	0.3099912109375	2.198630493164063	1.692065643310547	0.3292959899902344	2.088699340820312	1.653158294677734	0.411602294921875	2.074066772460937	1.378722534179687	0.4428348846435547	2.00815869140625	1.168835922241211	0.3693372955322266	2.026468688964844	1.085114677429199	0.338849380493164	2.043080139160157	1.019571346282959	0.2911985778808593	2.0384931640625	1.063261932373047	0.3230597686767578	2.24891064453125	1.693255615234375	0.2848768615722657	2.33992333984375	1.665300323486328	0.1950904235839844	2.416128051757813	1.397284332275391	0.1622877197265625	2.373047607421875	1.184128028869629	0.07991919708251953	2.28821044921875	1.147982604980469	0.08888829040527343
62	2.033333000000001	2.230432983398438	1.191356323242188	0.2856285400390625	2.216024047851563	1.369396774291992	0.2817783050537109	2.211874877929688	1.512083587646484	0.2868236541748047	2.22379931640625	1.727775390625	0.3096768646240234	2.197092895507812	1.691386932373047	0.3286176300048828	2.086301147460937	1.652747131347656	0.4097789459228516	2.071167358398437	1.378015182495117	0.4375086822509766	2.006981750488281	1.167921493530273	0.3629683227539062	2.024978820800781	1.097639904022217	0.3668619537353516	2.053778564453125	1.025912525177002	0.3202309112548828	2.044844970703125	1.066752792358398	0.3176432342529297	2.247843383789062	1.692631256103516	0.2848265380859375	2.33945751953125	1.665020050048828	0.1956817016601562	2.41697216796875	1.397050476074219	0.1636396408081054	2.377093872070312	1.182099624633789	0.08260131454467773	2.289849365234375	1.14655558013916	0.08796171569824218
63	2.066667000000001	2.230474609375	1.192248558044434	0.2859711761474609	2.215819091796875	1.370427383422852	0.2822604675292969	2.211482666015625	1.51322639465332	0.287488784790039	2.223101928710937	1.729069152832031	0.3109028015136719	2.196504760742187	1.692550811767578	0.3298373260498046	2.085603515625	1.652411926269531	0.4098188018798828	2.069466064453125	1.377535827636719	0.437719482421875	2.00639013671875	1.16656290435791	0.3650687866210938	2.026555297851562	1.09568754196167	0.368382095336914	2.052220703125	1.026592541694641	0.3204141998291016	2.04410693359375	1.065129043579102	0.3180616912841797	2.24714404296875	1.694002593994141	0.2858696594238281	2.33793359375	1.666194519042969	0.1956017227172852	2.418619995117187	1.398890075683594	0.1635869369506836	2.377310913085938	1.183551307678222	0.08291435241699219	2.287953247070313	1.145759231567383	0.08438394927978515
64	2.100000000000001	2.230462524414063	1.192282341003418	0.285922622680664	2.215795166015625	1.3704658203125	0.2822040710449218	2.211452392578125	1.513269485473633	0.2874224243164062	2.223077758789063	1.729121307373047	0.3108214874267578	2.196488647460938	1.692601928710938	0.3297718505859375	2.08561767578125	1.652448211669922	0.4098066711425781	2.0695634765625	1.377557907104492	0.4376983795166016	2.006507080078125	1.166564140319824	0.3650590209960938	2.026734741210937	1.095699378967285	0.3683670806884766	2.052366455078125	1.026603482246399	0.3203160858154297	2.044329345703125	1.065182682037353	0.3179425659179688	2.247110229492187	1.694052947998047	0.2857768859863281	2.337822875976562	1.666228637695312	0.1954311981201172	2.418359497070313	1.398867813110352	0.163323616027832	2.376808959960937	1.183550178527832	0.08264068222045898	2.287441650390625	1.14584489440918	0.08418342590332031
65	2.133333	2.230848388671875	1.19175772857666	0.2854893035888672	2.216315673828125	1.369949157714844	0.2819470977783203	2.2115537109375	1.512745376586914	0.2866923828125	2.222697998046875	1.728615478515625	0.3099429626464844	2.196143310546875	1.692056671142578	0.3288516693115234	2.085788452148438	1.650361114501953	0.4087057189941407	2.06984326171875	1.375496566772461	0.4369508209228515	2.0061318359375	1.165434295654297	0.3617433471679687	2.025946105957031	1.099240833282471	0.369521484375	2.052337097167968	1.029656409263611	0.3216556549072266	2.045401428222656	1.065360862731934	0.3194711456298828	2.246851196289063	1.693583831787109	0.2849921417236329	2.337737915039062	1.665237365722656	0.1950149688720703	2.417387573242188	1.397705444335938	0.1629671936035156	2.375300170898437	1.183598419189453	0.080190673828125	2.287328979492187	1.145716430664062	0.08581386947631836
66	2.166667	2.2304521484375	1.191539100646973	0.2860571136474609	2.215519165039062	1.369700134277344	0.2821161804199219	2.21117626953125	1.512505874633789	0.2873683166503906	2.222417846679687	1.728399078369141	0.3106093902587891	2.1958857421875	1.691834136962891	0.3295809326171875	2.085595947265625	1.650471099853516	0.4098761444091797	2.06918115234375	1.375523483276367	0.4371392059326172	2.005656433105469	1.165516151428223	0.3616768341064453	2.026456787109375	1.099817142486572	0.369391357421875	2.050100830078125	1.028409720420838	0.3225547485351563	2.04364404296875	1.065717350006103	0.3163121185302734	2.246520141601563	1.693365905761719	0.2855966491699219	2.336527709960937	1.664656433105469	0.1947720642089844	2.415382934570312	1.396673294067383	0.1625398025512695	2.371706909179688	1.181873962402344	0.0813205451965332	2.282552978515625	1.144396697998047	0.08483877944946289
67	2.2	2.230761962890625	1.192933944702149	0.2856980438232422	2.216060791015625	1.371139602661133	0.2827989044189453	2.211860961914063	1.513918365478516	0.2889266357421875	2.222021728515625	1.729817474365234	0.3131870880126953	2.195628540039062	1.69303466796875	0.331933578491211	2.086279907226563	1.651076965332031	0.4129129943847656	2.071365112304687	1.375708450317383	0.4369307556152344	2.006648010253906	1.166140174865723	0.3613803100585937	2.026526000976562	1.10063264465332	0.3683476257324219	2.052395812988281	1.030827471733093	0.3227203063964844	2.04366162109375	1.066608581542969	0.3155545501708985	2.246340087890625	1.694999450683594	0.2880635528564453	2.336825317382813	1.667146423339844	0.197413818359375	2.416414428710937	1.399517440795899	0.1643697814941406	2.374712158203125	1.18523486328125	0.08077254486083985	2.28590966796875	1.150957885742188	0.08091035842895508
68	2.233333	2.230781982421875	1.192891410827637	0.2858359375	2.216071411132813	1.371111389160156	0.2828535156250001	2.211905517578125	1.513904891967774	0.2889984741210938	2.22211376953125	1.729793121337891	0.3134878997802735	2.195691650390625	1.692999755859375	0.3321731872558594	2.086280883789063	1.65098452758789	0.4130421905517578	2.071296752929688	1.375570114135742	0.4367635345458984	2.006550231933594	1.166098213195801	0.3608818664550781	2.025943237304688	1.100377201080322	0.3676978454589844	2.051968994140625	1.031118058204651	0.3215995178222656	2.043246704101563	1.066121341705322	0.3156824645996094	2.246443603515625	1.694987030029297	0.2883508148193359	2.336849853515625	1.667234954833984	0.1975572357177734	2.416139770507812	1.399660980224609	0.1633311233520508	2.373857788085938	1.185927108764648	0.07892578506469727	2.285533081054687	1.151364387512207	0.07988805007934571
69	2.266667	2.232155883789062	1.193538017272949	0.2865293884277343	2.217176025390625	1.371800735473633	0.2836487426757812	2.212682861328125	1.514643280029297	0.2896992034912109	2.222169555664062	1.730734924316406	0.3134792633056641	2.19572705078125	1.693942169189453	0.3321629486083985	2.08574658203125	1.651811828613281	0.4123803558349609	2.0703359375	1.376379806518555	0.4365844421386719	2.006261047363281	1.166489967346191	0.3607511749267578	2.023979187011719	1.101519760131836	0.3660100555419922	2.050034912109375	1.032255540847778	0.3207158813476563	2.040069580078125	1.066608028411865	0.3153345794677734	2.246750732421875	1.695870697021484	0.2885868835449219	2.338543090820313	1.668274719238281	0.1988460159301758	2.415625244140625	1.399675933837891	0.1652627334594727	2.372589721679687	1.186089134216309	0.08059643936157226	2.284398315429688	1.151874237060547	0.08023627090454102
70	2.300000000000001	2.232231201171875	1.193487564086914	0.2865271148681641	2.217239013671875	1.371693939208984	0.2835869903564453	2.212770751953125	1.514495590209961	0.2895846710205078	2.222333862304687	1.730534118652344	0.313260986328125	2.195919555664062	1.693764038085938	0.3320009765625	2.0860458984375	1.651701599121094	0.4123599090576172	2.0705390625	1.376366958618164	0.4364844665527344	2.006245788574219	1.166624702453613	0.3605452270507813	2.023766479492187	1.101662223815918	0.3658956451416016	2.049678527832032	1.032737112998962	0.3205945587158203	2.039339233398437	1.065961193084717	0.3150841369628906	2.246864624023438	1.695665405273437	0.2883440704345703	2.3385927734375	1.66799462890625	0.1986160125732422	2.415741943359375	1.399408676147461	0.1656494979858398	2.372941284179688	1.185576332092285	0.08155142593383789	2.284702392578125	1.151350006103516	0.08128087234497069
71	2.333333000000001	2.232263916015625	1.193456878662109	0.2865476989746094	2.217279541015625	1.371665756225586	0.2835892944335937	2.21281103515625	1.514469467163086	0.2895923156738281	2.222351684570312	1.730505767822266	0.3133108825683594	2.195915893554687	1.693734283447266	0.3320104827880859	2.085963134765625	1.651670074462891	0.4122350158691406	2.07044140625	1.376331985473633	0.4363512420654297	2.006249938964844	1.166555252075195	0.3604309997558593	2.023523803710938	1.10176358795166	0.3659650421142578	2.049744750976562	1.032635974884033	0.3207303314208985	2.039456176757812	1.065864387512207	0.3156377410888672	2.2469091796875	1.695638793945312	0.2884215393066406	2.338691040039063	1.667982452392578	0.1987525405883789	2.415727905273438	1.399402801513672	0.1655364761352539	2.372798828125	1.18574715423584	0.08115465545654296	2.2844951171875	1.15155387878418	0.08075970840454103
72	2.366667000000001	2.232404296875	1.192925018310547	0.2865912933349609	2.217494750976562	1.370989929199219	0.2841250762939453	2.2136953125	1.51364518737793	0.2910232238769531	2.223422607421875	1.729413299560547	0.3157416076660157	2.1971103515625	1.692581634521484	0.3343968811035156	2.087031005859375	1.650606170654297	0.4144214782714843	2.070689331054687	1.375347793579102	0.4367176818847656	2.006314025878906	1.166130165100098	0.3599469299316406	2.024511108398437	1.100937858581543	0.3660581207275391	2.050179870605469	1.031712323188782	0.3208310546875	2.040309936523437	1.065052852630615	0.3155272216796875	2.247803100585938	1.694687469482422	0.2905561676025391	2.3365224609375	1.666126556396484	0.1987241058349609	2.41213916015625	1.397870880126953	0.1620936965942383	2.368490600585937	1.185334159851074	0.07593608856201173	2.280352294921875	1.151618362426758	0.07713522720336914
73	2.4	2.233725708007813	1.194115364074707	0.2869110565185547	2.21871240234375	1.372198791503906	0.2842953186035156	2.214638061523438	1.514876327514648	0.2906671905517578	2.224244995117187	1.730691284179688	0.315043212890625	2.197832275390625	1.69391796875	0.3336426544189453	2.087823852539063	1.652513702392578	0.4139794311523438	2.070608276367188	1.377268859863281	0.4363206939697266	2.008724731445312	1.166291229248047	0.3621846313476562	2.026474609375	1.095464424133301	0.3616000823974609	2.048646606445312	1.028939024925232	0.3156709289550781	2.038190795898438	1.061323524475098	0.3167649993896484	2.248758056640625	1.695894683837891	0.290033447265625	2.3413828125	1.6682548828125	0.2014153518676758	2.408632080078125	1.398189712524414	0.1610411071777344	2.36219873046875	1.188898147583008	0.07062711334228516	2.277038696289063	1.15597289276123	0.07784703445434571
74	2.433333	2.233920288085938	1.193504203796387	0.2870675659179688	2.218381225585937	1.371258819580078	0.2846220855712891	2.213854736328125	1.513703048706055	0.2911468963623047	2.221891845703125	1.729201538085938	0.3161322784423828	2.195710327148437	1.692228820800781	0.3345240020751953	2.086481323242188	1.650458892822266	0.4152910766601562	2.071525024414062	1.375800430297851	0.4399486999511719	2.0085283203125	1.167962066650391	0.3592655792236328	2.027609619140625	1.097516654968262	0.36020068359375	2.048629089355469	1.02907924079895	0.313770263671875	2.0405107421875	1.062663974761963	0.3187776184082031	2.246687622070312	1.694713684082031	0.2911305999755859	2.337670288085937	1.668276031494141	0.2008071365356445	2.412799438476562	1.400359893798828	0.1640552444458008	2.376516479492188	1.187455825805664	0.0779824562072754	2.288253051757812	1.15310164642334	0.07742966079711915
75	2.466667	2.233690185546875	1.193456596374512	0.2872560272216796	2.217934448242187	1.371396255493164	0.284812026977539	2.213168579101563	1.51399592590332	0.2912523956298828	2.22169384765625	1.729709503173828	0.3163838500976562	2.195285522460938	1.692773529052734	0.3346242065429688	2.085677368164062	1.651660369873047	0.4155343170166015	2.070649047851563	1.376633148193359	0.4389110565185547	2.008305480957031	1.167764518737793	0.3600101165771484	2.027429077148438	1.096546360015869	0.3602247009277344	2.04875439453125	1.028401200294495	0.3135016174316406	2.040470764160156	1.06255228805542	0.3178163604736328	2.2465458984375	1.695109375	0.2914932403564453	2.338742797851562	1.667195343017578	0.2029131164550781	2.4117177734375	1.399161651611328	0.1623581008911133	2.373111206054688	1.189212005615234	0.07169776916503906	2.288850463867187	1.153306991577149	0.0775064468383789
76	2.5	2.234915771484375	1.193163612365723	0.2869266052246093	2.21919580078125	1.371022964477539	0.2845546417236328	2.214411376953125	1.513559417724609	0.2909958953857422	2.223488037109375	1.729115509033203	0.3164970245361328	2.196916137695312	1.692228607177734	0.3345665588378907	2.086650756835938	1.650893249511719	0.4141096191406251	2.070061645507812	1.376037673950195	0.4382629241943359	2.008142639160156	1.166909408569336	0.360259048461914	2.027588317871094	1.096127861022949	0.3620742797851563	2.050796081542969	1.028700440406799	0.3162974853515625	2.041718566894531	1.061543544769287	0.3172259521484375	2.248313720703125	1.69451171875	0.2916583709716797	2.340501708984375	1.667277374267578	0.2030315399169922	2.415192749023437	1.399078506469726	0.166627815246582	2.379542846679688	1.187570411682129	0.07818061065673829	2.293612182617188	1.152900772094727	0.07853625869750977
77	2.533333000000001	2.234312377929688	1.193743293762207	0.2870287017822266	2.21956982421875	1.37169223022461	0.2844691619873047	2.215366821289062	1.514264221191406	0.2904714508056641	2.225880615234375	1.729526824951172	0.3177749633789063	2.19906298828125	1.692677520751953	0.3355553588867187	2.088599975585938	1.65027001953125	0.4142647705078125	2.070648559570313	1.375686752319336	0.4411206512451172	2.00756103515625	1.168311103820801	0.3587514343261718	2.027278198242188	1.096403984069824	0.3591856536865234	2.04855078125	1.028112138748169	0.3131784820556641	2.040120910644531	1.062174703598022	0.3195740661621094	2.2504765625	1.694960296630859	0.2926276550292969	2.342466552734375	1.666488616943359	0.2040287551879883	2.413564819335938	1.397805068969727	0.1644774703979492	2.371380737304688	1.188585380554199	0.07490911483764648	2.288459594726563	1.154521667480469	0.08338470077514648
78	2.566667000000001	2.232559814453125	1.193841041564941	0.2873230590820313	2.217982421875	1.371785308837891	0.2853657836914063	2.21449072265625	1.514309036254883	0.2925789337158203	2.224371459960937	1.729780670166016	0.3180650024414062	2.197734008789062	1.692978088378906	0.3362297821044922	2.086762451171875	1.652415832519531	0.4150797271728516	2.07070458984375	1.377489700317383	0.4380948181152344	2.010563354492187	1.167865615844726	0.3600862426757813	2.027429321289063	1.095553119659424	0.3600962677001953	2.050596496582031	1.028674473762512	0.3114302673339844	2.041345153808594	1.061830337524414	0.3157725524902344	2.249001708984375	1.695116485595703	0.2931323852539063	2.340535522460938	1.66720361328125	0.2038336486816406	2.411828369140625	1.398891204833984	0.1627215042114258	2.372595092773437	1.187514793395996	0.07682431030273437	2.288682983398437	1.152617736816406	0.08605266189575195
79	2.600000000000001	2.233629516601563	1.193659385681152	0.2887688140869141	2.219244140625	1.371666534423828	0.2864777374267578	2.215434326171875	1.51424430847168	0.2930799255371094	2.225743408203125	1.7297939453125	0.3182296752929688	2.199108520507813	1.693060485839844	0.3365279846191406	2.088275146484375	1.652635528564453	0.4161405639648438	2.070962768554688	1.377586059570313	0.4375954132080078	2.009565612792969	1.167054168701172	0.3626833648681641	2.023253479003906	1.098518321990967	0.3645579833984375	2.048336181640625	1.029705657958984	0.319500244140625	2.04085791015625	1.062011920928955	0.3161620788574219	2.250234619140625	1.695034759521485	0.2932709350585937	2.341334228515625	1.666353820800781	0.2039558944702148	2.411444458007812	1.397570175170898	0.1627794952392578	2.371275390625	1.186619155883789	0.07623222732543945	2.28732275390625	1.151159622192383	0.08490861129760742
80	2.633333	2.234291748046875	1.193815422058106	0.2883867034912109	2.219773071289063	1.371909805297852	0.2864186859130859	2.215429443359375	1.514547958374024	0.2927412872314453	2.226199096679688	1.730046691894531	0.3189055786132813	2.19952587890625	1.693271118164062	0.3371083679199219	2.08869482421875	1.652388122558594	0.4165729522705078	2.072222534179687	1.377160354614258	0.4388823089599609	2.010480651855469	1.166734649658203	0.3634942779541016	2.021691772460938	1.095903999328613	0.3633570098876953	2.049220092773438	1.029666732788086	0.3167122039794922	2.042341369628906	1.061369310379028	0.3169981994628907	2.250581176757812	1.695336090087891	0.2937033996582031	2.341188232421875	1.666484832763672	0.2037626113891602	2.411425048828125	1.397433547973633	0.163041748046875	2.370127807617187	1.18672762298584	0.0763111572265625	2.286473022460938	1.151493560791016	0.08617100143432618
81	2.666667	2.233832641601563	1.193931922912598	0.2885824584960938	2.218936889648438	1.371833877563477	0.2858867034912109	2.2147626953125	1.514369644165039	0.2920851593017578	2.224729614257813	1.729840423583984	0.3173070526123047	2.198222900390625	1.693072540283203	0.3356925201416016	2.088142700195313	1.652502746582031	0.4161428985595703	2.07111865234375	1.377576721191406	0.4376347961425782	2.009739013671875	1.16674324798584	0.3642100524902344	2.02488720703125	1.098116027832031	0.3673300628662109	2.047109313964844	1.028330785751343	0.3216768798828125	2.042782287597656	1.061647218704224	0.3189218444824219	2.249212890625	1.695143646240234	0.292233169555664	2.341086669921875	1.667396514892578	0.2031841583251953	2.41243994140625	1.398563537597656	0.1634125747680664	2.375032836914063	1.185986465454102	0.07790866470336914	2.290803955078125	1.150578437805176	0.08483737182617188
82	2.7	2.233307373046875	1.193633331298828	0.2892799530029297	2.218268676757813	1.371378387451172	0.2869819641113281	2.214121826171875	1.513770004272461	0.2936265258789063	2.224201293945312	1.728965393066406	0.319549560546875	2.197795166015625	1.692158660888672	0.33789111328125	2.087725952148437	1.651398651123047	0.4180992126464844	2.070899536132813	1.376582931518555	0.4384739379882813	2.009956176757813	1.165961395263672	0.3646573028564453	2.025345947265625	1.097436908721924	0.36759326171875	2.048104675292969	1.028499053001404	0.3218642425537109	2.043279113769531	1.06119157409668	0.3191204681396484	2.248552124023437	1.694392517089844	0.294280029296875	2.339162963867187	1.667195373535156	0.2041703491210937	2.411114624023438	1.399021499633789	0.1628223571777344	2.374902221679688	1.186588439941406	0.07742737197875976	2.29044580078125	1.150365814208984	0.08512057495117187
83	2.733333	2.233080932617188	1.193435531616211	0.2894089965820312	2.2186455078125	1.371201263427734	0.2872974090576172	2.214529541015625	1.513580902099609	0.2936112518310547	2.224236694335938	1.728795104980469	0.319255111694336	2.197817504882813	1.691982421875	0.3375342559814453	2.087873291015625	1.65048193359375	0.4173990478515625	2.071187133789063	1.375815979003906	0.4406111450195312	2.00937939453125	1.16622248840332	0.3642049102783203	2.022655822753906	1.096349723815918	0.3658751831054687	2.048600280761719	1.02807199382782	0.3193627624511719	2.042707397460938	1.060992952346802	0.3203162689208984	2.248716674804688	1.69422573852539	0.2941445159912109	2.33992578125	1.666733367919922	0.2049406280517578	2.409967651367188	1.398448257446289	0.1623576583862305	2.37271875	1.186655754089355	0.07644142532348633	2.288617919921875	1.151286506652832	0.08613148880004884
84	2.766667	2.233079711914063	1.193437599182129	0.2894055786132813	2.218644775390625	1.371203506469727	0.2872949676513672	2.214529052734375	1.513583282470703	0.2936096649169922	2.22423583984375	1.728797546386719	0.3192541351318359	2.197816284179687	1.691984741210938	0.3375327911376953	2.08787158203125	1.650484313964844	0.417396728515625	2.071186645507813	1.375818206787109	0.4406111450195312	2.009380981445312	1.166223205566406	0.3642075958251954	2.022657897949219	1.096352252960205	0.3658799438476563	2.04860693359375	1.028015860557556	0.3193966979980469	2.04271044921875	1.060993614196777	0.3203238372802735	2.248716186523438	1.694228179931641	0.2941439056396484	2.339927001953125	1.666736114501953	0.2049419708251953	2.409971313476563	1.398450942993164	0.162360221862793	2.372726318359375	1.186657264709473	0.07644313430786133	2.288621459960938	1.151288841247559	0.08612843704223633
85	2.800000000000001	2.231599487304687	1.193898948669434	0.2897754669189453	2.217722045898437	1.371711822509766	0.2883193206787109	2.2129775390625	1.514093078613281	0.2942782135009766	2.224055297851562	1.72913671875	0.3206306610107422	2.197366821289062	1.692426177978516	0.3387410583496094	2.087573486328125	1.651307037353515	0.4188063659667969	2.071035278320313	1.376450149536133	0.4398228454589844	2.008524719238281	1.167126136779785	0.3631791687011718	2.019490173339844	1.097283699035644	0.3632627410888672	2.046091186523438	1.018870499610901	0.3224389343261719	2.034334167480469	1.062233428955078	0.3179051666259766	2.248346557617188	1.694507293701172	0.2954562377929688	2.338466674804687	1.667473052978516	0.205332893371582	2.408921142578125	1.399212417602539	0.1637450637817383	2.372581665039062	1.187400405883789	0.07776602172851563	2.288406494140625	1.152105369567871	0.0862366943359375
86	2.833333000000001	2.231691650390625	1.193815780639648	0.2897330169677734	2.217577758789063	1.37151789855957	0.2877535858154297	2.212606201171875	1.513840225219726	0.2933653259277343	2.223212768554688	1.728776977539062	0.3200099945068359	2.196474609375	1.692026153564453	0.3378924255371094	2.086738159179688	1.650967803955078	0.4177388305664063	2.070560913085937	1.37625617980957	0.4388368225097656	2.007506408691406	1.167569862365723	0.3615238037109375	2.018754577636719	1.097533050537109	0.3621159973144531	2.046802490234375	1.019820575714111	0.3212280578613281	2.035121398925781	1.062883125305176	0.31604931640625	2.247697998046875	1.694223358154297	0.2949736328125	2.338881713867187	1.667370056152344	0.2058904800415039	2.413217529296875	1.400523025512695	0.1654107360839844	2.375833129882812	1.18928645324707	0.07773266601562501	2.29145361328125	1.154746398925781	0.08604645919799805
87	2.866667000000001	2.231147705078125	1.195031181335449	0.2909213104248047	2.218029907226563	1.372898712158203	0.2895118865966797	2.213663330078125	1.51530158996582	0.2952445220947266	2.22580322265625	1.730220367431641	0.3221239471435547	2.1991298828125	1.693530700683594	0.3404037170410156	2.089151123046875	1.651754180908203	0.4198061981201172	2.0717373046875	1.376929092407227	0.4399562225341797	2.010525207519531	1.165446586608887	0.3698090209960938	2.021277099609375	1.083446235656738	0.3360866088867187	2.04519384765625	1.002875037193298	0.2991835021972656	2.028933776855469	1.055403032302856	0.3212960815429687	2.249743896484375	1.695602508544922	0.2965948333740235	2.338021850585938	1.667687072753906	0.2046467590332031	2.409214965820313	1.40022868347168	0.1618460845947265	2.368078002929687	1.190050079345703	0.07504474258422851	2.286643676757812	1.153621887207031	0.08657407760620117
88	2.9	2.231405883789062	1.194998542785644	0.2913993988037109	2.21824462890625	1.372852722167969	0.2899820709228516	2.213836547851562	1.515246887207031	0.2956823120117187	2.226012451171875	1.730168579101563	0.3224459686279297	2.1993740234375	1.693485687255859	0.3407961578369141	2.089530883789062	1.651741882324219	0.4204471740722656	2.072034423828125	1.37693879699707	0.4405425872802734	2.010402954101562	1.165727630615234	0.3697786102294922	2.020539001464844	1.083816635131836	0.3342478790283203	2.043165222167969	1.005010743141174	0.2959394836425782	2.029955322265625	1.056967338562012	0.3192146759033203	2.24990966796875	1.695544006347656	0.2968825073242187	2.338016357421875	1.667603240966797	0.2047404937744141	2.409184814453125	1.400172653198242	0.1618793182373047	2.367839599609375	1.189996971130371	0.07527103042602538	2.286194702148438	1.153539512634277	0.08645871353149415
89	2.933333	2.232080810546875	1.195799781799316	0.2911719665527344	2.21954541015625	1.373772903442383	0.2897546844482422	2.215568359375	1.516236175537109	0.2954976959228516	2.226906127929688	1.731320373535156	0.3222139587402344	2.200110717773438	1.694583892822266	0.3402681579589844	2.089640258789062	1.652021087646484	0.4187254333496094	2.072519653320312	1.37721305847168	0.4395937194824219	2.010831298828125	1.166278099060059	0.3679317626953125	2.020889404296875	1.084304039001465	0.3323893737792969	2.043012451171875	1.004731110572815	0.2942104034423828	2.027581665039063	1.057999645233154	0.3178939971923828	2.251217651367187	1.696700500488281	0.2969790649414062	2.341173461914063	1.668338775634766	0.2065480194091797	2.413701049804688	1.401189453125	0.1643368301391602	2.373916381835937	1.191308097839356	0.07609922790527343	2.29259765625	1.155719566345215	0.0841145248413086
90	2.966667	2.23155322265625	1.195699531555176	0.2909711456298828	2.218771484375	1.373653900146484	0.2896817779541015	2.214619384765625	1.516106658935547	0.2955165557861328	2.22665478515625	1.731097503662109	0.322586196899414	2.199940185546875	1.694375946044922	0.340798599243164	2.089972900390625	1.652086578369141	0.4201109619140625	2.072446411132812	1.377165161132812	0.4397835083007813	2.010545227050781	1.165871559143066	0.3691166229248047	2.019665588378906	1.084285057067871	0.3328543853759766	2.042410888671875	1.005534953117371	0.2951661529541015	2.026974609375	1.057678001403809	0.3183306427001953	2.2506689453125	1.696487243652344	0.2970646057128906	2.339319458007813	1.668146362304687	0.2054452285766601	2.409871337890625	1.400513259887695	0.1617967300415039	2.369597290039063	1.190633491516113	0.07401560592651367	2.287912109375	1.153970649719238	0.08450400543212891
91	3	2.231552734375	1.19570011138916	0.2909706573486328	2.21877099609375	1.373654479980469	0.2896819000244141	2.214618896484375	1.516107177734375	0.2955169219970704	2.226654174804687	1.731098022460937	0.3225868072509765	2.199939575195312	1.694376403808594	0.3407989654541015	2.089972045898437	1.652086944580078	0.42011083984375	2.072446044921875	1.377165573120117	0.4397837524414062	2.010545715332031	1.165871421813965	0.3691183319091797	2.019666198730468	1.084284725189209	0.332859146118164	2.042415649414063	1.005528079032898	0.2951757965087891	2.026972045898438	1.057675283432007	0.3183365020751953	2.25066845703125	1.696487762451172	0.2970653381347657	2.3393193359375	1.66814697265625	0.2054465713500976	2.409871337890625	1.40051399230957	0.1617974624633789	2.369597778320313	1.190634414672852	0.07401560592651367	2.287912719726562	1.153971138000488	0.0845033950805664
92	3.033333000000001	2.231126098632813	1.195380783081055	0.2908412017822266	2.21833251953125	1.373255340576172	0.2895145721435547	2.214170532226563	1.515646423339844	0.2953034973144532	2.226218627929688	1.730556365966797	0.32226318359375	2.199548583984375	1.693853729248047	0.3405264129638672	2.089757202148437	1.651591705322266	0.4200063171386719	2.072301391601562	1.376790481567383	0.4397711334228516	2.010309875488281	1.165601097106933	0.369233901977539	2.019258850097656	1.08412361907959	0.3329040832519531	2.041921264648437	1.00540198802948	0.2951385192871094	2.026418212890625	1.057603902816772	0.3183396453857422	2.25018603515625	1.695954925537109	0.2967242736816406	2.338569091796875	1.667569244384766	0.2049462051391601	2.408666748046875	1.399916931152344	0.161226432800293	2.367798583984375	1.190122306823731	0.07358221054077149	2.286200561523438	1.15363272857666	0.08421012496948242
93	3.066667000000001	2.23111083984375	1.195239707946777	0.290992935180664	2.218284423828125	1.373119140625	0.2896398162841797	2.214109741210938	1.515516510009766	0.2953918762207031	2.226217651367188	1.730446502685547	0.3222674560546875	2.199581665039062	1.69374658203125	0.3406050262451172	2.089895751953125	1.651497711181641	0.4202923278808594	2.072384521484375	1.376685165405273	0.4399300689697265	2.01013623046875	1.165625274658203	0.3690893707275391	2.019225158691406	1.08419380569458	0.3320428771972656	2.040799926757813	1.007640866279602	0.2926242370605469	2.028640197753906	1.059219484329224	0.3174098358154297	2.250135131835937	1.695836364746094	0.2966799621582031	2.338353271484375	1.667417816162109	0.2047014541625977	2.40840283203125	1.399729446411133	0.161075798034668	2.36737744140625	1.189828536987305	0.07372527694702148	2.28600439453125	1.153390502929688	0.08474247360229492
94	3.100000000000001	2.231358642578125	1.195665214538574	0.2919201965332031	2.218656127929687	1.373565444946289	0.2905796508789062	2.214129272460938	1.515974578857422	0.2958063812255859	2.226633422851562	1.730837280273438	0.3231978912353516	2.199942504882813	1.694144592285156	0.3414678497314453	2.090037475585937	1.651210540771484	0.4202735595703125	2.072742065429687	1.376376770019531	0.4404873199462891	2.010219970703125	1.166074974060058	0.3671728820800781	2.019788818359375	1.084530933380127	0.3331820526123047	2.036920349121094	1.008165258407593	0.2950580139160156	2.026503845214844	1.058264183044434	0.3146192474365234	2.250475952148437	1.696235809326172	0.2975058746337891	2.338172119140625	1.667360046386719	0.2050249252319336	2.4086064453125	1.399801712036133	0.1608850402832031	2.366709716796875	1.190426025390625	0.07316513061523437	2.285146362304688	1.154075958251953	0.08407147216796876
95	3.133333	2.23010693359375	1.195610984802246	0.2914539489746094	2.217067016601562	1.373691909790039	0.2902547912597656	2.212111450195312	1.516252258300781	0.2954284820556641	2.22427197265625	1.731452911376953	0.3223052215576172	2.1976640625	1.694710205078125	0.3407453918457031	2.088068603515625	1.651164306640625	0.4199975891113281	2.071669311523437	1.375941650390625	0.4394268035888672	2.009526977539062	1.165392776489258	0.3657996520996094	2.018960693359375	1.084327373504639	0.3296904144287109	2.037015869140625	1.009515843391418	0.2904223022460938	2.027762329101563	1.060838130950928	0.3125792388916016	2.248151000976563	1.696796173095703	0.2966129150390625	2.335435302734375	1.667119873046875	0.2037954254150391	2.407205688476562	1.399417404174805	0.1603156127929687	2.366083618164062	1.18984130859375	0.07293788146972656	2.28600341796875	1.153443077087402	0.08543507385253907
96	3.166667	2.230361694335937	1.195753273010254	0.29194580078125	2.217507934570313	1.373881820678711	0.2908161468505859	2.212314086914063	1.516470123291016	0.2957664337158203	2.224923583984375	1.731735626220703	0.3220841064453125	2.198090942382812	1.695120269775391	0.3404579162597656	2.088309204101563	1.651665863037109	0.4194330139160156	2.071944946289062	1.376412445068359	0.4391490936279297	2.010098388671875	1.165827178955078	0.3652820281982422	2.018888000488281	1.085201789855957	0.3287310333251953	2.036303344726563	1.013178968429565	0.2887840881347656	2.028107116699219	1.060754369735718	0.3126488342285156	2.248867431640625	1.696930633544922	0.2966521759033203	2.336152954101562	1.666153503417969	0.2042969970703125	2.410506103515625	1.399187927246094	0.162193603515625	2.367978759765625	1.189677864074707	0.07441456604003907	2.287706176757812	1.154269081115723	0.08498054504394531
97	3.2	2.231094970703125	1.196304862976074	0.2921036376953125	2.217898681640625	1.374120620727539	0.2904573669433594	2.212918701171875	1.516482925415039	0.295569091796875	2.2233544921875	1.731679840087891	0.3205103149414062	2.196902954101563	1.695002075195313	0.3390093994140625	2.08788037109375	1.651493743896484	0.4185540313720703	2.071057495117187	1.3767734375	0.4378234405517578	2.008603820800781	1.167195907592773	0.3629493255615235	2.017312255859375	1.086556938171387	0.3305086822509766	2.043682189941406	1.010501012802124	0.2895610504150391	2.025996215820313	1.060587862014771	0.3091117858886718	2.247631713867188	1.696982391357422	0.2954077758789063	2.33590576171875	1.667674560546875	0.2040427017211914	2.411782470703125	1.401863739013672	0.1627978057861328	2.371586669921875	1.191444396972656	0.07648644256591797	2.290431274414062	1.15598876953125	0.08305884170532227
98	3.233333	2.230985229492187	1.196326103210449	0.2915523834228516	2.218460693359375	1.37421435546875	0.2898756866455078	2.213713500976563	1.516614868164063	0.2946056365966797	2.22519189453125	1.731698547363281	0.3202133636474609	2.198545654296875	1.695071990966797	0.3386474151611328	2.088855346679687	1.652779510498047	0.4181678924560547	2.072068603515625	1.378037796020508	0.4396221008300781	2.010111450195312	1.167654792785644	0.3660973052978516	2.013928649902343	1.087462951660156	0.3289004364013672	2.042641357421875	1.013213975906372	0.2876255340576172	2.025568481445313	1.062252843856812	0.3155135192871094	2.249320922851562	1.69697705078125	0.2949567108154297	2.338822021484375	1.668517395019531	0.2040989608764648	2.40928662109375	1.400709259033203	0.1616474914550781	2.3682294921875	1.191167236328125	0.07418751907348634	2.288174438476562	1.155519439697266	0.08539594268798828
99	3.266667	2.230909545898437	1.196568542480469	0.2910553131103515	2.21832470703125	1.374533782958984	0.2893488922119141	2.214002319335937	1.516975326538086	0.2946543121337891	2.224094360351563	1.732507080078125	0.3177082214355469	2.19771484375	1.695936798095703	0.3366264038085938	2.088526489257813	1.653499938964844	0.4169159240722656	2.072683959960937	1.37870295715332	0.4401234436035156	2.010960571289063	1.168098403930664	0.3665610198974609	2.01477001953125	1.088191368103027	0.3265942687988281	2.042349243164063	1.010096954345703	0.2890952758789063	2.026161193847656	1.062872854232788	0.3124343109130859	2.248420288085938	1.697608825683594	0.292812240600586	2.337473754882812	1.668020446777344	0.2018902130126953	2.411892578125	1.401554244995117	0.159582763671875	2.369970092773437	1.191701393127441	0.07189669418334961	2.289303344726562	1.155635063171387	0.08394264984130859
100	3.300000000000001	2.229316162109375	1.196575569152832	0.2909688720703125	2.217023559570312	1.374583633422852	0.2892144927978516	2.212135375976563	1.517076187133789	0.2935704803466797	2.222666748046875	1.732442199707031	0.3184025726318359	2.196210815429688	1.695740264892578	0.3370284576416016	2.087455810546875	1.653127349853516	0.417813491821289	2.07222314453125	1.378213363647461	0.4403948516845703	2.010619567871093	1.167987144470215	0.3653882751464844	2.015429504394531	1.088911228179932	0.3226724548339843	2.044325927734375	1.006601961135864	0.2891547088623047	2.022084777832031	1.061862579345703	0.3112353973388672	2.246923461914062	1.697714538574219	0.2932095642089844	2.33639404296875	1.669343444824219	0.2022210540771484	2.407220703125	1.401479248046875	0.1591904907226562	2.367287475585937	1.190988250732422	0.07300276947021485	2.286965209960937	1.155017303466797	0.08113630676269531
101	3.333333	2.2302783203125	1.196832305908203	0.2915834197998047	2.217948486328125	1.374907974243164	0.2896921691894531	2.21290478515625	1.517460113525391	0.2938167266845703	2.222971801757812	1.733130340576172	0.3166777801513672	2.196629516601563	1.696518951416015	0.3356698913574219	2.087804443359375	1.653395538330078	0.4159101715087891	2.071396362304688	1.378558731079102	0.4396104888916016	2.009719116210937	1.168650497436523	0.3634386749267579	2.014968505859375	1.089111171722412	0.3243528289794922	2.043591186523438	1.007712646484375	0.2890347747802734	2.021961059570312	1.064091545104981	0.3118078765869141	2.247270874023438	1.698229187011719	0.2917707214355468	2.335934936523437	1.668490142822266	0.2003557891845703	2.408507080078125	1.400767639160156	0.1592054901123047	2.36619189453125	1.190215698242187	0.073972900390625	2.284146606445312	1.155112541198731	0.08131594848632813
102	3.366667	2.231663208007812	1.196818748474121	0.2914414825439453	2.219494018554688	1.374994506835938	0.2898009643554688	2.214129638671875	1.517609985351562	0.293605712890625	2.223964721679688	1.733501556396484	0.3156778717041016	2.197556396484375	1.696922424316406	0.3347205657958985	2.087546630859375	1.654473114013672	0.4140575256347656	2.071315063476562	1.3794453125	0.4368104095458984	2.011685302734375	1.168606391906738	0.3615792388916016	2.016469787597656	1.088675827026367	0.3257205200195312	2.048987060546875	1.004308191299438	0.2954686737060547	2.024827087402344	1.061367738723755	0.3073210144042968	2.248400756835937	1.698502685546875	0.2909875640869141	2.336904663085938	1.668586669921875	0.1996928558349609	2.409850708007812	1.401037063598633	0.1577347106933594	2.367329345703125	1.190606979370117	0.07259390258789063	2.286254760742187	1.154976806640625	0.08169728660583496
103	3.4	2.233094604492187	1.196445404052734	0.2931435852050781	2.220810791015625	1.374724304199219	0.2912102508544922	2.21484130859375	1.517424102783203	0.2941178894042969	2.2232529296875	1.733740966796875	0.3136879425048828	2.197203491210938	1.697168151855469	0.3333545379638672	2.088640747070312	1.654021362304687	0.4147332153320312	2.072966796875	1.378902221679688	0.4397315979003906	2.012095031738281	1.168399238586426	0.3633855590820313	2.015300415039063	1.089504379272461	0.3247475891113282	2.045289184570313	1.005215776443481	0.2952076721191407	2.024084777832031	1.061954067230225	0.2995148162841796	2.247815063476563	1.698623626708984	0.2891968078613281	2.337622192382812	1.668985046386719	0.1984991226196289	2.408716186523438	1.399944900512695	0.1566932373046875	2.369608276367187	1.187177062988281	0.07388721084594727	2.285432373046875	1.151032676696777	0.08038950157165528
104	3.433333000000001	2.233703125	1.195290138244629	0.2948249664306641	2.221213500976563	1.373663955688476	0.2917369689941406	2.21435498046875	1.516447143554688	0.2928699340820312	2.2212021484375	1.733063323974609	0.3117763214111328	2.195468872070312	1.696347595214844	0.3316163482666016	2.0877431640625	1.652623352050781	0.4139065246582031	2.072011596679688	1.377476898193359	0.4402781066894531	2.011348327636719	1.169040176391602	0.3573849639892578	2.012622741699219	1.090585369110107	0.3188576049804688	2.04932666015625	1.01340246963501	0.2785099945068359	2.024074462890625	1.066054977416992	0.3082481689453125	2.24597119140625	1.698004058837891	0.287328353881836	2.33480615234375	1.668891571044922	0.1955481643676758	2.4071455078125	1.399985290527344	0.1554298934936524	2.368145385742188	1.187554924011231	0.07237617111206054	2.285162841796875	1.151030090332031	0.0810960292816162
105	3.466667000000001	2.23551416015625	1.193214637756348	0.2980117492675781	2.223949340820313	1.371301834106445	0.2942656860351562	2.217705078125	1.513841049194336	0.2948733673095703	2.220257080078125	1.730436187744141	0.3104002685546875	2.1951884765625	1.693598907470703	0.3307408905029297	2.087670043945312	1.649735382080078	0.4132001190185547	2.070080932617188	1.375223510742187	0.4404179992675781	2.011589050292969	1.167131500244141	0.3561273956298828	2.01284814453125	1.090705272674561	0.3135804901123047	2.053889526367187	1.021064636230469	0.2743036956787109	2.037244262695312	1.070441698074341	0.2962276611328125	2.245778564453125	1.695559326171875	0.2865746154785156	2.334392578125	1.668672607421875	0.1939769744873047	2.395249877929688	1.397319427490234	0.1493260269165039	2.360820678710938	1.183110900878906	0.07259802627563476	2.2749443359375	1.14352123260498	0.07927330780029296
106	3.5	2.239630859375	1.190451652526856	0.2987770233154297	2.226516479492187	1.368114074707031	0.2942387237548828	2.21849365234375	1.510342910766602	0.2933052978515625	2.220922729492187	1.726716033935547	0.30713671875	2.196190551757812	1.690064758300781	0.3280278472900391	2.088992797851563	1.646524230957031	0.4109115447998047	2.072570556640625	1.372197418212891	0.4358597412109375	2.023391296386719	1.159707092285156	0.358152587890625	2.023041381835937	1.083210350036621	0.3163738250732422	2.066763671875	1.018844146728516	0.2764531707763672	2.025209228515625	1.071198589324951	0.2970463409423828	2.246166870117188	1.691741088867188	0.2833034515380859	2.333028686523437	1.663896514892578	0.1896855087280274	2.3889443359375	1.391808242797852	0.1452844772338867	2.353417358398437	1.177412902832031	0.07076453399658203	2.26776220703125	1.13807218170166	0.07778368377685546
107	3.533333000000001	2.243582641601563	1.189403526306152	0.304343978881836	2.228930297851562	1.36688948059082	0.2972794952392578	2.2181220703125	1.508883941650391	0.2926766510009766	2.221350219726562	1.725396606445313	0.3061105499267578	2.196479736328125	1.688840209960937	0.3270850524902343	2.089791381835937	1.645018310546875	0.4101118774414063	2.069558959960937	1.370666610717773	0.4333651733398438	2.018587951660156	1.164406517028809	0.3421884765625	2.023633178710938	1.087645565032959	0.3041617584228515	2.077257507324219	1.024131242752075	0.2677088928222656	2.034062377929688	1.073451362609863	0.2878499450683594	2.246468505859375	1.690279174804687	0.2823255310058594	2.33328857421875	1.663436676025391	0.1881891632080078	2.394984619140625	1.391792999267578	0.1482156448364258	2.359909423828125	1.176843544006348	0.0748103790283203	2.271534912109375	1.138395301818848	0.07491802406311035
108	3.566667000000001	2.243683471679687	1.188220115661621	0.3059412994384766	2.228965576171875	1.365712295532227	0.2989456481933593	2.21789501953125	1.507687622070313	0.2942035217285156	2.220982299804688	1.724278137207031	0.3066715240478516	2.196355590820312	1.687772125244141	0.3280694427490234	2.09031201171875	1.644567504882813	0.4125211944580078	2.070009521484375	1.370328948974609	0.4367312316894532	2.016846740722656	1.166106658935547	0.3428647613525391	2.024284912109375	1.089243637084961	0.3023092346191406	2.081296325683594	1.051588905334473	0.2470005035400391	2.040752746582031	1.078511753082275	0.2817208404541016	2.2459208984375	1.689094024658203	0.2827709350585937	2.332029418945313	1.662168060302734	0.1878676376342773	2.3948505859375	1.390602111816406	0.1490758666992187	2.359898681640625	1.174761123657226	0.077553897857666	2.270928344726562	1.136615898132324	0.07647983741760253
109	3.6	2.250050415039063	1.184096504211426	0.3068993682861328	2.2331123046875	1.361185791015625	0.2979520721435547	2.218852172851562	1.502663391113281	0.2901275177001953	2.221620849609375	1.719341796875	0.2993994750976562	2.196866333007812	1.683113952636719	0.3210369415283203	2.089942749023438	1.642979919433594	0.4047807922363281	2.066743896484375	1.369449783325195	0.4277484436035156	2.014866882324219	1.170969039916992	0.323853530883789	2.028860717773437	1.108937080383301	0.323793228149414	2.078631652832031	1.068870769500732	0.2730318298339844	2.048169372558593	1.085660789489746	0.2580606918334961	2.246772827148438	1.683875732421875	0.276326400756836	2.334661010742187	1.656763854980469	0.183689193725586	2.401460083007812	1.385463134765625	0.1507341766357422	2.360979248046875	1.174193344116211	0.07502936935424805	2.276435913085938	1.135146461486817	0.07639151000976563
110	3.633333	2.25720556640625	1.180144897460937	0.3058619079589844	2.24089599609375	1.357700042724609	0.2955943756103516	2.226114013671875	1.499368011474609	0.2855701141357422	2.2243330078125	1.716718170166016	0.2937767181396485	2.199735961914063	1.680017364501953	0.3150901641845703	2.0907470703125	1.636054229736328	0.3949766387939453	2.072842529296875	1.361549270629883	0.4167140502929687	2.024406066894531	1.171724761962891	0.2923249206542969	2.05949951171875	1.118085956573486	0.2979295043945313	2.106498901367187	1.088010364532471	0.2407571792602539	2.089586303710938	1.092178874969482	0.2375044784545898	2.250798095703125	1.681540466308594	0.2714149932861328	2.341814208984375	1.654512237548828	0.1811909637451172	2.408228881835937	1.382008758544922	0.151405403137207	2.369695068359375	1.168461929321289	0.0764734878540039	2.281201171875	1.130304786682129	0.07532347488403321
111	3.666667	2.259407592773438	1.179753303527832	0.3098556365966797	2.242908325195312	1.356767700195312	0.298981201171875	2.227050903320313	1.497817916870117	0.2874637145996094	2.224458740234375	1.714606872558594	0.2925374603271484	2.19999609375	1.678194610595703	0.3142244262695312	2.090826049804687	1.636533752441406	0.3942896881103516	2.072944580078125	1.362979202270508	0.4165682830810547	2.023003173828125	1.178042678833008	0.2871321868896484	2.062544311523437	1.123211151123047	0.288794319152832	2.112645385742188	1.092828025817871	0.2283630523681641	2.093984741210938	1.100969383239746	0.2351354522705078	2.2510478515625	1.679355285644531	0.2708369903564453	2.34083935546875	1.651315643310547	0.1800848083496094	2.405575805664062	1.379307998657227	0.1491566314697266	2.366285400390625	1.164485198974609	0.07901760101318359	2.278085693359375	1.126304958343506	0.07768991088867187
112	3.700000000000001	2.272528564453125	1.173652870178223	0.3075755462646484	2.252540161132813	1.349764205932617	0.2933486480712891	2.2336083984375	1.489958389282227	0.2789107360839844	2.230446044921875	1.706774627685547	0.2809175415039062	2.206481201171875	1.670632751464844	0.3034718170166015	2.100255126953125	1.633183807373047	0.3886881408691406	2.0761533203125	1.360250900268555	0.4038361511230468	2.026709594726563	1.179586982727051	0.2690448913574219	2.073132568359375	1.126165962219238	0.259148193359375	2.120337890625	1.105861095428467	0.1920418395996094	2.1008984375	1.10796484375	0.226745964050293	2.256750244140625	1.671270690917969	0.2593406066894531	2.34737353515625	1.645981414794922	0.1691079788208008	2.404516479492187	1.372261672973633	0.1388612365722656	2.361827392578125	1.154143241882324	0.079041015625	2.272455078125	1.11781330871582	0.07789035987854004
113	3.733333	2.292005004882812	1.164630523681641	0.3015350036621094	2.272829345703125	1.341386688232422	0.2890646057128906	2.252280151367187	1.481544998168945	0.2735854187011719	2.244447631835937	1.698575622558594	0.2735664520263672	2.221013793945312	1.662092681884766	0.2962637786865234	2.113042724609375	1.623970489501953	0.3795447387695312	2.077254150390625	1.351480606079102	0.3904556274414063	2.040005554199219	1.173137916564941	0.2473931427001953	2.074705200195313	1.123386775970459	0.2396914596557617	2.137592651367187	1.105292110443115	0.1817196731567383	2.116749633789063	1.103742938995361	0.2387923583984375	2.271750244140625	1.663386077880859	0.2525302734375	2.360583251953125	1.635268524169922	0.161622802734375	2.408017822265625	1.360015930175781	0.1254307365417481	2.35045654296875	1.144620086669922	0.06466543197631835	2.2656240234375	1.114585620880127	0.0851855525970459
114	3.766667	2.292357421875	1.163725448608398	0.3008123168945313	2.273347900390625	1.340416687011719	0.2883978881835937	2.252980712890625	1.480528732299805	0.2729124145507812	2.244997314453125	1.69745703125	0.2729665985107422	2.221636474609375	1.660966522216797	0.2956935577392578	2.114346923828125	1.621726989746094	0.3795239105224609	2.0799599609375	1.348732696533203	0.3855392150878906	2.042820739746094	1.176130218505859	0.2363090972900391	2.072424926757813	1.125605728149414	0.2246975631713867	2.139984741210937	1.111649971008301	0.1614465942382813	2.112980712890625	1.107307552337646	0.2189743423461914	2.272279296875	1.66230908203125	0.2518737030029297	2.360410888671875	1.634014587402344	0.160266471862793	2.405916137695312	1.358442153930664	0.1251951370239258	2.346148803710937	1.143794647216797	0.06524514007568359	2.261720092773437	1.116604454040527	0.08874017715454102
115	3.800000000000001	2.304854736328125	1.161558448791504	0.290320053100586	2.285628662109375	1.338173065185547	0.276459701538086	2.265612060546875	1.478345001220703	0.2603585510253906	2.2584501953125	1.695450469970703	0.2609269409179688	2.235185180664063	1.658935241699219	0.2837489013671875	2.128617553710938	1.619544311523438	0.3674081420898437	2.095614868164063	1.346152801513672	0.3732748413085937	2.055317260742187	1.184415435791016	0.2130685348510742	2.07925341796875	1.128716796875	0.2009139251708985	2.155556518554687	1.122070137023926	0.1365856971740723	2.11397021484375	1.11484521484375	0.2050540924072266	2.285378173828125	1.660262847900391	0.2395552825927734	2.371115478515625	1.632414428710938	0.1458716583251953	2.41585888671875	1.356158264160156	0.1138355903625488	2.350165649414063	1.142440223693848	0.05561083984375	2.263102294921875	1.118647357940674	0.08129344749450684
116	3.833333	2.320871948242187	1.159335624694824	0.2798958892822265	2.299396484375	1.33672688293457	0.2687055969238281	2.277816284179687	1.477571487426758	0.2551482086181641	2.270523803710938	1.695219268798828	0.2562874145507812	2.248004272460937	1.658573791503906	0.279946548461914	2.146942993164062	1.624307281494141	0.3738236389160156	2.099466430664062	1.352149444580078	0.3574390869140625	2.077377075195312	1.191514701843262	0.1933827438354492	2.107408569335937	1.133241355895996	0.1805224075317383	2.162165405273437	1.118646537780762	0.1193360023498535	2.146351684570313	1.122364166259766	0.187274040222168	2.2968125	1.659985565185547	0.2338506698608399	2.3800673828125	1.633019409179687	0.1378062591552734	2.420192138671875	1.355674545288086	0.1019636993408203	2.347869873046875	1.141318702697754	0.05134347534179688	2.26253857421875	1.120473945617676	0.08489724159240723
117	3.866667	2.32718408203125	1.158701515197754	0.2710289001464844	2.307374877929687	1.336113616943359	0.2617291412353516	2.285988647460938	1.476809417724609	0.2488990707397461	2.276787719726562	1.693991424560547	0.2504348907470703	2.255124755859375	1.657207092285156	0.2745194549560547	2.156420776367187	1.621692504882812	0.3702841033935547	2.110674194335938	1.349684173583984	0.352080062866211	2.092249389648438	1.194494567871094	0.1827563095092773	2.127123291015625	1.137874114990234	0.1653979835510254	2.166418334960937	1.119545227050781	0.1016484527587891	2.160299560546875	1.127571792602539	0.1821469039916992	2.30288330078125	1.659061279296875	0.2274112777709961	2.385065307617188	1.633136749267578	0.1295842361450195	2.41784326171875	1.355806076049805	0.08895963668823242	2.339013061523437	1.143021903991699	0.0413681583404541	2.255250122070312	1.122778099060059	0.08028195762634277
118	3.9	2.33649462890625	1.157484046936035	0.2663890228271485	2.316234252929688	1.334884368896484	0.2565743713378906	2.293451049804688	1.475257995605469	0.2421066665649414	2.283625610351562	1.692479309082031	0.2435837020874023	2.262221435546875	1.655715606689453	0.2678833160400391	2.164062866210938	1.622145568847656	0.3658559875488281	2.119299926757813	1.349428573608399	0.3535721740722656	2.104383911132813	1.203435668945313	0.1753656768798828	2.139447021484375	1.159034973144531	0.1467383651733398	2.165394409179688	1.132545593261719	0.08675688552856445	2.1359765625	1.14942749786377	0.1552393493652344	2.309680419921875	1.657519989013672	0.2203577117919922	2.39072119140625	1.631891662597656	0.1217255401611328	2.420365478515625	1.355209716796875	0.0751942596435547	2.3316357421875	1.145411605834961	0.03362996673583984	2.25182958984375	1.124652206420898	0.07733294296264648
119	3.933333000000001	2.341250244140625	1.157395141601563	0.2638840789794922	2.322326416015625	1.334979339599609	0.2536083755493164	2.298451293945313	1.474958587646484	0.2368266830444336	2.290008911132812	1.692268005371094	0.239537483215332	2.268796875	1.655515960693359	0.2640748291015625	2.173164672851563	1.622294372558594	0.3649616088867187	2.130723510742188	1.349337768554688	0.3471090393066406	2.114513549804688	1.20663688659668	0.1651397247314453	2.1496103515625	1.167014335632324	0.1323577461242676	2.167005859375	1.116955627441406	0.07947282028198242	2.130740600585938	1.15772876739502	0.1533412609100342	2.315444458007812	1.657250549316406	0.2156424179077148	2.396209838867188	1.632709503173828	0.1159333801269531	2.41894970703125	1.355601959228516	0.06698807525634766	2.324346069335938	1.146071624755859	0.03466296195983887	2.245128051757812	1.126507892608643	0.07592637634277344
120	3.966667000000001	2.347162231445313	1.157011238098145	0.2625997924804688	2.329240234375	1.334535598754883	0.2518564910888672	2.30634375	1.474559265136719	0.235088981628418	2.29285205078125	1.691208129882813	0.2354677581787109	2.27278955078125	1.654362884521484	0.2606344757080078	2.177376342773437	1.621295837402344	0.3617834320068359	2.136706298828125	1.348185775756836	0.3488288116455078	2.118708129882813	1.211221305847168	0.1629027481079102	2.157013793945313	1.173581565856934	0.129369384765625	2.163601196289062	1.110040866851807	0.07998376083374023	2.137219360351563	1.161994972229004	0.1516132335662842	2.318818969726562	1.656553253173828	0.2116976318359375	2.396750610351563	1.633515502929688	0.1098787612915039	2.4191240234375	1.356776840209961	0.06022235298156739	2.322923583984375	1.147364784240723	0.03387289047241211	2.244638793945312	1.12989924621582	0.07329457473754883
121	4	2.350703247070313	1.156831733703613	0.2569802703857422	2.3339892578125	1.334580673217773	0.24533837890625	2.312312377929687	1.474940994262695	0.2284376449584961	2.297044189453125	1.691787506103516	0.2272404098510742	2.277845825195312	1.654908233642578	0.2532582702636719	2.185281982421875	1.620311645507813	0.3568880310058594	2.14575146484375	1.346579879760742	0.3451868286132813	2.139746948242188	1.210681838989258	0.1585174331665039	2.18842431640625	1.180107215881348	0.1233027992248535	2.1848486328125	1.102432197570801	0.08037255668640136	2.160383544921875	1.162734184265137	0.1496844711303711	2.322773803710938	1.657123748779297	0.2031063537597656	2.3986279296875	1.635082794189453	0.09866180419921874	2.420791381835937	1.358283126831055	0.04753486251831054	2.319099609375	1.149348884582519	0.03094215965270996	2.239017456054688	1.133081569671631	0.07630527496337891
122	4.033333000000001	2.3589873046875	1.153438056945801	0.2563635101318359	2.343257934570313	1.332020401000977	0.2445067138671875	2.321797241210938	1.47303645324707	0.2276642913818359	2.305572631835938	1.690936889648438	0.2254685974121094	2.287185180664062	1.653944427490234	0.2524102172851562	2.19572900390625	1.619164642333984	0.357812484741211	2.155314575195312	1.344414245605469	0.3439706268310547	2.147804565429688	1.219547790527344	0.1470698013305664	2.18688720703125	1.184184806823731	0.1095619144439697	2.183956787109375	1.103899909973145	0.06783896255493164	2.2011904296875	1.172652824401855	0.1104433908462524	2.330858276367187	1.656052032470703	0.2007021560668945	2.403388671875	1.631059356689453	0.09350383377075196	2.416310791015625	1.351828277587891	0.04603265762329102	2.30538232421875	1.147499526977539	0.03680373764038086	2.231369506835938	1.128653762817383	0.09720321273803711
123	4.066667000000001	2.35789208984375	1.15297664642334	0.253891128540039	2.340872680664063	1.331256362915039	0.2421691284179688	2.319298217773437	1.4721826171875	0.225972053527832	2.304528686523438	1.689981536865234	0.2239851226806641	2.285607666015625	1.653092590332031	0.2506101837158203	2.19381591796875	1.619389495849609	0.3558215942382812	2.156436157226563	1.344699020385742	0.3397870483398437	2.155237060546875	1.221655601501465	0.1416798782348633	2.193816772460938	1.188037956237793	0.1043933753967285	2.182441284179688	1.104048072814941	0.06885125160217286	2.202835571289063	1.177253028869629	0.1107857332229614	2.32984912109375	1.655014587402344	0.1994823760986328	2.404269775390625	1.631568542480469	0.0935477294921875	2.416906494140625	1.353022598266602	0.04388071250915528	2.303192504882813	1.150007247924805	0.03142321395874023	2.225867065429687	1.127069557189941	0.08888393783569336
124	4.1	2.360584228515625	1.153191802978516	0.2537993927001953	2.34337255859375	1.331917037963867	0.241459587097168	2.321964965820313	1.473269134521484	0.2251700897216797	2.304888427734375	1.691590362548828	0.2224844207763672	2.286426879882812	1.654481567382812	0.2494322814941406	2.193432373046875	1.615466461181641	0.3524531707763672	2.161483642578125	1.33938459777832	0.3359594421386719	2.164230590820313	1.223484870910645	0.1328380966186523	2.206394409179687	1.194356269836426	0.09205103111267089	2.181616455078125	1.111234134674072	0.06740345001220703	2.215744018554688	1.186691558837891	0.1112886190414429	2.330523315429687	1.656690612792969	0.1978854217529297	2.4040283203125	1.631639556884766	0.09084992218017579	2.413400024414063	1.351872131347656	0.04245934104919434	2.295200439453125	1.148995368957519	0.03799522018432618	2.208128295898438	1.132681663513184	0.08684885025024414
125	4.133333	2.357127685546875	1.154959632873535	0.2510386352539062	2.339767211914062	1.33351693725586	0.2393001403808594	2.318959350585938	1.474948959350586	0.2242472076416016	2.304883178710938	1.693305877685547	0.2221163635253906	2.286441650390625	1.656450866699219	0.2493572463989258	2.194119140625	1.617746276855469	0.3529530487060547	2.1630498046875	1.341876739501953	0.3391628112792969	2.167173950195313	1.21849089050293	0.1410474319458008	2.208255004882813	1.197945236206055	0.09357849502563476	2.173654174804688	1.109839805603027	0.08182578659057617	2.210569213867188	1.184417091369629	0.1160807943344116	2.329535034179687	1.658116394042969	0.1970105209350586	2.402291015625	1.632904449462891	0.08950427246093751	2.410051635742188	1.353700454711914	0.0395392894744873	2.267341552734375	1.164826499938965	0.03829223823547363	2.18351220703125	1.138112861633301	0.09361222457885743
126	4.166667	2.356487060546875	1.158727043151855	0.2497592010498047	2.340131469726562	1.337795333862305	0.2393090667724609	2.32090234375	1.479889953613281	0.225977424621582	2.3061708984375	1.698600128173828	0.2229589080810547	2.287512817382813	1.661704956054687	0.250163314819336	2.192256225585937	1.624365051269531	0.3518795928955079	2.171968505859375	1.346428482055664	0.3446797027587891	2.145954833984375	1.231707679748535	0.1424946365356445	2.213210571289062	1.202627029418945	0.09695157623291016	2.178499145507812	1.116374549865723	0.09040141677856445	2.20505322265625	1.192077026367187	0.1289558086395264	2.331242065429687	1.663343475341797	0.1982016448974609	2.403345947265625	1.635966491699219	0.09028216552734375	2.412482055664062	1.356393890380859	0.03980722999572754	2.242136596679687	1.194275466918945	0.02229764747619629	2.189867797851563	1.146645004272461	0.09446682739257813
127	4.200000000000001	2.354533813476563	1.160442527770996	0.2457078552246094	2.33898193359375	1.339761337280273	0.2359629211425781	2.320484008789062	1.482074783325195	0.2232065277099609	2.308808715820312	1.701122161865234	0.2223471069335937	2.289350463867188	1.664173431396484	0.2489844055175781	2.190034057617187	1.627269287109375	0.347057373046875	2.169149291992187	1.348876541137695	0.3418515930175782	2.1444287109375	1.237099250793457	0.1377299118041992	2.20627294921875	1.211306945800781	0.08803494644165039	2.167985961914062	1.126168712615967	0.08795523834228516	2.220208740234375	1.200096832275391	0.1176265506744385	2.333657348632812	1.665770812988281	0.1974610900878906	2.40485205078125	1.638412567138672	0.08869285583496093	2.413831909179688	1.35832194519043	0.03965168952941894	2.239083862304688	1.202089263916016	0.03189542770385742	2.184650634765625	1.152669921875	0.09239498519897461
128	4.233333	2.351835327148438	1.160521797180176	0.2451465911865234	2.3358134765625	1.339298233032227	0.2350755767822266	2.316800170898437	1.481140243530273	0.2219676666259766	2.305210815429688	1.699632843017578	0.2252731246948242	2.285726928710937	1.662292907714844	0.2510875244140625	2.189045776367188	1.621005401611328	0.3495345764160156	2.164536743164062	1.344950653076172	0.3265005493164063	2.14819775390625	1.242882949829101	0.1169090576171875	2.2137041015625	1.215776443481445	0.07189297485351562	2.166444702148437	1.156486309051514	0.08073117065429687	2.201938598632813	1.203855400085449	0.1048708047866821	2.330049560546875	1.664827026367188	0.1998355255126953	2.4033125	1.640749542236328	0.09207331085205078	2.4168681640625	1.361704803466797	0.04256496047973633	2.241696899414062	1.206429817199707	0.0268667197227478	2.189750732421875	1.155170967102051	0.09071372222900391
129	4.266667	2.351374145507813	1.160733100891113	0.2461854858398438	2.335090942382812	1.339817733764648	0.2367985305786133	2.314635375976563	1.481654983520508	0.2231043701171875	2.304624633789063	1.700527984619141	0.227563247680664	2.28465478515625	1.663138641357422	0.2530690155029297	2.18692822265625	1.619603302001953	0.3497085571289062	2.15439599609375	1.343908843994141	0.3261760101318359	2.149512451171875	1.249572105407715	0.1120954818725586	2.213718505859375	1.21787686920166	0.07103894424438477	2.177435302734375	1.162862438201904	0.07417670440673828	2.197476318359375	1.204048530578613	0.1031203737258911	2.329420288085938	1.665626159667969	0.2020661010742187	2.40310400390625	1.63956478881836	0.09483344650268555	2.41847509765625	1.360461471557617	0.04365861511230469	2.24238037109375	1.205838386535645	0.03310922908782959	2.185116333007812	1.160451683044434	0.09178792572021485
130	4.300000000000001	2.349285766601563	1.161969375610352	0.2464830017089844	2.331947875976562	1.341051513671875	0.2371749954223633	2.310977172851563	1.482906967163086	0.2236845932006836	2.302818481445312	1.701966979980469	0.2288422927856446	2.282117431640625	1.664644958496094	0.2538869781494141	2.182423950195313	1.621783081054688	0.3489137878417968	2.152123901367188	1.34555012512207	0.3255670166015625	2.14830029296875	1.252209213256836	0.1109548950195312	2.212583251953125	1.224125419616699	0.06888808059692383	2.178108154296875	1.169469299316406	0.07181784820556641	2.19211474609375	1.21125203704834	0.1025063138008118	2.327710083007813	1.666917388916016	0.2035992126464844	2.404298095703125	1.641231536865234	0.09841849136352539	2.418679077148437	1.362094802856445	0.0467994270324707	2.240815795898437	1.209181900024414	0.03028641748428345	2.187100463867187	1.165217796325684	0.08772372817993164
131	4.333333	2.349148193359375	1.16173649597168	0.2476144027709961	2.3316435546875	1.341074432373047	0.2382084121704102	2.310511596679688	1.483115966796875	0.2245750427246094	2.302183837890625	1.702500457763672	0.2300151290893555	2.28132666015625	1.665070281982422	0.2549187316894531	2.1810244140625	1.622343719482422	0.3497220611572266	2.14633251953125	1.34639387512207	0.3247342071533203	2.145011108398438	1.256039306640625	0.1084931411743164	2.208440185546875	1.228647331237793	0.0663383502960205	2.177597045898438	1.172412528991699	0.0643858528137207	2.181364501953125	1.213744102478027	0.1010922288894653	2.327280395507812	1.667450378417969	0.204830696105957	2.40521630859375	1.64173306274414	0.1004474067687988	2.421018920898438	1.362205535888672	0.04919255638122558	2.2421884765625	1.20978751373291	0.0317224497795105	2.186402954101562	1.167241104125976	0.08262504959106445
132	4.366667	2.339033447265625	1.16489054107666	0.24720263671875	2.32212109375	1.344269515991211	0.2393698654174805	2.3024599609375	1.486583740234375	0.2273392868041992	2.295882690429687	1.70596224975586	0.2312806015014648	2.27312158203125	1.668893615722656	0.2548323059082031	2.166195556640625	1.626699310302735	0.3417587127685547	2.1401533203125	1.349601516723633	0.3186189422607422	2.149133056640625	1.253366966247559	0.1052920761108398	2.208904174804688	1.235709266662598	0.06297107696533204	2.206561645507812	1.209499633789063	0.03995730018615723	2.179563842773438	1.219683898925781	0.09842040944099426	2.322197265625	1.670544281005859	0.2080344085693359	2.404458251953125	1.640350067138672	0.1089512329101563	2.4356650390625	1.361372573852539	0.06375070571899413	2.247999755859375	1.231128860473633	0.02888655066490173	2.177833618164063	1.190007652282715	0.06712159538269043
133	4.4	2.334514404296875	1.167910095214844	0.2476596832275391	2.31860986328125	1.34759098815918	0.2403958969116211	2.298624633789062	1.489849304199219	0.2272793350219727	2.293488037109375	1.709270080566406	0.2372743148803711	2.26996826171875	1.671749145507813	0.2593162994384766	2.161675659179688	1.627081787109375	0.3435061492919922	2.137025146484375	1.350191513061523	0.3139744415283203	2.14586865234375	1.246533828735352	0.1038621292114258	2.207395141601562	1.231378005981445	0.06295181274414062	2.206915405273437	1.219266937255859	0.04205713558197022	2.176752197265625	1.222961547851563	0.09822682642936707	2.320052612304687	1.674234252929687	0.2135652694702148	2.402949584960937	1.645906707763672	0.1147783470153809	2.428313842773437	1.365750900268555	0.06943700408935546	2.246535522460937	1.23363240814209	0.01292387390136719	2.17272998046875	1.194225028991699	0.05930228042602539
134	4.433333000000001	2.333744995117188	1.168801528930664	0.2476377792358398	2.318422729492188	1.348548263549805	0.2402723999023437	2.29819140625	1.490657379150391	0.2261981582641601	2.29360693359375	1.710069885253906	0.237085205078125	2.26983154296875	1.672534942626953	0.258800537109375	2.161202392578125	1.626765075683594	0.3418443145751953	2.137340454101563	1.349777404785156	0.3119559326171875	2.14731982421875	1.248174102783203	0.1008246078491211	2.209179443359375	1.233926422119141	0.05989848899841309	2.208988037109375	1.219663108825684	0.03609325504302979	2.178022094726562	1.224726989746094	0.09497097110748291	2.320233032226562	1.6750400390625	0.2134163818359375	2.404388427734375	1.647680877685547	0.1154773101806641	2.42944091796875	1.367595443725586	0.06951692390441894	2.247417358398438	1.235925979614258	0.0155728816986084	2.172392944335937	1.195749786376953	0.05903842544555664
135	4.466667000000001	2.327880004882813	1.173922874450684	0.2468779144287109	2.313718017578125	1.354144515991211	0.2403593368530273	2.294498779296875	1.496696395874023	0.2267384490966797	2.291211059570312	1.716506988525391	0.2380700225830078	2.266646118164062	1.679055725097656	0.2591677551269531	2.154595336914062	1.634259948730469	0.3388656005859375	2.130986694335938	1.356302093505859	0.3123001556396484	2.140215942382812	1.246986465454102	0.1044718170166016	2.202396362304688	1.238156494140625	0.06326116371154786	2.202486206054687	1.223797882080078	0.03546439409255982	2.17606103515625	1.235384033203125	0.09886134481430055	2.318160888671875	1.681248474121094	0.2149040298461914	2.404510375976562	1.653191986083984	0.1190954284667969	2.418924194335937	1.371857025146484	0.07138227653503418	2.241027954101562	1.236147201538086	0.005455833435058594	2.145811279296875	1.238103981018067	0.04719005250930786
136	4.5	2.3301279296875	1.173678665161133	0.2507507171630859	2.314003173828125	1.353587661743164	0.2439444122314453	2.292130493164063	1.495538055419922	0.2287492370605469	2.291133666992188	1.715241943359375	0.2397300262451172	2.265797485351563	1.678120574951172	0.2604197998046875	2.152329833984375	1.636091552734375	0.3393384246826172	2.124208984375	1.359800430297851	0.3060488891601563	2.14551708984375	1.24840193939209	0.1010537490844726	2.204836669921875	1.240570777893066	0.06645331954956055	2.208137939453125	1.235060585021973	0.03305958509445191	2.18429443359375	1.247422836303711	0.09736316633224489	2.318066162109375	1.679675994873047	0.2171091918945313	2.405008422851562	1.649032196044922	0.1230093727111816	2.45159423828125	1.372379623413086	0.07533650588989257	2.273781372070312	1.23172566986084	0.01437402725219726	2.17474658203125	1.236860633850098	0.04095426750183105
137	4.533333000000001	2.330143310546875	1.173927604675293	0.2509686508178711	2.31175341796875	1.353623352050781	0.2432409820556641	2.289317260742187	1.495446212768555	0.2278290939331055	2.287816284179687	1.715104278564453	0.2399052658081055	2.262062133789063	1.677871398925781	0.2598111114501953	2.148048706054688	1.635603790283203	0.3376935119628907	2.121623901367188	1.358921447753906	0.3052630920410156	2.14434619140625	1.246147239685059	0.1014576034545898	2.204838500976563	1.238924453735351	0.06791035079956054	2.2070517578125	1.235870422363281	0.03300211334228516	2.178764770507812	1.247033332824707	0.1000008244514465	2.315293334960938	1.679658203125	0.2177339630126953	2.40505126953125	1.651652679443359	0.1252643737792969	2.454931640625	1.375744552612305	0.07656328964233398	2.275794311523438	1.241771789550781	0.01588511657714844	2.177734375	1.240589942932129	0.03802088499069214
138	4.566667000000001	2.331019775390625	1.174314819335938	0.2513318786621094	2.312320068359375	1.353989517211914	0.24330615234375	2.289284912109375	1.495604827880859	0.2271007614135742	2.287802856445313	1.715213775634766	0.2401501312255859	2.261989013671875	1.677912902832031	0.2598099365234375	2.147944213867188	1.636231964111328	0.338061279296875	2.11647900390625	1.360000503540039	0.3058842163085937	2.14191650390625	1.246944313049316	0.1028533020019531	2.200712158203125	1.238104499816894	0.07169893646240234	2.203537109375	1.239114715576172	0.03400710153579712	2.17538916015625	1.247987457275391	0.1017083215713501	2.315328247070313	1.679843444824219	0.2179054718017578	2.405905029296875	1.651335571289062	0.1268240852355957	2.453864990234375	1.375302322387695	0.07643205451965332	2.27411767578125	1.243232749938965	0.008239582061767579	2.176063842773437	1.243628471374512	0.03797571277618408
139	4.6	2.330734985351563	1.174168014526367	0.2507632904052735	2.312061767578125	1.353469635009766	0.2427069473266601	2.28954052734375	1.49496208190918	0.2270771331787109	2.288208251953125	1.714159027099609	0.2397349166870117	2.262324096679688	1.676994934082031	0.2592692413330078	2.147767456054687	1.638210174560547	0.3377312774658203	2.116292846679688	1.362576202392578	0.3054888610839844	2.139072265625	1.247329559326172	0.1039597778320313	2.197906494140625	1.238596206665039	0.07213624382019043	2.20021435546875	1.240716987609863	0.03613884973526001	2.175550170898437	1.249953125	0.1024628734588623	2.315741943359375	1.678790069580078	0.2177472915649414	2.406500732421875	1.650644409179687	0.1272747840881348	2.455528564453125	1.375060485839844	0.07860120773315429	2.27603466796875	1.243756790161133	0.008798084259033206	2.178112915039063	1.244505142211914	0.03763747668266296
140	4.633333	2.33064501953125	1.174077606201172	0.2508066864013672	2.3120263671875	1.353373641967774	0.2426878280639648	2.289560546875	1.494858795166015	0.2269840393066406	2.288137573242188	1.714046936035156	0.239662612915039	2.262215576171875	1.676877105712891	0.2591204376220703	2.147416015625	1.638053985595703	0.3371667785644531	2.116044311523438	1.362481262207031	0.30446484375	2.13955078125	1.247679122924805	0.1027528381347656	2.198585083007813	1.238961036682129	0.07111168670654297	2.200940063476563	1.240913223266602	0.03473378419876098	2.176300659179688	1.250129264831543	0.1014046823978424	2.315734619140625	1.678686737060547	0.217747428894043	2.406848999023437	1.65065625	0.1276064109802246	2.456547607421875	1.375245391845703	0.07894790649414063	2.277465209960938	1.243712265014648	0.008455438613891603	2.179452880859375	1.244345451354981	0.03700168132781982
141	4.666667	2.330530883789062	1.174127868652344	0.25070068359375	2.3119208984375	1.35340837097168	0.2425562133789063	2.289469116210937	1.494882659912109	0.2268445358276367	2.288046997070313	1.714050109863281	0.2395612106323242	2.262138305664062	1.676878601074219	0.2590285949707031	2.147360107421875	1.637978576660156	0.3370469207763672	2.116393188476563	1.362447006225586	0.3039438934326172	2.13967333984375	1.248379669189453	0.1017008590698242	2.198853393554687	1.23978377532959	0.06967951774597167	2.201097534179687	1.241583862304688	0.0335419135093689	2.176993774414062	1.250557708740234	0.1001575033664703	2.315631225585937	1.678698211669922	0.2176231002807617	2.406619750976563	1.650671875	0.1273161659240723	2.456340576171875	1.375407150268555	0.07781214332580566	2.2772255859375	1.243734283447266	0.008379356384277344	2.179446655273438	1.244019821166992	0.03945319712162017
142	4.700000000000001	2.33063525390625	1.174112815856934	0.250841064453125	2.312103515625	1.353387145996094	0.2426256713867188	2.28970263671875	1.494850524902344	0.2268402633666992	2.288264892578125	1.714016143798828	0.2394927291870117	2.262375366210938	1.676845855712891	0.2589939270019531	2.147726196289062	1.638070739746094	0.3373040008544922	2.116549682617188	1.362491302490235	0.3046781463623047	2.139448608398437	1.24848461151123	0.1023258590698242	2.198689697265625	1.239888122558594	0.07009235954284668	2.200608154296875	1.243512840270996	0.03480167913436889	2.178250366210937	1.250697860717773	0.1005189535617828	2.315836791992187	1.678664367675781	0.2175414352416992	2.406741821289063	1.650704925537109	0.1271003456115723	2.456499633789063	1.37552474975586	0.07712293434143067	2.277367797851563	1.243819747924805	0.008027305603027342	2.179565185546875	1.244243576049805	0.03891938364505768
143	4.733333	2.3279619140625	1.172407325744629	0.2517524108886718	2.30975048828125	1.351363754272461	0.2437744445800781	2.287962158203125	1.492657531738281	0.2283839874267578	2.286806030273437	1.711345092773437	0.2422783813476562	2.260746337890625	1.674163604736328	0.2613024597167969	2.1456865234375	1.635255432128906	0.338369384765625	2.115044311523437	1.360353530883789	0.3039425506591797	2.138965698242187	1.248907836914062	0.1011170883178711	2.197641845703125	1.241226577758789	0.06951681518554687	2.198598022460938	1.246129684448242	0.03106607556343079	2.221401000976563	1.236698577880859	0.150525749206543	2.314437622070312	1.676150360107422	0.2203997497558594	2.406435791015625	1.648729583740234	0.1311954002380371	2.46082373046875	1.375546813964844	0.08053342056274415	2.282636352539062	1.244540420532227	0.009495357513427734	2.184683349609375	1.245336250305176	0.03918186116218567
144	4.766667	2.314303466796875	1.16858073425293	0.2427149200439453	2.2988134765625	1.34727912902832	0.23872802734375	2.279784912109375	1.488949020385742	0.2278847503662109	2.280009033203125	1.706886962890625	0.2400151443481445	2.255062255859375	1.670068420410156	0.2607884368896485	2.140757568359375	1.635958099365234	0.3404448394775391	2.102781127929688	1.361125106811524	0.3266801300048828	2.128356323242187	1.25752237701416	0.1205117034912109	2.194254150390625	1.247549507141113	0.09090791702270508	2.198371337890625	1.244927879333496	0.05254767847061157	2.173134643554687	1.25266909790039	0.1175865490436554	2.306167724609375	1.671588684082031	0.2168948059082031	2.388975341796875	1.640497436523437	0.1209022789001465	2.39852099609375	1.362721038818359	0.06768375396728515	2.208699462890625	1.234570808410644	0.02267987525463104	2.118647094726563	1.262120162963867	0.05520416641235352
145	4.800000000000001	2.314045532226563	1.168910339355469	0.2415138778686524	2.298562133789062	1.347606597900391	0.2370546188354492	2.279509399414063	1.489247085571289	0.2258462677001953	2.281226928710938	1.707017791748047	0.2395631256103516	2.256201049804687	1.670234436035156	0.2603034515380859	2.142186645507812	1.635323181152344	0.3401518859863281	2.100830322265625	1.361219375610351	0.336709716796875	2.122809692382813	1.260149673461914	0.12833251953125	2.189407836914063	1.250174598693848	0.0961568374633789	2.197163330078125	1.238842300415039	0.05437653493881225	2.187569946289063	1.254438377380371	0.1130126602649689	2.306985717773438	1.671719543457031	0.2159404754638672	2.3894296875	1.640733489990234	0.1194497718811035	2.397308837890625	1.362869125366211	0.06576928520202638	2.207657348632813	1.23437467956543	0.02133664965629577	2.117791381835938	1.262306488037109	0.0543218994140625
146	4.833333	2.31232373046875	1.168943626403808	0.2405065536499024	2.297097534179688	1.347889099121094	0.2372020797729492	2.278175659179688	1.48978791809082	0.2268574981689453	2.280054931640625	1.707686096191406	0.2411693267822266	2.255020874023438	1.670837249755859	0.2618830413818359	2.140848510742187	1.634931213378906	0.3412905578613281	2.100414428710938	1.36030012512207	0.3358792724609375	2.121933227539063	1.260930206298828	0.126276123046875	2.18981787109375	1.252852195739746	0.0916014175415039	2.20536083984375	1.236161682128906	0.04221466970443725	2.1863857421875	1.249633003234863	0.1086089737415314	2.30577294921875	1.672405670166015	0.2173751678466797	2.387350952148438	1.640044097900391	0.120143985748291	2.39529931640625	1.362255355834961	0.06472607231140137	2.204814331054687	1.235679046630859	0.01435605883598328	2.119716552734375	1.263859649658203	0.0558995361328125
147	4.866667	2.314708984375	1.168052528381348	0.2457901000976562	2.298815185546875	1.34681233215332	0.2420116882324219	2.280057250976562	1.4885400390625	0.2320403213500977	2.281781616210937	1.7060947265625	0.2497035675048828	2.256852783203125	1.668894256591797	0.2699213714599609	2.144179443359375	1.634288970947266	0.3519059753417969	2.102472290039063	1.359952651977539	0.340847396850586	2.117586059570312	1.256634819030762	0.1321675415039062	2.186030883789062	1.241367523193359	0.0985832576751709	2.214222534179688	1.22916877746582	0.02924901914596557	2.212433349609375	1.273272674560547	0.06514111423492432	2.307451049804687	1.671255523681641	0.2252916488647461	2.391662963867188	1.644341644287109	0.1284574775695801	2.411082641601562	1.369070434570312	0.06400640487670899	2.235347778320313	1.217688331604004	0.021000638961792	2.14307763671875	1.208606750488281	0.06658432006835938
148	4.9	2.315336547851563	1.168611259460449	0.2458430862426758	2.299395385742188	1.347100051879883	0.2423832321166992	2.281330078125	1.488763961791992	0.2329833374023437	2.283099853515625	1.705781585693359	0.2532132110595703	2.257568725585937	1.668503234863281	0.2721553955078125	2.141789916992187	1.635965576171875	0.3490897064208984	2.0990087890625	1.362529769897461	0.3527281799316406	2.134986694335938	1.254131843566895	0.1514373016357422	2.194228637695312	1.235742652893066	0.08686884689331054	2.2097080078125	1.222230430603027	0.02183796644210816	2.181258422851562	1.266608940124512	0.03567385196685791	2.309301147460937	1.671174774169922	0.2292596740722656	2.395917724609375	1.646920471191406	0.1344005279541016	2.428500732421875	1.374906585693359	0.06435848045349121	2.260190307617187	1.214948196411133	0.02213600444793701	2.163544921875	1.201578453063965	0.05700676345825195
149	4.933333000000001	2.314674560546875	1.169203651428223	0.2438968963623047	2.298653442382813	1.34729248046875	0.2411483535766601	2.281181640625	1.488804244995117	0.2331167373657226	2.282591186523438	1.705196929931641	0.2552819213867187	2.257116943359375	1.667779357910156	0.2737670593261718	2.141914672851562	1.633122650146484	0.350007339477539	2.09493798828125	1.360517105102539	0.3478842620849609	2.133236328125	1.252272743225098	0.1465930938720703	2.191395141601562	1.236126190185547	0.08259420585632324	2.202437622070312	1.220538208007812	0.02017602491378784	2.18002734375	1.266659652709961	0.03147739696502685	2.308847290039062	1.670922668457031	0.2311445465087891	2.396139892578125	1.647209320068359	0.1366543235778809	2.424549438476562	1.376227294921875	0.06297030067443847	2.255961303710937	1.221291427612305	0.01191463470458984	2.165149047851562	1.199600440979004	0.0399203281402588
150	4.966667000000001	2.315138061523437	1.16965306854248	0.2457342758178711	2.299273071289063	1.347811706542969	0.2430468215942383	2.280328369140625	1.488804809570313	0.2321427307128906	2.283339477539062	1.704658966064453	0.258754623413086	2.257116943359375	1.667211883544922	0.2757947082519531	2.142742431640625	1.628245178222656	0.3512080535888672	2.098636596679687	1.355183410644531	0.3330557708740234	2.125203857421875	1.238876678466797	0.135833625793457	2.17724072265625	1.234297256469727	0.05591279220581055	2.187971435546875	1.233818786621094	-0.01358038729429245	2.1861630859375	1.276984169006348	0.03453656959533691	2.30976904296875	1.670542755126953	0.2346127471923828	2.398735473632812	1.646277313232422	0.1427689590454101	2.427751586914062	1.375207046508789	0.06946787643432617	2.255903198242188	1.224848503112793	0.01919193553924561	2.1641416015625	1.209352867126465	0.02520129776000976
151	5	2.315761596679687	1.1689755859375	0.2480563888549805	2.299765991210938	1.347329147338867	0.2450915069580078	2.280894653320312	1.488501342773437	0.2341423797607422	2.283730590820312	1.704623962402344	0.2607705383300781	2.257499755859375	1.667108978271484	0.2778224639892578	2.143185302734375	1.627711547851562	0.3534587097167968	2.098685668945313	1.354517791748047	0.3334405822753906	2.125388061523438	1.247220184326172	0.1294373245239258	2.178806640625	1.238671653747559	0.05153010749816894	2.185015747070312	1.227974937438965	-0.01650379699468613	2.186429565429687	1.277860382080078	0.02497315502166748	2.310227294921875	1.67048745727539	0.2366140213012695	2.3987509765625	1.645702484130859	0.1440879402160644	2.4258896484375	1.374914306640625	0.0679857063293457	2.25213232421875	1.226338104248047	0.01632355690002441	2.15977734375	1.209738159179687	0.02353889179229737
152	5.033333000000001	2.315718994140625	1.168104179382324	0.2498590850830078	2.301220703125	1.346804443359375	0.2486575393676758	2.282579223632813	1.488063522338867	0.2374576873779297	2.286803344726563	1.704141143798828	0.2661028137207031	2.260253173828125	1.666602569580078	0.2827554779052734	2.144756713867188	1.626947509765625	0.356352783203125	2.095899536132813	1.354714447021484	0.3300242462158203	2.123681274414063	1.266276611328125	0.1162392883300781	2.176707885742188	1.252480743408203	0.04195354461669921	2.178377075195312	1.243369995117188	-0.02856356430053711	2.201412231445313	1.287957489013672	0.01665780258178711	2.313156005859375	1.670018432617188	0.2416814956665039	2.401332153320312	1.64414306640625	0.1488089752197266	2.422994995117187	1.373459411621094	0.06935334968566895	2.240772338867187	1.237096038818359	0.009881826400756836	2.145577392578125	1.225361930847168	0.0159651575088501
153	5.066667000000001	2.315608642578125	1.166850646972656	0.2494742660522461	2.301894897460937	1.345225616455078	0.2496083602905274	2.283602294921875	1.486336044311523	0.2392454299926758	2.287527465820313	1.702154846191406	0.2664857635498047	2.261062133789062	1.664729827880859	0.2833091735839844	2.146019653320312	1.624963256835938	0.3566115570068359	2.093876586914063	1.354070205688477	0.329646240234375	2.125200439453125	1.279387969970703	0.1115189437866211	2.172219604492188	1.267702209472656	0.03502134323120117	2.171953247070312	1.264254211425781	-0.03731029319763184	2.190675659179687	1.297732345581055	0.005866647720336914	2.313890502929687	1.668015441894531	0.2423576049804688	2.401856201171875	1.640670593261719	0.1496269836425781	2.42202490234375	1.373446380615234	0.06085000228881836	2.230779418945312	1.251189056396484	0.002514604568481444	2.13166552734375	1.244330932617187	0.01512972497940063
154	5.1	2.31638427734375	1.166937675476074	0.2508777923583985	2.302944458007813	1.345420257568359	0.2508246154785156	2.285406005859375	1.486692169189453	0.2405443115234375	2.290429443359375	1.702417724609375	0.2690262756347657	2.263559448242187	1.665082092285156	0.2853486175537109	2.147732299804687	1.626207794189453	0.3578148040771484	2.092865844726562	1.356025146484375	0.328137435913086	2.126872436523437	1.289003921508789	0.107815299987793	2.172733154296875	1.278657241821289	0.03072254180908203	2.171750122070312	1.279111267089844	-0.0453807487487793	2.197730224609375	1.30796940612793	0.004581830024719237	2.316813720703125	1.668202301025391	0.2449988403320313	2.40550439453125	1.640603363037109	0.1529426727294922	2.420900146484375	1.374006683349609	0.06133795356750488	2.22415234375	1.262042205810547	0.0005065021514892576	2.123866943359375	1.263428604125977	0.009444991111755372
155	5.133333	2.316403198242187	1.167159523010254	0.2508073959350586	2.303063110351562	1.345727020263672	0.2506314697265625	2.285794677734375	1.487062805175781	0.2401298522949219	2.290993286132813	1.702796661376953	0.2691268615722656	2.26392724609375	1.665488311767578	0.2851085815429688	2.147476806640625	1.625108032226563	0.3548928680419922	2.0929951171875	1.354735122680664	0.324976821899414	2.124787109375	1.266442911783854	0.1224267578125	2.169322998046875	1.271102279663086	0.03770065116882324	2.175911254882813	1.288866683959961	-0.04293961143493653	2.190525634765625	1.303853088378906	0.01684731006622314	2.317499145507813	1.668544494628906	0.2452780532836914	2.406396118164063	1.640651763916016	0.1536369476318359	2.416061889648438	1.374956329345703	0.05875639343261719	2.216469604492187	1.269780670166015	-0.006942290306091308	2.1167060546875	1.275921630859375	-0.001467164516448975
156	5.166667	2.315613647460938	1.16148957824707	0.2475509185791016	2.301807250976562	1.339852416992187	0.2499320907592774	2.2848349609375	1.481530288696289	0.2430989685058594	2.291570556640625	1.697301177978516	0.2709213409423828	2.264864379882813	1.660058502197266	0.2878614196777344	2.148489501953125	1.619254455566406	0.3577747192382812	2.082184204101563	1.354430252075195	0.31067578125	2.1003310546875	1.27991227722168	0.09342601776123047	2.175094360351562	1.276232818603515	0.03255894088745118	2.185199096679687	1.306032592773438	-0.04137541484832764	2.1857705078125	1.307353485107422	-0.006033664703369142	2.3172578125	1.662974090576172	0.2464711380004883	2.401615844726562	1.631578460693359	0.152093505859375	2.385085571289062	1.374053787231445	0.0371485710144043	2.175568359375	1.294730102539063	-0.02886007308959961	2.073543151855469	1.307185073852539	-0.03687297821044922
157	5.200000000000001	2.317446655273438	1.157238265991211	0.2518957748413086	2.303542602539062	1.336353485107422	0.2533595581054687	2.288181030273438	1.478983047485352	0.2483081130981445	2.293786865234375	1.695922119140625	0.2747628631591797	2.267104736328125	1.658462005615234	0.291941879272461	2.150653930664062	1.6175224609375	0.3632874908447266	2.083882690429688	1.355898208618164	0.3006873474121093	2.094290405273437	1.305208053588867	0.07499155044555664	2.1687978515625	1.285967666625977	0.0198789234161377	2.168381042480469	1.28643034362793	-0.05505344676971435	2.190983520507812	1.307455657958984	-0.007747131347656248	2.319823852539062	1.661442993164062	0.2505379638671875	2.403951782226563	1.630478149414063	0.1548115463256836	2.383878784179688	1.374877426147461	0.0338417739868164	2.171657348632813	1.301393692016601	-0.03630147361755371	2.069268737792969	1.313508056640625	-0.04540475273132324
158	5.233333	2.317553100585937	1.151196533203125	0.2528833236694336	2.303696411132813	1.329925720214844	0.2551129913330078	2.288984008789062	1.472358520507812	0.2517520446777344	2.29328125	1.688276580810547	0.2832739562988281	2.266689819335937	1.650300415039063	0.2993912506103515	2.147955322265625	1.607801116943359	0.3662582397460937	2.085342895507813	1.350298004150391	0.286953857421875	2.103497802734375	1.316394592285156	0.06053477096557618	2.146392211914062	1.311531600952148	-0.02029464149475098	2.079197021484375	1.320874969482422	-0.1771671142578125	2.163295532226563	1.325974975585937	-0.04898401898145675	2.319649536132812	1.654619232177734	0.2584383316040039	2.402087646484375	1.630075164794922	0.159523307800293	2.36818017578125	1.381613006591797	0.02820385789871216	2.156271606445312	1.31392887878418	-0.04486755561828613	2.056337768554688	1.327545440673828	-0.06486619758605958
159	5.266667	2.31800927734375	1.149306541442871	0.2548255386352539	2.306910278320312	1.327343933105469	0.2626174697875976	2.2921904296875	1.469278686523438	0.2614299697875976	2.294414916992188	1.684804290771484	0.2888737030029297	2.268026733398437	1.646967834472656	0.3053642578125	2.14718505859375	1.602201049804687	0.3608701171875	2.109525146484375	1.341802215576172	0.2767365417480468	2.117426879882813	1.3001357421875	0.05660578155517578	2.182026000976562	1.299395751953125	0.001179662704467774	2.192771606445312	1.334436004638672	-0.06543314719200134	2.175415283203125	1.325157272338867	-0.04711695671081543	2.321244384765625	1.651179351806641	0.265025749206543	2.400495361328125	1.624080200195313	0.1634886779785156	2.353980590820313	1.387824371337891	0.01697430461645126	2.14609619140625	1.326558151245117	-0.07139553833007813	2.064579895019532	1.296728332519531	-0.09790885162353516
160	5.300000000000001	2.315109130859375	1.149499908447266	0.2491502304077148	2.304539794921875	1.328008041381836	0.25792236328125	2.290996948242188	1.470268325805664	0.2596422119140625	2.298079345703125	1.686841888427734	0.2826706237792969	2.272064819335938	1.649645629882813	0.3016836853027344	2.149925903320312	1.609343841552734	0.3593271789550782	2.121825317382812	1.339649871826172	0.3041959991455078	2.149685668945312	1.269220275878906	0.08585984420776367	2.191388305664062	1.249977851867676	0.02082417869567871	2.234613403320313	1.273459014892578	-0.03401107311248779	2.220580810546875	1.283412673950195	-0.01354070723056793	2.323040283203125	1.652247894287109	0.2576973419189453	2.391999755859375	1.621193817138672	0.1495530624389649	2.318278564453125	1.402126403808594	-0.01344397926330567	2.101319458007812	1.390935668945313	-0.09954349136352539	2.008849609375	1.381519012451172	-0.117575927734375
161	5.333333	2.311108764648438	1.152603164672851	0.243038818359375	2.300852905273437	1.330452346801758	0.2502444000244141	2.28785205078125	1.472063201904297	0.2512817230224609	2.298894653320312	1.687558471679688	0.274528305053711	2.273864624023437	1.650764282226562	0.2951068420410156	2.15749755859375	1.610867919921875	0.3669196929931641	2.107865600585938	1.352858383178711	0.2811390533447266	2.149282348632813	1.249408737182617	0.07764492416381837	2.216857177734375	1.187127227783203	0.08077173805236816	2.239386596679688	1.190779129028321	0.03125133419036866	2.2675546875	1.209919937133789	0.0143405179977417	2.3216669921875	1.652898620605469	0.2478226699829102	2.388499755859375	1.62888671875	0.1371654357910156	2.295313232421875	1.446451293945312	-0.05615294647216797	2.076764770507812	1.461757263183594	-0.1356947212219238	1.978192687988281	1.475931121826172	-0.1319657249450684
162	5.366667	2.314541259765625	1.153892723083496	0.2428866577148437	2.306095458984375	1.332706680297852	0.2497813949584961	2.2925048828125	1.474817016601563	0.2483235778808594	2.304008666992187	1.690822174072266	0.2745436553955078	2.279397094726562	1.653586486816406	0.2952941589355469	2.162469116210938	1.611554626464844	0.3667652587890625	2.102252807617187	1.35907112121582	0.268680679321289	2.13227685546875	1.232793167114258	0.07568898010253906	2.1925654296875	1.173026306152344	0.08642261886596679	2.2222587890625	1.152375015258789	0.02175683212280274	2.24252685546875	1.187654891967774	0.03339016151428223	2.326254272460938	1.656414154052734	0.2466528549194336	2.391565551757813	1.639219665527344	0.1334226989746094	2.275557006835937	1.493755920410156	-0.07938224792480469	2.050026794433593	1.511660888671875	-0.1454528961181641	1.95376416015625	1.534763671875	-0.1465223083496094
163	5.4	2.315057495117188	1.153765228271484	0.2464079284667969	2.304364501953125	1.33338410949707	0.2502851028442383	2.285849975585938	1.475835159301758	0.2431592102050781	2.302395385742187	1.692037536621094	0.2742104034423828	2.276204345703125	1.654863525390625	0.2936772155761719	2.161571533203125	1.608867004394531	0.367820327758789	2.11034814453125	1.358862243652344	0.2555365905761719	2.094494750976563	1.208588287353516	0.07715239334106445	2.147122192382812	1.145644386291504	0.07684906959533691	2.19354150390625	1.150992244720459	0.01191676139831543	2.20841357421875	1.178796379089355	0.0332692985534668	2.324517333984375	1.657433441162109	0.2460414276123047	2.400206298828125	1.641635040283203	0.1381865463256836	2.276377563476562	1.527742553710937	-0.0907356948852539	2.059331970214844	1.585507415771485	-0.163084831237793	1.9684248046875	1.615753387451172	-0.1600085678100586
164	5.433333000000001	2.320042114257812	1.153986877441406	0.245892333984375	2.312638061523438	1.333936660766601	0.2470008010864258	2.296224975585937	1.476627426147461	0.2368664932250976	2.30498291015625	1.69244677734375	0.2731183319091797	2.280103759765625	1.653922027587891	0.2916230926513672	2.1687822265625	1.598181274414062	0.3643536376953125	2.094490844726563	1.348301666259766	0.2650168914794922	2.034596435546875	1.194906929016113	0.0986033706665039	2.046697387695312	1.135906478881836	0.108151969909668	2.132853515625	1.152469253540039	0.04983568382263183	2.120981079101563	1.139746025085449	0.09778322219848631	2.328374755859375	1.659331573486328	0.2441899261474609	2.406296752929688	1.648686920166015	0.1375464248657227	2.2913935546875	1.578560791015625	-0.1127209625244141	2.077157958984375	1.649192321777344	-0.1849147186279297	1.988151550292969	1.701366546630859	-0.1892681579589844
165	5.466667000000001	2.328413208007812	1.158685737609863	0.2425230178833008	2.3200576171875	1.339109985351562	0.2426356506347656	2.306179809570312	1.482496566772461	0.2350394897460937	2.313747436523437	1.69940966796875	0.2683724365234375	2.289541870117187	1.660807708740234	0.2879439239501953	2.178872924804688	1.615442779541016	0.3689854278564453	2.084343505859375	1.362784652709961	0.3003696594238281	2.025735229492188	1.202405853271484	0.1455663070678711	2.048508850097656	1.159260520935059	0.1609861488342285	2.102423095703125	1.174867225646973	0.08912874603271484	2.073431274414062	1.179940162658691	0.1783910026550293	2.336896850585938	1.666041961669922	0.2393206939697266	2.415496215820313	1.660154266357422	0.1322887496948242	2.322254028320312	1.646105987548828	-0.1366721267700195	2.113294677734375	1.723045593261719	-0.2197393341064453	2.060858154296875	1.812163299560547	-0.2051187133789062
166	5.5	2.329086669921875	1.15449275970459	0.2404993133544922	2.31894873046875	1.333858932495117	0.2388588714599609	2.303727294921875	1.476379470825195	0.2298376083374024	2.31835693359375	1.692169616699219	0.2617312774658203	2.293293579101563	1.654638122558594	0.2816926727294922	2.182318725585938	1.619175262451172	0.366103759765625	2.074154296875	1.366266464233398	0.3265865478515625	2.009698120117188	1.200824424743652	0.1859661026000977	2.019945678710938	1.168380416870117	0.2065199127197266	2.067960083007812	1.164886741638184	0.1429526176452637	2.038940673828125	1.153524345397949	0.2421049270629883	2.340031616210938	1.6580693359375	0.2327425155639649	2.41908056640625	1.650958312988281	0.1266973571777344	2.353286865234375	1.689279296875	-0.1459927825927734	2.159840576171875	1.789665283203125	-0.234851692199707	2.115358154296875	1.880965087890625	-0.2198101425170899
167	5.533333000000001	2.332010375976563	1.15222038269043	0.2366167144775391	2.314470581054688	1.330697784423828	0.2313209381103516	2.294447509765625	1.47237712097168	0.2213867950439453	2.3160576171875	1.687541259765625	0.2505949401855468	2.293376953125	1.650471405029297	0.2736947784423828	2.189496337890625	1.623400726318359	0.3686806030273437	2.0695771484375	1.373552947998047	0.3843805236816406	1.990049987792969	1.182394676208496	0.2990631103515625	2.003503601074219	1.156851127624512	0.3239683074951172	2.03765966796875	1.14066955947876	0.257889404296875	2.020315734863281	1.131075294494629	0.2782803955078125	2.333220336914063	1.653166076660156	0.2191479187011719	2.39988916015625	1.654764709472656	0.1053458137512207	2.351216186523438	1.752945892333984	-0.154606086730957	2.174205810546875	1.892231994628906	-0.2218596267700195	2.168645874023437	1.980543640136719	-0.1874403076171875
168	5.566667000000001	2.331463623046875	1.151376312255859	0.2321232070922851	2.310605224609375	1.32991960144043	0.2279456787109375	2.285863647460937	1.47107763671875	0.217582275390625	2.317774536132813	1.685637878417969	0.2450491485595703	2.296714599609375	1.649120849609375	0.2704666290283203	2.204037719726562	1.623514373779297	0.375876693725586	2.07957958984375	1.383277725219727	0.4388391723632813	1.977567504882813	1.181414787292481	0.4377605743408203	1.986753845214844	1.152308143615723	0.4710326080322266	2.008391784667969	1.114026466369629	0.4050792388916016	2.0225283203125	1.128784393310547	0.470303955078125	2.330039794921875	1.650847473144531	0.2116618804931641	2.38794873046875	1.646957214355469	0.09342389297485351	2.3665791015625	1.781338012695312	-0.1506668548583984	2.214373779296875	1.946009765625	-0.2178151702880859	2.197595458984375	2.039051635742188	-0.1864540176391601
169	5.6	2.313984130859375	1.158976234436035	0.233774299621582	2.294053100585938	1.33820703125	0.2272065811157227	2.270143798828125	1.479972457885742	0.2148198471069336	2.296992065429687	1.694942810058594	0.2512719497680664	2.274564331054687	1.657087463378906	0.2741400146484375	2.18029150390625	1.615825958251953	0.3754629669189453	2.014466918945312	1.401264724731445	0.4435474243164063	1.862308532714844	1.225307434082031	0.4744740753173828	1.860603149414062	1.170256454467773	0.5528124389648438	1.8725625	1.21947607421875	0.4556767272949219	1.887221252441406	1.135866554260254	0.51121923828125	2.312234008789062	1.661339782714844	0.2175838012695313	2.380361328125	1.663698944091797	0.1033876152038574	2.407980346679688	1.814900360107422	-0.1358969955444336	2.281219970703125	2.002651214599609	-0.2047988586425781	2.284342407226562	2.097329772949219	-0.1818184509277344
170	5.633333	2.30982666015625	1.16089852142334	0.2262637329101563	2.288193969726563	1.339422393798828	0.2159548187255859	2.26458935546875	1.480745758056641	0.2014134140014648	2.286885375976563	1.695590881347656	0.2387198104858398	2.264151489257813	1.657473327636719	0.2606377563476563	2.168920288085937	1.619380737304688	0.3618636169433594	2.010529357910156	1.410363662719726	0.4571252899169922	1.843054239908854	1.25569282023112	0.4618282979329427	1.783720336914062	1.227841598510742	0.4885497131347656	1.887753662109375	1.230631057739258	0.4546494140625	1.919004516601563	1.189023590087891	0.4707183532714844	2.303889038085937	1.662315826416016	0.2057627258300781	2.377836181640625	1.665982269287109	0.09579850006103516	2.454743774414062	1.824970336914062	-0.1266481094360352	2.345598876953125	2.028398498535156	-0.1760600967407226	2.374656982421875	2.113348327636719	-0.1382473831176758
171	5.666667	2.310667724609375	1.162139518737793	0.2286093368530273	2.2840625	1.339741592407226	0.215732292175293	2.260736938476563	1.481233779907227	0.2035846481323242	2.282964721679687	1.696031463623047	0.2405893707275391	2.262587524414062	1.657511871337891	0.2639544830322266	2.179440185546875	1.614785369873047	0.3733748626708984	2.035272766113281	1.423320541381836	0.5154092559814454	1.883685668945312	1.268433975219727	0.6038119506835937	1.849852661132813	1.211472076416016	0.6737350463867188	1.893100280761719	1.202362052917481	0.6695477600097657	1.914110534667969	1.19859619140625	0.690233642578125	2.2977373046875	1.663188598632813	0.2061466064453125	2.368856201171875	1.668864624023437	0.0943966827392578	2.460885864257812	1.837762878417969	-0.1138937072753906	2.379915405273437	2.055444213867188	-0.1600016860961914	2.428261474609375	2.13486083984375	-0.1235277328491211
172	5.700000000000001	2.305927734375	1.162509918212891	0.2251310653686523	2.277167236328125	1.339049331665039	0.2105540466308594	2.255276245117187	1.480356292724609	0.1997315139770508	2.278080688476563	1.694648101806641	0.2351102828979492	2.25803857421875	1.656389495849609	0.2588990020751953	2.176695190429688	1.615916137695312	0.3698129272460937	2.048438659667969	1.439074676513672	0.5403114013671875	1.899888854980469	1.294254989624023	0.6471302185058594	1.876768981933594	1.251632461547852	0.7267424621582032	1.90411669921875	1.197427253723145	0.7083392639160155	1.932387084960938	1.20696875	0.7231131286621094	2.292337158203125	1.661718566894531	0.2007568588256836	2.365502197265625	1.666674530029297	0.09073573684692382	2.484453002929687	1.840064758300781	-0.09774224853515626	2.4202373046875	2.061269897460938	-0.1477693252563476	2.4664423828125	2.137713745117187	-0.1056605110168457
173	5.733333	2.305232543945313	1.168827865600586	0.224326889038086	2.275927001953125	1.345218704223633	0.2076623077392578	2.253260009765625	1.486389831542969	0.194947395324707	2.276604125976562	1.700805603027344	0.2302718658447266	2.255973266601562	1.662660858154297	0.2538289642333984	2.168941162109375	1.626464263916016	0.3616511840820312	2.054986694335938	1.459265930175781	0.5520375976562499	1.919633850097656	1.320743576049805	0.6807189636230468	1.908566284179687	1.303595001220703	0.7719054870605468	1.929415222167969	1.252138893127441	0.7742683715820313	1.954876159667969	1.246636932373047	0.7575666198730469	2.291252075195312	1.667714965820313	0.1961978378295898	2.3675634765625	1.675673431396484	0.0883472671508789	2.5190234375	1.836810607910156	-0.08870425796508788	2.464635375976562	2.063789672851562	-0.1251661338806152	2.495605590820313	2.151522094726563	-0.09266803359985351
174	5.766667	2.301830444335938	1.171473556518555	0.2242632827758789	2.271119995117187	1.348233154296875	0.2075065689086914	2.247426635742188	1.489761489868164	0.1948818054199219	2.2688720703125	1.704764587402344	0.2330040740966797	2.24801513671875	1.666071716308594	0.2558751525878906	2.16032275390625	1.622382415771484	0.3615653381347656	2.056065124511719	1.464936508178711	0.5666582641601563	1.928887023925781	1.336168121337891	0.7136288452148438	1.929567749023438	1.32336799621582	0.8053728637695312	1.887494934082031	1.276758682250977	0.8458563232421875	1.957614440917969	1.265510971069336	0.7958563232421875	2.284361572265625	1.672025543212891	0.1987210464477539	2.363029418945312	1.678692199707031	0.09202536392211914	2.54129736328125	1.8329482421875	-0.06728014373779297	2.499131469726563	2.062890808105469	-0.1062658729553223	2.530373291015625	2.147329772949218	-0.06955070114135742
175	5.800000000000001	2.3022333984375	1.173193145751953	0.2215455780029297	2.270757568359375	1.350101028442383	0.2057139358520508	2.2465400390625	1.491781326293945	0.1939318313598633	2.26852587890625	1.70655239868164	0.2344275665283203	2.24749609375	1.667638061523438	0.2568634490966797	2.16119189453125	1.623477386474609	0.3637090911865234	2.061527587890625	1.473596740722656	0.5771455078125001	1.950724609375	1.347917877197266	0.7401401672363281	1.951310852050781	1.332578369140625	0.8297330322265626	1.923304748535156	1.268499610900879	0.8705140380859375	1.971540466308594	1.273848876953125	0.8378815002441407	2.284007568359375	1.674092803955078	0.1997960052490234	2.364302734375	1.681483825683594	0.0941080436706543	2.559887329101563	1.830654357910156	-0.04954374694824219	2.524904663085938	2.061752319335938	-0.09075983810424805	2.556798095703125	2.148012084960937	-0.05895456314086914
176	5.833333	2.301963012695313	1.175797996520996	0.2212119674682617	2.271245971679687	1.353169235229492	0.2068303070068359	2.245852783203125	1.494775588989258	0.1946478652954102	2.269174560546875	1.70943798828125	0.2366039276123047	2.247130981445313	1.670639923095703	0.2583949584960937	2.159559692382812	1.629851287841797	0.3661741638183594	2.076978393554687	1.482430786132813	0.5890989379882813	1.975390930175781	1.356238494873047	0.7579158935546875	1.953216796875	1.346142303466797	0.8498240356445312	1.960075561523438	1.301324127197266	0.8368761596679688	1.993887023925781	1.290499984741211	0.8543640441894531	2.285197265625	1.676874237060547	0.2021783599853516	2.369316040039062	1.683548126220703	0.09911597442626953	2.577732421875	1.820446929931641	-0.03931478309631348	2.553804565429687	2.051966613769531	-0.08677332305908203	2.578456665039063	2.141140991210937	-0.05437373352050781
177	5.866667	2.299454345703125	1.181417442321777	0.220651123046875	2.268087280273438	1.358619049072266	0.2063424606323242	2.241340698242188	1.499867584228516	0.1934862670898437	2.264116088867188	1.714464996337891	0.2356171798706055	2.241708740234375	1.675716339111328	0.2570731658935547	2.156564331054688	1.635031585693359	0.3668536834716797	2.078390380859375	1.492046722412109	0.5942498779296874	1.985344665527344	1.367811813354492	0.7696492309570313	1.962397155761719	1.357188888549805	0.86315966796875	1.937769836425781	1.314296096801758	0.8822237854003906	2.005279052734375	1.317889572143555	0.8721757507324219	2.280662109375	1.681873107910156	0.2014957122802734	2.366716064453125	1.689429656982422	0.1001284255981445	2.5896259765625	1.813628265380859	-0.02699295997619629	2.573876953125	2.046521118164063	-0.07114246559143067	2.601723510742188	2.132195373535156	-0.03449406051635742
178	5.9	2.298905395507813	1.184385963439941	0.2210047988891602	2.268006225585937	1.361811065673828	0.2049230422973633	2.24270068359375	1.503505813598633	0.1916739196777344	2.266379638671875	1.718134368896485	0.2350146560668945	2.243445678710938	1.679371398925781	0.256083724975586	2.157066162109375	1.640284423828125	0.3658043823242187	2.08274267578125	1.50088200378418	0.59688330078125	1.998373840332031	1.376833236694336	0.7776445617675781	1.976822937011719	1.378715881347656	0.8722876281738281	1.963428283691406	1.366512145996094	0.8751519775390625	2.03160107421875	1.334208679199219	0.8751839904785156	2.283138916015625	1.685530334472656	0.2008996047973633	2.370403442382813	1.694780731201172	0.1005792388916016	2.604441772460937	1.802954284667969	-0.02219288158416748	2.587017944335938	2.037681701660156	-0.05691331672668457	2.617822387695313	2.119867553710938	-0.01338360118865967
179	5.933333000000001	2.295608154296875	1.184096710205078	0.2195316314697265	2.263369018554688	1.361029525756836	0.2024050140380859	2.238622680664062	1.502764923095703	0.1896776733398438	2.2604189453125	1.717098419189453	0.2350468063354492	2.237336059570312	1.678072174072266	0.2553676910400391	2.149105346679687	1.639264129638672	0.3634212951660156	2.09500537109375	1.511853485107422	0.6050438232421875	2.000786437988281	1.384708526611328	0.778830322265625	1.998365966796875	1.397034973144531	0.8748808593749999	1.961174072265625	1.35393571472168	0.9207890625	2.013007202148438	1.345587753295898	0.8968657836914062	2.277926025390625	1.684852264404297	0.2010336227416992	2.366860717773438	1.694023681640625	0.1022890167236328	2.613429077148437	1.794377532958984	-0.001156057357788086	2.605362915039063	2.030213439941406	-0.02972477912902832	2.636036254882812	2.11351708984375	0.0106268355846405
180	5.966667000000001	2.2953271484375	1.184062896728516	0.2195366592407226	2.26062939453125	1.361058288574219	0.2023687438964844	2.2349404296875	1.503132965087891	0.1906146392822266	2.255877197265625	1.717525817871094	0.2385610809326172	2.232958862304687	1.678077941894531	0.2585383911132813	2.15021728515625	1.637681640625	0.3709375457763672	2.101333862304688	1.512477966308594	0.6160252075195312	2.013093078613281	1.387105926513672	0.7942689819335937	1.993945495605469	1.378339279174805	0.8897008972167968	1.981580078125	1.35844010925293	0.886860595703125	2.019560119628906	1.322961303710938	0.8953202209472656	2.273513549804687	1.685673706054688	0.2040344924926758	2.362427368164063	1.696398345947266	0.1049118614196777	2.618046508789063	1.780033050537109	0.006918512880802154	2.614260986328125	2.016207824707031	-0.02337899589538574	2.647700927734375	2.098800476074219	0.02023192882537842
181	6	2.293267944335938	1.183561698913574	0.2193549957275391	2.257420166015625	1.359990951538086	0.2018837738037109	2.231603393554687	1.501848495483399	0.1906469116210938	2.253861083984375	1.716065032958984	0.2373471984863281	2.231139892578125	1.676820861816406	0.2577420806884766	2.149208984375	1.636585144042969	0.3705446014404297	2.104478149414063	1.513530868530273	0.6171720275878907	2.019555053710937	1.389485656738281	0.7976511840820313	2.013328979492187	1.3831904296875	0.8944530029296875	1.978888549804688	1.352691467285156	0.8828786621093749	2.030092346191406	1.324012115478516	0.898005859375	2.270876220703125	1.684066925048828	0.20279150390625	2.358168579101562	1.691501800537109	0.1023698654174805	2.618353149414062	1.775109252929687	0.01843847608566284	2.628558837890625	2.010716979980469	-0.01104079055786133	2.660913818359375	2.095094482421875	0.02835614013671875
182	6.033333000000001	2.292703002929688	1.183415374755859	0.2184585189819336	2.256691772460937	1.359888534545898	0.2004369277954102	2.230827758789062	1.50181282043457	0.1888514556884766	2.253301147460937	1.716474212646484	0.2341310882568359	2.2304248046875	1.677379211425781	0.2547526168823242	2.149044067382813	1.637329681396484	0.368182861328125	2.109553466796875	1.516370361328125	0.6170003051757813	2.030205383300781	1.393431381225586	0.8010994873046875	2.023961364746094	1.379623962402344	0.8961231384277344	2.001596374511719	1.365592681884766	0.8906232299804687	2.043132263183594	1.329807510375977	0.9052341918945312	2.270396850585938	1.684185913085937	0.1998283843994141	2.358395874023437	1.690465942382813	0.09980762100219727	2.621968627929688	1.771337890625	0.02330830955505371	2.636828125	2.006931610107422	-0.008585628032684325	2.67120556640625	2.090104248046875	0.03299461936950684
183	6.066667000000001	2.289214721679687	1.178846725463867	0.2149874420166016	2.254239013671875	1.355400482177735	0.193875358581543	2.229713989257813	1.497526565551758	0.1802963027954101	2.254636840820313	1.713029937744141	0.2221862945556641	2.231061279296875	1.674500701904297	0.2433454742431641	2.150285766601562	1.635109344482422	0.3577407684326172	2.121537109375	1.520500732421875	0.6104587402343751	2.043445495605469	1.399100509643555	0.7970477905273438	2.032808044433594	1.387477355957031	0.8922579650878906	1.983835327148437	1.366085678100586	0.8349280090332031	2.050783508300781	1.332980773925781	0.8976355285644531	2.271610595703125	1.679899108886719	0.1884887008666992	2.360129150390625	1.678690948486328	0.08847667312622071	2.627096923828125	1.697099151611328	-0.004024733066558837	2.638234456380208	1.935349080403646	-0.07202896118164064	2.649279907226562	2.016377960205078	-0.03900026321411133
184	6.1	2.282525146484375	1.16872721862793	0.2101194839477539	2.2505546875	1.345643920898437	0.1856518173217773	2.228187744140625	1.487960906982422	0.1688293762207031	2.258868896484375	1.704311248779297	0.2044821624755859	2.233637451171875	1.667179229736328	0.2263493499755859	2.154818603515625	1.631429473876953	0.3430887451171875	2.139889770507812	1.521465148925781	0.5991604614257813	2.068341491699218	1.394872512817383	0.7857384033203125	2.075052001953125	1.388354141235352	0.8824053955078125	2.008760314941406	1.384730987548828	0.8313412170410156	2.078987426757813	1.342076583862305	0.8957366333007812	2.275555297851563	1.669495910644531	0.1721892776489258	2.366293090820312	1.661488098144531	0.07404091644287109	2.624735473632812	1.641228668212891	-0.02864220100641251	2.61932080078125	1.841462158203125	-0.1509304758707682	2.627481323242188	1.903283721923828	-0.1490316009521484
185	6.133333	2.277333129882813	1.158988792419434	0.2100275802612305	2.248034912109375	1.33567546081543	0.183732063293457	2.227156616210937	1.477608459472656	0.1646611099243164	2.26184619140625	1.693889678955078	0.1947854537963867	2.236707641601562	1.657655090332031	0.2180614852905274	2.15893896484375	1.627046844482422	0.3364462280273438	2.147782348632813	1.516143951416016	0.5906500549316406	2.084690002441406	1.392082672119141	0.7811932067871095	2.091998229980469	1.391278213500977	0.8773268127441406	2.031286926269531	1.379299285888672	0.8291046142578125	2.09803271484375	1.34603662109375	0.893779052734375	2.277141723632813	1.658202514648437	0.1628755569458008	2.364855224609375	1.646524291992188	0.06252864837646485	2.617009643554687	1.608440582275391	-0.04604872870445251	2.608571695963542	1.760839660644531	-0.1823402353922526	2.634676147460937	1.782152313232422	-0.2085364074707031
186	6.166667	2.277593505859375	1.14375252532959	0.2224434585571289	2.260536254882813	1.321643142700195	0.1989359359741211	2.248767822265625	1.464233856201172	0.181991455078125	2.289656494140625	1.678072784423828	0.2195729217529297	2.26072802734375	1.642735961914063	0.2395516052246094	2.170045532226562	1.613994506835938	0.3494247589111328	2.129664306640625	1.494901763916016	0.5994506530761718	2.047993713378906	1.370677978515625	0.7812165527343751	2.044758544921875	1.363991394042969	0.8777795410156251	2.006653503417969	1.349582183837891	0.8501177368164062	2.059041320800781	1.324986511230469	0.8924563293457031	2.306530639648438	1.642208251953125	0.1886451034545898	2.402361328125	1.623144104003906	0.09730092620849609	2.655053588867188	1.542272506713867	0.0724861946105957	2.747755493164063	1.559959686279297	0.0139855899810791	2.802379150390625	1.616592742919922	0.01630428087711334
187	6.200000000000001	2.277521362304688	1.145322578430176	0.2195307693481445	2.25878857421875	1.322881591796875	0.1949048233032227	2.245790893554688	1.465249588012695	0.177050048828125	2.286677978515625	1.679380004882812	0.2123305130004883	2.258386962890625	1.644037689208985	0.2332074432373047	2.1704638671875	1.615492797851563	0.3452229309082031	2.13617822265625	1.497244430541992	0.5957524719238281	2.0582255859375	1.372889739990234	0.7794455566406251	2.057042114257813	1.366810043334961	0.8763593750000001	2.012360290527344	1.353907608032227	0.8469973144531251	2.069808471679687	1.325576065063477	0.8909733581542969	2.302952514648438	1.643438598632812	0.1812327194213867	2.394505493164063	1.625783813476562	0.08537388610839844	2.652365356445312	1.556096099853516	0.03369883346557617	2.740405517578125	1.657316131591797	-0.05066897583007812	2.788183227539062	1.63816471862793	-0.05285435485839843
188	6.233333	2.276380737304687	1.145399070739746	0.2195486221313477	2.257753662109375	1.322531143188477	0.1947726058959961	2.24496630859375	1.464582733154297	0.1769172821044922	2.285207641601563	1.678527221679688	0.211151985168457	2.256890014648437	1.643340301513672	0.2319886093139648	2.167823852539063	1.615688751220703	0.3428395233154297	2.141973754882812	1.497754058837891	0.5929566040039063	2.060283325195313	1.368617111206055	0.7708649597167969	2.06230419921875	1.363083374023438	0.8679343566894531	2.006349853515625	1.350759262084961	0.83862841796875	2.065145874023437	1.319622406005859	0.8792227478027344	2.3017099609375	1.642504058837891	0.1804499435424805	2.393781127929687	1.626349700927734	0.08536890411376953	2.650281005859375	1.553431274414062	0.02863059234619141	2.734841796875001	1.652912536621094	-0.05878920618693034	2.783195190429687	1.634548675537109	-0.06363643264770508
189	6.266667	2.27256494140625	1.14229768371582	0.2232734756469726	2.255383178710938	1.319925643920898	0.2004840545654297	2.243284912109375	1.462254241943359	0.1839424743652344	2.283237426757813	1.676204498291016	0.2200694732666016	2.254402954101562	1.640973297119141	0.2401246490478516	2.16342236328125	1.612374969482422	0.3492297210693359	2.127151977539063	1.488388046264649	0.5953714904785157	2.043968811035156	1.357686065673828	0.7703468322753906	2.042055236816406	1.354862670898437	0.8671636352539063	1.971907104492188	1.367600433349609	0.8284298095703124	2.027426696777344	1.307294509887695	0.8796483459472657	2.300319091796875	1.640214752197266	0.1895521621704102	2.39856689453125	1.622790496826172	0.1009440116882324	2.648325439453125	1.537729888916016	0.08715635681152344	2.704373291015625	1.542381378173828	0.0167347297668457	2.757215087890625	1.586168640136719	0.01056541776657105
190	6.300000000000001	2.273462646484375	1.17767261505127	0.215820182800293	2.232544799804688	1.351792877197266	0.1978656387329102	2.203125	1.491977355957031	0.1863554763793945	2.217979370117187	1.705358001708984	0.2314316940307617	2.196659423828125	1.665780487060547	0.251890640258789	2.118554931640625	1.628586608886719	0.366914077758789	2.109201538085937	1.498412231445312	0.6077627868652344	2.047332275390625	1.352875122070313	0.7796968688964844	2.046859558105469	1.334265899658203	0.8738026123046875	1.9743232421875	1.33003564453125	0.83699365234375	2.045086730957031	1.290530960083008	0.8847476806640625	2.236037963867187	1.674034942626953	0.1973492126464844	2.30321875	1.694272155761719	0.08826879119873046	2.572546508789062	1.74120361328125	0.02265096855163574	2.476099731445313	1.918986358642578	-0.03135203742980957	2.44541650390625	1.997267761230469	0.01587289142608642
191	6.333333	2.273986572265625	1.178261528015137	0.2154247817993164	2.232998657226562	1.352390396118164	0.1975007629394531	2.203570678710937	1.492591812133789	0.1860640792846679	2.218277954101563	1.705967041015625	0.2311547470092774	2.196896484375	1.6663935546875	0.2515573883056641	2.118342651367187	1.629387756347656	0.3663129119873047	2.107352783203125	1.499272277832031	0.6070035705566406	2.044168273925781	1.353838623046875	0.7785441284179687	2.044033325195312	1.331218994140625	0.8717520446777344	1.973181762695313	1.325474395751953	0.8412786560058594	2.042553039550781	1.283923385620117	0.8771325988769532	2.236442626953125	1.674641967773438	0.197129264831543	2.305216674804687	1.694987548828125	0.08864203262329101	2.574107421875	1.747269744873047	0.02445996856689453	2.477393920898438	1.924492858886719	-0.03088171863555908	2.440521240234375	1.996062194824219	0.01441765403747559
192	6.366667	2.273791870117187	1.178196434020996	0.2152421493530274	2.232685302734375	1.352296798706055	0.1972278747558594	2.203106323242188	1.492465255737305	0.1856703491210938	2.217514038085938	1.705943023681641	0.2304584274291992	2.196190673828125	1.666365844726563	0.2509215774536133	2.117677612304687	1.629434967041016	0.3657353515625	2.10678857421875	1.499608322143555	0.6066107788085937	2.043688049316406	1.354339309692383	0.7783295288085937	2.043722106933594	1.331810333251953	0.8715873413085937	1.972676452636719	1.326086929321289	0.840451904296875	2.042804443359375	1.282991668701172	0.8746019592285157	2.23572021484375	1.674591857910156	0.196472900390625	2.304344116210937	1.694790100097656	0.08786733245849609	2.5730478515625	1.747287811279297	0.02271696853637695	2.476114135742187	1.924604858398437	-0.03238383483886718	2.438825073242187	1.995340637207031	0.01321342468261719
193	6.4	2.275286499023438	1.179037734985351	0.2150895233154297	2.234420288085937	1.353224914550781	0.1969653701782227	2.205051025390625	1.493466171264648	0.1853498382568359	2.219692016601562	1.707042083740234	0.2298353271484375	2.1982734375	1.667516387939453	0.2503203506469727	2.1195654296875	1.63109423828125	0.3651787567138672	2.107173950195312	1.500707183837891	0.6057699890136719	2.041890991210937	1.354897933959961	0.7763387756347656	2.043872924804687	1.333238861083984	0.870166229248047	1.974036743164062	1.325684539794922	0.8338874206542968	2.044349731445313	1.284707275390625	0.8733163452148438	2.237913818359375	1.675606170654297	0.1959311828613281	2.308967651367188	1.693874603271484	0.0880768051147461	2.577524169921875	1.746991882324219	0.02025491142272949	2.488691772460938	1.93536279296875	-0.03410018253326416	2.4493154296875	1.999729614257812	0.01430482959747314
194	6.433333000000001	2.275626831054688	1.17990193939209	0.2166831359863281	2.235116088867187	1.353842544555664	0.1987167434692383	2.205495239257813	1.493719924926758	0.1867303466796875	2.219349243164062	1.707316162109375	0.2292478637695313	2.198391235351562	1.667920318603516	0.250226791381836	2.1207109375	1.63089208984375	0.3650833435058594	2.105151489257812	1.494134414672851	0.6029939270019531	2.045045654296875	1.35016032409668	0.7765020751953124	2.045453247070312	1.336836669921875	0.8721152648925781	1.980411987304687	1.329591323852539	0.8366630859374999	2.038494750976563	1.290975616455078	0.8772217102050781	2.237382080078125	1.675764190673828	0.195484992980957	2.307857177734375	1.690329040527344	0.08687349319458007	2.574852294921875	1.745916717529297	0.01679451847076416	2.487620239257812	1.939427062988281	-0.04236246299743653	2.4496474609375	1.997524291992188	0.007324424743652343
195	6.466667000000001	2.285341186523437	1.184354652404785	0.2166764678955078	2.248053344726562	1.358633819580078	0.1963754043579102	2.222841430664062	1.499330123901367	0.1842509613037109	2.241479858398438	1.712557373046875	0.2275322799682617	2.219495727539062	1.673577667236328	0.2479954376220703	2.138212036132813	1.641898101806641	0.3612068634033203	2.104395751953125	1.501796875	0.5967522277832031	2.035007446289062	1.360645370483399	0.7688143615722656	2.027268981933593	1.341230880737305	0.8634097290039062	1.97998095703125	1.334109451293945	0.8344261779785156	2.025639831542969	1.296503082275391	0.8674464721679688	2.25892626953125	1.680662139892578	0.1940370559692383	2.33937890625	1.690224578857422	0.09212736892700196	2.612895874023438	1.740356994628906	0.04057491302490235	2.640567993164062	1.969206634521484	-0.007686346650123597	2.616818359375	2.051273376464844	0.03883285522460937
196	6.5	2.2907333984375	1.187275802612305	0.2154340286254883	2.25307568359375	1.361233169555664	0.1932441558837891	2.2286708984375	1.502091598510742	0.1807970886230469	2.24763720703125	1.715407623291016	0.2243518676757812	2.224939575195313	1.676569458007812	0.2444433898925781	2.144117797851563	1.645618957519531	0.3581750793457031	2.109375244140625	1.50580046081543	0.5939261474609375	2.040513366699219	1.365506683349609	0.7668809204101563	2.033125610351562	1.347504913330078	0.8617843933105469	1.990165588378906	1.333453170776367	0.8068718872070313	2.036806274414062	1.305738159179687	0.8674083557128907	2.265663940429688	1.683335052490234	0.1911758499145508	2.354380126953125	1.692402221679687	0.09434004974365234	2.6249736328125	1.749380584716797	0.03130639266967773	2.651517944335938	1.9786982421875	-0.01689072847366333	2.691647583007812	2.058736083984375	0.02806838989257812
197	6.533333000000001	2.290650390625	1.187376411437988	0.2161685256958008	2.252572875976563	1.360974029541016	0.1933349685668945	2.227683715820312	1.501518478393555	0.1802222137451172	2.246563232421875	1.714818481445313	0.2227806854248047	2.223851806640625	1.676112060546875	0.2429859237670898	2.14417529296875	1.645894744873047	0.3577496337890625	2.110081298828125	1.509598190307617	0.5949917907714843	2.041142272949219	1.370003082275391	0.7679939880371094	2.03099267578125	1.350676315307617	0.8623033447265624	1.982123901367188	1.338109664916992	0.8127835083007813	2.03588623046875	1.307531311035156	0.8733204956054688	2.264627807617187	1.682626556396484	0.1898237915039062	2.353567504882812	1.691555877685547	0.09337071990966797	2.623991088867188	1.748670013427734	0.0312382698059082	2.655267822265625	1.978160400390625	-0.01399055147171021	2.693068359375	2.058899108886719	0.03125037956237793
198	6.566667000000001	2.290591552734375	1.187703346252441	0.2163307723999023	2.252411254882813	1.361195953369141	0.1933833312988281	2.227290161132812	1.501622055053711	0.1800235824584961	2.245928344726563	1.715044006347656	0.2216949310302734	2.223352172851563	1.676389587402344	0.2421164321899414	2.144101440429687	1.646606964111328	0.3572675170898437	2.111256469726563	1.511759918212891	0.5952644348144531	2.043257629394531	1.373008712768555	0.7692417602539063	2.035256652832031	1.357115264892578	0.8638735656738281	1.982404846191406	1.350844650268555	0.8286118469238282	2.037977600097657	1.310455780029297	0.870982696533203	2.263942138671875	1.682767822265625	0.1888109893798828	2.352367431640625	1.691036743164062	0.09186295318603516	2.622244140625	1.747190368652344	0.02708578872680664	2.653195678710937	1.976126068115234	-0.0203804235458374	2.692297119140625	2.057004272460937	0.02280699586868286
199	6.6	2.290302734375	1.189547409057617	0.2164334030151367	2.252135131835938	1.363308990478516	0.193738525390625	2.226321411132813	1.503734405517578	0.1798520278930664	2.244561645507813	1.717715576171875	0.2202896347045898	2.222678100585938	1.678961395263672	0.2413099136352539	2.144573852539063	1.649504821777344	0.3574468078613281	2.11085498046875	1.514515899658203	0.59530224609375	2.039857543945312	1.374969161987305	0.7682243347167969	2.036881164550781	1.368899429321289	0.8627721862792969	1.98580712890625	1.35878337097168	0.8228048706054687	2.042354248046875	1.323911102294922	0.874477783203125	2.262042602539062	1.685368377685547	0.187180419921875	2.348190551757813	1.692441314697266	0.08828035354614258	2.61872314453125	1.747540649414063	0.02405481004714966	2.650561279296875	1.97638720703125	-0.02413204002380371	2.687905883789063	2.059617370605469	0.01723922634124756
200	6.633333	2.291025390625	1.189635498046875	0.2160247497558594	2.253239868164062	1.363672058105469	0.191514518737793	2.227153930664063	1.504161590576172	0.1758254776000976	2.24357421875	1.718635559082031	0.2165762329101563	2.22114111328125	1.679776580810547	0.237161506652832	2.143858032226563	1.65012158203125	0.3539565582275391	2.108038940429688	1.513297515869141	0.5919171752929688	2.034728088378906	1.374215866088867	0.7645761413574219	2.025421203613281	1.373321731567383	0.8584384765624999	1.972771911621094	1.371653823852539	0.805921630859375	2.039039001464844	1.332833541870117	0.8814155273437501	2.26218017578125	1.686237274169922	0.1838510971069336	2.351819213867187	1.697773620605469	0.08773429489135742	2.621828979492188	1.748812713623047	0.01613656139373779	2.650899658203125	1.978889556884766	-0.03048143863677978	2.687284423828125	2.060663696289063	0.01035678815841675
201	6.666667	2.28979345703125	1.190201011657715	0.2158879623413086	2.251692260742187	1.364238906860352	0.1914097061157227	2.225253173828125	1.504706130981445	0.1756460723876953	2.241127319335938	1.719365081787109	0.2161207580566406	2.218852661132813	1.680453155517578	0.2368142929077148	2.1418447265625	1.6506884765625	0.3538418121337891	2.106616455078125	1.513725570678711	0.5918856506347656	2.033216674804688	1.374252700805664	0.7643835754394531	2.02372900390625	1.371516555786133	0.8586706542968749	1.969336059570312	1.371636260986328	0.8106844482421875	2.036705017089844	1.330470016479492	0.8804541015625	2.259760131835938	1.686965118408203	0.1833753814697265	2.349015014648438	1.69844790649414	0.08684452438354492	2.618626953125	1.74963134765625	0.0134966766834259	2.647468872070313	1.979659912109375	-0.03414878082275391	2.68512451171875	2.060936706542969	0.005158926606178284
202	6.700000000000001	2.291281982421875	1.189515914916992	0.2174906921386719	2.253151977539062	1.363025863647461	0.1912293319702149	2.2264921875	1.503037536621094	0.1738091201782226	2.238978149414063	1.718095397949219	0.211682243347168	2.217085815429687	1.679222991943359	0.2326002883911133	2.141251342773438	1.651855102539062	0.3500831146240234	2.106925537109375	1.513320449829102	0.5866935119628907	2.03801806640625	1.374370254516601	0.7613570251464843	2.023980712890625	1.374405868530273	0.8534267272949219	1.971636474609375	1.374374496459961	0.8125467834472656	2.029441101074219	1.331276931762695	0.8755366821289063	2.258337280273437	1.685563201904297	0.1795888061523437	2.348440551757812	1.694953125	0.08387379837036132	2.61483984375	1.759115905761719	0.009845816224813462	2.645698364257813	1.986327117919922	-0.04693310928344727	2.682629150390625	2.067324768066406	-0.007900161743164063
203	6.733333	2.289726318359375	1.188640617370605	0.2188984832763672	2.252064208984375	1.362033279418945	0.192481819152832	2.2257470703125	1.501944625854492	0.1750074234008789	2.236172729492187	1.717544952392578	0.2088843231201172	2.214657348632812	1.678889099121094	0.2304059982299805	2.139188842773438	1.651584014892578	0.3476189422607422	2.104976928710938	1.511201034545898	0.5832809143066406	2.039891296386719	1.374247589111328	0.7607590942382813	2.028791809082031	1.372924255371094	0.8535919799804688	1.972330200195313	1.372534210205078	0.8073526916503906	2.025987854003906	1.327643859863281	0.8748215026855468	2.255831787109375	1.684654571533203	0.1775130386352539	2.345822631835937	1.6929267578125	0.08205999755859375	2.608884033203125	1.76306396484375	0.003096768468618393	2.640573364257813	1.989715118408203	-0.05639214134216308	2.676625732421875	2.071647827148437	-0.02399266624450683
204	6.766667	2.290525390625	1.189096855163574	0.2197513046264649	2.25309375	1.362563995361328	0.1933835754394531	2.226833984375	1.502491683959961	0.1758299179077148	2.236852661132812	1.718148864746094	0.2096076202392578	2.215314453125	1.679468688964844	0.2310655975341797	2.139478393554687	1.652024749755859	0.3479414520263672	2.10432861328125	1.511196441650391	0.5833694152832032	2.038375	1.373784027099609	0.7602037658691406	2.026103454589844	1.37213525390625	0.8528552856445313	1.971198608398438	1.371393829345703	0.8061181945800782	2.022458740234375	1.326400588989258	0.8734810485839843	2.256663818359375	1.685266510009766	0.1783386611938477	2.346759033203125	1.693248199462891	0.08295972061157227	2.609353515625	1.762457672119141	0.001807365536689758	2.640647216796875	1.988684143066406	-0.05950248527526855	2.676931640625	2.070878601074218	-0.02767484092712402
205	6.800000000000001	2.290580688476562	1.189646194458008	0.2205124740600586	2.2527333984375	1.363080673217774	0.1941622009277344	2.2259228515625	1.502915786743164	0.1764046859741211	2.237027709960937	1.718441009521484	0.2109907379150391	2.215347534179688	1.679795593261719	0.2323610687255859	2.139225830078125	1.653899047851562	0.349652816772461	2.107914428710937	1.517635772705078	0.5874257507324219	2.039268005371094	1.375071670532227	0.759066864013672	2.029729431152344	1.371483596801758	0.8513192138671875	1.966458435058594	1.375047119140625	0.8096695251464844	2.023949584960937	1.324345596313476	0.8700787658691407	2.256624389648437	1.685555114746094	0.1795375747680664	2.346685546875	1.693138824462891	0.08405072402954102	2.609489135742187	1.761556640625	0.002766105771064758	2.6384228515625	1.987131683349609	-0.06162846183776856	2.675863159179688	2.067817260742188	-0.02641202354431153
206	6.833333	2.287947265625	1.188375640869141	0.2203539199829102	2.2504697265625	1.361794357299805	0.1938750305175781	2.223268676757812	1.501386215209961	0.175326042175293	2.23127197265625	1.716986419677734	0.210305534362793	2.210251220703125	1.677975280761719	0.2317382125854492	2.134996459960937	1.653807342529297	0.3498892974853516	2.10990478515625	1.515796768188477	0.5875440673828125	2.046885803222656	1.373692840576172	0.7612572021484374	2.041316223144531	1.365570205688476	0.8557905883789062	1.972033813476562	1.37375260925293	0.8076657104492188	2.010844848632813	1.304199493408203	0.848643310546875	2.251247314453125	1.684466278076172	0.1786543807983398	2.340626953125	1.696612670898437	0.08297103881835938	2.596521118164063	1.759469482421875	-0.02145045661926269	2.61275341796875	1.983405242919922	-0.09151359939575196	2.6528125	2.06033544921875	-0.0525789680480957
207	6.866667	2.289331176757813	1.186930191040039	0.2214407424926758	2.251673950195312	1.360829879760742	0.1951833419799805	2.224450073242187	1.500829513549805	0.1768942794799805	2.23260302734375	1.716910308837891	0.2118377227783203	2.2117060546875	1.677794250488281	0.2335380249023437	2.13732421875	1.650063201904297	0.3525042419433594	2.115696411132812	1.514351837158203	0.5926736755371094	2.05684814453125	1.37472819519043	0.7705217895507812	2.0655439453125	1.362677017211914	0.8642426147460938	2.004631958007812	1.361077560424805	0.8151255187988281	2.028598205566406	1.298100311279297	0.8605637207031249	2.252421997070313	1.684337097167969	0.1799231567382812	2.341043090820313	1.697467742919922	0.08290299987792968	2.587651245117188	1.765702941894531	-0.03977646827697754	2.6020263671875	1.990768310546875	-0.1054653244018555	2.641593872070312	2.068091674804688	-0.06910283660888672
208	6.9	2.289078125	1.186494354248047	0.2226850204467773	2.250136596679687	1.359809097290039	0.1965351943969726	2.222629272460938	1.499629623413086	0.1791932067871094	2.228935424804687	1.715671020507813	0.2121711349487305	2.209175170898438	1.676519073486328	0.2347607116699219	2.137280883789062	1.64956787109375	0.3553713073730469	2.119585205078125	1.514566619873047	0.5957732543945313	2.065914184570312	1.374782913208008	0.7744383544921875	2.08774755859375	1.371462387084961	0.868233642578125	2.015633666992187	1.355181991577148	0.8229172058105469	2.041354736328125	1.300681015014648	0.8657829895019531	2.248267944335938	1.683180236816406	0.1799728622436523	2.335080688476562	1.698346618652344	0.08185790634155274	2.57100341796875	1.768918975830078	-0.05888836288452148	2.581051879882812	1.997719787597656	-0.1148099212646484	2.62789794921875	2.073023803710937	-0.07631671905517579
209	6.933333000000001	2.289250244140625	1.188066795349121	0.2238948822021484	2.247670532226563	1.361803726196289	0.1980053176879883	2.218932861328125	1.50230288696289	0.1816358032226563	2.229841430664063	1.718783081054688	0.2180070953369141	2.210856323242187	1.679218811035156	0.2411890182495117	2.146625610351562	1.642275421142578	0.3649491882324219	2.117461303710937	1.495086395263672	0.6012849731445312	2.084156494140625	1.367052093505859	0.7955179748535156	2.086938232421875	1.344671356201172	0.8903236694335936	2.055331787109375	1.373238739013672	0.7902792053222656	2.053228515625	1.295708099365234	0.8852710571289062	2.246956420898437	1.686516174316406	0.1839988403320312	2.327591796875	1.700900268554687	0.07942044448852539	2.537602416992188	1.77498681640625	-0.09887282180786133	2.551921020507812	2.009181762695312	-0.1346591491699219	2.606669311523437	2.082048522949218	-0.1026896667480469
210	6.966667000000001	2.288592529296875	1.188843948364258	0.2231066818237304	2.246971069335937	1.363387054443359	0.1984205474853516	2.217965454101563	1.504396453857422	0.1827345962524414	2.232445678710937	1.721518859863281	0.2184493637084961	2.213833251953125	1.682064025878906	0.2424727401733399	2.152335815429688	1.643137603759766	0.3675560760498047	2.131808227539063	1.491870178222656	0.6033828430175782	2.111150146484375	1.363925979614258	0.8003260803222656	2.121545776367188	1.341348846435547	0.8949015502929687	2.080346069335937	1.372231628417969	0.79915087890625	2.085831970214844	1.301115234375	0.8837435302734375	2.248054321289063	1.688912933349609	0.1837584075927735	2.323287719726562	1.702158416748047	0.07430891036987305	2.504568725585937	1.778055603027344	-0.1339294662475586	2.502901000976562	2.014940826416016	-0.1627034149169922	2.563911010742188	2.081307861328125	-0.1423578414916992
211	7	2.288328125	1.188998519897461	0.2234689865112305	2.246840209960937	1.363179595947266	0.1996165084838867	2.217393920898438	1.503714538574219	0.184091194152832	2.232389770507813	1.72057373046875	0.2178221130371094	2.214270141601562	1.681396484375	0.2424173431396484	2.152747436523438	1.645334136962891	0.36805126953125	2.145022094726563	1.494621994018555	0.6041646728515625	2.134810668945312	1.366784957885742	0.8012745056152344	2.152311279296875	1.354855804443359	0.8963740539550782	2.091342651367188	1.360221450805664	0.8088625793457032	2.122072998046875	1.300149108886719	0.8834429016113281	2.247351318359375	1.687788116455078	0.1831820220947266	2.3191123046875	1.700803039550781	0.07203374099731447	2.470748901367188	1.792586883544922	-0.1513741302490235	2.45843505859375	2.028904602050781	-0.1749216613769531	2.522802368164062	2.093470092773437	-0.1524423370361328
212	7.033333000000001	2.283981689453125	1.19145849609375	0.2251416854858398	2.242080078125	1.365911605834961	0.2017733001708985	2.213359008789062	1.506901214599609	0.1872078247070312	2.234651489257812	1.723654846191406	0.2198250350952148	2.218808837890625	1.684513641357422	0.2461509780883789	2.168841552734375	1.650044464111328	0.3772075042724609	2.181484497070312	1.487080139160156	0.6052552490234375	2.192580810546875	1.350622451782227	0.7968548583984375	2.198322998046875	1.319256057739258	0.8873365478515625	2.143381591796875	1.31497380065918	0.8084167785644532	2.169442016601563	1.270285354614258	0.8645156555175781	2.245361328125	1.69084130859375	0.1836200866699219	2.298557983398438	1.702657928466797	0.06221724891662597	2.399338012695313	1.809064788818359	-0.1831651458740234	2.380798828125	2.046215576171875	-0.199109504699707	2.456861328125	2.107346069335938	-0.1765276107788086
213	7.066667000000001	2.2818701171875	1.192627006530762	0.2269447174072265	2.2385244140625	1.366430618286133	0.2066455535888672	2.209630737304687	1.507079162597656	0.1949184722900391	2.243603881835937	1.722350006103516	0.2202502670288086	2.230428344726563	1.684414123535156	0.2492098159790039	2.189282592773437	1.659074279785156	0.38541552734375	2.218116821289063	1.484652740478515	0.6013865051269531	2.208478271484375	1.322226425170899	0.7627471618652344	2.253988647460937	1.303078796386719	0.8406604919433593	2.177847778320313	1.310055068969727	0.8114359130859374	2.2121083984375	1.267359939575195	0.8435771484375	2.247549560546875	1.688758850097656	0.1835286865234375	2.27223095703125	1.700236236572266	0.05352547454833985	2.295768188476562	1.817367065429687	-0.2028924789428711	2.252401611328125	2.044935913085937	-0.2004036407470703	2.343519653320313	2.090554992675781	-0.1846264038085937
214	7.1	2.281343872070313	1.19466771697998	0.2289199142456055	2.244375732421875	1.371613647460938	0.2126060409545898	2.225527954101563	1.515426147460937	0.2067658996582031	2.265402587890625	1.731783081054687	0.2226504898071289	2.256354125976562	1.694402160644531	0.2540314178466797	2.232394287109375	1.68181982421875	0.396347671508789	2.277242065429688	1.492704147338867	0.5974542236328125	2.259437744140625	1.325166839599609	0.7427701721191406	2.32237646484375	1.30299919128418	0.8126643676757812	2.228724853515625	1.294749526977539	0.8151033935546875	2.292356567382813	1.274914703369141	0.8461423645019531	2.26334130859375	1.697251434326172	0.186324089050293	2.259092407226563	1.700853668212891	0.0538515911102295	2.17471728515625	1.817338409423828	-0.1882268981933594	2.13197509765625	2.048392395019532	-0.186864631652832	2.220931274414062	2.1046611328125	-0.1812570724487305
215	7.133333	2.281322387695313	1.192134223937988	0.2309991836547852	2.246453979492188	1.371184219360352	0.2187895431518555	2.226598999023437	1.515937576293945	0.213195556640625	2.264230834960937	1.734220092773437	0.2135482864379883	2.261941772460938	1.698043090820312	0.2474683532714844	2.275662963867187	1.686736145019531	0.3893902130126953	2.32400390625	1.479527694702148	0.5712224426269531	2.295404541015625	1.339034057617188	0.7338095296223958	2.313408081054687	1.30768537902832	0.7863998718261719	2.257390869140625	1.266696746826172	0.8310018920898438	2.319010498046875	1.292508636474609	0.8254605407714843	2.25618017578125	1.697883605957031	0.1794365158081055	2.216617309570313	1.694499755859375	0.0517496223449707	2.028801513671875	1.831631072998047	-0.1159412384033203	2.062471008300781	2.069923950195312	-0.1114561080932617	2.133808349609375	2.146062683105469	-0.1315052490234375
216	7.166667	2.283474487304687	1.194828125	0.226902099609375	2.255333129882812	1.373387435913086	0.2122929382324219	2.238266235351563	1.517152709960937	0.2029669570922852	2.279536743164063	1.732854370117188	0.189881820678711	2.282721435546875	1.697742584228516	0.2237252960205078	2.320462524414062	1.68235205078125	0.3576585693359375	2.358924072265625	1.4783798828125	0.5360193176269532	2.350333333333333	1.35958560180664	0.7146013590494791	2.382092163085938	1.330170288085938	0.7573122253417969	2.402725952148438	1.314004974365234	0.8424723510742187	2.3758193359375	1.364907562255859	0.7994969482421874	2.26469482421875	1.696233215332031	0.1599201965332031	2.190462036132812	1.691062042236328	0.05191052055358887	1.946855834960938	1.821184173583984	0.008783203125	1.962905944824219	2.058852905273437	0.0105306453704834	2.026751831054688	2.137148803710938	-0.0184248104095459
217	7.200000000000001	2.27809521484375	1.199513053894043	0.221826904296875	2.257654052734375	1.379484848022461	0.2065555191040039	2.240349731445312	1.523228363037109	0.1941959609985351	2.284773681640625	1.738403167724609	0.1745420913696289	2.293084594726563	1.702567321777344	0.206890266418457	2.347511840820313	1.658098785400391	0.3262942504882813	2.389870361328125	1.488348337809245	0.5378050130208333	2.394861246744792	1.398218434651693	0.7211929524739583	2.39832275390625	1.386287094116211	0.7708830261230468	2.385443603515625	1.370952011108399	0.8010802307128906	2.381008911132812	1.380277221679687	0.7747703552246094	2.263622680664063	1.702624176025391	0.1478893432617188	2.158776611328125	1.697241516113281	0.06835637474060059	1.917065307617188	1.821118225097656	0.1151340446472168	1.936922241210937	2.054085693359375	0.1595888137817383	1.987842468261719	2.137032836914063	0.1273242225646973
218	7.233333	2.16671826171875	1.13026146697998	0.2436933135986328	2.167752319335937	1.314606750488281	0.2522592163085937	2.171321044921875	1.461591033935547	0.2545886535644531	2.174716430664063	1.677522796630859	0.2239455337524414	2.167979125976562	1.642067291259766	0.1992992095947266	2.143724487304687	1.613364959716797	0.07418756294250488	2.092576354980469	1.369990264892578	-0.03871719121932983	2.311229370117188	1.302112060546875	0.003613662719726563	2.398140991210937	1.297682174682617	-0.008345548629760743	2.481148193359375	1.30046044921875	0.01199923515319824	2.396403442382812	1.355417785644531	0.0001850528717041028	2.178484008789062	1.641877532958984	0.2588422470092773	2.227899291992188	1.633597808837891	0.377622787475586	2.402269409179687	1.590549865722656	0.5562078857421875	2.470008666992188	1.622388656616211	0.6023525085449219	2.460129638671875	1.67122721862793	0.6725369262695313
219	7.266667	2.230881713867188	1.189745368957519	0.2230441131591797	2.209176879882813	1.367438018798828	0.2177249526977539	2.194986328125	1.510131546020508	0.2145286712646484	2.232411010742188	1.725525512695312	0.2186848068237305	2.2238310546875	1.689771270751953	0.2495688705444336	2.198484252929688	1.666329772949219	0.3860565490722656	2.207806640625	1.463236826578776	0.5406399332682291	2.002024495442708	1.450949178059896	0.4706512451171875	1.819416381835937	1.563085205078125	0.5562310791015626	1.71896728515625	1.598889892578125	0.55514599609375	1.784143676757812	1.49237353515625	0.4853007507324218	2.230538330078125	1.689687377929687	0.1867399826049805	2.180244506835938	1.706118957519531	0.0744630241394043	1.930023315429688	1.713274810791016	0.1284040603637695	1.902295837402344	1.912235992431641	0.2446851654052734	1.946912475585937	1.994630401611328	0.2725857238769531
220	7.300000000000001	2.240994873046875	1.198421852111816	0.2129364624023438	2.216460083007813	1.378704681396484	0.1983107681274414	2.210586059570312	1.524678436279297	0.1893311462402344	2.249272583007813	1.741663360595703	0.1793602294921875	2.252183715820312	1.704466125488281	0.211876823425293	2.2757841796875	1.69272998046875	0.3530467529296875	2.2739970703125	1.453965942382812	0.43949658203125	2.055350341796875	1.480213912963867	0.4501984100341797	1.989632202148437	1.455409149169922	0.5156703491210937	1.810749633789063	1.385613006591797	0.5626746215820313	1.87125341796875	1.399549133300781	0.5186583251953125	2.2354990234375	1.706702850341797	0.149744010925293	2.154209106445313	1.736108734130859	0.06079561614990234	1.937212280273438	1.674714385986328	0.2052655639648437	1.987719970703125	1.850195495605469	0.3586007385253906	1.999385925292969	1.929520690917969	0.3954799346923829
221	7.333333	2.254748779296875	1.237326599121094	-0.09776074981689452	2.222838012695313	1.416391021728516	-0.08826782989501954	2.203195190429687	1.560709503173828	-0.08916422271728516	2.1943505859375	1.778361206054687	-0.1215256271362305	2.220918579101562	1.743217132568359	-0.1183897399902344	2.305480712890625	1.747124206542969	-0.1159839019775391	2.289803466796875	1.51811848449707	-0.1848989868164063	2.190445068359375	1.615893829345703	-0.03222151184082031	2.131143249511719	1.643635604858398	-0.04049607849121092	1.811047119140625	1.425644439697266	0.5125352783203125	1.876099365234375	1.467869232177734	0.4869955444335938	2.170716552734375	1.741144348144531	-0.1155078392028809	2.09055712890625	1.768360656738281	-0.06710954284667969	2.163756225585938	1.630047637939453	0.1292145576477051	2.27705322265625	1.77096240234375	0.08932383728027343	2.356882690429687	1.834565155029297	0.08095933532714844
222	7.366667	2.240346313476563	1.208494384765625	0.1972852630615234	2.20804248046875	1.386766632080078	0.1993947296142578	2.20290966796875	1.531291839599609	0.1918257446289062	2.243088012695313	1.747771881103516	0.1819030456542969	2.260857299804687	1.708675933837891	0.206639892578125	2.349844604492187	1.689664489746094	0.3188456268310547	2.270590576171875	1.472998550415039	0.4150068206787109	2.136528198242187	1.614486602783203	0.4657952117919922	2.060036987304688	1.640427917480469	0.4913787994384766	1.849710693359375	1.5155732421875	0.4386504516601563	2.032460083007813	1.676005798339844	0.4692232971191406	2.213567749023437	1.714974151611328	0.1590399551391601	2.102590576171875	1.736200439453125	0.1072858467102051	2.046459777832031	1.531286956787109	0.2327152862548828	2.164639038085937	1.678362060546875	0.363560546875	2.21248681640625	1.746628082275391	0.3947589569091797
223	7.4	2.238182861328125	1.253527297973633	-0.08747250366210937	2.222076416015625	1.435132095336914	-0.07833273315429687	2.205852783203125	1.579873504638672	-0.08346910095214843	2.196052978515625	1.795942413330078	-0.1033710174560547	2.215057983398438	1.756726287841797	-0.1143953628540039	2.27530908203125	1.730417846679688	-0.1742801437377929	2.24744580078125	1.529296936035156	-0.2622256393432617	2.21080322265625	1.649046508789062	-0.0893391418457031	2.160357666015625	1.724631652832031	-0.07527442932128908	2.111042907714844	1.809200073242188	-0.06002911376953127	2.097053894042968	1.704933166503906	-0.05648208618164061	2.17950341796875	1.763304290771484	-0.08691267395019531	2.123351928710937	1.781240539550781	-0.001799079895019526	2.1544970703125	1.536466979980469	0.1279689331054688	2.235285522460938	1.668253448486328	0.0695378875732422	2.248560546875	1.726784301757812	0.04721908569335939
224	7.433333000000001	2.223683227539063	1.209287200927734	0.2187468795776367	2.1988818359375	1.391768661499023	0.2305068511962891	2.183597778320312	1.538242645263672	0.2206185989379883	2.188578735351562	1.759407745361328	0.1857173004150391	2.221535400390625	1.721064636230469	0.1837039947509766	2.353321533203125	1.697705871582031	0.1537155990600586	2.324999145507813	1.500503112792969	0.1611880645751953	2.271711181640625	1.609880493164062	0.2924561004638672	2.213056884765625	1.688733062744141	0.2970384063720703	2.137748962402344	1.76928857421875	0.2902309417724609	2.147584350585937	1.668416809082031	0.2518612823486328	2.153662963867188	1.72432421875	0.1971464691162109	2.036804443359375	1.72852734375	0.2633369369506836	2.049790893554688	1.470232025146484	0.3682776947021484	2.262127766927084	1.62598583984375	0.4028920084635417	2.31099462890625	1.670355682373047	0.3488683624267578
225	7.466667000000001	2.241962768554687	1.251458160400391	-0.08013526153564453	2.227561767578125	1.432547714233398	-0.07087620544433594	2.206072265625	1.576519744873047	-0.07256235504150389	2.167860473632812	1.789768829345703	-0.09796707153320312	2.187165283203125	1.752529113769531	-0.115914665222168	2.244298095703125	1.745095062255859	-0.1889724884033203	2.228262939453125	1.524100921630859	-0.2943720359802246	2.188199096679687	1.579535430908203	-0.1200937957763672	2.110020141601562	1.598011627197266	-0.08370234680175781	2.029276794433594	1.644722763061524	-0.05073934936523439	2.068620849609375	1.592801971435547	-0.08188688659667967	2.159930053710937	1.755961944580078	-0.07250754547119141	2.132392272949219	1.761852416992187	0.03671360015869141	2.193736328125	1.500268646240234	0.1247013549804687	2.20540966796875	1.539129455566406	-0.05934650675455729	2.234488037109375	1.639447540283203	0.05850901794433594
226	7.5	2.24322998046875	1.251202247619629	-0.08452910614013671	2.228078857421875	1.430653549194336	-0.0735252685546875	2.20386962890625	1.573009521484375	-0.07395336151123047	2.162762817382812	1.786482330322266	-0.09453460693359374	2.179337890625	1.749514495849609	-0.1161377029418945	2.2233623046875	1.739681304931641	-0.1958062973022461	2.199357177734375	1.51690461730957	-0.30513676071167	2.205498168945312	1.599074996948242	-0.1285767822265625	2.127609130859375	1.629097503662109	-0.08664381408691407	2.045176879882812	1.658338882446289	-0.04422848510742186	2.07209228515625	1.577773040771484	-0.09397465515136719	2.158320190429688	1.752411041259766	-0.06683487701416016	2.143104370117188	1.75182095336914	0.04701591491699218	2.181597412109375	1.482345367431641	0.1194516677856445	2.204132446289063	1.535238098144531	0.04504125976562498	2.24335498046875	1.598731231689453	0.02554394531250001
227	7.533333000000001	2.240786010742188	1.249011322021484	-0.0799861068725586	2.225920654296875	1.42698210144043	-0.07258521270751953	2.19999951171875	1.568094696044922	-0.07303482055664062	2.156122314453125	1.779902404785156	-0.08575894165039062	2.167506225585937	1.74268994140625	-0.109190299987793	2.19547119140625	1.720869689941406	-0.2052176704406738	2.12278759765625	1.533772903442383	-0.3447761898040771	2.19322705078125	1.596373107910156	-0.1988335342407226	2.13016796875	1.653177520751953	-0.1601701507568359	2.043231628417969	1.666778884887695	-0.1206671752929687	2.102038391113282	1.634192230224609	-0.124539306640625	2.157728515625	1.74663330078125	-0.05848480987548826	2.160010314941406	1.73736181640625	0.04658899688720704	2.217213684082031	1.479750854492187	0.1214205169677734	2.228607421875	1.514853668212891	0.06598991394042969	2.245717163085938	1.566095550537109	0.03115327453613281
228	7.566667000000001	2.239829711914062	1.246625503540039	-0.07281277465820313	2.228576293945313	1.425514724731445	-0.06801590728759765	2.2041376953125	1.566684143066406	-0.06759461212158205	2.165691528320313	1.780939208984375	-0.07724276733398439	2.173430786132812	1.743849029541016	-0.1009921722412109	2.194977661132812	1.739813232421875	-0.1888877029418945	2.10314794921875	1.566061721801758	-0.3661512565612793	2.158524536132813	1.654700408935547	-0.2332704772949218	2.13770361328125	1.690645416259766	-0.2230997085571289	2.053154602050781	1.705785568237305	-0.1635010681152344	2.125044921875	1.688625564575195	-0.1775238647460938	2.169125854492187	1.746851196289062	-0.05050405883789062	2.167568969726562	1.738154815673828	0.05720822143554689	2.192093994140625	1.4786767578125	0.1299924964904785	2.21375146484375	1.447863967895508	0.09159664916992186	2.246427856445313	1.488278091430664	0.06355036926269531
229	7.6	2.219370971679687	1.190576103210449	0.2263806991577149	2.20425390625	1.368782241821289	0.2289796447753906	2.175213989257812	1.508333511352539	0.221678108215332	2.12973193359375	1.720484619140625	0.2040939559936523	2.146720458984375	1.685251403808594	0.1769708786010742	2.209825439453125	1.696608367919922	0.08228245925903321	2.19640966796875	1.576658508300781	-0.1278740501403809	2.258080810546875	1.740070373535156	0.0005845375061035163	2.247708862304687	1.782480712890625	0.03919222259521485	2.142285400390625	1.785405181884766	0.04792280578613281	2.198657592773437	1.797372863769531	0.05799947738647461	2.126006713867188	1.685154571533203	0.2363014755249023	2.092228393554687	1.67381884765625	0.3591365814208984	2.061776245117187	1.413366851806641	0.449073715209961	2.165307739257813	1.318993957519531	0.3944113922119141	2.200756958007812	1.31623405456543	0.3721150817871094
230	7.633333	2.221722290039062	1.192954826354981	0.2317141647338867	2.211562622070312	1.37155793762207	0.2251694412231445	2.185990112304688	1.511285705566406	0.2095780029296875	2.13964453125	1.722097991943359	0.1812540435791016	2.157793334960938	1.685913665771484	0.1546005668640137	2.209218994140625	1.697441497802734	0.02884810507297516	2.166802734375	1.57545571899414	-0.1559244918823242	2.257293090820312	1.754115753173828	-0.05239766931533814	2.266943969726563	1.832254577636719	-0.01786433601379395	2.247913452148437	1.851426635742187	-0.05145807075500489	2.231309692382812	1.849877716064453	0.00694916534423828	2.13496923828125	1.688117492675781	0.2164890518188477	2.087203979492188	1.684906402587891	0.3381841888427735	2.023899047851562	1.433087265014648	0.43317041015625	2.11202880859375	1.291839920043945	0.4105793762207032	2.153476196289063	1.288423889160156	0.3890078430175781
231	7.666667	2.224344116210938	1.198858108520508	0.2249419174194336	2.218914794921875	1.377144256591797	0.2156282272338867	2.198463134765625	1.517515853881836	0.1992454681396484	2.161831787109375	1.730556945800781	0.1786005172729492	2.1784892578125	1.694530364990234	0.1507148056030274	2.208064697265625	1.712417633056641	0.01552566689252853	2.162896484375	1.611981201171875	-0.2113925399780273	2.271047729492188	1.777245269775391	-0.1314998016357422	2.30612744140625	1.861212280273437	-0.1306758079528809	2.26451708984375	1.890533843994141	-0.1516478500366211	2.262030517578125	1.870926452636719	-0.1105565223693848	2.15541748046875	1.695805023193359	0.2125039291381836	2.1029091796875	1.695783813476563	0.3313943176269531	1.99681982421875	1.462088760375977	0.4332778167724609	2.063468200683594	1.268623794555664	0.4628981323242187	2.094787719726563	1.243675498962402	0.4439779968261719
232	7.700000000000001	2.22205419921875	1.203472122192383	0.2239720153808594	2.22177490234375	1.382524551391602	0.216309440612793	2.201111328125	1.522765563964844	0.1967325134277344	2.164761474609375	1.736784393310547	0.1827169952392578	2.1791396484375	1.700887603759766	0.1524507217407227	2.2052880859375	1.712723083496094	0.01379175972938538	2.144649169921875	1.626612274169922	-0.2246602935791016	2.256495239257813	1.807861724853516	-0.1644868431091309	2.28670263671875	1.89176171875	-0.1686947555541992	2.194286254882813	1.882965515136719	-0.193738166809082	2.235612915039062	1.886300384521484	-0.1152107925415039	2.1604384765625	1.701593597412109	0.216942626953125	2.104561157226563	1.701549774169922	0.33474609375	1.992974670410156	1.469491577148438	0.437489486694336	2.011682006835938	1.256158813476563	0.4767994995117187	2.042456359863281	1.227204055786133	0.4682447509765625
233	7.733333	2.225155517578125	1.214055442810059	0.2136000747680664	2.230410400390625	1.392140548706055	0.2058002700805664	2.218919677734375	1.533320648193359	0.1890184555053711	2.192692260742187	1.747829284667969	0.1728130798339844	2.212021118164063	1.712194610595703	0.145426628112793	2.267081420898437	1.711562683105469	0.01412374019622803	2.335431030273438	1.666444366455078	-0.2494050140380859	2.397131225585937	1.886575103759766	-0.2622072448730469	2.446404052734375	1.958104705810547	-0.2503631134033203	2.34774755859375	1.971147125244141	-0.2442290344238282	2.408448608398437	1.970911712646484	-0.2208713836669922	2.180253051757813	1.712286682128906	0.2044781875610351	2.112312622070313	1.707928283691406	0.3169882507324219	1.985785034179687	1.475640991210938	0.4123871307373047	1.925775024414063	1.271639099121094	0.5099823913574218	1.926852111816406	1.218773574829102	0.5246103820800782
234	7.766667	2.224247924804688	1.203374465942383	0.2049656295776367	2.231853393554688	1.38135124206543	0.2009320373535156	2.222788452148437	1.522941162109375	0.1880359344482422	2.187099365234375	1.734952087402344	0.1652784805297852	2.207350463867187	1.699346710205078	0.1386969680786133	2.260146362304687	1.692463928222656	0.006181227684020996	2.32007177734375	1.679341522216797	-0.2627017669677735	2.367731079101563	1.902128936767578	-0.2931358184814453	2.395570678710937	1.974721832275391	-0.2842163543701172	2.328851196289063	2.022970733642578	-0.25942822265625	2.38693701171875	1.978323547363281	-0.2528449096679687	2.17685693359375	1.700090942382813	0.19835498046875	2.108958984375	1.681937103271484	0.309310791015625	1.974679443359375	1.469716995239258	0.4345395965576172	1.898751647949219	1.309164657592774	0.575140869140625	1.90477001953125	1.258096237182617	0.60501220703125
235	7.800000000000001	2.223035278320313	1.202044502258301	0.1984864349365235	2.229660522460938	1.380759841918945	0.1917925109863281	2.22245166015625	1.523122985839844	0.1784072799682617	2.188633666992188	1.73704296875	0.1578771057128906	2.208913818359375	1.701403930664062	0.1308425674438476	2.263571655273438	1.693967956542969	-0.001677355587482453	2.294180786132813	1.670403564453125	-0.2763424987792968	2.321914672851562	1.894674865722656	-0.3252833099365234	2.353156372070313	1.970373809814453	-0.3160802154541016	2.306333251953125	2.015582550048828	-0.2825116882324219	2.341601806640625	1.984654022216797	-0.2905674133300781	2.177742065429688	1.701605743408203	0.1906401290893555	2.113986694335938	1.673161193847656	0.3024780883789062	1.963166625976563	1.472968948364258	0.4312230987548828	1.847037170410156	1.319234420776367	0.5594790954589843	1.8913193359375	1.244778625488281	0.5910197143554687
236	7.833333	2.221353515625	1.20173745727539	0.1908215713500976	2.229762451171875	1.380628524780273	0.1835081939697266	2.226338012695313	1.523503173828125	0.1711487884521484	2.191145263671875	1.738130828857422	0.1541100692749023	2.211133544921875	1.702840881347656	0.1261168746948242	2.263181274414062	1.700090240478516	-0.007908849239349366	2.275080322265625	1.667562225341797	-0.2837160034179688	2.281314575195312	1.889143127441406	-0.3458594512939454	2.314263916015625	1.965603271484375	-0.3401209716796875	2.269172485351563	2.013249053955078	-0.31132275390625	2.317428955078125	1.990469207763672	-0.3197405700683594	2.180980834960938	1.70211572265625	0.1867035598754883	2.118009399414063	1.679822479248047	0.3005846099853515	1.961661804199219	1.479600448608398	0.424939193725586	1.842278015136719	1.344646942138672	0.5641917724609375	1.884303344726562	1.265310272216797	0.5851324462890625
237	7.866667	2.216423095703125	1.201504173278809	0.1873541030883789	2.227507446289063	1.379483657836914	0.1798912048339844	2.223092895507813	1.521548217773437	0.1656538162231445	2.193718505859375	1.736427276611328	0.1540197372436524	2.211841430664062	1.701347991943359	0.1248850936889648	2.260086791992188	1.702043395996094	-0.009893891334533691	2.253380004882812	1.672021118164063	-0.2848316650390625	2.26008349609375	1.891759033203125	-0.3469191131591797	2.280610595703125	1.972908813476562	-0.3494798889160156	2.233922241210937	2.010615020751953	-0.3157361907958984	2.27900244140625	1.999813110351562	-0.3327572479248047	2.183467529296875	1.700192687988281	0.1860180816650391	2.122126586914062	1.681580078125	0.3004478912353515	1.960828247070312	1.485513092041016	0.4225770874023438	1.836697082519531	1.357717483520508	0.5619857788085938	1.868912109375	1.286745483398438	0.5912503662109375
238	7.9	2.213530395507813	1.200781005859375	0.1884439544677735	2.227190551757813	1.378777572631836	0.1805906753540039	2.22225830078125	1.520741882324219	0.1643186721801758	2.19011865234375	1.735110778808594	0.1514319000244141	2.208343017578125	1.700064819335938	0.1223021965026855	2.25503515625	1.698107696533203	-0.01326779890060425	2.215423095703125	1.670158325195313	-0.2860592498779297	2.244691528320312	1.887816741943359	-0.3497332763671875	2.265768432617188	1.965599914550781	-0.3479346923828125	2.2182080078125	2.005225158691406	-0.3097849578857422	2.265012451171875	1.996832244873047	-0.3279442443847657	2.180672973632812	1.698982116699219	0.1838624954223633	2.12220068359375	1.681310638427735	0.3003356323242188	1.957179870605469	1.487901031494141	0.4225447845458984	1.837403259277344	1.364270263671875	0.5664949951171876	1.857550170898437	1.297903442382812	0.5953340454101562
239	7.933333000000001	2.209804321289063	1.202212959289551	0.1897523345947266	2.223807495117187	1.379726287841797	0.1817539367675781	2.21945458984375	1.521375122070312	0.1654571228027344	2.181624145507812	1.733995941162109	0.1434707641601562	2.201403930664062	1.698349639892578	0.1162278823852539	2.250751342773437	1.695959045410156	-0.01795175743103027	2.210421142578125	1.680077392578125	-0.29113525390625	2.23351318359375	1.901839965820312	-0.3504900665283203	2.2483232421875	1.978184783935547	-0.3421202087402344	2.1983037109375	2.022727905273437	-0.2918936614990234	2.251327758789063	2.012919921875	-0.3167658386230469	2.172535522460938	1.698952392578125	0.1769986801147461	2.121920043945313	1.682473510742188	0.2967351684570313	1.957064025878906	1.493672134399414	0.4237403259277344	1.83017041015625	1.374789428710937	0.5651849060058594	1.85436181640625	1.300476806640625	0.5892058715820313
240	7.966667000000001	2.20478369140625	1.200691017150879	0.1928884735107422	2.218736206054688	1.377948928833008	0.1836500015258789	2.216813720703125	1.519712493896484	0.1687144241333008	2.178205078125	1.731470153808594	0.1437400283813476	2.19746875	1.695437805175781	0.1168038368225098	2.244001831054688	1.692580810546875	-0.0181325511932373	2.205557250976563	1.680474426269531	-0.2912187042236328	2.226226806640625	1.901273040771484	-0.352953109741211	2.233894775390625	1.975238037109375	-0.3448633880615234	2.174054809570312	2.022428039550781	-0.2974828338623047	2.228485717773437	2.014079284667969	-0.3216867370605468	2.1698740234375	1.697076690673828	0.1779941101074219	2.12148779296875	1.685038452148438	0.2990197448730469	1.955788024902344	1.493928115844727	0.4207701873779297	1.824103637695313	1.369492614746094	0.5550848541259765	1.85585546875	1.296837341308594	0.58452978515625
241	8	2.204300048828125	1.199512809753418	0.1869406051635742	2.218156616210938	1.377282852172852	0.1770469360351563	2.214874389648438	1.519276153564453	0.1607504196166992	2.17749169921875	1.733045043945312	0.1473249969482422	2.195321899414062	1.698051666259766	0.1177997055053711	2.23640869140625	1.698135864257812	-0.01953567409515381	2.196220336914062	1.675953979492187	-0.2926361389160156	2.210239868164062	1.897934143066406	-0.3556594543457031	2.222589111328125	1.973857391357422	-0.3430765228271484	2.166057006835937	2.021298034667969	-0.3002471008300781	2.227898681640625	2.010253936767578	-0.3218386840820313	2.170141357421875	1.697012359619141	0.1804063949584961	2.124707885742187	1.682399139404297	0.3023987884521484	1.953734558105469	1.489393783569336	0.4167380676269531	1.820939758300781	1.356268432617187	0.5466970214843749	1.859027709960938	1.290605499267578	0.5811591186523437
242	8.033333000000001	2.2020029296875	1.198372276306152	0.18599267578125	2.213578002929688	1.376360961914062	0.1753555984497071	2.20821875	1.518236267089844	0.1583493041992187	2.1696787109375	1.73217202758789	0.149634162902832	2.187234619140625	1.697839508056641	0.1191694221496582	2.226560913085938	1.701969329833984	-0.01854705619812012	2.195563842773438	1.677255340576172	-0.2926702575683594	2.209294677734375	1.899324371337891	-0.3553136749267578	2.221671142578125	1.973642852783203	-0.3434454193115234	2.162710083007813	2.022199615478516	-0.3012843322753906	2.226686889648438	2.012674011230469	-0.3248420867919922	2.162972900390625	1.695431732177734	0.1821187515258789	2.120194458007813	1.682118713378906	0.3054537048339844	1.947688232421875	1.485862106323242	0.4122347106933594	1.813697631835937	1.353918365478516	0.5412599334716797	1.851554077148438	1.291110809326172	0.5858333129882812
243	8.066667000000001	2.19973046875	1.195968948364258	0.1851138610839844	2.208964477539062	1.373686233520508	0.1732881393432617	2.204726318359375	1.515565887451172	0.1570542678833008	2.167742553710938	1.729688018798828	0.1512865829467773	2.184921630859375	1.695645965576172	0.1203432350158691	2.223484985351563	1.699086456298828	-0.01752154111862183	2.192744262695312	1.676343841552734	-0.2915799865722656	2.207888916015625	1.898790344238281	-0.3509941253662109	2.221437744140625	1.973937316894531	-0.3380585479736328	2.162569213867187	2.02164013671875	-0.2988415222167969	2.223468994140625	2.012573669433594	-0.3153932342529297	2.16089453125	1.692621215820312	0.1832801818847656	2.117850341796875	1.677582336425781	0.3062162017822266	1.944607788085937	1.481142929077149	0.4110741729736328	1.803347778320312	1.34927456665039	0.5347120361328125	1.8465986328125	1.283546569824219	0.5822630615234375
244	8.1	2.199178466796875	1.194953468322754	0.1862398376464844	2.208432250976562	1.372654815673828	0.1745936889648437	2.204204833984375	1.514521759033203	0.1585005111694336	2.167229370117187	1.728602661132812	0.1530401611328125	2.18438720703125	1.694609008789063	0.1220475921630859	2.222814453125	1.698119812011719	-0.0158217363357544	2.1916689453125	1.675723571777344	-0.2898174438476563	2.207435546875	1.898182403564453	-0.348946533203125	2.221996826171875	1.972615325927734	-0.3355862731933594	2.163245483398438	2.021542083740234	-0.2966338806152344	2.2249228515625	2.00983740234375	-0.3104452819824219	2.160399536132813	1.691502258300781	0.184982063293457	2.11744189453125	1.676360260009766	0.3079125518798829	1.944475280761719	1.479895935058594	0.4130244903564453	1.803540771484375	1.347918060302734	0.5369154357910156	1.843154174804688	1.285697509765625	0.58888623046875
245	8.133333	2.192485229492187	1.19213793182373	0.1873848571777344	2.201061889648437	1.369274810791016	0.175559928894043	2.196759643554687	1.510718078613281	0.1595518493652344	2.164103271484375	1.724731658935547	0.1587873382568359	2.1799912109375	1.691165283203125	0.1269709701538086	2.216014282226562	1.695413482666016	-0.01107808876037598	2.185290161132812	1.677709167480469	-0.2845365142822266	2.205978881835938	1.897385833740235	-0.3471842956542969	2.22565087890625	1.972661499023438	-0.3289842987060547	2.1743369140625	2.017264709472656	-0.2849665374755859	2.229086303710937	2.006783905029297	-0.3009993896484375	2.157101196289062	1.687280456542969	0.1900324401855469	2.112793579101562	1.672102569580078	0.3117013397216797	1.937567321777344	1.477880249023438	0.4144624481201172	1.792865356445313	1.343867874145508	0.5327704162597656	1.838932250976562	1.289698089599609	0.5951484985351563
246	8.166667	2.190241455078125	1.190743598937988	0.1884056015014648	2.197779907226562	1.367795135498047	0.1768655700683594	2.1926220703125	1.509107299804687	0.1610615234375	2.157691772460938	1.722587951660156	0.1612116241455078	2.173997192382813	1.68935791015625	0.1292951889038086	2.210267456054687	1.694127227783203	-0.008565861940383911	2.186710327148437	1.676294189453125	-0.2822716979980469	2.2080791015625	1.895759674072266	-0.345427719116211	2.227191162109375	1.970799774169922	-0.3282469329833985	2.1751650390625	2.017285705566406	-0.2852338562011719	2.233106567382812	2.005322174072266	-0.3060466156005859	2.151030639648438	1.684960418701172	0.192249137878418	2.106923461914063	1.670060577392578	0.3139957733154297	1.932383666992187	1.474924102783203	0.4155157623291016	1.787873657226563	1.340108184814453	0.5328073120117187	1.835554321289063	1.285488128662109	0.5971832885742188
247	8.200000000000001	2.18797607421875	1.19119450378418	0.1886876907348633	2.194133911132813	1.368520141601562	0.177602409362793	2.187241821289063	1.509822799682617	0.1614216079711914	2.154408447265625	1.723728302001953	0.1623613510131836	2.171301635742187	1.690551483154297	0.1306215286254883	2.21174169921875	1.692685363769531	-0.006273507595062256	2.184026123046875	1.674298492431641	-0.2792755889892578	2.207307861328125	1.892518676757812	-0.3431770477294922	2.2331474609375	1.964721313476562	-0.3269427185058594	2.182569091796875	2.016008361816406	-0.2896240081787109	2.228947998046875	2.008350341796875	-0.3085063171386718	2.14648779296875	1.685933258056641	0.1929046173095703	2.101181274414063	1.670454467773437	0.3145921630859375	1.929745727539062	1.474022445678711	0.4197816314697266	1.783907043457031	1.33346354675293	0.5321209106445313	1.830766845703125	1.284633605957031	0.5996170043945312
248	8.233333	2.1860986328125	1.188781356811524	0.1900466537475586	2.19194091796875	1.365972778320313	0.178308334350586	2.1849921875	1.507096710205078	0.1615981674194336	2.152814819335937	1.720966247558594	0.1627482681274414	2.169852172851563	1.687834686279297	0.1310961608886719	2.211304809570312	1.690559814453125	-0.005373945713043213	2.18613671875	1.669583190917969	-0.2781375579833985	2.212610717773438	1.887428771972656	-0.3423657836914062	2.236810546875	1.961625671386719	-0.3238381500244141	2.185657958984375	2.01379150390625	-0.2901094818115234	2.2380947265625	2.000434295654297	-0.3101660614013672	2.144541381835937	1.683145538330078	0.1931187744140625	2.097409057617187	1.668701171875	0.3139780578613282	1.926792846679688	1.472177124023438	0.4195833435058594	1.781818725585937	1.331321029663086	0.5322249755859375	1.831110473632813	1.282344635009766	0.6003798217773437
249	8.266667	2.185177856445312	1.189435447692871	0.1897717666625977	2.190744873046875	1.366671600341797	0.1781193008422852	2.183510131835938	1.50781867980957	0.161455078125	2.150812255859375	1.721641815185547	0.1627296371459961	2.16784814453125	1.688557067871094	0.1310191955566406	2.208857177734375	1.691546752929687	-0.005612888813018799	2.182635009765625	1.67071664428711	-0.278313705444336	2.207122314453125	1.888710144042969	-0.3425858001708985	2.229274291992187	1.964919006347656	-0.3237926177978516	2.17816845703125	2.018947174072266	-0.2918251495361328	2.227480224609375	2.005459899902344	-0.3115190277099609	2.1427099609375	1.683785125732422	0.1931220550537109	2.09589794921875	1.669203857421875	0.3140794830322265	1.925848510742187	1.472311187744141	0.420096435546875	1.781425964355469	1.331122543334961	0.5331061096191406	1.82969873046875	1.282846405029297	0.601079833984375
250	8.300000000000001	2.180493408203125	1.189219383239746	0.1887649688720703	2.18622607421875	1.366973495483399	0.1789862442016601	2.177009765625	1.508247741699219	0.1622415390014648	2.145859497070313	1.722853210449219	0.1610166244506836	2.163586669921875	1.689351959228516	0.1299719619750976	2.2092021484375	1.691195159912109	-0.00553467845916748	2.188139770507813	1.664748931884766	-0.2789566345214843	2.219765258789063	1.882922119140625	-0.3414245300292968	2.248756225585938	1.956602844238281	-0.3259273834228515	2.20150634765625	2.00691259765625	-0.2901159057617188	2.238477783203125	2.00155615234375	-0.3114480285644531	2.136575073242188	1.6851611328125	0.1915143280029297	2.090203002929687	1.672732971191406	0.3135788726806641	1.919436096191406	1.475214721679688	0.4192106781005859	1.773216552734375	1.331035552978516	0.5283140869140625	1.814488647460937	1.284660186767578	0.6046511840820312
251	8.333333	2.177634643554688	1.189203353881836	0.1899384002685547	2.182797973632812	1.367114471435547	0.1804685821533203	2.172881591796875	1.508444747924805	0.163750846862793	2.141030151367187	1.723128295898438	0.1621348419189453	2.158902587890625	1.689591583251953	0.1311339645385742	2.204838134765625	1.690161315917969	-0.004367459654808044	2.190989990234375	1.666157958984375	-0.2782763061523438	2.220201904296875	1.8845703125	-0.3408733520507812	2.247954956054687	1.958887329101562	-0.3278316345214843	2.20100146484375	2.010245056152344	-0.2898110198974609	2.238837768554688	2.002287353515625	-0.3110371704101562	2.131832153320313	1.685438018798828	0.1927162094116211	2.083540893554687	1.671379852294922	0.3139111633300781	1.912820617675781	1.473433944702149	0.4194710998535156	1.766015319824219	1.328636352539063	0.527999725341797	1.804190551757813	1.284924682617187	0.6091885986328125
252	8.366667	2.174842651367188	1.189573753356933	0.1894284439086914	2.17978173828125	1.368741882324219	0.1826719284057617	2.168038940429687	1.51085693359375	0.1670209426879883	2.14251708984375	1.727288757324219	0.170614616394043	2.16013623046875	1.693862701416016	0.1389308090209961	2.208952270507813	1.692719024658203	0.003607936024665833	2.191137817382812	1.661611206054687	-0.2703625640869141	2.226074462890625	1.87551708984375	-0.3426473999023437	2.248535278320313	1.952106628417969	-0.3313636932373047	2.195682373046875	2.005048583984375	-0.2976959686279297	2.226068725585938	1.993554565429688	-0.3205606536865234	2.13148681640625	1.688990783691406	0.2001079330444336	2.077294189453125	1.668877227783203	0.3190143280029297	1.905118530273437	1.470660461425781	0.4256687469482422	1.765947937011719	1.310450454711914	0.5280729064941406	1.797963256835938	1.277229248046875	0.6031334228515625
253	8.4	2.172365234375	1.188832450866699	0.1903913650512695	2.176813232421875	1.367943359375	0.1845727233886719	2.163553955078125	1.509773284912109	0.1686223754882812	2.13602783203125	1.7255673828125	0.1735009689331055	2.154148071289063	1.692609771728516	0.1417238388061524	2.20387548828125	1.694615417480469	0.006834235906600952	2.193988525390625	1.659511505126953	-0.2672358703613281	2.233967529296875	1.874132141113281	-0.3345776824951172	2.2566162109375	1.946589324951172	-0.3237975463867188	2.200268920898437	2.007222625732422	-0.2936988830566406	2.234505737304687	1.991857452392578	-0.3225171356201172	2.125169555664062	1.687001831054687	0.2026511154174805	2.071628784179688	1.667477752685547	0.3219585113525391	1.893187194824219	1.470629013061524	0.4200184783935547	1.75138232421875	1.311405639648437	0.5200296936035156	1.780030151367187	1.283248138427734	0.6041987915039062
254	8.433333000000001	2.171802612304687	1.188685684204102	0.1905597763061523	2.1761962890625	1.367712188720703	0.1847590103149414	2.163029418945313	1.50946614074707	0.1686941604614258	2.136371948242187	1.725319915771484	0.1730731430053711	2.154765869140625	1.692279876708984	0.1415807723999024	2.206183349609375	1.694386932373047	0.007420903205871582	2.19588671875	1.660756591796875	-0.2670106353759766	2.238353759765625	1.875334014892578	-0.333697006225586	2.260411010742188	1.947836486816406	-0.323915771484375	2.203758056640625	2.00812939453125	-0.293607894897461	2.237843872070313	1.992467407226562	-0.319596435546875	2.124965942382812	1.686824279785156	0.202080696105957	2.068052734375	1.666292510986328	0.3194432373046875	1.888795104980469	1.469868148803711	0.416387954711914	1.746094543457031	1.310987823486328	0.5155737457275391	1.781306884765625	1.272923187255859	0.592865966796875
255	8.466667000000001	2.170441162109375	1.188750221252441	0.1913572540283203	2.173818481445313	1.367220092773437	0.1848927001953125	2.159086059570313	1.508212554931641	0.1677045440673828	2.131589721679688	1.723445495605469	0.1699244537353516	2.150521728515625	1.690267700195312	0.1390697937011719	2.203901611328125	1.692571716308594	0.006152186632156372	2.196931640625	1.658499237060547	-0.2669994506835938	2.242389526367187	1.872896209716797	-0.3283845520019532	2.264000122070312	1.946536712646485	-0.3224895782470704	2.207033203125	2.008380340576172	-0.2941934967041016	2.233505615234375	1.992220825195312	-0.3245995788574219	2.119945434570313	1.685277252197266	0.198983642578125	2.062580444335937	1.667958801269531	0.3163241729736328	1.885515319824219	1.472057403564453	0.4159809112548828	1.741661437988281	1.312196807861328	0.5103355407714844	1.770715942382812	1.276532897949219	0.5889308471679687
256	8.5	2.170002319335937	1.189003921508789	0.1910502166748047	2.17352294921875	1.367909225463867	0.1855246658325195	2.158818237304688	1.509314346313477	0.1690087203979492	2.130440307617188	1.724870178222656	0.1719017333984375	2.149889282226563	1.691808868408203	0.1410650634765625	2.2048212890625	1.693087036132813	0.008482524394989014	2.197923217773437	1.65802197265625	-0.2650832977294922	2.239371337890625	1.870116638183594	-0.3357177734375	2.260825317382813	1.944589782714844	-0.3300851135253906	2.204182373046875	2.006480895996094	-0.3038026275634765	2.235614624023437	1.99102978515625	-0.3258577423095703	2.118580078125	1.686476715087891	0.2006973648071289	2.057983947753907	1.664472442626953	0.3159642486572266	1.878145446777344	1.470396148681641	0.4156656341552735	1.732894470214844	1.311708160400391	0.5105580902099609	1.762582153320313	1.279341888427734	0.5854182739257813
257	8.533333000000001	2.168322998046875	1.189102722167969	0.1915292434692383	2.171861328125	1.368002700805664	0.1862169799804688	2.15743408203125	1.509420532226562	0.1697511291503906	2.12936181640625	1.725071502685547	0.1728337936401367	2.149165771484375	1.692032501220703	0.1421841278076172	2.205945922851563	1.693257019042969	0.01043831920623779	2.203413940429687	1.656945922851562	-0.2631810760498047	2.24589013671875	1.868987487792969	-0.3335119934082031	2.267596313476562	1.942533172607422	-0.3288737030029297	2.211301879882813	2.007740539550781	-0.303034164428711	2.248098022460938	1.985420471191406	-0.3253304748535156	2.117060180664063	1.6866298828125	0.2013553161621094	2.054516479492188	1.664554931640625	0.3155637969970703	1.870937561035156	1.471588958740234	0.4104584350585938	1.722281066894531	1.313874954223633	0.501451934814453	1.753184204101562	1.276416473388672	0.571939208984375
258	8.566667000000001	2.166193603515625	1.188600128173828	0.1920510787963867	2.169761840820312	1.367321334838867	0.1867606964111328	2.155366577148437	1.508596893310547	0.1702805862426758	2.127397338867187	1.724053436279297	0.1732838821411133	2.147245971679688	1.691040374755859	0.1427127990722656	2.204230712890625	1.692330017089844	0.01120125532150269	2.201872314453125	1.655013854980469	-0.2620060272216796	2.243490112304688	1.866666046142578	-0.3331122283935547	2.26392822265625	1.94145751953125	-0.32883740234375	2.207721435546875	2.006536193847656	-0.3027936401367187	2.241912231445312	1.985355407714844	-0.3250926055908203	2.115021484375	1.685650939941406	0.2017494964599609	2.051933227539062	1.663918426513672	0.3155630798339844	1.867685241699219	1.471332778930664	0.4089996795654297	1.718723327636719	1.31371403503418	0.4988324584960938	1.745548583984375	1.280202697753906	0.5702498168945312
259	8.6	2.163925903320313	1.188269157409668	0.1919800109863281	2.166544189453125	1.366513610839844	0.1863086929321289	2.151753173828125	1.507296585083008	0.1692120056152344	2.126665649414063	1.722451110839844	0.1729148178100586	2.146632446289062	1.68947836303711	0.1426295623779297	2.205935302734375	1.692417083740234	0.01255375099182129	2.19931494140625	1.657404388427735	-0.2598431243896485	2.243755126953125	1.868264831542969	-0.3316892547607422	2.26451904296875	1.94508984375	-0.3283733978271485	2.210256469726563	2.009589477539063	-0.3026573944091797	2.238765258789063	1.986749145507813	-0.3201078796386718	2.113243408203125	1.684138854980469	0.200829704284668	2.047208740234375	1.666377380371094	0.3132352752685547	1.862280395507812	1.474269958496094	0.4039918518066407	1.712240417480469	1.317179901123047	0.491557861328125	1.744654541015625	1.280215454101562	0.5619295654296875
260	8.633333	2.164145874023437	1.19018367767334	0.1940849609375	2.1663115234375	1.368254608154297	0.1878371353149414	2.151283081054688	1.508824249267578	0.1701760711669922	2.126787475585938	1.723722686767578	0.1745812530517578	2.146877563476563	1.690881744384766	0.1443456954956054	2.207081787109375	1.694668670654297	0.01486952781677246	2.202228637695312	1.656490325927734	-0.2571297302246094	2.24399365234375	1.862693054199219	-0.339950439453125	2.264482788085938	1.940175506591797	-0.3292370147705078	2.20854931640625	2.002926544189453	-0.30373486328125	2.245366943359375	1.984596801757813	-0.3301094970703125	2.1130576171875	1.685372955322266	0.2022006378173828	2.046831726074219	1.666252899169922	0.3139197692871094	1.858348937988281	1.478342514038086	0.4047626495361328	1.705747619628906	1.32291616821289	0.4903480529785156	1.743740478515625	1.283263763427734	0.5588654174804687
261	8.666667	2.162498291015625	1.189664695739746	0.1948443069458008	2.164762817382813	1.367570770263672	0.1886715469360352	2.149931274414063	1.508028900146484	0.1710520935058594	2.12540380859375	1.722725616455078	0.176083869934082	2.14565673828125	1.690021484375	0.1458788681030274	2.206578735351562	1.69442919921875	0.01691848945617676	2.205269653320312	1.656098815917969	-0.2546737518310547	2.245786987304688	1.862316650390625	-0.33654736328125	2.2690576171875	1.935924438476563	-0.3288534393310547	2.213480834960937	1.997734497070313	-0.2989346313476562	2.246459838867187	1.984688171386719	-0.3268919067382813	2.111530395507812	1.684309783935547	0.2034556274414062	2.044336730957031	1.665783508300781	0.3145147094726563	1.855497009277344	1.477713592529297	0.4033881988525391	1.702505065917969	1.322161163330078	0.4873550415039063	1.740817504882813	1.281575103759766	0.5547564697265625
262	8.700000000000001	2.16254541015625	1.188880317687988	0.1947694931030274	2.164549194335938	1.366815414428711	0.1884227600097656	2.149556518554688	1.507275863647461	0.1706927871704101	2.125210571289062	1.721954132080078	0.1768975982666016	2.145212890625	1.689383422851563	0.146383918762207	2.205211303710938	1.693440277099609	0.01693657970428467	2.20757568359375	1.657103668212891	-0.254391357421875	2.250911865234375	1.865508758544922	-0.3317825012207031	2.274206665039062	1.940617614746094	-0.3229111328125	2.221882446289063	2.002077911376953	-0.2953075561523437	2.25305126953125	1.986191955566406	-0.3213325958251953	2.111518798828125	1.683417266845703	0.2042013626098633	2.043610473632812	1.665737823486328	0.3150074005126953	1.85405126953125	1.478002365112305	0.4029916534423828	1.699290222167969	1.322439025878906	0.4841732788085937	1.740713989257813	1.277358551025391	0.5523812866210938
263	8.733333	2.161418823242188	1.190289337158203	0.195601676940918	2.163109375	1.36804182434082	0.1893098983764648	2.147985473632812	1.5083369140625	0.1716210632324219	2.123557495117187	1.722786315917969	0.1781237716674805	2.143722290039062	1.690312347412109	0.1476919555664062	2.204482788085937	1.694438385009766	0.01877848052978515	2.208647338867188	1.6594443359375	-0.2524853363037109	2.25318603515625	1.867933624267578	-0.3283009033203125	2.275183471679687	1.943649353027344	-0.3209345855712891	2.222805786132812	2.005906097412109	-0.2942154388427735	2.25264404296875	1.988998687744141	-0.3179209747314453	2.109739135742188	1.684230255126953	0.205238540649414	2.042679321289063	1.664602264404297	0.3161383819580078	1.851159973144531	1.478227233886719	0.4019432983398438	1.694772583007813	1.323762832641602	0.4813760528564454	1.734633666992188	1.277843505859375	0.5490729370117188
264	8.766667	2.161419799804688	1.190449378967285	0.1950086212158203	2.163345336914062	1.368168258666992	0.188867073059082	2.148209838867188	1.508465469360352	0.171413330078125	2.125159423828125	1.723149139404297	0.1763398361206055	2.14517236328125	1.69036181640625	0.1461766738891602	2.206164184570313	1.694024444580078	0.01735551166534424	2.209920288085938	1.659344085693359	-0.253962272644043	2.255646118164063	1.869839416503906	-0.323456298828125	2.281854736328125	1.944389678955078	-0.3188023834228516	2.232087036132812	2.011139404296875	-0.2957618865966797	2.2578759765625	1.985011138916016	-0.3113445739746094	2.111037841796875	1.684832336425781	0.203703971862793	2.043286071777343	1.665493927001953	0.3142325439453125	1.8516572265625	1.479596908569336	0.4006696472167969	1.694361267089844	1.325282165527344	0.4788167114257812	1.734077270507812	1.279352630615234	0.547323974609375
265	8.800000000000001	2.160724853515625	1.189386642456055	0.1952620315551758	2.16293408203125	1.366984375	0.1897495193481445	2.148036987304688	1.507250381469726	0.1727610855102539	2.126122924804688	1.721752258300781	0.1786773223876953	2.1460341796875	1.68906689453125	0.148438591003418	2.207104858398437	1.692221130371094	0.01978066062927246	2.21167919921875	1.660359710693359	-0.2516717681884766	2.263055419921875	1.870349731445313	-0.3191168823242188	2.29090478515625	1.946614685058594	-0.3144095001220703	2.242670776367188	2.00781185913086	-0.2897606506347656	2.264837524414062	1.984413299560547	-0.3137982940673828	2.111732543945313	1.683409027099609	0.2057853469848633	2.04297119140625	1.664709045410156	0.3156120300292969	1.850432495117187	1.479970245361328	0.4015509185791016	1.691334411621094	1.326593490600586	0.4775115509033203	1.735455810546875	1.277478851318359	0.5448609619140625
266	8.833333	2.1616142578125	1.190350830078125	0.1972445755004883	2.163197265625	1.368147277832031	0.1918845596313477	2.148171020507812	1.508588119506836	0.1751501617431641	2.127466064453125	1.723465301513672	0.1812491760253906	2.14751416015625	1.690660949707031	0.1511299591064453	2.210234619140625	1.696035461425781	0.02319108390808106	2.2170146484375	1.658545928955078	-0.2476630172729492	2.266170532226562	1.868176971435547	-0.3192081451416016	2.29252978515625	1.946134368896484	-0.3144855194091797	2.243337158203125	2.007988403320312	-0.2916542663574219	2.267702880859375	1.985437469482422	-0.3077580718994141	2.112548950195313	1.685129150390625	0.208156753540039	2.042371643066407	1.667914276123047	0.3175763092041015	1.848633056640625	1.482881942749023	0.4012006988525391	1.68833349609375	1.328969131469727	0.4744976501464844	1.733024169921875	1.277797607421875	0.5424542846679687
267	8.866667	2.1612109375	1.191437614440918	0.197239013671875	2.162799560546875	1.369453598022461	0.1927586517333985	2.147437866210938	1.510058380126953	0.1764475402832031	2.128297485351562	1.725084533691406	0.1847412338256836	2.148231201171875	1.692455505371094	0.1543280639648437	2.211558227539062	1.696525726318359	0.02649083232879638	2.218607543945312	1.658394622802734	-0.2443394088745117	2.265840087890625	1.8658876953125	-0.3217309265136719	2.290929931640625	1.945619110107422	-0.3187536315917969	2.243861938476563	2.00545101928711	-0.2914429016113281	2.265477905273437	1.984601348876953	-0.3081886596679687	2.11298095703125	1.686549468994141	0.211208610534668	2.040818420410156	1.668441589355469	0.3193619079589843	1.847722534179687	1.482122360229492	0.4024743194580078	1.6873232421875	1.32710075378418	0.4740720367431641	1.729868041992187	1.278279449462891	0.5448394775390625
268	8.9	2.163760498046875	1.192187744140625	0.19701123046875	2.16530810546875	1.369946411132812	0.1925722961425781	2.150135009765625	1.510313201904297	0.1759186248779297	2.128249877929687	1.724955902099609	0.1832995376586914	2.149181396484375	1.692513122558594	0.1534306793212891	2.21501025390625	1.696007720947265	0.02707999324798584	2.225716796875	1.661285797119141	-0.2439443740844727	2.275265502929687	1.868796325683594	-0.3184797973632812	2.299938110351563	1.947000823974609	-0.3176874694824219	2.251264770507812	2.00900912475586	-0.2910458068847657	2.274603271484375	1.987114166259766	-0.3053797149658203	2.11287060546875	1.686337738037109	0.2094909133911133	2.039929931640625	1.666715881347656	0.3166798858642578	1.843214721679688	1.483529510498047	0.3972900390625	1.68113720703125	1.331232421875	0.4697540435791016	1.722830322265625	1.276224822998047	0.5355014038085938
269	8.933333000000001	2.164159790039062	1.193390487670899	0.1965606842041016	2.165942749023437	1.371253173828125	0.1928505172729492	2.150993286132812	1.511790802001953	0.176861457824707	2.130088745117187	1.726638885498047	0.1851443634033203	2.15090576171875	1.694202362060547	0.1551374816894531	2.216958618164063	1.696750946044922	0.02876557350158691	2.229975830078125	1.663250732421875	-0.2423387451171875	2.283246704101562	1.870256927490234	-0.317813232421875	2.307025756835937	1.94973583984375	-0.317080322265625	2.25841455078125	2.010639282226562	-0.2904084930419922	2.284367309570313	1.987003326416016	-0.3027374267578125	2.114499267578125	1.687959655761719	0.2111720733642578	2.039841857910156	1.667650115966797	0.3171580047607422	1.842545288085938	1.484485702514649	0.3969404907226562	1.679993103027344	1.332037322998047	0.4685279693603516	1.717888671875	1.280620788574219	0.5400581665039063
270	8.966667000000001	2.165010009765625	1.192267440795899	0.1933727264404297	2.167177856445313	1.370518630981445	0.1909039688110352	2.152617431640625	1.511466400146484	0.1756255645751953	2.13320654296875	1.726589691162109	0.1869307174682617	2.153812133789063	1.694391174316406	0.1563950500488281	2.21965087890625	1.697527252197266	0.02961646747589111	2.2328232421875	1.661258453369141	-0.2414084625244141	2.281863403320313	1.869588562011719	-0.3170037078857422	2.30927392578125	1.948812103271484	-0.3149639129638672	2.262863159179688	2.010469116210937	-0.2916161346435547	2.2870654296875	1.985816558837891	-0.3075632934570313	2.117331420898438	1.687610504150391	0.2124874114990234	2.039030090332031	1.664764221191406	0.3155165405273437	1.842082824707031	1.481552047729492	0.3979646606445312	1.677476196289063	1.329079055786133	0.4667530975341797	1.718402709960938	1.276882049560547	0.53558056640625
271	9	2.166898681640625	1.191997283935547	0.1913444900512695	2.169489135742188	1.370529022216797	0.1908486938476562	2.15524853515625	1.511856948852539	0.1768926315307617	2.133627197265625	1.726956481933594	0.1877296676635742	2.15493701171875	1.694907928466797	0.1574414520263672	2.222212890625	1.697346832275391	0.03120250988006592	2.240064208984375	1.662741729736328	-0.2405613327026367	2.293100708007812	1.869431457519531	-0.3190832824707032	2.315874267578125	1.947991638183594	-0.3129974670410156	2.26562890625	2.010141052246094	-0.2875250244140625	2.296334228515625	1.987721588134766	-0.3067173156738281	2.117793212890625	1.687818023681641	0.2131721115112305	2.038522521972656	1.660871673583984	0.3146659088134766	1.837739440917969	1.478951553344726	0.392144760131836	1.672240905761719	1.327087310791016	0.4611379547119141	1.71457373046875	1.271850646972656	0.5273492431640625
272	9.033333000000001	2.170510009765625	1.191946197509766	0.1902504959106445	2.172907592773438	1.370623596191406	0.1897177276611328	2.1586572265625	1.51207275390625	0.1757148666381836	2.138035522460937	1.727414245605469	0.1864501419067383	2.15911328125	1.695229827880859	0.1560918121337891	2.225858642578125	1.697677093505859	0.02947642612457275	2.244333740234375	1.662078277587891	-0.2423255996704102	2.295099609375	1.869578521728516	-0.3195880889892578	2.317257446289062	1.947205780029297	-0.3110030059814453	2.266292236328125	2.008156311035156	-0.283413818359375	2.29996240234375	1.989741851806641	-0.3122530517578125	2.122097290039062	1.688338165283203	0.2120017471313477	2.0430048828125	1.659377197265625	0.3131192474365234	1.840628051757812	1.479008087158203	0.3908094329833984	1.673755187988281	1.328602676391602	0.4600976257324219	1.713569580078125	1.277346832275391	0.5271002197265625
273	9.066667000000001	2.173360595703125	1.192364158630371	0.1897981414794922	2.1751796875	1.370751693725586	0.1888784866333008	2.160296997070312	1.511911727905273	0.1749788970947266	2.140144165039063	1.726732299804687	0.1880458450317383	2.1605595703125	1.694913177490234	0.1570464172363281	2.225308837890625	1.701193695068359	0.02972671890258789	2.247288818359375	1.666121551513672	-0.2417723007202149	2.298366943359375	1.871532348632813	-0.3221820983886718	2.319010131835937	1.949162628173828	-0.3134492645263672	2.266993896484375	2.008190979003906	-0.2850128631591797	2.296717895507812	1.987944152832031	-0.3138467559814453	2.124692504882812	1.687476806640625	0.2135028076171875	2.048651245117187	1.662089508056641	0.3177638702392578	1.845826049804687	1.482511611938476	0.3942678375244141	1.677629638671875	1.332631744384766	0.4604141235351563	1.720362426757813	1.276734771728516	0.5311714477539062
274	9.1	2.176883422851563	1.193618392944336	0.1878608474731445	2.179618896484375	1.371976669311524	0.1871823348999023	2.165466186523437	1.513220428466797	0.1735287475585938	2.145503540039063	1.728290283203125	0.1856750183105469	2.166273315429687	1.696277374267578	0.155046028137207	2.232958618164063	1.703203033447266	0.02876127243041992	2.252207397460937	1.667260711669922	-0.2427351913452148	2.303887084960937	1.871433410644531	-0.3246287994384766	2.32571435546875	1.948625366210937	-0.3161329498291016	2.273141723632813	2.011202117919922	-0.2904016418457032	2.308514770507812	1.984785125732422	-0.3155801544189453	2.129649169921875	1.689144622802734	0.2110420913696289	2.054083374023437	1.665402160644531	0.3158930206298828	1.853008483886719	1.485166351318359	0.3950624694824219	1.6844951171875	1.335382415771484	0.4604488067626953	1.728539916992188	1.277024566650391	0.5303045043945313
275	9.133333	2.179020141601563	1.193294502258301	0.1868913955688477	2.183116821289063	1.371354263305664	0.1859799652099609	2.169809692382812	1.51246110534668	0.1722867202758789	2.150463745117188	1.727271911621094	0.1869169082641601	2.17028564453125	1.695552490234375	0.1554623031616211	2.233140991210937	1.705976196289062	0.02771631526947022	2.252028442382812	1.669184112548828	-0.2434973068237305	2.305316772460937	1.874048767089844	-0.3231905364990234	2.326495361328125	1.950871612548828	-0.3199891815185547	2.275350952148437	2.011976745605469	-0.2928231811523437	2.304390380859375	1.994115966796875	-0.3198644104003906	2.135319213867187	1.687931335449219	0.2123390121459961	2.061268188476562	1.668049468994141	0.3187484130859375	1.863627746582031	1.486553924560547	0.4014819793701172	1.698380676269531	1.335526824951172	0.4704245147705078	1.746685302734375	1.276111419677734	0.5351325683593749
276	9.166667	2.179325561523437	1.193186027526855	0.186911018371582	2.184794677734375	1.37103044128418	0.1860432739257812	2.172583618164063	1.512124847412109	0.1727226943969727	2.1525576171875	1.726945526123047	0.1860092544555664	2.1715126953125	1.69505908203125	0.1542616348266602	2.230573852539063	1.707304595947265	0.02505825519561768	2.254105102539063	1.671789031982422	-0.2456872024536133	2.31198828125	1.878335723876953	-0.31893896484375	2.33286328125	1.957503295898438	-0.3226056365966797	2.284172241210937	2.017858947753906	-0.293606460571289	2.306731079101563	1.995474548339844	-0.321096206665039	2.138467529296875	1.687749420166015	0.2122246475219726	2.070830810546875	1.672250030517578	0.3233574981689453	1.878146362304687	1.487277389526367	0.4088345794677735	1.716325988769531	1.333770248413086	0.4795034942626953	1.758656127929688	1.286136169433594	0.5567703247070312
277	9.200000000000001	2.18121533203125	1.19239665222168	0.1855656204223633	2.18796923828125	1.370298233032226	0.1848856430053711	2.17680517578125	1.51159992980957	0.1719313735961914	2.15887109375	1.726284240722656	0.1908637542724609	2.177240600585938	1.695040771484375	0.1581092529296875	2.23510009765625	1.708351379394531	0.02836600017547607	2.252704833984375	1.673079010009766	-0.2429788436889648	2.311730346679687	1.877282836914063	-0.3213770294189453	2.333966552734375	1.956983032226562	-0.3251697235107421	2.284805419921875	2.014243927001953	-0.3016111907958984	2.316596069335938	1.986089385986328	-0.3294810485839844	2.1446630859375	1.68653515625	0.2162347259521484	2.075645751953125	1.669117340087891	0.3265067901611328	1.895489685058594	1.476273712158203	0.4218919525146484	1.744793090820313	1.315619171142578	0.5011109313964843	1.788343872070312	1.268244140625	0.5831287231445312
278	9.233333	2.183326904296875	1.192300384521484	0.1830142822265625	2.19041845703125	1.370577362060547	0.1829320983886719	2.17984814453125	1.512314987182617	0.1708946151733398	2.163992553710937	1.727526092529297	0.1904431076049805	2.181939453125	1.696101837158203	0.1574489440917969	2.239478393554688	1.707525451660156	0.02701211643218994	2.25232080078125	1.668141021728516	-0.2443948593139648	2.3134921875	1.867893859863281	-0.3340233154296876	2.340228637695312	1.943014343261719	-0.337682861328125	2.291363525390625	2.007058929443359	-0.3186124267578125	2.320869750976563	1.982323760986328	-0.3424912414550781	2.1495107421875	1.687802185058594	0.2158557586669922	2.082958374023438	1.669158416748047	0.3274613494873047	1.9143291015625	1.468725479125977	0.4301973266601563	1.772822875976563	1.302021087646484	0.515539794921875	1.825462768554688	1.252710586547852	0.5970421142578125
279	9.266667	2.184346069335938	1.19238419342041	0.1777037048339844	2.190542724609375	1.370557464599609	0.1773035125732422	2.181063110351563	1.512368713378906	0.1663285064697266	2.166146118164062	1.727184417724609	0.190252426147461	2.183724609375	1.696348358154297	0.1565212478637695	2.240180541992188	1.707712860107422	0.0258188943862915	2.251611328125	1.669317840576172	-0.2464429168701172	2.309424438476563	1.869374328613281	-0.339392578125	2.33405322265625	1.945496520996094	-0.3433706817626953	2.286888671875	2.005368591308594	-0.3161714477539063	2.313471923828125	1.98783349609375	-0.3483990020751953	2.151714233398438	1.687031036376953	0.2149702758789063	2.086623779296875	1.66801220703125	0.3269001922607422	1.941285217285156	1.452416122436524	0.4348415985107422	1.820123474121094	1.272951019287109	0.5256777648925781	1.868063720703125	1.236412353515625	0.6091357421875
280	9.300000000000001	2.186983276367187	1.194700790405273	0.174238883972168	2.195003662109375	1.373282653808594	0.1743512725830078	2.185926513671875	1.515490615844727	0.1633229751586914	2.175768310546875	1.730974060058594	0.1903947448730469	2.191730834960937	1.700096099853516	0.1556465530395508	2.24360888671875	1.707516235351562	0.0223065013885498	2.25301416015625	1.668480316162109	-0.2509973831176758	2.314264526367188	1.869295440673828	-0.3422947540283203	2.33962451171875	1.945638397216797	-0.3430305938720704	2.29036279296875	2.005603637695312	-0.3162018280029297	2.323703125	1.986048950195312	-0.3509116821289062	2.161339721679687	1.690687835693359	0.2151455688476563	2.10185693359375	1.664613372802734	0.3292773590087891	1.965194946289063	1.442089111328125	0.4367154693603515	1.865308044433594	1.257219841003418	0.5407579956054688	1.898316650390625	1.227309555053711	0.6275645751953125
281	9.333333	2.187962890625	1.193030868530273	0.1706282577514648	2.196857788085937	1.371215454101562	0.171547233581543	2.188684936523437	1.513228591918945	0.1610117111206055	2.177036499023437	1.727794036865234	0.191605583190918	2.192785888671875	1.697592864990234	0.1562689743041992	2.242295532226563	1.703105285644531	0.02244838905334473	2.250022216796875	1.667587188720703	-0.2514745178222656	2.315385009765625	1.870448394775391	-0.3337596588134766	2.33535107421875	1.946733795166016	-0.3319372406005859	2.279743774414063	1.996787200927734	-0.30563671875	2.320567626953125	1.977710052490234	-0.3454796752929687	2.163305908203125	1.687134674072265	0.2158085174560547	2.107947387695313	1.652361083984375	0.3294170837402344	2.011587036132813	1.414420669555664	0.4457333374023438	1.949399475097656	1.220140159606934	0.5584794311523438	1.977826293945312	1.170062629699707	0.6375830688476563
282	9.366667	2.186146362304688	1.197135917663574	0.1708992156982422	2.193607421875	1.376560363769531	0.1745451431274414	2.184739868164062	1.519765991210938	0.1676816329956055	2.177685180664063	1.734257385253906	0.2066605987548828	2.189533203125	1.705184600830078	0.1686210784912109	2.223830932617187	1.708141967773438	0.02876802730560302	2.21387841796875	1.681834899902344	-0.2472416229248047	2.304725830078125	1.86015781656901	-0.3182226155598958	2.360259521484375	1.929051086425781	-0.3259647827148437	2.25838330078125	1.954020751953125	-0.320656005859375	2.316166748046875	1.947976837158203	-0.3282301177978516	2.166225830078125	1.692535217285156	0.2309939727783203	2.128108764648437	1.652784332275391	0.3510613555908203	2.07774755859375	1.397343200683594	0.4634881896972656	2.067290710449219	1.188777297973633	0.5704781799316406	2.11196826171875	1.124766639709473	0.6360282897949219
283	9.4	2.202675659179688	1.184569435119629	0.1609137268066406	2.213322265625	1.364196411132812	0.1679783020019531	2.211991455078125	1.50805012512207	0.1681638488769531	2.195517211914062	1.722869934082031	0.2074335174560547	2.203427612304687	1.694145263671875	0.1679861068725586	2.215972534179687	1.697582458496094	0.02452721118927002	2.18594189453125	1.674086761474609	-0.2493359375	2.264503540039063	1.885657073974609	-0.2926510925292969	2.324611206054688	1.956175720214844	-0.2829939880371094	2.216101196289062	1.959765319824219	-0.2803028869628906	2.266483032226563	1.983757232666016	-0.2576948699951171	2.190996215820312	1.680540924072266	0.2333860931396484	2.179686279296875	1.639962097167969	0.3580022125244141	2.165306518554687	1.382269012451172	0.4759629516601562	2.2024365234375	1.15582639058431	0.5478889567057291	2.24327490234375	1.100005237579346	0.5860036315917969
284	9.433333000000001	2.20937060546875	1.179416564941406	0.1570696105957031	2.2215615234375	1.360278457641602	0.1682830123901367	2.221308837890625	1.505166732788086	0.172808708190918	2.20816552734375	1.721664703369141	0.2142135391235352	2.209703735351563	1.692661163330078	0.1738010787963867	2.197338134765625	1.696667724609375	0.02937895965576172	2.141667602539062	1.669122955322266	-0.2418731079101563	2.231456665039063	1.88368701171875	-0.2541897735595703	2.296818969726562	1.953345153808594	-0.2576782989501953	2.196347412109375	1.986002563476562	-0.227985107421875	2.243763793945313	1.990865966796875	-0.2110229949951172	2.208844360351562	1.679021026611328	0.2407834167480469	2.225680053710938	1.654424102783203	0.3681299285888672	2.259259033203125	1.389061233520508	0.4648261260986328	2.345750162760417	1.161624633789063	0.4759857991536459	2.3600224609375	1.095791004180908	0.5129717712402344
285	9.466667000000001	2.211647094726563	1.184284301757812	0.1508122177124023	2.224740478515625	1.366579315185547	0.1623760375976563	2.225698974609375	1.512671798706055	0.1679354782104492	2.2078681640625	1.730542205810547	0.2066633453369141	2.204374633789063	1.700417083740234	0.1669683990478515	2.168474487304688	1.710370483398437	0.02631717395782471	2.107614013671875	1.674608917236328	-0.2452539520263672	2.222817749023438	1.876200653076172	-0.2193113174438477	2.280916870117188	1.945628021240234	-0.2199446716308594	2.176641235351562	1.965932220458984	-0.1938275756835937	2.238998413085938	1.996599212646484	-0.1803729629516602	2.215128173828125	1.688448120117187	0.2337565536499023	2.249252685546875	1.658123291015625	0.3606649932861328	2.277654947916667	1.387038981119792	0.4348533935546875	2.387718180338541	1.179834971110026	0.3898253987630209	2.426064819335937	1.137023101806641	0.4133622283935547
286	9.5	2.205216918945313	1.182409248352051	0.1611509170532227	2.218447631835938	1.364123092651367	0.1696453018188477	2.221779296875	1.509343734741211	0.1744246063232422	2.200477416992188	1.727288024902344	0.2069580764770508	2.1941923828125	1.695532440185547	0.1689400024414063	2.14381298828125	1.694211395263672	0.03211781215667724	2.093068969726563	1.701383941650391	-0.243689811706543	2.219776611328125	1.891990997314453	-0.1914804077148438	2.285175170898437	1.957237396240235	-0.1922074356079101	2.187152221679688	1.979628387451172	-0.1580608978271484	2.242927734375	1.9912568359375	-0.1209789543151855	2.205271647135417	1.685812744140625	0.234569091796875	2.231875162760417	1.661085367838542	0.3598797200520834	2.22742431640625	1.389184153238932	0.4271816813151042	2.385226318359375	1.215830932617187	0.3807753448486328	2.426603271484375	1.142954578399658	0.3884187622070313
287	9.533333000000001	2.181341674804687	1.172823333740234	0.1790210876464844	2.193680786132813	1.355426727294922	0.1857007751464844	2.192222290039063	1.501519165039062	0.1904999389648437	2.154689697265625	1.719458465576172	0.2173681640625	2.149164428710938	1.685707275390625	0.1805660858154297	2.091371337890625	1.690428924560547	0.04648945999145508	2.145444946289063	1.707129455566406	-0.2304963912963867	2.257904296875	1.875282958984375	-0.1053331489562988	2.309166870117187	1.942564270019531	-0.1009382133483887	2.255136108398438	1.941626739501953	-0.1094940910339355	2.298878540039063	1.988602752685547	-0.06103935432434082	2.17057177734375	1.680776885986328	0.2458129348754883	2.239943969726562	1.659653747558594	0.3581577453613282	2.344099609375	1.421226470947266	0.3973910064697266	2.548128173828125	1.293944595336914	0.3327361043294271	2.55015576171875	1.213865058898926	0.36189501953125
288	9.566667000000001	2.18731640625	1.176647232055664	0.1882463302612305	2.199105102539062	1.356291595458984	0.1911016540527344	2.198166137695313	1.499859664916992	0.1932575988769531	2.171466796875	1.715651306152344	0.2167240753173828	2.160350952148438	1.681704284667969	0.182645133972168	2.088102294921875	1.692985992431641	0.05862687683105469	2.162637451171875	1.739573425292969	-0.2033291854858398	2.264526489257813	1.884449554443359	-0.052840576171875	2.337589965820313	1.938102661132812	-0.03580896759033203	2.253028564453125	1.941960754394531	-0.01696272277832031	2.343162963867187	1.95140087890625	0.01688837814331055	2.18946533203125	1.677960083007813	0.2438322906494141	2.283168212890625	1.671979858398438	0.334637451171875	2.483979817708333	1.477823710123698	0.3633658345540365	2.64972265625	1.35646571858724	0.2974635314941407	2.631846801757812	1.279350830078125	0.3357977447509766
289	9.6	2.228354370117188	1.195421623229981	0.2143640060424805	2.227822265625	1.37431965637207	0.2157333221435547	2.218399047851562	1.516456970214844	0.2192400588989258	2.21220654296875	1.731059967041016	0.2514611358642578	2.185086669921875	1.697467681884766	0.2310729446411133	2.077314086914062	1.711929046630859	0.1617906875610352	2.147200724283854	1.716885579427083	-0.08060743204752603	2.240586751302084	1.855730916341146	0.006312873840332032	2.206844848632812	1.866314697265625	0.05913986968994141	2.139098022460938	1.902992126464844	0.1142378158569336	2.184932739257813	1.881363525390625	0.007351470947265633	2.240283935546875	1.693404479980469	0.2628458404541015	2.361402465820313	1.684597808837891	0.2662556457519532	2.539640258789063	1.603025482177734	0.07541732025146483	2.6481572265625	1.569404296875	-0.1193431205749512	2.696935668945312	1.538475769042969	-0.1470541152954102
290	9.633333	2.237515869140625	1.190183052062988	0.2096589202880859	2.2325615234375	1.370675445556641	0.2073546676635742	2.220872802734375	1.514047607421875	0.2080249633789062	2.221730712890625	1.730071166992187	0.2421239242553711	2.192326538085937	1.696525299072265	0.2272574081420898	2.088619262695312	1.70408984375	0.1765430603027344	2.100691772460937	1.683178985595703	-0.01372121047973633	2.210357177734375	1.835607635498047	0.03720599746704101	2.217635375976562	1.864591644287109	0.07779206848144532	2.207780883789063	1.893145599365234	0.1003993072509766	2.199688110351563	1.863364135742188	0.04817906188964844	2.250111572265625	1.691864562988281	0.2474656372070312	2.370937255859375	1.681914703369141	0.2310666809082031	2.583788208007813	1.624387145996094	0.06304219818115234	2.610705688476562	1.692865905761719	-0.1386694641113281	2.66002783203125	1.716888122558594	-0.2034268112182617
291	9.666667	2.236021606445313	1.19493132019043	0.2149130783081055	2.214026977539063	1.374558609008789	0.2154957275390625	2.19017431640625	1.517154724121094	0.2137827987670898	2.175377319335937	1.731288879394531	0.2605781555175781	2.149103271484375	1.696721221923828	0.240449951171875	2.052076782226562	1.695659729003906	0.1554920692443848	2.148674499511719	1.647711486816406	-0.05936167907714844	2.2435888671875	1.806383392333984	0.05802266311645508	2.24179150390625	1.842390045166016	0.09965512084960937	2.22316748046875	1.878227996826172	0.1259810791015625	2.223290405273437	1.844080383300781	0.07524711608886718	2.205629272460937	1.694578002929688	0.26690234375	2.32826171875	1.691030151367187	0.2833354797363281	2.576312133789063	1.684828125	0.1662883529663086	2.579324340820313	1.835649993896484	0.01008797454833984	2.570219970703125	1.903347778320313	0.03219425868988037
292	9.700000000000001	2.246457885742188	1.198657836914062	0.1985832366943359	2.221992309570313	1.374524490356445	0.1906749420166016	2.20119189453125	1.514914505004883	0.1853671340942383	2.166508911132812	1.728549774169922	0.2135132675170898	2.146245971679687	1.691568298339844	0.1891962814331055	2.077604614257813	1.667870635986328	0.08673136520385742	2.252086669921875	1.599752746582031	-0.1044289627075195	2.402080810546875	1.733787628173828	-0.1160964889526367	2.436718505859375	1.805596862792969	-0.157763168334961	2.399194458007813	1.839434631347656	-0.1562853240966797	2.402858276367188	1.824017883300781	-0.1545102081298828	2.196916870117188	1.694505584716797	0.2300197448730469	2.318244384765625	1.696906494140625	0.2633969268798828	2.574944213867187	1.714991516113281	0.1963565979003906	2.552444213867187	1.916901153564453	0.09034466171264649	2.510744750976563	1.971305511474609	0.116964241027832
293	9.733333	2.256712280273438	1.204355995178223	0.201169303894043	2.233459106445312	1.380797302246094	0.1956702728271484	2.212084838867187	1.521141357421875	0.1940268402099609	2.191375610351562	1.735746765136719	0.2277842636108398	2.167025268554688	1.700095520019531	0.205134521484375	2.087738708496094	1.683474609375	0.1091426086425781	2.252084350585937	1.621765167236328	-0.08156436920166016	2.406962768554687	1.768923492431641	-0.0772306365966797	2.45686376953125	1.833948181152344	-0.1031348114013672	2.440908325195312	1.870248107910156	-0.1158433837890625	2.451657958984375	1.855612731933594	-0.08383129882812501	2.221384155273437	1.700093841552734	0.2408814697265625	2.345888427734375	1.696888793945313	0.2523293609619141	2.599104736328125	1.711143035888672	0.1506704025268555	2.558427124023438	1.887828826904297	0.009615337371826174	2.509096557617188	1.945218322753906	0.03612416076660156
294	9.766667	2.272395629882813	1.234797416687012	0.2076349563598633	2.256532104492187	1.413459548950195	0.2004259643554687	2.242874633789063	1.556956268310547	0.200888313293457	2.230694580078125	1.772146606445313	0.245534194946289	2.200879028320312	1.737015319824219	0.227654426574707	2.1001962890625	1.724573547363281	0.1381969985961914	2.265535522460937	1.620740783691406	-0.01327898621559143	2.416403076171875	1.784278839111328	-0.03525130081176758	2.472236450195313	1.842538482666016	-0.05469488525390625	2.473517333984375	1.917186218261719	-0.05261908721923828	2.459988037109375	1.878260040283203	-0.04684152221679688	2.263726806640625	1.735731811523437	0.2505362548828125	2.394232666015625	1.733257934570312	0.2400321350097656	2.548493774414062	1.777061340332031	0.006947200775146484	2.549124389648438	1.96567236328125	-0.130767936706543	2.534564086914063	2.04320068359375	-0.07535608100891114
295	9.800000000000001	2.288591918945312	1.227422019958496	0.2099346008300781	2.274134399414062	1.406369400024414	0.2044695053100586	2.2636435546875	1.550290863037109	0.2069677352905274	2.256032958984375	1.765535491943359	0.2518718719482422	2.22326513671875	1.728431427001953	0.2474180755615234	2.084044799804688	1.716115753173828	0.2153881301879883	2.226836059570313	1.595541748046875	0.05486474609375	2.378122192382813	1.742028991699219	-0.031363525390625	2.436392333984375	1.815048583984375	-0.016739990234375	2.487457275390625	1.899457183837891	-0.007584300994873047	2.475057373046875	1.826580993652344	-0.0140618782043457	2.291337280273438	1.731074096679687	0.2435718383789062	2.416296264648437	1.734558990478515	0.198370346069336	2.599623168945312	1.814074981689453	-0.004230324149131775	2.592973266601562	2.00676953125	-0.1328674011230469	2.560258178710938	2.081480346679688	-0.08672940063476563
296	9.833333	2.27225830078125	1.157749031066895	0.2450383987426758	2.262080932617187	1.335869766235351	0.2264986114501953	2.256851684570313	1.478772155761719	0.2227143859863281	2.258181396484375	1.695904907226562	0.2474167938232422	2.225314819335938	1.659363403320312	0.2525613250732422	2.085154541015625	1.642155792236328	0.2705264892578125	2.032296264648437	1.417853729248047	0.1155653190612793	2.224015991210937	1.489191528320313	0.00604445743560791	2.300054443359375	1.519866668701172	0.02090118408203125	2.290281982421875	1.528982315063477	0.03446070098876952	2.312749877929687	1.512455474853516	0.05857641410827637	2.291008666992187	1.660450805664063	0.2361698760986328	2.408450439453125	1.658421661376953	0.1754286117553711	2.612024047851563	1.599638763427734	0.1308600692749023	2.52850439453125	1.640826110839844	-0.01029410934448242	2.480071044921875	1.676017730712891	0.003973806381225586
297	9.866667	2.2983154296875	1.194474388122559	0.219303581237793	2.276097412109375	1.371082122802734	0.2044892730712891	2.263292846679688	1.513066711425781	0.2042509231567383	2.252905517578125	1.728503631591797	0.2322215270996094	2.22518505859375	1.689500518798828	0.2429577178955078	2.097091918945313	1.658318450927734	0.2920276336669922	2.027244018554687	1.420826965332031	0.1743653869628906	2.17386083984375	1.466778457641602	0.002175655364990235	2.254765380859375	1.507046234130859	0.002975696563720709	2.247764526367187	1.516176162719727	0.005187007904052732	2.288641479492187	1.486733337402344	0.02721466827392578	2.284876098632813	1.69610287475586	0.2141406784057617	2.393340454101563	1.713522918701172	0.148437141418457	2.536062622070312	1.793331695556641	-0.0536517448425293	2.393084228515625	1.949541137695313	-0.04556241941452026	2.392160766601562	2.042113372802735	0.0005168285369873023
298	9.9	2.2854775390625	1.149302742004395	0.2348976058959961	2.270951782226563	1.324194976806641	0.2125501098632813	2.262631958007812	1.464704132080078	0.20063427734375	2.265713989257812	1.679883880615234	0.211896110534668	2.2374580078125	1.643680603027344	0.2276918182373047	2.116361083984375	1.614322021484375	0.2832851409912109	2.01926318359375	1.362493988037109	0.2793203887939453	2.0854228515625	1.342936340332031	0.06218742847442627	2.156765380859375	1.388547378540039	0.02460190963745117	2.157987426757813	1.386837554931641	0.0262180689573288	2.145644653320312	1.345273208618164	-0.009378246307373043	2.2938994140625	1.644855926513672	0.1941898193359375	2.393199462890625	1.646792144775391	0.111297119140625	2.583227661132812	1.580509017944336	0.03063046264648438	2.51145458984375	1.603916473388672	-0.0513661869764328	2.473224243164062	1.648122970581055	-0.03238305568695068
299	9.933333000000001	2.29412939453125	1.155501075744629	0.2092394790649414	2.280683959960938	1.332413757324219	0.1920178833007812	2.270413452148437	1.47384489440918	0.1790310745239258	2.272039184570312	1.690717956542969	0.2033384170532226	2.24482861328125	1.653025573730469	0.2195484466552734	2.129171020507813	1.606282104492188	0.2874141540527344	2.033642028808594	1.367407684326172	0.3604500122070312	1.978073791503906	1.293323669433594	0.1480564308166504	2.019648498535156	1.314194091796875	0.06325163745880127	2.054905151367187	1.258568870544434	0.04753466606140137	2.040429565429688	1.320028686523437	0.09786984062194824	2.299832641601562	1.656527893066406	0.1808640289306641	2.406172729492187	1.649054840087891	0.1030536041259766	2.61384423828125	1.604315734863281	0.05236341857910157	2.531942626953125	1.643766784667969	-0.01301513361930847	2.479143920898437	1.675940032958984	0.01972551965713501
300	9.966667000000001	2.295165893554687	1.1583955078125	0.2074268798828125	2.277689819335937	1.335481628417969	0.1887162094116211	2.263341918945312	1.477035308837891	0.1732054977416992	2.271636352539062	1.693705902099609	0.2022102584838867	2.245078857421875	1.656109252929687	0.2200764694213867	2.143978149414063	1.611095642089844	0.3095341186523437	2.056780090332031	1.372494018554687	0.4062985229492188	1.925724731445313	1.249610916137695	0.2583371353149414	1.939963256835938	1.295710388183594	0.1360861053466797	1.946255004882812	1.194277969360352	0.09667599487304687	1.886250366210938	1.269597290039063	0.1104189605712891	2.296730102539063	1.659425140380859	0.1764232711791992	2.401310546875	1.650715026855469	0.0959935531616211	2.615459106445313	1.599898498535156	0.06128031158447265	2.549895629882813	1.632438323974609	0.005666190385818481	2.514224243164063	1.658373886108398	0.03945139336585998
301	10	2.297991943359375	1.149121978759766	0.2152933959960938	2.277803833007813	1.325056900024414	0.1958557510375977	2.263573852539063	1.466174224853515	0.181522445678711	2.272916748046875	1.682456176757813	0.2055271530151367	2.248134643554688	1.645240844726563	0.2259639587402344	2.158951049804688	1.604542388916016	0.3283928222656251	2.1032568359375	1.373502975463867	0.4595321807861328	1.952152038574219	1.214566459655762	0.4001059417724609	1.879507568359375	1.200981094360352	0.3121522216796875	1.906039123535156	1.137563591003418	0.3458221893310547	1.844448120117187	1.211172119140625	0.3079302978515625	2.296004516601562	1.647960113525391	0.1787149505615234	2.3960166015625	1.640261627197266	0.09406005859375	2.6144951171875	1.595043655395508	0.06268168640136719	2.554268798828125	1.626079711914063	0.01910653114318848	2.5090732421875	1.648217178344727	0.04417379856109619
302	10.033333	2.299578979492187	1.146656150817871	0.2165578765869141	2.2771630859375	1.322629669189453	0.195521728515625	2.261893798828125	1.463887268066406	0.1810304718017578	2.272509887695312	1.680926879882813	0.2043798294067383	2.247673095703125	1.643806060791015	0.2253207015991211	2.15760302734375	1.603404418945312	0.3283608093261718	2.121265625	1.392466583251953	0.4935873107910156	1.977179992675781	1.214246192932129	0.5113907928466797	1.875901123046875	1.211420471191406	0.4696612548828125	1.911387878417969	1.138433700561523	0.4702374267578125	1.844614379882813	1.212694702148438	0.41391552734375	2.295256103515625	1.646086547851562	0.177272346496582	2.39637109375	1.637584503173828	0.09381895446777344	2.62012158203125	1.590801773071289	0.07199365997314452	2.537118286132813	1.635211471557617	0.02999611663818359	2.494756958007812	1.653640548706055	0.04816618156433106
303	10.066667	2.298920288085938	1.147878509521484	0.2280482025146484	2.2754111328125	1.3232353515625	0.2074966125488281	2.25862353515625	1.463835083007812	0.1925648345947266	2.271777221679688	1.680415557861328	0.2137003402709961	2.24735205078125	1.643803100585937	0.2355093688964844	2.16126611328125	1.603509857177734	0.3406037292480468	2.139382446289062	1.410783416748047	0.5251351013183594	2.038889770507812	1.237008857727051	0.6352681884765625	1.959042236328125	1.210036315917969	0.6215721435546875	1.958090759277344	1.167095802307129	0.6422216186523437	1.947049865722656	1.184341537475586	0.6527322692871094	2.293306396484375	1.645217041015625	0.1864087524414063	2.391075927734375	1.633145538330078	0.1005794830322266	2.61481982421875	1.582863784790039	0.07517643737792969	2.542214599609375	1.630264999389648	0.01850364875793457	2.503098510742188	1.657713775634766	0.03233790397644043
304	10.1	2.300107177734375	1.143908653259277	0.2296879501342773	2.278390747070313	1.319029296875	0.2115358505249023	2.263345581054687	1.459486938476563	0.1990501327514648	2.268666137695313	1.675574188232422	0.2200047912597656	2.243628540039063	1.638494720458984	0.2399880523681641	2.14767578125	1.604031219482422	0.3373573913574219	2.117184814453125	1.415003372192383	0.5332581481933594	2.083241821289063	1.258842910766602	0.6994345703125	2.005314453125	1.242068511962891	0.7452292175292969	2.0400341796875	1.210428550720215	0.7242488098144531	1.996298645019531	1.186395629882813	0.7275634155273438	2.293277221679688	1.641055541992188	0.1947101211547851	2.396950927734375	1.640131195068359	0.1178287887573242	2.63285302734375	1.578420394897461	0.1062393112182617	2.57658203125	1.620171142578125	0.04005830764770507	2.5548974609375	1.633781982421875	0.06390127754211425
305	10.133333	2.301216552734375	1.144874313354492	0.2332502365112305	2.280922973632812	1.32112776184082	0.2150759811401367	2.267209716796875	1.462532089233398	0.2030084762573242	2.27159130859375	1.679513977050781	0.225921989440918	2.245260986328125	1.642140655517578	0.2442909851074219	2.141494262695312	1.608023681640625	0.3364675598144531	2.120675170898437	1.434988479614258	0.5509384155273438	2.101883422851563	1.290730911254883	0.7318334655761718	2.079979614257812	1.266617172241211	0.8135696716308594	2.090853881835938	1.282352722167969	0.8037236633300782	2.054281066894531	1.214938232421875	0.7977657470703126	2.297719360351563	1.644978820800781	0.2016766052246094	2.406314331054688	1.645112884521484	0.1307200775146484	2.645818481445312	1.582860748291016	0.1270097198486328	2.596475708007812	1.622413787841797	0.05826535797119141	2.57980615234375	1.63437614440918	0.0856101303100586
306	10.166667	2.304569702148437	1.151319946289063	0.23178076171875	2.285720336914062	1.328704223632812	0.2125483551025391	2.272237915039063	1.470879501342774	0.1988834457397461	2.282930541992187	1.688179748535156	0.2287672882080078	2.254960327148438	1.650887268066406	0.2456055145263672	2.15075146484375	1.612631805419922	0.3379461364746094	2.119818481445312	1.45522868347168	0.5644793701171875	2.080532470703125	1.32220246887207	0.7523067932128906	2.069361328125	1.304042404174805	0.844136474609375	2.076677673339844	1.231725433349609	0.8388695373535155	2.020656555175782	1.228676422119141	0.793827392578125	2.308582641601562	1.653363983154297	0.2037734680175781	2.419304809570312	1.646369537353516	0.1340528869628906	2.676705200195313	1.592857788085937	0.1510298385620117	2.65176806640625	1.611347869873047	0.08083156204223632	2.625755859375	1.621031036376953	0.1219400672912598
307	10.2	2.306676513671875	1.15743709564209	0.2337331924438477	2.29	1.335079498291015	0.2142482757568359	2.2798369140625	1.477619979858398	0.2023949279785156	2.2914716796875	1.695354278564453	0.2278166427612305	2.263641967773438	1.658495269775391	0.2457752380371094	2.1574384765625	1.626503143310547	0.3384340667724609	2.152772338867187	1.473151443481445	0.5708348083496093	2.138337890625	1.345677780151367	0.7662984008789062	2.103906127929688	1.337108200073242	0.8425111083984376	2.112659423828125	1.299760406494141	0.8552860107421876	2.090174499511719	1.27537614440918	0.8066340637207032	2.316695434570312	1.659993041992188	0.2031649322509766	2.426761352539062	1.652686859130859	0.1319424819946289	2.6794755859375	1.590819458007813	0.1466215896606445	2.652936157226563	1.609905456542969	0.07590200424194336	2.6283779296875	1.621538619995117	0.1199416427612305
308	10.233333	2.311203735351563	1.161275703430176	0.2351648712158203	2.292318359375	1.338923706054687	0.2161591262817383	2.282474731445312	1.481834030151367	0.2064678955078125	2.293415283203125	1.699783355712891	0.2293965148925781	2.26749658203125	1.6627265625	0.2496559295654297	2.167896362304687	1.638888824462891	0.3497672729492187	2.17267724609375	1.491270034790039	0.5862454223632813	2.164916137695313	1.370177490234375	0.7866906127929687	2.125755493164062	1.35420637512207	0.8587895812988282	2.1266015625	1.323156097412109	0.8730091857910156	2.079830444335938	1.281873458862305	0.821213623046875	2.317085083007813	1.664580230712891	0.2031691284179687	2.421528930664063	1.657784698486328	0.1237077865600586	2.6723037109375	1.571692230224609	0.1190966110229492	2.639333984375	1.596520034790039	0.04609374237060547	2.610355346679687	1.618759033203125	0.08307450103759766
309	10.266667	2.313681884765625	1.15794702911377	0.2352131805419922	2.295573486328125	1.335155654907227	0.2176239624023437	2.287795288085937	1.477859848022461	0.2109673309326172	2.29735205078125	1.694982940673828	0.2330720291137695	2.270611083984375	1.658177368164062	0.2521835174560547	2.166658935546875	1.636621795654297	0.3475083312988281	2.171578369140625	1.492059768676758	0.5850751037597657	2.162882202148437	1.377095016479492	0.7879655456542969	2.133001831054687	1.386593307495117	0.8521714782714844	2.146532104492187	1.336278594970703	0.8809530029296875	2.125567016601562	1.308740158081055	0.8589105834960937	2.322216918945312	1.659812316894531	0.2083236312866211	2.429994262695312	1.65855484008789	0.1350138320922852	2.678098876953125	1.567316314697266	0.1262789077758789	2.649082153320313	1.592740203857422	0.04992117309570313	2.617618408203125	1.617504745483398	0.08995458602905274
310	10.3	2.314640014648437	1.157352699279785	0.2371818923950195	2.297079345703125	1.334096221923828	0.2205010604858398	2.287463500976562	1.475958480834961	0.2123039855957031	2.297585815429688	1.692685119628906	0.2311891174316406	2.270335327148437	1.656445129394531	0.2502132415771484	2.163930419921875	1.634429931640625	0.3423630065917969	2.17253662109375	1.492109237670898	0.5797351379394531	2.162482055664062	1.379313201904297	0.7826343994140625	2.135705322265625	1.385702026367187	0.84688623046875	2.152051147460938	1.333121658325195	0.8898169250488281	2.1299599609375	1.311038421630859	0.8525554809570313	2.322730346679688	1.657099182128906	0.2076186904907227	2.431371826171875	1.655733642578125	0.1364960021972656	2.678759521484375	1.569901214599609	0.130294807434082	2.647858032226562	1.594872451782227	0.05244482421875001	2.61733984375	1.620255416870117	0.09062804412841796
311	10.333333	2.3190146484375	1.15653857421875	0.2406634368896484	2.301248413085938	1.332785308837891	0.2226270217895508	2.291307250976562	1.474201278686524	0.2132059936523438	2.302918334960938	1.690559753417969	0.2325229110717774	2.275443115234375	1.654516387939453	0.2514371948242188	2.169011108398438	1.632693206787109	0.3435111389160156	2.180351928710937	1.490213638305664	0.5801194763183595	2.169947021484375	1.377727569580078	0.7827896728515624	2.143879150390625	1.377751510620117	0.8492125244140625	2.156525512695312	1.325720291137695	0.8858877868652344	2.138707763671875	1.309794174194336	0.8552504272460937	2.327791748046875	1.65488671875	0.2089175415039062	2.436066284179687	1.655777709960937	0.138036506652832	2.683621826171875	1.571466094970703	0.1191950988769531	2.646940673828125	1.597314086914063	0.0356572151184082	2.624374145507812	1.615716979980469	0.07379637145996094
312	10.366667	2.319754516601563	1.155755477905273	0.2418044586181641	2.301871948242187	1.331825988769531	0.2235338897705078	2.291225952148437	1.472956802368164	0.2133524398803711	2.303592651367188	1.689062438964844	0.2331964263916016	2.2759892578125	1.65310140991211	0.2519868774414062	2.169401489257813	1.632671783447265	0.3438433532714844	2.181673828125	1.48796321105957	0.578846923828125	2.169447998046875	1.377610321044922	0.78218359375	2.144384887695312	1.380057250976563	0.8475107421875	2.155939575195313	1.33147590637207	0.8718025817871093	2.141636962890625	1.303952301025391	0.8452651062011718	2.328341186523438	1.653382293701172	0.2095399475097656	2.436398315429687	1.655788421630859	0.1390865325927734	2.682795288085937	1.574576843261719	0.1166477355957031	2.6456416015625	1.600949691772461	0.03487436676025391	2.620852661132813	1.621389266967773	0.07287333679199218
313	10.4	2.325498779296875	1.156300643920898	0.2437713012695313	2.311503784179687	1.332787155151367	0.2261909484863281	2.301059448242188	1.473613586425781	0.2136902008056641	2.318391967773437	1.689419891357422	0.2341246948242188	2.290319458007812	1.653988952636719	0.2532557525634765	2.185060180664062	1.634324523925781	0.3467503662109375	2.190528930664062	1.477197906494141	0.5745295715332032	2.170658813476563	1.363486572265625	0.7746688537597657	2.1487744140625	1.365305236816406	0.8374559936523438	2.147742065429687	1.317392272949219	0.8823854370117188	2.143296264648438	1.300077529907226	0.8546566467285157	2.34199072265625	1.653275939941406	0.2099117889404297	2.449372680664062	1.650640747070312	0.1367512130737304	2.703950561523437	1.577345245361328	0.112952033996582	2.731871826171875	1.66626953125	0.01516758092244466	2.686098388671875	1.587783355712891	0.06838859558105469
314	10.433333	2.329506225585938	1.154792945861816	0.2439830932617187	2.31656005859375	1.331039138793945	0.2252940902709961	2.3060986328125	1.471746948242187	0.2106050415039062	2.327441650390625	1.687047943115234	0.23292919921875	2.298436889648437	1.65205044555664	0.2514142913818359	2.193921875	1.634667877197266	0.3461139984130859	2.194000122070312	1.474400436401367	0.5718792724609375	2.169901733398437	1.358746109008789	0.769725830078125	2.146657958984375	1.366301086425781	0.8342628173828126	2.141727783203125	1.314039093017578	0.8794951477050781	2.138762817382813	1.298198928833008	0.8546725769042969	2.350619384765625	1.650600860595703	0.2087516479492187	2.458948486328125	1.646571716308594	0.1367637634277344	2.718323852539062	1.576095947265625	0.1166557998657227	2.771959147135417	1.6547236328125	0.0236294428507487	2.738102416992187	1.56875798034668	0.0763448371887207
315	10.466667	2.335316772460938	1.155706199645996	0.2498688659667969	2.32364111328125	1.332187759399414	0.2295841598510742	2.3137607421875	1.473006744384766	0.2130559997558594	2.336217407226562	1.689111480712891	0.2330494308471679	2.307115478515625	1.654336578369141	0.2521783599853515	2.201371337890625	1.633965057373047	0.3461916809082031	2.193600708007812	1.469197891235352	0.5695184936523437	2.167977783203125	1.345679382324219	0.7632890319824219	2.140457397460938	1.336656982421875	0.8387882080078125	2.1335078125	1.311229431152344	0.8616441955566406	2.134459838867187	1.289918807983399	0.8482549438476563	2.359138916015625	1.65218798828125	0.2089972686767578	2.467400390625	1.645148498535156	0.1360531768798828	2.726670654296875	1.570953186035156	0.1190622329711914	2.800288736979166	1.646430592854818	0.03145475514729817	2.771215209960937	1.557333839416504	0.07154885101318359
316	10.5	2.33578759765625	1.155323921203613	0.2509006576538086	2.324188232421875	1.33179638671875	0.230553352355957	2.314371826171875	1.472615234375	0.2139873275756836	2.336969848632812	1.688715270996094	0.2337922744750977	2.307901733398437	1.653966400146484	0.2530185394287109	2.20255322265625	1.633706695556641	0.3474877166748047	2.19593115234375	1.468917572021484	0.57088818359375	2.171424926757813	1.345456802368164	0.7648939514160156	2.143959594726562	1.335194793701172	0.8409612731933593	2.143933349609375	1.319912002563477	0.8456944274902344	2.1376025390625	1.286763305664063	0.8507525634765625	2.359815185546875	1.651767974853516	0.2097023391723633	2.467856567382813	1.644239227294922	0.1365586090087891	2.72580224609375	1.568008880615234	0.1193906555175781	2.800561930338542	1.643637664794922	0.03181873575846354	2.770839233398438	1.554707023620606	0.07189688873291016
317	10.533333	2.335940063476563	1.154133674621582	0.25186767578125	2.324814819335938	1.33058723449707	0.2313793716430664	2.315338989257813	1.471394165039063	0.2146367111206055	2.338190307617188	1.68750537109375	0.2339247207641602	2.309102661132813	1.652842071533203	0.2532558441162109	2.204217895507813	1.632916320800781	0.348245361328125	2.199379272460938	1.469010314941406	0.5723802490234375	2.17683349609375	1.346293045043945	0.7670902099609376	2.151175537109375	1.335258651733398	0.8444241638183594	2.151563232421875	1.319699035644531	0.8488703308105469	2.145353637695313	1.283846481323242	0.8546531066894532	2.360972412109375	1.650471618652344	0.2099004135131836	2.468837768554687	1.641227172851563	0.137028923034668	2.72312841796875	1.559041931152344	0.1229595413208008	2.802142496744791	1.635250823974609	0.03792372131347656	2.771253295898437	1.544681221008301	0.07847590255737305
318	10.566667	2.337562377929688	1.156921844482422	0.2520219497680664	2.323221801757812	1.333438110351562	0.2322130889892578	2.310987548828125	1.474208786010742	0.2158315353393555	2.329581176757813	1.690593231201172	0.2353586044311523	2.30128857421875	1.655323272705078	0.2547520751953125	2.197130615234375	1.633062530517578	0.3502330932617188	2.196179077148438	1.468120452880859	0.5733823242187499	2.176345336914062	1.343526153564453	0.7673571166992188	2.153392211914062	1.332052734375	0.846187744140625	2.151629150390625	1.315323120117188	0.8533705749511719	2.148427490234375	1.280408737182617	0.8562936706542968	2.352988159179688	1.654096893310547	0.211185302734375	2.46063427734375	1.649110626220703	0.1377417907714844	2.722758666992187	1.588242126464844	0.1289097671508789	2.747449096679688	1.585521911621094	0.05329239654541015	2.725587768554687	1.587486877441406	0.08596441268920899
319	10.6	2.333984985351562	1.15428042602539	0.2545456237792969	2.31630517578125	1.330694305419922	0.2347221603393554	2.301013793945312	1.471263031005859	0.2180707244873047	2.315521240234375	1.688109954833984	0.2348055877685547	2.288770263671875	1.652440093994141	0.2555904846191406	2.188373901367187	1.629881011962891	0.3553023376464843	2.1924638671875	1.461925018310547	0.5752536315917969	2.177925537109375	1.335938781738281	0.7689979248046875	2.16770947265625	1.327008636474609	0.8549474487304688	2.168149047851562	1.293025680541992	0.8710517578125	2.152529174804688	1.276613632202148	0.8590375061035156	2.338805419921875	1.651904815673828	0.2101163940429688	2.44322119140625	1.646380126953125	0.1332800827026367	2.69173681640625	1.570559600830078	0.1224302825927734	2.680717407226562	1.575950576782227	0.05101916122436523	2.654444946289062	1.589899124145508	0.08379197692871095
320	10.633333	2.33430615234375	1.15476847076416	0.2543473815917969	2.316399536132812	1.33118586730957	0.234399429321289	2.300895263671875	1.471748397827148	0.2176510238647461	2.315189453125	1.688694610595703	0.2341642379760742	2.288563232421875	1.65298989868164	0.2550950317382812	2.18862451171875	1.630360809326172	0.3553169555664062	2.194000854492188	1.462645324707031	0.5754497375488281	2.180275146484375	1.336351623535156	0.769018798828125	2.171486083984375	1.326916366577148	0.85566064453125	2.170975219726563	1.290711822509766	0.8779844665527343	2.156248413085938	1.276808731079102	0.8604175415039063	2.338426879882813	1.652494659423828	0.2093973083496094	2.442522705078125	1.647460784912109	0.1318701477050781	2.691991943359375	1.572498718261719	0.1174332580566406	2.680468017578125	1.578199829101563	0.04483301925659179	2.654544311523438	1.591929443359375	0.07797743606567384
321	10.666667	2.336591674804688	1.15502010345459	0.2573071975708008	2.316524780273437	1.331499374389649	0.2345770568847656	2.300671630859375	1.472433135986328	0.2168870239257812	2.313841674804688	1.690229644775391	0.2348335571289062	2.28718212890625	1.654128387451172	0.255496353149414	2.189243530273438	1.631611572265625	0.3587043914794922	2.19509375	1.458372406005859	0.5763259582519531	2.177075927734375	1.336390350341797	0.7724111328125001	2.1685068359375	1.324486999511719	0.8581213684082032	2.1812783203125	1.302923706054687	0.8503161926269531	2.15142578125	1.266826477050781	0.8599888610839843	2.337482666015625	1.654140808105469	0.2098730545043945	2.442624877929688	1.647816223144531	0.1324839859008789	2.694618530273438	1.571243530273438	0.1215250930786133	2.684218139648437	1.576980560302734	0.04647409439086914	2.655234741210937	1.593706253051758	0.07902005767822265
322	10.7	2.336372802734375	1.155223510742188	0.2569221954345703	2.31665234375	1.331807769775391	0.2347195663452148	2.301383544921875	1.472936447143555	0.2177446441650391	2.313974609375	1.69097152709961	0.2337483444213867	2.2875888671875	1.654931396484375	0.2549213104248047	2.19064501953125	1.631943786621094	0.3590061492919922	2.191024047851562	1.457799743652344	0.5761826477050782	2.173348022460937	1.334203384399414	0.7715077819824219	2.163225708007812	1.324330627441406	0.8571765747070312	2.17274560546875	1.298487060546875	0.854551025390625	2.139610229492188	1.255101272583008	0.8548043212890625	2.33754638671875	1.654761352539063	0.2089122467041016	2.442313598632813	1.647484619140625	0.1307442092895508	2.69522265625	1.571801574707031	0.1222575988769531	2.685934692382813	1.577295684814453	0.04744204711914062	2.654594482421875	1.59480827331543	0.08000921630859376
323	10.733333	2.336004638671875	1.155424842834473	0.2561453475952148	2.316415283203125	1.331800964355469	0.2340147399902344	2.30093115234375	1.472651336669922	0.2167326889038086	2.313457397460938	1.690317993164062	0.2335444564819336	2.286791625976562	1.654310363769531	0.2542006378173828	2.18856640625	1.628819458007813	0.3563501739501953	2.191949462890625	1.454308563232422	0.5725804138183593	2.173541870117187	1.332529418945313	0.7683000488281251	2.159430908203125	1.327843795776367	0.8563803710937501	2.171611206054687	1.290009017944336	0.8612223510742187	2.145023071289063	1.266986114501953	0.8572359313964844	2.33730517578125	1.654190856933594	0.2089733810424805	2.44284375	1.647823028564453	0.1323946990966797	2.694070190429687	1.571571075439453	0.1188128967285156	2.685842529296875	1.577295257568359	0.04689818572998047	2.6570498046875	1.591721420288086	0.08111492538452149
324	10.766667	2.33649560546875	1.155719764709473	0.2569610214233398	2.316499145507812	1.332299179077149	0.2354839782714844	2.301244750976562	1.473496459960937	0.2193025131225586	2.313727416992188	1.69144839477539	0.2345334701538086	2.287327392578125	1.655501739501953	0.2557614288330078	2.190122802734375	1.634195495605469	0.3596536407470703	2.193835205078125	1.455620056152344	0.5728711853027344	2.17467431640625	1.332884918212891	0.76819140625	2.15756787109375	1.324426818847656	0.8558748779296875	2.173140991210937	1.287245040893555	0.8574734497070312	2.139544921875	1.261386749267578	0.8563748474121093	2.337344604492188	1.655178588867187	0.209900260925293	2.442055297851563	1.649159942626953	0.1320964202880859	2.693299560546875	1.572238433837891	0.1180390930175781	2.686517456054688	1.576774230957031	0.04371092987060547	2.65696240234375	1.591043472290039	0.07857018661499024
325	10.8	2.336927124023437	1.156220329284668	0.2567930297851563	2.317083984375	1.332913787841797	0.2352040481567383	2.302274047851562	1.474297164916992	0.2192415542602539	2.3156171875	1.692350036621094	0.2343378829956055	2.289061889648438	1.656496337890625	0.2556109619140625	2.191773803710937	1.636978424072266	0.3597421112060547	2.192164794921875	1.457554504394531	0.5726929931640625	2.17204736328125	1.3325166015625	0.7669854736328126	2.151317749023438	1.324789428710937	0.8549159545898437	2.16478759765625	1.282258666992187	0.8642464294433594	2.128900268554688	1.261270965576172	0.8566453552246094	2.339105590820313	1.655949798583984	0.209705192565918	2.444059326171875	1.649169647216797	0.1318488845825195	2.696318725585938	1.571511199951172	0.1176026611328125	2.721034261067709	1.660180959065755	0.01693259429931641	2.66195654296875	1.586277206420899	0.07573162078857422
326	10.833333	2.336350708007813	1.151967849731445	0.2560509033203125	2.320285522460937	1.328573181152344	0.2345507888793945	2.308605224609375	1.469933410644531	0.2187394714355469	2.32244677734375	1.687764404296875	0.2320132827758789	2.295223876953125	1.652305358886719	0.2528567047119141	2.194945434570313	1.634767272949219	0.3539417419433594	2.186174560546875	1.457788314819336	0.5683103637695313	2.156948486328125	1.334650894165039	0.7615737609863281	2.127130249023438	1.325652679443359	0.8467196044921874	2.13857958984375	1.281130172729492	0.8566432189941406	2.105895141601563	1.269090087890625	0.8477902221679687	2.346388916015625	1.65105453491211	0.2084475479125977	2.453355712890625	1.644256103515625	0.1337215576171875	2.705647216796875	1.559466003417969	0.1149982833862305	2.761978434244792	1.637367095947265	0.02202561442057291	2.711781127929688	1.555162696838379	0.07893899536132812
327	10.866667	2.336463623046875	1.15190486907959	0.2561114959716797	2.32041455078125	1.32823747253418	0.234114990234375	2.309782104492188	1.469634384155273	0.2189934158325195	2.324272216796875	1.687222351074219	0.2322247848510742	2.296965942382812	1.651885284423828	0.2530547790527344	2.196721435546875	1.636119812011719	0.3540412902832031	2.186528686523438	1.462874160766602	0.5709421997070312	2.156426025390625	1.334088104248047	0.7610776062011719	2.126995849609375	1.323859848022461	0.8457117614746094	2.134473999023437	1.28605989074707	0.8519372253417969	2.1051826171875	1.269984771728516	0.8477541809082032	2.348081176757812	1.650467620849609	0.2086850204467773	2.454982543945313	1.644119903564453	0.1339911804199219	2.708761962890625	1.562652191162109	0.1133512420654297	2.768246175130209	1.638559143066406	0.02125908915201823	2.724054565429688	1.551311271667481	0.08100871658325196
328	10.9	2.336428466796875	1.152297889709473	0.2559541320800781	2.319941162109375	1.328590469360352	0.2338192672729492	2.308958374023438	1.469957611083984	0.2185716705322266	2.323173828125	1.687600219726562	0.2315239868164063	2.296018432617188	1.652229827880859	0.2525249481201172	2.196262329101563	1.636383392333984	0.3540104522705078	2.187406982421875	1.4633466796875	0.5710728149414062	2.158447021484375	1.33471875	0.7615345458984375	2.129506591796875	1.324704040527344	0.8462736206054688	2.136935913085937	1.286980682373047	0.8526058959960937	2.108030517578125	1.271035385131836	0.8485271606445313	2.346931518554687	1.650864227294922	0.2078996810913086	2.45348876953125	1.645000549316406	0.1325415573120117	2.707373168945312	1.564237976074219	0.1091810302734375	2.7378447265625	1.556507888793945	0.03393524932861328	2.719731201171875	1.554337646484375	0.07343440628051758
329	10.933333	2.329094970703125	1.156304183959961	0.2580620803833008	2.308745239257813	1.333331069946289	0.237291015625	2.294230346679687	1.475127868652344	0.2227178649902344	2.303386352539063	1.693809478759766	0.2362656021118164	2.278246704101563	1.657447265625	0.2585619964599609	2.183985473632813	1.643303985595703	0.3655474395751953	2.191774291992187	1.46272380065918	0.5772171020507812	2.170101196289063	1.335877548217773	0.7707151489257813	2.136666137695313	1.323344711303711	0.8519589538574219	2.152975830078125	1.286891616821289	0.8571813354492188	2.128419921875	1.27428825378418	0.8548592529296875	2.326898681640625	1.657748352050781	0.2110828170776367	2.429270874023437	1.65437939453125	0.129834602355957	2.6753017578125	1.572109680175781	0.1025893478393555	2.65088232421875	1.5844677734375	0.02692313003540039	2.62042578125	1.601894378662109	0.05550390625
330	10.966667	2.32817431640625	1.156445236206055	0.2595398101806641	2.309333984375	1.333884353637695	0.2396131362915039	2.29652294921875	1.476052291870117	0.2262928924560547	2.30618994140625	1.694745178222656	0.2410113906860352	2.280736328125	1.658347595214844	0.2628947601318359	2.185849853515625	1.643646820068359	0.3694492645263672	2.175125854492188	1.459769760131836	0.577224884033203	2.135014892578125	1.326336959838867	0.7626148986816406	2.1272119140625	1.316245803833008	0.85705224609375	2.136281494140625	1.263461074829102	0.863392333984375	2.096690551757812	1.26178125	0.8513977661132812	2.329832275390625	1.658702453613281	0.2158669586181641	2.433107055664062	1.656474334716797	0.1354767532348633	2.6880869140625	1.583925445556641	0.1115608139038086	2.672946655273437	1.58982502746582	0.04228286361694336	2.640654907226562	1.60836735534668	0.06992724990844726
331	11	2.3354814453125	1.188302238464356	0.2542695922851562	2.30498583984375	1.365211563110352	0.2389389572143555	2.283103271484375	1.507016143798828	0.229521484375	2.277337158203125	1.725101867675781	0.2508630447387695	2.255249389648438	1.6863212890625	0.2722364349365234	2.164859252929688	1.656766845703125	0.3811113128662109	2.17021240234375	1.473178466796875	0.5878053894042968	2.143653930664063	1.333004684448242	0.7715379943847656	2.143988159179687	1.321838424682617	0.8656856079101563	2.16075439453125	1.275509490966797	0.8596787414550782	2.112809265136719	1.270328506469727	0.8578430786132812	2.30276953125	1.691694763183594	0.2239983520507813	2.403092529296875	1.715519348144531	0.1405162811279297	2.645632934570313	1.650096374511719	0.06313685989379883	2.565293090820313	1.816036346435547	0.03945266723632812	2.54974267578125	1.889858276367188	0.07341603469848633
332	11.033333	2.339210205078125	1.19369750213623	0.2556010665893555	2.307484130859375	1.369895278930664	0.2356573333740234	2.287880981445313	1.511716598510742	0.2264769744873047	2.277698120117187	1.728686065673828	0.2552186660766602	2.25574462890625	1.688816192626953	0.2746021270751953	2.164522583007813	1.662047821044922	0.3831495361328125	2.169436279296875	1.480556030273438	0.5918859558105469	2.132016723632812	1.335570236206055	0.7678798828125	2.138629516601562	1.32522705078125	0.8615034484863282	2.14567138671875	1.280781143188477	0.8631666564941407	2.096274047851562	1.286741806030273	0.8608051452636718	2.304411499023438	1.696706939697266	0.227930290222168	2.401938842773438	1.742629028320312	0.1512712936401367	2.650685180664063	1.684079742431641	0.08509741210937499	2.593623413085937	1.880591552734375	0.03827140426635742	2.5804609375	1.957001983642578	0.08247854995727538
333	11.066667	2.343506225585937	1.198670051574707	0.2559680404663086	2.31250732421875	1.374964691162109	0.2363408966064453	2.293226196289063	1.516818161010742	0.227063606262207	2.2816728515625	1.733592681884766	0.2554469070434571	2.259853881835938	1.693654327392578	0.2746714935302734	2.168208984375	1.666850250244141	0.3824635314941406	2.174261596679687	1.486107498168945	0.5924599304199218	2.136835815429688	1.340667602539062	0.7683903503417969	2.143140014648437	1.330266052246094	0.8619310913085938	2.148413452148437	1.29111213684082	0.8686238098144532	2.105986267089844	1.283872192382812	0.8616097106933593	2.30869189453125	1.701752410888672	0.2284421005249024	2.405092407226562	1.749181549072266	0.1519585266113281	2.673405395507813	1.723915069580078	0.1000369873046875	2.623724853515625	1.920867431640625	0.03427524757385254	2.609098999023438	1.993718139648438	0.08931361389160156
334	11.1	2.344015502929687	1.200080657958984	0.2569427947998047	2.311928833007812	1.375623352050781	0.2357520370483399	2.291884155273438	1.516985076904297	0.225295783996582	2.27970947265625	1.733029418945313	0.2548396530151367	2.258235717773437	1.693022216796875	0.2739132080078125	2.167434448242187	1.663315551757812	0.3809156341552734	2.179532836914063	1.491643447875977	0.5974010925292969	2.14877099609375	1.347265869140625	0.7757052307128907	2.157056884765625	1.332003860473633	0.8672278747558594	2.1776630859375	1.276549499511719	0.8717997741699219	2.12216845703125	1.285990097045898	0.8685651245117187	2.306595947265625	1.701492980957031	0.2275881042480469	2.40375537109375	1.747803466796875	0.1509775390625	2.676473022460938	1.751730621337891	0.0858126106262207	2.626885864257813	1.948727172851562	0.01290079975128174	2.599961181640625	2.006115234375	0.07333837509155273
335	11.133333	2.34491455078125	1.199301330566406	0.2575234985351563	2.312291748046875	1.374636993408203	0.235828010559082	2.291540649414062	1.515727462768555	0.2246469268798828	2.280002807617188	1.731630401611328	0.2551885147094727	2.258893432617187	1.691569152832031	0.274588851928711	2.169701049804687	1.663663940429688	0.38374267578125	2.181974609375	1.492208969116211	0.6003350524902344	2.150901611328125	1.34693505859375	0.7780387878417969	2.159330810546875	1.332719848632812	0.8700289611816406	2.168649536132812	1.314966735839844	0.8622267150878906	2.124912353515625	1.284093704223633	0.8672339782714844	2.306348754882813	1.700191741943359	0.2272526092529297	2.402138793945312	1.745934234619141	0.1483751754760742	2.675188110351562	1.750433044433594	0.08445498657226563	2.629488525390625	1.947142486572266	0.0131327486038208	2.597349853515625	2.002885101318359	0.0763079719543457
336	11.166667	2.347890869140625	1.20275163269043	0.26219580078125	2.319091186523438	1.379072647094727	0.2394438018798828	2.300657104492188	1.520761474609375	0.2264206924438477	2.288840698242187	1.737368347167969	0.2577121276855469	2.267750732421875	1.697067840576172	0.2769544219970703	2.178928588867188	1.667261840820313	0.3854544982910156	2.198584106445312	1.49749267578125	0.6040023803710938	2.173812377929687	1.352107131958008	0.7841154174804688	2.188166259765625	1.343957702636719	0.8786802062988281	2.207466918945312	1.293045928955078	0.8773064880371093	2.158481323242188	1.301608276367187	0.8735779418945313	2.315255859375	1.705932281494141	0.2296864776611328	2.413247436523437	1.743240234375	0.1492295532226562	2.678278076171875	1.747664031982422	0.05255391120910645	2.72894482421875	1.974482879638672	0.009950001716613768	2.700171630859375	2.037595031738281	0.0502915096282959
337	11.2	2.350132934570313	1.203140899658203	0.265629264831543	2.322660522460938	1.378326950073242	0.2432343978881836	2.303136474609375	1.518917175292969	0.2279402542114258	2.292534545898437	1.734303558349609	0.2569893188476563	2.272829956054688	1.694545501708984	0.2773919982910156	2.190981567382813	1.671768829345703	0.3881070251464844	2.212256469726563	1.499854705810547	0.6027430725097656	2.194802612304688	1.355798248291016	0.78254052734375	2.203044189453125	1.339031295776367	0.8764968872070312	2.232643676757812	1.317285095214844	0.8602460327148438	2.208296142578125	1.297520385742188	0.8839169921875	2.31721826171875	1.702741851806641	0.2284499359130859	2.410443359375	1.733559753417969	0.1430300025939941	2.67180859375	1.754487060546875	0.03840818309783936	2.72280322265625	1.9780146484375	-0.01614821624755859	2.78234619140625	2.043154479980469	0.02893327170610428
338	11.233333	2.350068725585937	1.204076721191406	0.2667355651855469	2.321579833984375	1.379232070922852	0.2432900695800781	2.300323120117188	1.519579376220703	0.2261251525878906	2.289954345703125	1.735028778076172	0.2575287170410157	2.271102905273438	1.694902282714844	0.2785226898193359	2.193052978515625	1.672024810791016	0.3935739593505859	2.223201904296875	1.503863372802734	0.6113338317871093	2.2117041015625	1.358773452758789	0.7914599304199219	2.226984252929688	1.338362350463867	0.8830958557128906	2.248126586914062	1.301712677001953	0.8733848876953125	2.214810180664062	1.294527633666992	0.8860269470214843	2.31377587890625	1.703812133789063	0.2275696563720703	2.404942993164062	1.732085540771484	0.137683406829834	2.655433471679688	1.756715026855469	0.00836202871799469	2.700662353515625	1.981904846191406	-0.04544816589355469	2.760447021484375	2.048052307128907	-0.006215385437011719
339	11.266667	2.35154248046875	1.203928955078125	0.2676475219726563	2.320682006835938	1.378269760131836	0.2430096054077148	2.300223754882813	1.518989288330078	0.2282682800292969	2.292116333007812	1.734349731445312	0.2583628692626953	2.274442993164063	1.6944267578125	0.2807579803466797	2.203492797851562	1.671687408447266	0.4005851745605469	2.236690673828125	1.503856170654297	0.6173474426269532	2.24710595703125	1.354180969238281	0.7939655151367188	2.255850219726562	1.343270431518555	0.8879058837890625	2.269548217773438	1.305509857177734	0.8787072143554687	2.225546142578125	1.28783610534668	0.8856640319824218	2.314090454101563	1.702967407226562	0.2273458404541016	2.399753051757812	1.731933044433594	0.1322705421447754	2.631487915039062	1.76803369140625	-0.02540278434753418	2.675594482421875	1.99076513671875	-0.08859403610229492	2.734296142578125	2.060828369140625	-0.04857907104492187
340	11.3	2.357752197265625	1.202958946228027	0.2680035400390625	2.325435302734375	1.377424850463867	0.2451240921020508	2.30292041015625	1.517954864501953	0.2303851852416992	2.302233764648437	1.733051086425781	0.2635446166992187	2.28557373046875	1.693232574462891	0.2870891418457031	2.222279541015625	1.675283874511719	0.4138761596679688	2.254148193359375	1.493596516927083	0.6167303873697917	2.251271402994792	1.33179780069987	0.7791402994791667	2.285881469726562	1.34209391784668	0.856913330078125	2.294923095703125	1.28387272644043	0.8729363708496094	2.254305908203125	1.300465484619141	0.8720254516601562	2.320855346679688	1.701606719970703	0.2302266082763672	2.398806396484375	1.731273040771484	0.1280297508239746	2.580339721679688	1.769985687255859	-0.08503190612792969	2.61665625	1.995407836914063	-0.1429836730957031	2.689367919921875	2.047279724121093	-0.1037471923828125
341	11.333333	2.360745483398437	1.202873489379883	0.2714274291992188	2.326194946289062	1.376675857543945	0.2479504013061523	2.30240869140625	1.516806549072266	0.2328242492675781	2.303866333007813	1.731851257324219	0.2654852600097656	2.289466064453125	1.69209716796875	0.2904939270019531	2.237322265625	1.672769165039063	0.4219901733398438	2.27989013671875	1.485811599731445	0.6216986999511718	2.278661376953125	1.319681498209635	0.7715331217447917	2.295446655273437	1.332403045654297	0.8565411376953125	2.33984716796875	1.266904006958008	0.8737766418457031	2.275925903320313	1.286639533996582	0.8567615966796875	2.319616943359375	1.700372161865234	0.2307114181518555	2.38328515625	1.730148895263672	0.1192092552185059	2.513901000976563	1.768203399658203	-0.1273071670532226	2.510005249023437	1.993729064941406	-0.1946132659912109	2.591444091796875	2.026855438232422	-0.1725669555664062
342	11.366667	2.359899658203125	1.201977630615234	0.2802683410644531	2.32615283203125	1.37602880859375	0.2576194229125977	2.303122680664063	1.516276824951172	0.2431176681518555	2.313178100585938	1.731957397460937	0.2712872772216797	2.299039916992188	1.693136108398438	0.2979235382080078	2.255204711914063	1.677841918945313	0.4325547485351562	2.316419067382812	1.472886810302734	0.6087145690917968	2.320293294270833	1.300612848917643	0.7459824218750001	2.312039672851562	1.2894111328125	0.820273681640625	2.367626708984375	1.234115745544434	0.8927714538574218	2.295009155273438	1.260920372009277	0.8153663330078125	2.325878051757813	1.699296447753906	0.2362644805908203	2.370494262695312	1.724206176757813	0.1146509704589844	2.432016357421875	1.78606298828125	-0.1531304473876953	2.42772314453125	2.013364227294922	-0.2153333587646484	2.51702197265625	2.044742248535156	-0.1898892593383789
343	11.4	2.364664794921875	1.201053649902344	0.2844071655273437	2.32923486328125	1.375934936523437	0.2643546981811523	2.3007294921875	1.515574005126953	0.2489242782592773	2.319453857421875	1.73199331665039	0.2692543182373047	2.3088671875	1.694289947509766	0.298796646118164	2.279144897460938	1.681892456054688	0.4383323211669922	2.328813110351563	1.463759521484375	0.6004281311035156	2.344314860026042	1.292650894165039	0.7373567708333333	2.360976196289062	1.259364700317383	0.8005643005371094	2.411490356445313	1.227886680603027	0.8911026916503906	2.32709619140625	1.238913009643555	0.7974050598144531	2.325849731445313	1.697943572998047	0.2336122131347656	2.340192138671875	1.713950866699219	0.1043694458007813	2.31051953125	1.781546234130859	-0.1664084548950195	2.271057983398437	2.009377624511719	-0.2141806411743164	2.364072021484375	2.048841064453125	-0.2068733749389648
344	11.433333	2.3668935546875	1.197635841369629	0.286538818359375	2.333256591796875	1.373952850341797	0.2705473175048828	2.304537231445313	1.51438345336914	0.2579366760253906	2.334179565429688	1.730663513183594	0.2682810516357422	2.326337890625	1.694259796142578	0.3001743774414062	2.322312744140625	1.701610595703125	0.4423124084472656	2.373948608398438	1.482942321777344	0.6039948120117187	2.37490380859375	1.313490295410156	0.7419722493489583	2.393411010742188	1.267490158081055	0.7966065063476562	2.456934692382813	1.225418434143066	0.8745052185058594	2.354740478515625	1.231442047119141	0.80267041015625	2.33427783203125	1.69528076171875	0.2333115158081055	2.318887939453125	1.71104443359375	0.1040061950683594	2.192831665039062	1.800392120361328	-0.131149169921875	2.15812548828125	2.032534545898438	-0.1619124908447266	2.245417602539062	2.0874130859375	-0.1789655380249023
345	11.466667	2.369073120117188	1.198410675048828	0.2839171142578125	2.334691772460937	1.37677734375	0.2714002532958985	2.306465698242187	1.519201507568359	0.2626852874755859	2.338154541015625	1.73729086303711	0.2681770324707031	2.334119262695312	1.700899597167969	0.3009913024902344	2.34767333984375	1.719615905761719	0.4400840911865235	2.40521435546875	1.502824666341146	0.6178855387369792	2.42080810546875	1.33865185546875	0.7584371744791666	2.436245727539062	1.287283737182617	0.8030204772949219	2.501948974609375	1.231177360534668	0.8631286315917969	2.393415283203125	1.243927848815918	0.7977985229492188	2.33003564453125	1.701672302246094	0.2370613301595052	2.310820068359375	1.719366617838542	0.1056425323486328	2.1311513671875	1.782309611002604	-0.1089536895751953	2.053249633789063	2.002732259114583	-0.1227682902018229	2.110964721679688	2.074694580078125	-0.1285431289672851
346	11.5	2.367021118164063	1.196346771240234	0.2769627532958985	2.334277221679688	1.37338607788086	0.2632734680175781	2.311276489257812	1.515450454711914	0.2525086212158203	2.346394775390625	1.731723541259766	0.2426903381347656	2.348258666992187	1.696719360351563	0.2770365142822266	2.379261840820313	1.699631011962891	0.4122917022705078	2.428073893229167	1.489639923095703	0.5937916666666667	2.43880029296875	1.343183186848958	0.7339510091145834	2.433722412109375	1.310546920776367	0.7865888977050781	2.524994506835937	1.282871231079102	0.8221966247558594	2.436389526367187	1.279376800537109	0.7979375610351562	2.334970581054687	1.694891845703125	0.2112933578491211	2.2531884765625	1.694253051757812	0.1081374320983887	1.999935363769531	1.780087493896484	0.05419449615478516	1.963077087402344	2.013915435791016	0.05257573413848877	2.021855224609375	2.091659790039063	0.02810874557495117
347	11.533333	2.361803100585937	1.188831298828125	0.2727449035644531	2.334369506835937	1.367534164428711	0.2620129089355469	2.314999877929687	1.510280822753906	0.2514892883300781	2.340439819335938	1.727475646972656	0.2346734008789063	2.349783081054688	1.692989807128906	0.26751904296875	2.404750732421875	1.697618530273437	0.3931724395751953	2.4580498046875	1.508872833251953	0.58382958984375	2.459769205729167	1.37706098429362	0.7439800618489584	2.422610229492188	1.347233764648438	0.7888125915527344	2.490742309570313	1.305643936157227	0.8231349487304687	2.412808837890625	1.32754638671875	0.8019973754882812	2.3246142578125	1.689860015869141	0.2067117233276367	2.226950805664063	1.686614868164062	0.1243681564331055	1.962809936523437	1.729183135986328	0.1519823608398437	1.899657348632813	1.95405078125	0.184293701171875	1.9451171875	2.040507019042969	0.1457628746032715
348	11.566667	2.351698364257812	1.173156028747559	0.2821718444824219	2.315716674804688	1.348600128173828	0.2682673492431641	2.288122680664062	1.48875813293457	0.2555637969970703	2.291093505859375	1.706157257080078	0.2374360198974609	2.303848388671875	1.672949645996094	0.2710989990234375	2.366197631835937	1.668628784179687	0.3985917663574219	2.485228637695313	1.471816665649414	0.5431737060546875	2.434813802083333	1.356603139241537	0.709863037109375	2.372856079101562	1.360385620117187	0.7606927490234374	2.40481103515625	1.309737121582031	0.838269287109375	2.349955322265625	1.374052688598633	0.7819588317871093	2.279344848632813	1.667412841796875	0.2091036224365234	2.177462890625	1.645472137451172	0.1297271118164063	1.936059244791667	1.677693603515625	0.1933470077514648	1.872215047200521	1.88551112874349	0.2690759989420573	1.895549133300781	1.970755035400391	0.2076196556091309
349	11.6	2.351174438476562	1.183731575012207	0.2880010986328125	2.31467333984375	1.358672256469727	0.272349609375	2.281611328125	1.497504974365234	0.2586254425048828	2.280995849609375	1.714813751220703	0.2419898071289062	2.296672485351563	1.681879150390625	0.2743403778076172	2.370139526367188	1.685827484130859	0.3960328674316406	2.508768432617187	1.487092666625977	0.5202474670410155	2.385923502604167	1.378579884847005	0.6929701334635417	2.339179321289063	1.389600967407226	0.7343513183593751	2.31694970703125	1.374443267822266	0.8218534545898437	2.322166259765625	1.409993377685547	0.7499825439453125	2.2674453125	1.675868560791016	0.2143230590820313	2.155921752929688	1.686484130859375	0.1464353408813477	1.945181213378906	1.669030853271484	0.3203727264404297	1.998138366699219	1.870456390380859	0.4263141021728516	2.044989807128906	1.95599658203125	0.4332574005126953
350	11.633333	2.342749145507812	1.200665550231934	0.2832261047363281	2.307134033203125	1.381287536621094	0.2724196319580078	2.29019873046875	1.52703369140625	0.2597475357055664	2.295483032226563	1.748678619384766	0.2247848892211914	2.320655639648438	1.715436798095703	0.2531831207275391	2.419435180664062	1.733950653076172	0.3605805511474609	2.486111328125	1.487130584716797	0.4827824401855469	2.320799194335938	1.509676330566406	0.6200710449218749	2.295254150390625	1.483938995361328	0.6902153320312501	2.293644775390625	1.448395065307617	0.7668387756347657	2.282338500976563	1.555516082763672	0.6765852966308594	2.270118286132813	1.708397521972656	0.2064648818969727	2.144889282226563	1.727420715332031	0.1665603713989258	2.018652465820312	1.612488342285156	0.4013375701904297	2.102797119140625	1.810093109130859	0.50537744140625	2.151716918945312	1.896309387207031	0.5326099243164062
351	11.666667	2.339078125	1.212645614624023	0.2680612640380859	2.302816650390625	1.392410934448242	0.2599113311767578	2.29056591796875	1.537397155761719	0.2413143157958984	2.288585815429688	1.758743560791016	0.2119863891601563	2.318076416015625	1.725095153808594	0.2350103073120117	2.429496704101562	1.742129699707031	0.3293157501220703	2.458664428710938	1.523432144165039	0.5023052520751953	2.28345947265625	1.574707641601563	0.63837890625	2.275318481445312	1.549273696899414	0.6725332641601562	2.287512084960937	1.516785171508789	0.7031145935058594	2.285454467773437	1.595428039550781	0.6436589050292969	2.2610478515625	1.719018920898438	0.1969516067504883	2.13268408203125	1.731174987792969	0.1665755004882812	2.061039855957032	1.574545654296875	0.3983726348876953	2.177542236328125	1.689744415283203	0.5753133239746093	2.205072143554688	1.741017852783203	0.6010889739990235
352	11.7	2.326966064453125	1.198764389038086	0.2560109100341797	2.288652465820312	1.377939056396484	0.2495466690063476	2.271731567382813	1.5223056640625	0.2305865478515625	2.262048217773438	1.743278228759765	0.2035830764770508	2.295734497070312	1.709992462158203	0.220575553894043	2.417718994140625	1.730065368652344	0.2936340637207031	2.4645009765625	1.622871490478516	0.4941926116943359	2.25223095703125	1.607871744791667	0.6216953531901042	2.283883544921875	1.626739227294922	0.6533198852539062	2.290252685546875	1.603274047851563	0.6831778564453125	2.27635107421875	1.641515502929688	0.6274786071777343	2.232529418945313	1.703343688964844	0.1935919418334961	2.098182006835938	1.707671051025391	0.1974105529785156	2.093607177734375	1.529110961914063	0.4249546813964844	2.266422729492187	1.586886535644531	0.5645192871093749	2.27321044921875	1.673125122070313	0.5690949554443359
353	11.733333	2.312555053710938	1.197613998413086	0.2740026092529297	2.273877807617187	1.375596038818359	0.2665402297973632	2.256098022460938	1.519325439453125	0.2484085159301758	2.245236450195312	1.739846984863281	0.2245592803955078	2.277380004882812	1.706954467773437	0.2443478088378906	2.391762084960937	1.705657684326172	0.3275299072265625	2.427835083007813	1.642761505126953	0.4802707977294922	2.253018310546875	1.728220428466797	0.4071282806396485	2.265869506835938	1.755626251220703	0.36743359375	2.282341918945312	1.769833648681641	0.33744384765625	2.27020263671875	1.755717224121094	0.355968978881836	2.217843994140625	1.6997353515625	0.210848747253418	2.083978149414063	1.692596282958984	0.2028566970825195	2.074544982910156	1.486650405883789	0.4028376922607422	2.194963623046875	1.481737945556641	0.5891664733886719	2.160480590820312	1.490256622314453	0.6779259033203124
354	11.766667	2.30312158203125	1.205498634338379	0.2651167678833008	2.27176123046875	1.38476496887207	0.2672424850463867	2.252019653320312	1.528409759521485	0.2555076599121093	2.232086181640625	1.747502838134766	0.2304784164428711	2.268268798828125	1.715549743652344	0.243468864440918	2.396691040039062	1.722179870605469	0.2985745697021485	2.408072631835938	1.667981353759766	0.4754969024658203	2.21049658203125	1.724120544433594	0.3969835357666016	2.208299072265625	1.745397003173828	0.3607116241455078	2.203903076171875	1.761628448486328	0.3392103576660156	2.22958837890625	1.754850921630859	0.3247026519775391	2.203240234375	1.706886077880859	0.2237597503662109	2.070653930664062	1.689559875488281	0.2214229507446289	2.066669799804687	1.463024261474609	0.3967252807617188	2.189940551757813	1.489576126098633	0.5813729248046875	2.1595859375	1.506462646484375	0.662092041015625
355	11.8	2.276589233398437	1.221260055541992	0.2502925491333008	2.24139453125	1.399221267700195	0.253282356262207	2.215195434570313	1.541494842529297	0.2426417007446289	2.186565551757813	1.757450775146484	0.2143742294311524	2.22503466796875	1.72638818359375	0.2197913589477539	2.363154663085937	1.726669860839844	0.2443457183837891	2.315840942382812	1.476049835205078	0.3105618591308594	2.123940185546875	1.553316284179688	0.390286865234375	2.140349365234375	1.653947479248047	0.4089549255371094	2.145718627929687	1.6958984375	0.3897910461425781	2.183345703125	1.699923400878906	0.3574671783447266	2.1578310546875	1.716892181396484	0.2162063064575195	2.031166748046875	1.681143280029297	0.237231575012207	2.063536987304687	1.448023590087891	0.3951559753417969	2.174720336914063	1.538336608886719	0.5645469970703125	2.177679077148437	1.553154693603516	0.6346744079589843
356	11.833333	2.273534301757812	1.220688148498535	0.2454989852905274	2.241825073242188	1.398168426513672	0.2483796615600586	2.216070678710937	1.539617889404297	0.2371970062255859	2.175435791015625	1.753847137451172	0.2162130508422851	2.214809936523437	1.723932220458984	0.2120987548828125	2.355365600585937	1.733288391113281	0.2144375076293945	2.394818481445313	1.475035552978516	0.3036588134765625	2.337638305664063	1.617566314697266	0.4698860321044922	2.313092895507812	1.692820281982422	0.4961735992431641	2.268331176757813	1.703842956542969	0.513375244140625	2.292944946289063	1.669095123291016	0.4822463073730469	2.149236328125	1.712710998535156	0.2251811981201172	2.034386657714844	1.673477752685547	0.27491552734375	2.121208251953125	1.451889953613281	0.4065623779296875	2.246933837890625	1.588247863769531	0.5464186401367188	2.26844775390625	1.613989807128906	0.6117626647949219
357	11.866667	2.269494995117188	1.20090389251709	0.2400798263549805	2.238959350585938	1.377387496948242	0.2442184829711914	2.214334716796875	1.518321960449219	0.2376039276123047	2.174463012695313	1.731305145263672	0.2174582366943359	2.2139638671875	1.701945220947266	0.2152850189208984	2.354735961914062	1.724175415039062	0.2116617202758789	2.50721484375	1.542100311279297	0.3536795654296875	2.39600927734375	1.6777138671875	0.4921707153320313	2.365980224609375	1.739003051757813	0.5077029113769531	2.279698364257813	1.749804412841797	0.5083400573730469	2.319764282226562	1.73843896484375	0.4936654357910156	2.14801025390625	1.690059417724609	0.2241990737915039	2.027731018066406	1.654936706542969	0.2630334167480469	1.991296997070312	1.386294174194336	0.3444810943603516	2.147238891601563	1.479948043823242	0.4830737609863281	2.140690307617187	1.543819091796875	0.5515744171142578
358	11.9	2.255224853515625	1.194416793823242	0.2482532196044922	2.230095825195312	1.371483352661133	0.2595782012939453	2.207709838867188	1.513450958251953	0.2593760604858398	2.168483276367188	1.727836608886719	0.239986198425293	2.20770947265625	1.697942077636719	0.2357937240600586	2.348166381835938	1.713900634765625	0.2237390213012695	2.547361328125	1.564393798828125	0.3448157653808593	2.443999267578125	1.730470947265625	0.473174072265625	2.411034301757812	1.796346771240234	0.4589273376464844	2.31777294921875	1.781526824951172	0.4386449584960938	2.339534545898438	1.788369384765625	0.4697801208496094	2.141972290039063	1.686649444580078	0.2484971694946289	2.023622680664062	1.6379560546875	0.283103042602539	1.962610961914062	1.364058532714844	0.3291451416015625	2.107729370117188	1.432377136230469	0.4892123413085938	2.12040625	1.483476272583008	0.5771838073730469
359	11.933333	2.246431762695313	1.180803405761719	0.2505263214111328	2.223647338867187	1.358540908813477	0.2642070083618164	2.205182495117188	1.501429122924805	0.2648893585205078	2.176219604492188	1.719398590087891	0.2556151275634765	2.214622314453125	1.688031860351562	0.2529741439819336	2.358426513671875	1.691642028808594	0.2543690414428711	2.558547973632812	1.519726531982422	0.3304337310791016	2.51068603515625	1.601543838500977	0.4954815979003906	2.534251708984375	1.636421447753906	0.5608623657226564	2.448246826171875	1.655613616943359	0.5047146606445313	2.432158325195313	1.64274951171875	0.5344336242675781	2.1473173828125	1.678633178710937	0.2591946792602539	2.025893737792969	1.627730163574219	0.2752067565917969	1.946027893066406	1.354650680541992	0.2973878479003906	2.058580993652344	1.2953291015625	0.4902876586914062	2.065367309570313	1.280498039245606	0.5803546142578124
360	11.966667	2.2429521484375	1.171841926574707	0.2571816940307617	2.222093383789063	1.348611633300781	0.2786497344970703	2.20629052734375	1.49099382019043	0.2875893249511718	2.182545654296875	1.708108551025391	0.2716273651123047	2.22016796875	1.676157592773437	0.2724501037597656	2.364305053710938	1.676992279052734	0.2793164367675781	2.573391235351563	1.513930603027344	0.3595030364990234	2.554640380859375	1.587193939208984	0.4938617553710938	2.585871337890625	1.603662185668945	0.57692822265625	2.534231079101563	1.608097442626953	0.5270283813476562	2.502830444335937	1.600053909301758	0.5431692810058594	2.152848876953125	1.668158660888672	0.2739673614501953	2.028992980957031	1.62308740234375	0.2753641815185547	1.93523828125	1.355963958740234	0.2741874542236328	1.968061645507812	1.229550445556641	0.4540405120849609	1.920091857910156	1.204271453857422	0.5360089416503906
361	12	2.232273193359375	1.166549194335937	0.2647862701416016	2.21308935546875	1.343858169555664	0.2866078338623047	2.19845458984375	1.486572708129883	0.2967174072265625	2.174744995117187	1.703891723632813	0.2812398986816406	2.21236572265625	1.671862731933594	0.2812706451416016	2.356884643554688	1.672680847167969	0.2716184310913086	2.586101928710938	1.522788955688477	0.3010561447143555	2.61764013671875	1.575189239501953	0.4137646789550781	2.609964599609375	1.584743011474609	0.4734981994628906	2.598502197265625	1.559293060302734	0.4514415588378906	2.577539306640625	1.579898208618164	0.4624432067871094	2.144990600585937	1.663948852539062	0.2842052154541016	2.020469909667969	1.621357574462891	0.2837256774902344	1.920716674804687	1.355743850708008	0.2800999145507812	1.907157287597656	1.179240196228027	0.4172381134033203	1.88429638671875	1.181391265869141	0.5049658508300782
362	12.033333	2.21665625	1.193797721862793	0.2542343292236328	2.191897216796875	1.371585815429687	0.2748767242431641	2.169203002929688	1.514379623413086	0.2820142059326172	2.117252075195313	1.725676513671875	0.2520763549804688	2.157551635742188	1.697212707519531	0.2458953323364258	2.28981884765625	1.719997802734375	0.1909170989990234	2.539760864257812	1.630477935791016	0.1098014373779297	2.461496948242187	1.79820263671875	0.1942933731079102	2.436862060546875	1.842660766601563	0.215266357421875	2.44528125	1.818060668945312	0.1692998046875	2.379244262695313	1.823644287109375	0.2040443954467773	2.093671997070313	1.68391650390625	0.2661103515625	1.977054626464844	1.632429321289063	0.3025441284179687	1.884012268066406	1.364251312255859	0.3365334625244141	1.864806030273437	1.15111092376709	0.4260461883544922	1.8364072265625	1.111589897155762	0.4426775512695312
363	12.066667	2.209294311523437	1.19159449005127	0.2480375442504883	2.181577392578125	1.369123260498047	0.2686149673461914	2.1541357421875	1.511323883056641	0.2723718872070312	2.088536987304687	1.719912902832031	0.2475299758911133	2.127494262695312	1.692462982177734	0.2333647232055664	2.24299609375	1.711297790527344	0.1473016510009766	2.485735473632813	1.647583190917969	0.02924679565429688	2.403062622070313	1.8356015625	0.0763360595703125	2.389586059570313	1.871811096191406	0.07331684112548828	2.306011352539063	1.896507293701172	0.00935527229309082	2.342813842773437	1.882244110107422	0.1008455963134766	2.07037744140625	1.677931060791016	0.2680294036865234	1.9673037109375	1.620143463134766	0.3267790069580078	1.868497619628906	1.354825729370117	0.3617048950195313	1.854932922363281	1.135811950683594	0.4276912994384766	1.857686279296875	1.067346687316895	0.4103989562988281
364	12.1	2.20150146484375	1.192056289672851	0.255511245727539	2.182018676757813	1.370904586791992	0.2779002380371094	2.157963623046875	1.51391471862793	0.2796466369628906	2.115165771484375	1.72895263671875	0.252212387084961	2.150922607421875	1.69703662109375	0.2381361465454102	2.268373046875	1.696721984863281	0.1521650619506836	2.50290380859375	1.656181121826172	0.001305111408233643	2.583296752929687	1.869995056152344	-0.009684097766876221	2.5927841796875	1.941144470214844	0.008232267379760743	2.51191552734375	1.927286926269531	-0.01949712181091309	2.570915771484375	1.957167724609375	0.05793498229980469	2.092601928710938	1.689379699707031	0.2734852294921875	1.984298095703125	1.644832916259765	0.3330502777099609	1.85097607421875	1.390515594482422	0.3392133483886719	1.808058959960938	1.171062530517578	0.3776936950683594	1.80604443359375	1.0709892578125	0.3960775451660156
365	12.133333	2.201409790039063	1.189612121582031	0.2573023223876953	2.184926879882813	1.367644546508789	0.2798475952148437	2.160765747070313	1.509601791381836	0.2800932312011719	2.121105590820313	1.723871063232422	0.2547846221923828	2.15606884765625	1.691819122314453	0.2403457336425781	2.271996337890625	1.691017944335937	0.1540440521240234	2.474969482421875	1.651713409423828	-0.03365019989013672	2.546065795898437	1.870150604248047	-0.07366989135742187	2.593395141601563	1.935725738525391	-0.04677510833740234	2.50558056640625	1.938031463623047	-0.09314490509033203	2.555082641601563	1.970485504150391	-0.007835448265075684	2.098287963867187	1.684718627929688	0.2757332305908203	1.987728698730469	1.644872344970703	0.3329931945800781	1.839428344726562	1.401647552490235	0.3258047332763672	1.804298828125	1.188337997436523	0.3627053833007813	1.82537841796875	1.078598297119141	0.390598876953125
366	12.166667	2.19329541015625	1.198340232849121	0.2576062927246094	2.179695190429688	1.376717529296875	0.2791355590820312	2.158206176757813	1.519064971923828	0.2787590789794921	2.114175415039063	1.731461334228515	0.2465514297485352	2.149837280273437	1.699758605957031	0.2332355117797852	2.265942138671875	1.697972564697265	0.147342269897461	2.446673217773438	1.636015441894531	-0.0555089988708496	2.513532958984375	1.852291748046875	-0.116905704498291	2.534367797851563	1.931082122802734	-0.1059243927001953	2.441397338867187	1.914396484375	-0.1509138259887695	2.51410546875	1.958485748291016	-0.06697464752197266	2.09211962890625	1.692499237060547	0.2686684875488281	1.981254150390625	1.652283081054688	0.3279782409667968	1.820134338378906	1.418675765991211	0.3052310333251953	1.759493469238281	1.203578857421875	0.327644546508789	1.724697998046875	1.154451202392578	0.3363339538574219
367	12.2	2.195443115234375	1.207958045959473	0.2613642120361328	2.18939111328125	1.386924667358398	0.2806715393066406	2.172497680664062	1.529829010009766	0.2796659393310547	2.13429052734375	1.741878082275391	0.2410298309326172	2.168370239257812	1.708583923339844	0.2277177124023438	2.280518432617187	1.700668884277344	0.1378294677734375	2.442626098632813	1.638036651611328	-0.07956779479980469	2.495271484375	1.856086517333984	-0.1479072494506836	2.549707153320313	1.918963409423828	-0.1353868026733399	2.45351220703125	1.916432739257813	-0.1682821731567383	2.5088681640625	1.962098297119141	-0.09664918899536133	2.111814453125	1.704587707519531	0.2653238067626953	2.00280078125	1.672319763183594	0.3330924377441407	1.836684448242187	1.444416229248047	0.2969702301025391	1.761453857421875	1.233483779907226	0.3129756011962891	1.723031616210938	1.190200988769531	0.3289579162597656
368	12.233333	2.2024873046875	1.200471321105957	0.2611971588134766	2.195706787109375	1.380739669799805	0.2787322540283204	2.17910986328125	1.524736755371094	0.2780382690429687	2.128869140625	1.737175201416016	0.2450043182373047	2.163266845703125	1.705150970458984	0.228571647644043	2.269470581054688	1.698862030029297	0.1305213241577148	2.41240771484375	1.624226837158203	-0.09788673782348634	2.465535034179688	1.844526275634766	-0.1630064468383789	2.518475952148437	1.909466033935547	-0.1520217666625976	2.421666381835937	1.89415185546875	-0.185854377746582	2.50565380859375	1.944823425292969	-0.1353026123046875	2.109928588867187	1.698463012695312	0.2706348419189453	2.005139404296875	1.661389465332031	0.3419417419433594	1.837942077636719	1.430033218383789	0.3179799957275391	1.763930989583333	1.240355743408203	0.350783426920573	1.770957153320313	1.164205505371094	0.4072584838867188
369	12.266667	2.195639038085937	1.202399909973145	0.2615241241455078	2.189256469726563	1.382746170043945	0.2762839202880859	2.17443310546875	1.526770141601562	0.2745286102294922	2.129586181640625	1.739676300048828	0.2398169021606445	2.162280883789062	1.70638330078125	0.2226152954101562	2.26420703125	1.696665161132813	0.1203406448364258	2.406584106445313	1.611726745605469	-0.1057669219970703	2.465213745117188	1.829922180175781	-0.1720658874511719	2.51978369140625	1.893804321289063	-0.1632077560424804	2.421580078125	1.893470611572266	-0.1953285293579101	2.50526416015625	1.939901580810547	-0.1527123718261719	2.110482299804687	1.702085876464844	0.2668266754150391	2.007244750976563	1.670660125732422	0.3431018524169922	1.837723327636719	1.446802047729492	0.289671142578125	1.765633178710937	1.239158569335937	0.3079236755371094	1.7232275390625	1.184904800415039	0.3275079650878907
370	12.3	2.19922314453125	1.200470558166504	0.2576062622070313	2.192458740234375	1.380857376098633	0.2717619781494141	2.176783447265625	1.524782135009766	0.2694071960449219	2.129701782226562	1.73756069946289	0.236152473449707	2.162097900390625	1.704472595214844	0.2179951400756836	2.261218627929687	1.693452819824219	0.113301399230957	2.394274291992188	1.603325164794922	-0.1163045921325684	2.45422314453125	1.821064788818359	-0.1825803451538086	2.509994384765625	1.883882354736328	-0.1703928756713867	2.409684448242188	1.892780792236328	-0.200914794921875	2.498974365234375	1.932942962646484	-0.1616779708862305	2.111592895507813	1.699800445556641	0.2636714630126953	2.010371215820312	1.670405029296875	0.3433254852294922	1.8441826171875	1.442463577270508	0.2966779632568359	1.770625549316406	1.234509315490723	0.3168292388916015	1.726967651367187	1.180670806884766	0.3387720031738281
371	12.333333	2.200141967773438	1.200101470947266	0.2573435821533203	2.192817504882813	1.380488067626953	0.2716772918701172	2.176462280273437	1.524367462158203	0.2692765655517578	2.127843017578125	1.736787414550781	0.2356834335327149	2.160344848632812	1.703846374511719	0.2174328384399414	2.25869580078125	1.693102722167969	0.1119730529785156	2.389689575195312	1.602773345947266	-0.1187280502319336	2.447030639648438	1.820609527587891	-0.1869537353515625	2.501610473632812	1.885226959228516	-0.1764948348999023	2.400959228515625	1.890936950683594	-0.2056864166259766	2.489837524414062	1.935066467285156	-0.1678238525390625	2.110130615234375	1.698985931396484	0.2634165496826172	2.009855102539063	1.669259643554688	0.3441196594238281	1.845773376464844	1.438955322265625	0.3016077117919922	1.775431823730469	1.231152702331543	0.3257739715576172	1.73626904296875	1.174003341674805	0.3479120788574219
372	12.366667	2.197077026367188	1.200538505554199	0.2572629776000976	2.189182373046875	1.380674392700195	0.2684903259277344	2.17371630859375	1.524301300048828	0.264968734741211	2.125490844726563	1.736018249511719	0.2295632934570312	2.157949584960937	1.702956176757813	0.2116865463256836	2.256721923828125	1.68921206665039	0.1073618354797363	2.383911376953125	1.602183868408203	-0.1259591636657715	2.442431640625	1.820424835205078	-0.188399299621582	2.48537841796875	1.893183776855469	-0.1856487045288086	2.385466918945313	1.8895595703125	-0.2098017959594727	2.462150024414062	1.940359619140625	-0.175946548461914	2.107696533203125	1.698557556152344	0.2575260467529297	2.006261047363282	1.670290466308594	0.3367295227050782	1.844808227539062	1.435901748657227	0.3167766418457031	1.752354431152344	1.230355751037598	0.3493225402832031	1.694839965820313	1.187938095092773	0.35993408203125
373	12.4	2.199479370117188	1.199271362304688	0.2570035552978516	2.1901708984375	1.379477920532227	0.2683770446777344	2.1733046875	1.523090087890625	0.2649046325683594	2.1233388671875	1.734945770263672	0.2316808853149414	2.155872802734375	1.702210296630859	0.2132258071899414	2.253553344726563	1.689041595458984	0.1077897796630859	2.380729614257812	1.605325286865234	-0.126818473815918	2.438134399414063	1.822570007324219	-0.1954832229614258	2.482333129882813	1.896053436279297	-0.1890925064086914	2.382123046875	1.8948603515625	-0.2105402221679687	2.454127563476562	1.946556060791016	-0.1777265014648438	2.106032470703125	1.697117584228516	0.2595070648193359	2.006707946777344	1.66723501586914	0.3408938751220703	1.851586364746094	1.428152206420898	0.3255145874023437	1.771182678222656	1.222041809082031	0.3654789581298828	1.730014770507813	1.164170959472656	0.3729095764160156
374	12.433333	2.198583374023437	1.200534637451172	0.2578826599121093	2.188204833984375	1.380747497558594	0.2666122436523438	2.17068359375	1.524045196533203	0.2608986511230469	2.123417114257812	1.736374267578125	0.2282498397827148	2.1562041015625	1.703597625732422	0.210452278137207	2.257125366210937	1.689777618408203	0.1081024169921875	2.380599975585938	1.605294830322266	-0.1276474418640137	2.43825537109375	1.822505798339844	-0.195420280456543	2.482640869140625	1.896458648681641	-0.1902602005004883	2.380665649414063	1.90373974609375	-0.2079442825317383	2.460888671875	1.941380432128906	-0.1711114654541016	2.105009887695313	1.698454864501953	0.255186767578125	2.002750793457031	1.666101440429688	0.3323543243408204	1.84975341796875	1.425800170898437	0.3288633575439454	1.77142626953125	1.218652656555176	0.3788627777099609	1.730599731445313	1.163773223876953	0.374119140625
375	12.466667	2.198070434570313	1.201457504272461	0.2575711135864258	2.187868286132812	1.381761993408203	0.266510971069336	2.17032666015625	1.525149505615234	0.2610107116699218	2.122503173828125	1.737584259033203	0.2290687789916992	2.1551416015625	1.704836639404297	0.2108776473999023	2.254989379882812	1.691608428955078	0.1072253494262695	2.37574755859375	1.609770385742188	-0.1307753295898438	2.432307739257813	1.827725250244141	-0.1972925720214844	2.477696166992188	1.900866394042969	-0.1927408981323242	2.375724853515625	1.911688079833984	-0.2083341217041015	2.455977416992187	1.946475646972656	-0.1720307083129883	2.104411010742187	1.699601440429688	0.256177490234375	2.003182983398437	1.667383758544922	0.3348825378417969	1.850795959472656	1.426415817260742	0.3361438598632812	1.773067016601563	1.219912803649903	0.3891181793212891	1.733323608398438	1.160759353637695	0.3865445861816406
376	12.5	2.195655029296875	1.201235725402832	0.2577536697387695	2.184481689453125	1.381184860229492	0.2662781524658203	2.166789428710937	1.52433544921875	0.2612935638427735	2.120134643554688	1.736759002685547	0.2296545333862305	2.152396728515625	1.703847412109375	0.2112721939086914	2.251585205078125	1.690189788818359	0.1073443374633789	2.3744443359375	1.611841918945313	-0.1296869201660156	2.426989501953125	1.829643829345703	-0.1979514236450195	2.474480712890625	1.902599212646484	-0.1882629547119141	2.371614868164063	1.911863128662109	-0.2149003601074219	2.4586220703125	1.943717224121094	-0.1714855194091797	2.10201953125	1.698951599121094	0.2568659210205078	2.001186584472656	1.668140380859375	0.3365481262207031	1.846275085449219	1.429125473022461	0.3401882934570313	1.76727783203125	1.223389503479004	0.3938395080566406	1.726257690429688	1.167187484741211	0.3886987609863281
377	12.533333	2.195359130859375	1.201303810119629	0.2576071548461914	2.184307006835938	1.381219345092773	0.2661540679931641	2.166738525390625	1.524351165771484	0.2611635131835938	2.12010205078125	1.736737823486328	0.2295920486450195	2.152379150390625	1.703846527099609	0.2112291717529297	2.251673828125	1.690442535400391	0.1074051742553711	2.374847778320313	1.613203247070313	-0.1298110809326172	2.427158569335938	1.831467803955078	-0.1966581649780273	2.475154052734375	1.903994964599609	-0.1855695419311523	2.37230224609375	1.916051025390625	-0.2125504302978516	2.457404052734375	1.945230346679688	-0.1683599014282227	2.1019677734375	1.698923034667969	0.2567604522705078	2.0011826171875	1.668136016845703	0.3364381408691406	1.8463359375	1.429179443359375	0.3406761169433594	1.76783544921875	1.223523971557617	0.3950480194091797	1.727174682617187	1.167026260375977	0.3895774536132813
378	12.566667	2.19555810546875	1.199652931213379	0.2520154571533203	2.183203125	1.378392684936523	0.2613554534912109	2.164834350585938	1.520609130859375	0.256906723022461	2.119807983398437	1.732902191162109	0.2312456970214844	2.151646240234375	1.700475372314453	0.2120380783081055	2.249920532226563	1.694044799804688	0.1080941886901856	2.376857299804688	1.616602294921875	-0.125225528717041	2.4282158203125	1.833626617431641	-0.1916358871459961	2.477987670898438	1.904507263183594	-0.1763413696289063	2.377194458007812	1.92195864868164	-0.2104371795654297	2.453811401367187	1.9479267578125	-0.1645658416748047	2.101580810546875	1.694708221435547	0.257304214477539	2.001054443359375	1.663045379638672	0.335366195678711	1.840825744628906	1.429502655029297	0.3379317626953125	1.769440795898438	1.221663047790527	0.3834751281738281	1.730808227539063	1.164252990722656	0.378826171875
379	12.6	2.197264892578125	1.197824371337891	0.2520607299804688	2.1856669921875	1.37688623046875	0.2619789886474609	2.167293212890625	1.519375793457031	0.2575068359375	2.121571166992188	1.731793853759766	0.232083137512207	2.153667846679688	1.699495452880859	0.2129531097412109	2.252421752929687	1.694097991943359	0.1092769889831543	2.37930810546875	1.617371276855469	-0.1246521835327148	2.429155395507812	1.83559521484375	-0.1903116760253906	2.481997436523438	1.903291046142578	-0.1764900741577148	2.381249633789063	1.928524932861328	-0.2066346588134765	2.449218139648438	1.948747802734375	-0.1611743316650391	2.10332373046875	1.693428558349609	0.2579755249023438	2.002121826171875	1.658381561279297	0.333854751586914	1.839836181640625	1.425582305908203	0.3392363433837891	1.771693115234375	1.21789884185791	0.3842067718505859	1.73426171875	1.154965911865234	0.3805474243164063
380	12.633333	2.198156127929687	1.198200469970703	0.2533289794921875	2.185840698242187	1.377158020019531	0.2629695281982422	2.16704638671875	1.519507629394531	0.2583146820068359	2.120572143554687	1.731903717041016	0.2349916687011719	2.152904174804688	1.699971496582031	0.2157002487182617	2.252191162109375	1.697006103515625	0.1127935218811035	2.378355712890625	1.623119934082031	-0.1221301803588867	2.433302368164062	1.840894775390625	-0.1836465911865234	2.485519165039062	1.909908233642578	-0.1737241668701172	2.385199829101563	1.936435943603516	-0.2015604705810547	2.44975048828125	1.959066711425781	-0.169775505065918	2.10235009765625	1.693192321777344	0.2603396759033203	2.001467224121094	1.658287414550781	0.3361712036132812	1.83617529296875	1.427760345458984	0.3388649291992187	1.773099731445313	1.220305160522461	0.3831689300537109	1.735986572265625	1.157677505493164	0.3888185729980469
381	12.666667	2.193849487304687	1.198308074951172	0.2512339096069336	2.18111083984375	1.377394653320313	0.2610806961059571	2.162589233398438	1.519888977050781	0.2565951461791992	2.116359619140625	1.7323798828125	0.2323056869506836	2.149291259765625	1.700515472412109	0.2138559417724609	2.251515747070313	1.697772003173828	0.1135791702270508	2.382214233398438	1.623568756103515	-0.1193975028991699	2.439716674804687	1.841178131103516	-0.1800543060302734	2.489598876953125	1.912893768310547	-0.1692637176513672	2.389613647460938	1.93686962890625	-0.1985340805053711	2.461331665039062	1.955780853271484	-0.1703290634155273	2.097503295898437	1.693568634033203	0.257095703125	1.995137023925781	1.657703033447266	0.3302299194335938	1.826520263671875	1.429234817504883	0.3313956451416016	1.7282685546875	1.221678314208984	0.3606624603271484	1.657009887695313	1.166838790893555	0.36830712890625
382	12.7	2.196201049804688	1.197230857849121	0.24975830078125	2.183776977539063	1.376613464355469	0.2604429016113281	2.16494189453125	1.51930419921875	0.256116325378418	2.119365234375	1.732476379394531	0.2337023315429688	2.152206665039063	1.700612487792969	0.2149024658203125	2.254516357421875	1.699679748535156	0.1140286674499512	2.385830200195312	1.625631378173828	-0.1192403984069824	2.44447314453125	1.843359405517578	-0.1800211791992187	2.496465942382812	1.913033874511719	-0.1688820724487305	2.3966826171875	1.938778442382812	-0.1980559310913086	2.469482543945313	1.956052673339844	-0.1713103256225586	2.100376586914062	1.693457214355469	0.2582182769775391	1.997575744628906	1.657750122070313	0.3312508239746094	1.826432312011719	1.430703979492187	0.3277067718505859	1.728075378417969	1.222030570983887	0.352890625	1.650777099609375	1.17868278503418	0.3647930297851563
383	12.733333	2.19732421875	1.195757133483887	0.2472919616699219	2.184322509765625	1.374647979736328	0.2581884307861328	2.1649931640625	1.5169296875	0.2540056991577149	2.121846923828125	1.730360565185547	0.2347157287597656	2.154385986328125	1.698523162841797	0.2156556777954102	2.256813842773437	1.699773284912109	0.1157599029541016	2.38552001953125	1.627693969726562	-0.1185536308288574	2.447961547851563	1.845344390869141	-0.1731079025268555	2.505491455078125	1.911935180664063	-0.1598544616699219	2.408339111328125	1.946244842529297	-0.1892149505615234	2.465865356445312	1.955311981201172	-0.1763729629516602	2.102367797851563	1.691268951416016	0.2584494934082031	1.999214172363281	1.654335601806641	0.3300281066894531	1.827388732910156	1.428639404296875	0.3243343811035156	1.729468505859375	1.220832717895508	0.3484474945068359	1.653236206054687	1.177132431030274	0.3641337890625
384	12.766667	2.19652880859375	1.196610534667969	0.2470688171386719	2.183627319335938	1.37548307800293	0.2580669708251953	2.164511474609375	1.517785095214844	0.2540440292358398	2.12172412109375	1.731235931396484	0.2345873184204101	2.15401416015625	1.699277862548828	0.2153230361938477	2.256080932617188	1.697009094238281	0.1145450973510742	2.3825517578125	1.630857879638672	-0.1229754333496094	2.449395263671875	1.847730072021484	-0.1734151458740235	2.505617919921875	1.915361999511719	-0.1611996994018555	2.407673583984375	1.946156982421875	-0.1923468627929688	2.46325830078125	1.954282562255859	-0.1765277328491211	2.102359252929688	1.6922578125	0.2585915832519531	2.000317565917969	1.653686309814453	0.33141015625	1.82631982421875	1.429626556396484	0.32612109375	1.726396728515625	1.223343078613281	0.3504378204345703	1.653237548828125	1.177131362915039	0.3641338500976563
385	12.8	2.2001337890625	1.195782814025879	0.2448952026367188	2.186560791015625	1.374606002807617	0.2561277236938476	2.167334228515625	1.516919464111328	0.2527202758789062	2.125181884765625	1.730642395019531	0.2343331298828125	2.157345703125	1.698668823242188	0.2148679656982422	2.259150756835937	1.696205505371094	0.1139868469238281	2.388298706054687	1.632824401855469	-0.1226467018127441	2.458482055664063	1.850459167480469	-0.1663473052978516	2.51347607421875	1.918950714111328	-0.1559285354614258	2.414884887695313	1.948952331542969	-0.18196923828125	2.468569580078125	1.960465972900391	-0.171306640625	2.105729248046875	1.691600952148437	0.2581853790283203	2.004069580078125	1.652913146972656	0.3315895233154297	1.828932373046875	1.430066192626953	0.3215208892822266	1.73524755859375	1.221275314331055	0.3410657196044922	1.663170166015625	1.178051040649414	0.3634788208007813
386	12.833333	2.199355712890625	1.193545341491699	0.2426950836181641	2.185611083984375	1.372477386474609	0.2537546310424805	2.166183227539062	1.514794647216797	0.2501752471923828	2.12458154296875	1.728866882324219	0.2332641143798828	2.1567646484375	1.69694580078125	0.2136651153564453	2.259048706054688	1.695322143554688	0.1133559379577637	2.3929541015625	1.633181335449219	-0.1210451354980469	2.461231689453125	1.851855560302734	-0.164646598815918	2.516359008789062	1.920569030761719	-0.1549495162963867	2.418478271484375	1.951703338623047	-0.1796307983398437	2.471184326171875	1.962676788330078	-0.1660998458862305	2.104933471679687	1.689673919677734	0.2567545013427734	2.003003479003906	1.650322875976562	0.3299318389892578	1.830071594238281	1.425877822875977	0.3158087921142578	1.732982543945313	1.21765934753418	0.335534912109375	1.65672265625	1.173656265258789	0.358999267578125
387	12.866667	2.19960107421875	1.194312858581543	0.2415944595336914	2.185841552734375	1.373170227050781	0.2527813034057617	2.166418212890625	1.515442443847656	0.2495388717651367	2.125265258789063	1.7295810546875	0.2329981307983399	2.157252563476562	1.697604736328125	0.2131997299194336	2.25872412109375	1.69517855834961	0.1122646713256836	2.389967041015625	1.629733001708984	-0.1227095985412598	2.447151611328125	1.850511138916016	-0.1660775985717773	2.487597290039063	1.929937133789063	-0.1640563659667969	2.390530517578125	1.941052856445312	-0.174545166015625	2.449622192382813	1.960682708740234	-0.1691284942626953	2.105654052734375	1.690426635742187	0.2565720520019531	2.003843994140625	1.651042175292969	0.3299439849853516	1.831347106933594	1.426339233398437	0.3174478149414063	1.733007385253906	1.218241668701172	0.3377261657714844	1.659021850585938	1.169132125854492	0.3566016235351562
388	12.9	2.20128515625	1.193584312438965	0.2410547485351562	2.18876025390625	1.372433837890625	0.2529137420654297	2.170696166992188	1.514786560058594	0.2505117568969726	2.129744140625	1.728669067382812	0.2313147583007812	2.1620029296875	1.69652099609375	0.212298225402832	2.264928344726562	1.693551116943359	0.1129153938293457	2.402144897460937	1.62939761352539	-0.1183967704772949	2.463064086914063	1.849398101806641	-0.1647711410522461	2.515965576171875	1.916004516601562	-0.1498395538330078	2.417250122070313	1.945992004394531	-0.1734149017333984	2.475419677734375	1.957922058105469	-0.1676503143310547	2.109820068359375	1.689753143310547	0.2549721221923828	2.008526123046875	1.650914978027344	0.3297038269042969	1.836685974121094	1.425914123535156	0.3144024353027344	1.744407165527344	1.217914878845215	0.3376125946044922	1.67420166015625	1.165832214355469	0.3589508972167968
389	12.933333	2.204323974609375	1.1936630859375	0.2406875686645508	2.190158325195313	1.372542221069336	0.2513189163208008	2.171245971679688	1.514790985107422	0.2481562118530273	2.129136352539063	1.728818756103516	0.2325787582397461	2.1611162109375	1.697030578613281	0.2124590225219727	2.262156127929687	1.693884338378906	0.1110009040832519	2.400262817382813	1.629223663330078	-0.1200548324584961	2.46207177734375	1.849558532714844	-0.1638895645141601	2.511799560546875	1.919621643066406	-0.1519049224853516	2.413925903320313	1.931986755371094	-0.1707898483276367	2.460376953125	1.962745025634766	-0.1629419708251953	2.1098388671875	1.689513244628906	0.2561631469726562	2.009304504394531	1.649113800048828	0.3311183471679687	1.838775146484375	1.42286393737793	0.3175933990478516	1.744143005371094	1.214000473022461	0.3372791290283204	1.670853515625	1.161449401855469	0.3557066040039062
390	12.966667	2.203859497070312	1.194769393920899	0.2401274871826172	2.191782104492187	1.373681427001953	0.2506358795166015	2.17374853515625	1.515909423828125	0.2469474487304688	2.133990112304688	1.730168243408203	0.2317519760131836	2.165667846679687	1.698121978759766	0.2116690292358399	2.26717041015625	1.694257354736328	0.1107565422058105	2.4049892578125	1.630147918701172	-0.1199428749084473	2.468199951171875	1.849874389648437	-0.1636109848022461	2.519980712890625	1.917493041992187	-0.1508774948120117	2.421529418945313	1.941442321777344	-0.1720754852294922	2.481316650390625	1.956317321777344	-0.1661695251464844	2.114221435546875	1.691061614990234	0.2551700134277344	2.0131591796875	1.651239135742188	0.3294562377929687	1.841301513671875	1.426171768188476	0.3168026885986328	1.756534057617187	1.216448501586914	0.3385704803466797	1.691228759765625	1.168743606567383	0.3577832946777344
391	13	2.204685180664063	1.194923385620117	0.2401482391357422	2.192661010742188	1.37385954284668	0.2507649993896485	2.174714233398437	1.516125183105469	0.247199821472168	2.1351552734375	1.730476593017578	0.2322438507080078	2.166809448242187	1.698417785644531	0.2121240844726562	2.268365112304688	1.694678131103516	0.1112286415100098	2.406512939453125	1.631233825683594	-0.1194239463806152	2.470219360351562	1.850981842041016	-0.162569450378418	2.522431518554687	1.918258422851562	-0.1491856994628906	2.42401171875	1.944220581054688	-0.1714167098999023	2.483090454101562	1.958205047607422	-0.16497509765625	2.115343872070312	1.691355072021484	0.2556190643310546	2.014251342773438	1.651536590576172	0.3299171905517578	1.842436218261719	1.426371063232422	0.3173922119140625	1.758430725097656	1.216644393920898	0.3396153411865235	1.694001708984375	1.167568954467773	0.3593680114746094
392	13.033333	2.211825561523438	1.195591064453125	0.2411525192260742	2.198740112304687	1.374408233642578	0.2512112350463867	2.180758911132813	1.516637573242188	0.2480447769165039	2.141366333007813	1.731017486572266	0.2339236373901367	2.172771728515625	1.6989755859375	0.2134390716552734	2.273253051757813	1.694847412109375	0.111620059967041	2.408830444335937	1.631761901855469	-0.1203865852355957	2.474313232421875	1.85088101196289	-0.1646166534423828	2.525962280273437	1.918854370117188	-0.1529777297973633	2.427570434570312	1.949443969726562	-0.1733856735229492	2.487529907226563	1.956985992431641	-0.1661955718994141	2.121732055664062	1.69187548828125	0.2573992767333985	2.021362854003906	1.652431549072266	0.3328753509521485	1.850059509277344	1.426982315063477	0.3211535949707032	1.787898315429687	1.219070014953613	0.3535887298583984	1.744970581054688	1.161771636962891	0.3711397705078125
393	13.066667	2.210955078125	1.194552673339844	0.2408955612182617	2.19933349609375	1.373308197021484	0.2524636840820312	2.182623168945312	1.515736083984375	0.25056982421875	2.143299194335937	1.730011199951172	0.2350703430175781	2.174996215820313	1.69790380859375	0.2151542663574219	2.277038696289063	1.693258514404297	0.1148858680725098	2.40815234375	1.635777130126953	-0.12100927734375	2.478446655273437	1.853821838378906	-0.1618207244873047	2.5321943359375	1.9206826171875	-0.1481854248046875	2.433151245117188	1.949937255859375	-0.1700807189941406	2.494954345703125	1.96096810913086	-0.1596839065551758	2.123374145507813	1.690961059570312	0.2584176940917969	2.02251513671875	1.652733612060547	0.3335776824951172	1.852656311035156	1.426238342285156	0.323173110961914	1.793416137695313	1.218183914184571	0.3574786529541015	1.75184765625	1.159948516845703	0.3741817016601562
394	13.1	2.2111064453125	1.194491004943848	0.2409895401000977	2.199499755859375	1.373245223999024	0.2525822296142578	2.182808227539063	1.515675659179688	0.2507196197509766	2.143513549804688	1.729960601806641	0.2352793884277344	2.1752001953125	1.697852935791015	0.2153474731445313	2.27722802734375	1.693217742919922	0.115063304901123	2.408361694335937	1.635809478759766	-0.120827033996582	2.478731811523438	1.853859436035156	-0.1614970245361328	2.532586181640625	1.920599517822266	-0.1477188873291015	2.43360302734375	1.950234130859375	-0.1695637435913086	2.495304077148437	1.960781005859375	-0.1593467254638672	2.123588623046875	1.690908081054687	0.2586231689453125	2.022776916503906	1.652675476074219	0.3338406677246094	1.853089416503906	1.426034942626953	0.323697509765625	1.794333068847656	1.218078727722168	0.35834619140625	1.753357421875	1.159465805053711	0.3753126831054687
395	13.133333	2.21145947265625	1.194305679321289	0.2408673553466797	2.200391723632813	1.372996490478516	0.252704948425293	2.18410595703125	1.515420776367188	0.2509471588134766	2.144737548828125	1.729559295654297	0.2347102661132812	2.176416259765625	1.697400268554687	0.2148966064453125	2.278242797851562	1.692269348144531	0.1144453964233398	2.410453369140625	1.634677795410156	-0.1207638664245606	2.478762939453125	1.853909423828125	-0.1596246566772461	2.535137329101563	1.919266784667969	-0.1454358291625977	2.436565307617188	1.950290588378906	-0.1670865097045898	2.49786962890625	1.960544372558594	-0.1566364898681641	2.124844848632812	1.690599670410156	0.2582010192871094	2.024971557617188	1.652347076416016	0.3345638580322265	1.855356079101563	1.425719146728516	0.3267023010253907	1.797468811035156	1.218537895202637	0.3635556030273437	1.758065673828125	1.157942291259766	0.3782099914550781
396	13.166667	2.21116943359375	1.194655494689941	0.2405341491699219	2.20006298828125	1.373384384155273	0.2522324752807618	2.183780517578125	1.515826110839844	0.250367935180664	2.144437255859375	1.729987762451172	0.233934455871582	2.176143432617188	1.697808532714844	0.2141799545288086	2.278149291992188	1.692594512939453	0.1138710021972656	2.410972290039063	1.634773345947266	-0.1210400314331055	2.479039306640625	1.854155181884765	-0.15982080078125	2.53516064453125	1.919402496337891	-0.1452534866333008	2.436992797851563	1.951841217041016	-0.1660010070800781	2.498691040039063	1.961128112792969	-0.1559768524169922	2.124510498046875	1.691039642333984	0.2574294891357422	2.024563659667969	1.652838470458984	0.33374755859375	1.855154846191406	1.426004684448242	0.3261807250976563	1.797570190429687	1.218572212219238	0.3633632965087891	1.75812548828125	1.157918319702148	0.3782427062988281
397	13.2	2.213244995117187	1.194221389770508	0.2406166458129883	2.20193603515625	1.372723571777344	0.2523495788574219	2.185430419921875	1.514965469360352	0.2505150680541992	2.145440063476562	1.728816040039062	0.2347066116333008	2.17710400390625	1.696802001953125	0.2147527542114258	2.278457275390625	1.691851165771484	0.1140600280761719	2.413574096679687	1.634560363769531	-0.1195160446166992	2.480114624023438	1.853732360839844	-0.1606753845214844	2.536288696289063	1.917964141845703	-0.1448031539916992	2.438000610351563	1.950578796386719	-0.1650333633422851	2.501329833984375	1.960931884765625	-0.1541090087890625	2.125763061523437	1.689805847167969	0.2582021484375	2.025542419433594	1.652925384521484	0.3342327117919922	1.857280883789063	1.425646377563476	0.3270998229980469	1.801180480957031	1.218691116333008	0.3647857360839843	1.76267578125	1.156444854736328	0.3806080932617187
398	13.233333	2.213286254882813	1.194201148986816	0.2406379241943359	2.201982421875	1.372702621459961	0.2523727874755859	2.1854814453125	1.514944381713867	0.2505417785644531	2.14549951171875	1.728795776367188	0.2347358703613281	2.177160400390625	1.696780578613281	0.2147799987792969	2.278506469726563	1.691819946289062	0.1140819244384766	2.41361181640625	1.6344931640625	-0.1194891242980957	2.480173828125	1.853651794433594	-0.1606843719482422	2.536358276367188	1.917877410888672	-0.1448356552124024	2.438062744140625	1.950459533691406	-0.1650638656616211	2.501418090820312	1.960811828613281	-0.1541604843139648	2.12582275390625	1.689786712646484	0.2582328033447265	2.025610900878906	1.652907928466797	0.3342741241455078	1.857374633789063	1.425609527587891	0.3271815338134766	1.801334655761719	1.218674942016602	0.3649139556884766	1.762923828125	1.156376480102539	0.3807710876464844
399	13.266667	2.213178588867187	1.194227928161621	0.2407688674926758	2.201843139648437	1.372726181030274	0.2525177993774414	2.185330078125	1.514966354370117	0.2506978530883789	2.145372680664063	1.728819885253906	0.2348895645141602	2.177040771484375	1.696803924560547	0.2149470367431641	2.278443237304687	1.691831695556641	0.1143064880371094	2.413721557617188	1.634410461425781	-0.1191493110656738	2.480320434570312	1.853529144287109	-0.1604598693847656	2.5364638671875	1.917904144287109	-0.1448029022216797	2.438134155273437	1.950178985595703	-0.1653782806396484	2.501334106445313	1.960684326171875	-0.1545804290771484	2.125681396484375	1.689811004638672	0.2583733215332031	2.025436279296875	1.652917175292969	0.3343655700683594	1.857281921386719	1.425561187744141	0.3271760864257812	1.801348327636719	1.218562072753906	0.3648511962890625	1.76296923828125	1.156367080688476	0.3807980346679687
400	13.3	2.21218994140625	1.193948539733887	0.2419934768676758	2.200729736328125	1.372436904907226	0.2538174819946289	2.184149536132812	1.514677688598633	0.2521359634399414	2.14556982421875	1.728762573242188	0.2366970596313477	2.176913452148438	1.696558868408203	0.2165698394775391	2.277734008789063	1.691652130126953	0.1153577575683594	2.413045776367188	1.631728332519531	-0.1172073554992676	2.479656494140625	1.850677337646484	-0.1592496643066406	2.535531982421875	1.916293853759766	-0.1452920989990234	2.437092651367188	1.947067474365234	-0.167554672241211	2.501360107421875	1.959648498535156	-0.1587975311279297	2.125737182617187	1.689874969482422	0.2602490539550781	2.025434692382813	1.653244567871094	0.3362321472167968	1.85669775390625	1.426309143066406	0.3274086303710937	1.800169616699219	1.219751220703125	0.363644775390625	1.76296923828125	1.156367080688476	0.3807980346679687
401	13.333333	2.218256469726563	1.193143882751465	0.2455289077758789	2.207713012695312	1.371772033691406	0.2572383117675781	2.191650512695313	1.514124481201172	0.2555674896240234	2.152869018554687	1.728450958251953	0.2425085372924805	2.183874389648437	1.696399719238281	0.2215882873535156	2.282772827148437	1.691770782470703	0.1184545516967773	2.41398486328125	1.627673400878906	-0.1151458625793457	2.481726440429687	1.845455841064453	-0.16108056640625	2.53943603515625	1.908133453369141	-0.1491059494018555	2.440067016601563	1.931469635009766	-0.1645900268554688	2.51031591796875	1.954090484619141	-0.1602445373535156	2.1334130859375	1.689345733642578	0.2660850982666015	2.032807678222656	1.653166625976562	0.3417153472900391	1.86383251953125	1.426114868164063	0.33655224609375	1.798324890136719	1.219052619934082	0.3745829467773437	1.755170532226562	1.155780395507813	0.3705422058105469
402	13.366667	2.219524047851563	1.193802642822266	0.2464132537841797	2.20746923828125	1.372380996704102	0.2572352676391602	2.190167358398438	1.514508056640625	0.2549116058349609	2.151898803710937	1.728884124755859	0.2425948104858398	2.1826142578125	1.696807098388672	0.2213541259765625	2.280615112304687	1.692415557861328	0.1174861030578613	2.415858154296875	1.625683441162109	-0.1130622329711914	2.482770751953125	1.843081939697266	-0.1612522583007812	2.5359375	1.907727600097656	-0.1497296142578125	2.43664794921875	1.93022900390625	-0.1663249893188476	2.511576416015625	1.952353851318359	-0.1596976394653321	2.132548583984375	1.689795715332031	0.2662576904296875	2.033146789550782	1.653805847167969	0.343356201171875	1.864233459472656	1.426871337890625	0.3336996612548828	1.798658386230469	1.220039276123047	0.3679277191162109	1.755341186523437	1.155686950683594	0.3705238952636719
403	13.4	2.226033325195313	1.194910095214844	0.246204719543457	2.215147583007813	1.373392593383789	0.2586530838012695	2.197452270507812	1.515443420410156	0.2559835052490235	2.159536376953125	1.729762084960937	0.2434359817504883	2.190654296875	1.697720245361328	0.2227525253295898	2.290666625976562	1.693431335449219	0.1206520271301269	2.42826025390625	1.623360992431641	-0.1080958671569824	2.496803833007812	1.840373626708984	-0.1568923492431641	2.551740844726562	1.906358428955078	-0.1427301712036133	2.453344360351562	1.932972869873047	-0.1642275695800781	2.52939990234375	1.95408837890625	-0.1584321670532227	2.139700439453125	1.690660766601563	0.2665911254882812	2.038668823242188	1.654753082275391	0.341843994140625	1.868646728515625	1.429417114257812	0.3233800201416016	1.806756591796875	1.222237182617187	0.3517528991699219	1.76884375	1.15693196105957	0.3624000244140625
404	13.433333	2.225867553710938	1.194555511474609	0.2448063888549805	2.215611450195313	1.372981185913086	0.2579303741455078	2.198278076171875	1.515078308105469	0.2557616271972656	2.15965234375	1.72929833984375	0.2438531112670899	2.190709594726562	1.697387145996094	0.2228902893066406	2.289803955078125	1.69505419921875	0.1201822662353516	2.428815673828125	1.623112152099609	-0.1070103759765625	2.495252075195312	1.839931549072266	-0.1592487716674805	2.551827880859375	1.904252258300781	-0.1438256454467773	2.452803955078125	1.92907504272461	-0.1657893905639649	2.5292275390625	1.953976104736328	-0.1601234512329102	2.140100708007813	1.6900986328125	0.2670857391357422	2.0388251953125	1.654634155273438	0.3420872039794922	1.868924011230469	1.429132873535156	0.3255802307128907	1.807731994628906	1.222409461975098	0.3558041076660156	1.771778198242187	1.155724807739258	0.3657102966308594
405	13.466667	2.225872192382813	1.195112380981445	0.2452852478027344	2.215234252929688	1.373498825073242	0.258204475402832	2.197677490234375	1.515522842407226	0.2557789916992188	2.158728637695313	1.729531341552734	0.2422464904785156	2.189963012695312	1.697548706054687	0.2216871871948242	2.289621459960938	1.694980865478516	0.1195353164672852	2.429628051757812	1.623390960693359	-0.1071876220703125	2.494949340820312	1.840667236328125	-0.1589699859619141	2.551520751953125	1.904835388183594	-0.1433564071655273	2.45326416015625	1.932980895996094	-0.1632405853271484	2.529210693359375	1.954505706787109	-0.1588481063842773	2.139117431640625	1.690459350585937	0.2656073303222656	2.037735778808594	1.655411254882812	0.3405094909667968	1.8680869140625	1.429745986938477	0.3259298400878906	1.807044555664063	1.222942016601563	0.3577026214599609	1.771829833984375	1.155717086791992	0.3658291015625
406	13.5	2.225411987304687	1.194981140136719	0.2446055450439453	2.2148232421875	1.373341247558594	0.2576821365356445	2.197385375976562	1.515381652832031	0.2555385131835938	2.158244262695312	1.729357574462891	0.2422169647216797	2.189469848632812	1.697416625976563	0.2215865020751953	2.289008544921875	1.694593322753906	0.1193055305480957	2.432089233398438	1.622504119873047	-0.1054006195068359	2.495761962890625	1.84003433227539	-0.1581136322021484	2.551257568359375	1.905871612548828	-0.1444702453613281	2.453168701171875	1.932342315673828	-0.1665690383911133	2.53568017578125	1.95516177368164	-0.1577985382080078	2.138702880859375	1.690255004882812	0.2655807495117187	2.038145324707031	1.655057220458984	0.3415137481689453	1.868643920898438	1.429318893432617	0.3267630767822265	1.807632568359375	1.222526222229004	0.3583505554199219	1.771837158203125	1.155713317871094	0.3658347473144531
407	13.533333	2.233055541992187	1.189903678894043	0.2460005950927734	2.22183935546875	1.368264373779297	0.2595938262939453	2.20376953125	1.510298599243164	0.2582675628662109	2.164025634765625	1.724489471435547	0.2482011108398438	2.19477734375	1.692803588867188	0.2264597473144531	2.291776733398438	1.691221649169922	0.1219536666870117	2.438166137695313	1.617600952148438	-0.1005730094909668	2.500332763671875	1.834288726806641	-0.1591236267089844	2.560496826171875	1.895682769775391	-0.1466847076416016	2.462806640625	1.925408752441406	-0.1637655181884766	2.539854248046875	1.94702392578125	-0.1583037033081054	2.145116455078125	1.685077972412109	0.2716287536621094	2.046985656738281	1.647947082519531	0.3495403442382813	1.883268005371094	1.417260437011719	0.3465682830810547	1.825346984863281	1.21180574798584	0.3873339691162109	1.806701293945312	1.115600341796875	0.4029603881835938
408	13.566667	2.225106079101562	1.191925666809082	0.2446158599853516	2.213878051757812	1.370593566894531	0.2587540588378906	2.196483032226562	1.512987411499023	0.2575962982177734	2.157661010742188	1.727893493652344	0.25000341796875	2.188729370117187	1.696336517333984	0.2282665786743164	2.287523071289062	1.697268005371094	0.1254349899291992	2.442722412109375	1.61279965209961	-0.08705559921264648	2.511618896484375	1.825257904052734	-0.1541580123901367	2.569210571289062	1.889907104492187	-0.1427766952514649	2.473269775390625	1.916870727539063	-0.164643196105957	2.560787719726562	1.947588439941406	-0.1645051879882813	2.138154418945312	1.688144470214844	0.2725790405273437	2.039169311523438	1.647272064208984	0.3484291076660156	1.872194396972656	1.41822036743164	0.3444640350341797	1.7755068359375	1.210840179443359	0.3659011383056641	1.707208862304687	1.150530670166016	0.3858612976074219
409	13.6	2.223556396484375	1.192017074584961	0.2446219024658203	2.214933959960938	1.37020246887207	0.2587498626708984	2.1987646484375	1.512260559082031	0.2570188140869141	2.164278076171875	1.727234283447266	0.2515078430175781	2.194360717773438	1.695339080810547	0.2292598724365235	2.291815307617187	1.695794494628906	0.1253239593505859	2.444777221679687	1.606416107177735	-0.08631166458129882	2.515862060546875	1.818030395507813	-0.1513958969116211	2.581727661132812	1.875951751708984	-0.13938525390625	2.4910087890625	1.912759765625	-0.1610492858886719	2.565503051757813	1.936184753417969	-0.1707405776977539	2.144304443359375	1.687840484619141	0.2739244689941406	2.048689697265625	1.650895874023437	0.3534747314453125	1.880429443359375	1.423961120605469	0.3500469360351562	1.782227294921875	1.217649375915527	0.3712591400146484	1.704144775390625	1.187851135253906	0.4050878601074219
410	13.633333	2.223799560546875	1.194240036010742	0.244602653503418	2.216191040039062	1.372635437011719	0.25856494140625	2.202679565429687	1.515115921020508	0.2590308685302735	2.17042822265625	1.730746887207031	0.2539069061279297	2.199527221679688	1.698434539794922	0.2308825988769531	2.29406982421875	1.697709716796875	0.1245613784790039	2.448171508789063	1.607897155761719	-0.08642112731933593	2.518964965820313	1.819083557128906	-0.153976188659668	2.583241577148438	1.879057525634765	-0.1428876800537109	2.493759765625	1.918218780517578	-0.1621207427978515	2.56712158203125	1.937906066894531	-0.1681320571899414	2.150649780273437	1.691564514160156	0.2770089416503906	2.060784484863281	1.657076354980469	0.3636444549560547	1.896062744140625	1.427212326049805	0.3696817626953125	1.79335595703125	1.222730918884277	0.3980388793945313	1.714181884765625	1.199781463623047	0.4557464294433594
411	13.666667	2.22253466796875	1.194737396240234	0.2402536315917969	2.217262451171875	1.372915542602539	0.2560124282836914	2.206218383789063	1.515417282104492	0.2584523468017578	2.175172729492187	1.73108544921875	0.2564665832519532	2.2043349609375	1.698997039794922	0.2332354507446289	2.300727416992188	1.697570007324219	0.1285933532714844	2.453836181640625	1.611063507080078	-0.08388666915893554	2.528113159179687	1.820947113037109	-0.1509452285766602	2.592815063476563	1.880572174072266	-0.13816796875	2.501557250976562	1.919595886230469	-0.1663007125854492	2.573936157226562	1.943947052001953	-0.1612129440307617	2.154948364257812	1.691698364257813	0.2787216796875	2.065672973632813	1.652615661621094	0.365868408203125	1.907277587890625	1.419287719726563	0.3829645843505859	1.81080810546875	1.214311378479004	0.4225519256591797	1.7442177734375	1.192583709716797	0.4788954467773437
412	13.7	2.223196044921875	1.195571586608887	0.2369468307495117	2.218630615234375	1.373760101318359	0.2540936279296875	2.207478515625	1.516345367431641	0.2568143615722656	2.183908569335937	1.733052398681641	0.2633472290039063	2.21186474609375	1.700877471923828	0.2387038497924805	2.307031982421875	1.698785278320313	0.1326480865478516	2.46125	1.616580993652344	-0.0812807502746582	2.534624877929687	1.829649780273437	-0.1397427597045898	2.60668212890625	1.884749542236328	-0.1285055541992187	2.521740112304688	1.930920715332031	-0.162732292175293	2.563871215820313	1.950387268066406	-0.1329417114257813	2.16240576171875	1.693517517089844	0.2841991882324219	2.072797119140625	1.649659545898437	0.3693027648925781	1.925545104980469	1.410652816772461	0.4012899169921875	1.838062072753906	1.206019157409668	0.4583742065429687	1.782798828125	1.184681747436523	0.5129486694335937
413	13.733333	2.220098510742187	1.19952449798584	0.2387144775390625	2.216238403320313	1.377438095092773	0.2552552032470703	2.207114868164063	1.519743499755859	0.2584614410400391	2.185898559570313	1.736237701416016	0.2641188659667969	2.213882934570313	1.703798858642578	0.2401678771972656	2.311959228515625	1.702250610351562	0.1371808700561523	2.47623095703125	1.630970001220703	-0.07273510360717773	2.555769653320312	1.843476043701172	-0.1221627349853516	2.623304321289063	1.897914947509766	-0.1154168853759766	2.53848095703125	1.952115753173828	-0.1406892700195312	2.56952099609375	1.968112854003906	-0.1148914947509766	2.163624755859375	1.69704736328125	0.2845479278564453	2.07574072265625	1.650202026367187	0.3693405914306641	1.949530456542969	1.404389801025391	0.4209893035888672	1.890898193359375	1.197432609558105	0.5015843811035157	1.838088012695313	1.166089431762695	0.5381237182617188
414	13.766667	2.21585205078125	1.197962944030762	0.2322505569458008	2.216657104492188	1.375511596679687	0.2508317031860351	2.210540649414062	1.517758850097656	0.2553641357421875	2.192459106445312	1.734016052246094	0.2681237487792969	2.2187548828125	1.701993621826172	0.2419459838867188	2.312892578125	1.700764373779297	0.1349835968017578	2.48675048828125	1.638051635742187	-0.06995994186401366	2.569666381835938	1.850005676269531	-0.1151798973083496	2.610282592773437	1.929799377441406	-0.1017904739379883	2.543644653320313	1.914934783935547	-0.1287686729431152	2.564863525390625	1.978442169189453	-0.1151917610168457	2.170758666992187	1.694550231933594	0.2885001220703125	2.090646850585937	1.635902893066406	0.3739347229003906	1.98321826171875	1.38836799621582	0.4514576873779297	1.977461364746094	1.185210113525391	0.5594353332519532	1.924007995605469	1.141967826843262	0.6114652404785157
415	13.8	2.207660522460937	1.198215469360352	0.2301148300170898	2.213703979492188	1.376776153564453	0.2490248107910156	2.211223510742188	1.519938598632812	0.2539746856689453	2.201479248046875	1.737963134765625	0.2701365509033203	2.224633911132813	1.705131072998047	0.2414009475708008	2.315660034179687	1.695363220214844	0.1306140213012695	2.502626586914062	1.638828277587891	-0.06764834022521973	2.582834350585938	1.856691741943359	-0.09322316360473633	2.638818237304688	1.925356872558594	-0.07904935073852538	2.554408447265625	1.942030639648437	-0.1144552421569824	2.582935668945312	1.974783386230469	-0.0866721076965332	2.180029052734375	1.698787200927734	0.292052978515625	2.1133212890625	1.636335723876953	0.3875790252685547	2.033674377441406	1.380651580810547	0.4758890533447265	2.06948681640625	1.173023574829102	0.5749236755371094	2.026546447753906	1.119297225952149	0.6309703063964844
416	13.833333	2.21581396484375	1.193192123413086	0.2241208572387695	2.22273828125	1.372127304077148	0.2455352401733398	2.22183203125	1.51583219909668	0.2536892395019531	2.223111450195312	1.734603668212891	0.2720794982910156	2.243195678710937	1.700906585693359	0.2417971572875977	2.321898803710938	1.687812438964844	0.1217554054260254	2.5127919921875	1.653007537841797	-0.07782686042785644	2.587740844726563	1.874884613037109	-0.06727090644836425	2.649155029296875	1.939310729980469	-0.04884367561340332	2.5705634765625	2.000632049560547	-0.0911761474609375	2.573095336914062	2.000453247070312	-0.07440134429931641	2.201010864257813	1.6961298828125	0.2948860473632813	2.131523071289062	1.653454650878906	0.397098373413086	2.086379801432292	1.393922281901042	0.5022966715494791	2.165180908203125	1.188507548014323	0.5865441487630209	2.105746337890625	1.12394314956665	0.6155380859375
417	13.866667	2.2198388671875	1.188279396057129	0.2253881530761719	2.231355224609375	1.367701858520508	0.2472734222412109	2.23064794921875	1.51220539855957	0.2550393981933594	2.241318359375	1.731230712890625	0.2779757995605469	2.256557250976563	1.697609069824219	0.2446047515869141	2.321508422851562	1.686140441894531	0.1159824104309082	2.510796020507812	1.664891479492188	-0.08509033584594726	2.57947607421875	1.888260070800781	-0.05778381538391113	2.630231323242187	1.964572296142578	-0.03603233337402344	2.55054443359375	1.953561004638672	-0.0737670383453369	2.557900146484375	2.004507690429687	-0.04664348816871643	2.220799438476563	1.692682403564453	0.3025712280273437	2.160307373046875	1.653225280761719	0.4129751129150391	2.143046997070313	1.404923095703125	0.5308789367675781	2.303946126302083	1.212633636474609	0.5737337239583332	2.233829467773437	1.144839324951172	0.6004017333984375
418	13.9	2.208086181640625	1.167140243530274	0.2177552642822266	2.222248291015625	1.345664596557617	0.2430774002075195	2.222953125	1.489964126586914	0.2529872512817383	2.234768676757812	1.70878515625	0.2735076599121093	2.247942504882812	1.674932373046875	0.2396249465942383	2.304557006835937	1.665708709716797	0.1068685340881348	2.514837646484375	1.670528656005859	-0.07452818870544434	2.587303100585937	1.883222290039062	-0.008148019611835479	2.639751953125	1.95750390625	0.0130281937122345	2.553781616210937	2.00190625	-0.03400435447692871	2.5654189453125	1.993262878417969	-0.002990297317504883	2.215871948242188	1.670520965576172	0.2995217895507812	2.179699951171875	1.649543792724609	0.4197477111816407	2.280671142578125	1.493730331420899	0.5793247070312499	2.457596801757813	1.351124038696289	0.5469146270751952	2.434883056640625	1.256849876403809	0.5476925964355469
419	13.933333	2.220194213867187	1.161014060974121	0.241012924194336	2.2408681640625	1.338365783691406	0.2642621383666992	2.24690673828125	1.481850891113281	0.275726806640625	2.258392333984375	1.699735473632813	0.294566162109375	2.265947143554687	1.666391967773437	0.2588721160888672	2.298288208007813	1.660882904052734	0.1181651000976562	2.507591674804687	1.6823720703125	-0.05820832824707031	2.589414184570312	1.879654235839844	0.03562446784973144	2.649449829101562	1.945669311523438	0.05659222984313965	2.577952026367187	2.003730590820313	0.01804631805419922	2.582696044921875	1.989169403076172	0.04982999038696289	2.245063720703125	1.661248138427734	0.3232851409912109	2.23583740234375	1.645199340820312	0.4525692443847656	2.37925927734375	1.581406188964844	0.5944408569335937	2.480365844726562	1.542949111938477	0.4653147430419922	2.495893432617188	1.455749710083008	0.4200202331542969
420	13.966667	2.210984252929688	1.194677810668945	0.2364831695556641	2.220986572265625	1.373865661621094	0.2524855270385742	2.224974243164063	1.517561401367188	0.2617127990722656	2.226887084960937	1.736293762207031	0.2754107818603516	2.238855834960938	1.702312530517578	0.2415796585083008	2.290298583984375	1.698645629882813	0.108223087310791	2.544049560546875	1.7251806640625	0.0004107952117919922	2.584354614257813	1.920562255859375	0.1217663688659668	2.624959228515625	1.982168975830078	0.1714062461853027	2.5803193359375	2.033860656738281	0.1176506958007812	2.569487548828125	2.01869970703125	0.1436781387329102	2.212382202148437	1.698058410644531	0.3037881469726562	2.2115703125	1.692732452392578	0.433188980102539	2.398271850585938	1.481080215454102	0.4570057830810547	2.603035400390625	1.415216857910156	0.3950052032470703	2.628962646484375	1.326909042358398	0.3493511199951172
421	14	2.209716064453125	1.184791122436524	0.2370713806152344	2.22433740234375	1.363575729370117	0.2503119888305664	2.231951782226563	1.507040161132813	0.2571641540527344	2.226317993164062	1.725455810546875	0.2677600555419922	2.237564086914062	1.69113671875	0.2348881149291992	2.281251953125	1.692154510498047	0.1061076049804688	2.551827758789063	1.72472216796875	0.06193568897247314	2.561307861328125	1.895663116455078	0.2195069351196289	2.593179565429687	1.942528564453125	0.2625038375854493	2.574454833984375	1.976958404541016	0.1994306945800781	2.556127563476562	1.949466247558594	0.2430059661865234	2.215052612304687	1.687563873291016	0.2963216400146484	2.215231689453125	1.680222503662109	0.4251484985351562	2.356026489257812	1.449054244995117	0.436353271484375	2.572904134114583	1.377591267903646	0.3554368591308594	2.633519165039063	1.318288818359375	0.3253230895996094
422	14.033333	2.220572998046875	1.183302597045898	0.2326823654174805	2.23641748046875	1.362445510864258	0.2376852035522461	2.245505249023438	1.506104736328125	0.2427626647949219	2.224944580078125	1.723266235351562	0.2470933990478515	2.241976196289063	1.688744079589844	0.2172449951171875	2.304013305664062	1.700216125488281	0.1043385620117187	2.557167602539063	1.697961090087891	0.166746789932251	2.58515185546875	1.804362274169922	0.3262738342285156	2.579492919921875	1.805311492919922	0.4000408020019531	2.601718994140625	1.831648498535156	0.3863336181640625	2.519283447265625	1.811244293212891	0.3732869262695312	2.212984985351563	1.685830505371094	0.2744979248046875	2.186338745117188	1.675379669189453	0.4006917877197266	2.338314086914063	1.460465896606445	0.442573486328125	2.563486694335937	1.447687149047852	0.4346510467529296	2.628985717773438	1.457211578369141	0.4458446960449218
423	14.066667	2.217964111328125	1.208909111022949	0.2693415603637695	2.23515869140625	1.388209564208984	0.2748975372314453	2.239846435546875	1.532953155517578	0.2783698425292969	2.19844384765625	1.748545684814453	0.2854143905639648	2.207609252929688	1.714693572998047	0.2502129364013672	2.230806030273437	1.750630615234375	0.1135862083435059	2.503857543945313	1.689320861816406	0.1178147277832031	2.54803173828125	1.786179321289063	0.308417739868164	2.554946044921875	1.789623870849609	0.398370834350586	2.5680859375	1.842927673339844	0.3769615478515625	2.501002807617188	1.832122802734375	0.4020601196289063	2.200892211914063	1.710771270751953	0.3179575958251953	2.219455932617187	1.736102844238281	0.4420938262939453	2.463178955078125	1.620956298828125	0.4632236328125	2.532361694335937	1.713541534423828	0.2903549194335938	2.490628295898437	1.699553466796875	0.2298132476806641
424	14.1	2.23257373046875	1.212625061035156	0.2638211746215821	2.256043090820313	1.393048568725586	0.2625206604003906	2.261306640625	1.538801818847656	0.2600429992675781	2.223135986328125	1.756764526367187	0.2609451293945313	2.223433471679687	1.720406982421875	0.2270432739257812	2.204333251953125	1.746167205810547	0.08505217742919921	2.455623901367187	1.643988952636719	0.00536821174621582	2.552060546875	1.754191955566406	0.06294154930114747	2.592779907226562	1.770369323730469	0.06025447082519532	2.576337890625	1.843413665771484	0.02380715560913086	2.606470458984375	1.792016387939453	0.08624961471557617	2.233655110677083	1.715469563802084	0.291332295735677	2.2514716796875	1.751346069335938	0.4097943522135417	2.512369140625	1.67577099609375	0.4409833780924479	2.479836344401042	1.810909261067708	0.2736181640625	2.447203491210938	1.746347381591797	0.1881092834472656
425	14.133333	2.308769409179687	1.244947013854981	-0.06081399536132812	2.320550903320313	1.426070693969727	-0.07106582641601564	2.321589111328125	1.571754577636719	-0.07646714782714842	2.283889892578125	1.785283630371094	-0.07357684326171876	2.273046264648437	1.749646240234375	-0.08192786407470702	2.182994140625	1.761514831542969	-0.1353009376525879	2.262365478515625	1.702127380371094	-0.2973133878707886	2.450542358398438	1.823118713378906	-0.3456503410339355	2.52040185546875	1.854358520507813	-0.4020204010009766	2.416257568359375	1.868999755859375	-0.3934172515869141	2.544268920898437	1.88997509765625	-0.3966843414306641	2.306692138671875	1.749903930664062	-0.06515225219726564	2.339115112304687	1.762737243652344	-0.05804064941406251	2.378280639648438	1.730098602294922	-0.1156762390136719	2.238936767578125	1.886828765869141	-0.1422211303710938	2.147611389160156	1.86834521484375	-0.1301448822021485
426	14.166667	2.314062377929687	1.24264860534668	-0.06886293029785157	2.31602001953125	1.424206558227539	-0.0775005645751953	2.311380249023437	1.569449371337891	-0.07755725097656252	2.300231811523437	1.786196533203125	-0.06918513488769532	2.28377978515625	1.750924072265625	-0.0702621612548828	2.19334716796875	1.780848022460938	-0.0825789794921875	2.241758056640625	1.650113647460937	-0.2229956912994385	2.395244018554687	1.797255462646484	-0.3245640487670898	2.440823486328125	1.855875061035156	-0.3603070945739746	2.33366015625	1.854612701416016	-0.3727980880737305	2.393404296875	1.871522766113281	-0.3559166374206543	2.320317504882813	1.749458709716797	-0.06973399353027343	2.368261474609375	1.756730377197266	-0.08375997924804687	2.383256713867188	1.762073974609375	-0.1257664947509765	2.235003784179687	1.893178375244141	-0.1322640228271484	2.14177978515625	1.879182525634766	-0.1028589324951172
427	14.2	2.2740302734375	1.18533373260498	0.2817126159667969	2.283574340820313	1.363945343017578	0.2637857208251953	2.276546020507813	1.507451095581055	0.2588841094970703	2.242551513671875	1.721213500976563	0.2888076477050781	2.223709716796875	1.685605621337891	0.2609929504394531	2.1302568359375	1.713064331054687	0.155970344543457	2.323739624023438	1.571147933959961	0.0318829984664917	2.448916625976563	1.742004760742188	0.04853648185729981	2.454459594726562	1.814135589599609	0.08442594909667969	2.412305297851563	1.885540832519531	0.04422923278808594	2.417010864257812	1.826976409912109	0.1206133213043213	2.271114868164062	1.685724517822266	0.3081056365966797	2.391923583984375	1.663566802978516	0.3420671691894531	2.585354736328125	1.546825729370117	0.2605677795410156	2.463588745117188	1.731158996582031	0.1839023590087891	2.392849609375	1.753221527099609	0.1324767303466797
428	14.233333	2.284132080078125	1.184836639404297	0.2879169921875	2.2979140625	1.362266891479492	0.2652105712890625	2.291345092773438	1.505309097290039	0.2581398162841797	2.263525268554687	1.720940338134766	0.2847537994384766	2.240939819335938	1.684573577880859	0.2601060943603516	2.148455322265625	1.691445983886719	0.1532894668579102	2.34211181640625	1.545950180053711	0.0586224594116211	2.46605517578125	1.722768127441406	0.06390780353546142	2.4857001953125	1.785635009765625	0.1038252639770508	2.455301879882812	1.863229461669922	0.1279550414085388	2.448587890625	1.820836517333984	0.1305042495727539	2.293927368164063	1.685666320800781	0.3021701202392578	2.421772827148438	1.688984375	0.3365702514648438	2.606631713867188	1.559428909301758	0.2638291015625	2.528657836914062	1.59105192565918	0.1388214492797852	2.492372314453125	1.645661666870117	0.06740391540527343
429	14.266667	2.313880859375	1.197385627746582	0.2925107269287109	2.326394653320312	1.373276412963867	0.266344497680664	2.3243994140625	1.516131286621094	0.25677978515625	2.317654418945312	1.735557312011719	0.2780619659423829	2.29072314453125	1.70051870727539	0.255055679321289	2.210161987304688	1.701503234863281	0.1418256454467773	2.3568408203125	1.518009399414062	0.05794901275634765	2.502571166992188	1.685711364746094	0.07368181324005127	2.497756225585937	1.747018432617188	0.1243637218475342	2.480275634765625	1.832556396484375	0.1480645275115967	2.485236938476563	1.787588592529297	0.1376690483093262	2.345456665039062	1.69788134765625	0.2956625518798828	2.475803466796875	1.697189605712891	0.324312744140625	2.634173706054687	1.557738510131836	0.2566498565673828	2.580278564453125	1.625251007080078	0.09476085662841797	2.534746337890625	1.660908798217773	0.008184337615966798
430	14.3	2.335416381835937	1.208566116333008	0.2792663116455078	2.341684814453125	1.386522613525391	0.2600867462158203	2.341670043945312	1.530721496582031	0.2526963653564454	2.333598754882813	1.748251129150391	0.2854190368652344	2.302378051757812	1.712981964111328	0.2694047546386719	2.176994384765625	1.68856900024414	0.2017055969238281	2.2095419921875	1.463875869750977	0.09086466217041016	2.371143188476562	1.532916839599609	-0.02090811157226563	2.43606005859375	1.572933898925781	0.02145766067504883	2.407020874023437	1.621355072021484	0.0544746265411377	2.401677612304687	1.624292572021484	0.06405245733261108	2.366660400390625	1.711312255859375	0.2925575256347656	2.498895385742188	1.711190399169922	0.3081062622070312	2.706455078125	1.742149047851563	0.1211731834411621	2.575260375976563	1.931653778076172	0.09242626190185546	2.534358032226562	2.006355621337891	0.1284050827026367
431	14.333333	2.3424189453125	1.205997810363769	0.2870635681152344	2.3449169921875	1.384490615844727	0.2666133117675781	2.345343383789062	1.528674407958984	0.2537667388916016	2.341913818359375	1.746119140625	0.2899783020019531	2.308583251953125	1.710848602294922	0.2791871948242187	2.172775634765625	1.68367529296875	0.2359265289306641	2.041780639648437	1.443428024291992	0.2127962951660156	2.165416015625	1.438630508422852	0.02459516906738281	2.243388061523437	1.406237716674805	0.04038057899475098	2.243557739257812	1.467012954711914	0.04199044418334961	2.258488891601563	1.499829086303711	0.05659549140930176	2.375901123046875	1.709182861328125	0.2908513031005859	2.507877563476562	1.697890502929688	0.2949134368896484	2.719735961914062	1.757426605224609	0.1168867073059082	2.583796142578125	1.949497222900391	0.1361896438598633	2.530889038085937	2.007144897460937	0.176235954284668
432	14.366667	2.351035522460938	1.198585624694824	0.289193359375	2.354201904296875	1.377126449584961	0.2674910736083984	2.3585244140625	1.520270095825195	0.247264404296875	2.36064599609375	1.739402679443359	0.2756096496582031	2.326050903320312	1.704117034912109	0.2691146850585938	2.186988891601563	1.665741882324219	0.2493355407714844	2.062665649414062	1.438337860107422	0.3129563446044922	2.076666870117188	1.390597564697266	0.08530711555480958	2.154842041015625	1.370152816772461	0.04825819492340087	2.167699951171875	1.408340805053711	-0.009120391845703124	2.158987426757812	1.431125640869141	0.04883321189880371	2.394244750976562	1.702001922607422	0.2748374938964844	2.526354125976563	1.690008911132812	0.2726543273925781	2.751229248046875	1.772301910400391	0.1248675842285156	2.610974487304687	1.963481506347656	0.1488203201293945	2.556557006835938	1.983264221191406	0.2113352966308594
433	14.4	2.384316772460938	1.197478546142578	0.3100399475097656	2.384608276367187	1.376744033813476	0.2931459197998047	2.389990112304687	1.51816943359375	0.2678582916259766	2.393942016601562	1.737912414550781	0.2848833160400391	2.359120239257813	1.702397674560547	0.2832692718505859	2.220168212890625	1.663370971679687	0.2683283386230469	2.112473022460938	1.40676091003418	0.2615486602783203	2.073135498046875	1.28198583984375	0.06953156280517578	2.093660827636719	1.236903839111328	0.08099633026123046	2.106559997558594	1.223577781677246	-0.00782659912109375	2.127096130371094	1.256879684448242	0.09293592834472655	2.427350830078125	1.700648223876953	0.2829941864013672	2.558157104492187	1.679385009765625	0.2863990631103516	2.801159790039063	1.745742889404297	0.1676581039428711	2.675607788085937	1.946424407958984	0.1690985717773437	2.625625854492188	1.958064086914063	0.2396850357055664
434	14.433333	2.397601928710937	1.188972396850586	0.31279150390625	2.40154345703125	1.366961303710938	0.2885754852294922	2.4073671875	1.507688125610352	0.2638618927001953	2.403080078125	1.7273388671875	0.2716608581542969	2.369631713867188	1.690723388671875	0.2690803527832031	2.231941650390625	1.650213195800781	0.24939892578125	2.120258178710937	1.397564208984375	0.2542743682861328	2.078125549316407	1.25837255859375	0.09223179626464843	2.088622802734375	1.232978469848633	0.1139774017333984	2.081295776367187	1.226714752197266	0.02377065324783325	2.097582763671875	1.254806182861328	0.1215978984832764	2.4376875	1.691287689208985	0.2737755889892578	2.569105712890625	1.672687255859375	0.2828441162109375	2.821885375976563	1.691206878662109	0.214225227355957	2.694305541992188	1.891079284667969	0.1976045150756836	2.631519653320312	1.914318511962891	0.2576329498291016
435	14.466667	2.41010009765625	1.171013748168945	0.326515869140625	2.403326904296875	1.349228851318359	0.3017602386474609	2.398015747070312	1.489737716674805	0.2745948181152344	2.400424926757813	1.709558746337891	0.2755210571289062	2.367689819335937	1.673381469726563	0.2831830291748047	2.233485107421875	1.631896240234375	0.3090498657226562	2.111865478515625	1.402982055664062	0.4153892211914063	2.015145263671875	1.192668258666992	0.4333737030029297	2.037739074707031	1.181820678710938	0.5151645050048829	1.960037658691406	1.163432075500488	0.44854296875	2.046381408691406	1.139299293518067	0.5034502716064453	2.43267529296875	1.673058288574219	0.2696017913818359	2.559612182617188	1.652758270263672	0.2405316619873047	2.7999462890625	1.611485473632813	0.1920357208251953	2.745403076171875	1.818776163736979	0.09587615712483726	2.718984008789063	1.839984405517578	0.1397003288269043
436	14.5	2.40595166015625	1.164764122009277	0.3323003997802734	2.397236083984375	1.343442565917969	0.2955303955078125	2.390289794921875	1.483647430419922	0.2547921600341797	2.399179565429688	1.706163848876953	0.2595474700927735	2.3655068359375	1.670636077880859	0.2697520294189453	2.230422485351562	1.633038177490234	0.305708251953125	2.10249560546875	1.40981640625	0.4237739105224609	1.996027587890625	1.219194244384766	0.5168821105957031	2.037346923828125	1.220599555969238	0.5979582824707032	1.939334350585938	1.190126480102539	0.5687282409667969	2.056964172363282	1.189437797546387	0.6169830322265625	2.430424926757813	1.668071929931641	0.2498333435058594	2.557016479492187	1.649225128173828	0.2115563354492188	2.799549682617188	1.587830337524414	0.1666038818359375	2.788239095052083	1.760971171061198	0.04474716758728028	2.75324365234375	1.758962677001953	0.07009591102600098
437	14.533333	2.406683959960938	1.164466178894043	0.3375411987304687	2.401866333007812	1.343311645507812	0.3024263000488281	2.3962275390625	1.483681747436524	0.2657746124267578	2.403650146484375	1.705703704833984	0.2607147216796875	2.370956909179688	1.670437042236328	0.2737826690673828	2.240133422851563	1.627683258056641	0.3133807373046875	2.129635009765625	1.420849166870117	0.4689927368164062	2.03542431640625	1.24518571472168	0.5967031555175781	2.074744262695313	1.256540084838867	0.683573486328125	1.975703552246094	1.217201278686523	0.656739990234375	2.090012451171875	1.228309478759765	0.7068375854492187	2.434484130859375	1.667595520019531	0.251344497680664	2.559623413085937	1.643598663330078	0.2150964965820312	2.7932705078125	1.562519805908203	0.1489168167114258	2.819973470052084	1.706936696370443	0.01279182624816894	2.79342431640625	1.70978303527832	0.01674912548065186
438	14.566667	2.405446533203125	1.16772917175293	0.3372496490478515	2.399273681640625	1.347002075195312	0.3007772674560547	2.391031372070313	1.487311965942383	0.2599532775878907	2.4053916015625	1.710117156982422	0.2561911010742188	2.373073852539062	1.675692291259766	0.2729464569091797	2.248717041015625	1.631808044433594	0.3309165496826172	2.151474853515625	1.436736480712891	0.5096894073486328	2.068834045410156	1.272012573242188	0.658615966796875	2.103887451171875	1.285689926147461	0.7489337463378907	2.008239135742188	1.251582832336426	0.7074342651367187	2.11464794921875	1.274108505249024	0.7803542175292969	2.433808227539063	1.670864776611328	0.2426344604492187	2.555009399414063	1.642442321777344	0.1957792663574219	2.793374267578125	1.560713246663411	0.09429637654622396	2.833975341796874	1.66078857421875	-0.0269583625793457	2.806502319335937	1.663883544921875	-0.03796364593505859
439	14.6	2.392435668945312	1.17504354095459	0.3257232360839843	2.3903515625	1.355668472290039	0.2934657135009766	2.385387573242188	1.498140335083008	0.2581876373291015	2.409904418945313	1.7200439453125	0.2576954956054688	2.377269897460938	1.686470001220703	0.2757919921875	2.2580849609375	1.644622009277344	0.3444751739501953	2.16788037109375	1.453153305053711	0.5322245635986329	2.092203918457031	1.292857269287109	0.6902520751953125	2.13559326171875	1.317124221801758	0.7741575012207031	2.046770690917969	1.258113647460938	0.7472037963867187	2.145215454101563	1.287835998535156	0.8096333923339845	2.435390258789062	1.680141937255859	0.2416518402099609	2.552655517578125	1.650755828857422	0.1878825073242187	2.781869059244792	1.553145304361979	0.05795531209309895	2.833862874348958	1.648864888509115	-0.04281087875366211	2.80575244140625	1.642212036132813	-0.0470721092224121
440	14.633333	2.401502197265625	1.178312088012695	0.3244461212158203	2.392198608398437	1.356622344970703	0.2869062957763672	2.38233740234375	1.49772282409668	0.2510005798339844	2.410089111328125	1.718710754394531	0.2517695617675781	2.378256469726562	1.685746124267578	0.2717319793701172	2.26235693359375	1.650478271484375	0.3498046417236328	2.180683837890625	1.465190017700195	0.5435881652832031	2.112456787109375	1.310208923339844	0.706825439453125	2.158879272460938	1.338810653686523	0.7885544738769532	2.071001281738281	1.271574691772461	0.7787438049316406	2.160434204101563	1.319782638549805	0.8282455444335937	2.433843505859375	1.678474060058594	0.2333707122802735	2.546138427734375	1.646255401611328	0.1691890258789062	2.774617106119791	1.549069458007812	0.04286807759602865	2.813009440104167	1.64934922281901	-0.04646231460571289	2.79359375	1.635839263916016	-0.05559071350097657
441	14.666667	2.386623413085938	1.177971435546875	0.3250489807128906	2.38244873046875	1.356223068237305	0.2891278533935547	2.3768291015625	1.497846542358398	0.2572137145996094	2.416748413085938	1.715982727050781	0.2541455688476563	2.384105224609375	1.685128723144531	0.2757205200195312	2.270983520507812	1.658114929199219	0.3581100921630859	2.1912177734375	1.474029602050781	0.552333984375	2.124209594726563	1.319860168457031	0.7158020629882813	2.142128173828125	1.34420979309082	0.8086160278320313	2.059691467285156	1.283410095214844	0.77941552734375	2.160111694335938	1.305743698120117	0.836441650390625	2.437349975585938	1.674529754638672	0.2353535766601563	2.5453955078125	1.635417297363281	0.1694160385131836	2.762894449869792	1.527161926269531	0.03081884765625	2.80464404296875	1.623735565185547	-0.05870906448364258	2.792367431640625	1.612816955566406	-0.0695361442565918
442	14.7	2.373992919921875	1.173537956237793	0.3191398315429688	2.372467041015625	1.350723220825195	0.2866886901855469	2.371642333984375	1.491902114868164	0.2613684387207031	2.415750244140625	1.707531158447266	0.260893798828125	2.383515502929687	1.677244964599609	0.2834098510742187	2.271452758789063	1.656254974365234	0.3692364044189453	2.191915649414063	1.47295393371582	0.5593843688964844	2.125239379882812	1.319457504272461	0.7195176086425781	2.138404663085938	1.339005828857422	0.8097661437988282	2.05639990234375	1.286029052734375	0.7744136047363281	2.159770141601562	1.318724761962891	0.8326842956542968	2.43464111328125	1.666294189453125	0.2402423248291016	2.539015747070312	1.627489776611328	0.1681530532836914	2.75172705078125	1.507867294311523	0.07098793029785157	2.793453125000001	1.615973307291666	-0.03941186110178629	2.790057495117187	1.599924606323242	-0.04774398040771485
443	14.733333	2.373845458984375	1.171140937805176	0.3289518127441406	2.374489501953125	1.348643890380859	0.3007381744384766	2.376738647460938	1.490293167114258	0.2793780212402344	2.41647314453125	1.705744232177734	0.2895810546875	2.382500244140625	1.674593048095703	0.3077153015136719	2.260988403320312	1.652181060791015	0.38173486328125	2.155719970703125	1.463833084106445	0.5570102844238281	2.066546508789063	1.304866424560547	0.702931884765625	2.076279052734375	1.325527191162109	0.7909003295898438	1.995797058105469	1.275901824951172	0.7556455078125	2.096003540039062	1.305137771606445	0.811581787109375	2.438365356445312	1.665417449951172	0.2699002075195313	2.551333740234375	1.631622894287109	0.2081723403930664	2.798534301757813	1.545038330078125	0.2181185607910156	2.79506591796875	1.549294937133789	0.1875405731201172	2.767254516601563	1.598450378417969	0.1943288955688476
444	14.766667	2.375973876953125	1.169337203979492	0.3302462158203125	2.374445922851562	1.34609326171875	0.3013385162353516	2.37555322265625	1.487360534667969	0.2803244934082031	2.410270751953125	1.703138427734375	0.2896532745361328	2.378115234375	1.671197387695313	0.3091094512939453	2.256395385742187	1.647729522705078	0.3819051666259765	2.149647216796875	1.460587432861328	0.5554869079589844	2.0591865234375	1.302363189697266	0.6996376953125	2.090792358398438	1.329390075683594	0.7849867858886719	1.999102172851563	1.275137939453125	0.7797559509277343	2.093158203125	1.297234588623047	0.8142177429199219	2.432091186523437	1.663515533447266	0.2688791809082031	2.543063354492188	1.637943084716797	0.2015767593383789	2.788576049804687	1.545351348876953	0.1950800170898437	2.762779296875	1.557119033813477	0.1640296478271484	2.729266845703125	1.611017044067383	0.1812035293579102
445	14.8	2.380594482421875	1.171435836791992	0.3349624481201172	2.37951904296875	1.348374130249023	0.305612777709961	2.381513671875	1.489835891723633	0.2846334228515625	2.416822265625	1.705753875732422	0.2943650360107422	2.383885131835938	1.673963439941406	0.3129258880615234	2.261164916992187	1.650447937011719	0.3844154510498047	2.149982543945312	1.461687561035156	0.5539699707031249	2.0554560546875	1.301420883178711	0.6935619201660156	2.084275756835937	1.327135711669922	0.7805514221191406	1.992953796386719	1.272086502075195	0.775484405517578	2.083903198242187	1.299284255981445	0.8092815551757813	2.439172607421875	1.665934692382812	0.2743915405273438	2.551936889648438	1.638410034179687	0.2103678970336914	2.80486474609375	1.557584289550781	0.2171218566894531	2.78041748046875	1.571956207275391	0.1730051727294922	2.745700805664063	1.612558700561523	0.1897761993408203
[truncated: 12 more rows]
[truncated: 48 more columns]
