# Supplementary material for: Simulation of Human Movement in Zero Gravity
Source: Sensors (Basel). 2024 Mar 9;24(6):1770. doi: 10.3390/s24061770 (PMC10976247; doi:10.3390/s24061770)
Supplement: Supplementary file 1 [file sensors-24-01770-s001.zip › supplementary/motion_data/5 GodanArms/output.sto]

UNKNOWN
version=1
nRows=423
nColumns=30
inDegrees=no
endheader
time	/jointset/global/yaw/value	/jointset/global/roll/value	/jointset/global/pitch/value	/jointset/global/longitudinal/value	/jointset/global/vertical/value	/jointset/global/lateral/value	/jointset/SpineL/SpineL_LL/value	/jointset/SpineL/SpineL_RR/value	/jointset/SpineL/SpineL_FE/value	/jointset/SpineU/SpineU_FE/value	/jointset/Hip_r/Hip_EF_r/value	/jointset/Hip_r/Hip_RR_r/value	/jointset/Hip_r/Hip_DB_r/value	/jointset/Knee_r/Knee_FE_r/value	/jointset/Hip_l/Hip_EF_l/value	/jointset/Hip_l/Hip_RR_l/value	/jointset/Hip_l/Hip_BD_l/value	/jointset/Knee_l/Knee_FE_l/value	/jointset/Shoulder_r/Shoulder_BD_r/value	/jointset/Shoulder_r/Shoulder_EF_r/value	/jointset/Shoulder_r/Shoulder_RR_r/value	/jointset/Elbow_r/Elbow_EF_r/value	/jointset/Shoulder_l/Shoulder_DB_l/value	/jointset/Shoulder_l/Shoulder_EF_l/value	/jointset/Shoulder_l/Shoulder_RR_l/value	/jointset/Elbow_l/Elbow_EF_l/value	/jointset/Neck/Neck_LL/value	/jointset/Neck/Neck_RR/value	/jointset/Neck/Neck_FE/value
      0.03292367	      2.31410624	     -0.06337247	     -0.18055877	      2.22387697	      1.17220644	      0.28818419	      0.02476971	     -0.02394961	      0.39321218	     -0.18312123	      0.11048124	     -0.05562810	      0.07459321	     -0.12730271	      0.09880855	      0.07086227	     -0.12503695	     -0.18315413	      0.11070388	     -0.22714256	     -0.03860906	      0.74951300	     -0.03375097	     -0.09246646	     -0.00125235	      0.58678724	      0.00342856	      0.00886448	      0.01627755
      0.06625667	      2.29407745	     -0.06818840	     -0.16141252	      2.22400899	      1.17223463	      0.28586802	      0.02039377	     -0.00190828	      0.38481870	     -0.21388797	      0.09426481	     -0.00794418	      0.06374010	     -0.11043159	      0.04981508	      0.03973626	     -0.13163130	     -0.09647063	      0.11349859	     -0.17249126	     -0.04441283	      0.69136027	     -0.06248234	     -0.04540721	      0.01407120	      0.52910000	      0.00888067	     -0.00665727	      0.04046623
      0.09958967	      2.30064136	     -0.07001328	     -0.19001195	      2.22918762	      1.17268800	      0.28878251	      0.02029622	     -0.01104510	      0.40042770	     -0.19007228	      0.13557930	      0.01749106	      0.04895087	     -0.09885545	      0.11416773	      0.03371458	     -0.13516237	     -0.15916938	      0.12185006	     -0.19667289	     -0.04332556	      0.76533736	     -0.08956468	     -0.08567760	      0.00488902	      0.61182350	      0.00308034	     -0.00107748	      0.00777778
      0.13292267	      2.29446348	     -0.06679845	     -0.19352347	      2.23185932	      1.17312012	      0.29030490	      0.01207889	     -0.01339198	      0.39669942	     -0.18802562	      0.15219539	     -0.00681913	      0.03966217	     -0.09591915	      0.11049838	      0.03143843	     -0.12879129	     -0.09896971	      0.12587680	     -0.14407372	     -0.04290253	      0.62012169	     -0.10698635	     -0.05911103	     -0.01295450	      0.51544408	     -0.00360433	      0.00968215	      0.00306153
      0.16625567	      2.30450366	     -0.06463545	     -0.19931364	      2.23440354	      1.17293063	      0.29242676	      0.00945797	     -0.02152409	      0.39279504	     -0.19529240	      0.17160185	     -0.02689283	      0.02929500	     -0.10833430	      0.14170322	      0.03504458	     -0.12195758	     -0.13988456	      0.13491076	     -0.17664971	     -0.04259352	      0.75061652	     -0.10496612	     -0.07631344	     -0.00701198	      0.61885820	     -0.01088136	     -0.01317735	      0.03637947
      0.19958867	      2.29743766	     -0.06432378	     -0.18359166	      2.23403976	      1.17293272	      0.29221619	      0.00415063	     -0.01204430	      0.37756000	     -0.21109834	      0.15945474	     -0.02843617	      0.02093025	     -0.09792452	      0.11353450	      0.03875749	     -0.11419836	     -0.09342717	      0.13493268	     -0.13542072	     -0.04222297	      0.59685021	     -0.08464899	     -0.04122030	     -0.00843108	      0.54079843	     -0.00445220	     -0.00050628	      0.03487534
      0.23292167	      2.29640219	     -0.06501360	     -0.19632222	      2.23509683	      1.17302627	      0.29411929	      0.00311340	     -0.00325557	      0.38645195	     -0.20085663	      0.18586542	     -0.03384150	      0.01340184	     -0.11259310	      0.14464250	      0.03644924	     -0.10713826	     -0.13072094	      0.13327614	     -0.19703370	     -0.04200989	      0.68274323	     -0.05618204	     -0.07723108	      0.00606936	      0.60073389	      0.00265538	      0.01044039	     -0.00926336
      0.26625467	      2.30154623	     -0.06137344	     -0.18475384	      2.23365144	      1.17303431	      0.29331497	      0.00058131	     -0.01315817	      0.38066881	     -0.22021949	      0.16898559	     -0.03189566	      0.01307546	     -0.09994863	      0.12132995	      0.03804288	     -0.09774938	     -0.08908031	      0.12284563	     -0.17438666	     -0.04178828	      0.59388653	     -0.03290014	     -0.07558603	      0.01754442	      0.56835554	      0.00720523	      0.00059444	      0.00142767
      0.29958767	      2.30949735	     -0.05910195	     -0.18688250	      2.23424610	      1.17291618	      0.29437410	      0.00217069	     -0.02559063	      0.37518686	     -0.21777939	      0.18235459	     -0.03278406	      0.01289889	     -0.13091850	      0.14033303	      0.03667909	     -0.09179655	     -0.12726342	      0.11291024	     -0.18671246	     -0.04167048	      0.61972842	     -0.02234612	     -0.09192794	      0.01662075	      0.55981331	     -0.00038843	     -0.01041341	      0.02386928
      0.33292067	      2.29542287	     -0.06223021	     -0.18679509	      2.23391264	      1.17302218	      0.29374551	      0.00428381	     -0.01289257	      0.37900647	     -0.22154227	      0.17330453	     -0.03025472	      0.01071625	     -0.08805138	      0.12458759	      0.03698541	     -0.09342549	     -0.08591409	      0.10397045	     -0.18389073	     -0.04152635	      0.61660543	     -0.03206566	     -0.11415248	      0.01498071	      0.59503977	     -0.00856104	      0.00491660	      0.03065427
      0.36625367	      2.28098637	     -0.06670392	     -0.19341274	      2.23552333	      1.17324444	      0.29512641	      0.00635575	      0.00492820	      0.38168259	     -0.21052371	      0.19841643	     -0.02842546	      0.00908713	     -0.12495856	      0.14456713	      0.03658467	     -0.09822121	     -0.12806835	      0.10005114	     -0.16152372	     -0.04141072	      0.55728453	     -0.05620725	     -0.09619581	      0.00930958	      0.52446152	     -0.00684386	      0.00375115	      0.01086908
      0.39958667	      2.28235338	     -0.06877623	     -0.18838773	      2.23487478	      1.17304088	      0.29393949	      0.01092172	     -0.00047893	      0.38206744	     -0.21847884	      0.17726077	     -0.02830535	      0.01300336	     -0.08728833	      0.12469538	      0.03601003	     -0.10449312	     -0.08723089	      0.10645954	     -0.15761427	     -0.04115600	      0.64544155	     -0.08374301	     -0.10936099	     -0.00699743	      0.62643617	      0.00189835	     -0.00264168	      0.00944122
      0.43291967	      2.29647656	     -0.06844115	     -0.18970687	      2.23553204	      1.17313084	      0.29517966	      0.01760410	     -0.01892262	      0.37920499	     -0.21223577	      0.18641071	     -0.02822092	      0.02209905	     -0.13163152	      0.14241717	      0.03554732	     -0.10884466	     -0.12624059	      0.11681192	     -0.10325423	     -0.04082224	      0.53896618	     -0.10537004	     -0.05914587	     -0.00799106	      0.51397538	      0.00564440	     -0.00200334	      0.00500398
      0.46625267	      2.30246699	     -0.06886988	     -0.19650546	      2.23412805	      1.17297784	      0.29523675	      0.02335018	     -0.01928329	      0.38753304	     -0.20448005	      0.17459407	     -0.02748464	      0.03462517	     -0.09644105	      0.13546030	      0.03646003	     -0.11331992	     -0.08479921	      0.13058466	     -0.13851955	     -0.04047873	      0.65602843	     -0.10777381	     -0.08004709	     -0.01947579	      0.63772009	      0.00150411	     -0.00351603	      0.01115141
      0.49958567	      2.29795245	     -0.06656728	     -0.19951958	      2.23284190	      1.17313712	      0.29647467	      0.02038188	     -0.00163904	      0.39205082	     -0.19846081	      0.17952119	     -0.02709922	      0.05172853	     -0.11857661	      0.14737764	      0.03647864	     -0.11262446	     -0.12574491	      0.13311556	     -0.11253678	     -0.04051122	      0.52341648	     -0.09787480	     -0.03051332	     -0.01470482	      0.53207643	     -0.00122380	     -0.00199873	      0.02033601
      0.53291867	      2.29409536	     -0.06687677	     -0.19818800	      2.23016462	      1.17286121	      0.29517170	      0.02100103	      0.01001494	      0.39472295	     -0.19274958	      0.16390579	     -0.02664918	      0.06381080	     -0.10618858	      0.12551151	      0.03657899	     -0.11727685	     -0.08770240	      0.13053504	     -0.15849073	     -0.04050971	      0.62901655	     -0.07530202	     -0.05853330	     -0.00860871	      0.62619156	     -0.00195150	      0.00912482	      0.02925650
      0.56625167	      2.30676087	     -0.06700868	     -0.19566802	      2.22885731	      1.17305904	      0.29351065	      0.02490779	     -0.00554416	      0.40273375	     -0.20005559	      0.14844585	     -0.02829464	      0.06930066	     -0.11028070	      0.12917354	      0.03621342	     -0.12553348	     -0.12440120	      0.11776119	     -0.13140617	     -0.04050329	      0.54379800	     -0.05368160	     -0.04859559	      0.00184369	      0.55582882	      0.00429593	      0.00258139	      0.02696728
      0.59958467	      2.30982415	     -0.06538784	     -0.19137111	      2.22784631	      1.17287868	      0.29134404	      0.02223692	     -0.01530078	      0.40058728	     -0.19441210	      0.14093244	     -0.02829780	      0.07261195	     -0.13330759	      0.11045095	      0.03603128	     -0.13220076	     -0.09580637	      0.10085717	     -0.14666854	     -0.04071404	      0.59743448	     -0.04355521	     -0.08097508	      0.00904753	      0.58103048	      0.01075947	     -0.00879215	      0.01459617
      0.63291767	      2.31049389	     -0.06532959	     -0.19046269	      2.22816806	      1.17305366	      0.28964348	      0.01915121	     -0.01998803	      0.40796178	     -0.20475038	      0.12885620	     -0.03016401	      0.06965712	     -0.10727433	      0.11267760	      0.03481831	     -0.13968415	     -0.11602003	      0.08705942	     -0.13456752	     -0.04080045	      0.59112447	     -0.04727992	     -0.09194026	      0.02003562	      0.57857076	      0.00619963	      0.00152928	      0.01795959
      0.66625067	      2.29041128	     -0.06932932	     -0.19020687	      2.22991085	      1.17311069	      0.28956937	      0.01325929	      0.00792123	      0.40167571	     -0.19772257	      0.14128431	     -0.02825169	      0.06102155	     -0.11394385	      0.10938921	      0.03623129	     -0.14666783	     -0.11319595	      0.08348734	     -0.12818475	     -0.04086624	      0.55899093	     -0.05787231	     -0.08328860	      0.00068411	      0.53992305	     -0.00497194	     -0.00035053	      0.02196404
      0.69958367	      2.28350900	     -0.06913640	     -0.19893958	      2.23224116	      1.17322923	      0.29073426	      0.00648354	      0.01750443	      0.40673475	     -0.19863293	      0.16146225	     -0.02650011	      0.05365077	     -0.11427039	      0.12040951	      0.03667560	     -0.14696386	     -0.09925853	      0.09424001	     -0.14313386	     -0.04080789	      0.62129830	     -0.07819934	     -0.09861480	      0.00380669	      0.61664208	     -0.01033506	      0.00169268	      0.03183060
      0.73291667	      2.30322148	     -0.06353092	     -0.19736734	      2.23426041	      1.17329002	      0.29224981	      0.00206225	     -0.00678192	      0.39499091	     -0.19851343	      0.16038015	     -0.02881615	      0.04921949	     -0.10164639	      0.13799748	      0.03517439	     -0.13985986	     -0.11376362	      0.11303944	     -0.10735626	     -0.04052862	      0.53579721	     -0.09095370	     -0.05454422	     -0.01581602	      0.51104161	     -0.00429986	      0.00408911	      0.02697746
      0.76624967	      2.31654220	     -0.06014117	     -0.20343709	      2.23592437	      1.17314075	      0.29399453	     -0.00008314	     -0.02243647	      0.39447632	     -0.19957947	      0.17895483	     -0.02777764	      0.04286325	     -0.12143803	      0.15030879	      0.03653798	     -0.13105751	     -0.09201211	      0.13587153	     -0.13973889	     -0.04012674	      0.64956021	     -0.09739527	     -0.07969745	     -0.00710466	      0.63907340	      0.00403046	     -0.00576043	      0.01494535
      0.79958267	      2.31695128	     -0.06409571	     -0.19299239	      2.23638255	      1.17318437	      0.29450796	      0.00283697	     -0.01282910	      0.38199292	     -0.20949772	      0.16799315	     -0.02899389	      0.02994999	     -0.09466289	      0.14830499	      0.03509383	     -0.12691111	     -0.10702461	      0.14822359	     -0.10965442	     -0.04018416	      0.52453336	     -0.08801705	     -0.02084314	     -0.01587413	      0.50964830	      0.00344382	     -0.00691103	      0.00420892
      0.83291567	      2.30103890	     -0.06696915	     -0.20016026	      2.23698396	      1.17309263	      0.29590197	      0.00308463	      0.00834254	      0.38551541	     -0.20628162	      0.19427733	     -0.02682988	      0.02044902	     -0.11705355	      0.15307100	      0.03619470	     -0.11900930	     -0.09672230	      0.14612916	     -0.16503190	     -0.04008101	      0.63716966	     -0.07541465	     -0.06839298	     -0.00322367	      0.64618888	     -0.00301757	      0.01334725	      0.00328350
      0.86624867	      2.30080763	     -0.06381223	     -0.19262787	      2.23610113	      1.17324779	      0.29582043	      0.00068406	      0.00744212	      0.37923247	     -0.21545295	      0.18197676	     -0.02853318	      0.01851543	     -0.09205223	      0.14652642	      0.03521083	     -0.10601720	     -0.10298918	      0.12499627	     -0.14102872	     -0.04047084	      0.52945583	     -0.06256788	     -0.04282677	      0.00139639	      0.51485711	     -0.00581620	     -0.00032504	      0.01771069
      0.89958167	      2.30378326	     -0.05914634	     -0.19787729	      2.23591809	      1.17315881	      0.29607054	     -0.00052808	     -0.01033798	      0.38161356	     -0.21037407	      0.19674548	     -0.02739330	      0.01917070	     -0.12013731	      0.15088489	      0.03570006	     -0.09395842	     -0.09915158	      0.09982459	     -0.16950819	     -0.04069006	      0.61144608	     -0.05678333	     -0.10640879	      0.01466169	      0.61007654	     -0.00214711	     -0.00505079	      0.02388858
      0.93291467	      2.30791927	     -0.06287043	     -0.18955543	      2.23499197	      1.17325900	      0.29435348	      0.00826203	     -0.02223896	      0.38000898	     -0.22057589	      0.17664846	     -0.02934340	      0.01222640	     -0.09340236	      0.13763507	      0.03450966	     -0.09458816	     -0.10020889	      0.08010533	     -0.14871708	     -0.04083788	      0.57080694	     -0.05186510	     -0.09656640	      0.01235524	      0.52564723	      0.00003021	     -0.00026036	      0.02230032
      0.96624767	      2.28969166	     -0.07244581	     -0.18948393	      2.23509786	      1.17320670	      0.29405055	      0.01750853	     -0.00047075	      0.38056258	     -0.21478072	      0.18963642	     -0.02697734	      0.00321282	     -0.12365978	      0.13205686	      0.03553178	     -0.10133504	     -0.10620355	      0.07405974	     -0.15208924	     -0.04087939	      0.57261022	     -0.05618313	     -0.11217234	      0.01210117	      0.57240242	      0.00102359	     -0.00282725	      0.00626847
      0.99958067	      2.28257852	     -0.07503049	     -0.18691962	      2.23394461	      1.17316196	      0.29388938	      0.02035567	      0.01616434	      0.38353811	     -0.21981458	      0.17737294	     -0.02651971	      0.00697639	     -0.09464270	      0.12238766	      0.03589151	     -0.10175421	     -0.10057582	      0.08235334	     -0.15794891	     -0.04097287	      0.60667913	     -0.06847147	     -0.08908304	      0.00946424	      0.57502386	      0.00098994	     -0.00280603	      0.00702329
      1.03291367	      2.29009505	     -0.06582320	     -0.19192543	      2.23348106	      1.17313333	      0.29603103	      0.01395524	      0.00553944	      0.38273908	     -0.20878715	      0.18755415	     -0.02646038	      0.02682590	     -0.12052951	      0.13537886	      0.03538511	     -0.09134458	     -0.11536177	      0.09849882	     -0.13081594	     -0.04059486	      0.53502866	     -0.08250070	     -0.06200337	     -0.01274873	      0.54346242	      0.00346983	      0.01116772	      0.01171783
      1.06624667	      2.30857405	     -0.06263299	     -0.19909159	      2.23265409	      1.17301505	      0.29666826	      0.01793252	     -0.01033438	      0.39007790	     -0.20512145	      0.18010748	     -0.02693154	      0.04022990	     -0.10179308	      0.13868220	      0.03577289	     -0.09249816	     -0.09166316	      0.12391106	     -0.15616645	     -0.04038435	      0.64147628	     -0.09348449	     -0.06228547	     -0.00906121	      0.61534386	     -0.00109487	     -0.00716617	      0.02625995
      1.09957967	      2.31911968	     -0.06652759	     -0.19884670	      2.23275999	      1.17312222	      0.29661952	      0.02691495	     -0.01928295	      0.38841576	     -0.19833062	      0.17667665	     -0.02800129	      0.04392020	     -0.11710932	      0.14586564	      0.03521741	     -0.10487247	     -0.11503671	      0.13940799	     -0.11238475	     -0.04008683	      0.51040855	     -0.09545500	     -0.02302897	     -0.01323574	      0.52435432	     -0.00208093	     -0.00495101	      0.02416940
      1.13291267	      2.30607551	     -0.06885458	     -0.20113878	      2.23180628	      1.17294333	      0.29535222	      0.02263681	      0.00307960	      0.39619438	     -0.19467034	      0.17567973	     -0.02666122	      0.04998006	     -0.12100301	      0.13298557	      0.03632039	     -0.11581919	     -0.09165176	      0.13793890	     -0.16037416	     -0.04010659	      0.65005551	     -0.09367354	     -0.05307236	     -0.00901558	      0.63728212	      0.00610532	      0.00542672	      0.01707184
      1.16624567	      2.29975535	     -0.06791658	     -0.19114876	      2.23075689	      1.17307812	      0.29313441	      0.01484412	      0.01288557	      0.39556921	     -0.20265695	      0.15151552	     -0.02899218	      0.05661963	     -0.09974678	      0.12391178	      0.03523731	     -0.12538499	     -0.12375045	      0.11685699	     -0.11512494	     -0.04037927	      0.50827149	     -0.08695142	     -0.02273145	     -0.00871691	      0.51910040	      0.01221267	      0.00488454	      0.01297519
      1.19957867	      2.29409519	     -0.07040575	     -0.19465145	      2.23091146	      1.17295476	      0.29145930	      0.01475938	      0.01581544	      0.39954365	     -0.19518905	      0.16095456	     -0.02771790	      0.05660887	     -0.13590180	      0.11792367	      0.03631290	     -0.13950137	     -0.10850554	      0.09576075	     -0.15579526	     -0.04064386	      0.63532285	     -0.07520020	     -0.08520148	      0.00234259	      0.62451168	     -0.00036902	     -0.00230833	      0.01549914
      1.23291167	      2.31028051	     -0.06888566	     -0.18970455	      2.23069805	      1.17322375	      0.28935023	      0.01665751	     -0.01028295	      0.40167274	     -0.20690807	      0.13488378	     -0.02896893	      0.05730882	     -0.10108327	      0.11453674	      0.03485818	     -0.14960163	     -0.10857775	      0.07691634	     -0.11506257	     -0.04069368	      0.53669803	     -0.06120423	     -0.07688166	      0.00323683	      0.51593428	     -0.01205737	      0.00100768	      0.02912965
      1.26624467	      2.31240685	     -0.06395356	     -0.19791267	      2.23182052	      1.17314997	      0.29022182	      0.00730794	     -0.01260272	      0.40199552	     -0.19481142	      0.15131933	     -0.02851991	      0.06227647	     -0.12330844	      0.13392556	      0.03500252	     -0.14922397	     -0.12537042	      0.06992419	     -0.14606134	     -0.04076525	      0.60523551	     -0.05643646	     -0.11625881	      0.01343082	      0.58718740	     -0.00524441	     -0.00701306	      0.02843212
      1.29957767	      2.30093860	     -0.06249611	     -0.19277767	      2.23186376	      1.17319142	      0.29060360	     -0.00316904	      0.00977301	      0.40088076	     -0.20844258	      0.15217003	     -0.02567798	      0.06350699	     -0.12337552	      0.12040908	      0.03696541	     -0.14708517	     -0.09298151	      0.07792626	     -0.13679470	     -0.04080579	      0.56865127	     -0.05588539	     -0.08407567	      0.00810072	      0.54682613	      0.00652604	     -0.00365558	      0.03019213
      1.33291067	      2.30575143	     -0.06422581	     -0.19313419	      2.23347563	      1.17305650	      0.29218837	     -0.00253771	      0.01415286	      0.39140984	     -0.20340898	      0.15185488	     -0.02841318	      0.05701908	     -0.09792240	      0.14429707	      0.03501338	     -0.14693005	     -0.13823467	      0.10134721	     -0.14088592	     -0.04039634	      0.55845701	     -0.06087048	     -0.07148222	      0.01157658	      0.56933007	      0.00570515	      0.01193409	      0.01460669
      1.36624367	      2.30889116	     -0.06527132	     -0.19545648	      2.23469391	      1.17305490	      0.29377020	      0.00001375	      0.01548593	      0.39111809	     -0.21002803	      0.16751848	     -0.02702343	      0.04988982	     -0.11648082	      0.14223383	      0.03597568	     -0.14293124	     -0.09060349	      0.12838421	     -0.15220111	     -0.04022598	      0.60480873	     -0.06917739	     -0.05783384	      0.00089664	      0.59273365	     -0.00480256	     -0.00152704	      0.00813980
      1.39957667	      2.33220041	     -0.06057339	     -0.19837664	      2.23657239	      1.17313783	      0.29579898	      0.00309461	     -0.01882623	      0.38256640	     -0.20634464	      0.17181944	     -0.02978868	      0.04601780	     -0.10711487	      0.17129869	      0.03525676	     -0.13161804	     -0.12695692	      0.14309472	     -0.11930030	     -0.03987812	      0.52200040	     -0.08110613	     -0.04317871	     -0.01084280	      0.54220246	     -0.00931599	     -0.00130150	      0.00728268
      1.43290967	      2.32517255	     -0.06070530	     -0.20216696	      2.23720197	      1.17310552	      0.29651991	      0.00190035	     -0.01347708	      0.38443212	     -0.20972061	      0.18392691	     -0.02813808	      0.03861180	     -0.10300447	      0.16506941	      0.03651673	     -0.12267521	     -0.08671808	      0.14168375	     -0.15510883	     -0.03993230	      0.64215103	     -0.09256395	     -0.06818615	     -0.01223485	      0.61026742	     -0.00304235	     -0.00356479	      0.01954034
      1.46624267	      2.30782593	     -0.06511709	     -0.19768204	      2.23792724	      1.17329463	      0.29671448	      0.00277915	      0.00117173	      0.37798375	     -0.21047095	      0.19199930	     -0.02901208	      0.02631570	     -0.10902604	      0.16866524	      0.03608099	     -0.11773074	     -0.12929354	      0.12165435	     -0.11399233	     -0.04008782	      0.49279872	     -0.09712045	     -0.05489487	     -0.00840623	      0.52229027	      0.00712486	      0.00343967	      0.01984233
      1.49957567	      2.28834408	     -0.07215597	     -0.19596965	      2.23684820	      1.17316621	      0.29537086	      0.00895238	      0.02182175	      0.38234349	     -0.21368353	      0.19173263	     -0.02759167	      0.01370590	     -0.09710995	      0.14624110	      0.03666654	     -0.11566751	     -0.09698390	      0.10006291	     -0.16942106	     -0.04053697	      0.64828664	     -0.08661950	     -0.09987644	     -0.01778208	      0.61116391	      0.00344136	      0.00094753	      0.01432063
      1.53290867	      2.29480276	     -0.07006852	     -0.18930688	      2.23558936	      1.17332709	      0.29475572	      0.01494702	     -0.00044028	      0.38013127	     -0.21888234	      0.18623740	     -0.02897187	      0.01305562	     -0.11273351	      0.14239337	      0.03511874	     -0.10526134	     -0.12330094	      0.07831472	     -0.11900281	     -0.04045308	      0.49341188	     -0.07497644	     -0.09122985	      0.00486623	      0.51520490	     -0.00479010	      0.00630939	      0.00638520
      1.56624167	      2.30716246	     -0.06622021	     -0.19027474	      2.23359498	      1.17306711	      0.29450713	      0.01902629	     -0.01768378	      0.38247468	     -0.21634803	      0.17729688	     -0.02904327	      0.01875740	     -0.10072529	      0.13716381	      0.03492635	     -0.09398638	     -0.11656777	      0.07220722	     -0.16800352	     -0.04074460	      0.63769272	     -0.05825521	     -0.12031785	      0.00429627	      0.58732922	     -0.00889904	     -0.01141856	      0.01033613
      1.59957467	      2.30394605	     -0.06306239	     -0.18898415	      2.23208948	      1.17319722	      0.29512545	      0.01734073	     -0.01626404	      0.38530459	     -0.21928430	      0.17921944	     -0.02726266	      0.02695368	     -0.11435109	      0.12780930	      0.03464825	     -0.08445277	     -0.10708775	      0.07561294	     -0.13526791	     -0.04048916	      0.51875483	     -0.05052238	     -0.09200965	      0.01038528	      0.53950668	      0.00179917	     -0.00119121	      0.02034189
      1.63290767	      2.29885228	     -0.06766872	     -0.19511273	      2.23190990	      1.17307362	      0.29619690	      0.02190488	      0.00262216	      0.38658554	     -0.20587402	      0.18537005	     -0.02737779	      0.02774294	     -0.10634545	      0.13799204	      0.03422394	     -0.08708029	     -0.13215772	      0.09494781	     -0.17143514	     -0.04043765	      0.59461903	     -0.04879625	     -0.07816448	      0.00181549	      0.56778792	      0.00857507	      0.00385874	      0.02235290
      1.66624067	      2.29240069	     -0.06907969	     -0.19428219	      2.23123309	      1.17312571	      0.29596065	      0.02223212	      0.01188247	      0.39213031	     -0.21093237	      0.18331060	     -0.02486653	      0.03213448	     -0.10527255	      0.11954972	      0.03695727	     -0.09110276	     -0.09061096	      0.11504072	     -0.14968078	     -0.04012839	      0.55526410	     -0.06341470	     -0.05680352	      0.00886978	      0.59039846	      0.00997714	      0.00580632	      0.02442820
      1.69957367	      2.30671785	     -0.06618945	     -0.19781048	      2.23209275	      1.17306732	      0.29643991	      0.02257214	     -0.00530451	      0.38944213	     -0.19756847	      0.18501081	     -0.02759521	      0.03931113	     -0.11523046	      0.13892513	      0.03557106	     -0.09650369	     -0.13515346	      0.12948033	     -0.13802380	     -0.04002945	      0.55701216	     -0.08192878	     -0.03586804	      0.00025007	      0.54138772	      0.00141586	     -0.00235697	      0.01176704
      1.73290667	      2.31241802	     -0.06251923	     -0.19732127	      2.23180180	      1.17303787	      0.29467436	      0.01902768	     -0.02296259	      0.39623498	     -0.20355552	      0.17165925	     -0.02967093	      0.04663566	     -0.09842129	      0.12244174	      0.03448234	     -0.10489473	     -0.09050083	      0.13111943	     -0.12885086	     -0.03975366	      0.61034314	     -0.10088969	     -0.06217283	     -0.00883021	      0.61726819	     -0.00372987	      0.00038300	      0.01435096
      1.76623967	      2.30316644	     -0.06716411	     -0.19694862	      2.23321442	      1.17317256	      0.29377687	      0.01696144	     -0.00926709	      0.39352548	     -0.19612193	      0.18039360	     -0.02879255	      0.04425342	     -0.12903518	      0.13054724	      0.03585839	     -0.12256692	     -0.13022572	      0.12030038	     -0.10290167	     -0.04003369	      0.52914806	     -0.10892069	     -0.04153703	     -0.00405521	      0.51103149	     -0.00354219	     -0.00821697	      0.01458360
      1.79957267	      2.29399393	     -0.07256624	     -0.19775120	      2.23316297	      1.17313766	      0.29138278	      0.01581419	      0.00410160	      0.39963113	     -0.19784035	      0.16598376	     -0.02885400	      0.04161080	     -0.09033295	      0.12033366	      0.03563697	     -0.14116221	     -0.11445437	      0.10607360	     -0.13923446	     -0.04011074	      0.63089219	     -0.09936023	     -0.09267040	     -0.00738998	      0.62696230	      0.00089495	      0.00408056	      0.02589079
      1.83290567	      2.29000782	     -0.06898868	     -0.19429483	      2.23279810	      1.17332684	      0.29088750	      0.00632947	      0.01137700	      0.39993892	     -0.20198663	      0.17037771	     -0.02590388	      0.05031229	     -0.12933953	      0.11525299	      0.03483064	     -0.14567768	     -0.11016552	      0.08908575	     -0.11245610	     -0.04030112	      0.51008527	     -0.07966552	     -0.06725285	     -0.01128581	      0.49695287	      0.00438441	      0.00487026	      0.02753748
      1.86623867	      2.31230875	     -0.06030896	     -0.19746540	      2.23210066	      1.17306336	      0.29099164	      0.00037413	     -0.01075612	      0.40015064	     -0.19881195	      0.15715515	     -0.02733453	      0.06322020	     -0.10926423	      0.13432116	      0.03426166	     -0.14327585	     -0.13396139	      0.08500405	     -0.16033092	     -0.04035737	      0.62800291	     -0.05587962	     -0.11533687	     -0.00224337	      0.61268768	     -0.00043278	     -0.00525994	      0.02360009
      1.89957167	      2.32311844	     -0.05654799	     -0.18868351	      2.23113983	      1.17312634	      0.29088982	     -0.00186720	     -0.01846279	      0.39612935	     -0.21357442	      0.14442006	     -0.02555449	      0.06953981	     -0.11714527	      0.11921809	      0.03657519	     -0.14222327	     -0.09124965	      0.08992115	     -0.12760666	     -0.04018666	      0.51710590	     -0.03753635	     -0.07638033	      0.01055611	      0.51140376	     -0.00766087	     -0.00316845	      0.02037013
      1.93290467	      2.32808310	     -0.06054629	     -0.19796371	      2.23321893	      1.17297464	      0.29299895	      0.00268395	     -0.01271141	      0.39386050	     -0.20231150	      0.16708257	     -0.02745221	      0.06400081	     -0.14438998	      0.15232786	      0.03582893	     -0.14684869	     -0.12882961	      0.10626669	     -0.16784305	     -0.04006433	      0.60658841	     -0.03164067	     -0.09422043	      0.01764652	      0.59267153	     -0.00820668	      0.00283662	      0.01097306
      1.96623767	      2.32802505	     -0.06333380	     -0.19138108	      2.23366561	      1.17307176	      0.29310038	      0.00331217	     -0.00567173	      0.38862436	     -0.21628636	      0.14722686	     -0.02994876	      0.05785521	     -0.08730608	      0.14118023	      0.03436088	     -0.14771529	     -0.09128996	      0.11990843	     -0.13866560	     -0.03984511	      0.53660921	     -0.04273368	     -0.05969646	      0.01044564	      0.55182017	      0.00314687	      0.00303039	      0.01892571
      1.99957067	      2.32330403	     -0.06139839	     -0.20380286	      2.23656920	      1.17310723	      0.29640185	     -0.00109354	      0.00012134	      0.38649089	     -0.20145206	      0.19017790	     -0.02838035	      0.05523786	     -0.14532943	      0.17451023	      0.03600666	     -0.13896871	     -0.11961098	      0.12807322	     -0.15024063	     -0.03979088	      0.57982205	     -0.06813034	     -0.06391534	      0.00460730	      0.56448785	      0.00998461	     -0.00033020	      0.01457002
      2.03290367	      2.32831394	     -0.05881175	     -0.19962477	      2.23662497	      1.17316061	      0.29621100	      0.00023738	     -0.01586673	      0.38428871	     -0.21281490	      0.16918878	     -0.02870501	      0.05155813	     -0.08206973	      0.16533675	      0.03591524	     -0.12928739	     -0.08812591	      0.12907852	     -0.12466341	     -0.03953511	      0.57418890	     -0.09205841	     -0.07055370	     -0.01704921	      0.58118869	      0.00207036	      0.00590149	      0.02039630
      2.06623667	      2.32075968	     -0.06290995	     -0.20228819	      2.23809643	      1.17321311	      0.29742283	      0.00701635	     -0.01161433	      0.38028972	     -0.20520245	      0.19740370	     -0.02701943	      0.04006742	     -0.14043309	      0.17978969	      0.03482713	     -0.12448058	     -0.12077625	      0.12365784	     -0.11515332	     -0.03972548	      0.55984928	     -0.10669390	     -0.06713922	     -0.01559838	      0.52562492	     -0.01232600	     -0.00671418	      0.01040915
      2.09956967	      2.31561025	     -0.06831767	     -0.19660979	      2.23664107	      1.17318784	      0.29563233	      0.01568946	     -0.01133066	      0.38280870	     -0.21484018	      0.17483302	     -0.02568941	      0.02848774	     -0.08708604	      0.15662896	      0.03601701	     -0.12109626	     -0.08914891	      0.11413511	     -0.12493995	     -0.03962948	      0.60031525	     -0.10372842	     -0.10034413	     -0.00994102	      0.60407129	     -0.01022295	     -0.00148655	      0.00979330
      2.13290267	      2.30758305	     -0.06919911	     -0.19588635	      2.23577361	      1.17328338	      0.29628246	      0.01657498	     -0.00078852	      0.38190390	     -0.21033325	      0.18980048	     -0.02473634	      0.02507826	     -0.13242162	      0.16185333	      0.03480086	     -0.10985731	     -0.12877638	      0.10114006	     -0.12251653	     -0.03986119	      0.53568374	     -0.08555961	     -0.07574046	     -0.01276956	      0.49540558	      0.00595047	      0.00180401	      0.00675680
      2.16623567	      2.30809485	     -0.06515472	     -0.19330526	      2.23269738	      1.17309633	      0.29539464	      0.01566915	     -0.00452901	      0.38605155	     -0.21409558	      0.17091221	     -0.02535636	      0.02998853	     -0.09604824	      0.13803829	      0.03524919	     -0.09470095	     -0.08882046	      0.09359659	     -0.15646079	     -0.03977960	      0.60189027	     -0.06087603	     -0.11348885	     -0.00326571	      0.61491738	      0.01449433	      0.00332612	      0.01938175
      2.19956867	      2.31832713	     -0.06238220	     -0.19554314	      2.23157156	      1.17324730	      0.29647981	      0.02023702	     -0.01350285	      0.38863976	     -0.21029611	      0.17864354	     -0.02575864	      0.03402598	     -0.12504068	      0.14972532	      0.03556376	     -0.08361991	     -0.12964652	      0.09339265	     -0.14548345	     -0.03986393	      0.52327344	     -0.03871783	     -0.07149422	      0.01674299	      0.48981164	      0.00004855	     -0.00485553	      0.02308817
      2.23290167	      2.32005955	     -0.05981830	     -0.19592820	      2.23004375	      1.17305191	      0.29611325	      0.02184952	     -0.02163963	      0.39101021	     -0.20686727	      0.17223547	     -0.02778601	      0.03828478	     -0.11175761	      0.13276853	      0.03473053	     -0.07751095	     -0.09332401	      0.09935196	     -0.16454931	     -0.03954246	      0.59122591	     -0.03003441	     -0.10022947	      0.01766095	      0.61049980	     -0.00977392	      0.00331471	      0.02397309
      2.26623467	      2.31422607	     -0.06002935	     -0.19699759	      2.23042244	      1.17325192	      0.29642706	      0.01824241	     -0.01191706	      0.39526911	     -0.20764745	      0.17617386	     -0.02859817	      0.03893963	     -0.10926107	      0.13875995	      0.03542370	     -0.07850252	     -0.12646729	      0.10457590	     -0.13962440	     -0.03959281	      0.53870670	     -0.03795518	     -0.05177457	      0.00552074	      0.51139489	     -0.00166165	     -0.00422702	      0.01696990
      2.29956767	      2.30326276	     -0.06208164	     -0.19931479	      2.23166797	      1.17316358	      0.29592843	      0.01513680	     -0.00875627	      0.39381532	     -0.19761622	      0.18512701	     -0.02809595	      0.03630383	     -0.11340808	      0.13101791	      0.03626784	     -0.08726298	     -0.10953280	      0.11041488	     -0.13163765	     -0.03928775	      0.57134068	     -0.06432302	     -0.07339797	      0.01333266	      0.59523571	      0.01270847	      0.00634474	      0.01106040
      2.33290067	      2.30498454	     -0.06636734	     -0.20333188	      2.23349269	      1.17342111	      0.29514833	      0.01893188	     -0.01623051	      0.40096809	     -0.20120728	      0.18880135	     -0.02979179	      0.03070088	     -0.10458561	      0.13478854	      0.03448396	     -0.10341012	     -0.11281630	      0.11678721	     -0.10863465	     -0.03921107	      0.57707769	     -0.08606562	     -0.05426292	     -0.00831179	      0.53659468	      0.00825167	      0.00089331	      0.01747404
      2.36623367	      2.30278646	     -0.06500003	     -0.20489275	      2.23480582	      1.17335206	      0.29480006	      0.01508873	     -0.02199949	      0.39516585	     -0.18897880	      0.19564357	     -0.02895144	      0.03408897	     -0.11441587	      0.13484058	      0.03504415	     -0.11348599	     -0.11064840	      0.11661153	     -0.09175011	     -0.03896123	      0.54916675	     -0.10471813	     -0.07321612	     -0.00404266	      0.55726737	     -0.00376023	     -0.00750001	      0.02060053
      2.39956667	      2.29690211	     -0.06105905	     -0.20882233	      2.23471450	      1.17347618	      0.29447637	      0.00481538	     -0.01160648	      0.40541637	     -0.19536703	      0.19610450	     -0.02911039	      0.04411129	     -0.09977694	      0.13602515	      0.03446244	     -0.11873833	     -0.10927994	      0.11375619	     -0.11152216	     -0.03902983	      0.59977698	     -0.10350910	     -0.07796499	     -0.02070156	      0.56372497	     -0.01151889	     -0.00481598	      0.02676556
      2.43289967	      2.29915337	     -0.05467715	     -0.20214176	      2.23396550	      1.17335067	      0.29398479	     -0.00604016	     -0.01415625	      0.39714211	     -0.19413709	      0.18857413	     -0.02775391	      0.05755187	     -0.10973367	      0.12950409	      0.03486800	     -0.12129297	     -0.11143795	      0.10712292	     -0.09831607	     -0.03891715	      0.51403594	     -0.08883357	     -0.07434274	     -0.01359724	      0.52417054	     -0.00398135	      0.01274724	      0.02168687
      2.46623267	      2.31238616	     -0.05303961	     -0.20443501	      2.23341970	      1.17331796	      0.29338691	     -0.00853649	     -0.01917567	      0.40453913	     -0.20175463	      0.18187247	     -0.02795156	      0.06461769	     -0.10213388	      0.13361767	      0.03439953	     -0.12964053	     -0.10438002	      0.10549847	     -0.14528015	     -0.03897565	      0.60891714	     -0.06061153	     -0.09537026	     -0.00304946	      0.58151311	      0.00489174	     -0.00938821	      0.01782624
      2.49956567	      2.32085886	     -0.05380236	     -0.19827401	      2.23348158	      1.17330420	      0.29322658	     -0.00725976	     -0.02460980	      0.39613844	     -0.20475785	      0.17695121	     -0.02821309	      0.06760749	     -0.11795670	      0.13228311	      0.03386677	     -0.13850599	     -0.10153702	      0.10227756	     -0.11981003	     -0.03878846	      0.48791656	     -0.03588053	     -0.07653863	      0.01789400	      0.50280687	      0.00624691	     -0.00121264	      0.01445975
      2.53289867	      2.32092674	     -0.05376834	     -0.20444236	      2.23416948	      1.17320986	      0.29424267	     -0.00871596	     -0.01643778	      0.39930715	     -0.20495719	      0.18199229	     -0.02801432	      0.07121097	     -0.10342042	      0.14739592	      0.03408358	     -0.14212305	     -0.10670125	      0.10127388	     -0.16329975	     -0.03881747	      0.60415538	     -0.02310790	     -0.10544139	      0.01784006	      0.58812266	     -0.00178817	      0.00829048	      0.01907060
      2.56623167	      2.31907466	     -0.04685691	     -0.20223218	      2.23493157	      1.17334281	      0.29576567	     -0.01857234	     -0.01641628	      0.39283902	     -0.20881148	      0.18642125	     -0.02665047	      0.08037582	     -0.10836678	      0.14947837	      0.03544166	     -0.13479890	     -0.09094960	      0.09501881	     -0.11658998	     -0.03870622	      0.48638816	     -0.03223870	     -0.07944598	      0.01354356	      0.49997501	     -0.00485591	      0.00066361	      0.02292043
      2.59956467	      2.32254832	     -0.04557764	     -0.21105628	      2.23723063	      1.17330768	      0.29755143	     -0.01885634	     -0.02374162	      0.39210284	     -0.20174887	      0.20417865	     -0.02852193	      0.07893558	     -0.11584290	      0.17399172	      0.03481820	     -0.13284483	     -0.10195947	      0.09587498	     -0.13444584	     -0.03858308	      0.59613655	     -0.05604575	     -0.10913998	      0.01014597	      0.57519059	     -0.00630487	     -0.00609935	      0.01927023
      2.63289767	      2.31839433	     -0.05278231	     -0.20707244	      2.23885151	      1.17346748	      0.29759944	     -0.01081040	     -0.02198706	      0.38801596	     -0.21018874	      0.20118454	     -0.02894987	      0.06557812	     -0.09934402	      0.17402335	      0.03426411	     -0.13815669	     -0.09842221	      0.09878852	     -0.08650236	     -0.03836555	      0.51803931	     -0.08263228	     -0.08500121	      0.00077757	      0.50889104	     -0.00355527	      0.00310140	      0.01493867
      2.66623067	      2.30796760	     -0.05600309	     -0.20976682	      2.23986888	      1.17337725	      0.29855421	     -0.00926659	     -0.01002747	      0.38492793	     -0.20319119	      0.21755411	     -0.02651313	      0.05746352	     -0.12097304	      0.17659251	      0.03574561	     -0.13391905	     -0.08953974	      0.10195214	     -0.09881264	     -0.03822123	      0.57157551	     -0.10397818	     -0.10120179	     -0.01756133	      0.55812873	      0.00295579	      0.00073400	      0.00497740
      2.69956367	      2.31865620	     -0.04982823	     -0.20830735	      2.23886544	      1.17343456	      0.29900846	     -0.01090942	     -0.02408997	      0.38602262	     -0.20977275	      0.20531518	     -0.02899018	      0.06066590	     -0.09719189	      0.18119409	      0.03438105	     -0.11623634	     -0.09935668	      0.10236768	     -0.09071896	     -0.03801116	      0.54937016	     -0.11478903	     -0.09096091	     -0.01717349	      0.53047340	      0.00467753	     -0.00118064	      0.00926446
      2.73289667	      2.31703477	     -0.04729790	     -0.20966317	      2.23759725	      1.17338935	      0.29990826	     -0.01017871	     -0.02033375	      0.38516816	     -0.20331980	      0.21557178	     -0.02712478	      0.06108596	     -0.12948260	      0.17999228	      0.03471966	     -0.09994248	     -0.09697090	      0.10140570	     -0.10564221	     -0.03791660	      0.53625477	     -0.10741134	     -0.09330130	     -0.01107515	      0.52838246	     -0.00167687	     -0.00308178	      0.01350826
      2.76622967	      2.32059381	     -0.05008868	     -0.20811518	      2.23568450	      1.17335793	      0.29926873	     -0.00119355	     -0.02105122	      0.38924510	     -0.20764991	      0.20752497	     -0.02658872	      0.05473238	     -0.12600674	      0.17093673	      0.03482027	     -0.09137170	     -0.09166634	      0.09917391	     -0.13041636	     -0.03775631	      0.56568917	     -0.08447359	     -0.09999808	     -0.01015317	      0.55601482	     -0.00801098	      0.00307248	      0.02414132
      2.79956267	      2.32486953	     -0.05250280	     -0.20272931	      2.23400071	      1.17337969	      0.29824412	      0.00542700	     -0.02460571	      0.38715742	     -0.20652296	      0.19229412	     -0.02795480	      0.04817294	     -0.11208553	      0.16086939	      0.03399726	     -0.08478343	     -0.10065842	      0.09012841	     -0.12405266	     -0.03761759	      0.50340176	     -0.06633110	     -0.08490676	      0.01971240	      0.50201776	     -0.00164515	      0.00155526	      0.02047102
      2.83289567	      2.31840768	     -0.05091937	     -0.20885775	      2.23348372	      1.17339197	      0.29847616	      0.00310847	     -0.02258626	      0.39669566	     -0.20320660	      0.21074724	     -0.02682596	      0.04682384	     -0.14919263	      0.16023222	      0.03466487	     -0.07541403	     -0.09782339	      0.07674591	     -0.14935034	     -0.03745020	      0.58358307	     -0.05405360	     -0.11053650	     -0.00118839	      0.57612395	      0.01189633	     -0.00227847	      0.01483972
      2.86622867	      2.31521846	     -0.04705833	     -0.20097464	      2.23301619	      1.17339366	      0.29800194	     -0.00138544	     -0.02829435	      0.38971542	     -0.20533260	      0.20408782	     -0.02765931	      0.04786622	     -0.15269204	      0.14685543	      0.03391281	     -0.06761320	     -0.09891070	      0.06216304	     -0.10224869	     -0.03711652	      0.49385864	     -0.06325083	     -0.07706211	      0.01153095	      0.48140778	      0.01122951	      0.00286729	      0.01725150
      2.89956167	      2.30694885	     -0.04722010	     -0.20841684	      2.23417568	      1.17337009	      0.29827618	     -0.00283914	     -0.02416808	      0.39517743	     -0.19925160	      0.21438740	     -0.02730727	      0.04482315	     -0.14099985	      0.15364720	      0.03410342	     -0.06790743	     -0.10519421	      0.05686424	     -0.11982094	     -0.03687140	      0.60862545	     -0.08193222	     -0.10594001	     -0.00319816	      0.58657201	     -0.00401910	     -0.00178587	      0.02062864
      2.93289467	      2.30290104	     -0.04767168	     -0.21054242	      2.23612080	      1.17362810	      0.29865443	     -0.00483271	     -0.02536517	      0.39418548	     -0.19538844	      0.22541699	     -0.02664167	      0.04138411	     -0.14824634	      0.15605336	      0.03419127	     -0.07306852	     -0.10258100	      0.05657927	     -0.06773531	     -0.03621997	      0.49704989	     -0.11233490	     -0.06876635	      0.01480038	      0.48120263	     -0.01157239	     -0.00153891	      0.01960723
      2.96622767	      2.30497001	     -0.04799210	     -0.22087534	      2.23864619	      1.17355614	      0.29955232	     -0.00772916	     -0.03018468	      0.39473435	     -0.18211961	      0.24924543	     -0.02709459	      0.03924942	     -0.17242204	      0.17362676	      0.03359718	     -0.08133831	     -0.10972703	      0.06547892	     -0.09665665	     -0.03527652	      0.61400450	     -0.13038076	     -0.09488183	     -0.02243528	      0.57754738	     -0.00131201	      0.00003005	      0.02033256
      2.99956067	      2.30665494	     -0.04868237	     -0.21479832	      2.23948766	      1.17363986	      0.29899522	     -0.01290781	     -0.02590299	      0.39172558	     -0.19453703	      0.24241781	     -0.02512977	      0.03943570	     -0.16613706	      0.16806940	      0.03406613	     -0.09134838	     -0.10690935	      0.07436117	     -0.06041057	     -0.03447962	      0.51266329	     -0.14500928	     -0.04939773	     -0.00000856	      0.50091130	      0.01123657	     -0.00389068	      0.02721026
      3.03289367	      2.31776060	     -0.04694800	     -0.21910455	      2.24068768	      1.17347194	      0.29959360	     -0.01571430	     -0.03101660	      0.38807802	     -0.18574847	      0.25052932	     -0.02670846	      0.04436877	     -0.17950685	      0.18927289	      0.03296863	     -0.09939285	     -0.14004345	      0.08175708	     -0.10010907	     -0.03327561	      0.59098330	     -0.13714198	     -0.06629270	     -0.01241730	      0.56598348	      0.00709057	      0.00208206	      0.01710016
      3.06622667	      2.32069042	     -0.04403560	     -0.21718910	      2.24088879	      1.17353683	      0.29979128	     -0.02141162	     -0.02728228	      0.38920335	     -0.19550833	      0.25656473	     -0.02462935	      0.05272158	     -0.20827105	      0.19242128	      0.03373549	     -0.10526117	     -0.14210884	      0.07731875	     -0.09358416	     -0.03225044	      0.52699616	     -0.12271066	     -0.04968681	     -0.00033584	      0.52506254	     -0.00639444	      0.00278640	      0.01326708
      3.09955967	      2.33010137	     -0.04286341	     -0.21483151	      2.24148285	      1.17338696	      0.29963796	     -0.02277312	     -0.03361236	      0.38227231	     -0.19664247	      0.25534739	     -0.02615260	      0.05805100	     -0.22018433	      0.19905837	      0.03262439	     -0.11424519	     -0.14783018	      0.06371478	     -0.11139791	     -0.03091770	      0.55030914	     -0.10261352	     -0.06258163	     -0.00853957	      0.53827380	     -0.01281995	     -0.00129113	      0.01604040
      3.13289267	      2.33047516	     -0.04565617	     -0.21874929	      2.24334669	      1.17345923	      0.30013182	     -0.02364152	     -0.02828705	      0.38429604	     -0.20230705	      0.26667412	     -0.02370171	      0.05809140	     -0.23238196	      0.22113527	      0.03332347	     -0.12633318	     -0.17976773	      0.04193329	     -0.11587218	     -0.02988592	      0.55081634	     -0.09574995	     -0.07364220	      0.02067988	      0.54837028	     -0.00237957	     -0.00325544	      0.02368517
      3.16622567	      2.33194542	     -0.04681870	     -0.21964922	      2.24557443	      1.17345603	      0.30111938	     -0.02459296	     -0.03041853	      0.37646225	     -0.19980762	      0.27732975	     -0.02422292	      0.05883820	     -0.24779628	      0.23960019	      0.03285403	     -0.13433255	     -0.20016208	      0.01917367	     -0.09624149	     -0.02811353	      0.50520555	     -0.09516952	     -0.07104375	      0.00219171	      0.50441818	      0.00951843	      0.00656317	      0.02260200
      3.19955867	      2.33353220	     -0.04649692	     -0.22706864	      2.24777840	      1.17345711	      0.30294205	     -0.02438939	     -0.03085959	      0.37951739	     -0.20337315	      0.29716002	     -0.02325926	      0.06128130	     -0.26628383	      0.26036017	      0.03286998	     -0.13610788	     -0.19937253	      0.00443721	     -0.10334288	     -0.02618954	      0.57696547	     -0.11043960	     -0.08872367	      0.00943197	      0.57055117	      0.00520132	     -0.00117664	      0.02056682
      3.23289167	      2.33714270	     -0.04663027	     -0.22711778	      2.24981070	      1.17347384	      0.30541933	     -0.02114127	     -0.02969901	      0.37015908	     -0.20256528	      0.30885829	     -0.02209986	      0.06296204	     -0.28057184	      0.28011941	      0.03263327	     -0.13310892	     -0.21608650	      0.00054164	     -0.05633024	     -0.02357498	      0.46978399	     -0.12776054	     -0.04878586	     -0.00238899	      0.48923533	     -0.00981389	     -0.00784278	      0.01146901
      3.26622467	      2.34450713	     -0.04519076	     -0.24139569	      2.25218426	      1.17338726	      0.30904833	     -0.01855322	     -0.02986831	      0.37506174	     -0.19836467	      0.33715085	     -0.02265164	      0.06538321	     -0.29882321	      0.32306723	      0.03210629	     -0.12345985	     -0.25446787	      0.00741886	     -0.08347510	     -0.02010504	      0.58015968	     -0.14548929	     -0.06027920	     -0.00873960	      0.59941866	     -0.01228392	      0.00396858	      0.00968527
      3.29955767	      2.35061359	     -0.04402554	     -0.23830253	      2.25295010	      1.17342401	      0.31126122	     -0.01796603	     -0.02696224	      0.36567607	     -0.20170551	      0.34103886	     -0.02048506	      0.06570077	     -0.30766001	      0.33101534	      0.03199978	     -0.11115852	     -0.25531873	      0.01517886	     -0.03661989	     -0.01518045	      0.43787226	     -0.15704438	      0.00106153	     -0.00967847	      0.49761720	      0.00281556	      0.00398860	      0.01386430
      3.33289067	      2.36173952	     -0.04686950	     -0.25436385	      2.25470299	      1.17342518	      0.31372094	     -0.00886914	     -0.03131587	      0.37423487	     -0.19257852	      0.37053004	     -0.02192496	      0.05791569	     -0.33770340	      0.36430021	      0.03083056	     -0.10229163	     -0.27392586	      0.02140591	     -0.08380282	     -0.00554513	      0.55463580	     -0.15221488	     -0.02386615	     -0.01778671	      0.61935484	      0.01272473	     -0.00421104	      0.01446018
      3.36622367	      2.36470192	     -0.05160303	     -0.25269806	      2.25517093	      1.17350853	      0.31465476	      0.00041857	     -0.02813960	      0.37169009	     -0.19633813	      0.37843220	     -0.01879079	      0.04593006	     -0.36044235	      0.37321624	      0.03047878	     -0.09503875	     -0.30024682	      0.01690826	     -0.04404995	      0.00352465	      0.40746079	     -0.13963851	      0.02039792	     -0.00892665	      0.51585781	      0.00586419	      0.00017959	      0.01772310
      3.39955667	      2.36448662	     -0.05061042	     -0.25829505	      2.25539538	      1.17332781	      0.31560336	      0.00168006	     -0.02807614	      0.37496139	     -0.19341688	      0.39374451	     -0.01946846	      0.03838995	     -0.38089152	      0.38888391	      0.02949710	     -0.08141617	     -0.33457368	     -0.00158969	     -0.07976555	      0.01034175	      0.51004994	     -0.12189946	     -0.01048779	     -0.01161788	      0.61874627	     -0.00379410	      0.00752224	      0.02046215
      3.43288967	      2.35876245	     -0.04361715	     -0.25545580	      2.25511757	      1.17338380	      0.31620119	     -0.00899892	     -0.02700148	      0.37662070	     -0.20228997	      0.40148422	     -0.01838905	      0.03622258	     -0.40061686	      0.38887838	      0.02866817	     -0.06231437	     -0.35538560	     -0.02964060	     -0.03802077	      0.01167703	      0.39465716	     -0.11130591	      0.01460318	      0.00441169	      0.55014992	     -0.00222702	     -0.00379117	      0.01946090
      3.46622267	      2.35324026	     -0.04063249	     -0.26462344	      2.25684759	      1.17330881	      0.31755066	     -0.01613699	     -0.02661116	      0.37958038	     -0.19251399	      0.42923625	     -0.01648493	      0.02725521	     -0.42854829	      0.40869655	      0.02754351	     -0.05098857	     -0.38780241	     -0.05396228	     -0.05420539	      0.00944164	      0.45733329	     -0.10054807	     -0.00381319	      0.00746727	      0.60283250	      0.00438186	     -0.00363827	      0.01272125
      3.49955567	      2.34746954	     -0.04670428	     -0.27065587	      2.25966296	      1.17350663	      0.31837460	     -0.01272744	     -0.02494882	      0.38560524	     -0.19944044	      0.45170818	     -0.01818847	      0.00591865	     -0.44058680	      0.42433276	      0.02714554	     -0.05393242	     -0.41125224	     -0.06428776	     -0.01573145	      0.00755377	      0.39330871	     -0.08951644	      0.01501889	      0.00350418	      0.59821907	      0.00552618	      0.00712038	      0.02174626
      3.53288867	      2.34715536	     -0.05100741	     -0.27791561	      2.26319501	      1.17349246	      0.32025689	     -0.01135455	     -0.02071327	      0.38048019	     -0.19109956	      0.47867938	     -0.01080251	     -0.01016973	     -0.45597865	      0.44406299	      0.02584037	     -0.05680397	     -0.42635408	     -0.05904101	     -0.00749000	     -0.00399462	      0.40620482	     -0.08366864	      0.04229683	      0.00903274	      0.59623432	      0.00165584	     -0.00602336	      0.02579171
      3.56622167	      2.34891926	     -0.04461179	     -0.29332362	      2.26667706	      1.17368726	      0.32357014	     -0.02117983	     -0.02822056	      0.39050223	     -0.19247968	      0.51953643	     -0.02258004	     -0.01269724	     -0.48152970	      0.47528228	      0.02355934	     -0.04851624	     -0.43866561	     -0.04655881	      0.01251628	     -0.01252624	      0.39492249	     -0.08221404	      0.05488221	     -0.00609570	      0.66726838	      0.00040799	     -0.00056926	      0.02452681
      3.59955467	      2.35020842	     -0.04377401	     -0.29787486	      2.26975671	      1.17359886	      0.32654755	     -0.02674139	     -0.01777074	      0.38281473	     -0.18753083	      0.54251381	     -0.01055607	     -0.01449848	     -0.48976448	      0.49843134	      0.02228748	     -0.04790333	     -0.46175432	     -0.02603359	      0.02998780	     -0.01960576	      0.36128039	     -0.07727903	      0.11719363	     -0.00456501	      0.59568420	     -0.00510678	     -0.00299229	      0.01503905
      3.63288767	      2.35390607	     -0.04698617	     -0.31031990	      2.27305095	      1.17366589	      0.32882431	     -0.02233827	     -0.02407412	      0.39177162	     -0.19394009	      0.57171771	     -0.02511206	     -0.02218766	     -0.49589361	      0.53020314	      0.02092825	     -0.05479747	     -0.48571956	     -0.00908451	      0.03478364	     -0.02422620	      0.39345139	     -0.06868692	      0.10163822	     -0.01242640	      0.73983755	     -0.00717619	      0.01086291	      0.01533357
      3.66622067	      2.35295621	     -0.04717910	     -0.30804959	      2.27487176	      1.17349758	      0.33085268	     -0.02669934	     -0.01037132	      0.38277534	     -0.19836346	      0.58786091	     -0.01565674	     -0.01920360	     -0.52207825	      0.53928369	      0.01685323	     -0.05890836	     -0.49184535	     -0.00462488	      0.05912123	     -0.02940213	      0.33380128	     -0.05943954	      0.16476988	      0.01196265	      0.60532455	     -0.00228694	     -0.01430517	      0.01432158
      3.69955367	      2.35333889	     -0.04658205	     -0.32084124	      2.27703655	      1.17348503	      0.33291423	     -0.02499328	     -0.02308897	      0.39234123	     -0.20114145	      0.61972951	     -0.02431945	     -0.01604238	     -0.55169543	      0.56747824	      0.01733745	     -0.06274921	     -0.50747761	     -0.01493190	      0.05306566	     -0.03300361	      0.39273527	     -0.04208772	      0.10579852	     -0.01689842	      0.77636984	      0.00339489	      0.01582534	      0.01698986
      3.73288667	      2.34320119	     -0.05382466	     -0.31677297	      2.27814744	      1.17340720	      0.33413568	     -0.02248245	      0.00472749	      0.38703839	     -0.21011988	      0.62476789	     -0.02416851	     -0.01909926	     -0.55443207	      0.57687457	      0.00407135	     -0.07750532	     -0.52932387	     -0.03034955	      0.07877813	     -0.03732759	      0.33399521	     -0.02549326	      0.15674205	      0.01653452	      0.62546082	      0.00039215	     -0.01672446	      0.01863041
      3.76621967	      2.33147094	     -0.05209655	     -0.32460152	      2.27911668	      1.17324969	      0.33656135	     -0.02731941	      0.01292709	      0.39138194	     -0.21126635	      0.64475314	     -0.02447882	     -0.01074004	     -0.56498051	      0.59844731	      0.00241851	     -0.07868850	     -0.54706913	     -0.04995069	      0.07577371	     -0.04075289	      0.39271333	     -0.00721834	      0.10485464	     -0.00982569	      0.78648769	     -0.00061814	      0.01325297	      0.01883849
      3.79955267	      2.32748282	     -0.05411245	     -0.32410199	      2.27997519	      1.17313730	      0.33895941	     -0.02594845	      0.03285227	      0.38988047	     -0.22054518	      0.65444736	     -0.02453566	     -0.00528881	     -0.57996974	      0.61221363	      0.00084332	     -0.08099204	     -0.55786667	     -0.05609418	      0.10665559	     -0.04437584	      0.36505229	      0.00554449	      0.15326506	      0.01073435	      0.68855649	     -0.00653070	     -0.00750110	      0.01680667
      3.83288567	      2.34509481	     -0.05134714	     -0.33335232	      2.28207704	      1.17298558	      0.34169403	     -0.01781300	      0.00848636	      0.38954345	     -0.21617793	      0.67207215	     -0.03263991	      0.00383051	     -0.60177910	      0.64285248	     -0.01972183	     -0.07761678	     -0.56426754	     -0.05007692	      0.12426865	     -0.04730948	      0.40996961	      0.01215344	      0.14250838	      0.00068955	      0.76988128	     -0.00437577	      0.00260212	      0.01118121
      3.86621867	      2.34566208	     -0.05343135	     -0.33900052	      2.28368420	      1.17297423	      0.34438744	     -0.01745869	      0.02392994	      0.39287734	     -0.22207735	      0.68509029	     -0.03264800	      0.00368061	     -0.61221216	      0.66175593	     -0.01628709	     -0.07496770	     -0.56217286	     -0.02799349	      0.14698297	     -0.05032569	      0.43264574	      0.01378229	      0.18395386	      0.01962943	      0.77517690	      0.00752959	     -0.00721282	      0.01414599
      3.89955167	      2.34853926	     -0.05354054	     -0.34337294	      2.28545800	      1.17286463	      0.34663764	     -0.01798844	      0.02792890	      0.38852377	     -0.21502035	      0.69206148	     -0.02878059	      0.00135187	     -0.61272043	      0.68116469	     -0.02242940	     -0.07035023	     -0.56936357	     -0.00254199	      0.17540568	     -0.05299687	      0.42418399	      0.02245981	      0.21982942	     -0.02609178	      0.76926309	      0.01373419	      0.01027870	      0.01127956
      3.93288467	      2.35350073	     -0.05111509	     -0.35374136	      2.28704216	      1.17286296	      0.34801413	     -0.02145892	      0.02813094	      0.39830233	     -0.21572113	      0.70317671	     -0.02967518	     -0.00452564	     -0.61735335	      0.70478042	     -0.02160999	     -0.06086290	     -0.58328248	      0.01972337	      0.17228765	     -0.05578827	      0.51978047	      0.00859192	      0.22595215	      0.02506746	      0.85216668	      0.00419872	     -0.00478892	      0.01543906
      3.96621767	      2.35196949	     -0.05052544	     -0.34896403	      2.28766242	      1.17263295	      0.34771674	     -0.02445252	      0.02763036	      0.39210895	     -0.21396503	      0.69826361	     -0.02965453	     -0.01877741	     -0.63091856	      0.70371445	     -0.02797862	     -0.05516794	     -0.58937942	      0.02687578	      0.21566357	     -0.05829814	      0.46381106	      0.01796413	      0.26414896	     -0.01802260	      0.76985885	     -0.00868355	     -0.00301878	      0.01344257
      3.99955067	      2.34516323	     -0.05283303	     -0.35329583	      2.28801688	      1.17252270	      0.34641378	     -0.02806037	      0.02906550	      0.40106574	     -0.21377460	      0.70173972	     -0.02982239	     -0.04105441	     -0.64636910	      0.70591549	     -0.02889863	     -0.05257181	     -0.59286991	      0.02410794	      0.19512121	     -0.06075409	      0.60334766	      0.01887305	      0.22816863	      0.01303852	      0.88720894	     -0.00865749	      0.01333876	      0.01619472
      4.03288367	      2.34077300	     -0.05718198	     -0.34370103	      2.28748407	      1.17233503	      0.34404039	     -0.02848687	      0.03150667	      0.39850337	     -0.21877854	      0.68487758	     -0.03108729	     -0.06593690	     -0.65116436	      0.69170420	     -0.02908121	     -0.05071778	     -0.60242061	      0.01372757	      0.23550647	     -0.06313337	      0.53632524	      0.04429312	      0.25000419	     -0.01546002	      0.79633269	      0.00154761	     -0.01315108	      0.01528879
      4.06621667	      2.34289333	     -0.05596688	     -0.34635438	      2.28700554	      1.17207403	      0.34271686	     -0.03065094	      0.02271748	      0.40321586	     -0.21349799	      0.68294364	     -0.03293718	     -0.08136572	     -0.66031504	      0.69326526	     -0.03166785	     -0.04006966	     -0.61900400	      0.00763554	      0.20947805	     -0.06523928	      0.66670762	      0.05475951	      0.21474568	      0.01672840	      0.87254420	      0.00726585	      0.00190892	      0.01659435
      4.09954967	      2.33253279	     -0.05890405	     -0.34171506	      2.28588026	      1.17183914	      0.34210970	     -0.03112566	      0.03529604	      0.40589246	     -0.22027318	      0.67674865	     -0.03088074	     -0.09734621	     -0.66775610	      0.68326455	     -0.03155047	     -0.03292552	     -0.62669198	      0.01230963	      0.23423667	     -0.06705406	      0.64219633	      0.07449427	      0.22667516	      0.00059201	      0.85442188	     -0.00050812	      0.00724822	      0.02426102
      4.13288267	      2.34238910	     -0.05541423	     -0.34169177	      2.28555764	      1.17152479	      0.34241635	     -0.02875237	      0.02510083	      0.40119691	     -0.21216433	      0.67604724	     -0.03332908	     -0.10131231	     -0.67297810	      0.68190544	     -0.03543726	     -0.01705633	     -0.62821393	      0.02817842	      0.22996113	     -0.06839262	      0.70084203	      0.07037992	      0.23571323	      0.01982524	      0.85175211	     -0.01142530	     -0.00768215	      0.02250545
      4.16621567	      2.34113407	     -0.05396163	     -0.34621462	      2.28565355	      1.17140245	      0.34345753	     -0.02996720	      0.02600520	      0.40711337	     -0.21410116	      0.68383798	     -0.03294872	     -0.10433079	     -0.67346661	      0.68530954	     -0.03604637	     -0.00646959	     -0.62715973	      0.04843432	      0.22849856	     -0.06929271	      0.76793961	      0.05674680	      0.24008170	      0.00922040	      0.91743945	     -0.00709654	     -0.00312306	      0.02342881
      4.19954867	      2.33695281	     -0.05821938	     -0.34131766	      2.28633879	      1.17110890	      0.34419848	     -0.02618243	      0.03382430	      0.39624899	     -0.20890921	      0.68281240	     -0.03125121	     -0.11104454	     -0.66759875	      0.68302413	     -0.03542261	     -0.00674645	     -0.63558045	      0.06495601	      0.25492247	     -0.07002141	      0.72848984	      0.03519648	      0.28096849	      0.00784374	      0.85781435	      0.00389665	      0.00872434	      0.01615496
      4.23288167	      2.34331878	     -0.05571002	     -0.34823918	      2.28725703	      1.17096440	      0.34522103	     -0.02482962	      0.02227061	      0.39889487	     -0.20600696	      0.69565747	     -0.03311260	     -0.10644696	     -0.66896926	      0.69369015	     -0.03729218	     -0.00220163	     -0.64101760	      0.07021975	      0.22713619	     -0.07030890	      0.87032433	      0.01710408	      0.26734550	     -0.01913589	      0.94720891	      0.01115734	      0.00116805	      0.01701806
      4.26621467	      2.33289261	     -0.05613450	     -0.33964077	      2.28687771	      1.17082482	      0.34559847	     -0.02656565	      0.03326161	      0.38932049	     -0.20979616	      0.69244764	     -0.03122805	     -0.10257031	     -0.67167543	      0.68085607	     -0.03594437	     -0.00521139	     -0.63561468	      0.06133860	      0.25584375	     -0.07075991	      0.79496993	      0.00408895	      0.29030913	     -0.01003960	      0.89257278	      0.00401986	     -0.01168214	      0.01774708
      4.29954767	      2.33573241	     -0.05771125	     -0.34099214	      2.28679016	      1.17076238	      0.34553097	     -0.01977869	      0.02718549	      0.38681757	     -0.20480216	      0.69558995	     -0.03289756	     -0.09702311	     -0.66996428	      0.68295002	     -0.03726584	     -0.01199545	     -0.64268145	      0.05049042	      0.21982657	     -0.07068368	      0.89702035	      0.01120165	      0.26014456	     -0.01712273	      0.93456924	     -0.01020652	      0.01215733	      0.01551463
      4.33288067	      2.33569680	     -0.05413821	     -0.33570877	      2.28559917	      1.17073490	      0.34496597	     -0.02440519	      0.02675668	      0.38546848	     -0.21325507	      0.68944572	     -0.03238037	     -0.08393190	     -0.67082213	      0.67494210	     -0.03739385	     -0.01518663	     -0.64882779	      0.03835135	      0.20766248	     -0.07054718	      0.89972641	      0.02133477	      0.24608659	     -0.00262011	      0.93507896	     -0.00439743	     -0.00205657	      0.01941423
      4.36621367	      2.33561105	     -0.05395173	     -0.32680916	      2.28461435	      1.17057690	      0.34392130	     -0.02653646	      0.02928803	      0.37571473	     -0.21376057	      0.67885781	     -0.03122207	     -0.07483327	     -0.67252445	      0.66465336	     -0.03696385	     -0.02446662	     -0.65928223	      0.03540427	      0.19739035	     -0.07011510	      0.86955458	      0.02883722	      0.23645403	      0.01878553	      0.91084243	      0.00821407	     -0.01107232	      0.01663114
      4.39954667	      2.34276266	     -0.05654182	     -0.32868157	      2.28456122	      1.17053803	      0.34286706	     -0.02084394	      0.02116361	      0.37957071	     -0.21657146	      0.67897159	     -0.03229789	     -0.06985731	     -0.67447701	      0.66779229	     -0.03780365	     -0.03758323	     -0.66682879	      0.04395058	      0.15190616	     -0.06922258	      0.97781091	      0.03069196	      0.20489051	      0.00997085	      0.97205017	      0.00817038	      0.01492718	      0.01699800
      4.43287967	      2.33968498	     -0.05359990	     -0.31929044	      2.28410808	      1.17054585	      0.34207290	     -0.02751803	      0.02510480	      0.37019765	     -0.21911355	      0.66945149	     -0.03097312	     -0.06100317	     -0.67947120	      0.65297993	     -0.03682569	     -0.04399578	     -0.65638684	      0.04857120	      0.16902442	     -0.06845533	      0.87855656	      0.00953245	      0.22604345	      0.01767902	      0.91366205	      0.00303216	     -0.00595412	      0.01431348
      4.46621267	      2.34241086	     -0.05541430	     -0.32603902	      2.28535217	      1.17054444	      0.34173311	     -0.02571989	      0.02302822	      0.37359988	     -0.21220993	      0.67577428	     -0.03077474	     -0.06025758	     -0.67584318	      0.66456888	     -0.03680128	     -0.05461188	     -0.66344178	      0.05470764	      0.13073445	     -0.06765976	      0.97179862	     -0.01483586	      0.21160890	     -0.00469338	      0.98500296	     -0.00898237	     -0.00670425	      0.01301698
      4.49954567	      2.34701195	     -0.05573008	     -0.32483111	      2.28642288	      1.17059082	      0.34091647	     -0.02555394	      0.01594950	      0.37116256	     -0.21238231	      0.67000601	     -0.03036807	     -0.06062770	     -0.66573506	      0.66764405	     -0.03691993	     -0.06066689	     -0.67123738	      0.04768597	      0.13611275	     -0.06678912	      0.94739631	     -0.04530369	      0.23487689	     -0.01659351	      0.96559187	     -0.00892292	      0.01427322	      0.01738986
      4.53287867	      2.34560741	     -0.05631438	     -0.32443803	      2.28697407	      1.17056631	      0.34038460	     -0.02945319	      0.02320789	      0.36730086	     -0.20427410	      0.66731066	     -0.02832425	     -0.06326727	     -0.66527577	      0.66733587	     -0.03576624	     -0.06230639	     -0.67104438	      0.03282062	      0.13082797	     -0.06653415	      0.91808154	     -0.06368972	      0.25180299	     -0.01223970	      0.96576148	      0.00281855	     -0.01264634	      0.01471956
      4.56621167	      2.35301038	     -0.05998161	     -0.33024128	      2.28699450	      1.17057330	      0.33955742	     -0.02143030	      0.01829743	      0.37472495	     -0.20040251	      0.66791625	     -0.02865198	     -0.07000429	     -0.66858862	      0.67265252	     -0.03612208	     -0.06118271	     -0.66982331	      0.01433210	      0.09796731	     -0.06609894	      0.98858404	     -0.05993018	      0.23638222	     -0.01450969	      1.03666947	      0.00330901	      0.00090532	      0.01490517
      4.59954467	      2.35934899	     -0.05616805	     -0.32084967	      2.28496258	      1.17048706	      0.33844261	     -0.02147306	      0.01444497	      0.36831493	     -0.20087856	      0.64904308	     -0.02780887	     -0.06855902	     -0.67409433	      0.65603890	     -0.03624076	     -0.04561593	     -0.66518252	     -0.01200457	      0.11190980	     -0.06594597	      0.89215357	     -0.05075418	      0.25919301	      0.00397801	      0.95574237	      0.00002301	      0.01046984	      0.01449571
      4.63287767	      2.36013452	     -0.05367264	     -0.32440741	      2.28296733	      1.17028641	      0.33788367	     -0.02246524	      0.01904507	      0.37500823	     -0.19468528	      0.64418374	     -0.02667972	     -0.07034807	     -0.67686998	      0.65759072	     -0.03615022	     -0.02893350	     -0.68111348	     -0.03294550	      0.06782447	     -0.06613795	      0.95910909	     -0.03799507	      0.22071891	      0.01670107	      1.04330930	     -0.00355989	     -0.01225986	      0.01605392
      4.66621067	      2.35976367	     -0.05436069	     -0.31808395	      2.28089615	      1.17020290	      0.33634950	     -0.01933855	      0.01977482	      0.37602831	     -0.19949498	      0.62548081	     -0.02615051	     -0.07878295	     -0.66841145	      0.64768234	     -0.03616403	     -0.01609326	     -0.69752952	     -0.05321301	      0.07069258	     -0.06611733	      0.90564983	     -0.03474206	      0.21719874	      0.01272401	      1.01126488	     -0.00392320	      0.00342998	      0.02276674
      4.69954367	      2.35785074	     -0.05439888	     -0.31460465	      2.27978841	      1.17007481	      0.33517256	     -0.01923126	      0.02032003	      0.37370144	     -0.19464085	      0.61637975	     -0.02473516	     -0.08880222	     -0.67143750	      0.63888515	     -0.03590236	     -0.00408455	     -0.69861034	     -0.06911174	      0.06262435	     -0.06644960	      0.89037474	     -0.05127372	      0.21061376	      0.01449944	      0.98955038	      0.00266215	      0.01015025	      0.02175836
      4.73287667	      2.35602536	     -0.05572479	     -0.32017296	      2.28018193	      1.17004376	      0.33455436	     -0.01862221	      0.01802245	      0.38129460	     -0.19240616	      0.62327430	     -0.02318160	     -0.10185990	     -0.68126159	      0.64125505	     -0.03554089	      0.00335555	     -0.69107077	     -0.08186245	      0.04656171	     -0.06672775	      0.93052570	     -0.07597619	      0.18646984	      0.00064939	      1.06922022	      0.00901122	     -0.01044279	      0.02213652
      4.76620967	      2.35594164	     -0.06013884	     -0.31454226	      2.28128395	      1.17002231	      0.33384436	     -0.01418226	      0.01903589	      0.37380686	     -0.19275305	      0.61711803	     -0.02103748	     -0.11777945	     -0.67592453	      0.63624543	     -0.03501721	      0.00409973	     -0.68894400	     -0.09384827	      0.07986672	     -0.06720149	      0.83899708	     -0.09382131	      0.22848280	     -0.01862660	      0.98107662	      0.00429895	     -0.00301908	      0.02062355
      4.79954267	      2.35829137	     -0.05880294	     -0.32453152	      2.28325485	      1.16992654	      0.33485567	     -0.01641420	      0.01556086	      0.37621643	     -0.18175771	      0.63121259	     -0.01985214	     -0.12378865	     -0.66899263	      0.65399644	     -0.03494439	      0.00961533	     -0.69558399	     -0.10637097	      0.06130393	     -0.06780512	      0.91703631	     -0.10512663	      0.22053042	     -0.01215173	      1.06901355	     -0.00177560	      0.01309483	      0.01651824
      4.83287567	      2.36000768	     -0.05117239	     -0.32570787	      2.28421785	      1.17000958	      0.33616495	     -0.02738469	      0.01405588	      0.37444601	     -0.18216317	      0.63478840	     -0.01786004	     -0.11786200	     -0.65952203	      0.65780295	     -0.03433423	      0.02076470	     -0.69020952	     -0.12591101	      0.09730113	     -0.06849081	      0.84341178	     -0.09426592	      0.25303488	     -0.01821481	      1.04583409	     -0.00241254	     -0.01095199	      0.01631402
      4.86620867	      2.36415797	     -0.05298029	     -0.32698108	      2.28537375	      1.16996397	      0.33700231	     -0.02281217	      0.01066444	      0.36723271	     -0.17272487	      0.63831689	     -0.01697058	     -0.11889428	     -0.65109995	      0.66239442	     -0.03445715	      0.01808469	     -0.68918963	     -0.14084472	      0.11012466	     -0.06938093	      0.86040265	     -0.06832331	      0.26441057	     -0.01127482	      1.02137856	     -0.00765590	      0.00152825	      0.01368415
      4.89954167	      2.36326851	     -0.05216560	     -0.33300401	      2.28585111	      1.17005933	      0.33775326	     -0.02091724	     -0.00110343	      0.37245409	     -0.17006386	      0.64957028	     -0.01799204	     -0.11414357	     -0.65757838	      0.66646090	     -0.03380569	      0.01521413	     -0.68147717	     -0.16018546	      0.13142351	     -0.06976801	      0.88381878	     -0.05343926	      0.23067907	      0.00720502	      1.08999452	     -0.00318694	      0.01081842	      0.01478930
      4.93287467	      2.35551469	     -0.04898700	     -0.32319080	      2.28471518	      1.16996766	      0.33772919	     -0.02630162	     -0.00022939	      0.36425529	     -0.17325720	      0.63958502	     -0.01348084	     -0.10270311	     -0.66219416	      0.64835091	     -0.03308879	      0.01255258	     -0.67463693	     -0.17411469	      0.18745658	     -0.07045840	      0.81922773	     -0.04435406	      0.24506983	      0.00914118	      0.98786115	      0.00616862	     -0.01844266	      0.01661337
      4.96620767	      2.34414802	     -0.05028539	     -0.32380259	      2.28381784	      1.16981974	      0.33760153	     -0.02344937	     -0.00635410	      0.36648999	     -0.16916344	      0.63779220	     -0.01730329	     -0.09591566	     -0.65521768	      0.64466993	     -0.03244850	      0.00237834	     -0.68749677	     -0.17459297	      0.20419058	     -0.07035330	      0.90685728	     -0.04825675	      0.19467335	     -0.01272563	      1.06060324	      0.00514573	      0.02130894	      0.01555803
      4.99954067	      2.33107343	     -0.04810107	     -0.31643033	      2.28196303	      1.16972263	      0.33758655	     -0.02765163	      0.00191924	      0.36515352	     -0.17204960	      0.62472348	     -0.01287417	     -0.08105997	     -0.64702138	      0.62790417	     -0.03148812	     -0.00306161	     -0.69241180	     -0.15602464	      0.27104483	     -0.07013577	      0.84493422	     -0.07237069	      0.19961921	      0.02048923	      1.00584484	     -0.00105758	     -0.01906989	      0.01228522
      5.03287367	      2.32306580	     -0.04599249	     -0.31448568	      2.28039461	      1.16940794	      0.33856622	     -0.02717443	      0.00202164	      0.35808748	     -0.15632197	      0.62167827	     -0.01189792	     -0.06454485	     -0.65116742	      0.61648363	     -0.03089679	     -0.00619953	     -0.68834458	     -0.11791081	      0.31133324	     -0.06908019	      0.88024073	     -0.07678268	      0.18904746	     -0.01557192	      0.99851529	     -0.00852124	      0.01086053	      0.00792679
      5.06620667	      2.32410200	     -0.04375742	     -0.32248963	      2.27948933	      1.16928812	      0.34021987	     -0.02419213	     -0.00394807	      0.36284839	     -0.14078296	      0.62825525	     -0.01610189	     -0.04823964	     -0.65399579	      0.61654877	     -0.02998625	     -0.00698596	     -0.67770136	     -0.06695310	      0.36055176	     -0.06759675	      0.91617909	     -0.08625816	      0.17651665	      0.00102297	      1.03389518	     -0.00583130	     -0.00015366	      0.01054980
      5.09953967	      2.33340856	     -0.04092340	     -0.32191446	      2.27858788	      1.16893426	      0.34150233	     -0.01874751	     -0.01878705	      0.35212724	     -0.11776637	      0.61820527	     -0.01327746	     -0.03178120	     -0.64311035	      0.60869683	     -0.03068537	     -0.00567672	     -0.66869618	     -0.01852461	      0.44706581	     -0.06552383	      0.85763025	     -0.08610228	      0.19841286	      0.01074668	      0.95796326	      0.00343519	     -0.01116999	      0.01500035
      5.13287267	      2.33026965	     -0.03933085	     -0.33203333	      2.27753980	      1.16864075	      0.34257561	     -0.01722833	     -0.02338921	      0.36238946	     -0.10457149	      0.61968483	     -0.02141083	     -0.02402628	     -0.63254410	      0.60959449	     -0.02984449	     -0.00524346	     -0.66387255	      0.02820343	      0.49806987	     -0.06311976	      0.97571281	     -0.07602116	      0.18063507	     -0.01482890	      1.01574178	      0.01167583	      0.01861177	      0.02680650
      5.16620567	      2.31616237	     -0.04016591	     -0.32266270	      2.27517518	      1.16768750	      0.34198349	     -0.01808498	     -0.01272818	      0.35523569	     -0.09570893	      0.59860784	     -0.00743557	     -0.02130875	     -0.63042454	      0.58464666	     -0.02903081	     -0.00664973	     -0.66225533	      0.08078873	      0.60683714	     -0.06044365	      0.91738473	     -0.08099112	      0.18888262	      0.00129818	      0.96517698	      0.00573319	     -0.01436470	      0.02527023
      5.19953867	      2.30787830	     -0.03954769	     -0.31741359	      2.27253656	      1.16674708	      0.34012430	     -0.01861958	     -0.01236157	      0.35427021	     -0.08388269	      0.57861047	     -0.00586470	     -0.02490175	     -0.63501060	      0.56307134	     -0.02743755	     -0.00502490	     -0.66504322	      0.15780704	      0.67404375	     -0.05659412	      0.97737761	     -0.09617502	      0.15478577	      0.01364131	      0.96181798	     -0.00447707	      0.00248019	      0.01258372
      5.23287167	      2.31125962	     -0.03640047	     -0.31336681	      2.26971881	      1.16589913	      0.33707554	     -0.01916614	     -0.02856676	      0.35908252	     -0.07872509	      0.55318093	     -0.00814366	     -0.03150711	     -0.63515577	      0.54242869	     -0.02830854	      0.00016219	     -0.66682556	      0.27401577	      0.73399923	     -0.05188801	      1.03404591	     -0.11357147	      0.09793192	     -0.00853477	      0.96085004	     -0.00390010	      0.01079579	      0.00851643
      5.26620467	      2.30473162	     -0.03467373	     -0.30052861	      2.26679081	      1.16486260	      0.33352372	     -0.02638833	     -0.02692440	      0.34834346	     -0.06702666	      0.51955804	     -0.00576096	     -0.04332359	     -0.63429635	      0.51079123	     -0.02559452	      0.00526037	     -0.66322582	      0.41612357	      0.79660404	     -0.04628825	      0.97464509	     -0.14669085	      0.05562086	      0.01259570	      0.88500771	      0.00432137	     -0.02014007	      0.01411868
      5.29953767	      2.29764360	     -0.03758291	     -0.30391469	      2.26565846	      1.16438748	      0.33035183	     -0.02708580	     -0.02938588	      0.35442769	     -0.05534804	      0.50424149	      0.01856857	     -0.06001176	     -0.63114611	      0.50307945	     -0.02642812	      0.00380723	     -0.66571950	      0.52232441	      0.80329330	     -0.03878433	      1.07437277	     -0.17660724	     -0.03144233	      0.00496323	      0.93098936	      0.00746402	      0.02055659	      0.03113995
      5.33287067	      2.28896020	     -0.04384535	     -0.29673141	      2.26497325	      1.16366128	      0.32748034	     -0.02231272	     -0.02564934	      0.34698176	     -0.04661987	      0.48326944	      0.01379285	     -0.08512514	     -0.62728713	      0.48824238	     -0.02166143	      0.00116799	     -0.66583284	      0.61077510	      0.84343874	     -0.02991043	      1.04779265	     -0.20194075	     -0.06180694	     -0.01006506	      0.83521338	     -0.00457638	     -0.00945746	      0.03695415
      5.36620367	      2.29062292	     -0.04081604	     -0.28780738	      2.26434156	      1.16243281	      0.32639587	     -0.02681687	     -0.02896236	      0.32822059	     -0.03513995	      0.46447709	      0.02331535	     -0.09380147	     -0.62944734	      0.47674999	     -0.02471853	      0.01083980	     -0.65844321	      0.74606081	      0.86276597	      0.00672118	      1.06670746	     -0.23589970	     -0.10647506	      0.00354874	      0.86838288	     -0.00927239	     -0.01045879	      0.03413968
      5.39953667	      2.30112394	     -0.04079248	     -0.28215930	      2.26445738	      1.16124113	      0.32661902	     -0.02376861	     -0.03293100	      0.30918258	     -0.02385538	      0.45233619	      0.01811762	     -0.10435084	     -0.61983699	      0.47695505	     -0.01962592	      0.02016839	     -0.65347339	      0.93167210	      0.85289902	      0.03117094	      1.13486580	     -0.26702628	     -0.12594283	      0.01078828	      0.84811989	     -0.01017974	      0.02128444	      0.02003267
      5.43286967	      2.30037473	     -0.04038632	     -0.27339025	      2.26488041	      1.16025110	      0.32766332	     -0.02307178	     -0.03347663	      0.28077170	     -0.00520194	      0.44101492	      0.02580182	     -0.10803516	     -0.60815311	      0.47433441	     -0.02372388	      0.02814149	     -0.64161980	      1.05362495	      0.86987422	      0.04763487	      1.08089711	     -0.30500847	     -0.14946728	      0.01167565	      0.79122479	      0.00015571	     -0.01344525	      0.00228330
      5.46620267	      2.29083219	     -0.04377331	     -0.27711215	      2.26589640	      1.15976113	      0.32920718	     -0.02063675	     -0.02619092	      0.27339030	     -0.00175196	      0.44815329	      0.02723938	     -0.11272412	     -0.59686033	      0.48861459	     -0.01159383	      0.03265455	     -0.63466893	      1.15021349	      0.84202263	      0.05154811	      1.16779253	     -0.35115257	     -0.21195734	      0.00901653	      0.82504218	      0.01157144	     -0.00005102	      0.01703947
      5.49953567	      2.29355778	     -0.05294818	     -0.27320029	      2.26668543	      1.15888987	      0.33024593	     -0.00181857	     -0.02979442	      0.25640387	     -0.00201892	      0.44499741	      0.02705849	     -0.11937225	     -0.58110840	      0.49699942	     -0.01993016	      0.02576702	     -0.63682348	      1.29435741	      0.81896936	      0.05789400	      1.17604727	     -0.39869009	     -0.24918620	      0.01821219	      0.71660679	     -0.00204337	      0.01367434	      0.03789906
      5.53286867	      2.29566229	     -0.05373646	     -0.27348945	      2.26617156	      1.15781086	      0.33165458	      0.00199426	     -0.02453980	      0.24612044	      0.00210046	      0.44906761	      0.02901503	     -0.11000240	     -0.58056851	      0.50264519	     -0.01194258	      0.03111415	     -0.62144345	      1.42821739	      0.74851307	      0.06425215	      1.16433067	     -0.45588009	     -0.33265356	      0.01129716	      0.74760147	     -0.00380644	     -0.02504842	      0.02790118
      5.56620167	      2.31323557	     -0.05230228	     -0.27165808	      2.26475484	      1.15684856	      0.33168550	      0.00426430	     -0.02216171	      0.23876992	      0.00169694	      0.44129289	      0.02997530	     -0.09526374	     -0.56799488	      0.50223993	      0.00449032	      0.03801170	     -0.60617898	      1.52646668	      0.61702467	      0.07015594	      1.22048089	     -0.52087114	     -0.37504070	      0.00547488	      0.66382218	     -0.00042410	      0.02141335	      0.00457168
      5.59953467	      2.33871644	     -0.05957907	     -0.26517758	      2.26366705	      1.15544023	      0.33023702	      0.02098492	     -0.02973516	      0.22705747	     -0.00160996	      0.42410833	      0.02911997	     -0.09005303	     -0.55388340	      0.49826098	     -0.01043760	      0.02566868	     -0.61575866	      1.61936532	      0.50877690	      0.07591584	      1.18703198	     -0.57864026	     -0.43374160	     -0.01609138	      0.64650062	      0.00143486	     -0.01146676	     -0.00186431
      5.63286767	      2.35335216	     -0.06423749	     -0.26105745	      2.26201274	      1.15392255	      0.32936825	      0.03210934	     -0.02246567	      0.21648947	     -0.00219078	      0.41731882	      0.03100040	     -0.07861513	     -0.56606928	      0.49187531	     -0.00727711	      0.01780795	     -0.61894771	      1.70544033	      0.38158033	      0.08225826	      1.23508105	     -0.64191561	     -0.47707949	     -0.00610546	      0.61781397	     -0.00210818	      0.00090764	      0.01379392
      5.66620067	      2.36521736	     -0.05329952	     -0.26136637	      2.25931637	      1.15270991	      0.32931803	      0.02395032	     -0.02350274	      0.21206873	      0.00520021	      0.41422479	      0.03037390	     -0.04891753	     -0.57446056	      0.48086625	      0.02006896	      0.03043206	     -0.59784601	      1.77390369	      0.28324737	      0.08791824	      1.27810486	     -0.70114720	     -0.50817772	     -0.01048835	      0.54592298	      0.00057416	      0.01027499	      0.01750583
      5.69953367	      2.36980634	     -0.05708408	     -0.26560152	      2.25788685	      1.15185484	      0.32798995	      0.03050560	     -0.01315777	      0.21398931	      0.01702517	      0.40414705	      0.03227862	     -0.04008846	     -0.54127802	      0.47331883	     -0.00204245	      0.01300091	     -0.59532595	      1.84344979	      0.20443855	      0.09274247	      1.28693243	     -0.74474568	     -0.55002595	     -0.01490790	      0.55768448	      0.00038387	     -0.02152685	      0.00962486
      5.73286667	      2.38565724	     -0.05585669	     -0.27019706	      2.25695107	      1.15132456	      0.32612882	      0.02796547	      0.00159709	      0.21491776	      0.02855341	      0.39503651	      0.03221950	     -0.03177141	     -0.51803463	      0.47085943	      0.01950055	      0.00516821	     -0.60557108	      1.89519235	      0.07511683	      0.09654259	      1.36832753	     -0.78356596	     -0.52665607	     -0.01611738	      0.47215437	      0.00282093	      0.01806087	      0.01261545
      5.76619967	      2.40136053	     -0.05044246	     -0.27657031	      2.25670268	      1.15091680	      0.32378019	      0.01324719	      0.01358540	      0.21768811	      0.04009897	      0.40115153	      0.03435343	     -0.02495285	     -0.54128555	      0.46401914	      0.01264923	     -0.00560536	     -0.60083942	      1.91765120	     -0.04900843	      0.09836083	      1.37664854	     -0.81932264	     -0.53560105	     -0.01401024	      0.51457090	      0.01700958	     -0.00414065	      0.02167232
      5.79953267	      2.44034334	     -0.05619108	     -0.27936242	      2.25723015	      1.15100296	      0.31868378	      0.02167967	      0.00050192	      0.21798297	      0.04948975	      0.38956515	      0.03299291	     -0.04169352	     -0.54049879	      0.45189184	      0.02564832	     -0.02922970	     -0.58889379	      1.92785233	     -0.17288580	      0.09964916	      1.40100344	     -0.83809762	     -0.51751855	     -0.00600023	      0.41521931	      0.00276170	     -0.00732204	      0.02562603
      5.83286567	      2.47590063	     -0.05041540	     -0.28617599	      2.25729886	      1.15141626	      0.31341802	      0.01135304	     -0.02359877	      0.22521865	      0.05683465	      0.38105691	      0.03365625	     -0.05019155	     -0.53039001	      0.44066783	      0.01294082	     -0.04227005	     -0.56818410	      1.90248165	     -0.31147944	      0.09885920	      1.50174689	     -0.86900013	     -0.56405186	      0.01500264	      0.45042865	      0.00064776	      0.01620769	      0.02308313
      5.86619867	      2.49027941	     -0.03913906	     -0.28859015	      2.25646449	      1.15170882	      0.30966951	     -0.01523049	     -0.01731331	      0.22940447	      0.05900772	      0.37815822	      0.03316663	     -0.05086229	     -0.53119393	      0.42791429	      0.02382989	     -0.03760098	     -0.56842806	      1.86623627	     -0.45580002	      0.09785586	      1.51017689	     -0.90052247	     -0.56013981	     -0.01366143	      0.35421371	      0.00042069	     -0.01911050	      0.01812827
      5.89953167	      2.48752868	     -0.03619047	     -0.29011534	      2.25583361	      1.15172311	      0.30688324	     -0.03018903	     -0.00958780	      0.23169475	      0.06028603	      0.37974444	      0.03416054	     -0.05919157	     -0.52846131	      0.41963115	      0.02081976	     -0.03688173	     -0.59071476	      1.83517537	     -0.55932716	      0.09579717	      1.52212187	     -0.92744520	     -0.61715579	      0.00244394	      0.38592060	     -0.00569454	      0.01723893	      0.01620621
      5.93286467	      2.48299335	     -0.04534537	     -0.28704638	      2.25536469	      1.15191662	      0.30431755	     -0.02487115	      0.01240871	      0.23073593	      0.05395829	      0.37470967	      0.03460239	     -0.08025946	     -0.50941519	      0.40264331	      0.02021122	     -0.04250896	     -0.59207906	      1.81747408	     -0.68267636	      0.09480527	      1.65231280	     -0.93575184	     -0.61734555	      0.00895156	      0.29962895	     -0.02278598	     -0.00485409	      0.02204467
      5.96619767	      2.47984836	     -0.04605490	     -0.28994194	      2.25512854	      1.15219600	      0.30447481	     -0.02687999	      0.01251646	      0.23295021	      0.05143409	      0.38815090	      0.03407317	     -0.08773945	     -0.51311779	      0.39016797	      0.02518124	     -0.02852163	     -0.56082680	      1.78018850	     -0.73562270	      0.09247827	      1.66861813	     -0.94827453	     -0.66484942	      0.01108206	      0.34000068	      0.00890220	     -0.00654157	      0.02092082
      5.99953067	      2.48662338	     -0.04414498	     -0.29423364	      2.25575904	      1.15262944	      0.30658459	     -0.02565116	      0.01985083	      0.23202491	      0.04868596	      0.40632384	      0.03488062	     -0.08890759	     -0.51475029	      0.39310693	      0.02309380	     -0.00684739	     -0.54606741	      1.74269890	     -0.80474884	      0.09059641	      1.67946344	     -0.96122686	     -0.62940027	      0.00572370	      0.25547695	      0.01283156	      0.00064977	      0.02027003
      6.03286367	      2.51072152	     -0.04093319	     -0.30087425	      2.25740303	      1.15315328	      0.30922344	     -0.01692249	      0.01522869	      0.22942627	      0.04639665	      0.41985641	      0.03435822	     -0.08772331	     -0.49042784	      0.41355138	      0.01930857	      0.01702972	     -0.55904545	      1.69293027	     -0.89443040	      0.08851491	      1.78318567	     -0.97710827	     -0.61932589	      0.01203579	      0.33865012	     -0.00984437	      0.00258578	      0.02103570
      6.06619667	      2.53352169	     -0.03465990	     -0.30455893	      2.25848214	      1.15369366	      0.31224145	     -0.01212178	      0.00784821	      0.22621320	      0.04193209	      0.43110857	      0.03334288	     -0.07962812	     -0.47268267	      0.42456022	      0.02135427	      0.04635098	     -0.54682611	      1.62789343	     -0.94938765	      0.08563898	      1.80049367	     -0.99414705	     -0.56630183	     -0.00307300	      0.26396448	     -0.01457175	      0.00055697	      0.01524787
      6.09952967	      2.54044405	     -0.03637717	     -0.31026374	      2.25921616	      1.15391494	      0.31513854	     -0.00070625	     -0.00287715	      0.22769197	      0.03898020	      0.45111274	      0.03349416	     -0.07714458	     -0.48144779	      0.42870426	      0.01839436	      0.06474209	     -0.51375725	      1.58433227	     -0.95108374	      0.08372173	      1.78265606	     -1.00847732	     -0.59640491	     -0.00718050	      0.32553962	      0.00767317	      0.00981033	      0.00784362
      6.13286267	      2.53501184	     -0.05160607	     -0.31030747	      2.25947063	      1.15377536	      0.31665970	      0.02471132	      0.01659324	      0.22792037	      0.02946060	      0.45897468	      0.03349668	     -0.08882342	     -0.48105133	      0.43055285	      0.02162196	      0.06454949	     -0.50582278	      1.58498666	     -0.99768720	      0.08435592	      1.87183751	     -1.01044430	     -0.57753659	     -0.00499371	      0.25027117	      0.00389267	     -0.01460900	      0.01148071
      6.16619567	      2.52591450	     -0.05241030	     -0.31032148	      2.25864946	      1.15343295	      0.31814991	      0.02651946	      0.02387221	      0.22983629	      0.01935789	      0.46007394	      0.03330003	     -0.08319906	     -0.47151074	      0.43620944	      0.02371623	      0.07526555	     -0.51764968	      1.57064892	     -1.02807877	      0.08488699	      1.88334848	     -1.02067779	     -0.62514625	     -0.00849239	      0.31998463	      0.01623858	      0.00838656	      0.02176168
      6.19952867	      2.52624136	     -0.03563819	     -0.30867309	      2.25682452	      1.15327299	      0.31926750	      0.00598556	      0.02103655	      0.23426106	      0.00727761	      0.45280133	      0.03279573	     -0.05780244	     -0.46025154	      0.43606026	      0.02253189	      0.09751489	     -0.51918029	      1.53774486	     -1.05692464	      0.08419053	      1.81246713	     -1.03571800	     -0.61923294	     -0.01541985	      0.22926568	      0.01334535	      0.00496545	      0.02243912
      6.23286167	      2.53413416	     -0.03115750	     -0.31031409	      2.25618543	      1.15335507	      0.31853533	      0.00522568	      0.00713815	      0.24289823	     -0.00051625	      0.44674521	      0.03153802	     -0.04928523	     -0.45677055	      0.43752235	      0.02276719	      0.09531555	     -0.51521994	      1.52453234	     -1.07955430	      0.08509227	      1.84263711	     -1.03028160	     -0.66708545	     -0.01365542	      0.30836839	     -0.01535480	     -0.00850836	      0.00922021
      6.26619467	      2.53461760	     -0.04084750	     -0.31068741	      2.25694610	      1.15369151	      0.31620523	      0.01246722	      0.01378364	      0.25035366	     -0.00770951	      0.44402035	      0.03159821	     -0.05989106	     -0.47142997	      0.43576547	      0.02648685	      0.06797004	     -0.50430345	      1.52209748	     -1.09418417	      0.08675351	      1.85519516	     -1.01815087	     -0.63991546	     -0.00261459	      0.22861384	     -0.01415501	     -0.00446217	      0.00083477
      6.29952767	      2.53547435	     -0.04826570	     -0.31502449	      2.25869026	      1.15414928	      0.31376399	      0.00903785	      0.01423104	      0.25871068	     -0.01122992	      0.44462048	      0.03177751	     -0.06933869	     -0.48162409	      0.44173238	      0.02866364	      0.03693469	     -0.49895006	      1.51574107	     -1.06316461	      0.08804928	      1.75424349	     -1.01485728	     -0.64974247	      0.00814552	      0.30632111	      0.02999602	      0.01210381	      0.01103113
      6.33286067	      2.54536567	     -0.04132846	     -0.31948447	      2.26010577	      1.15465465	      0.31234071	     -0.00407217	      0.01596331	      0.26652188	     -0.01335048	      0.43774076	      0.03129108	     -0.06142526	     -0.46762632	      0.45292878	      0.02984303	      0.02108507	     -0.50043299	      1.52860813	     -1.06074525	      0.09060215	      1.73933207	     -1.01428845	     -0.58402082	      0.00622278	      0.24382318	     -0.00360472	     -0.01197845	      0.02343123
      6.36619367	      2.56030925	     -0.01683479	     -0.32848973	      2.26122095	      1.15513956	      0.31205502	     -0.03603882	     -0.01276037	      0.27779921	     -0.01101494	      0.43659309	      0.03028903	     -0.03324206	     -0.45545297	      0.47085407	      0.03088868	      0.02557928	     -0.49855297	      1.53511850	     -1.02429225	      0.09270060	      1.73555641	     -1.02661630	     -0.58866969	     -0.00087141	      0.32639055	     -0.01998026	      0.00819055	      0.02479488
      6.39952667	      2.57391572	     -0.02492845	     -0.33431999	      2.26338654	      1.15549316	      0.30958913	     -0.02956248	     -0.02001200	      0.28943949	     -0.01539399	      0.43217957	      0.02851615	     -0.04436626	     -0.44566295	      0.48629295	      0.03161264	     -0.00719410	     -0.50567478	      1.55973928	     -0.98170215	      0.09545902	      1.61569765	     -1.02220091	     -0.53835212	     -0.01099236	      0.23962563	     -0.01393404	     -0.00056797	      0.02160301
      6.43285967	      2.56641391	     -0.03778371	     -0.33669174	      2.26469788	      1.15555527	      0.30752414	     -0.02587463	     -0.00241667	      0.29766231	     -0.02166346	      0.43687102	      0.02946643	     -0.05788963	     -0.46942398	      0.48591217	      0.03469497	     -0.03951507	     -0.48811408	      1.57344837	     -0.97707531	      0.09773825	      1.56823174	     -1.02289579	     -0.54565296	      0.01550194	      0.32960386	      0.00785488	     -0.01134545	      0.02158176
      6.46619267	      2.55971718	     -0.03387782	     -0.33789490	      2.26408820	      1.15561737	      0.30751260	     -0.03655148	      0.01142041	      0.30892798	     -0.03455429	      0.43642913	      0.03023783	     -0.04777603	     -0.47801156	      0.48482602	      0.03699506	     -0.04212175	     -0.47590478	      1.58262400	     -0.99731206	      0.09853533	      1.55611725	     -1.02087611	     -0.50907112	     -0.01282180	      0.23976386	      0.01120150	      0.01126208	      0.02020791
      6.49952567	      2.56999204	     -0.03369936	     -0.34373051	      2.26309812	      1.15547626	      0.30854796	     -0.02546884	     -0.00430089	      0.32057180	     -0.04062462	      0.42651814	      0.02695073	     -0.03984939	     -0.43996926	      0.50448670	      0.03685505	     -0.03854300	     -0.50811837	      1.61305475	     -0.96260403	      0.10060502	      1.41101618	     -1.01368696	     -0.55375803	      0.01473374	      0.30215078	     -0.00590666	      0.00465539	      0.01467014
      6.53285867	      2.55869132	     -0.02306756	     -0.34569238	      2.26052413	      1.15532611	      0.31185262	     -0.03552236	      0.01346183	      0.33149000	     -0.05132427	      0.42739184	      0.02562650	     -0.01468659	     -0.43538388	      0.50583225	      0.03827801	     -0.01218697	     -0.50530347	      1.63823946	     -0.97184394	      0.10100716	      1.36893600	     -1.01247629	     -0.52524177	     -0.00934996	      0.21694902	     -0.02272355	     -0.01668059	      0.01243206
      6.56619167	      2.54222562	     -0.03429198	     -0.34059364	      2.25871983	      1.15477363	      0.31409015	     -0.01894669	      0.03526114	      0.32723230	     -0.05420509	      0.42815296	      0.02724315	     -0.01626846	     -0.44891331	      0.49505145	      0.04094441	     -0.00684732	     -0.49079777	      1.67063407	     -0.95634578	      0.10074045	      1.35509786	     -1.00528267	     -0.54205135	      0.00178282	      0.28473123	     -0.00490392	      0.02280243	      0.01653829
      6.59952467	      2.56161941	     -0.04535682	     -0.33435563	      2.25774754	      1.15428217	      0.31550085	      0.01120751	      0.02885922	      0.32349522	     -0.06370481	      0.41554639	      0.02251444	     -0.02517493	     -0.43946611	      0.49492382	      0.04109063	     -0.00034681	     -0.49613634	      1.71040836	     -0.90625370	      0.09931552	      1.23201227	     -0.99291999	     -0.48701246	      0.00452222	      0.21113047	      0.01860202	     -0.02567664	      0.02119424
      6.63285767	      2.56872006	     -0.04715923	     -0.32817063	      2.25667550	      1.15380073	      0.31855844	      0.02697813	      0.03674184	      0.31357286	     -0.06243993	      0.41069247	      0.01796246	     -0.02274675	     -0.43804126	      0.49335259	      0.04302872	      0.02090984	     -0.49570212	      1.75386756	     -0.89010457	      0.09652822	      1.23869279	     -0.98131641	     -0.44619806	     -0.01139874	      0.28267797	      0.00865849	      0.01839624	      0.01670469
      6.66619067	      2.58599702	     -0.03608836	     -0.32318540	      2.25555833	      1.15341803	      0.32242802	      0.02942688	      0.03725569	      0.30584366	     -0.06093175	      0.40440473	      0.01730987	     -0.00777336	     -0.42946896	      0.49392486	      0.04347499	      0.05685196	     -0.49007518	      1.80486036	     -0.86746782	      0.09231186	      1.21508401	     -0.96631110	     -0.35890223	     -0.01641166	      0.26578614	     -0.00985360	     -0.00052648	      0.00866362
      6.69952367	      2.58581517	     -0.03368330	     -0.31575900	      2.25485427	      1.15292113	      0.32570035	      0.03544822	      0.04177095	      0.29051305	     -0.05280944	      0.40013658	     -0.02601294	     -0.01078740	     -0.41760127	      0.48979510	      0.04674410	      0.07957562	     -0.48510288	      1.86426582	     -0.79677163	      0.08642836	      1.12430894	     -0.93296640	     -0.31513078	     -0.01689322	      0.30731238	     -0.00914061	     -0.00996681	      0.00919696
      6.73285667	      2.58155267	     -0.03210675	     -0.30772589	      2.25446553	      1.15255377	      0.32798240	      0.03974050	      0.04768295	      0.27794170	     -0.05192575	      0.39310816	      0.01320472	     -0.01087067	     -0.40701960	      0.48403669	      0.04771056	      0.09379679	     -0.48207560	      1.93797743	     -0.76523108	      0.07899129	      1.20562853	     -0.87885957	     -0.27199786	     -0.01605174	      0.32017217	      0.00125773	      0.01026746	      0.02320505
      6.76618967	      2.57274496	     -0.02981764	     -0.29989022	      2.25418190	      1.15194264	      0.32937451	      0.04038251	      0.04681573	      0.26650663	     -0.04937796	      0.39137948	     -0.03754949	     -0.02596822	     -0.40422660	      0.47763744	      0.05124443	      0.10141043	     -0.48020625	      2.03851482	     -0.69192899	      0.07163442	      1.16677286	     -0.80678560	     -0.25623708	     -0.01528384	      0.35128393	      0.01654775	      0.00674899	      0.02758196
      6.79952267	      2.56847391	     -0.02517568	     -0.28892001	      2.25359231	      1.15128092	      0.32975844	      0.03732908	      0.05757949	      0.25532661	     -0.05118598	      0.37768320	     -0.02727392	     -0.03632972	     -0.39279906	      0.46483287	      0.05370293	      0.10400457	     -0.47294237	      2.16928005	     -0.65861442	      0.06508294	      1.15017618	     -0.71605325	     -0.22072215	     -0.01614438	      0.39783823	      0.00500062	     -0.01840378	      0.02235086
      6.83285567	      2.57516436	     -0.01966132	     -0.27823490	      2.25369827	      1.15066753	      0.32869511	      0.03647697	      0.05452634	      0.24542206	     -0.05231461	      0.36219587	     -0.03409601	     -0.05379222	     -0.38208005	      0.45272035	      0.05438985	      0.09920609	     -0.46664975	      2.32608582	     -0.64496828	      0.05768735	      1.24376364	     -0.61477325	     -0.18683905	     -0.00243656	      0.44683819	     -0.01595389	      0.01880098	      0.00909885
      6.86618867	      2.57680885	     -0.01893112	     -0.26947468	      2.25477836	      1.14976334	      0.32725530	      0.03588876	      0.05462064	      0.23531860	     -0.04820572	      0.35491086	     -0.03971835	     -0.07957169	     -0.38608279	      0.44467250	      0.05692916	      0.08504465	     -0.46254541	      2.49128856	     -0.57472208	      0.04905854	      1.19989029	     -0.50352690	     -0.16809221	     -0.01305493	      0.54945372	     -0.00754592	     -0.00557977	     -0.00137973
      6.89952167	      2.57458025	     -0.01681760	     -0.25730351	      2.25614216	      1.14903207	      0.32525017	      0.03016546	      0.05730007	      0.21927345	     -0.04339865	      0.34140208	     -0.04276373	     -0.10622754	     -0.38004192	      0.43109306	      0.05992110	      0.07060237	     -0.44853281	      2.65370750	     -0.51333739	      0.03790124	      1.27565937	     -0.39746260	     -0.12743223	      0.00401644	      0.60047651	      0.01322828	     -0.00585306	      0.00974858
      6.93285467	      2.56506807	     -0.02049478	     -0.25137003	      2.25829396	      1.14834938	      0.32381921	      0.03529471	      0.06279600	      0.20945392	     -0.03638674	      0.33576578	     -0.04525029	     -0.13926150	     -0.36766123	      0.42785679	      0.06322369	      0.05388124	     -0.43948810	      2.84965529	     -0.42143844	      0.01217053	      1.37342476	     -0.28474661	     -0.11741072	      0.01502243	      0.75028189	      0.00487014	      0.01642140	      0.02400863
      6.96618767	      2.56283082	     -0.00788023	     -0.24454023	      2.25993449	      1.14763282	      0.32456446	      0.02656585	      0.05989408	      0.19754021	     -0.02815811	      0.33314133	     -0.05052743	     -0.15311082	     -0.36428975	      0.42888215	      0.06469335	      0.06512327	     -0.42741852	      3.06769439	     -0.29741530	     -0.03338177	      1.37557104	     -0.17262411	     -0.07980374	      0.01234467	      0.83195665	     -0.01412608	     -0.01781051	      0.02891301
      6.99952067	      2.55528149	      0.00447839	     -0.23984689	      2.26185653	      1.14744355	      0.32617320	      0.01571979	      0.06364638	      0.18490343	     -0.02291240	      0.33659221	     -0.05354770	     -0.16723107	     -0.36244131	      0.43496463	      0.06878715	      0.08590492	     -0.41226696	      3.28640299	     -0.21570177	     -0.05231860	      1.48958670	     -0.06300675	     -0.06618346	      0.01413292	      1.00651981	     -0.01347780	      0.00757655	      0.03616879
      7.03285367	      2.55886322	     -0.00265714	     -0.23853346	      2.26503992	      1.14771648	      0.32748798	      0.03635318	      0.06521686	      0.17577397	     -0.02102893	      0.34623903	     -0.05818736	     -0.20570386	     -0.34513022	      0.45180116	      0.07157905	      0.09604385	     -0.40816609	      3.53250977	     -0.14533950	     -0.06249480	      1.57973171	      0.05535424	     -0.05212157	      0.01961531	      1.13732094	     -0.00893103	      0.00700385	      0.02977204
      7.06618667	      2.55430861	      0.00722754	     -0.24376697	      2.26796033	      1.14829724	      0.33121751	      0.03229314	      0.06543860	      0.17002027	     -0.01573252	      0.37651187	     -0.06237830	     -0.22799319	     -0.35594051	      0.47211305	      0.07509058	      0.13752971	     -0.37350991	      3.78206384	     -0.07508752	     -0.07374262	      1.59807892	      0.15192558	     -0.07260841	      0.02034082	      1.29225455	      0.01504344	     -0.01521823	      0.01567837
      7.09951967	      2.54936363	      0.01455090	     -0.25010131	      2.27093384	      1.14916439	      0.33520097	      0.03199257	      0.06617381	      0.16458853	     -0.01785228	      0.40867250	     -0.06686561	     -0.25827526	     -0.34717557	      0.49890141	      0.07878193	      0.18760150	     -0.34823309	      4.03331381	     -0.03328701	     -0.08772030	      1.69444261	      0.22871658	     -0.11933415	      0.01920960	      1.45995628	      0.01406533	      0.00870059	      0.02075626
      7.13285267	      2.55383417	      0.01424326	     -0.25553629	      2.27469453	      1.14987277	      0.33862666	      0.04289617	      0.06650076	      0.16081092	     -0.02805565	      0.44473295	     -0.07253080	     -0.30511720	     -0.31915922	      0.53561012	      0.08156900	      0.23990338	     -0.35454431	      4.28276235	      0.02731453	     -0.10312179	      1.78658305	      0.28426441	     -0.17465433	      0.01859397	      1.59181127	     -0.00897794	      0.00376514	      0.03094889
      7.16618567	      2.55578137	      0.02611624	     -0.26027146	      2.27892770	      1.14989881	      0.34242468	      0.02900346	      0.06485232	      0.15673124	     -0.03991395	      0.50067261	     -0.07778821	     -0.35062733	     -0.32741597	      0.56876953	      0.08601821	      0.31119548	     -0.33640223	      4.51524230	      0.12828377	     -0.11715611	      1.80221549	      0.30895294	     -0.24994565	      0.01610392	      1.76048334	      0.00126324	     -0.01290163	      0.02880531
      7.19951867	      2.57041800	      0.01570376	     -0.26295850	      2.28461654	      1.14920796	      0.34428871	      0.04390777	      0.06375026	      0.15176403	     -0.05853613	      0.56955802	     -0.08469612	     -0.42909718	     -0.31815973	      0.59352226	      0.08922508	      0.36403118	     -0.31362983	      4.74134050	      0.22744933	     -0.12732366	      1.87088887	      0.32506842	     -0.31989759	      0.01595300	      1.90494098	      0.01167963	      0.00283770	      0.02618326
      7.23285167	      2.58992766	      0.01835746	     -0.27027094	      2.29095242	      1.14796326	      0.34643316	      0.03748688	      0.06052994	      0.15000190	     -0.07665931	      0.65727456	     -0.09074591	     -0.49998217	     -0.29954767	      0.62461508	      0.09277940	      0.43319238	     -0.29326871	      4.97445914	      0.29991818	     -0.13662494	      1.95220567	      0.31874408	     -0.37714211	      0.01300403	      1.97210852	      0.02070359	      0.00731206	      0.02307084
      7.26618467	      2.60317202	      0.02285771	     -0.28256780	      2.29776399	      1.14588154	      0.34837703	      0.02732004	      0.05775947	      0.14888717	     -0.08465716	      0.76243682	     -0.09574143	     -0.57346541	     -0.27415448	      0.66617286	      0.09480260	      0.50354094	     -0.29195115	      5.19978887	      0.32603420	     -0.14301985	      1.90020766	      0.29478431	     -0.43863039	      0.00924077	      2.00324506	     -0.00271243	     -0.00448544	      0.00936829
      7.29951767	      2.62247403	      0.01700643	     -0.29506687	      2.30382326	      1.14293796	      0.34817116	      0.03023027	      0.05425952	      0.15069603	     -0.09481017	      0.87876928	     -0.09897519	     -0.65519843	     -0.23351475	      0.69480505	      0.09634853	      0.56105781	     -0.28921926	      5.40342307	      0.28457024	     -0.14523335	      1.92620771	      0.25230785	     -0.50426547	      0.01872828	      2.02257992	     -0.01984326	     -0.00505461	      0.00891687
      7.33285067	      2.63431155	      0.01562291	     -0.29773158	      2.30742746	      1.13907429	      0.34624315	      0.01856814	      0.05171624	      0.15009713	     -0.11510455	      0.99096148	     -0.09925788	     -0.73328754	     -0.21245565	      0.69611243	      0.09973508	      0.61471708	     -0.26061128	      5.58226607	      0.22630546	     -0.14535635	      1.92218809	      0.18628658	     -0.57042451	      0.01298626	      2.06976702	      0.00885266	      0.01092394	      0.01939285
      7.36618367	      2.64761857	      0.01324548	     -0.29238880	      2.30907707	      1.13495567	      0.34297371	      0.01025777	      0.04698710	      0.15046489	     -0.14054263	      1.09470525	     -0.09972550	     -0.80415504	     -0.18993134	      0.68914157	      0.10202421	      0.66067694	     -0.26902154	      5.74830773	      0.20014329	     -0.14124640	      1.82588591	      0.08321172	     -0.62724459	      0.01946770	      2.07354966	      0.02001794	     -0.00120862	      0.01407023
      7.39951667	      2.65793102	      0.01376159	     -0.28741097	      2.30920374	      1.13086384	      0.33945804	     -0.00065816	      0.04395631	      0.15955559	     -0.16943118	      1.18011415	     -0.09992120	     -0.86185996	     -0.15618231	      0.68617243	      0.10390894	      0.69954540	     -0.30291314	      5.91355851	      0.18902653	     -0.13367981	      1.79631847	     -0.04215807	     -0.68390587	      0.00631704	      2.10975436	     -0.00396901	     -0.00828981	     -0.00005791
      7.43284967	      2.65403163	      0.02791026	     -0.27973315	      2.30747266	      1.12759318	      0.33633275	     -0.03570822	      0.03799667	      0.16819875	     -0.19615267	      1.22753079	     -0.10175324	     -0.90623498	     -0.13576674	      0.66752637	      0.10505186	      0.73222550	     -0.28995256	      6.06837328	      0.19094573	     -0.12341301	      1.75406826	     -0.18238894	     -0.74226525	     -0.00846790	      2.10106662	     -0.01372182	      0.01643727	     -0.00549263
      7.46618267	      2.65068039	      0.01876153	     -0.28212509	      2.30703260	      1.12575250	      0.33246461	     -0.03862495	      0.03404819	      0.17960382	     -0.19833592	      1.27220664	     -0.10074851	     -0.95108530	     -0.11768440	      0.65737262	      0.10663521	      0.72553432	     -0.29344486	      6.21419528	      0.18148323	     -0.11004084	      1.63539438	     -0.30617970	     -0.80143908	     -0.01173151	      2.11479827	     -0.01896282	     -0.00689108	     -0.00927549
      7.49951567	      2.66000172	      0.00085952	     -0.29915989	      2.30820612	      1.12586319	      0.32816141	     -0.02525488	      0.02404872	      0.19955658	     -0.18101129	      1.31794274	     -0.10388332	     -0.97823375	     -0.10653553	      0.65877478	      0.10433083	      0.69270403	     -0.31591708	      6.32261132	      0.12663843	     -0.09449954	      1.53213996	     -0.44854900	     -0.83457375	      0.02420842	      2.10892850	     -0.00467800	     -0.00831624	      0.00134587
      7.53284867	      2.66682647	      0.00690826	     -0.31483062	      2.30802790	      1.12777040	      0.32407280	     -0.04526852	      0.01066893	      0.22201244	     -0.16818376	      1.29698629	     -0.10770383	     -0.97753760	     -0.11391165	      0.64881161	      0.10431256	      0.66314479	     -0.28870886	      6.37588057	      0.04917159	     -0.07821640	      1.43462242	     -0.58878876	     -0.82732877	     -0.00788688	      2.09600430	      0.02233800	      0.01610498	      0.02597687
      7.56618167	      2.69937904	     -0.00163411	     -0.32675394	      2.30772569	      1.13094821	      0.31816803	     -0.02820671	     -0.02087228	      0.24229645	     -0.15220358	      1.26546317	     -0.11863123	     -0.95986215	     -0.10798270	      0.62847576	      0.10072884	      0.60862568	     -0.29658656	      6.42638942	     -0.02442958	     -0.06562907	      1.29567352	     -0.72684675	     -0.79548342	     -0.00780619	      2.08873034	     -0.00796523	     -0.00846133	      0.02720779
      7.59951467	      2.70499328	     -0.00543253	     -0.33427573	      2.30625085	      1.13409840	      0.31239596	     -0.03104766	     -0.03207196	      0.25817689	     -0.13068890	      1.21597584	     -0.12831480	     -0.94897789	     -0.16055057	      0.61835558	      0.09677458	      0.54640138	     -0.30712606	      6.46980831	     -0.09377955	     -0.05385641	      1.15775528	     -0.89223601	     -0.78037090	      0.01802527	      2.06738229	     -0.01656416	     -0.00753458	      0.00953594
      7.63284767	      2.69358639	     -0.01797547	     -0.33375872	      2.30353812	      1.13708310	      0.30598745	     -0.03197539	     -0.03496754	      0.27409404	     -0.12878764	      1.13132674	     -0.13594971	     -0.94246910	     -0.18546611	      0.59943383	      0.09493766	      0.46803562	     -0.30801730	      6.52292380	     -0.14395008	     -0.03908179	      1.06293549	     -1.01484378	     -0.79900791	     -0.01936734	      2.04562312	      0.00756655	      0.01850453	      0.01670023
      7.66618067	      2.69644632	     -0.03749980	     -0.33218942	      2.30153450	      1.13987070	      0.29898236	     -0.01991576	     -0.03522234	      0.28846884	     -0.13299913	      1.05626666	     -0.14424449	     -0.92706025	     -0.17187743	      0.57822003	      0.09200262	      0.38116043	     -0.32025007	      6.57864017	     -0.18805133	      0.00286310	      0.93767791	     -1.15004826	     -0.80482738	      0.01601084	      2.01717270	      0.01865937	     -0.02116163	      0.03449266
      7.69951367	      2.71348446	     -0.04318462	     -0.33630020	      2.30139588	      1.14210525	      0.29341833	     -0.02186289	     -0.03840085	      0.29812024	     -0.12728037	      1.02925224	     -0.14785150	     -0.89554963	     -0.19607467	      0.56492568	      0.08743951	      0.31100832	     -0.32340964	      6.61997560	     -0.25146083	      0.04267265	      0.81782559	     -1.25340413	     -0.78587477	     -0.01989910	      1.99255273	      0.00384886	      0.00555986	      0.03511910
      7.73284667	      2.74894524	     -0.03814575	     -0.34679578	      2.30258375	      1.14393720	      0.28815140	     -0.03673226	     -0.03849088	      0.31544046	     -0.12897349	      1.02177267	     -0.14396835	     -0.84778346	     -0.19335567	      0.55590289	      0.08377908	      0.25647666	     -0.31176683	      6.63702454	     -0.33806817	      0.05612809	      0.71873557	     -1.36288037	     -0.72579608	     -0.02240035	      1.97029278	     -0.00974050	      0.00662450	      0.02263800
      7.76617967	      2.78917900	     -0.04995552	     -0.33896940	      2.30331912	      1.14493906	      0.28136147	     -0.02935216	     -0.03575204	      0.30583957	     -0.13578475	      1.00489592	     -0.14289048	     -0.81569509	     -0.12201981	      0.52499761	      0.08001386	      0.19035508	     -0.30646236	      6.63313542	     -0.39273292	      0.06696694	      0.59942933	     -1.43219976	     -0.68769762	     -0.00529237	      1.95474626	     -0.01564332	     -0.01191681	      0.02437713
      7.79951267	      2.81405220	     -0.05732997	     -0.31888564	      2.30367052	      1.14474175	      0.27537545	     -0.03371559	     -0.03319877	      0.28075939	     -0.15198799	      1.01006694	     -0.13986328	     -0.79497490	     -0.11486236	      0.48579142	      0.07736336	      0.13817817	     -0.31826373	      6.60061634	     -0.42352630	      0.07868006	      0.55134678	     -1.48765045	     -0.69947889	     -0.00526237	      1.91878053	      0.00597324	      0.01061846	      0.03900742
      7.83284567	      2.83650193	     -0.06323643	     -0.30326081	      2.30329677	      1.14439536	      0.27037447	     -0.03629133	     -0.02419778	      0.27779640	     -0.18934205	      1.03223549	     -0.13402001	     -0.77581548	     -0.12453918	      0.44950583	      0.07531657	      0.09918271	     -0.33993611	      6.55870959	     -0.43053747	      0.09261099	      0.47400506	     -1.53461312	     -0.69929605	     -0.00599628	      1.82143721	      0.01279018	     -0.00011257	      0.02879444
      7.86617867	      2.86991857	     -0.06636272	     -0.28542219	      2.30147437	      1.14356633	      0.26666381	     -0.03059738	     -0.01824772	      0.26207600	     -0.20072942	      1.04012040	     -0.12988817	     -0.74645252	     -0.09022381	      0.40146951	      0.07172469	      0.07575286	     -0.34690788	      6.52431253	     -0.46498748	      0.10553302	      0.42657573	     -1.58380635	     -0.67222843	      0.02251189	      1.71537499	     -0.00989964	     -0.01261059	     -0.01685790
      7.89951167	      2.89373008	     -0.06006244	     -0.27564461	      2.29882542	      1.14250247	      0.26594996	     -0.03516573	     -0.00929426	      0.25666905	     -0.21050020	      1.05898881	     -0.12705982	     -0.71303384	     -0.09003382	      0.35471384	      0.06971010	      0.07616361	     -0.33987283	      6.50583580	     -0.49995692	      0.11676670	      0.37492442	     -1.60779059	     -0.65537090	     -0.01384528	      1.70065729	     -0.01900966	      0.01669619	     -0.01245389
      7.93284467	      2.89959541	     -0.06125504	     -0.27391909	      2.29548341	      1.14115658	      0.26677846	     -0.03199768	      0.02585954	      0.25844325	     -0.20202342	      1.08039112	     -0.12485453	     -0.69458564	     -0.09702648	      0.31690619	      0.06801857	      0.08008541	     -0.35398190	      6.50754326	     -0.55610591	      0.12601848	      0.33514322	     -1.64038339	     -0.60833356	     -0.00600606	      1.64583914	     -0.01067165	     -0.00799227	      0.00968871
      7.96617767	      2.90897975	     -0.06098993	     -0.26927517	      2.29015298	      1.14010104	      0.26779488	     -0.02325982	      0.02489569	      0.26242786	     -0.19279526	      1.07971051	     -0.12235442	     -0.67530325	     -0.09353535	      0.27280667	      0.06554606	      0.09079030	     -0.37660171	      6.53911184	     -0.57707449	      0.13379379	      0.29615934	     -1.65184368	     -0.60096961	     -0.00510511	      1.56242438	      0.00433569	      0.01083701	      0.02720528
      7.99951067	      2.90032048	     -0.05788888	     -0.25499680	      2.28214966	      1.13933191	      0.26890145	     -0.02234136	      0.03204099	      0.26705727	     -0.18938851	      1.04646970	     -0.12136541	     -0.66742923	     -0.08801332	      0.20689220	      0.06411350	      0.10911516	     -0.37595434	      6.55678526	     -0.58562935	      0.13951037	      0.31487952	     -1.64615960	     -0.60411167	     -0.01682780	      1.54752755	      0.01525248	     -0.00035262	      0.02413919
      8.03284367	      2.90322620	     -0.05420881	     -0.24601930	      2.27459920	      1.13936962	      0.26894026	     -0.01830432	      0.02780910	      0.27982713	     -0.18231760	      1.01274437	     -0.12269441	     -0.65668101	     -0.08523804	      0.15928670	      0.06207513	      0.12301391	     -0.40616013	      6.54480787	     -0.56650501	      0.14312989	      0.27635750	     -1.63469430	     -0.58211756	     -0.00586498	      1.52900027	      0.00228195	     -0.01175214	     -0.00097709
      8.06617667	      2.90771670	     -0.05814984	     -0.24179703	      2.26853459	      1.13997053	      0.26769011	     -0.00603387	      0.03179233	      0.28823581	     -0.16275301	      0.98185902	     -0.12428240	     -0.65437826	     -0.08293991	      0.12662332	      0.06098021	      0.12222119	     -0.44320224	      6.49555250	     -0.56932187	      0.14472045	      0.31014369	     -1.60153268	     -0.53235685	     -0.01686206	      1.48774674	     -0.01785936	      0.01192062	     -0.00578482
      8.09950967	      2.91021686	     -0.06684165	     -0.25058273	      2.26455140	      1.14139819	      0.26560497	      0.00648166	      0.02684689	      0.30237563	     -0.13120570	      0.96272779	     -0.12573138	     -0.65896005	     -0.08222546	      0.10782064	      0.05947020	      0.10928811	     -0.43899615	      6.44343365	     -0.54486519	      0.14516279	      0.27073297	     -1.58732454	     -0.52492070	      0.01035959	      1.51149723	     -0.00210939	      0.00535076	      0.01599194
      8.13284267	      2.90520143	     -0.08345832	     -0.28090772	      2.26292980	      1.14397837	      0.26398286	      0.02857783	      0.02884111	      0.34615175	     -0.10727163	      0.96333162	     -0.12586824	     -0.67133663	     -0.08149976	      0.12047813	      0.05845181	      0.08688965	     -0.41651872	      6.40657920	     -0.54650589	      0.14435226	      0.31577319	     -1.55419125	     -0.52832834	      0.00536536	      1.49770881	      0.01281404	     -0.01346737	      0.04266998
      8.16617567	      2.88616408	     -0.08678653	     -0.29577982	      2.26144531	      1.14611499	      0.26395170	      0.03152492	      0.03128721	      0.36534533	     -0.08118080	      0.93534541	     -0.12778179	     -0.67681361	     -0.08141914	      0.13290786	      0.05753684	      0.08296025	     -0.40813189	      6.39856363	     -0.51350082	      0.14322656	      0.27721722	     -1.52293115	     -0.54307068	     -0.01835298	      1.46335915	      0.01833582	      0.01359276	      0.04639229
      8.19950867	      2.87280701	     -0.07666517	     -0.28913691	      2.25923416	      1.14702010	      0.26480604	      0.01884618	      0.03023478	      0.36469173	     -0.08044711	      0.88093757	     -0.13145132	     -0.66750190	     -0.08220909	      0.14157316	      0.05635989	      0.09174611	     -0.43597105	      6.40883282	     -0.49733417	      0.14111671	      0.33736816	     -1.50552900	     -0.55051814	     -0.01030385	      1.50062622	      0.00371861	     -0.00137824	      0.04208360
      8.23284167	      2.87015420	     -0.07714592	     -0.27248390	      2.25758767	      1.14765422	      0.26488951	      0.02367431	      0.02886873	      0.35359301	     -0.09527390	      0.83178048	     -0.13631936	     -0.66468030	     -0.08403650	      0.14616169	      0.05534206	      0.08322021	     -0.46058652	      6.45288728	     -0.46413458	      0.13907669	      0.30417637	     -1.46910346	     -0.53713108	     -0.01072886	      1.51778545	     -0.02220846	     -0.01516424	      0.02967322
      8.26617467	      2.87654456	     -0.08148756	     -0.27430667	      2.25939533	      1.14851513	      0.26488736	      0.02894083	      0.02757596	      0.35216558	     -0.09929491	      0.82153307	     -0.13855054	     -0.66412831	     -0.08442930	      0.17223391	      0.05433630	      0.06443154	     -0.44687662	      6.49976807	     -0.49034499	      0.13664047	      0.33868890	     -1.44771662	     -0.51847294	      0.00577165	      1.50529966	     -0.00371053	      0.01123097	      0.01078257
      8.29950767	      2.88410440	     -0.08361095	     -0.28624703	      2.26456734	      1.14930441	      0.26516080	      0.02696844	      0.02470191	      0.34810285	     -0.09844545	      0.84004779	     -0.13864193	     -0.66480951	     -0.08352262	      0.21394740	      0.05336457	      0.04651176	     -0.40894822	      6.53494261	     -0.51362705	      0.13410665	      0.29789634	     -1.42441640	     -0.53474265	      0.00225116	      1.54260326	      0.02804323	      0.00124563	      0.02073276
      8.33284067	      2.88859664	     -0.08603558	     -0.29199632	      2.27155230	      1.14937463	      0.26539731	      0.02815740	      0.02692655	      0.32649505	     -0.10095977	      0.86870330	     -0.13822050	     -0.67197632	     -0.08284049	      0.26209090	      0.05257775	      0.03075321	     -0.39764573	      6.54321785	     -0.54894559	      0.13106116	      0.30832504	     -1.38080907	     -0.56299233	     -0.01852241	      1.54902456	     -0.00413823	     -0.01112112	      0.05179922
      8.36617367	      2.88625174	     -0.08038728	     -0.28034137	      2.27815144	      1.14844439	      0.26495263	      0.01396015	      0.02071817	      0.28614555	     -0.11009303	      0.88552876	     -0.13836548	     -0.68181172	     -0.08205765	      0.29605581	      0.05156762	      0.02641510	     -0.40734477	      6.52682558	     -0.54636398	      0.12801429	      0.28235967	     -1.36801855	     -0.61160580	      0.01666788	      1.54031484	     -0.01887627	      0.01580337	      0.04164257
      8.39950667	      2.87787515	     -0.08272521	     -0.26387660	      2.28360442	      1.14753525	      0.26380652	      0.00448697	      0.02891095	      0.26450529	     -0.15643722	      0.90467837	     -0.13709184	     -0.70514874	     -0.08121949	      0.31560723	      0.05168985	      0.01714934	     -0.40988442	      6.50242204	     -0.53369016	      0.12482600	      0.29966873	     -1.32724775	     -0.64341562	     -0.00366292	      1.56295826	     -0.00208980	     -0.00889357	      0.01526905
      8.43283967	      2.88894289	     -0.08810983	     -0.25339657	      2.28889104	      1.14679323	      0.26260063	      0.00851399	      0.01411799	      0.25167456	     -0.20215405	      0.94590135	     -0.13639529	     -0.72398546	     -0.08109822	      0.33574557	      0.05044186	      0.00781098	     -0.40713927	      6.50474290	     -0.51128411	      0.12237087	      0.28405345	     -1.29319863	     -0.66810486	      0.00166906	      1.57723977	      0.01043896	     -0.00535949	     -0.01671418
      8.46617267	      2.89591014	     -0.09491550	     -0.25222726	      2.29419947	      1.14570268	      0.26306526	      0.01844852	      0.01599966	      0.23472832	     -0.21705236	      0.99867458	     -0.13357714	     -0.74098218	     -0.08018627	      0.35703376	      0.04979758	      0.00648453	     -0.39600435	      6.53085631	     -0.52988271	      0.12020050	      0.28255885	     -1.27327230	     -0.66269646	      0.01035959	      1.56816806	     -0.00039457	      0.00593086	     -0.01423650
      8.49950567	      2.89890247	     -0.08994728	     -0.26700614	      2.29881879	      1.14432604	      0.26569077	      0.01470368	      0.01521193	      0.23295426	     -0.20864345	      1.05555552	     -0.13031321	     -0.74479484	     -0.07873147	      0.38651158	      0.04876371	      0.02715971	     -0.38553131	      6.58036485	     -0.55986944	      0.11869239	      0.24417840	     -1.28170025	     -0.67541728	      0.02063275	      1.59952195	     -0.00930817	      0.00394640	      0.00158266
      8.53283867	      2.89316958	     -0.07881255	     -0.27259874	      2.29936771	      1.14282193	      0.26862065	      0.00320743	      0.01086700	      0.23622634	     -0.20835951	      1.08155232	     -0.12877908	     -0.74778484	     -0.07849634	      0.38863389	      0.04767975	      0.05953204	     -0.37575498	      6.63760366	     -0.58373574	      0.11753601	      0.24510399	     -1.28113098	     -0.69517127	     -0.00993122	      1.60326242	     -0.00966040	     -0.00117349	      0.01865280
      8.56617167	      2.88144193	     -0.07460234	     -0.26265295	      2.29554715	      1.14145863	      0.26977794	     -0.00037317	      0.00767735	      0.23772409	     -0.21491004	      1.07527204	     -0.12916291	     -0.76184057	     -0.07913510	      0.36162394	      0.04713588	      0.08375568	     -0.39056872	      6.68420802	     -0.57936382	      0.11659411	      0.22135561	     -1.28495121	     -0.71141180	     -0.00571580	      1.57772174	     -0.00407783	      0.00099545	      0.01470264
      8.59950467	      2.88002377	     -0.08417125	     -0.25225519	      2.28956657	      1.14073348	      0.26857504	      0.01723543	      0.00136265	      0.24711988	     -0.21867668	      1.06462901	     -0.13020018	     -0.78143341	     -0.08034219	      0.32679516	      0.04691551	      0.08806427	     -0.43013707	      6.70084591	     -0.58201212	      0.11575600	      0.22413220	     -1.27561033	     -0.72582553	      0.00840216	      1.59837950	     -0.00201219	     -0.00188842	     -0.00866865
      8.63283767	      2.89676958	     -0.09189936	     -0.24772439	      2.28294659	      1.14085108	      0.26612437	      0.03655249	     -0.01790619	      0.26181200	     -0.21488772	      1.05543835	     -0.13252925	     -0.78777524	     -0.08293447	      0.28366267	      0.04658067	      0.08594692	     -0.44348494	      6.67694020	     -0.58076511	      0.11489528	      0.19295093	     -1.25837365	     -0.72670724	      0.00993035	      1.60485228	      0.00130507	     -0.00396540	     -0.00929564
      8.66617067	      2.91224814	     -0.08113471	     -0.25615359	      2.27716302	      1.14131961	      0.26452686	      0.02742992	     -0.03008660	      0.28787130	     -0.20109141	      1.04089007	     -0.13289601	     -0.77458857	     -0.08392509	      0.24680844	      0.04597243	      0.09750297	     -0.42620270	      6.61425441	     -0.60138646	      0.11395337	      0.18985121	     -1.26756351	     -0.70906668	      0.01106864	      1.57601014	      0.01373981	     -0.00355276	      0.01378865
      8.69950367	      2.91505183	     -0.08519459	     -0.28366678	      2.27328482	      1.14260242	      0.26317868	      0.03596253	     -0.02564724	      0.34041390	     -0.18818169	      1.04929272	     -0.13164415	     -0.77226285	     -0.08516750	      0.24242509	      0.04608556	      0.09045989	     -0.43974374	      6.58031602	     -0.61530002	      0.11342842	      0.14887150	     -1.26634995	     -0.71203582	     -0.00863264	      1.59070239	      0.00403922	      0.00682951	      0.03391442
      8.73283667	      2.90875346	     -0.08581929	     -0.30019093	      2.26967750	      1.14332090	      0.26249239	      0.03644829	     -0.02127472	      0.36237106	     -0.14910420	      1.04127356	     -0.13076938	     -0.76766959	     -0.08646559	      0.23238876	      0.04631639	      0.08537414	     -0.45955925	      6.58795097	     -0.63670386	      0.11329965	      0.15157939	     -1.29636215	     -0.73260874	      0.01363684	      1.58895391	     -0.00361067	      0.00452682	      0.03002845
      8.76616967	      2.90415079	     -0.08001098	     -0.30190191	      2.26543387	      1.14395587	      0.26218171	      0.02874695	     -0.02353066	      0.37668813	     -0.13805415	      1.01379800	     -0.13003610	     -0.75349293	     -0.08928130	      0.20372869	      0.04658008	      0.08295291	     -0.45339346	      6.62626681	     -0.62045791	      0.11338975	      0.12924466	     -1.30292274	     -0.73003491	     -0.01347059	      1.53950520	     -0.00293008	     -0.00942715	      0.03777901
      8.79950267	      2.91387683	     -0.08170324	     -0.29878203	      2.26256763	      1.14440384	      0.26131775	      0.03060265	     -0.01872378	      0.38523895	     -0.14070100	      0.99581792	     -0.12883784	     -0.73599868	     -0.09229866	      0.18344420	      0.04708292	      0.06471178	     -0.46280377	      6.66326103	     -0.62167651	      0.11337533	      0.14891250	     -1.32130121	     -0.69179259	      0.00649963	      1.55173542	     -0.00296571	     -0.00988176	      0.04009292
      8.83283567	      2.94103710	     -0.07900432	     -0.29718713	      2.26217713	      1.14495268	      0.26043575	      0.02605172	     -0.01375228	      0.39202451	     -0.15406693	      0.98942705	     -0.12588765	     -0.70412114	     -0.09496723	      0.18259796	      0.04718311	      0.04288237	     -0.48114277	      6.66689258	     -0.62375768	      0.11304163	      0.11410592	     -1.33694185	     -0.61814813	      0.00416592	      1.57187741	      0.00202556	      0.00308174	      0.03573271
      8.86616867	      2.97662883	     -0.07270940	     -0.29634651	      2.26366759	      1.14555155	      0.25959819	      0.01860101	     -0.01189221	      0.39225343	     -0.17156014	      0.98921202	     -0.12176863	     -0.66382843	     -0.09760152	      0.18961344	      0.04732565	      0.02167983	     -0.46845574	      6.62876376	     -0.65166847	      0.11226415	      0.12998745	     -1.35095023	     -0.54775259	     -0.01595551	      1.53784805	      0.00421737	      0.00442995	      0.03351391
      8.89950167	      3.00281188	     -0.06982570	     -0.29699210	      2.26650656	      1.14610494	      0.25898438	      0.01607538	     -0.01491818	      0.38972598	     -0.19240628	      0.99143099	     -0.11655339	     -0.63002304	     -0.10129375	      0.20430426	      0.04764247	      0.00246820	     -0.43264026	      6.57748666	     -0.65886252	      0.11134543	      0.10132091	     -1.38823698	     -0.55073769	      0.01152632	      1.54325437	      0.00485576	      0.00475959	      0.03246463
      8.93283467	      3.00491903	     -0.07438175	     -0.29533201	      2.27056930	      1.14635973	      0.25983814	      0.01804743	      0.01689988	      0.37888141	     -0.21165336	      0.98817877	     -0.11068076	     -0.61129156	     -0.10496324	      0.23269246	      0.04848760	     -0.01076995	     -0.42199336	      6.50999898	     -0.68974700	      0.10988607	      0.12878822	     -1.40854529	     -0.55270056	      0.00887446	      1.52624185	     -0.00895688	     -0.01252400	      0.02771754
      8.96616767	      3.01572269	     -0.06605274	     -0.29734626	      2.27612623	      1.14670310	      0.26281391	      0.01101522	      0.03608868	      0.36674949	     -0.22507625	      0.98040986	     -0.10307334	     -0.57378519	     -0.10581620	      0.28599623	      0.04986887	     -0.00215036	     -0.43998311	      6.45189538	     -0.70211944	      0.10808294	      0.10851505	     -1.42918580	     -0.53706128	     -0.00220868	      1.49503043	     -0.01210379	      0.00676272	      0.00929318
      8.99950067	      3.04768094	     -0.04342738	     -0.29422422	      2.28087187	      1.14716411	      0.26719749	     -0.00458750	      0.03712327	      0.35155452	     -0.24256590	      0.96222918	     -0.09876521	     -0.51402868	     -0.11553757	      0.32710562	      0.05001980	      0.02740733	     -0.41022743	      6.40701885	     -0.71525743	      0.10587995	      0.13764762	     -1.46059290	     -0.47525295	      0.00059916	      1.50825304	      0.00294302	      0.00006073	     -0.00430915
      9.03283367	      3.09212129	     -0.02602640	     -0.28078795	      2.28378685	      1.14791495	      0.27133866	     -0.00588250	      0.03614685	      0.32944505	     -0.26179277	      0.92714672	     -0.09376808	     -0.45628043	     -0.13465862	      0.34733984	      0.05035720	      0.05597193	     -0.35278182	      6.38556756	     -0.70543135	      0.10333999	      0.13476578	     -1.47877711	     -0.34994434	     -0.00947499	      1.52238052	      0.00903534	     -0.01115304	     -0.00229912
      9.06616667	      3.13374331	     -0.02588737	     -0.26742879	      2.28562885	      1.14874865	      0.27406634	      0.01513774	      0.04282960	      0.30887361	     -0.26935165	      0.88642904	     -0.08858655	     -0.42205227	     -0.16059800	      0.37882935	      0.05182237	      0.06928480	     -0.35505359	      6.37710009	     -0.70404184	      0.10022294	      0.19715048	     -1.48936408	     -0.19852081	     -0.01383425	      1.53364530	      0.00026944	      0.01516069	      0.00067328
      9.09949967	      3.16276205	     -0.02316400	     -0.25480999	      2.28514869	      1.14990484	      0.27574514	      0.02358543	      0.04254432	      0.29713724	     -0.27247361	      0.82868602	     -0.08444587	     -0.39979456	     -0.18191326	      0.40422458	      0.05220417	      0.08467941	     -0.36762772	      6.35971439	     -0.65474481	      0.09682620	      0.20232574	     -1.51280090	     -0.08367215	     -0.00502698	      1.57178757	      0.00614395	      0.00185894	      0.00196581
      9.13283267	      3.16998539	     -0.00423129	     -0.24561747	      2.28184314	      1.15148198	      0.27778762	      0.00068934	      0.04345283	      0.30032897	     -0.27285773	      0.75261843	     -0.07988646	     -0.37569575	     -0.19913551	      0.40667485	      0.05329684	      0.11427256	     -0.32804806	      6.30219277	     -0.60335836	      0.09263796	      0.30559250	     -1.52854521	     -0.00269257	     -0.01560874	      1.58347691	      0.01677914	     -0.00845373	     -0.00251212
      9.16616567	      3.16435141	      0.01608895	     -0.24617186	      2.27697730	      1.15367350	      0.27950136	     -0.02754443	      0.04929879	      0.32130847	     -0.26326443	      0.67450720	     -0.07511977	     -0.35391964	     -0.21676433	      0.41450677	      0.05530055	      0.14024270	     -0.30459224	      6.22030216	     -0.51698010	      0.08755497	      0.32799478	     -1.50953553	      0.06705804	     -0.01512349	      1.58024652	      0.00219895	      0.01059288	     -0.01228491
      9.19949867	      3.17779040	      0.02058509	     -0.25165064	      2.27077986	      1.15588368	      0.27976696	     -0.02928690	      0.04904930	      0.35123463	     -0.24598223	      0.59785834	     -0.07305373	     -0.34042241	     -0.22775685	      0.43529018	      0.05588062	      0.14501664	     -0.33730838	      6.13223914	     -0.45578933	      0.08185541	      0.44830346	     -1.44364658	      0.16005173	      0.00267337	      1.61694265	     -0.02439868	     -0.00492003	     -0.00308658
      9.23283167	      3.19650497	      0.02323910	     -0.23503776	      2.26107521	      1.15752971	      0.28009686	     -0.03358742	      0.05069757	      0.35802707	     -0.22635604	      0.49374273	     -0.07072334	     -0.32568867	     -0.25202016	      0.40696846	      0.05773725	      0.14311336	     -0.32136568	      6.06077514	     -0.34924179	      0.07663203	      0.47271559	     -1.37191154	      0.29444823	      0.02625907	      1.66141983	      0.00270591	     -0.00976792	      0.02051318
      9.26616467	      3.22096639	      0.02538372	     -0.21895447	      2.25106736	      1.15844101	      0.28156083	     -0.03576810	      0.04879706	      0.36987951	     -0.21004766	      0.39805816	     -0.06953357	     -0.30570541	     -0.29755270	      0.37068918	      0.05915598	      0.13967417	     -0.29077427	      6.01941281	     -0.27074666	      0.07190267	      0.63350836	     -1.30535136	      0.44944582	      0.01477395	      1.69347064	      0.02337975	      0.01366636	      0.03776965
      9.29949767	      3.23128728	      0.02700356	     -0.21091684	      2.24323339	      1.15880137	      0.28440177	     -0.03458821	      0.05165212	      0.38350904	     -0.18355042	      0.31418447	     -0.06804410	     -0.27892144	     -0.33001999	      0.35814481	      0.06094698	      0.13707193	     -0.30862318	      6.01801360	     -0.15300573	      0.06801353	      0.66038282	     -1.27341612	      0.57302650	      0.01809196	      1.75491841	     -0.00430149	      0.00323326	      0.02954009
      9.33283067	      3.23330772	      0.03427623	     -0.20748218	      2.23768256	      1.15858618	      0.28903525	     -0.03689096	      0.05274127	      0.38589785	     -0.14114398	      0.23624824	     -0.06740805	     -0.23662929	     -0.32340244	      0.35489923	      0.06205373	      0.14323155	     -0.32987867	      6.04048584	     -0.07289971	      0.06442948	      0.81624079	     -1.25239379	      0.65765231	     -0.00483484	      1.80874787	     -0.02679876	     -0.01049793	      0.01715171
      9.36616367	      3.21976721	      0.03802752	     -0.21403857	      2.23500081	      1.15902410	      0.29483475	     -0.03195022	      0.05586347	      0.39629284	     -0.10365523	      0.18832422	     -0.06612094	     -0.18984892	     -0.32185548	      0.35038110	      0.06389267	      0.14691552	     -0.29791954	      6.07672040	      0.04245435	      0.06133363	      0.89296607	     -1.16916387	      0.70286879	     -0.02414077	      1.82935424	     -0.00236838	      0.01373944	      0.01745803
      9.39949667	      3.21399857	      0.04115447	     -0.22059754	      2.23466177	      1.15955285	      0.30117875	     -0.02010087	      0.05566542	      0.40821443	     -0.09131691	      0.16535610	     -0.06563052	     -0.14376440	     -0.33710694	      0.35255473	      0.06495141	      0.15195815	     -0.27209114	      6.10773953	      0.16902867	      0.05818440	      1.00034280	     -1.01770739	      0.73966798	      0.00135920	      1.85815858	      0.01798874	     -0.00436143	      0.05275153
      9.43282967	      3.21197780	      0.05277577	     -0.21459791	      2.23540353	      1.15893838	      0.30679602	     -0.02130952	      0.05429332	      0.40033884	     -0.08903050	      0.14303978	     -0.06575945	     -0.09715519	     -0.34382484	      0.35699522	      0.06569749	      0.16530547	     -0.29021655	      6.11767862	      0.29124711	      0.05450842	      1.15818917	     -0.88687984	      0.78297240	      0.02010031	      1.91625844	      0.01509688	     -0.00797883	      0.05455140
      9.46616267	      3.20734909	      0.05749165	     -0.19944585	      2.23690527	      1.15765952	      0.30924027	     -0.02153772	      0.05828881	      0.37873818	     -0.09375359	      0.12225677	     -0.06484518	     -0.07300919	     -0.32774120	      0.35161373	      0.06762617	      0.16495670	     -0.30832463	      6.12460520	      0.42218068	      0.05126204	      1.22287525	     -0.80267321	      0.83671771	      0.00674964	      1.94491570	     -0.00233475	      0.01379062	      0.01993471
      9.49949567	      3.22579243	      0.04723358	     -0.20014016	      2.24119986	      1.15717911	      0.30772699	     -0.00868234	      0.05274096	      0.36664008	     -0.09108313	      0.13988047	     -0.06586820	     -0.08681812	     -0.31398659	      0.35979949	      0.06775192	      0.14232572	     -0.30169209	      6.18187767	      0.48356282	      0.04834173	      1.37820464	     -0.67385635	      0.87084304	      0.01862626	      1.95000875	     -0.00873149	     -0.01189648	     -0.00576062
      9.53282867	      3.23324175	      0.03199102	     -0.20747098	      2.24707828	      1.15754202	      0.30453176	      0.00443473	      0.05141420	      0.35540051	     -0.09059716	      0.18755701	     -0.06551100	     -0.11732510	     -0.32086553	      0.36600389	      0.06916234	      0.11258583	     -0.26563106	      6.29149937	      0.52955309	      0.04613746	      1.46109476	     -0.53103313	      0.84047501	     -0.00384085	      1.95383378	      0.00254759	      0.00145685	      0.01159694
      9.56616167	      3.23420213	      0.02783971	     -0.20747340	      2.25255960	      1.15805289	      0.30172380	      0.00047446	      0.05075809	      0.32803788	     -0.08607584	      0.22708859	     -0.06517635	     -0.14293239	     -0.29842956	      0.37257462	      0.07016802	      0.09970040	     -0.27029013	      6.41362897	      0.55494045	      0.04476911	      1.52780385	     -0.41358691	      0.75024857	     -0.01934093	      1.95991893	      0.01767783	      0.00997485	      0.04562409
      9.59949467	      3.23439530	      0.04265552	     -0.19926165	      2.25654865	      1.15843631	      0.30058806	     -0.02537616	      0.04449251	      0.29889102	     -0.09217395	      0.25508689	     -0.06609475	     -0.15227459	     -0.26166754	      0.37576692	      0.06952275	      0.11510823	     -0.31212541	      6.49521850	      0.57364489	      0.04210669	      1.66548848	     -0.31194795	      0.62570180	     -0.00879012	      1.94959918	      0.00964579	     -0.00946765	      0.04496193
      9.63282767	      3.21543628	      0.04743279	     -0.17839336	      2.25912894	      1.15825680	      0.29977848	     -0.03537526	      0.04714545	      0.26272957	     -0.11278853	      0.28408090	     -0.06466684	     -0.17686829	     -0.26945244	      0.34999104	      0.07110035	      0.12417200	     -0.32903229	      6.55135364	      0.64497799	      0.04108442	      1.75038839	     -0.19140796	      0.49246537	     -0.02243105	      1.95088297	     -0.02201342	      0.00715296	      0.01713740
      9.66616067	      3.21462550	      0.03304515	     -0.17511688	      2.26314254	      1.15795642	      0.29753905	     -0.02212781	      0.04127898	      0.25099975	     -0.13243434	      0.34134314	     -0.06431583	     -0.22623113	     -0.28481010	      0.34217129	      0.07065806	      0.11628877	     -0.33988250	      6.65218325	      0.69906641	      0.03951302	      1.85398501	     -0.04584758	      0.37529928	      0.00867385	      1.93391090	     -0.00772303	     -0.00024458	     -0.01694857
      9.69949367	      3.22004519	      0.03154941	     -0.18726701	      2.26819342	      1.15780839	      0.29633186	     -0.02923309	      0.03513518	      0.24396269	     -0.12707725	      0.40350141	     -0.06312139	     -0.25723484	     -0.26065312	      0.34907377	      0.07029551	      0.12696920	     -0.33665912	      6.76055802	      0.68926449	      0.03652807	      1.96682842	      0.06568848	      0.26596089	      0.01468268	      1.92414570	      0.02942589	     -0.01155145	     -0.01112224
      9.73282667	      3.22037626	      0.03103948	     -0.20676842	      2.27284432	      1.15798262	      0.29640400	     -0.02957605	      0.03898580	      0.24299903	     -0.10494923	      0.46032761	     -0.06089201	     -0.27897867	     -0.21686466	      0.36417862	      0.07049766	      0.14343269	     -0.34343663	      6.84436324	      0.64321040	      0.03664644	      1.94428395	      0.12558734	      0.16459157	      0.00566400	      1.85097461	     -0.01248102	      0.00528834	      0.00613830
      9.76615967	      3.24674164	      0.03279610	     -0.22536918	      2.27488399	      1.15835528	      0.29681370	     -0.02610829	      0.01995251	      0.25404480	     -0.09206155	      0.51605974	     -0.06033411	     -0.28719165	     -0.21067711	      0.37844114	      0.06833877	      0.16349398	     -0.36880158	      6.90304520	      0.55630759	      0.03629697	      1.97779356	      0.14912735	      0.06429179	      0.01213453	      1.77159041	     -0.02082852	      0.00525807	      0.02740724
      9.79949267	      3.25793415	      0.02543013	     -0.22128917	      2.27160976	      1.15826422	      0.29843583	     -0.01405054	      0.02118442	      0.25319843	     -0.09159230	      0.53800975	     -0.05818791	     -0.29832101	     -0.24788097	      0.34903062	      0.06864862	      0.17256727	     -0.37254212	      6.96783067	      0.46407385	      0.03489879	      2.00546255	      0.16987791	     -0.05270383	      0.01207503	      1.71039412	      0.01781460	     -0.01013898	      0.03479116
      9.83282567	      3.27578123	      0.00950640	     -0.21187066	      2.26520850	      1.15825366	      0.30114804	      0.02263789	      0.00855123	      0.26030360	     -0.09640828	      0.52971049	     -0.05700210	     -0.30516712	     -0.25952003	      0.31539933	      0.06817537	      0.17084577	     -0.40110732	      7.04276561	      0.39693592	      0.03618996	      2.00715473	      0.20089973	     -0.20024469	     -0.01537412	      1.59944933	      0.00702983	      0.00860365	      0.00685533
      9.86615867	      3.30274100	      0.01773955	     -0.21459246	      2.25952607	      1.15873531	      0.30568857	      0.02979946	     -0.01137691	      0.28020034	     -0.09233450	      0.52141350	     -0.05621034	     -0.27427927	     -0.26892969	      0.30714287	      0.06699913	      0.19132405	     -0.44591107	      7.08918425	      0.30441594	      0.03666677	      2.04805978	      0.19798413	     -0.36609612	      0.00865558	      1.46548524	     -0.00899921	     -0.00001712	     -0.01415756
      9.89949167	      3.32461797	      0.04451905	     -0.22396759	      2.25527427	      1.15955043	      0.31069050	      0.00487906	     -0.02684131	      0.30400280	     -0.09061953	      0.51797903	     -0.05510532	     -0.21925913	     -0.29601130	      0.30803413	      0.06557490	      0.22324088	     -0.45788383	      7.10512141	      0.19573046	      0.03852687	      2.04149674	      0.17917941	     -0.52517455	      0.00748302	      1.35224020	      0.00184445	     -0.01376842	      0.01669476
      9.93282467	      3.34550290	      0.03805204	     -0.24523759	      2.25229846	      1.16087901	      0.31187576	      0.01808526	     -0.01407314	      0.34196979	     -0.09200346	      0.52092351	     -0.05268442	     -0.19980442	     -0.29929062	      0.32897176	      0.06508700	      0.20594823	     -0.46282987	      7.14071357	      0.05184726	      0.03852238	      2.06510075	      0.14072688	     -0.63849239	      0.02307305	      1.20276005	     -0.00453497	      0.00298622	      0.04926019
      9.96615767	      3.38415459	      0.02315319	     -0.26432081	      2.25079249	      1.16206368	      0.30949440	      0.04144017	     -0.01823714	      0.36521537	     -0.07562321	      0.52501220	     -0.05111337	     -0.19191875	     -0.30760765	      0.36115655	      0.06323970	      0.16488500	     -0.46491515	      7.15654453	     -0.08017537	      0.04114855	      2.06155450	      0.08210029	     -0.72915096	      0.02069486	      1.09234243	     -0.00213766	      0.00787558	      0.03434774
      9.99949067	      3.42314605	      0.03711372	     -0.26733603	      2.25028806	      1.16276432	      0.30712532	      0.01912573	     -0.03306623	      0.36915545	     -0.07783780	      0.51917312	     -0.04890886	     -0.15711436	     -0.34801189	      0.38622548	      0.06182948	      0.14874270	     -0.44403555	      7.12278497	     -0.18543574	      0.04270326	      2.07087302	     -0.00860350	     -0.76190374	     -0.00941912	      0.96572590	      0.02379758	     -0.01365825	      0.02955135
     10.03282367	      3.45179151	      0.02825349	     -0.27153118	      2.25125342	      1.16308811	      0.30251928	      0.02480996	     -0.02462844	      0.36988791	     -0.08527999	      0.51144267	     -0.04596380	     -0.15076930	     -0.36070531	      0.43433674	      0.06102786	      0.10661764	     -0.45990323	      7.10507282	     -0.28326086	      0.04445862	      2.07141453	     -0.10191945	     -0.76202094	     -0.01188491	      0.82760240	     -0.00458964	      0.00368692	      0.02480868
     10.06615667	      3.48407394	      0.02394676	     -0.28749662	      2.25408708	      1.16314954	      0.29729001	      0.02562839	     -0.02699045	      0.37671915	     -0.08278509	      0.51581839	     -0.04346789	     -0.14102489	     -0.35798925	      0.50426321	      0.05926885	      0.07155980	     -0.46624711	      7.09000079	     -0.38778644	      0.04745075	      2.06257472	     -0.18248328	     -0.80400783	     -0.01376669	      0.76298436	     -0.01746443	      0.01111218	      0.01026199
     10.09948967	      3.50839757	      0.03744709	     -0.30031772	      2.25716171	      1.16302704	      0.29422168	      0.00101241	     -0.03128321	      0.38018805	     -0.08732130	      0.52143731	     -0.04072713	     -0.11214349	     -0.37140285	      0.55757261	      0.05766618	      0.06300411	     -0.41528627	      7.06125342	     -0.50187284	      0.05011841	      2.06035026	     -0.25309945	     -0.82925783	     -0.01456549	      0.57479109	      0.00607194	     -0.01380307	      0.01443676
     10.13282267	      3.51897611	      0.04601218	     -0.30782934	      2.25983905	      1.16188902	      0.29174140	     -0.01925707	     -0.02766147	      0.37911021	     -0.09967978	      0.52590938	     -0.03683452	     -0.09163774	     -0.39162324	      0.60974581	      0.05668716	      0.05461164	     -0.39495319	      7.03131590	     -0.61076184	      0.05331863	      2.04659389	     -0.30298720	     -0.90665839	     -0.00878564	      0.52304513	      0.01921556	      0.00625543	      0.03069057
     10.16615567	      3.53561932	      0.04439575	     -0.30560126	      2.26118927	      1.16020891	      0.28927969	     -0.01905106	     -0.02226393	      0.37364782	     -0.12048060	      0.51493085	     -0.03334300	     -0.08445653	     -0.38919744	      0.66186817	      0.05518875	      0.04238517	     -0.42906139	      6.99781544	     -0.71706695	      0.05649660	      2.03567077	     -0.35114778	     -0.94325560	      0.01620771	      0.36209607	     -0.01208434	      0.00712055	      0.03226458
     10.19948867	      3.55595148	      0.05304548	     -0.29961562	      2.26163452	      1.15865211	      0.28784532	     -0.03179586	     -0.02659694	      0.37488745	     -0.15138006	      0.50455234	     -0.02917189	     -0.06806225	     -0.39849267	      0.69035958	      0.05380859	      0.04755914	     -0.42176790	      6.93611710	     -0.79686605	      0.05942434	      2.01905550	     -0.42040241	     -0.99909723	      0.01134234	      0.32579901	     -0.01624690	     -0.01349879	      0.01059166
     10.23282167	      3.57621731	      0.04887703	     -0.28851662	      2.26155582	      1.15750311	      0.28648842	     -0.02513600	     -0.02260934	      0.37624161	     -0.19278569	      0.49664322	     -0.02298438	     -0.06639033	     -0.41818402	      0.69468446	      0.05256920	      0.04491260	     -0.38279428	      6.87775627	     -0.85170947	      0.06208720	      2.01063014	     -0.49442735	     -0.98543851	     -0.01364342	      0.20579818	     -0.00794356	      0.00260433	     -0.00041441
     10.26615467	      3.60201964	      0.04137811	     -0.28362884	      2.26340661	      1.15641012	      0.28505843	     -0.00837904	     -0.02083190	      0.36824970	     -0.20770323	      0.50457749	     -0.01282051	     -0.06609079	     -0.43802374	      0.71252088	      0.05118678	      0.04781835	     -0.38505733	      6.84211467	     -0.90085025	      0.06555064	      1.99118258	     -0.56653592	     -0.97844036	     -0.00075614	      0.21156589	      0.00220388	      0.01020588	     -0.00282068
     10.29948767	      3.62759922	      0.04891892	     -0.29418224	      2.26764165	      1.15647785	      0.28526698	     -0.00506672	     -0.02220357	      0.37242704	     -0.20640794	      0.52907417	      0.00939750	     -0.04294578	     -0.43277838	      0.74104308	      0.04922485	      0.07423512	     -0.39807522	      6.81232961	     -0.94761137	      0.06902454	      1.98144514	     -0.61384818	     -0.92355863	     -0.00772067	      0.12982740	      0.00635324	     -0.01166425	      0.00166513
     10.33282067	      3.63232704	      0.06562474	     -0.30725173	      2.27182398	      1.15750970	      0.28717188	     -0.01830682	     -0.01795558	      0.37840792	     -0.19803480	      0.55643358	      0.01879573	     -0.01220747	     -0.40568446	      0.74366811	      0.04767919	      0.10571218	     -0.37252841	      6.77534714	     -0.96537383	      0.07261196	      1.97574442	     -0.62191253	     -0.89566507	     -0.00775598	      0.16033666	      0.00914769	      0.00621596	      0.01199802
     10.36615367	      3.62331028	      0.06715904	     -0.31614840	      2.27360624	      1.15880439	      0.28821928	     -0.01958332	      0.00359420	      0.38380902	     -0.18900278	      0.58213567	      0.02935520	     -0.00631273	     -0.38738731	      0.72747084	      0.04623378	      0.11236354	     -0.36036684	      6.73202785	     -0.96893552	      0.07549117	      1.96324923	     -0.61700632	     -0.83287120	      0.01112348	      0.10357101	     -0.00055277	      0.00668428	      0.01614752
     10.39948667	      3.61751599	      0.05797526	     -0.32121384	      2.27223404	      1.15950989	      0.28754313	     -0.01133154	      0.01540234	      0.39099794	     -0.17772079	      0.60917463	      0.03183640	     -0.02182651	     -0.40255473	      0.70491235	      0.04569416	      0.10095801	     -0.39009630	      6.69402555	     -0.96509248	      0.07875561	      1.96203605	     -0.62209238	     -0.82032797	      0.00746600	      0.17100132	     -0.00129771	     -0.00696490	      0.00655851
     10.43281967	      3.62905341	      0.05766696	     -0.31470265	      2.26694014	      1.16009842	      0.28727192	     -0.01079756	     -0.00062718	      0.39963800	     -0.17681344	      0.61333594	      0.03281634	     -0.03072011	     -0.41250664	      0.65216715	      0.04506115	      0.09573662	     -0.39995791	      6.65971877	     -0.95849589	      0.08116546	      1.95455941	     -0.64927901	     -0.77683052	      0.00230006	      0.09371251	      0.00946001	      0.00391832	     -0.00045307
     10.46615267	      3.65037928	      0.06502708	     -0.30492223	      2.25949491	      1.16042013	      0.28764171	     -0.01780188	     -0.03469680	      0.41018613	     -0.17729434	      0.60276570	      0.03212112	     -0.03177994	     -0.40282950	      0.58423173	      0.04340161	      0.09436716	     -0.39185738	      6.63914676	     -0.96967751	      0.08544604	      1.95241719	     -0.68698879	     -0.79001686	     -0.00911091	      0.17512661	      0.01522230	      0.00511382	      0.00696270
     10.49948567	      3.64542552	      0.06066587	     -0.30161761	      2.25302534	      1.16070284	      0.28831200	     -0.01991089	     -0.02161431	      0.42360781	     -0.17268613	      0.60357506	      0.03535048	     -0.04631199	     -0.40330021	      0.52916377	      0.04391856	      0.07634661	     -0.41391119	      6.63117570	     -1.01652244	      0.08684429	      1.94782100	     -0.71505872	     -0.74322576	     -0.01476948	      0.11850616	     -0.01033552	     -0.01436912	      0.02246054
     10.53281867	      3.64352203	      0.06395636	     -0.30399614	      2.24901524	      1.16109589	      0.28887197	     -0.02595719	     -0.03345717	      0.43438961	     -0.16074214	      0.61721474	      0.03528926	     -0.04844941	     -0.41481688	      0.49431606	      0.04254780	      0.06779029	     -0.45050199	      6.64163114	     -1.03021984	      0.09171347	      1.94536183	     -0.69489480	     -0.76013346	     -0.01283978	      0.21048171	     -0.01496489	      0.02011236	      0.03839772
     10.56615167	      3.63502880	      0.06635514	     -0.30632846	      2.24687956	      1.16217117	      0.28969329	     -0.03385554	     -0.02969028	      0.44100568	     -0.14818490	      0.62489560	      0.03691901	     -0.04751194	     -0.40083163	      0.45823462	      0.04255936	      0.06045419	     -0.44660128	      6.63416755	     -1.01983531	      0.09243547	      1.95029407	     -0.65035087	     -0.71288350	     -0.01198164	      0.15068514	     -0.00141603	     -0.01707432	      0.03406983
     10.59948467	      3.63222128	      0.06215728	     -0.31677628	      2.24723018	      1.16342015	      0.28902622	     -0.02827925	     -0.03216933	      0.44619564	     -0.12464609	      0.64039830	      0.03708223	     -0.04964518	     -0.37747037	      0.44560753	      0.04153862	      0.04729881	     -0.43424819	      6.62459054	     -0.98876045	      0.09484294	      1.95124786	     -0.59991724	     -0.71411109	      0.02073307	      0.26018014	      0.00829812	     -0.00013860	      0.01435110
     10.63281767	      3.63868469	      0.06444811	     -0.33030329	      2.25018735	      1.16462642	      0.28814514	     -0.02847335	     -0.02892197	      0.45285291	     -0.10920964	      0.66682188	      0.03749791	     -0.03825863	     -0.38041301	      0.45926777	      0.04093347	      0.04485363	     -0.43666595	      6.61215245	     -0.96345798	      0.09450232	      1.95783024	     -0.57628366	     -0.64159460	      0.01528344	      0.20533321	      0.00175635	      0.00900461	      0.01179183
     10.66615067	      3.65502350	      0.06796801	     -0.33526756	      2.25274941	      1.16500341	      0.28742416	     -0.02805470	     -0.03204103	      0.45058501	     -0.10471618	      0.67560775	      0.03695835	     -0.02271147	     -0.37842906	      0.47528296	      0.03971262	      0.04522800	     -0.43608221	      6.62991183	     -0.94565972	      0.09633718	      1.96065940	     -0.58147300	     -0.61894090	      0.01593930	      0.32324345	     -0.00497102	     -0.00994422	      0.03358619
     10.69948367	      3.67294681	      0.06208225	     -0.32765783	      2.25317697	      1.16476099	      0.28714990	     -0.01576204	     -0.02983702	      0.43867915	     -0.10530700	      0.65393911	      0.03637310	     -0.01872470	     -0.35719035	      0.47842574	      0.03880723	      0.03648346	     -0.41792814	      6.68380912	     -0.95258991	      0.09783205	      1.96301797	     -0.59812395	     -0.56449732	      0.00305218	      0.26608164	     -0.01161092	      0.00120091	      0.03836631
     10.73281667	      3.67992668	      0.06143947	     -0.32237890	      2.25330738	      1.16403150	      0.28746747	     -0.01567252	     -0.02850156	      0.43301231	     -0.10930916	      0.63857196	      0.03615565	     -0.01313054	     -0.37148628	      0.49030594	      0.03846823	      0.03560542	     -0.40502883	      6.73641109	     -0.97465845	      0.10064357	      1.96807573	     -0.62652839	     -0.59467895	      0.00277127	      0.35214050	      0.00762828	      0.00828001	      0.01985410
     10.76614967	      3.68457668	      0.05803089	     -0.30819159	      2.25274993	      1.16297095	      0.28789408	     -0.01246571	     -0.02343634	      0.41913360	     -0.12316331	      0.60899017	      0.03565731	     -0.01421160	     -0.39006956	      0.50537668	      0.03800921	      0.03337056	     -0.41740990	      6.76395926	     -0.99774353	      0.09990710	      1.96799569	     -0.63544343	     -0.59533130	     -0.00773773	      0.28086247	      0.01538467	     -0.01272832	      0.01158418
     10.79948267	      3.68639970	      0.05147088	     -0.29335246	      2.25223092	      1.16194050	      0.28816046	     -0.00141838	     -0.02773461	      0.40314061	     -0.14104064	      0.56916586	      0.03396855	     -0.02248825	     -0.38482599	      0.52248720	      0.03693472	      0.02905513	     -0.42119120	      6.78870458	     -1.00207812	      0.10025433	      1.96984874	     -0.60999536	     -0.65513671	     -0.00827568	      0.34247204	      0.00236933	      0.01261011	      0.01991066
     10.83281567	      3.66944281	      0.04434250	     -0.28451165	      2.25358150	      1.16135403	      0.28899793	      0.00253692	      0.00266204	      0.38995362	     -0.15510039	      0.54078076	      0.03375238	     -0.03268537	     -0.38551975	      0.53928665	      0.03743181	      0.02629640	     -0.39317544	      6.82558072	     -1.02082447	      0.09797095	      1.96906978	     -0.57649418	     -0.64875004	     -0.00948633	      0.27322546	     -0.01762640	     -0.00873341	      0.02318851
     10.86614867	      3.66232437	      0.04843380	     -0.28510965	      2.25748514	      1.16065231	      0.28923064	     -0.00581184	      0.01464950	      0.37657047	     -0.15124170	      0.53148099	      0.03232604	     -0.02937933	     -0.39954924	      0.57883964	      0.03714473	      0.03828027	     -0.37885929	      6.90782048	     -1.02589939	      0.09848535	      1.96631238	     -0.55314741	     -0.67148678	      0.01400666	      0.33933286	     -0.00284788	     -0.00462304	      0.01189112
     10.89948167	      3.66477296	      0.05078308	     -0.28346532	      2.26148979	      1.16007673	      0.28871801	     -0.01108574	      0.03027316	      0.36173589	     -0.14942989	      0.51331342	      0.03098442	     -0.02950468	     -0.38605105	      0.62121972	      0.03725264	      0.04922710	     -0.37824746	      7.01070126	     -1.02506704	      0.09765744	      1.96198431	     -0.54330293	     -0.60748458	      0.00103031	      0.26931579	      0.01255243	      0.00430785	      0.00515212
     10.93281467	      3.68221505	      0.05251620	     -0.27714457	      2.26414534	      1.15927449	      0.28710940	     -0.01180037	      0.03033593	      0.34065528	     -0.14401795	      0.48796278	      0.02778647	     -0.03431410	     -0.36645845	      0.65068718	      0.03690808	      0.05898139	     -0.36257549	      7.10569990	     -1.01030349	      0.09612157	      1.95761420	     -0.55190699	     -0.56672151	      0.01119251	      0.35958014	      0.01301942	      0.00187713	      0.00823564
     10.96614767	      3.70188749	      0.04815580	     -0.26354914	      2.26538717	      1.15831701	      0.28482091	     -0.00390122	      0.03415544	      0.30276908	     -0.11954792	      0.46593957	      0.02578079	     -0.04924353	     -0.38180753	      0.66005701	      0.03756859	      0.06003887	     -0.33729538	      7.18924811	     -1.00165574	      0.09167630	      1.94404243	     -0.56543474	     -0.47345382	     -0.00189807	      0.29218943	     -0.00882166	     -0.00641283	      0.00481660
     10.99948067	      3.71003861	      0.03742291	     -0.25678646	      2.26510032	      1.15745575	      0.28270570	      0.00789105	      0.03608262	      0.28514968	     -0.10659698	      0.45472592	      0.02028378	     -0.07375744	     -0.40378845	      0.66620809	      0.03878097	      0.04953157	     -0.33118467	      7.28144524	     -0.97334697	      0.08748870	      1.92291406	     -0.57384692	     -0.44451494	     -0.00994674	      0.36910002	     -0.01449589	      0.01075000	      0.00875025
     11.03281367	      3.71620357	      0.02582607	     -0.24105512	      2.26248787	      1.15674931	      0.28303315	      0.02217149	      0.03969985	      0.26773178	     -0.10012392	      0.41899515	      0.01724933	     -0.09587775	     -0.38074896	      0.64891501	      0.03949063	      0.03915845	     -0.33887985	      7.39838321	     -0.94659267	      0.08227236	      1.85498337	     -0.57277806	     -0.38744652	     -0.01529108	      0.30261404	     -0.00390417	      0.00009933	      0.01291935
     11.06614667	      3.70707091	      0.02916866	     -0.22820302	      2.25989157	      1.15611434	      0.28705598	      0.01783661	      0.04787590	      0.26120010	     -0.09562970	      0.39587346	     -0.01535306	     -0.09748926	     -0.37263402	      0.61380301	      0.04260886	      0.04602616	     -0.33494506	      7.54025041	     -0.92280717	      0.07769493	      1.75308609	     -0.56749236	     -0.38974110	     -0.00138265	      0.35862558	      0.01115953	     -0.00647452	      0.01170997
     11.09947967	      3.71063005	      0.03907439	     -0.20928133	      2.25733338	      1.15529761	      0.29337789	      0.01805927	      0.04777011	      0.25063284	     -0.09184784	      0.37037539	     -0.01244598	     -0.08095122	     -0.38632060	      0.56602425	      0.04264982	      0.06760070	     -0.34022095	      7.71267833	     -0.91976250	      0.07399382	      1.67693660	     -0.54598691	     -0.35396565	     -0.01372636	      0.30217867	     -0.00523426	      0.00019161	      0.01196938
     11.13281267	      3.71157755	      0.04262725	     -0.18966597	      2.25468043	      1.15440337	      0.29971962	      0.02758620	      0.05074096	      0.23938514	     -0.08948227	      0.34920334	     -0.02520430	     -0.07078993	     -0.39153236	      0.51298013	      0.04415681	      0.08203972	     -0.35543824	      7.89116722	     -0.89682949	      0.07047488	      1.56151973	     -0.52081877	     -0.34337963	      0.00829874	      0.37164120	     -0.01918607	      0.00651115	      0.01903073
     11.16614567	      3.71638492	      0.04581238	     -0.17032219	      2.25249449	      1.15374394	      0.30504480	      0.03422185	      0.05451166	      0.22667473	     -0.08399719	      0.32858693	     -0.03192081	     -0.06048582	     -0.37347131	      0.45601760	      0.04638871	      0.09411267	     -0.36048164	      8.04910212	     -0.85169754	      0.06627697	      1.42135224	     -0.50111955	     -0.27949740	      0.00201904	      0.34517942	      0.00034661	     -0.00686272	      0.02036930
     11.19947867	      3.71543626	      0.05154960	     -0.16170218	      2.25253861	      1.15283233	      0.30864820	      0.03571661	      0.05977451	      0.21743955	     -0.06735777	      0.33350826	     -0.03324323	     -0.04842834	     -0.36729695	      0.41208684	      0.04920689	      0.10543709	     -0.35721269	      8.21012539	     -0.78171761	      0.06244109	      1.31237681	     -0.49473925	     -0.23065012	      0.01595819	      0.42276624	      0.01861047	      0.00021451	      0.01354787
     11.23281167	      3.72325198	      0.05683054	     -0.15136353	      2.25401949	      1.15128515	      0.31110236	      0.04435227	      0.06108124	      0.20319761	     -0.05299753	      0.34224787	     -0.03738542	     -0.03843408	     -0.35608889	      0.37466335	      0.05061594	      0.11555217	     -0.35795218	      8.40375882	     -0.68436570	      0.05977761	      1.14944632	     -0.48732495	     -0.13307732	      0.00617683	      0.44596589	     -0.00310538	      0.00379417	      0.01609352
     11.26614467	      3.73167517	      0.07353347	     -0.13843401	      2.25639233	      1.14913477	      0.31314156	      0.03793335	      0.06224014	      0.18301180	     -0.04124867	      0.34855823	     -0.04054302	     -0.01931619	     -0.33556219	      0.33928478	      0.05269997	      0.13543710	     -0.35109832	      8.61695791	     -0.57730481	      0.05793442	      0.97224112	     -0.48946119	     -0.03932737	      0.00558537	      0.54675425	     -0.02203119	     -0.00498217	      0.02876800
     11.29947767	      3.73940478	      0.07794904	     -0.12525307	      2.25798240	      1.14672408	      0.31293941	      0.04657144	      0.06513358	      0.16471426	     -0.03610738	      0.35324350	     -0.04349241	     -0.02183843	     -0.30761791	      0.31123010	      0.05485252	      0.13658920	     -0.35055575	      8.86113199	     -0.46815209	      0.05733802	      0.82143731	     -0.47969952	      0.05743692	     -0.01907880	      0.62549385	     -0.01196225	     -0.00141456	      0.03430707
     11.33281067	      3.73846829	      0.09173629	     -0.11376155	      2.25961245	      1.14441353	      0.31215761	      0.04139023	      0.06517191	      0.14703813	     -0.03180190	      0.36492558	     -0.04605453	     -0.02240451	     -0.30499067	      0.28852310	      0.05713076	      0.14410892	     -0.33814784	      9.12198055	     -0.33393301	      0.05775839	      0.61227125	     -0.47639127	      0.11887951	     -0.00986336	      0.71269048	      0.01556397	      0.01139167	      0.02508816
     11.36614367	      3.73214883	      0.10113024	     -0.09848998	      2.25971232	      1.14293881	      0.31068572	      0.04467648	      0.06731961	      0.12850945	     -0.04147638	      0.36179211	     -0.04821507	     -0.03562945	     -0.28894685	      0.26710577	      0.05947893	      0.14394326	     -0.32709033	      9.40636144	     -0.22686363	      0.05940965	      0.43976181	     -0.45616119	      0.14481448	     -0.01506220	      0.83523264	      0.00958125	     -0.00366363	      0.02573417
     11.39947667	      3.72372937	      0.11755702	     -0.08418758	      2.25958490	      1.14263506	      0.30884241	      0.03751775	      0.06622283	      0.11184495	     -0.05509586	      0.35037429	     -0.05070142	     -0.04635743	     -0.26762989	      0.25889021	      0.06136484	      0.15072420	     -0.32803453	      9.70209587	     -0.11718512	      0.06226094	      0.21530108	     -0.42915628	      0.15781939	     -0.01448195	      0.91299281	     -0.00703429	     -0.00557234	      0.02402637
     11.43280967	      3.71258671	      0.12704025	     -0.07652014	      2.25916318	      1.14340356	      0.30573323	      0.03296361	      0.07039468	      0.10030273	     -0.06572510	      0.34130843	     -0.05202409	     -0.06865602	     -0.25766476	      0.26620201	      0.06420855	      0.14966719	     -0.32873961	      9.99349135	     -0.04414211	      0.06631423	      0.10080630	     -0.39149571	      0.14399975	     -0.00564887	      1.06024116	     -0.00466352	      0.00559944	      0.01816170
     11.46614267	      3.72227989	      0.12755405	     -0.06707393	      2.25801184	      1.14503422	      0.30201307	      0.03697615	      0.06696322	      0.09544426	     -0.07958648	      0.32147083	     -0.05491943	     -0.09789259	     -0.24682393	      0.27698814	      0.06532956	      0.14232521	     -0.31108755	     10.27888578	      0.02630892	      0.07181809	      0.06274223	     -0.35233741	      0.16413322	      0.02621026	      1.16846109	      0.01377680	     -0.00878538	      0.00599044
     11.49947567	      3.74011123	      0.13507323	     -0.05897227	      2.25769926	      1.14713269	      0.29920967	      0.02922623	      0.06609368	      0.09425361	     -0.08865203	      0.29945938	     -0.05661648	     -0.11511348	     -0.24924344	      0.29587315	      0.06732239	      0.15045350	     -0.28057152	     10.55298410	      0.13145516	      0.07990077	      0.05539726	     -0.31842744	      0.20030364	      0.01524014	      1.32729916	      0.02130413	     -0.00683742	     -0.00490466
     11.53280867	      3.77566538	      0.13690431	     -0.04999477	      2.25788868	      1.14923024	      0.29694850	      0.03121906	      0.06388292	      0.09580973	     -0.09599248	      0.26812220	     -0.05910437	     -0.13147487	     -0.23841804	      0.33128986	      0.06822805	      0.16432027	     -0.27918167	     10.82413139	      0.27596521	      0.09155517	      0.04833561	     -0.31144759	      0.26393379	      0.01794768	      1.49677727	     -0.00747215	      0.00365213	      0.00288527
     11.56614167	      3.81911821	      0.14007381	     -0.04392247	      2.25854923	      1.15127798	      0.29613174	      0.02913883	      0.06159882	      0.10125383	     -0.09557878	      0.23494790	     -0.06133163	     -0.14024135	     -0.22884553	      0.37067912	      0.06903594	      0.19079102	     -0.26942911	     11.10118227	      0.42842316	      0.10490306	      0.03593369	     -0.33908848	      0.32867142	      0.01042838	      1.64140361	     -0.01609997	      0.00003150	      0.01659075
     11.59947467	      3.85294513	      0.13873538	     -0.04623781	      2.25906271	      1.15323535	      0.29729593	      0.03302901	      0.05976244	      0.11709404	     -0.09081356	      0.20783805	     -0.06308194	     -0.14918026	     -0.23408039	      0.40418674	      0.06979822	      0.21821433	     -0.22978478	     11.38467687	      0.53301094	      0.11905007	      0.02936210	     -0.38681862	      0.33810058	     -0.00527799	      1.79916051	     -0.00290186	      0.00334923	      0.02640238
     11.63280767	      3.87349882	      0.13759244	     -0.04661126	      2.25878796	      1.15509743	      0.30150862	      0.04103000	      0.05946243	      0.13530909	     -0.09246309	      0.16842873	     -0.06495052	     -0.15195238	     -0.23425724	      0.42901854	      0.06996518	      0.24812977	     -0.20545378	     11.63242650	      0.57707865	      0.13375365	      0.01643616	     -0.41586019	      0.29436715	     -0.02186056	      1.92461753	      0.00668839	      0.00556855	      0.03092551
     11.66614067	      3.88949144	      0.14798355	     -0.03647515	      2.25776727	      1.15678689	      0.30856258	      0.03638390	      0.05768403	      0.14904951	     -0.10574970	      0.11123475	     -0.06698817	     -0.13717589	     -0.23079860	      0.44536166	      0.06971598	      0.28967577	     -0.22289477	     11.80401836	      0.58166836	      0.14876888	      0.00510631	     -0.41342027	      0.23851449	     -0.00077326	      1.96020472	      0.00885412	     -0.00364841	      0.02739376
     11.69947367	      3.89332927	      0.15174743	     -0.02530705	      2.25587186	      1.15804357	      0.31502268	      0.04025120	      0.05707710	      0.15895204	     -0.11974854	      0.06315010	     -0.06859097	     -0.12998511	     -0.25108931	      0.44954027	      0.06933260	      0.31323344	     -0.23705262	     11.91210040	      0.56607750	      0.16384629	     -0.00022359	     -0.37249912	      0.17806320	     -0.01670077	      1.99709941	     -0.00112781	      0.00382790	      0.01593058
     11.73280667	      3.90613914	      0.15167594	     -0.01802835	      2.25318689	      1.15897730	      0.31892903	      0.04029570	      0.05316051	      0.17284082	     -0.12920095	      0.02885381	     -0.07005265	     -0.13173747	     -0.26485311	      0.44101289	      0.06868973	      0.32106735	     -0.21885483	     12.00624145	      0.54426795	      0.17848507	     -0.00666014	     -0.35414463	      0.15764877	      0.00008659	      2.00757353	      0.00345030	     -0.00137153	      0.00216642
     11.76613967	      3.92538988	      0.14383841	     -0.02369075	      2.25058925	      1.15940490	      0.31864482	      0.03965826	      0.05179615	      0.19003523	     -0.12175008	      0.01961901	     -0.07041948	     -0.14777630	     -0.25723332	      0.44530460	      0.06829318	      0.30790491	     -0.21248788	     12.12655952	      0.50928843	      0.19236275	     -0.00784109	     -0.38143868	      0.16648794	      0.01929621	      2.05377885	      0.01784286	     -0.00809053	      0.00175256
     11.79947267	      3.94718191	      0.13322578	     -0.03818937	      2.24841548	      1.15975786	      0.31579739	      0.03905839	      0.04862102	      0.20789123	     -0.10393124	      0.03305052	     -0.07072085	     -0.16821450	     -0.24136732	      0.45814049	      0.06704072	      0.28092626	     -0.22262997	     12.27812305	      0.46114290	      0.20531364	     -0.00796614	     -0.43884484	      0.17895195	     -0.02038679	      2.05735495	      0.01043370	      0.00707163	      0.01922867
     11.83280567	      3.96015605	      0.12867353	     -0.05057700	      2.24590977	      1.16059961	      0.31413057	      0.03129342	      0.04578189	      0.22504305	     -0.09437475	      0.05174777	     -0.07019404	     -0.17671522	     -0.23187066	      0.45014944	      0.06621116	      0.25034359	     -0.20916194	     12.43979688	      0.40625073	      0.21723416	     -0.00516843	     -0.51533893	      0.15186346	     -0.00891776	      2.08651231	     -0.00766402	      0.00766813	      0.04331268
     11.86613867	      3.95834167	      0.12347890	     -0.05275893	      2.24258328	      1.16189796	      0.31479395	      0.03017467	      0.04115813	      0.23555107	     -0.09511529	      0.06497184	     -0.06975861	     -0.17779992	     -0.23465953	      0.41981303	      0.06486884	      0.21288184	     -0.20703019	     12.58693255	      0.35342379	      0.22805593	      0.00017896	     -0.55215505	      0.06670829	     -0.01227146	      2.08036464	     -0.01969276	     -0.00282438	      0.03836509
     11.89947167	      3.93900985	      0.12746029	     -0.04787848	      2.23893506	      1.16335611	      0.31756652	      0.01710123	      0.04276478	      0.24059533	     -0.10378759	      0.07301435	     -0.06809878	     -0.16185718	     -0.24379512	      0.38121183	      0.06419373	      0.18185384	     -0.24437617	     12.69099134	      0.29767994	      0.23770462	      0.00662775	     -0.55807196	     -0.05241657	     -0.01513848	      2.08636272	      0.00245444	     -0.00076808	      0.01462548
     11.93280467	      3.92936861	      0.13640619	     -0.03769361	      2.23469596	      1.16473257	      0.32083240	     -0.00252193	      0.04144666	      0.24336431	     -0.11744176	      0.07659164	     -0.06694528	     -0.13876926	     -0.23629407	      0.33331529	      0.06251006	      0.15952016	     -0.28680393	     12.74280071	      0.22073432	      0.24610391	      0.01398915	     -0.56810538	     -0.14381679	      0.02150148	      2.07414662	      0.01929519	     -0.00252022	     -0.00102989
     11.96613767	      3.93368522	      0.14465322	     -0.03567532	      2.23098999	      1.16565179	      0.32200131	     -0.02175498	      0.03971847	      0.24927230	     -0.12241361	      0.10329752	     -0.06515704	     -0.11906047	     -0.24134130	      0.28911181	      0.06072939	      0.13863064	     -0.29649880	     12.74426278	      0.10569519	      0.25327334	      0.02040192	     -0.59572461	     -0.19066883	      0.00970395	      2.07150889	      0.00078872	     -0.00791194	      0.00567847
     11.99947067	      3.95540246	      0.13984196	     -0.04518207	      2.22781102	      1.16569678	      0.31982244	     -0.02482207	      0.03324104	      0.25840511	     -0.11103585	      0.15376746	     -0.06345111	     -0.11703644	     -0.24571582	      0.26567400	      0.05818127	      0.10620228	     -0.29986173	     12.71290394	     -0.04218302	      0.25920038	      0.02612871	     -0.66432501	     -0.20632345	      0.02173746	      2.05479471	     -0.02695066	     -0.00078926	      0.02076718
     12.03280367	      3.96817610	      0.12501158	     -0.05368825	      2.22454667	      1.16509521	      0.31711637	     -0.01481353	      0.03164808	      0.26481598	     -0.10597041	      0.19835711	     -0.06106186	     -0.12530850	     -0.22772974	      0.24410319	      0.05593581	      0.06697226	     -0.30356542	     12.66955541	     -0.17487055	      0.26403766	      0.03220696	     -0.74551331	     -0.23019278	      0.00106466	      2.03952711	     -0.00541148	      0.01010352	      0.04214348
     12.06613667	      3.96127553	      0.11671552	     -0.05624032	      2.22316761	      1.16443048	      0.31677204	     -0.00270700	      0.02888709	      0.26554594	     -0.11021987	      0.23449968	     -0.05885600	     -0.12189978	     -0.21889114	      0.21897567	      0.05336666	      0.04723720	     -0.31612571	     12.64084551	     -0.26501690	      0.26798779	      0.03931382	     -0.81734416	     -0.30691675	     -0.02319659	      2.01652075	      0.01681332	      0.00732556	      0.03913181
     12.09946967	      3.93412276	      0.12085215	     -0.05541834	      2.22505668	      1.16403365	      0.31948446	      0.00617794	      0.03440260	      0.26380114	     -0.12447040	      0.26813715	     -0.05601820	     -0.10003093	     -0.23533328	      0.19614996	      0.05147474	      0.05875837	     -0.34127211	     12.64195504	     -0.31865956	      0.27111998	      0.04560781	     -0.87007004	     -0.41273027	     -0.00148008	      1.99028150	      0.00201700	     -0.00501526	      0.01672464
     12.13280267	      3.91403037	      0.13187727	     -0.05051648	      2.22884300	      1.16399262	      0.32408712	      0.01244229	      0.03649073	      0.26207120	     -0.14906870	      0.28584338	     -0.05373513	     -0.06673289	     -0.23191528	      0.17964961	      0.04895489	      0.09180657	     -0.36568149	     12.66286301	     -0.35668969	      0.27366487	      0.05094963	     -0.89394099	     -0.49137035	      0.00797765	      1.97432410	     -0.02287065	     -0.00744383	      0.00210509
     12.16613567	      3.91723358	      0.14048291	     -0.04870388	      2.23301104	      1.16385105	      0.32761526	      0.01615857	      0.03770410	      0.26416179	     -0.16752994	      0.29926855	     -0.05147809	     -0.03653345	     -0.21947701	      0.17919195	      0.04623260	      0.12559384	     -0.37788032	     12.67380504	     -0.41616782	      0.27556730	      0.05467882	     -0.92949446	     -0.50392174	      0.01924810	      1.95537575	     -0.00456284	     -0.00606070	     -0.00077665
     12.19946867	      3.93984301	      0.13479290	     -0.05436574	      2.23613892	      1.16297721	      0.32787835	      0.03164833	      0.03757750	      0.26469857	     -0.16017254	      0.32333094	     -0.04897860	     -0.02869822	     -0.23530830	      0.19649576	      0.04338699	      0.13850199	     -0.37633009	     12.65796540	     -0.51024262	      0.27700983	      0.05683160	     -0.98365251	     -0.48251854	      0.01522969	      1.93883129	      0.02288106	     -0.00078208	      0.00135711
     12.23280167	      3.96548969	      0.13131736	     -0.06556217	      2.23745732	      1.16179199	      0.32653186	      0.03895982	      0.03351821	      0.26955127	     -0.14248823	      0.34420435	     -0.04673072	     -0.02867963	     -0.25497282	      0.21957659	      0.03988611	      0.14552694	     -0.35341774	     12.60508389	     -0.60731549	      0.27804915	      0.05809313	     -1.05824779	     -0.47509247	      0.00742021	      1.89126228	      0.01515272	      0.00666420	      0.01091933
     12.26613467	      3.97115525	      0.13493113	     -0.07082264	      2.23599181	      1.16079148	      0.32560733	      0.02976002	      0.03427008	      0.27361797	     -0.13908630	      0.33570637	     -0.04359527	     -0.03415567	     -0.24247568	      0.23632151	      0.03721373	      0.15064669	     -0.34116936	     12.53567142	     -0.66499977	      0.27874649	      0.05937211	     -1.12019360	     -0.50716876	     -0.02878074	      1.80197476	     -0.00076557	      0.00641414	      0.03304854
     12.29946767	      3.95760697	      0.12491964	     -0.07074866	      2.23159165	      1.15995837	      0.32433319	      0.03325441	      0.03831014	      0.27960449	     -0.15040180	      0.31079697	     -0.04012422	     -0.06511208	     -0.23585304	      0.25681115	      0.03455564	      0.13088188	     -0.37736394	     12.49846952	     -0.68184759	      0.27938978	      0.06074671	     -1.15862122	     -0.58264810	     -0.01585371	      1.74617701	     -0.00542808	      0.00116424	      0.03944692
     12.33280067	      3.94005459	      0.12311554	     -0.06110604	      2.22641114	      1.15968886	      0.32435139	      0.02267046	      0.04275192	      0.28408537	     -0.17232954	      0.27766913	     -0.03556197	     -0.08797025	     -0.27636043	      0.26090693	      0.03346311	      0.11398185	     -0.39413919	     12.48943276	     -0.67214863	      0.28006792	      0.06230728	     -1.16460638	     -0.63980581	     -0.01069095	      1.70672783	      0.00720858	     -0.00554437	      0.01733459
     12.36613367	      3.94634080	      0.12602708	     -0.04711992	      2.22133687	      1.15994074	      0.32489756	      0.00683879	      0.04136709	      0.28917957	     -0.19086441	      0.23110070	     -0.03226368	     -0.09961551	     -0.30483096	      0.25897990	      0.03051685	      0.10011881	     -0.38230891	     12.48670016	     -0.66932300	      0.28067172	      0.06326241	     -1.15805491	     -0.61766721	      0.00300091	      1.64302490	      0.00864568	     -0.01040807	     -0.01460580
     12.39946667	      3.96957636	      0.12971383	     -0.05086499	      2.21865931	      1.15986107	      0.32347487	     -0.01197400	      0.04031692	      0.30133051	     -0.18504755	      0.20207824	     -0.02892334	     -0.10575287	     -0.31022548	      0.29261227	      0.02668731	      0.08719868	     -0.38665312	     12.48021734	     -0.69657851	      0.28117599	      0.06316237	     -1.16268784	     -0.55744464	      0.02125474	      1.63954371	      0.00111987	      0.00124248	     -0.00992483
     12.43279967	      3.98938519	      0.13657720	     -0.07392425	      2.21816894	      1.15954056	      0.32042309	     -0.03622861	      0.04099134	      0.31742507	     -0.15086851	      0.19827140	     -0.02288026	     -0.10486090	     -0.31132251	      0.34944136	      0.02406581	      0.07695167	     -0.38355053	     12.47480527	     -0.74630147	      0.28171276	      0.06247150	     -1.17612695	     -0.51259418	      0.01248856	      1.65595393	     -0.00694582	      0.00946151	      0.01674676
     12.46613267	      3.99860906	      0.12554083	     -0.09739180	      2.21639883	      1.15943708	      0.31733781	     -0.03096197	      0.03967165	      0.33343033	     -0.11569305	      0.19186125	     -0.01681719	     -0.11965784	     -0.29947691	      0.39048876	      0.01912869	      0.04474200	     -0.35266623	     12.48668237	     -0.78662258	      0.28235689	      0.06165023	     -1.18829533	     -0.50136359	      0.01173589	      1.60643263	     -0.02098379	      0.00163255	      0.04123370
     12.49946567	      3.99112238	      0.12097995	     -0.10656496	      2.21375134	      1.15975886	      0.31740039	     -0.03274090	      0.04113566	      0.35300868	     -0.11515533	      0.16988727	      0.00753104	     -0.11750839	     -0.30868027	      0.40095107	      0.02090850	      0.02117362	     -0.32518414	     12.48765790	     -0.77905309	      0.28302786	      0.06152220	     -1.21301972	     -0.52658457	      0.00881587	      1.59554423	      0.00190567	     -0.00272447	      0.04681236
     12.53279867	      3.98131276	      0.12302894	     -0.08796593	      2.21109399	      1.15979410	      0.32069223	     -0.03496265	      0.04474788	      0.34434298	     -0.12664917	      0.12705043	      0.02025799	     -0.09855453	     -0.33639664	      0.38868018	      0.01844216	      0.01147181	     -0.36445764	     12.45968424	     -0.73553710	      0.28351312	      0.06156625	     -1.22588003	     -0.54944316	     -0.00566136	      1.61248116	      0.01212408	      0.00095133	      0.02516886
     12.56613167	      3.98381433	      0.12602742	     -0.06911239	      2.21010862	      1.16030718	      0.32508784	     -0.02718292	      0.04448584	      0.34379065	     -0.14894544	      0.09121882	      0.02768165	     -0.06995357	     -0.35225709	      0.37587434	      0.01195119	      0.01331964	     -0.41291041	     12.41522770	     -0.68830974	      0.28390431	      0.06128864	     -1.22139992	     -0.53396833	     -0.01201397	      1.59018608	     -0.01555465	     -0.00215988	     -0.00361700
     12.59946467	      3.98717596	      0.13820417	     -0.06647844	      2.21240128	      1.16138279	      0.32938597	     -0.02872117	      0.03993503	      0.34883754	     -0.14983463	      0.08483820	      0.02693317	     -0.02518538	     -0.35509497	      0.35806509	      0.01020851	      0.03389303	     -0.38792054	     12.38017489	     -0.66708550	      0.28436551	      0.06089636	     -1.22899821	     -0.52415206	      0.01694181	      1.61507697	     -0.01746789	      0.00173240	     -0.01237171
     12.63279767	      3.98490051	      0.13264534	     -0.08429421	      2.21711863	      1.16224127	      0.33028129	     -0.00649264	      0.04393483	      0.35131189	     -0.11792895	      0.11372145	      0.03201533	      0.00036022	     -0.34037589	      0.36349265	      0.00793591	      0.03734217	     -0.36238119	     12.37654137	     -0.68376492	      0.28480135	      0.05974423	     -1.20624123	     -0.51153917	      0.00436550	      1.64351411	      0.00103157	      0.00293115	      0.01225384
     12.66613067	      3.99091952	      0.11762604	     -0.10803102	      2.22190822	      1.16299656	      0.32912925	      0.02799266	      0.04207942	      0.36548933	     -0.09772410	      0.15501411	      0.03307399	      0.00820539	     -0.30755653	      0.38641077	     -0.00023120	      0.03146080	     -0.37631134	     12.39856247	     -0.70596570	      0.28528002	      0.05858952	     -1.18773787	     -0.47525971	     -0.00389121	      1.62353857	      0.01607605	     -0.00225436	      0.05046751
     12.69946367	      3.98765149	      0.12541147	     -0.10443174	      2.22516831	      1.16327832	      0.33122289	      0.02901620	      0.04016634	      0.35839872	     -0.09766210	      0.17481954	      0.03433804	      0.03585831	     -0.29696914	      0.35892349	     -0.01316497	      0.05026615	     -0.36711281	     12.41908636	     -0.70383197	      0.28567144	      0.05808234	     -1.21171500	     -0.44182841	      0.01689971	      1.65478542	      0.02265491	      0.00435690	      0.04830787
     12.73279667	      3.97605689	      0.13666459	     -0.08550745	      2.22630354	      1.16304532	      0.33381702	      0.02306105	      0.03981307	      0.34157750	     -0.11580379	      0.18773354	      0.03587840	      0.05598748	     -0.31309995	      0.31264888	     -0.00380897	      0.07185894	     -0.37533722	     12.42727160	     -0.68107878	      0.28589233	      0.05777166	     -1.22642507	     -0.42462661	     -0.01034135	      1.69959826	     -0.00427314	      0.00662610	      0.01713216
     12.76612967	      3.96139056	      0.12884183	     -0.07350557	      2.22507489	      1.16226481	      0.33257199	      0.03466096	      0.03882346	      0.32455956	     -0.12405891	      0.20696155	      0.03684636	      0.03634870	     -0.31230272	      0.28523815	     -0.00469734	      0.06350225	     -0.42421675	     12.42046017	     -0.66496898	      0.28596134	      0.05719146	     -1.23607926	     -0.43470484	     -0.00945500	      1.68530784	     -0.01927971	     -0.00470298	     -0.01232263
     12.79946267	      3.93934192	      0.12901078	     -0.07494911	      2.22362517	      1.16168997	      0.32953389	      0.02460303	      0.03735774	      0.31869215	     -0.13145836	      0.23634240	      0.03848189	      0.01168391	     -0.28749709	      0.25885703	     -0.01176874	      0.05889585	     -0.42321387	     12.39371238	     -0.65474783	      0.28596263	      0.05673840	     -1.23400464	     -0.47774869	     -0.02037884	      1.68622162	      0.01700412	     -0.00013957	      0.00376000
     12.83279567	      3.92633520	      0.12535999	     -0.08314823	      2.22294138	      1.16110784	      0.32506222	      0.02021862	      0.03824033	      0.30916953	     -0.11820764	      0.27235918	      0.03994995	     -0.02370741	     -0.26221879	      0.24445083	      0.01311743	      0.05456868	     -0.39780190	     12.35985474	     -0.66860012	      0.28576167	      0.05564940	     -1.20337531	     -0.50369130	     -0.00668211	      1.70107616	      0.01372783	     -0.00134274	      0.02711760
     12.86612867	      3.92807481	      0.12521486	     -0.09771907	      2.22362066	      1.16067506	      0.32001061	      0.01355658	      0.03361530	      0.31742479	     -0.11589309	      0.32054754	      0.04082772	     -0.05443248	     -0.26375110	      0.25300172	      0.00106819	      0.05231097	     -0.40036376	     12.33915199	     -0.68415871	      0.28545954	      0.05466065	     -1.15918521	     -0.48508431	      0.00993827	      1.70539714	     -0.01984305	     -0.00578106	      0.03801650
     12.89946167	      3.93145296	      0.13911479	     -0.08897567	      2.22366652	      1.16005976	      0.31773691	     -0.01518847	      0.02538612	      0.29838550	     -0.11335827	      0.33249634	      0.04119900	     -0.06656341	     -0.25925261	      0.23855126	     -0.01611673	      0.06745011	     -0.40625801	     12.34851390	     -0.68500210	      0.28520180	      0.05440700	     -1.13658040	     -0.44903403	      0.01674583	      1.72876648	     -0.00599847	      0.00223766	      0.02770540
     12.93279467	      3.92413269	      0.14750904	     -0.07352571	      2.22254212	      1.15954888	      0.31695916	     -0.03711100	      0.02812626	      0.28048044	     -0.12500801	      0.32174686	      0.04199969	     -0.08255283	     -0.24489300	      0.22106786	      0.00948120	      0.08156428	     -0.41449378	     12.39025127	     -0.67295847	      0.28491886	      0.05466296	     -1.13520733	     -0.41834131	      0.01812323	      1.74246798	      0.01690413	      0.00559859	      0.01049095
     12.96612767	      3.90928841	      0.13114726	     -0.07689367	      2.22134632	      1.15888629	      0.31436151	     -0.01832571	      0.02833755	      0.28415212	     -0.13206162	      0.32933600	      0.04252439	     -0.12197757	     -0.25494544	      0.22993482	      0.00200143	      0.06300023	     -0.43338846	     12.45132814	     -0.66916650	      0.28475793	      0.05495396	     -1.13812909	     -0.44141426	      0.01637225	      1.73507648	     -0.00396767	      0.00419919	     -0.00703756
     12.99946067	      3.89842251	      0.13526503	     -0.08473300	      2.22164925	      1.15845365	      0.31312974	     -0.02647756	      0.02623596	      0.28518256	     -0.12491746	      0.33663645	      0.04327909	     -0.12937131	     -0.27154046	      0.23953024	     -0.00621627	      0.06877704	     -0.40837828	     12.46275232	     -0.67268121	      0.28448055	      0.05514328	     -1.17553436	     -0.48383776	      0.01556631	      1.72669251	     -0.01548497	     -0.01094382	      0.00105047
     13.03279367	      3.90916978	      0.14064657	     -0.08834124	      2.22196222	      1.15843152	      0.31311959	     -0.03402478	      0.02349893	      0.28820154	     -0.12314522	      0.31849377	      0.04233390	     -0.12206659	     -0.24122196	      0.25986769	      0.01893809	      0.08191649	     -0.38914558	     12.41548721	     -0.68082036	      0.28399968	      0.05503104	     -1.19566886	     -0.48950261	     -0.01628114	      1.71906993	     -0.01534402	     -0.00780960	      0.02826114
     13.06612667	      3.92645189	      0.12934143	     -0.09489722	      2.22280603	      1.15844763	      0.31287800	     -0.01409111	      0.02714674	      0.29551710	     -0.11591331	      0.30452404	      0.04241221	     -0.12157097	     -0.23631326	      0.29688856	     -0.00604899	      0.07322584	     -0.40945403	     12.35540294	     -0.69487404	      0.28348236	      0.05472671	     -1.19366284	     -0.47531737	     -0.00553664	      1.72915449	     -0.01354306	      0.01147280	      0.03297635
     13.09945967	      3.95377641	      0.12846656	     -0.09478960	      2.22471179	      1.15917787	      0.31532050	     -0.00003888	      0.01153041	      0.30569019	     -0.11939517	      0.28997333	      0.04116769	     -0.09703033	     -0.27708031	      0.32334075	     -0.00372503	      0.08458177	     -0.39750603	     12.32956208	     -0.69352676	      0.28326833	      0.05530065	     -1.17458707	     -0.46825460	      0.00565106	      1.73044843	      0.00381835	      0.00250590	      0.02085943
     13.13279267	      3.96569696	      0.13037572	     -0.08474032	      2.22662157	      1.16033857	      0.32041506	      0.01412292	      0.00557468	      0.30454943	     -0.12518273	      0.24942894	      0.04007794	     -0.06365840	     -0.29184094	      0.32636304	      0.00791348	      0.10075504	     -0.35827713	     12.35556477	     -0.68356537	      0.28332880	      0.05645878	     -1.15431320	     -0.46441007	      0.01958455	      1.70468537	      0.01284235	     -0.01014368	      0.00695431
     13.16612567	      3.95617105	      0.12863538	     -0.09628048	      2.22982247	      1.16134870	      0.32383116	      0.02928479	      0.02231911	      0.32830931	     -0.13486931	      0.22830828	      0.03914997	     -0.03379071	     -0.28374222	      0.36529955	     -0.00268857	      0.10443760	     -0.37764151	     12.40880127	     -0.67946967	      0.28369762	      0.05773736	     -1.15817059	     -0.46306600	      0.01714121	      1.70254685	      0.00932291	      0.00386278	      0.00175094
     13.19945867	      3.95824764	      0.13544622	     -0.11077759	      2.23309777	      1.16153926	      0.32564290	      0.02588623	      0.03088459	      0.34228267	     -0.12074623	      0.21532738	      0.03827966	      0.00218467	     -0.27466919	      0.41713689	      0.01434624	      0.11485663	     -0.40525880	     12.44556248	     -0.68956044	      0.28414392	      0.05871921	     -1.20893821	     -0.45017893	      0.01426810	      1.70087413	      0.01049447	      0.00452976	      0.00441584
     13.23279167	      3.97526709	      0.13656995	     -0.11676304	      2.23341434	      1.16142633	      0.32600075	      0.02450345	      0.02867178	      0.35397901	     -0.11689093	      0.19785410	      0.03750603	      0.02107082	     -0.27887210	      0.43347318	      0.00376606	      0.10823770	     -0.36212114	     12.45063840	     -0.69453663	      0.28474235	      0.05963340	     -1.25679687	     -0.40664190	     -0.02189137	      1.66582752	      0.00570812	     -0.00938412	      0.02780561
     13.26612467	      4.00287291	      0.12191234	     -0.11895316	      2.23111519	      1.16076869	      0.32382486	      0.03846290	      0.01986131	      0.36175389	     -0.11122990	      0.18650688	      0.03485554	      0.00889934	     -0.30446692	      0.44826217	      0.01994622	      0.08090385	     -0.32502894	     12.42831535	     -0.70025859	      0.28552680	      0.06029972	     -1.29699758	     -0.35852955	     -0.00979418	      1.67020528	     -0.00227631	     -0.00006582	      0.03870678
     13.29945767	      4.01648827	      0.12001458	     -0.11895307	      2.22882654	      1.16015133	      0.32150240	      0.02666126	      0.02443416	      0.36736065	     -0.11225728	      0.18027978	      0.03506256	      0.00337133	     -0.32423445	      0.46523704	      0.01482397	      0.06018273	     -0.34242345	     12.38567127	     -0.69623530	      0.28635892	      0.06090320	     -1.30807399	     -0.30288493	     -0.02635639	      1.67959539	      0.00746393	      0.00769586	      0.02960264
     13.33279067	      4.02747191	      0.11962427	     -0.11426492	      2.22627563	      1.16004936	      0.31970447	      0.01703496	      0.01968851	      0.37068338	     -0.12139509	      0.16507980	      0.02991789	     -0.00604101	     -0.29980018	      0.47375114	      0.02334276	      0.04331565	     -0.37206984	     12.37398434	     -0.68473139	      0.28750146	      0.06159444	     -1.29130323	     -0.26561131	     -0.01179261	      1.64171363	      0.00847918	      0.00393809	      0.01464787
     13.36612367	      4.01621975	      0.12395118	     -0.11702462	      2.22560042	      1.16047480	      0.31784577	      0.00295133	      0.02607767	      0.37535149	     -0.12989712	      0.17974015	      0.02565801	     -0.01041184	     -0.30343910	      0.46492971	      0.03143032	      0.03141504	     -0.34992977	     12.39965178	     -0.67604746	      0.28897577	      0.06216335	     -1.26248435	     -0.24945765	     -0.00534684	      1.62181211	      0.00110509	     -0.00214773	      0.00916948
     13.39945667	      4.01201306	      0.14003313	     -0.12414877	      2.22680109	      1.16055002	      0.31516655	     -0.03020979	      0.03010414	      0.37954857	     -0.13343771	      0.21581513	      0.02347299	     -0.00467345	     -0.31963447	      0.46078156	      0.03336072	      0.03847031	     -0.32818280	     12.42756287	     -0.67631244	      0.29047523	      0.06219794	     -1.27330097	     -0.19928558	      0.02593742	      1.61944739	      0.00306368	     -0.00799768	      0.01506572
     13.43278967	      4.04110793	      0.13609109	     -0.12351063	      2.22675753	      1.15959700	      0.31035497	     -0.03663185	      0.02346320	      0.37884076	     -0.14352464	      0.23694799	      0.01685135	     -0.02742288	     -0.28015756	      0.47216098	      0.03322256	      0.03380281	     -0.36300443	     12.44417415	     -0.68368540	      0.29193598	      0.06144330	     -1.28559386	     -0.07587190	     -0.00007635	      1.59054752	     -0.00756394	     -0.00616445	      0.03050643
     13.46612267	      4.06590108	      0.12395219	     -0.12401497	      2.22683781	      1.15823089	      0.30521297	     -0.03391057	      0.03006360	      0.37794792	     -0.15222146	      0.27635849	     -0.01124584	     -0.05897504	     -0.26519023	      0.46923400	      0.03626501	      0.02518166	     -0.35873924	     12.44006691	     -0.69587481	      0.29311223	      0.05976306	     -1.33483868	      0.06540735	      0.01659710	      1.60612536	     -0.01253517	      0.00635912	      0.02998949
     13.49945567	      4.09449198	      0.12533245	     -0.11916125	      2.22847748	      1.15733255	      0.30231337	     -0.03946735	      0.01862617	      0.37642079	     -0.17164771	      0.32225733	     -0.02181104	     -0.06541341	     -0.28506031	      0.44205571	      0.03809211	      0.04168261	     -0.30350108	     12.42555077	     -0.68853419	      0.29425046	      0.05803665	     -1.38313654	      0.17167716	     -0.00667251	      1.63131045	     -0.00584504	      0.00715403	      0.02438675
     13.53278867	      4.10953642	      0.12077967	     -0.11078814	      2.23161668	      1.15685425	      0.30111637	     -0.02812607	      0.02844289	      0.36985977	     -0.19159318	      0.35561004	     -0.03013560	     -0.06882399	     -0.27467833	      0.42223096	      0.04092348	      0.06017408	     -0.31126284	     12.39919285	     -0.66978995	      0.29478467	      0.05515616	     -1.38642242	      0.27308497	     -0.01578223	      1.58085225	     -0.01673004	     -0.01533264	      0.01088742
     13.56612167	      4.11286412	      0.13593553	     -0.10759875	      2.23753962	      1.15722541	      0.30199701	     -0.03662709	      0.03486915	      0.36544828	     -0.20475521	      0.38412712	     -0.03476415	     -0.04262691	     -0.24133690	      0.41430333	      0.04331509	      0.10746724	     -0.35339180	     12.37119549	     -0.63628311	      0.29504548	      0.05209498	     -1.36576774	      0.32057924	      0.00989288	      1.60327198	     -0.00609088	      0.01485702	      0.00009575
     13.59945467	      4.12626736	      0.14413615	     -0.10181624	      2.24333428	      1.15797679	      0.30351362	     -0.03288337	      0.04194264	      0.35966555	     -0.21491335	      0.40716034	     -0.03848664	     -0.01891557	     -0.22028969	      0.39206211	      0.04570450	      0.15093993	     -0.34831830	     12.34184967	     -0.59307809	      0.29455279	      0.04774626	     -1.30256296	      0.39663700	      0.01760412	      1.60044900	      0.00393051	     -0.00556635	      0.00236103
     13.63278767	      4.15817068	      0.14403479	     -0.09886382	      2.24773952	      1.15830174	      0.30341874	     -0.02372467	      0.03964324	      0.35796266	     -0.21666001	      0.43895197	     -0.04320197	     -0.00427780	     -0.24150685	      0.36744921	      0.04774939	      0.18140259	     -0.30583555	     12.31132396	     -0.54407541	      0.29333844	      0.04210059	     -1.25484758	      0.51841163	      0.01951801	      1.57307190	      0.01886656	     -0.01080914	      0.00976612
     13.66612067	      4.18869443	      0.14105527	     -0.09966656	      2.25001024	      1.15783799	      0.30183332	     -0.02206478	      0.04290769	      0.35657437	     -0.20893088	      0.46134376	     -0.04666046	     -0.00042532	     -0.24589918	      0.35792897	      0.05077478	      0.19861186	     -0.29492327	     12.27930959	     -0.48740665	      0.29128299	      0.03446698	     -1.26220062	      0.65778466	      0.01071840	      1.62420671	      0.01809682	      0.01748947	      0.01902164
     13.69945367	      4.22635218	      0.13167542	     -0.09565241	      2.24905720	      1.15740422	      0.30040282	     -0.01912015	      0.04452585	      0.35383218	     -0.19708383	      0.44889979	     -0.05034856	     -0.00914911	     -0.19508649	      0.35263338	      0.05296262	      0.19972437	     -0.31671268	     12.24981975	     -0.42217595	      0.28816375	      0.02490258	     -1.25911497	      0.81391731	     -0.00322649	      1.65414553	     -0.00306507	     -0.01081207	      0.01396085
     13.73278667	      4.24740731	      0.13008942	     -0.09086315	      2.24646412	      1.15785008	      0.30049245	     -0.03013425	      0.04493930	      0.35486463	     -0.18531239	      0.43726242	     -0.05356525	     -0.02100953	     -0.19865398	      0.33040579	      0.05558889	      0.19809402	     -0.29151263	     12.22493756	     -0.34369238	      0.28402144	      0.01530339	     -1.14977923	      0.92303016	      0.00010827	      1.66756137	     -0.01160605	      0.00347094	     -0.00160227
     13.76611967	      4.25118823	      0.12793676	     -0.07883941	      2.24146089	      1.15836937	      0.30160910	     -0.04311956	      0.04513194	      0.35331317	     -0.18850292	      0.41784327	     -0.05622819	     -0.04580208	     -0.24616921	      0.29795718	      0.05879049	      0.18624224	     -0.26131090	     12.19631203	     -0.24159442	      0.27879637	      0.00582361	     -1.02735977	      0.96647141	      0.01085987	      1.70672241	     -0.00268167	      0.01211655	      0.01299580
     13.79945267	      4.25386150	      0.11123575	     -0.05502632	      2.23366344	      1.15800852	      0.30270390	     -0.03813509	      0.04780846	      0.33400471	     -0.18863801	      0.35978196	     -0.05944386	     -0.09075027	     -0.23528001	      0.27474469	      0.06143604	      0.15508783	     -0.29368578	     12.15246875	     -0.13143018	      0.27236929	     -0.00407835	     -0.99106294	      0.98991253	      0.00673096	      1.71174659	      0.00403236	     -0.02029317	      0.03504964
     13.83278567	      4.25662608	      0.10640957	     -0.04380401	      2.22804375	      1.15759668	      0.30321727	     -0.04661244	      0.04986631	      0.31833740	     -0.16124394	      0.30970115	     -0.06268617	     -0.11909103	     -0.21935914	      0.27150383	      0.06402826	      0.14079200	     -0.30888452	     12.08309566	     -0.03648998	      0.26470614	     -0.01469564	     -0.89626027	      0.99916990	      0.02623134	      1.72973710	      0.00332456	      0.01446408	      0.01460882
     13.86611867	      4.26565140	      0.10069197	     -0.04246666	      2.22491571	      1.15700180	      0.30297097	     -0.04649194	      0.05043252	      0.31630017	     -0.14214359	      0.28173628	     -0.06585721	     -0.14114731	     -0.24384399	      0.27225425	      0.06650130	      0.13372327	     -0.25954529	     11.99864567	      0.06988962	      0.25594842	     -0.02475466	     -0.72802212	      1.02102049	      0.00152285	      1.78473061	     -0.01576973	     -0.00243146	      0.00525553
     13.89945167	      4.28137857	      0.09770902	     -0.02390401	      2.22371554	      1.15502660	      0.30275692	     -0.04571447	      0.04904995	      0.27625577	     -0.11460572	      0.23662401	     -0.06965152	     -0.15330126	     -0.26592408	      0.26782377	      0.06847933	      0.14013393	     -0.21908510	     11.90050770	      0.19962117	      0.24616291	     -0.03409422	     -0.61799461	      1.07728666	     -0.02452768	      1.81599393	     -0.01579665	     -0.01351855	      0.02960430
     13.93278467	      4.29639770	      0.09280108	     -0.02054308	      2.22530900	      1.15285489	      0.30131771	     -0.03743962	      0.05000512	      0.26428157	     -0.10561358	      0.20316051	     -0.07395727	     -0.15927348	     -0.25522593	      0.30632483	      0.06976251	      0.15608486	     -0.24416521	     11.79192903	      0.35011690	      0.23541043	     -0.04242375	     -0.50958304	      1.12555628	      0.01931290	      1.84368829	     -0.00376270	      0.01993351	      0.04462406
     13.96611767	      4.30050421	      0.09817387	     -0.01685028	      2.22938579	      1.15106683	      0.30152469	     -0.03225381	      0.05367925	      0.25141857	     -0.09150756	      0.16847457	     -0.07741644	     -0.14761396	     -0.24165164	      0.33014808	      0.07151750	      0.18884234	     -0.22347805	     11.67183491	      0.50446740	      0.22381217	     -0.05030972	     -0.39512728	      1.09831196	      0.00403004	      1.91001286	     -0.00048706	     -0.00788058	      0.01915762
     13.99945067	      4.30993212	      0.10284785	     -0.00740013	      2.23410781	      1.14983822	      0.30322043	     -0.02199032	      0.05083173	      0.23876954	     -0.08590706	      0.13902681	     -0.08225985	     -0.13507247	     -0.25605929	      0.33186029	      0.07182969	      0.22390751	     -0.16610267	     11.54288887	      0.66483635	      0.21161786	     -0.05589725	     -0.22456184	      1.01113119	     -0.02427275	      1.91319626	     -0.00180899	     -0.00719466	     -0.00580527
     14.03278367	      4.32578930	      0.09587554	      0.00629037	      2.23735511	      1.14862777	      0.30408037	     -0.00315813	      0.05117897	      0.21648498	     -0.08002164	      0.11757603	     -0.08592202	     -0.14174524	     -0.28205939	      0.34302854	      0.07242961	      0.24493837	     -0.17930740	     11.41351572	      0.83236697	      0.19894822	     -0.06179967	     -0.09371567	      0.88599809	     -0.01302749	      1.88604638	      0.00772535	      0.01370112	      0.00808366
     14.06611667	      4.34647750	      0.07544258	      0.02194833	      2.23750452	      1.14791077	      0.30474411	      0.02388176	      0.05377852	      0.19165364	     -0.07362112	      0.09260441	     -0.08903713	     -0.17193053	     -0.27154099	      0.34400842	      0.07311055	      0.24398163	     -0.21000984	     11.30330303	      1.00446855	      0.18607545	     -0.06598467	     -0.01614356	      0.73399110	     -0.00097398	      1.91735380	      0.02026247	     -0.01016253	      0.03851098
     14.09944967	      4.38410283	      0.05923619	      0.03672489	      2.23590416	      1.14778588	      0.30588314	      0.03289919	      0.05143627	      0.17706824	     -0.06873432	      0.07813228	     -0.09246388	     -0.20468022	     -0.26017576	      0.31582256	      0.07289508	      0.24046385	     -0.18168668	     11.24341454	      1.18934412	      0.17273668	     -0.06836041	      0.07916085	      0.60155343	      0.00072408	      1.91611126	      0.02037668	     -0.00802618	      0.03507151
     14.13278267	      4.43828194	      0.05367762	      0.05200486	      2.23384213	      1.14706693	      0.30555854	      0.01545057	      0.04711922	      0.16072150	     -0.06802692	      0.09221330	     -0.09444842	     -0.23226072	     -0.29385918	      0.28770636	      0.07246541	      0.24243788	     -0.17403660	     11.11515175	      1.39075399	      0.15896497	     -0.07020957	      0.20183112	      0.51434840	     -0.01870707	      1.87640966	      0.00940169	      0.01275506	      0.02136913
