# Supplementary material for: Simulation of Human Movement in Zero Gravity
Source: Sensors (Basel). 2024 Mar 9;24(6):1770. doi: 10.3390/s24061770 (PMC10976247; doi:10.3390/s24061770)
Supplement: Supplementary file 1 [file sensors-24-01770-s001.zip › supplementary/motion_data/6 GodanJump/motion.sto]

UNKNOWN
version=1
nRows=457
nColumns=30
inDegrees=no
endheader
time	/jointset/global/yaw/value	/jointset/global/roll/value	/jointset/global/pitch/value	/jointset/global/longitudinal/value	/jointset/global/vertical/value	/jointset/global/lateral/value	/jointset/SpineL/SpineL_LL/value	/jointset/SpineL/SpineL_RR/value	/jointset/SpineL/SpineL_FE/value	/jointset/SpineU/SpineU_FE/value	/jointset/Hip_r/Hip_EF_r/value	/jointset/Hip_r/Hip_RR_r/value	/jointset/Hip_r/Hip_DB_r/value	/jointset/Knee_r/Knee_FE_r/value	/jointset/Hip_l/Hip_EF_l/value	/jointset/Hip_l/Hip_RR_l/value	/jointset/Hip_l/Hip_BD_l/value	/jointset/Knee_l/Knee_FE_l/value	/jointset/Shoulder_r/Shoulder_BD_r/value	/jointset/Shoulder_r/Shoulder_EF_r/value	/jointset/Shoulder_r/Shoulder_RR_r/value	/jointset/Elbow_r/Elbow_EF_r/value	/jointset/Shoulder_l/Shoulder_DB_l/value	/jointset/Shoulder_l/Shoulder_EF_l/value	/jointset/Shoulder_l/Shoulder_RR_l/value	/jointset/Elbow_l/Elbow_EF_l/value	/jointset/Neck/Neck_LL/value	/jointset/Neck/Neck_RR/value	/jointset/Neck/Neck_FE/value
      0.00000000	      2.32975825	     -0.12221268	     -0.26650899	      2.34315796	      1.19106352	      0.43418840	      0.08092721	     -0.05945706	      0.44334252	     -0.24129661	      0.31251013	     -0.07262756	     -0.02381623	     -0.24999442	      0.21980930	      0.16723899	     -0.10816386	     -0.15152346	      0.12638952	     -0.10577591	     -0.29730556	      0.77961092	     -0.08127237	     -0.03063465	      0.23813367	      0.51255324	      0.00000000	      0.00000000	      0.01745329
      0.03333300	      2.31864623	     -0.10154784	     -0.27685541	      2.33945264	      1.19080554	      0.43548120	      0.05725375	     -0.04202950	      0.48177151	     -0.26121324	      0.32034221	     -0.04870275	      0.00687796	     -0.25230494	      0.23202458	      0.15434489	     -0.07967367	     -0.15263470	      0.13202007	     -0.11806365	     -0.30308145	      0.78992550	     -0.07854883	     -0.03660248	      0.23613445	      0.52753123	      0.00000000	      0.00000000	      0.01745329
      0.06666700	      2.31731374	     -0.10111579	     -0.28190848	      2.34227045	      1.19072066	      0.43469376	      0.05021779	     -0.04180582	      0.48654324	     -0.26234211	      0.32544632	     -0.04273657	      0.00387704	     -0.24729649	      0.23814608	      0.15266413	     -0.08448932	     -0.14871898	      0.12363151	     -0.11211849	     -0.30439656	      0.79412631	     -0.08764796	     -0.03735710	      0.23361660	      0.52533281	      0.00000000	      0.00000000	      0.01745329
      0.10000000	      2.31916639	     -0.09965641	     -0.28157530	      2.34272416	      1.19023146	      0.43428551	      0.05021694	     -0.03961518	      0.48872503	     -0.26162846	      0.32525601	     -0.04232736	      0.00419028	     -0.24692528	      0.23759371	      0.15234710	     -0.08430593	     -0.14887485	      0.12374916	     -0.11075026	     -0.30423251	      0.79437539	     -0.08727636	     -0.03831509	      0.23348649	      0.52500319	      0.00000000	      0.00000000	      0.01745329
      0.13333300	      2.32183383	     -0.09862180	     -0.28185138	      2.34305510	      1.18990195	      0.43365633	      0.04875643	     -0.03630905	      0.49219220	     -0.26119108	      0.32326497	     -0.04180664	      0.00495327	     -0.24622709	      0.23727935	      0.15185608	     -0.08425015	     -0.14879024	      0.12430207	     -0.10942487	     -0.30384356	      0.79437180	     -0.08619463	     -0.04037174	      0.23322414	      0.52409120	      0.00000000	      0.00000000	      0.01745329
      0.16666700	      2.32423791	     -0.09359700	     -0.28454790	      2.34067395	      1.19000038	      0.43172415	      0.04284163	     -0.02845850	      0.51610254	     -0.26872198	      0.31122946	     -0.03745174	      0.01172208	     -0.22863237	      0.23508042	      0.14680059	     -0.07904739	     -0.14566225	      0.12617023	     -0.12459649	     -0.30150453	      0.78551125	     -0.08039668	     -0.04571313	      0.22828449	      0.51821322	      0.00000000	      0.00000000	      0.01745329
      0.20000000	      2.32621300	     -0.09217439	     -0.28487584	      2.34134005	      1.18963559	      0.43122919	      0.04224793	     -0.02617631	      0.51799026	     -0.26718080	      0.31097372	     -0.03713153	      0.01155229	     -0.22708501	      0.23519747	      0.14653745	     -0.07937117	     -0.14508326	      0.12555940	     -0.12183754	     -0.30115429	      0.78637164	     -0.08076000	     -0.04632293	      0.22779257	      0.51775324	      0.00000000	      0.00000000	      0.01745329
      0.23333300	      2.32826501	     -0.09110014	     -0.28540135	      2.34192932	      1.18935028	      0.43057088	      0.04080949	     -0.02367858	      0.52054504	     -0.26606018	      0.30952785	     -0.03680366	      0.01149043	     -0.22508714	      0.23553004	      0.14618230	     -0.07977322	     -0.14425928	      0.12504115	     -0.11981882	     -0.30063276	      0.78664778	     -0.08026574	     -0.04729646	      0.22721784	      0.51737235	      0.00000000	      0.00000000	      0.01745329
      0.26666700	      2.33080743	     -0.08941259	     -0.28597722	      2.34221604	      1.18916609	      0.42970021	      0.03905840	     -0.02039797	      0.52517317	     -0.26529529	      0.30674126	     -0.03636987	      0.01158087	     -0.22122684	      0.23532754	      0.14547910	     -0.07991614	     -0.14319401	      0.12431109	     -0.11925776	     -0.29971450	      0.78552597	     -0.07864502	     -0.04845792	      0.22620159	      0.51747994	      0.00000000	      0.00000000	      0.01745329
      0.30000000	      2.33246783	     -0.08503646	     -0.29940615	      2.34110805	      1.19012370	      0.42743066	      0.02994261	     -0.01386195	      0.56491084	     -0.27847381	      0.28768194	     -0.03018912	      0.01629081	     -0.15537201	      0.23855671	      0.13402053	     -0.07811975	     -0.12326740	      0.11479179	     -0.12967080	     -0.27978367	      0.76208556	     -0.07715691	     -0.05769489	      0.20450289	      0.52469580	      0.00000000	      0.00000000	      0.01745329
      0.33333300	      2.33397251	     -0.08353167	     -0.29921291	      2.34147945	      1.18977018	      0.42661215	      0.03014242	     -0.01236245	      0.56678995	     -0.27743538	      0.28665778	     -0.03005050	      0.01614139	     -0.15604800	      0.23803287	      0.13376190	     -0.07819735	     -0.12355038	      0.11460143	     -0.12806203	     -0.27933391	      0.76230008	     -0.07592149	     -0.05808025	      0.20429353	      0.52518669	      0.00000000	      0.00000000	      0.01745329
      0.36666700	      2.33642703	     -0.08256805	     -0.29886697	      2.34170812	      1.18947702	      0.42563381	      0.02964038	     -0.01011539	      0.56965886	     -0.27637488	      0.28471360	     -0.02988523	      0.01604338	     -0.15693149	      0.23731257	      0.13338471	     -0.07822516	     -0.12394446	      0.11462981	     -0.12638633	     -0.27855132	      0.76180516	     -0.07357346	     -0.05893010	      0.20405477	      0.52628695	      0.00000000	      0.00000000	      0.01745329
      0.40000000	      2.33987142	     -0.08121367	     -0.29823906	      2.34157395	      1.18925871	      0.42447442	      0.02924839	     -0.00703312	      0.57391286	     -0.27654688	      0.28139439	     -0.02961064	      0.01591016	     -0.15782655	      0.23617217	      0.13268635	     -0.07837788	     -0.12459456	      0.11512737	     -0.12625986	     -0.27694112	      0.75874783	     -0.06959034	     -0.06036253	      0.20347536	      0.52920576	      0.00000000	      0.00000000	      0.01745329
      0.43333300	      2.33994468	     -0.08096154	     -0.29819456	      2.34212121	      1.18888744	      0.42355115	      0.02935330	     -0.00689597	      0.57404126	     -0.27654713	      0.28133871	     -0.02960351	      0.01592562	     -0.15781488	      0.23616355	      0.13266695	     -0.07836535	     -0.12460196	      0.11519710	     -0.12626847	     -0.27687665	      0.75861293	     -0.06946510	     -0.06037925	      0.20345615	      0.52932236	      0.00000000	      0.00000000	      0.01745329
      0.46666700	      2.34913742	     -0.08075838	     -0.29665883	      2.34038890	      1.18880510	      0.42135932	      0.02962378	      0.00059968	      0.58721510	     -0.28292890	      0.27073042	     -0.02868051	      0.01489331	     -0.15557182	      0.23250695	      0.13008851	     -0.07988007	     -0.12656380	      0.11723479	     -0.13343921	     -0.26939067	      0.73673642	     -0.06127170	     -0.06541611	      0.20005459	      0.54575921	      0.00000000	      0.00000000	      0.01745329
      0.50000000	      2.35037768	     -0.07999814	     -0.29699636	      2.34105301	      1.18847420	      0.42046849	      0.02986394	      0.00183237	      0.58926578	     -0.28113623	      0.27014592	     -0.02854402	      0.01427489	     -0.15462671	      0.23211277	      0.12983481	     -0.08035666	     -0.12656164	      0.11652294	     -0.13047718	     -0.26845718	      0.73592729	     -0.06228461	     -0.06576442	      0.19938441	      0.54727711	      0.00000000	      0.00000000	      0.01745329
      0.53333300	      2.35040935	     -0.07988144	     -0.29699759	      2.34166561	      1.18821531	      0.41959518	      0.02990880	      0.00191996	      0.58930398	     -0.28112830	      0.27012276	     -0.02854232	      0.01430551	     -0.15459612	      0.23215158	      0.12982854	     -0.08034011	     -0.12654170	      0.11655941	     -0.13040994	     -0.26841465	      0.73586324	     -0.06224419	     -0.06580685	      0.19937539	      0.54732714	      0.00000000	      0.00000000	      0.01745329
      0.56666700	      2.35066287	     -0.08553813	     -0.30637357	      2.34325477	      1.18919749	      0.41660135	      0.03386517	     -0.00513772	      0.61851319	     -0.29652101	      0.25871178	     -0.02395189	      0.00428793	     -0.11032677	      0.23696620	      0.11796426	     -0.09220376	     -0.12013544	      0.09579946	     -0.09574874	     -0.22657292	      0.64564334	     -0.06700697	     -0.09689376	      0.17821974	      0.61486627	      0.00000000	      0.00000000	      0.01745329
      0.60000000	      2.35143318	     -0.08410257	     -0.30614928	      2.34375353	      1.18882159	      0.41571045	      0.03333592	     -0.00443213	      0.61880205	     -0.29713715	      0.25771695	     -0.02390012	      0.00419566	     -0.11131496	      0.23735280	      0.11779949	     -0.09266407	     -0.12009601	      0.09574204	     -0.09537132	     -0.22629738	      0.64557630	     -0.06709289	     -0.09787327	      0.17783887	      0.61474196	      0.00000000	      0.00000000	      0.01745329
      0.63333300	      2.35339715	     -0.08346511	     -0.30574923	      2.34421567	      1.18854532	      0.41462001	      0.03172049	     -0.00322996	      0.62033255	     -0.29739346	      0.25600474	     -0.02381651	      0.00431531	     -0.11290121	      0.23711796	      0.11740426	     -0.09304543	     -0.12046382	      0.09547891	     -0.09434737	     -0.22572520	      0.64496544	     -0.06762858	     -0.09932797	      0.17703014	      0.61440332	      0.00000000	      0.00000000	      0.01745329
      0.66666700	      2.35339989	     -0.08337362	     -0.30575344	      2.34484044	      1.18830100	      0.41381357	      0.03174519	     -0.00319638	      0.62035026	     -0.29741343	      0.25599070	     -0.02381610	      0.00436811	     -0.11292099	      0.23712172	      0.11739423	     -0.09300057	     -0.12046681	      0.09551715	     -0.09435576	     -0.22570429	      0.64492270	     -0.06759076	     -0.09933568	      0.17701893	      0.61439327	      0.00000000	      0.00000000	      0.01745329
      0.70000000	      2.35343939	     -0.08310185	     -0.30579471	      2.34545536	      1.18800079	      0.41298888	      0.03172439	     -0.00311001	      0.62040554	     -0.29744094	      0.25589724	     -0.02381104	      0.00436216	     -0.11298389	      0.23713126	      0.11737951	     -0.09305192	     -0.12047992	      0.09554234	     -0.09432851	     -0.22566728	      0.64482971	     -0.06756982	     -0.09939414	      0.17698236	      0.61432451	      0.00000000	      0.00000000	      0.01745329
      0.73333300	      2.35348378	     -0.08280270	     -0.30588379	      2.34606689	      1.18771669	      0.41214880	      0.03164728	     -0.00301190	      0.62046652	     -0.29745719	      0.25575732	     -0.02380518	      0.00433449	     -0.11306259	      0.23715466	      0.11736773	     -0.09315370	     -0.12049070	      0.09556238	     -0.09426824	     -0.22562694	      0.64472247	     -0.06753963	     -0.09947075	      0.17694075	      0.61420257	      0.00000000	      0.00000000	      0.01745329
      0.76666700	      2.35459370	     -0.08138049	     -0.30639404	      2.34674560	      1.18749183	      0.41073994	      0.02689499	     -0.00275059	      0.62237341	     -0.29760033	      0.25284419	     -0.02363125	      0.00308327	     -0.11462523	      0.23794316	      0.11709928	     -0.09624503	     -0.12065405	      0.09430776	     -0.09303695	     -0.22487926	      0.64166879	     -0.06781604	     -0.10107410	      0.17553018	      0.60987944	      0.00000000	      0.00000000	      0.01745329
      0.80000000	      2.35458071	     -0.08140031	     -0.30639231	      2.34735998	      1.18731926	      0.40992338	      0.02691873	     -0.00276334	      0.62238919	     -0.29760515	      0.25288894	     -0.02363059	      0.00315602	     -0.11460723	      0.23792674	      0.11708526	     -0.09614728	     -0.12066217	      0.09429401	     -0.09306436	     -0.22486509	      0.64158062	     -0.06778936	     -0.10103468	      0.17550142	      0.60979364	      0.00000000	      0.00000000	      0.01745329
      0.83333300	      2.36005745	     -0.06952738	     -0.31363223	      2.34829921	      1.18881755	      0.41004512	      0.01101472	     -0.01204230	      0.63474204	     -0.28823550	      0.25804805	     -0.02076897	      0.01487487	     -0.11028630	      0.24911748	      0.10432924	     -0.08486591	     -0.11832769	      0.07371622	     -0.07624167	     -0.20236223	      0.54594960	     -0.05982355	     -0.06815489	      0.12953553	      0.48321144	      0.00000000	      0.00000000	      0.01745329
      0.86666700	      2.36001613	     -0.06944123	     -0.31369736	      2.34882210	      1.18865863	      0.40941059	      0.01102860	     -0.01204920	      0.63470433	     -0.28824652	      0.25803988	     -0.02076561	      0.01488699	     -0.11029324	      0.24910531	      0.10431940	     -0.08485005	     -0.11834320	      0.07374609	     -0.07622681	     -0.20234346	      0.54595029	     -0.05974862	     -0.06812096	      0.12952272	      0.48319838	      0.00000000	      0.00000000	      0.01745329
      0.90000000	      2.35894827	     -0.06896143	     -0.31452969	      2.34948163	      1.18861432	      0.40890223	      0.01018791	     -0.01316518	      0.63376599	     -0.28861731	      0.25794409	     -0.02066694	      0.01417999	     -0.11034021	      0.24931189	      0.10420497	     -0.08562321	     -0.11845773	      0.07345046	     -0.07614161	     -0.20211890	      0.54587657	     -0.05887674	     -0.06740421	      0.12916800	      0.48253342	      0.00000000	      0.00000000	      0.01745329
      0.93333300	      2.35865671	     -0.06911041	     -0.31459490	      2.35000728	      1.18843321	      0.40854972	      0.00992881	     -0.01351050	      0.63341881	     -0.28875931	      0.25805696	     -0.02064060	      0.01410394	     -0.11028186	      0.24952348	      0.10416926	     -0.08573470	     -0.11842106	      0.07328026	     -0.07608304	     -0.20205266	      0.54582805	     -0.05865320	     -0.06716915	      0.12902447	      0.48219137	      0.00000000	      0.00000000	      0.01745329
      0.96666700	      2.35651909	     -0.06913230	     -0.31518567	      2.35094868	      1.18850004	      0.40854011	      0.00861164	     -0.01578992	      0.63064122	     -0.28980909	      0.25921688	     -0.02045966	      0.01320938	     -0.10963942	      0.25136916	      0.10399998	     -0.08680300	     -0.11794912	      0.07188569	     -0.07571519	     -0.20169240	      0.54535835	     -0.05762818	     -0.06537047	      0.12804801	      0.47967575	      0.00000000	      0.00000000	      0.01745329
      1.00000000	      2.35646092	     -0.06921584	     -0.31567691	      2.35138193	      1.18841972	      0.40844749	      0.00864420	     -0.01585929	      0.63024297	     -0.28978423	      0.25938806	     -0.02043648	      0.01323271	     -0.10954413	      0.25142850	      0.10393782	     -0.08671899	     -0.11797227	      0.07160560	     -0.07535125	     -0.20162454	      0.54532786	     -0.05770326	     -0.06502200	      0.12782532	      0.47918127	      0.00000000	      0.00000000	      0.01745329
      1.03333300	      2.35305023	     -0.06868255	     -0.31972634	      2.35470370	      1.18842743	      0.41058289	      0.00757348	     -0.01933221	      0.61851855	     -0.28662743	      0.26929153	     -0.01945877	      0.01251291	     -0.10493500	      0.26114534	      0.10210599	     -0.08712436	     -0.11647226	      0.06468778	     -0.06095041	     -0.19816334	      0.54312470	     -0.05999483	     -0.04971744	      0.11950039	      0.46007052	      0.00000000	      0.00000000	      0.01745329
      1.06666700	      2.35256739	     -0.06897192	     -0.31967528	      2.35469200	      1.18864533	      0.41076378	      0.00747243	     -0.01972098	      0.61721041	     -0.28907013	      0.26893923	     -0.01936388	      0.01295974	     -0.10571285	      0.26190922	      0.10178876	     -0.08672133	     -0.11696065	      0.06572065	     -0.06257144	     -0.19752848	      0.54142187	     -0.05957798	     -0.04952989	      0.11868814	      0.45773015	      0.00000000	      0.00000000	      0.01745329
      1.10000000	      2.35255120	     -0.06898609	     -0.31972459	      2.35493216	      1.18870663	      0.41115393	      0.00748759	     -0.01973796	      0.61717708	     -0.28913251	      0.26891149	     -0.01936120	      0.01296650	     -0.10573524	      0.26188325	      0.10177537	     -0.08669280	     -0.11699023	      0.06573070	     -0.06261363	     -0.19751272	      0.54137539	     -0.05958377	     -0.04950702	      0.11866277	      0.45766747	      0.00000000	      0.00000000	      0.01745329
      1.13333300	      2.35126850	     -0.06923003	     -0.32059847	      2.35508837	      1.18892865	      0.41180903	      0.00857622	     -0.02057431	      0.61428082	     -0.29137690	      0.27017476	     -0.01928098	      0.01341705	     -0.10545720	      0.26346565	      0.10151824	     -0.08558290	     -0.11687888	      0.06626521	     -0.06372734	     -0.19699532	      0.53992903	     -0.05997426	     -0.04786995	      0.11791317	      0.45606136	      0.00000000	      0.00000000	      0.01745329
      1.16666700	      2.35124147	     -0.06927027	     -0.32066932	      2.35521147	      1.18904390	      0.41240996	      0.00858794	     -0.02060354	      0.61419804	     -0.29144514	      0.27017703	     -0.01927840	      0.01341824	     -0.10545968	      0.26347634	      0.10150737	     -0.08555928	     -0.11689023	      0.06626761	     -0.06374508	     -0.19697989	      0.53989156	     -0.06000543	     -0.04782620	      0.11788825	      0.45600873	      0.00000000	      0.00000000	      0.01745329
      1.20000000	      2.34834030	     -0.06870052	     -0.32509330	      2.35704353	      1.18913714	      0.41593275	      0.01096343	     -0.02064786	      0.60278528	     -0.29106990	      0.28038806	     -0.01881900	      0.01637593	     -0.10240794	      0.27400997	      0.10003026	     -0.08140849	     -0.11627228	      0.06943961	     -0.05273268	     -0.19328371	      0.53751866	     -0.06067570	     -0.03306027	      0.11417658	      0.44901165	      0.00000000	      0.00000000	      0.01745329
      1.23333300	      2.34757495	     -0.06896420	     -0.32554945	      2.35701564	      1.18935907	      0.41655839	      0.01082246	     -0.02113802	      0.60047786	     -0.29378444	      0.28092168	     -0.01874643	      0.01656131	     -0.10268964	      0.27543968	      0.09986471	     -0.08132795	     -0.11645230	      0.06900415	     -0.05365475	     -0.19307937	      0.53665153	     -0.06023188	     -0.03308854	      0.11389826	      0.44772929	      0.00000000	      0.00000000	      0.01745329
      1.26666700	      2.34726147	     -0.06930831	     -0.32609801	      2.35695327	      1.18952875	      0.41727662	      0.01098056	     -0.02138186	      0.59976412	     -0.29436201	      0.28110350	     -0.01873373	      0.01669422	     -0.10271299	      0.27567191	      0.09980277	     -0.08106123	     -0.11653090	      0.06890902	     -0.05382983	     -0.19302539	      0.53646530	     -0.06034490	     -0.03280452	      0.11379951	      0.44750545	      0.00000000	      0.00000000	      0.01745329
      1.30000000	      2.34276104	     -0.06890360	     -0.32915775	      2.35840794	      1.18958850	      0.42036284	      0.01393410	     -0.02265107	      0.58982244	     -0.29616023	      0.29064756	     -0.01829970	      0.01932129	     -0.10165358	      0.28461583	      0.09822470	     -0.07704408	     -0.11827601	      0.06915205	     -0.04402926	     -0.19060766	      0.53663082	     -0.06160717	     -0.02030483	      0.11130988	      0.44312459	      0.00000000	      0.00000000	      0.01745329
      1.33333300	      2.34207896	     -0.06923518	     -0.32971110	      2.35823981	      1.18979994	      0.42103871	      0.01346833	     -0.02304769	      0.58743683	     -0.29897447	      0.29117046	     -0.01824021	      0.01956938	     -0.10202108	      0.28609876	      0.09807788	     -0.07715797	     -0.11846048	      0.06915215	     -0.04471184	     -0.19042980	      0.53612808	     -0.06128489	     -0.02059168	      0.11115693	      0.44214643	      0.00000000	      0.00000000	      0.01745329
      1.36666700	      2.34033271	     -0.06958465	     -0.33040489	      2.35817125	      1.18995584	      0.42201877	      0.01458845	     -0.02408993	      0.58437678	     -0.30148508	      0.29305791	     -0.01816828	      0.02027580	     -0.10202496	      0.28794385	      0.09775998	     -0.07617760	     -0.11885847	      0.06880641	     -0.04497168	     -0.19023090	      0.53583894	     -0.06160939	     -0.01877031	      0.11078845	      0.44141065	      0.00000000	      0.00000000	      0.01745329
      1.40000000	      2.33928381	     -0.07024122	     -0.33154431	      2.35810611	      1.18994897	      0.42294630	      0.01514076	     -0.02474707	      0.58239015	     -0.30265781	      0.29419739	     -0.01813837	      0.02086498	     -0.10197484	      0.28892720	      0.09756339	     -0.07546022	     -0.11908680	      0.06862055	     -0.04462553	     -0.19012851	      0.53596533	     -0.06179445	     -0.01742779	      0.11059411	      0.44110219	      0.00000000	      0.00000000	      0.01745329
      1.43333300	      2.33388511	     -0.06953887	     -0.33461141	      2.35952298	      1.18997541	      0.42636523	      0.01709673	     -0.02614497	      0.57180308	     -0.30467626	      0.30515159	     -0.01774181	      0.02405721	     -0.10198752	      0.29842694	      0.09581119	     -0.07177208	     -0.12154017	      0.06850823	     -0.03153514	     -0.18890235	      0.54169104	     -0.06135795	     -0.00444585	      0.10915398	      0.43890521	      0.00000000	      0.00000000	      0.01745329
      1.46666700	      2.33268593	     -0.06980967	     -0.33471407	      2.35920042	      1.19010203	      0.42698174	      0.01711813	     -0.02696880	      0.56947221	     -0.30791114	      0.30590175	     -0.01767489	      0.02437229	     -0.10256617	      0.29980815	      0.09560183	     -0.07165343	     -0.12194817	      0.06849215	     -0.03293697	     -0.18890160	      0.54144939	     -0.06130352	     -0.00428906	      0.10901247	      0.43823295	      0.00000000	      0.00000000	      0.01745329
      1.50000000	      2.33165190	     -0.07055673	     -0.33556768	      2.35889929	      1.19009473	      0.42767582	      0.01754402	     -0.02779153	      0.56802850	     -0.30933636	      0.30661523	     -0.01764737	      0.02487178	     -0.10279939	      0.30021190	      0.09541361	     -0.07108365	     -0.12236498	      0.06819918	     -0.03346279	     -0.18895790	      0.54157656	     -0.06131721	     -0.00332177	      0.10891213	      0.43810891	      0.00000000	      0.00000000	      0.01745329
      1.53333300	      2.32592508	     -0.06976708	     -0.33683537	      2.35979266	      1.19001273	      0.43074552	      0.01922876	     -0.02922262	      0.55893792	     -0.31520143	      0.31688115	     -0.01703537	      0.02850169	     -0.10673048	      0.30813409	      0.09282164	     -0.06704128	     -0.12770709	      0.06743567	     -0.02208451	     -0.18889764	      0.55173228	     -0.05927168	      0.01016172	      0.10778522	      0.43714556	      0.00000000	      0.00000000	      0.01745329
      1.56666700	      2.32505509	     -0.07018450	     -0.33744329	      2.35930205	      1.19002549	      0.43120439	      0.01904421	     -0.02991312	      0.55739493	     -0.31757960	      0.31706594	     -0.01697794	      0.02864684	     -0.10730360	      0.30876458	      0.09264981	     -0.06700673	     -0.12804878	      0.06774435	     -0.02333064	     -0.18891495	      0.55172212	     -0.05938746	      0.01027757	      0.10769663	      0.43687823	      0.00000000	      0.00000000	      0.01745329
      1.60000000	      2.32359745	     -0.07069872	     -0.33776164	      2.35885532	      1.19000390	      0.43186174	      0.01957552	     -0.03110437	      0.55572599	     -0.31975480	      0.31810225	     -0.01692689	      0.02907758	     -0.10760461	      0.30933853	      0.09239891	     -0.06653653	     -0.12849062	      0.06766499	     -0.02455987	     -0.18902195	      0.55206797	     -0.05926068	      0.01143891	      0.10763082	      0.43701269	      0.00000000	      0.00000000	      0.01745329
      1.63333300	      2.32214027	     -0.07127222	     -0.33840701	      2.35841267	      1.18998258	      0.43263537	      0.02024413	     -0.03222034	      0.55400387	     -0.32148158	      0.31933541	     -0.01688350	      0.02962815	     -0.10778267	      0.30988012	      0.09212818	     -0.06587595	     -0.12889341	      0.06744507	     -0.02513795	     -0.18914101	      0.55286062	     -0.05880936	      0.01294521	      0.10763324	      0.43741883	      0.00000000	      0.00000000	      0.01745329
      1.66666700	      2.31993791	     -0.07159379	     -0.33890293	      2.35802908	      1.18991531	      0.43369111	      0.02139762	     -0.03371038	      0.55132282	     -0.32376801	      0.32156888	     -0.01682159	      0.03041088	     -0.10783308	      0.31113052	      0.09173517	     -0.06490760	     -0.12925169	      0.06722390	     -0.02534950	     -0.18928045	      0.55457520	     -0.05769924	      0.01534412	      0.10774530	      0.43836850	      0.00000000	      0.00000000	      0.01745329
      1.70000000	      2.31968270	     -0.07203225	     -0.33932187	      2.35748660	      1.18985857	      0.43439023	      0.02139986	     -0.03392993	      0.55088080	     -0.32405232	      0.32180382	     -0.01681236	      0.03057831	     -0.10789443	      0.31123681	      0.09166163	     -0.06468931	     -0.12934346	      0.06719933	     -0.02519380	     -0.18929156	      0.55496470	     -0.05751913	      0.01572161	      0.10777332	      0.43856588	      0.00000000	      0.00000000	      0.01745329
      1.73333300	      2.31328070	     -0.07137174	     -0.34130689	      2.35792589	      1.18955020	      0.43859367	      0.02528206	     -0.03463017	      0.53962472	     -0.33039733	      0.33318063	     -0.01630429	      0.03544566	     -0.11000037	      0.31941760	      0.08892976	     -0.05918237	     -0.13178148	      0.07050799	     -0.01186819	     -0.18876889	      0.57477420	     -0.04966280	      0.02857569	      0.10914219	      0.44803936	      0.00000000	      0.00000000	      0.01745329
      1.76666700	      2.31168165	     -0.07204679	     -0.34099108	      2.35724367	      1.18934225	      0.43904859	      0.02468658	     -0.03593298	      0.53829933	     -0.33478403	      0.33313903	     -0.01607612	      0.03525033	     -0.11184147	      0.31997945	      0.08839421	     -0.05931224	     -0.13310130	      0.07179566	     -0.01425364	     -0.18870835	      0.57670932	     -0.05087561	      0.02923735	      0.10903313	      0.44927549	      0.00000000	      0.00000000	      0.01745329
      1.80000000	      2.31168154	     -0.07217674	     -0.34107355	      2.35659893	      1.18915086	      0.43977977	      0.02463118	     -0.03598791	      0.53828653	     -0.33482959	      0.33313283	     -0.01607093	      0.03521152	     -0.11187182	      0.31993107	      0.08838186	     -0.05933288	     -0.13314602	      0.07174392	     -0.01426637	     -0.18871809	      0.57676576	     -0.05090838	      0.02927891	      0.10903111	      0.44931353	      0.00000000	      0.00000000	      0.01745329
      1.83333300	      2.31080787	     -0.07349665	     -0.34191712	      2.35591577	      1.18900149	      0.44058287	      0.02462788	     -0.03690583	      0.53754603	     -0.33573681	      0.33353157	     -0.01604606	      0.03556093	     -0.11204223	      0.31967792	      0.08818701	     -0.05868937	     -0.13353444	      0.07175161	     -0.01483528	     -0.18872906	      0.57743008	     -0.05035990	      0.03016828	      0.10914646	      0.45003540	      0.00000000	      0.00000000	      0.01745329
      1.86666700	      2.30798897	     -0.07403928	     -0.34194941	      2.35518831	      1.18860351	      0.44180553	      0.02567317	     -0.03902877	      0.53526418	     -0.33839729	      0.33579142	     -0.01596301	      0.03616235	     -0.11206820	      0.32018096	      0.08764288	     -0.05739916	     -0.13415208	      0.07240295	     -0.01600334	     -0.18860236	      0.57990389	     -0.04785092	      0.03281424	      0.10963002	      0.45255781	      0.00000000	      0.00000000	      0.01745329
      1.90000000	      2.30802450	     -0.07417119	     -0.34199429	      2.35445129	      1.18843848	      0.44266318	      0.02560633	     -0.03904538	      0.53524650	     -0.33842312	      0.33579371	     -0.01595896	      0.03613173	     -0.11208813	      0.32017122	      0.08763219	     -0.05742780	     -0.13417304	      0.07237553	     -0.01595415	     -0.18860307	      0.57998713	     -0.04786530	      0.03283084	      0.10963167	      0.45260116	      0.00000000	      0.00000000	      0.01745329
      1.93333300	      2.30770420	     -0.07572276	     -0.34253349	      2.35370056	      1.18824727	      0.44368002	      0.02535983	     -0.03938032	      0.53453621	     -0.33893544	      0.33625484	     -0.01595642	      0.03675318	     -0.11214731	      0.32025471	      0.08744932	     -0.05673577	     -0.13431215	      0.07291470	     -0.01559546	     -0.18845613	      0.58094118	     -0.04706332	      0.03337037	      0.10979053	      0.45333959	      0.00000000	      0.00000000	      0.01745329
      1.96666700	      2.30286076	     -0.07490562	     -0.34286256	      2.35257631	      1.18766459	      0.44812704	      0.03109652	     -0.03742365	      0.52565269	     -0.34507022	      0.34393260	     -0.01553228	      0.04293311	     -0.11413504	      0.32523887	      0.08436838	     -0.05024308	     -0.13579406	      0.08441012	     -0.00480484	     -0.18544368	      0.60021772	     -0.03491283	      0.04202171	      0.11216571	      0.46772173	      0.00000000	      0.00000000	      0.01745329
      2.00000000	      2.30274977	     -0.07652663	     -0.34281208	      2.35179146	      1.18748165	      0.44898828	      0.03045978	     -0.03789024	      0.52533793	     -0.34601765	      0.34394977	     -0.01548589	      0.04305141	     -0.11443921	      0.32521694	      0.08424285	     -0.05015801	     -0.13602668	      0.08444061	     -0.00536072	     -0.18544003	      0.60064356	     -0.03538314	      0.04201407	      0.11212160	      0.46806650	      0.00000000	      0.00000000	      0.01745329
      2.03333300	      2.30244703	     -0.07772058	     -0.34258710	      2.35098780	      1.18730510	      0.44998329	      0.03001541	     -0.03848157	      0.52498886	     -0.34693779	      0.34428684	     -0.01543437	      0.04310379	     -0.11464941	      0.32506999	      0.08408896	     -0.05012789	     -0.13632357	      0.08474374	     -0.00591580	     -0.18538115	      0.60113258	     -0.03568226	      0.04223644	      0.11211620	      0.46863432	      0.00000000	      0.00000000	      0.01745329
      2.06666700	      2.30210679	     -0.07893470	     -0.34231971	      2.35015606	      1.18714040	      0.45111960	      0.02972401	     -0.03907491	      0.52462831	     -0.34768420	      0.34480078	     -0.01539375	      0.04328898	     -0.11477518	      0.32487351	      0.08392544	     -0.04998918	     -0.13659879	      0.08525795	     -0.00629388	     -0.18527873	      0.60160918	     -0.03583777	      0.04257470	      0.11214879	      0.46931453	      0.00000000	      0.00000000	      0.01745329
      2.10000000	      2.30169098	     -0.08026219	     -0.34198909	      2.34929761	      1.18700142	      0.45241346	      0.02960390	     -0.03970132	      0.52418189	     -0.34835898	      0.34548625	     -0.01536292	      0.04363935	     -0.11483564	      0.32469801	      0.08375150	     -0.04973368	     -0.13682846	      0.08598797	     -0.00655230	     -0.18513725	      0.60206138	     -0.03593570	      0.04299060	      0.11221503	      0.47010918	      0.00000000	      0.00000000	      0.01745329
      2.13333300	      2.30112426	     -0.08171825	     -0.34158031	      2.34841425	      1.18688942	      0.45389127	      0.02973084	     -0.04040612	      0.52358681	     -0.34902120	      0.34638802	     -0.01533941	      0.04417845	     -0.11483746	      0.32456717	      0.08355950	     -0.04934987	     -0.13701124	      0.08697402	     -0.00670749	     -0.18495378	      0.60250743	     -0.03605473	      0.04350360	      0.11231722	      0.47107095	      0.00000000	      0.00000000	      0.01745329
      2.16666700	      2.29492670	     -0.08385556	     -0.33978918	      2.34727027	      1.18643529	      0.45798348	      0.03726111	     -0.03986921	      0.51439892	     -0.35553590	      0.35332306	     -0.01397490	      0.04737238	     -0.12072632	      0.32650166	      0.07999079	     -0.04631368	     -0.13863437	      0.10116324	      0.00634580	     -0.18263447	      0.61589695	     -0.03288375	      0.04730825	      0.11614084	      0.49073751	      0.00000000	      0.00000000	      0.01745329
      2.20000000	      2.29452189	     -0.08580758	     -0.33912742	      2.34646066	      1.18643674	      0.45959133	      0.03703944	     -0.04068989	      0.51416969	     -0.35625010	      0.35390050	     -0.01393261	      0.04770274	     -0.12080236	      0.32629297	      0.07985419	     -0.04615939	     -0.13883073	      0.10058868	      0.00569427	     -0.18283625	      0.61598872	     -0.03303885	      0.04755561	      0.11627178	      0.49139329	      0.00000000	      0.00000000	      0.01745329
      2.23333300	      2.29215192	     -0.08770442	     -0.33824753	      2.34559379	      1.18644462	      0.46147103	      0.03852942	     -0.04284704	      0.51291123	     -0.35777947	      0.35587522	     -0.01378604	      0.04835001	     -0.12090512	      0.32576059	      0.07945938	     -0.04597042	     -0.13929772	      0.10029278	      0.00471882	     -0.18317989	      0.61637090	     -0.03412767	      0.04885293	      0.11666590	      0.49372786	      0.00000000	      0.00000000	      0.01745329
      2.26666700	      2.26997071	     -0.09729450	     -0.32684675	      2.34576423	      1.18579947	      0.46436363	      0.04596178	     -0.03927337	      0.49804149	     -0.38338866	      0.36775969	     -0.00442238	      0.04168110	     -0.15185706	      0.31879919	      0.06570096	     -0.05286799	     -0.14929981	      0.10380024	      0.03742705	     -0.19599588	      0.63910115	     -0.04216112	      0.04603925	      0.13899851	      0.56231001	      0.00000000	      0.00000000	      0.01745329
      2.30000000	      2.26744345	     -0.09882302	     -0.32644704	      2.34486805	      1.18577069	      0.46670173	      0.04691487	     -0.04119598	      0.49732881	     -0.38381749	      0.36937470	     -0.00430923	      0.04275365	     -0.15064508	      0.31921652	      0.06527625	     -0.05204972	     -0.14850480	      0.10596672	      0.03609203	     -0.19600743	      0.63810745	     -0.04455750	      0.04785054	      0.13909032	      0.56312161	      0.00000000	      0.00000000	      0.01745329
      2.33333300	      2.26289795	     -0.10027485	     -0.32667989	      2.34404272	      1.18576384	      0.46964509	      0.04970525	     -0.04383915	      0.49556265	     -0.38354737	      0.37246102	     -0.00416771	      0.04451531	     -0.14860670	      0.32017957	      0.06465348	     -0.05028058	     -0.14716553	      0.10813233	      0.03652913	     -0.19620169	      0.63767312	     -0.04742653	      0.05043145	      0.13951142	      0.56428864	      0.00000000	      0.00000000	      0.01745329
      2.36666700	      2.25175461	     -0.10126756	     -0.32930179	      2.34409368	      1.18580181	      0.47467072	      0.05312457	     -0.04662737	      0.48864855	     -0.38090341	      0.38222123	     -0.00329641	      0.04736477	     -0.14324682	      0.32495616	      0.06265434	     -0.04681564	     -0.14251049	      0.11266743	      0.04961548	     -0.19762372	      0.64069012	     -0.05098549	      0.05208638	      0.14296963	      0.56615968	      0.00000000	      0.00000000	      0.01745329
      2.40000000	      2.24551466	     -0.10268823	     -0.32889298	      2.34327779	      1.18564775	      0.47762375	      0.05555468	     -0.05052003	      0.48701523	     -0.38146654	      0.38415382	     -0.00307388	      0.04839585	     -0.14273952	      0.32619286	      0.06217060	     -0.04567850	     -0.14178627	      0.11223346	      0.04850034	     -0.19855236	      0.64022853	     -0.05236841	      0.05466042	      0.14368791	      0.56728892	      0.00000000	      0.00000000	      0.01745329
      2.43333300	      2.22287970	     -0.10414607	     -0.33036228	      2.34380269	      1.18548044	      0.48334939	      0.05663924	     -0.05405096	      0.47663414	     -0.38007536	      0.39792126	     -0.00073290	      0.05033295	     -0.14232438	      0.33216484	      0.05864859	     -0.04260912	     -0.13887616	      0.11254468	      0.06790536	     -0.20512751	      0.64581023	     -0.05834369	      0.05507491	      0.15090834	      0.57031608	      0.00000000	      0.00000000	      0.01745329
      2.46666700	      2.21615273	     -0.10543902	     -0.32964145	      2.34309101	      1.18520771	      0.48660728	      0.06065108	     -0.05774866	      0.47543651	     -0.38029527	      0.40057510	     -0.00049294	      0.05130934	     -0.14209500	      0.33221948	      0.05807196	     -0.04030438	     -0.13888877	      0.11229455	      0.06582983	     -0.20628726	      0.64505984	     -0.06196813	      0.05885907	      0.15116707	      0.57185575	      0.00000000	      0.00000000	      0.01745329
      2.50000000	      2.18478436	     -0.10653488	     -0.32994280	      2.34416342	      1.18482525	      0.49294121	      0.05804111	     -0.05804487	      0.46237118	     -0.37973979	      0.41817286	      0.00298592	      0.05205645	     -0.14680596	      0.33943766	      0.05366159	     -0.03741798	     -0.13783499	      0.10971266	      0.08767046	     -0.21718501	      0.65268798	     -0.07169752	      0.06067667	      0.16016426	      0.57691397	      0.00000000	      0.00000000	      0.01745329
      2.53333300	      2.17641011	     -0.10700432	     -0.32988934	      2.34355915	      1.18449905	      0.49630976	      0.06266759	     -0.06207696	      0.46115143	     -0.38009223	      0.42033813	      0.00336073	      0.05229658	     -0.14723450	      0.33940477	      0.05303085	     -0.03463335	     -0.13799797	      0.10970288	      0.08444613	     -0.21853885	      0.65162484	     -0.07639362	      0.06541759	      0.16022765	      0.57884822	      0.00000000	      0.00000000	      0.01745329
      2.56666700	      2.09001245	     -0.10610161	     -0.31913471	      2.34308491	      1.18321731	      0.50284534	      0.03548980	     -0.01362616	      0.44650007	     -0.39143499	      0.46104714	      0.02040797	      0.05480536	     -0.19756332	      0.33605294	      0.03477607	     -0.02523460	     -0.14929769	      0.10631733	      0.11492839	     -0.26688630	      0.65486133	     -0.10517854	      0.06705629	      0.19217112	      0.60947210	      0.00000000	      0.00000000	      0.01745329
      2.60000000	      2.08151402	     -0.10621191	     -0.32033955	      2.34326244	      1.18280398	      0.50629764	      0.03841614	     -0.01994480	      0.44472002	     -0.39096182	      0.46235029	      0.02087745	      0.05351471	     -0.19624950	      0.33862233	      0.03437710	     -0.02423627	     -0.14652084	      0.10561669	      0.11156704	     -0.26768945	      0.65395882	     -0.10719709	      0.07303200	      0.19221076	      0.61098928	      0.00000000	      0.00000000	      0.01745329
      2.63333300	      2.06435009	     -0.10717780	     -0.32508075	      2.34542842	      1.18245904	      0.51158573	      0.04107604	     -0.02770631	      0.43694900	     -0.38726351	      0.47426457	      0.02281443	      0.04906291	     -0.18969354	      0.34576731	      0.03299468	     -0.02361484	     -0.13865324	      0.09995756	      0.12054294	     -0.27036918	      0.65905812	     -0.11745651	      0.07920919	      0.19263125	      0.61034450	      0.00000000	      0.00000000	      0.01745329
      2.66666700	      2.05376988	     -0.10663189	     -0.32571069	      2.34595022	      1.18190883	      0.51429864	      0.04263256	     -0.03433918	      0.43644128	     -0.38677707	      0.47303439	      0.02343812	      0.04757038	     -0.19069250	      0.34912255	      0.03270394	     -0.02362917	     -0.13703943	      0.09912268	      0.11767997	     -0.27109679	      0.65868692	     -0.11879189	      0.08396953	      0.19274425	      0.61141139	      0.00000000	      0.00000000	      0.01745329
      2.70000000	      2.02538254	     -0.10720176	     -0.32923825	      2.34873571	      1.18163053	      0.51877862	      0.04216061	     -0.04271756	      0.42956310	     -0.38455176	      0.48676645	      0.02691950	      0.04042279	     -0.18977173	      0.35618451	      0.03098269	     -0.02416774	     -0.13463226	      0.08760890	      0.13007691	     -0.27564666	      0.66667692	     -0.13180387	      0.08619093	      0.19273888	      0.60800524	      0.00000000	      0.00000000	      0.01745329
      2.73333300	      1.93066222	     -0.10732173	     -0.32810596	      2.34826275	      1.18089043	      0.52328835	      0.01179879	      0.02257239	      0.43783656	     -0.39220796	      0.53373027	      0.05416071	      0.03738105	     -0.24745366	      0.36098113	      0.01384814	     -0.01963995	     -0.14477190	      0.08083239	      0.14100072	     -0.30927042	      0.65535135	     -0.14584076	      0.09062662	      0.19596046	      0.61719039	      0.00000000	      0.00000000	      0.01745329
      2.76666700	      1.92000307	     -0.10572543	     -0.32929406	      2.34981765	      1.18058634	      0.52493069	      0.01315775	      0.01373971	      0.43796876	     -0.39109691	      0.53207462	      0.05494589	      0.03463458	     -0.24795932	      0.36355968	      0.01362776	     -0.02021323	     -0.14279783	      0.07992944	      0.13662444	     -0.30976443	      0.65465680	     -0.14621165	      0.09719881	      0.19579705	      0.61863118	      0.00000000	      0.00000000	      0.01745329
      2.80000000	      1.90721873	     -0.10411141	     -0.33064777	      2.35191399	      1.18042044	      0.52626806	      0.01445549	      0.00351724	      0.43776917	     -0.38982423	      0.53126175	      0.05597227	      0.03078983	     -0.24847381	      0.36638422	      0.01340498	     -0.02081605	     -0.14120352	      0.07725049	      0.13300867	     -0.31052388	      0.65470796	     -0.14680401	      0.10389498	      0.19550526	      0.61925586	      0.00000000	      0.00000000	      0.01745329
      2.83333300	      1.87930741	     -0.10403422	     -0.33414287	      2.35653444	      1.18074242	      0.52826214	      0.01238481	     -0.01179884	      0.43470407	     -0.38768918	      0.54058263	      0.06082463	      0.01957435	     -0.24867561	      0.37229048	      0.01220335	     -0.02621885	     -0.13987676	      0.05800725	      0.14304234	     -0.31440938	      0.66383743	     -0.15585560	      0.10442668	      0.19260201	      0.60789616	      0.00000000	      0.00000000	      0.01745329
      2.86666700	      1.86573650	     -0.10161101	     -0.33470194	      2.35903366	      1.18076884	      0.52858426	      0.01255369	     -0.02152092	      0.43623884	     -0.38615436	      0.53776232	      0.06169779	      0.01693302	     -0.25118203	      0.37491539	      0.01201680	     -0.02765476	     -0.13964133	      0.05872247	      0.13811520	     -0.31466893	      0.66252110	     -0.15435414	      0.11157412	      0.19230064	      0.60850362	      0.00000000	      0.00000000	      0.01745329
      2.90000000	      1.82782830	     -0.10043371	     -0.33502626	      2.36287855	      1.18115056	      0.52867384	      0.00910248	     -0.03183977	      0.43883914	     -0.38565213	      0.54562125	      0.06821538	      0.00772308	     -0.26149117	      0.37883332	      0.00976802	     -0.03214471	     -0.14892709	      0.04257842	      0.14534344	     -0.31979054	      0.66786090	     -0.15676985	      0.11012082	      0.18668499	      0.58691209	      0.00000000	      0.00000000	      0.01745329
      2.93333300	      1.81287912	     -0.09779284	     -0.33507270	      2.36621026	      1.18142813	      0.52828497	      0.00808836	     -0.04263823	      0.44034692	     -0.38410499	      0.54422958	      0.06924537	      0.00431941	     -0.26392859	      0.38084251	      0.00953435	     -0.03375384	     -0.14959666	      0.04423427	      0.13864656	     -0.32017070	      0.66559415	     -0.15323834	      0.11936429	      0.18626925	      0.58737090	      0.00000000	      0.00000000	      0.01745329
      2.96666700	      1.75843296	     -0.09687526	     -0.33304343	      2.36986894	      1.18177145	      0.52766710	      0.00027245	     -0.04029632	      0.44660016	     -0.38176638	      0.55670798	      0.07976722	     -0.00401003	     -0.28605291	      0.38727401	      0.00448919	     -0.03845289	     -0.17278970	      0.03261409	      0.14467763	     -0.32906018	      0.66686540	     -0.15237058	      0.12393408	      0.17135694	      0.54154787	      0.00000000	      0.00000000	      0.01745329
      3.00000000	      1.74375307	     -0.09321921	     -0.33362973	      2.37394911	      1.18225379	      0.52642225	     -0.00118375	     -0.05202519	      0.44766382	     -0.38015688	      0.55535146	      0.08056363	     -0.00734656	     -0.28771534	      0.38863188	      0.00436188	     -0.04097020	     -0.17316524	      0.03413251	      0.13639693	     -0.32956865	      0.66423808	     -0.14581714	      0.13501835	      0.17149382	      0.54328336	      0.00000000	      0.00000000	      0.01745329
      3.03333300	      1.69017762	     -0.09207890	     -0.32931534	      2.37720494	      1.18250397	      0.52424426	     -0.00816766	     -0.04492997	      0.45350824	     -0.37712705	      0.56220252	      0.08968955	     -0.01367288	     -0.30651525	      0.39186657	     -0.00289817	     -0.04468169	     -0.20046808	      0.03091483	      0.13328065	     -0.33815443	      0.66703239	     -0.13670109	      0.14623779	      0.15418094	      0.48836805	      0.00000000	      0.00000000	      0.01745329
      3.06666700	      1.67474673	     -0.08790023	     -0.32932281	      2.38203786	      1.18299217	      0.52243623	     -0.01006726	     -0.05828638	      0.45499777	     -0.37456686	      0.56048402	      0.09029436	     -0.01700000	     -0.30764086	      0.39312040	     -0.00291240	     -0.04844182	     -0.20054477	      0.03293770	      0.12462471	     -0.33838711	      0.66469941	     -0.12935198	      0.15866480	      0.15452013	      0.49076382	      0.00000000	      0.00000000	      0.01745329
      3.10000000	      1.65701656	     -0.08374133	     -0.32857460	      2.38701037	      1.18342784	      0.52006585	     -0.01206654	     -0.07313836	      0.45696877	     -0.37250572	      0.55827085	      0.09086953	     -0.02026362	     -0.30898046	      0.39360087	     -0.00298098	     -0.05245110	     -0.20226046	      0.03541616	      0.11619776	     -0.33828101	      0.66306873	     -0.12178958	      0.16934089	      0.15498221	      0.49138766	      0.00000000	      0.00000000	      0.01745329
      3.13333300	      1.61731444	     -0.08002650	     -0.32020337	      2.39061813	      1.18362181	      0.51508992	     -0.01139217	     -0.08486192	      0.46287048	     -0.37195476	      0.54982197	      0.09250507	     -0.02403311	     -0.31467397	      0.38863940	     -0.00719457	     -0.05487164	     -0.22617012	      0.03846842	      0.11070396	     -0.33768759	      0.67156235	     -0.11000107	      0.16856476	      0.15156627	      0.46025586	      0.00000000	      0.00000000	      0.01745329
      3.16666700	      1.60131226	     -0.07564650	     -0.31981601	      2.39618369	      1.18406861	      0.51249267	     -0.01444020	     -0.09870053	      0.46499203	     -0.36840277	      0.54656922	      0.09278933	     -0.02662764	     -0.31596643	      0.39044601	     -0.00693600	     -0.06026411	     -0.22680832	      0.04377607	      0.10294418	     -0.33682610	      0.66958458	     -0.10467938	      0.18064585	      0.15190228	      0.46232166	      0.00000000	      0.00000000	      0.01745329
      3.20000000	      1.58381797	     -0.07119270	     -0.31817932	      2.40155771	      1.18452073	      0.50926142	     -0.01782470	     -0.11278694	      0.46710376	     -0.36601642	      0.54374463	      0.09316013	     -0.02975161	     -0.31690602	      0.39053747	     -0.00703333	     -0.06511832	     -0.23023456	      0.05072433	      0.09501947	     -0.33534793	      0.66818180	     -0.09802324	      0.19043068	      0.15248672	      0.46242489	      0.00000000	      0.00000000	      0.01745329
      3.23333300	      1.54702695	     -0.06741672	     -0.30600794	      2.40443890	      1.18436572	      0.50272505	     -0.01552407	     -0.11448974	      0.47077347	     -0.36403591	      0.52700453	      0.09293291	     -0.03068985	     -0.31919278	      0.38575199	     -0.01278751	     -0.06649135	     -0.26552540	      0.06710123	      0.08889299	     -0.32851687	      0.67901191	     -0.08289164	      0.18936342	      0.15264277	      0.43744382	      0.00000000	      0.00000000	      0.01745329
      3.26666700	      1.53384500	     -0.06285275	     -0.30507218	      2.41012950	      1.18483767	      0.49944476	     -0.02017844	     -0.12493772	      0.47247120	     -0.35980947	      0.52398768	      0.09327985	     -0.03381811	     -0.31977996	      0.38769087	     -0.01253871	     -0.07291223	     -0.26706183	      0.07174428	      0.08367962	     -0.32725545	      0.67848321	     -0.07666587	      0.19981796	      0.15329810	      0.43939227	      0.00000000	      0.00000000	      0.01745329
      3.30000000	      1.48782093	     -0.07282830	     -0.28456464	      2.41490531	      1.18391581	      0.49568628	     -0.02262415	     -0.07915331	      0.44117242	     -0.34703630	      0.49811855	      0.09698017	     -0.05397012	     -0.30769672	      0.39552660	     -0.03255592	     -0.09559013	     -0.33783357	      0.08379012	      0.06859310	     -0.30666206	      0.71623952	     -0.06042547	      0.23201983	      0.15344803	      0.41190672	      0.00000000	      0.00000000	      0.01745329
      3.33333300	      1.47838525	     -0.06741098	     -0.28280745	      2.41986983	      1.18414443	      0.49167926	     -0.02546513	     -0.08716427	      0.44482986	     -0.34211181	      0.49374668	      0.09682256	     -0.05528835	     -0.30970970	      0.39699036	     -0.03231004	     -0.10113313	     -0.33711149	      0.08664881	      0.06695661	     -0.30520538	      0.71632268	     -0.05242258	      0.23820921	      0.15469364	      0.41406789	      0.00000000	      0.00000000	      0.01745329
      3.36666700	      1.46936073	     -0.06256653	     -0.28081160	      2.42425765	      1.18438372	      0.48720708	     -0.02877537	     -0.09358486	      0.44827355	     -0.33756344	      0.48874266	      0.09667450	     -0.05645429	     -0.31160290	      0.39791895	     -0.03254921	     -0.10631575	     -0.33817184	      0.08842392	      0.06734664	     -0.30346159	      0.71768518	     -0.04102514	      0.24171238	      0.15671747	      0.41606732	      0.00000000	      0.00000000	      0.01745329
      3.40000000	      1.45797982	     -0.05727480	     -0.27603507	      2.42756032	      1.18428927	      0.48217669	     -0.02928851	     -0.09542379	      0.44980875	     -0.33450221	      0.48142267	      0.09677109	     -0.05714791	     -0.31263644	      0.39816595	     -0.03512470	     -0.11083572	     -0.34562302	      0.08613625	      0.07135648	     -0.30044794	      0.72317384	     -0.01982838	      0.23932992	      0.16139952	      0.41903187	      0.00000000	      0.00000000	      0.01745329
      3.43333300	      1.45113894	     -0.05209039	     -0.27390953	      2.43109202	      1.18429583	      0.47781990	     -0.03076318	     -0.09812336	      0.45336437	     -0.32883133	      0.47479247	      0.09662664	     -0.05765797	     -0.31456396	      0.40209751	     -0.03489637	     -0.11597761	     -0.34649864	      0.08579528	      0.07359817	     -0.29949649	      0.72533675	     -0.01313453	      0.24349407	      0.16285356	      0.42198884	      0.00000000	      0.00000000	      0.01745329
      3.46666700	      1.44065784	     -0.04836384	     -0.26935629	      2.43391859	      1.18418669	      0.47352176	     -0.03190211	     -0.09481361	      0.45106756	     -0.32661358	      0.46811229	      0.09800683	     -0.05995427	     -0.31273951	      0.40705974	     -0.03712845	     -0.12261908	     -0.35693343	      0.07465311	      0.08064858	     -0.29910892	      0.73380533	      0.00719612	      0.24170173	      0.16859427	      0.42885303	      0.00000000	      0.00000000	      0.01745329
      3.50000000	      1.39937398	     -0.06014389	     -0.25061050	      2.43675839	      1.18271276	      0.47052504	     -0.02502734	     -0.05272578	      0.42209040	     -0.32596289	      0.43942811	      0.11266681	     -0.07960329	     -0.29609614	      0.42355699	     -0.06067100	     -0.15233329	     -0.42591360	      0.07405519	      0.09423527	     -0.28527682	      0.76911200	      0.01209449	      0.24759733	      0.19296833	      0.48327910	      0.00000000	      0.00000000	      0.01745329
      3.53333300	      1.39532643	     -0.05530937	     -0.24792088	      2.43897013	      1.18253314	      0.46637205	     -0.02638533	     -0.05425636	      0.42436206	     -0.32210194	      0.43254437	      0.11242312	     -0.07923827	     -0.29920343	      0.43012218	     -0.05992667	     -0.15868149	     -0.42182490	      0.06757412	      0.09633908	     -0.28654119	      0.77097509	      0.02190546	      0.24941193	      0.19581215	      0.48551688	      0.00000000	      0.00000000	      0.01745329
      3.56666700	      1.39186970	     -0.05223133	     -0.24571732	      2.44083419	      1.18253127	      0.46266660	     -0.02704719	     -0.05332215	      0.42313441	     -0.31952697	      0.42884263	      0.11362983	     -0.08037575	     -0.29989415	      0.43572598	     -0.06088593	     -0.16617545	     -0.41848675	      0.05174550	      0.10121959	     -0.29033432	      0.77520860	      0.03965941	      0.24875475	      0.20225514	      0.48994877	      0.00000000	      0.00000000	      0.01745329
      3.60000000	      1.38528034	     -0.04939939	     -0.24307867	      2.44193420	      1.18226270	      0.45948477	     -0.02598415	     -0.05191891	      0.42087620	     -0.31613810	      0.42387634	      0.11556093	     -0.08144340	     -0.29972595	      0.44395779	     -0.06231284	     -0.17518169	     -0.41523219	      0.03952402	      0.10676247	     -0.29390768	      0.77967513	      0.05375885	      0.24981746	      0.21001123	      0.49732471	      0.00000000	      0.00000000	      0.01745329
      3.63333300	      1.37880392	     -0.04563222	     -0.24046272	      2.44240915	      1.18200936	      0.45588525	     -0.02590670	     -0.05332101	      0.42164656	     -0.31294848	      0.41663473	      0.11545989	     -0.07966152	     -0.30178479	      0.45299221	     -0.06106850	     -0.18178912	     -0.41138948	      0.03522489	      0.10887370	     -0.29531644	      0.78140067	      0.06090903	      0.25233961	      0.21322239	      0.50103179	      0.00000000	      0.00000000	      0.01745329
      3.66666700	      1.37038554	     -0.04475409	     -0.23812134	      2.44247359	      1.18165011	      0.45350266	     -0.02363940	     -0.05094180	      0.41623491	     -0.31048559	      0.41457340	      0.11856214	     -0.08051537	     -0.29864350	      0.46203955	     -0.06279042	     -0.19239195	     -0.40805657	      0.01924127	      0.11611803	     -0.30162005	      0.78710601	      0.08076959	      0.25359653	      0.22477337	      0.51275018	      0.00000000	      0.00000000	      0.01745329
      3.70000000	      1.36210547	     -0.04198568	     -0.23521878	      2.44203074	      1.18129054	      0.45010128	     -0.02347270	     -0.05353951	      0.41621293	     -0.30808599	      0.40716202	      0.11846550	     -0.07754891	     -0.30057814	      0.47204205	     -0.06121278	     -0.19992739	     -0.40346058	      0.01710285	      0.11665578	     -0.30305929	      0.78826063	      0.08739659	      0.25714493	      0.22859564	      0.51760907	      0.00000000	      0.00000000	      0.01745329
      3.73333300	      1.30919582	     -0.06472034	     -0.20019377	      2.44395410	      1.17900973	      0.44738684	     -0.00691069	     -0.00254959	      0.35357417	     -0.29497913	      0.35425951	      0.20256425	     -0.09953392	     -0.28275666	      0.48647584	     -0.24620816	     -0.28303095	     -0.40220360	      0.03430439	      0.13559887	     -0.38992255	      0.81527832	      0.03642463	      0.26313905	      0.51340237	      0.64147381	      0.00000000	      0.00000000	      0.01745329
      3.76666700	      1.30097410	     -0.06235672	     -0.19714695	      2.44235067	      1.17845317	      0.44433109	     -0.00600677	     -0.00660118	      0.35158355	     -0.29300305	      0.35287385	      0.20255641	     -0.09389598	     -0.28486752	      0.49444378	     -0.24393927	     -0.29021607	     -0.39500546	      0.02735714	      0.13627764	     -0.39027531	      0.81698194	      0.05288599	      0.26777123	      0.51777905	      0.64700217	      0.00000000	      0.00000000	      0.01745329
      3.80000000	      1.29276243	     -0.06031213	     -0.19400370	      2.44028133	      1.17764566	      0.44145186	     -0.00568858	     -0.01129348	      0.34898053	     -0.29089910	      0.35187983	      0.20251869	     -0.08769671	     -0.28671854	      0.50274553	     -0.24161171	     -0.29849633	     -0.38674232	      0.02328515	      0.13525759	     -0.39118045	      0.81890062	      0.06834177	      0.27529414	      0.52292016	      0.65517760	      0.00000000	      0.00000000	      0.01745329
      3.83333300	      1.28809733	     -0.06348701	     -0.19007937	      2.43717525	      1.17659350	      0.44005912	      0.00167479	     -0.00930975	      0.33467804	     -0.29112701	      0.35517052	      0.20609597	     -0.08501897	     -0.29848329	      0.51405371	     -0.24789019	     -0.30884359	     -0.36540578	      0.03090466	      0.13675845	     -0.39186167	      0.83330606	      0.08662604	      0.29037706	      0.54546865	      0.68379950	      0.00000000	      0.00000000	      0.01745329
      3.86666700	      1.27746701	     -0.06135203	     -0.18611794	      2.43493065	      1.17568685	      0.43621528	     -0.00040178	     -0.01835007	      0.33608057	     -0.28934068	      0.35083782	      0.20510889	     -0.07788393	     -0.30052138	      0.51983518	     -0.24500440	     -0.31772341	     -0.36091060	      0.03000949	      0.13209200	     -0.39267502	      0.83392684	      0.09507090	      0.29697189	      0.54876992	      0.68849813	      0.00000000	      0.00000000	      0.01745329
      3.90000000	      1.27586262	     -0.06656111	     -0.17312597	      2.43131223	      1.17366797	      0.43339821	      0.01124146	     -0.01947479	      0.31198075	     -0.29557672	      0.35445785	      0.21028863	     -0.07157909	     -0.33223900	      0.52227277	     -0.27580430	     -0.33491569	     -0.33401183	      0.05177619	      0.12728234	     -0.40648876	      0.88653573	      0.09980894	      0.32167180	      0.62493752	      0.74767071	      0.00000000	      0.00000000	      0.01745329
      3.93333300	      1.26450099	     -0.06459655	     -0.16935433	      2.42837700	      1.17252457	      0.42969683	      0.00743510	     -0.02911006	      0.31202791	     -0.29528609	      0.35106066	      0.20928122	     -0.06529937	     -0.33290235	      0.52855434	     -0.27293570	     -0.34271758	     -0.33016152	      0.05022461	      0.12215291	     -0.40763848	      0.88642224	      0.10889738	      0.32681212	      0.62902741	      0.75127452	      0.00000000	      0.00000000	      0.01745329
      3.96666700	      1.25435967	     -0.06355275	     -0.16606760	      2.42488340	      1.17123408	      0.42599842	      0.00438187	     -0.03868504	      0.31157663	     -0.29441056	      0.34949646	      0.20816808	     -0.05784520	     -0.33364458	      0.53337401	     -0.27088488	     -0.35047021	     -0.32627897	      0.04995621	      0.11691942	     -0.40895488	      0.88668526	      0.12030775	      0.33349830	      0.63428673	      0.75695747	      0.00000000	      0.00000000	      0.01745329
      4.00000000	      1.26165998	     -0.06204865	     -0.15816796	      2.41808240	      1.16896970	      0.42303202	      0.00767096	     -0.03955024	      0.28879060	     -0.29558189	      0.35704539	      0.20489479	     -0.04147950	     -0.35909215	      0.54293084	     -0.29442058	     -0.35202621	     -0.31122921	      0.07856280	      0.11401229	     -0.42127240	      0.91881380	      0.13948562	      0.35416789	      0.70449013	      0.79973884	      0.00000000	      0.00000000	      0.01745329
      4.03333300	      1.25785981	     -0.05907287	     -0.14120356	      2.41461231	      1.16611579	      0.41898113	      0.00201029	     -0.04700030	      0.25936371	     -0.29035566	      0.35750592	      0.19769813	     -0.03054938	     -0.39482368	      0.55406302	     -0.35200975	     -0.37283532	     -0.30958230	      0.09287150	      0.09944287	     -0.44941208	      0.98009562	      0.10267410	      0.39517559	      0.85538781	      0.84299117	      0.00000000	      0.00000000	      0.01745329
      4.06666700	      1.24910396	     -0.05937826	     -0.13939665	      2.40995240	      1.16470093	      0.41465027	     -0.00041121	     -0.05430348	      0.25920303	     -0.29016305	      0.35467894	      0.19629115	     -0.02426748	     -0.39534460	      0.55826929	     -0.35028258	     -0.37774470	     -0.30701350	      0.09316605	      0.09664230	     -0.44917107	      0.97920636	      0.11095567	      0.39761046	      0.85861360	      0.84576732	      0.00000000	      0.00000000	      0.01745329
      4.10000000	      1.24247271	     -0.06018502	     -0.13754424	      2.40476564	      1.16314644	      0.40983826	     -0.00154961	     -0.06078172	      0.25928174	     -0.28906890	      0.35300353	      0.19447074	     -0.01633068	     -0.39646321	      0.56109807	     -0.34935055	     -0.38298013	     -0.30505560	      0.09402150	      0.09555055	     -0.44900810	      0.97953265	      0.12049250	      0.39964002	      0.86318212	      0.84995299	      0.00000000	      0.00000000	      0.01745329
      4.13333300	      1.25374586	     -0.06151223	     -0.12222243	      2.39801643	      1.16009234	      0.40519947	      0.00380499	     -0.06740117	      0.22276582	     -0.28158485	      0.35884053	      0.17557327	     -0.00573274	     -0.44219019	      0.58252712	     -0.40717701	     -0.39932769	     -0.31443275	      0.11492566	      0.09410545	     -0.45965113	      1.03576347	      0.11439880	      0.43055393	      0.98343917	      0.88625360	      0.00000000	      0.00000000	      0.01745329
      4.16666700	      1.25093991	     -0.06345313	     -0.12188075	      2.39242426	      1.15879470	      0.39960353	      0.00431534	     -0.06881115	      0.22361076	     -0.27981864	      0.35553115	      0.17370083	      0.00165014	     -0.44256847	      0.58528021	     -0.40631537	     -0.40245549	     -0.31313784	      0.11390450	      0.09455900	     -0.45970657	      1.03597623	      0.11862499	      0.43156346	      0.98535533	      0.88811598	      0.00000000	      0.00000000	      0.01745329
      4.20000000	      1.24964971	     -0.06535995	     -0.12068829	      2.38520842	      1.15743251	      0.39310020	      0.00944145	     -0.07022149	      0.22026374	     -0.27769158	      0.35422031	      0.16880353	      0.01041202	     -0.44478320	      0.58791407	     -0.41401204	     -0.40310760	     -0.31866333	      0.11578351	      0.10137946	     -0.45984675	      1.04279430	      0.13049342	      0.42663667	      1.00072483	      0.89655669	      0.00000000	      0.00000000	      0.01745329
      4.23333300	      1.25135550	     -0.06850401	     -0.12118314	      2.37941101	      1.15640807	      0.38671395	      0.01108170	     -0.06843227	      0.22074240	     -0.27561457	      0.35128546	      0.16682808	      0.01765104	     -0.44638079	      0.59026192	     -0.41358450	     -0.40575961	     -0.31819122	      0.11330754	      0.10433398	     -0.46076486	      1.04539902	      0.13008687	      0.42644690	      1.00292457	      0.89757291	      0.00000000	      0.00000000	      0.01745329
      4.26666700	      1.25295307	     -0.07089451	     -0.11988771	      2.37226704	      1.15523509	      0.37961237	      0.01803650	     -0.07278464	      0.21476909	     -0.27363561	      0.35099770	      0.16074483	      0.02551829	     -0.45301930	      0.59502902	     -0.42134891	     -0.40753119	     -0.32809808	      0.10995169	      0.11397840	     -0.46601856	      1.06109612	      0.13251843	      0.42074992	      1.02313227	      0.90794300	      0.00000000	      0.00000000	      0.01745329
      4.30000000	      1.25847033	     -0.07549982	     -0.12178437	      2.36640690	      1.15476601	      0.37270592	      0.02025583	     -0.06766417	      0.21550860	     -0.27076104	      0.34805551	      0.15893605	      0.03159108	     -0.45460473	      0.59644641	     -0.42164438	     -0.40868063	     -0.32877766	      0.10762348	      0.11769980	     -0.46737218	      1.06351608	      0.12903459	      0.42118880	      1.02436172	      0.90857934	      0.00000000	      0.00000000	      0.01745329
      4.33333300	      1.26458734	     -0.07970784	     -0.12361377	      2.36031554	      1.15445857	      0.36550628	      0.02505954	     -0.06171158	      0.21492681	     -0.26925770	      0.34546025	      0.15677086	      0.03826625	     -0.45595715	      0.59839099	     -0.42240227	     -0.40860637	     -0.33054863	      0.10320824	      0.12239737	     -0.46977318	      1.06664472	      0.12542479	      0.41909359	      1.02704465	      0.90968733	      0.00000000	      0.00000000	      0.01745329
      4.36666700	      1.28869795	     -0.08448190	     -0.11850260	      2.35502122	      1.15284931	      0.35908349	      0.03252279	     -0.07531361	      0.18733508	     -0.25252375	      0.33533873	      0.13042171	      0.03832914	     -0.46500344	      0.63989085	     -0.44573665	     -0.42782123	     -0.38971999	      0.11706058	      0.12747323	     -0.51551859	      1.09867777	      0.08770267	      0.43123384	      1.10538876	      0.97516572	      0.00000000	      0.00000000	      0.01745329
      4.40000000	      1.29515105	     -0.08972845	     -0.12168560	      2.34936690	      1.15302440	      0.35187570	      0.03763052	     -0.06825090	      0.18728633	     -0.25069043	      0.33299364	      0.12880429	      0.04387494	     -0.46510507	      0.64006219	     -0.44660436	     -0.42823404	     -0.38974914	      0.11125653	      0.13160368	     -0.51746579	      1.09960371	      0.08474227	      0.42922054	      1.10603979	      0.97443234	      0.00000000	      0.00000000	      0.01745329
      4.43333300	      1.30141748	     -0.09496872	     -0.12507740	      2.34382043	      1.15346209	      0.34474745	      0.04371806	     -0.06068562	      0.18686315	     -0.24955886	      0.32990454	      0.12715384	      0.04909674	     -0.46481540	      0.64084092	     -0.44762155	     -0.42743422	     -0.39052611	      0.10565344	      0.13481450	     -0.52007335	      1.09971084	      0.08086153	      0.42686722	      1.10690999	      0.97444596	      0.00000000	      0.00000000	      0.01745329
      4.46666700	      1.30760951	     -0.10024681	     -0.12873834	      2.33861422	      1.15404320	      0.33779901	      0.04979312	     -0.05315032	      0.18679203	     -0.24823301	      0.32648384	      0.12549596	      0.05404406	     -0.46388110	      0.64135076	     -0.44862975	     -0.42673812	     -0.39195219	      0.10071813	      0.13716018	     -0.52312482	      1.09905162	      0.07626590	      0.42505993	      1.10776083	      0.97535346	      0.00000000	      0.00000000	      0.01745329
      4.50000000	      1.30993668	     -0.11477205	     -0.13421198	      2.33715474	      1.15497165	      0.32982749	      0.06158019	     -0.04420335	      0.19253319	     -0.22813122	      0.29881777	      0.11251399	      0.03903807	     -0.41662717	      0.66064393	     -0.44954477	     -0.44936563	     -0.41253338	      0.09851382	      0.13085984	     -0.56501975	      1.06175173	      0.04345833	      0.40831053	      1.14036560	      1.02865146	      0.00000000	      0.00000000	      0.01745329
      4.53333300	      1.31508435	     -0.11953139	     -0.13862411	      2.33264051	      1.15579636	      0.32404665	      0.06884109	     -0.03866335	      0.19127310	     -0.22569713	      0.29741809	      0.11062841	      0.04354009	     -0.41624972	      0.66138849	     -0.45108949	     -0.44803050	     -0.41354218	      0.09431998	      0.13403437	     -0.56775009	      1.06262343	      0.03749512	      0.40840965	      1.13979151	      1.02849403	      0.00000000	      0.00000000	      0.01745329
      4.56666700	      1.32116716	     -0.13485540	     -0.14640813	      2.33176602	      1.15668778	      0.31978352	      0.08393157	     -0.04492214	      0.18562192	     -0.20135660	      0.28479530	      0.08964002	      0.02653467	     -0.38750125	      0.68496978	     -0.45443835	     -0.47030981	     -0.42308449	      0.09656883	      0.13706576	     -0.61446728	      1.05233612	      0.00224269	      0.39682949	      1.15485034	      1.07767964	      0.00000000	      0.00000000	      0.01745329
      4.60000000	      1.32471510	     -0.13915343	     -0.15003811	      2.32874979	      1.15750060	      0.31463001	      0.08867238	     -0.04090285	      0.18725767	     -0.19809340	      0.28145784	      0.08812192	      0.03108564	     -0.38853020	      0.68392426	     -0.45590661	     -0.47001430	     -0.42451054	      0.09507539	      0.13850358	     -0.61586759	      1.05269001	     -0.00128135	      0.39813821	      1.15337278	      1.07773967	      0.00000000	      0.00000000	      0.01745329
      4.63333300	      1.32720497	     -0.14293981	     -0.15327405	      2.32662145	      1.15835234	      0.31018828	      0.09296360	     -0.03761298	      0.18975473	     -0.19389475	      0.27759145	      0.08665817	      0.03479062	     -0.38869042	      0.68326709	     -0.45692614	     -0.47013882	     -0.42546478	      0.09462762	      0.13962865	     -0.61738190	      1.05323202	     -0.00621439	      0.40029121	      1.15187869	      1.07880153	      0.00000000	      0.00000000	      0.01745329
      4.66666700	      1.32817442	     -0.14638541	     -0.15630137	      2.32553327	      1.15915167	      0.30649222	      0.09599096	     -0.03592259	      0.19360352	     -0.18797473	      0.27352871	      0.08528382	      0.03740018	     -0.38788030	      0.68233668	     -0.45763733	     -0.47125726	     -0.42597744	      0.09553861	      0.14102767	     -0.61866702	      1.05451882	     -0.01169641	      0.40371971	      1.15035185	      1.08122287	      0.00000000	      0.00000000	      0.01745329
      4.70000000	      1.32391797	     -0.15939591	     -0.16388122	      2.32807835	      1.15979963	      0.30417511	      0.10802579	     -0.04167016	      0.19848189	     -0.17161123	      0.25724639	      0.06695257	      0.01954077	     -0.34386193	      0.69386953	     -0.45880570	     -0.49041870	     -0.41815950	      0.10969010	      0.13709001	     -0.65415551	      1.08836219	     -0.05302526	      0.39569045	      1.15645262	      1.15469953	      0.00000000	      0.00000000	      0.01745329
      4.73333300	      1.32281096	     -0.16120904	     -0.16572354	      2.32904574	      1.16047485	      0.30186733	      0.10796262	     -0.04324918	      0.20446001	     -0.16317988	      0.25391791	      0.06592913	      0.02109738	     -0.34509170	      0.69188839	     -0.45982711	     -0.49249669	     -0.41905082	      0.11257580	      0.14045465	     -0.65316415	      1.08999741	     -0.05295109	      0.40066493	      1.15414437	      1.15635366	      0.00000000	      0.00000000	      0.01745329
      4.76666700	      1.31990766	     -0.16239014	     -0.16717351	      2.33126716	      1.16109687	      0.30048764	      0.10600500	     -0.04683883	      0.21160919	     -0.15275180	      0.25109125	      0.06519444	      0.02162151	     -0.34566902	      0.68958819	     -0.46054020	     -0.49540987	     -0.41913572	      0.11690499	      0.14511296	     -0.65107317	      1.09302323	     -0.05233976	      0.40715210	      1.15162260	      1.15884322	      0.00000000	      0.00000000	      0.01745329
      4.80000000	      1.31895981	     -0.16857002	     -0.16996967	      2.33375268	      1.16082975	      0.30214847	      0.11547546	     -0.06134856	      0.20467344	     -0.14435046	      0.25228770	      0.04846812	      0.01408819	     -0.33782197	      0.69673481	     -0.47395617	     -0.50552113	     -0.40077569	      0.14842056	      0.15374382	     -0.65344070	      1.17453790	     -0.06077955	      0.41714052	      1.12850914	      1.21062481	      0.00000000	      0.00000000	      0.01745329
      4.83333300	      1.31178235	     -0.16833089	     -0.17031738	      2.33828387	      1.16126320	      0.30236123	      0.10939951	     -0.07017602	      0.21389832	     -0.13013284	      0.25072617	      0.04715258	      0.01265002	     -0.33801913	      0.69386206	     -0.47515145	     -0.51115894	     -0.40030980	      0.16066472	      0.16140061	     -0.64652885	      1.18008860	     -0.05892291	      0.42539077	      1.12411337	      1.21336899	      0.00000000	      0.00000000	      0.01745329
      4.86666700	      1.31028860	     -0.17054268	     -0.16718865	      2.34262734	      1.16065608	      0.30491727	      0.11314846	     -0.07977436	      0.20730373	     -0.12454975	      0.25362608	      0.03436997	      0.00804881	     -0.34649300	      0.69526301	     -0.49312912	     -0.52049654	     -0.38336169	      0.19036590	      0.17616460	     -0.62401172	      1.25409976	     -0.04459025	      0.44391361	      1.09234378	      1.23817486	      0.00000000	      0.00000000	      0.01745329
      4.90000000	      1.30090411	     -0.16876203	     -0.16670744	      2.35006806	      1.16081278	      0.30637482	      0.10323608	     -0.09082454	      0.22093968	     -0.10539302	      0.25144669	      0.03458455	      0.00386474	     -0.34695949	      0.69049977	     -0.49384300	     -0.52675120	     -0.38318337	      0.19834966	      0.18596582	     -0.61707940	      1.25805451	     -0.03635138	      0.45547957	      1.08953748	      1.24178126	      0.00000000	      0.00000000	      0.01745329
      4.93333300	      1.28792041	     -0.16469294	     -0.17230087	      2.35398930	      1.16064773	      0.31363252	      0.09656663	     -0.10445193	      0.21479507	     -0.08057505	      0.26848422	      0.03188566	      0.00686319	     -0.34084340	      0.69469697	     -0.49895771	     -0.52544375	     -0.37021522	      0.22747025	      0.22264135	     -0.58949680	      1.28104948	     -0.01745761	      0.47722405	      1.08044285	      1.24899793	      0.00000000	      0.00000000	      0.01745329
      4.96666700	      1.28472678	     -0.16417874	     -0.15935322	      2.36076278	      1.15958793	      0.31746447	      0.09561791	     -0.11829966	      0.20291944	     -0.08323767	      0.27232398	      0.02850227	      0.00240705	     -0.37409336	      0.68330563	     -0.52412360	     -0.53406915	     -0.34341125	      0.26207949	      0.24677177	     -0.54350762	      1.35075226	      0.01975897	      0.52131397	      1.05921622	      1.25669769	      0.00000000	      0.00000000	      0.01745329
      5.00000000	      1.26777120	     -0.15913717	     -0.16159043	      2.36827851	      1.15919901	      0.32451320	      0.08239872	     -0.13191419	      0.20425920	     -0.05702765	      0.28229794	      0.02833334	      0.00072251	     -0.36757429	      0.68428532	     -0.52830186	     -0.53674545	     -0.33461218	      0.27840505	      0.28225558	     -0.51908147	      1.36359994	      0.04413227	      0.54479426	      1.06095074	      1.26123576	      0.00000000	      0.00000000	      0.01745329
      5.03333300	      1.25263714	     -0.15360277	     -0.16239049	      2.37549347	      1.15858161	      0.33219431	      0.07299762	     -0.14710350	      0.20168777	     -0.03236538	      0.29392017	      0.02894477	     -0.00065365	     -0.36904234	      0.68235947	     -0.53634513	     -0.53832611	     -0.32152736	      0.30147035	      0.32076240	     -0.48890104	      1.37827806	      0.07604415	      0.57652889	      1.06364494	      1.26675044	      0.00000000	      0.00000000	      0.01745329
      5.06666700	      1.24061518	     -0.15474243	     -0.13006402	      2.38465266	      1.15721795	      0.33755069	      0.06105841	     -0.15358529	      0.17205935	     -0.06238222	      0.28451393	      0.03932761	     -0.00807056	     -0.41701294	      0.65805794	     -0.57481029	     -0.55855123	     -0.28343755	      0.34100919	      0.37691521	     -0.41001261	      1.42702294	      0.13580839	      0.66366470	      1.10839237	      1.24678023	      0.00000000	      0.00000000	      0.01745329
      5.10000000	      1.21649474	     -0.14633140	     -0.13519363	      2.39277639	      1.15682287	      0.34614913	      0.04727042	     -0.17012801	      0.17649215	     -0.02881627	      0.29539365	      0.04046996	     -0.00905799	     -0.40010145	      0.65877783	     -0.57891003	     -0.55825379	     -0.27928650	      0.35473005	      0.41620575	     -0.38799543	      1.43088794	      0.16530393	      0.68707438	      1.11733642	      1.25487905	      0.00000000	      0.00000000	      0.01745329
      5.13333300	      1.19715100	     -0.13970615	     -0.13637387	      2.40034623	      1.15622474	      0.35446148	      0.03955801	     -0.18592544	      0.17581885	     -0.00030795	      0.30354360	      0.04310070	     -0.01085738	     -0.39783607	      0.65519551	     -0.58868568	     -0.55769148	     -0.26853659	      0.38018299	      0.46090206	     -0.35429487	      1.43192767	      0.20636886	      0.71828956	      1.13532442	      1.26528928	      0.00000000	      0.00000000	      0.01745329
      5.16666700	      1.18435880	     -0.14307501	     -0.10709633	      2.40997322	      1.15537143	      0.36080024	      0.02995851	     -0.19665548	      0.14725035	     -0.02197682	      0.29318327	      0.05864263	     -0.02308353	     -0.43180854	      0.63240852	     -0.61628894	     -0.57766008	     -0.23383840	      0.43595034	      0.52764713	     -0.27009566	      1.44082396	      0.27951169	      0.79457797	      1.21974631	      1.25551749	      0.00000000	      0.00000000	      0.01745329
      5.20000000	      1.15552887	     -0.13367338	     -0.11306535	      2.41788969	      1.15557378	      0.36869700	      0.02090816	     -0.21841369	      0.15414758	      0.01350791	      0.30127073	      0.06012295	     -0.02464423	     -0.41372924	      0.63065009	     -0.62113160	     -0.57644681	     -0.23353144	      0.44110135	      0.57158218	     -0.25064837	      1.45237513	      0.31071978	      0.81098699	      1.23139145	      1.26199811	      0.00000000	      0.00000000	      0.01745329
      5.23333300	      1.13512466	     -0.12730083	     -0.11569507	      2.42533564	      1.15552107	      0.37610869	      0.01741757	     -0.23566761	      0.15494621	      0.04784640	      0.30747360	      0.06220962	     -0.02707971	     -0.40505139	      0.62738009	     -0.62869962	     -0.57458136	     -0.22639329	      0.46429708	      0.61910806	     -0.21241380	      1.44986588	      0.35460826	      0.83359584	      1.25542176	      1.27774433	      0.00000000	      0.00000000	      0.01745329
      5.26666700	      1.11276309	     -0.12300764	     -0.11703648	      2.43228685	      1.15600974	      0.38245359	      0.01839576	     -0.25812440	      0.15405822	      0.07983507	      0.31316864	      0.06473196	     -0.03251104	     -0.39980152	      0.62078935	     -0.63649347	     -0.57458594	     -0.21886427	      0.48749368	      0.66810675	     -0.17096142	      1.44796130	      0.39679930	      0.85046041	      1.28609284	      1.29297317	      0.00000000	      0.00000000	      0.01745329
      5.30000000	      1.10051202	     -0.14791069	     -0.05262231	      2.44482490	      1.15497841	      0.38573806	      0.02047198	     -0.25632347	      0.09469080	      0.00299756	      0.23849497	      0.08713788	     -0.07162391	     -0.39997819	      0.58406590	     -0.64555466	     -0.62641881	     -0.20925436	      0.59058661	      0.75308866	     -0.01111625	      1.47839264	      0.55799768	      0.98644997	      1.53113946	      1.25355590	      0.00000000	      0.00000000	      0.01745329
      5.33333300	      1.07617533	     -0.13751834	     -0.06264311	      2.45098703	      1.15580532	      0.39001712	      0.01955345	     -0.27749710	      0.10895966	      0.04739426	      0.24491013	      0.08645591	     -0.06970724	     -0.38426671	      0.58092263	     -0.65479682	     -0.61863963	     -0.21073696	      0.59997153	      0.78202008	      0.01376645	      1.47148534	      0.59327986	      0.97951802	      1.54585420	      1.27770106	      0.00000000	      0.00000000	      0.01745329
      5.36666700	      1.06220600	     -0.13814902	     -0.06785078	      2.45828849	      1.15644726	      0.39475900	      0.02334521	     -0.29291990	      0.11190294	      0.08554975	      0.24772027	      0.08756475	     -0.08164459	     -0.37806899	      0.57614996	     -0.65719265	     -0.62084640	     -0.19455475	      0.63983455	      0.79531786	      0.08097462	      1.45392309	      0.64926041	      0.99611879	      1.62651776	      1.30866485	      0.00000000	      0.00000000	      0.01745329
      5.40000000	      1.04508639	     -0.15316907	     -0.04546251	      2.46625594	      1.15657031	      0.39773992	      0.03772527	     -0.30194504	      0.08753780	      0.07360108	      0.21229040	      0.08507026	     -0.10917933	     -0.35737032	      0.55827960	     -0.64830293	     -0.64251556	     -0.20132119	      0.71260913	      0.83047410	      0.17924886	      1.49169616	      0.80497485	      1.06303209	      1.85163799	      1.30852820	      0.00000000	      0.00000000	      0.01745329
      5.43333300	      1.02074825	     -0.14434072	     -0.05050468	      2.47129235	      1.15762608	      0.39938713	      0.04152689	     -0.32534338	      0.10238205	      0.10714092	      0.21290231	      0.08405211	     -0.10683438	     -0.34791113	      0.55127814	     -0.65870512	     -0.63583149	     -0.20809565	      0.71714550	      0.85013322	      0.19102227	      1.49819737	      0.83670405	      1.06622579	      1.85080685	      1.31345484	      0.00000000	      0.00000000	      0.01745329
      5.46666700	      0.99620891	     -0.13938785	     -0.05913838	      2.47556566	      1.15890217	      0.40183488	      0.04780879	     -0.34784085	      0.11164839	      0.14544829	      0.21533492	      0.08305449	     -0.10762492	     -0.33213557	      0.54628288	     -0.66509034	     -0.62918363	     -0.20434195	      0.72674944	      0.86893577	      0.21144655	      1.50182247	      0.87484608	      1.07284329	      1.87340377	      1.32880196	      0.00000000	      0.00000000	      0.01745329
      5.50000000	      0.97461380	     -0.13895459	     -0.06479063	      2.47951166	      1.16030389	      0.40315003	      0.06381590	     -0.37023375	      0.11655235	      0.18579893	      0.21343559	      0.08081123	     -0.11142558	     -0.31281710	      0.53695252	     -0.67004537	     -0.62509313	     -0.19644068	      0.74481211	      0.88750123	      0.23805497	      1.51174678	      0.92764108	      1.09283988	      1.92402041	      1.34132142	      0.00000000	      0.00000000	      0.01745329
      5.53333300	      0.97242549	     -0.16139515	     -0.01295769	      2.48830690	      1.16061341	      0.40204487	      0.05836767	     -0.38544246	      0.05830403	      0.13084468	      0.14356065	      0.05799819	     -0.14477148	     -0.29076016	      0.48650848	     -0.63764215	     -0.64876346	     -0.21802754	      0.87665326	      0.90385497	      0.39441849	      1.56352163	      1.27331839	      1.13741538	      2.34363314	      1.27204749	      0.00000000	      0.00000000	      0.01745329
      5.56666700	      0.94764184	     -0.15228522	     -0.02614040	      2.49105500	      1.16299701	      0.40219513	      0.06556354	     -0.40568581	      0.07716873	      0.17373485	      0.15209259	      0.05805838	     -0.13776640	     -0.27622665	      0.47965757	     -0.65047160	     -0.63438195	     -0.21354171	      0.88333333	      0.92117737	      0.41831922	      1.56469912	      1.30312720	      1.13605412	      2.34377798	      1.26861077	      0.00000000	      0.00000000	      0.01745329
      5.60000000	      0.92454870	     -0.14580454	     -0.03632408	      2.49363503	      1.16587031	      0.40137928	      0.07691331	     -0.42769286	      0.09228617	      0.21574817	      0.15774405	      0.05698367	     -0.13129724	     -0.26327984	      0.47047212	     -0.66268262	     -0.62252332	     -0.20761187	      0.90079519	      0.94035399	      0.44259290	      1.56064913	      1.33846245	      1.13360248	      2.34754862	      1.24960383	      0.00000000	      0.00000000	      0.01745329
      5.63333300	      0.90287971	     -0.14266647	     -0.04581529	      2.49541504	      1.16890421	      0.40074447	      0.08990553	     -0.44999523	      0.10074709	      0.25849305	      0.16395006	      0.05529363	     -0.12820043	     -0.24791130	      0.45922956	     -0.67470709	     -0.60902017	     -0.19576704	      0.93888131	      0.96497015	      0.48011948	      1.53651829	      1.38413946	      1.12148051	      2.36465117	      1.20533903	      0.00000000	      0.00000000	      0.01745329
      5.66666700	      0.88124284	     -0.16507066	     -0.02769890	      2.50014188	      1.16996399	      0.39810643	      0.10923029	     -0.43433957	      0.11881595	      0.14488600	      0.13393425	      0.03910500	     -0.15256648	     -0.22811060	      0.41411535	     -0.63103301	     -0.61488130	     -0.20446867	      1.20885211	      0.97503968	      0.76310076	      1.53327577	      1.71491765	      1.07435042	      2.74527861	      1.09535343	      0.00000000	      0.00000000	      0.01745329
      5.70000000	      0.86539901	     -0.15249461	     -0.04172039	      2.50111641	      1.17322725	      0.39642980	      0.11464705	     -0.46988690	      0.13591322	      0.18794402	      0.14899860	      0.03761475	     -0.13803291	     -0.22645125	      0.40284372	     -0.65057696	     -0.59046840	     -0.18905248	      1.24466149	      1.00476431	      0.78156767	      1.47064636	      1.73863675	      1.06717132	      2.76111184	      1.03700952	      0.00000000	      0.00000000	      0.01745329
      5.73333300	      0.85024468	     -0.14509975	     -0.04988379	      2.50164997	      1.17624887	      0.39454647	      0.12522179	     -0.49717100	      0.14131267	      0.22758837	      0.15552219	      0.03425531	     -0.12885195	     -0.21710164	      0.38961742	     -0.66351818	     -0.57256593	     -0.17800984	      1.30925752	      1.03198922	      0.83572099	      1.40364765	      1.76500034	      1.05331126	      2.77938810	      0.96527174	      0.00000000	      0.00000000	      0.01745329
      5.76666700	      0.83401124	     -0.13994567	     -0.05558615	      2.50149450	      1.17935272	      0.39282382	      0.13668712	     -0.52083976	      0.13870035	      0.26186358	      0.15991807	      0.03085312	     -0.12115026	     -0.20444636	      0.37537791	     -0.67453428	     -0.55716118	     -0.17048196	      1.39013258	      1.05275563	      0.90206878	      1.34164409	      1.79104983	      1.03763139	      2.79714659	      0.89971235	      0.00000000	      0.00000000	      0.01745329
      5.80000000	      0.81804927	     -0.13697666	     -0.05768348	      2.50112786	      1.18241720	      0.39104580	      0.15013245	     -0.54246712	      0.13548681	      0.28545235	      0.15972350	      0.02725372	     -0.11625342	     -0.19512420	      0.35897413	     -0.68559345	     -0.54115889	     -0.16290816	      1.48817696	      1.07115518	      0.97759993	      1.28204478	      1.81508332	      1.02782516	      2.81899633	      0.83296658	      0.00000000	      0.00000000	      0.01745329
      5.83333300	      0.79443781	     -0.15203292	     -0.05433190	      2.50287378	      1.18446937	      0.38928538	      0.18647368	     -0.53977454	      0.17762799	      0.18188081	      0.15204827	      0.02062698	     -0.13263523	     -0.18351927	      0.32940051	     -0.66045835	     -0.54213831	     -0.16556982	      1.75930839	      1.06969610	      1.24553254	      1.22890545	      1.93884121	      1.00105535	      2.95216459	      0.80040481	      0.00000000	      0.00000000	      0.01745329
      5.86666700	      0.78456486	     -0.14123959	     -0.06584398	      2.50122357	      1.18807582	      0.38857614	      0.19570914	     -0.56380650	      0.18712636	      0.21183750	      0.16393155	      0.01975742	     -0.11851314	     -0.18052858	      0.32154693	     -0.67626222	     -0.51903842	     -0.16218616	      1.79047239	      1.07484257	      1.24617178	      1.20154004	      1.94171235	      1.01063333	      2.96994419	      0.76476618	      0.00000000	      0.00000000	      0.01745329
      5.90000000	      0.77414368	     -0.13515006	     -0.07343212	      2.49979085	      1.19154756	      0.38932818	      0.20414672	     -0.58288453	      0.19419081	      0.23248425	      0.17100590	      0.01858437	     -0.11075803	     -0.17683647	      0.31185129	     -0.68794147	     -0.50321207	     -0.15324388	      1.81949548	      1.07657647	      1.25635534	      1.17549471	      1.94302552	      1.02899987	      2.98764917	      0.73690352	      0.00000000	      0.00000000	      0.01745329
      5.93333300	      0.76130228	     -0.13349417	     -0.08016055	      2.49744212	      1.19487710	      0.39133694	      0.21647903	     -0.60021332	      0.20173439	      0.24136088	      0.17762512	      0.01720699	     -0.10735712	     -0.17194137	      0.29967659	     -0.69899197	     -0.48792099	     -0.13985589	      1.84356512	      1.08037580	      1.26909632	      1.14885981	      1.96200412	      1.05147535	      3.00806528	      0.72873820	      0.00000000	      0.00000000	      0.01745329
      5.96666700	      0.75239219	     -0.13546495	     -0.08281890	      2.49569338	      1.19847911	      0.39563855	      0.21919547	     -0.61025005	      0.20264077	      0.24107198	      0.17987486	      0.01743257	     -0.10949742	     -0.17038661	      0.29612455	     -0.70209598	     -0.48550759	     -0.14123914	      1.84146224	      1.06845208	      1.27465991	      1.14857696	      1.96344010	      1.06838568	      3.01033634	      0.72529278	      0.00000000	      0.00000000	      0.01745329
      6.00000000	      0.74393226	     -0.13763884	     -0.08580954	      2.49289128	      1.20191399	      0.40125646	      0.22393744	     -0.61896025	      0.20403242	      0.24115381	      0.18146387	      0.01738678	     -0.11029297	     -0.16828891	      0.29247011	     -0.70572379	     -0.48216877	     -0.14171881	      1.83835922	      1.05871097	      1.27812578	      1.14979984	      1.96957231	      1.08676715	      3.01160756	      0.72354814	      0.00000000	      0.00000000	      0.01745329
      6.03333300	      0.71913505	     -0.11924349	     -0.10951353	      2.48766199	      1.20572880	      0.40897155	      0.23153081	     -0.62259665	      0.26073243	      0.21946366	      0.20954166	      0.00499830	     -0.08855919	     -0.16954740	      0.27877968	     -0.72431880	     -0.43982249	     -0.12018134	      1.82511464	      1.07737610	      1.25983158	      1.15871012	      2.05927660	      1.15164280	      3.17377535	      0.81496260	      0.00000000	      0.00000000	      0.01745329
      6.06666700	      0.71018935	     -0.13298195	     -0.11100828	      2.48530328	      1.20982447	      0.42008905	      0.24598052	     -0.62508444	      0.26847567	      0.20262787	      0.20212797	      0.00151183	     -0.10417830	     -0.15800491	      0.27579051	     -0.72011696	     -0.44787932	     -0.10432517	      1.80440267	      1.06893093	      1.26208168	      1.19021136	      2.08574575	      1.16326620	      3.19253752	      0.81413735	      0.00000000	      0.00000000	      0.01745329
      6.10000000	      0.70528620	     -0.13471914	     -0.11353407	      2.48088498	      1.21344598	      0.43297811	      0.24736434	     -0.62756866	      0.27022403	      0.20213275	      0.19917613	      0.00057378	     -0.10352433	     -0.15742399	      0.27666290	     -0.72038820	     -0.44596342	     -0.10423661	      1.79712673	      1.05803481	      1.26432600	      1.19277064	      2.09338944	      1.17298887	      3.19323440	      0.81324320	      0.00000000	      0.00000000	      0.01745329
      6.13333300	      0.68919868	     -0.13939673	     -0.12344990	      2.47708486	      1.21861988	      0.45069261	      0.24861317	     -0.61566107	      0.29281833	      0.17359458	      0.19660404	     -0.00552430	     -0.10954164	     -0.13771479	      0.28222795	     -0.71686771	     -0.44640965	     -0.09448369	      1.74780590	      1.03897516	      1.24109341	      1.26375219	      2.12225025	      1.17013075	      3.22890615	      0.83467492	      0.00000000	      0.00000000	      0.01745329
      6.16666700	      0.68444563	     -0.13943767	     -0.12466705	      2.47183756	      1.22290231	      0.46975162	      0.24868800	     -0.61759669	      0.29464785	      0.17477750	      0.19022657	     -0.00663298	     -0.10769521	     -0.14015057	      0.28526840	     -0.71599211	     -0.44435194	     -0.09325080	      1.74639455	      1.03619825	      1.24121607	      1.26461911	      2.12341091	      1.16874445	      3.22941015	      0.83398073	      0.00000000	      0.00000000	      0.01745329
      6.20000000	      0.67137525	     -0.13471588	     -0.13491553	      2.46666128	      1.22825235	      0.49400579	      0.21915011	     -0.59402070	      0.31340303	      0.13147155	      0.18827963	     -0.01731054	     -0.10488964	     -0.12162149	      0.29686736	     -0.71474570	     -0.44110378	     -0.09006075	      1.69119510	      0.98262633	      1.21633706	      1.35697920	      2.12238481	      1.09287546	      3.26661170	      0.74361510	      0.00000000	      0.00000000	      0.01745329
      6.23333300	      0.66092498	     -0.12854430	     -0.13778891	      2.46082062	      1.23284170	      0.51950130	      0.19275589	     -0.58074737	      0.31262358	      0.11614413	      0.18215935	     -0.02764467	     -0.09790121	     -0.11713476	      0.30278114	     -0.71817274	     -0.43774818	     -0.08552847	      1.67393028	      0.94803699	      1.21143022	      1.38969598	      2.10852719	      1.02071611	      3.26914703	      0.64989189	      0.00000000	      0.00000000	      0.01745329
      6.26666700	      0.64750016	     -0.12848371	     -0.13790429	      2.45622765	      1.23819915	      0.54688828	      0.17503810	     -0.56117112	      0.31549739	      0.09850625	      0.16595022	     -0.03830606	     -0.09895018	     -0.10003152	      0.30929111	     -0.71812609	     -0.44336545	     -0.07852885	      1.66420001	      0.92528879	      1.21962003	      1.43999067	      2.07419748	      0.94529193	      3.25046638	      0.53888633	      0.00000000	      0.00000000	      0.01745329
      6.30000000	      0.63771454	     -0.12384759	     -0.14076354	      2.45008623	      1.24278608	      0.57521693	      0.14295408	     -0.53712100	      0.30746668	      0.08501193	      0.15772243	     -0.04806529	     -0.09561752	     -0.09018243	      0.32173703	     -0.71840836	     -0.44527342	     -0.07706932	      1.66027810	      0.87235977	      1.22613986	      1.46882600	      2.04476922	      0.85411641	      3.21374666	      0.42365572	      0.00000000	      0.00000000	      0.01745329
      6.33333300	      0.62597454	     -0.12618278	     -0.14154150	      2.44547068	      1.24763048	      0.60146323	      0.13028275	     -0.50868828	      0.30876863	      0.07639607	      0.14370995	     -0.05758994	     -0.09932912	     -0.07687608	      0.32921499	     -0.71982706	     -0.45259455	     -0.06930207	      1.65711931	      0.83819309	      1.21881849	      1.52783150	      2.02988540	      0.81060464	      3.19098398	      0.37877317	      0.00000000	      0.00000000	      0.01745329
      6.36666700	      0.62537174	     -0.12450571	     -0.14480024	      2.44003805	      1.25127474	      0.62709289	      0.11023974	     -0.49795137	      0.30863848	      0.07663714	      0.13866443	     -0.05953289	     -0.10118316	     -0.07448335	      0.34041249	     -0.71353126	     -0.45544134	     -0.06215141	      1.65609532	      0.82124329	      1.22164344	      1.52787488	      2.01894110	      0.80432819	      3.19376929	      0.38986238	      0.00000000	      0.00000000	      0.01745329
      6.40000000	      0.62014928	     -0.12199039	     -0.14903894	      2.43553395	      1.25486978	      0.65035554	      0.07958189	     -0.43875839	      0.30308858	      0.07549048	      0.12646236	     -0.06874995	     -0.10211070	     -0.05405924	      0.35595905	     -0.71268072	     -0.46032228	     -0.06928656	      1.66365733	      0.71683531	      1.20808759	      1.60685254	      2.02298820	      0.80616042	      3.24001371	      0.49963221	      0.00000000	      0.00000000	      0.01745329
      6.43333300	      0.60074462	     -0.12480779	     -0.14313109	      2.43154022	      1.25751897	      0.67314245	      0.05726366	     -0.38106716	      0.28235303	      0.08552450	      0.11040611	     -0.08013305	     -0.10565730	     -0.04579233	      0.36171849	     -0.72316006	     -0.47352560	     -0.06288091	      1.68419955	      0.64307923	      1.20272135	      1.64868352	      2.04212348	      0.79116777	      3.36329877	      0.56635244	      0.00000000	      0.00000000	      0.01745329
      6.46666700	      0.59628207	     -0.12158747	     -0.14382285	      2.42855503	      1.26023149	      0.69635734	      0.04775675	     -0.37888874	      0.28617132	      0.09001382	      0.09962991	     -0.08225734	     -0.10388478	     -0.04626414	      0.36816207	     -0.71873468	     -0.47740146	     -0.05693929	      1.69398552	      0.65006614	      1.20641427	      1.64747178	      2.02415421	      0.76133722	      3.37369247	      0.56041668	      0.00000000	      0.00000000	      0.01745329
      6.50000000	      0.58199936	     -0.12493353	     -0.13568103	      2.42596698	      1.26158274	      0.71863018	      0.03367602	     -0.36212667	      0.26699042	      0.06914042	      0.06935080	     -0.09131559	     -0.10387756	     -0.02014911	      0.37696701	     -0.72059899	     -0.49705423	     -0.05403794	      1.72773011	      0.62380089	      1.27179077	      1.64914192	      1.97855262	      0.56337577	      3.41801876	      0.21331279	      0.00000000	      0.00000000	      0.01745329
      6.53333300	      0.56905798	     -0.11867411	     -0.13385902	      2.42376002	      1.26354131	      0.73663050	      0.04367356	     -0.36074784	      0.26196969	      0.07170452	      0.04797145	     -0.09681262	     -0.08932587	     -0.00790959	      0.38496375	     -0.73139180	     -0.50282006	     -0.05406172	      1.79638871	      0.63981749	      1.32795916	      1.65200578	      1.92374289	      0.38802495	      3.42079803	     -0.14064446	      0.00000000	      0.00000000	      0.01745329
      6.56666700	      0.55753857	     -0.11327938	     -0.13109219	      2.42205494	      1.26510490	      0.74995044	      0.07276074	     -0.37108995	      0.25704479	      0.08988227	      0.03120575	     -0.10001090	     -0.07898083	      0.00091781	      0.39169423	     -0.74126740	     -0.50735836	     -0.05611187	      1.88321537	      0.69009472	      1.37300847	      1.63955685	      1.89165758	      0.27431413	      3.42854003	     -0.39006278	      0.00000000	      0.00000000	      0.01745329
      6.60000000	      0.55454846	     -0.11172275	     -0.12737502	      2.42224090	      1.26553302	      0.75597263	      0.10361902	     -0.38491092	      0.25492497	      0.10819636	      0.01942409	     -0.10164290	     -0.07240341	      0.00225640	      0.39836782	     -0.75015150	     -0.51684687	     -0.05857949	      1.96607546	      0.73803955	      1.42745233	      1.61239766	      1.86818204	      0.22277974	      3.45565741	     -0.51817108	      0.00000000	      0.00000000	      0.01745329
      6.63333300	      0.55560974	     -0.10840634	     -0.12552825	      2.42449975	      1.26543486	      0.75492342	      0.10462516	     -0.38542969	      0.25996908	      0.11329125	      0.01716500	     -0.10182530	     -0.07281978	      0.00045791	      0.39723756	     -0.75181055	     -0.51842360	     -0.06127773	      1.98455351	      0.74377113	      1.43096340	      1.61597691	      1.84747190	      0.21873968	      3.45502569	     -0.51863374	      0.00000000	      0.00000000	      0.01745329
      6.66666700	      0.55981540	     -0.10309593	     -0.13042781	      2.42559707	      1.26283565	      0.74243924	      0.11130134	     -0.39544940	      0.25664647	      0.13024206	      0.03147174	     -0.10001433	     -0.06996311	     -0.00661327	      0.39965889	     -0.76274408	     -0.51188558	     -0.07268368	      2.02928028	      0.74773261	      1.46280332	      1.59465562	      1.84407795	      0.22910926	      3.46362391	     -0.52939683	      0.00000000	      0.00000000	      0.01745329
      6.70000000	      0.56692973	     -0.11256806	     -0.13276487	      2.43026223	      1.25972407	      0.72286379	      0.10884988	     -0.41006543	      0.26082346	      0.11689416	      0.05311923	     -0.09701661	     -0.09017410	     -0.01797865	      0.39912685	     -0.76617338	     -0.52047717	     -0.07162136	      2.01247894	      0.73959771	      1.47995962	      1.56992399	      1.83747868	      0.26778250	      3.46353948	     -0.50035062	      0.00000000	      0.00000000	      0.01745329
      6.73333300	      0.59374908	     -0.10871626	     -0.15749601	      2.43241424	      1.25525945	      0.69557310	      0.09121489	     -0.42065989	      0.29912751	      0.09648054	      0.11557395	     -0.08867110	     -0.09861071	     -0.05396763	      0.42865170	     -0.77329611	     -0.51430817	     -0.09313163	      1.97392666	      0.70800938	      1.46474543	      1.56822849	      1.87054771	      0.41921268	      3.45207493	     -0.17977469	      0.00000000	      0.00000000	      0.01745329
      6.76666700	      0.61515526	     -0.10086706	     -0.18123850	      2.43718916	      1.25153208	      0.66191323	      0.06915954	     -0.38588491	      0.34948188	      0.06773839	      0.17050150	     -0.08929820	     -0.10295164	     -0.06864228	      0.44629149	     -0.79288599	     -0.50276490	     -0.11232475	      1.95413387	      0.60176191	      1.39298362	      1.57936868	      1.94676018	      0.70277943	      3.43916145	      0.50754403	      0.00000000	      0.00000000	      0.01745329
      6.80000000	      0.61520152	     -0.09804015	     -0.18537761	      2.44193859	      1.24729235	      0.62531269	      0.09223612	     -0.38944236	      0.35105466	      0.09856010	      0.21571795	     -0.08959544	     -0.10979227	     -0.09438029	      0.43276193	     -0.81845812	     -0.49026536	     -0.11494900	      2.00191317	      0.63365265	      1.39940906	      1.54513410	      2.03755420	      0.97274190	      3.46147073	      0.95828604	      0.00000000	      0.00000000	      0.01745329
      6.83333300	      0.61899200	     -0.10207952	     -0.19346002	      2.44715239	      1.24334527	      0.58894838	      0.14819903	     -0.43757886	      0.34982915	      0.16846842	      0.25759484	     -0.10314791	     -0.12182931	     -0.10254883	      0.42086348	     -0.83690776	     -0.48043901	     -0.10557315	      2.05060186	      0.76221205	      1.45400770	      1.45234168	      2.13359231	      1.19971347	      3.52689584	      1.20332786	      0.00000000	      0.00000000	      0.01745329
      6.86666700	      0.63417754	     -0.09694244	     -0.19684624	      2.45311171	      1.24000870	      0.55450362	      0.17280751	     -0.47709452	      0.34002212	      0.21085743	      0.29317085	     -0.11405542	     -0.12249998	     -0.12377203	      0.41099919	     -0.84711567	     -0.46871279	     -0.11647333	      2.08354986	      0.80667973	      1.48432041	      1.40669826	      2.20135964	      1.33916311	      3.56367629	      1.33538047	      0.00000000	      0.00000000	      0.01745329
      6.90000000	      0.64082210	     -0.09116741	     -0.19184084	      2.45941712	      1.23671337	      0.52211180	      0.18874522	     -0.51311202	      0.32829436	      0.23386939	      0.31606295	     -0.12024211	     -0.11994460	     -0.15394173	      0.39691927	     -0.85412332	     -0.46131507	     -0.13744663	      2.11205774	      0.83987472	      1.50694943	      1.36623436	      2.24141179	      1.42211270	      3.57766757	      1.37823415	      0.00000000	      0.00000000	      0.01745329
      6.93333300	      0.64526461	     -0.08967255	     -0.19365131	      2.46464006	      1.23372695	      0.49509607	      0.20912431	     -0.54794531	      0.31719478	      0.26413681	      0.33785467	     -0.12705679	     -0.11830234	     -0.16443946	      0.38727822	     -0.85018442	     -0.45364828	     -0.14637071	      2.13213101	      0.88015064	      1.55446209	      1.32668305	      2.26891754	      1.46564105	      3.59030696	      1.37562729	      0.00000000	      0.00000000	      0.01745329
      6.96666700	      0.63433839	     -0.09075115	     -0.19502821	      2.47008025	      1.23176808	      0.47235723	      0.21696035	     -0.56243224	      0.31192573	      0.26144741	      0.34718606	     -0.12604755	     -0.11750869	     -0.16169071	      0.38277663	     -0.85274756	     -0.45342364	     -0.15128576	      2.12806110	      0.87299981	      1.55955977	      1.32362596	      2.27019895	      1.47094333	      3.58985077	      1.37162165	      0.00000000	      0.00000000	      0.01745329
      7.00000000	      0.62844191	     -0.08651984	     -0.18814569	      2.47468855	      1.22901400	      0.45424030	      0.21294810	     -0.59317678	      0.29987102	      0.25114189	      0.35684798	     -0.12433395	     -0.11099486	     -0.18615962	      0.37857493	     -0.84417446	     -0.45625918	     -0.17392297	      2.13191922	      0.88826052	      1.59667631	      1.28979133	      2.28020667	      1.46253275	      3.58291434	      1.32618755	      0.00000000	      0.00000000	      0.01745329
      7.03333300	      0.62280545	     -0.08702472	     -0.18385649	      2.47927235	      1.22715086	      0.44006574	      0.21087216	     -0.61695159	      0.29423263	      0.22838320	      0.35811934	     -0.11863982	     -0.10801116	     -0.20022403	      0.37928443	     -0.82292715	     -0.46148979	     -0.19676881	      2.12824883	      0.89320805	      1.65240597	      1.26960070	      2.27453891	      1.43770100	      3.57987021	      1.27922020	      0.00000000	      0.00000000	      0.01745329
      7.06666700	      0.61399169	     -0.08913761	     -0.18035888	      2.48328106	      1.22583127	      0.42986624	      0.20685072	     -0.63476919	      0.29436405	      0.19184869	      0.35655372	     -0.10694001	     -0.10563965	     -0.21042175	      0.38280565	     -0.79650203	     -0.46956281	     -0.21990164	      2.11610992	      0.88758080	      1.68700191	      1.25636369	      2.26491765	      1.41077095	      3.56357397	      1.23538933	      0.00000000	      0.00000000	      0.01745329
      7.10000000	      0.61100561	     -0.08904754	     -0.18521621	      2.48535586	      1.22476424	      0.42325426	      0.19946751	     -0.64672956	      0.30332224	      0.14555005	      0.35875356	     -0.07569325	     -0.09768549	     -0.21626957	      0.39495717	     -0.75613841	     -0.47233384	     -0.25086630	      2.09184923	      0.86232070	      1.71621364	      1.25792380	      2.22681481	      1.36746911	      3.51347605	      1.17282525	      0.00000000	      0.00000000	      0.01745329
      7.13333300	      0.63019760	     -0.08965582	     -0.22159065	      2.48668104	      1.22595469	      0.41924322	      0.22208468	     -0.64943168	      0.36485043	      0.11993948	      0.36802914	      0.11875923	     -0.07312085	     -0.21845561	      0.39617717	     -0.65333797	     -0.43646366	     -0.24800775	      2.02191763	      0.79730801	      1.61197952	      1.26010447	      1.89590640	      1.32702462	      3.10395181	      1.09597492	      0.00000000	      0.00000000	      0.01745329
      7.16666700	      0.61933334	     -0.09183792	     -0.22073625	      2.48745825	      1.22509491	      0.41764070	      0.20653764	     -0.65725902	      0.35418174	      0.09685307	      0.36736070	      0.12052262	     -0.07135103	     -0.22514897	      0.41067274	     -0.64015873	     -0.44896751	     -0.25814323	      1.97108670	      0.79252174	      1.62672333	      1.23368090	      1.88575365	      1.31775344	      3.09701284	      1.09657001	      0.00000000	      0.00000000	      0.01745329
      7.20000000	      0.61366722	     -0.08907161	     -0.20582534	      2.48860246	      1.22407332	      0.41777713	      0.15711354	     -0.66374328	      0.33825587	      0.03806143	      0.35635790	      0.12967778	     -0.06119736	     -0.24607363	      0.44162464	     -0.62552546	     -0.47770864	     -0.32383250	      1.87824220	      0.78370679	      1.61804882	      1.25976334	      1.84102742	      1.28354115	      3.04461412	      1.03423527	      0.00000000	      0.00000000	      0.01745329
      7.23333300	      0.58485848	     -0.09688716	     -0.19697961	      2.48823922	      1.22445315	      0.41715027	      0.09768365	     -0.60276107	      0.21972442	      0.19787852	      0.34665328	      0.23246507	     -0.05207218	     -0.26723650	      0.49790193	     -0.73739562	     -0.54359618	     -0.28971694	      1.65837457	      0.66816616	      1.32099770	      1.30062226	      1.40060444	      1.19880290	      2.51766844	      0.95459079	      0.00000000	      0.00000000	      0.01745329
      7.26666700	      0.59873261	     -0.09945432	     -0.18640668	      2.48800706	      1.22315968	      0.42002221	      0.05380308	     -0.59747888	      0.20794734	      0.12388396	      0.32516458	      0.23012477	     -0.05269081	     -0.25647196	      0.53038163	     -0.70517520	     -0.56886972	     -0.33721939	      1.57223382	      0.61692271	      1.34192600	      1.32449744	      1.36332101	      1.18881227	      2.46672654	      0.98892305	      0.00000000	      0.00000000	      0.01745329
      7.30000000	      0.61623324	     -0.10445985	     -0.18172051	      2.48728840	      1.22182908	      0.42306974	      0.01349276	     -0.57972346	      0.20558848	      0.05668635	      0.31383402	      0.23317654	     -0.05559266	     -0.25645814	      0.56262155	     -0.68610966	     -0.59228786	     -0.35801659	      1.47066301	      0.53942407	      1.30480064	      1.35527674	      1.30354881	      1.17845512	      2.40838312	      1.01518085	      0.00000000	      0.00000000	      0.01745329
      7.33333300	      0.62455902	     -0.10064124	     -0.19241202	      2.48425508	      1.22155387	      0.42318330	     -0.02960559	     -0.51661082	      0.16454945	      0.14039035	      0.33431906	      0.25010660	     -0.03902902	     -0.28113424	      0.62025594	     -0.75705679	     -0.62363826	     -0.31235387	      1.34254853	      0.35281819	      1.11255875	      1.41817004	      1.04247354	      1.10409004	      2.12362231	      1.05179657	      0.00000000	      0.00000000	      0.01745329
      7.36666700	      0.64085473	     -0.11256868	     -0.17979241	      2.48296852	      1.21909838	      0.42511474	     -0.07116474	     -0.47423443	      0.15963563	      0.06357210	      0.31058770	      0.25184607	     -0.05064883	     -0.26837126	      0.64577062	     -0.71949780	     -0.65115472	     -0.36161745	      1.22822188	      0.27019481	      1.10466793	      1.41534162	      0.96085783	      1.11750733	      2.10124830	      1.10934708	      0.00000000	      0.00000000	      0.01745329
      7.40000000	      0.67142263	     -0.11910435	     -0.17365973	      2.48054270	      1.21673555	      0.42658964	     -0.10850467	     -0.42133995	      0.15435620	     -0.00412914	      0.29260587	      0.25019635	     -0.05543318	     -0.25216016	      0.67824908	     -0.69810624	     -0.66871770	     -0.38577837	      1.11419725	      0.14175748	      1.06863728	      1.46747879	      0.84500657	      1.14370495	      2.06888053	      1.20970739	      0.00000000	      0.00000000	      0.01745329
      7.43333300	      0.66768071	     -0.11405822	     -0.16307933	      2.47583160	      1.21483386	      0.42291752	     -0.14793938	     -0.33024809	      0.08083549	      0.12517783	      0.30003150	      0.20670443	     -0.04466413	     -0.27423868	      0.72744241	     -0.78245037	     -0.71225842	     -0.36115447	      1.02000457	     -0.07179008	      0.85451934	      1.51886488	      0.49525813	      1.04400735	      1.73584252	      1.31760007	      0.00000000	      0.00000000	      0.01745329
      7.46666700	      0.72434407	     -0.12832183	     -0.15474081	      2.47371529	      1.21135192	      0.42288201	     -0.16215406	     -0.28000607	      0.06978718	      0.05571978	      0.27530793	      0.19671891	     -0.05785110	     -0.25236667	      0.75751115	     -0.74646326	     -0.72846310	     -0.38532187	      0.88551861	     -0.19822272	      0.82283824	      1.57157316	      0.36045683	      1.06786786	      1.72242519	      1.39077320	      0.00000000	      0.00000000	      0.01745329
      7.50000000	      0.78327523	     -0.12750039	     -0.15534936	      2.46968902	      1.20739136	      0.41972488	     -0.17846722	     -0.22093640	      0.05965446	      0.01751540	      0.26768654	      0.17244937	     -0.05344329	     -0.23992650	      0.78440117	     -0.73945721	     -0.72462189	     -0.39903211	      0.75174336	     -0.34246608	      0.74595966	      1.63073604	      0.21529379	      1.05671620	      1.69355038	      1.43521345	      0.00000000	      0.00000000	      0.01745329
      7.53333300	      0.84470154	     -0.14843718	     -0.14921062	      2.46644662	      1.20341664	      0.41509599	     -0.16478928	     -0.16955896	      0.05171386	     -0.02824165	      0.26072474	      0.16850095	     -0.06898314	     -0.25867613	      0.79755499	     -0.72186862	     -0.72822535	     -0.38610401	      0.59932577	     -0.40094024	      0.68293247	      1.62565032	      0.13620681	      1.01633100	      1.70311944	      1.41487454	      0.00000000	      0.00000000	      0.01745329
      7.56666700	      0.92624966	     -0.11694873	     -0.16735397	      2.45891183	      1.19830257	      0.40815190	     -0.19771447	     -0.10094498	      0.04257103	     -0.02510629	      0.27400905	      0.09862766	     -0.03270440	     -0.23670243	      0.82551001	     -0.74592369	     -0.68495311	     -0.40680664	      0.44116679	     -0.55343968	      0.55414357	      1.65953932	      0.09145582	      0.90828554	      1.67779979	      1.37833222	      0.00000000	      0.00000000	      0.01745329
      7.60000000	      1.01822959	     -0.11790817	     -0.18742977	      2.45117722	      1.19353905	      0.40205487	     -0.18628989	     -0.03592554	      0.02381732	      0.00573379	      0.31124204	     -0.00380863	     -0.03498427	     -0.27434134	      0.84596072	     -0.74694988	     -0.64820045	     -0.38618422	      0.28733722	     -0.61751680	      0.48114329	      1.59718874	      0.11964375	      0.74619439	      1.67175111	      1.24657568	      0.00000000	      0.00000000	      0.01745329
      7.63333300	      1.12596831	     -0.13418823	     -0.20381019	      2.44556456	      1.18777320	      0.39562578	     -0.13545395	      0.05336038	     -0.01128903	      0.04951158	      0.36479473	     -0.28511824	     -0.09000354	     -0.32172451	      0.83909686	     -0.68557577	     -0.59632888	     -0.38388436	      0.07679820	     -0.65164649	      0.57019760	      1.56301763	      0.17530657	      0.53265275	      1.57857803	      1.07913848	      0.00000000	      0.00000000	      0.01745329
      7.66666700	      1.24219388	     -0.11990341	     -0.21169622	      2.43862457	      1.18196985	      0.38548550	     -0.13255858	      0.11365864	     -0.02413830	      0.04044815	      0.38997128	     -0.39284520	     -0.09725013	     -0.37745993	      0.83800346	     -0.67702293	     -0.54002937	     -0.40262494	     -0.08185711	     -0.55230390	      0.63485114	      1.42669249	      0.20801004	      0.34497019	      1.43850303	      0.88937412	      0.00000000	      0.00000000	      0.01745329
      7.70000000	      1.38905912	     -0.09853572	     -0.22748686	      2.43335822	      1.17456835	      0.37505500	     -0.12987203	      0.17587559	     -0.03538766	      0.04095677	      0.43580439	     -0.49468978	     -0.11900070	     -0.47368228	      0.82552309	     -0.64526533	     -0.45667566	     -0.42269368	     -0.22381519	     -0.43498840	      0.77770913	      1.28711284	      0.21338736	      0.14437159	      1.18393829	      0.77411098	      0.00000000	      0.00000000	      0.01745329
      7.73333300	      1.55219116	     -0.08568602	     -0.22825170	      2.42815399	      1.16418619	      0.36122741	     -0.09488411	      0.31054993	     -0.04799793	      0.00997968	      0.43862245	     -0.50589151	     -0.12756911	     -0.53703499	      0.82987247	     -0.65709423	     -0.40802591	     -0.44279148	     -0.27494914	     -0.38768164	      0.77445423	      1.22612601	      0.16366550	      0.03944585	      1.14223280	      0.77221910	      0.00000000	      0.00000000	      0.01745329
      7.76666700	      1.70209380	     -0.04670309	     -0.25160535	      2.42097586	      1.15684178	      0.35132638	     -0.12083880	      0.33643690	     -0.05175251	      0.06300482	      0.50914592	     -0.51820327	     -0.13261943	     -0.69357206	      0.80706147	     -0.61045358	     -0.29594445	     -0.46891668	     -0.28511421	     -0.24380085	      0.89661331	      1.03315452	      0.05187205	     -0.10460065	      1.03886871	      0.79686211	      0.00000000	      0.00000000	      0.01745329
      7.80000000	      1.86204180	     -0.02937671	     -0.25362202	      2.41363526	      1.14844412	      0.33375930	     -0.10666245	      0.43666864	     -0.04463242	      0.06762718	      0.51949658	     -0.51301219	     -0.14465152	     -0.76300973	      0.79535798	     -0.61829910	     -0.24033479	     -0.49699501	     -0.26840617	     -0.21127432	      0.90435885	      0.97588702	     -0.06179206	     -0.15162656	      1.00694221	      0.78367944	      0.00000000	      0.00000000	      0.01745329
      7.83333300	      2.07648081	      0.03497422	     -0.27627256	      2.40307627	      1.14360619	      0.32034678	     -0.15830816	      0.33533460	     -0.02328105	      0.11763441	      0.53614481	     -0.41929873	     -0.07153877	     -0.87400643	      0.74329269	     -0.49309079	     -0.06218735	     -0.51205961	     -0.18234682	     -0.10972357	      0.89353932	      0.69797274	     -0.21565676	     -0.22871341	      1.03387734	      0.81648539	      0.00000000	      0.00000000	      0.01745329
      7.86666700	      2.31656120	      0.06152494	     -0.24667337	      2.39254539	      1.13838215	      0.30310484	     -0.12452566	      0.23334333	     -0.04828799	      0.11033440	      0.52446540	     -0.28274987	     -0.03078736	     -0.98459663	      0.70884244	     -0.34903997	      0.05017592	     -0.56032993	     -0.07940623	     -0.02934854	      0.76469524	      0.55042253	     -0.29829529	     -0.21485702	      1.01398993	      0.75159305	      0.00000000	      0.00000000	      0.01745329
      7.90000000	      2.42992379	      0.06346030	     -0.23501849	      2.38236297	      1.13620593	      0.28621394	     -0.11434791	      0.26473218	     -0.05597506	      0.13756247	      0.57828771	     -0.28069168	     -0.05561840	     -1.10075071	      0.69518274	     -0.35388320	      0.06686460	     -0.59189443	     -0.03228801	     -0.00352003	      0.74964029	      0.53293202	     -0.38520618	     -0.19019094	      0.98274037	      0.71184546	      0.00000000	      0.00000000	      0.01745329
      7.93333300	      2.53951293	      0.06786472	     -0.22152593	      2.37164472	      1.13730489	      0.27168573	     -0.10567088	      0.26623820	     -0.07540260	      0.16991787	      0.64928091	     -0.27959046	     -0.07393890	     -1.23144926	      0.68666546	     -0.36076402	      0.08315996	     -0.64018655	      0.02494631	      0.03247275	      0.71228960	      0.50428188	     -0.44847729	     -0.16151976	      0.94653993	      0.66961872	      0.00000000	      0.00000000	      0.01745329
      7.96666700	      2.77459133	      0.03764905	     -0.13677661	      2.35772345	      1.14132068	      0.25390097	     -0.02080242	      0.04149407	     -0.22355296	      0.24084662	      0.60527062	     -0.13974562	     -0.05266733	     -1.31308081	      0.64834941	     -0.20773449	      0.12728055	     -0.73925284	      0.22236539	      0.09708454	     -0.22418139	      0.51838903	     -0.39444115	     -0.28069415	      0.37753175	      0.67883849	      0.00000000	      0.00000000	      0.01745329
      8.00000000	      2.86217388	      0.02940218	     -0.12097385	      2.34681209	      1.15121123	      0.23851679	     -0.01405053	      0.04523011	     -0.25177373	      0.27370936	      0.68607277	     -0.16038207	     -0.08157566	     -1.41896692	      0.63608859	     -0.21399613	      0.11964780	     -0.76951902	      0.26554895	      0.12919697	     -0.23329765	      0.54430261	     -0.46155146	     -0.24686242	      0.34428743	      0.70235326	      0.00000000	      0.00000000	      0.01745329
      8.03333300	      2.93118506	      0.00778771	     -0.10100288	      2.33508527	      1.16253161	      0.22542599	     -0.00559476	      0.00464489	     -0.33765489	      0.38352967	      0.77684911	     -0.17536072	     -0.11637769	     -1.52644394	      0.64923539	     -0.21029945	      0.09721912	     -0.85906506	      0.39205451	      0.13325700	     -0.55141115	      0.78296605	     -0.48119554	     -0.38086301	      0.06107760	      0.94842214	      0.00000000	      0.00000000	      0.01745329
      8.06666700	      3.01087510	     -0.00527271	     -0.06952787	      2.32158509	      1.17763264	      0.21014101	     -0.01387769	     -0.02874632	     -0.37885902	      0.37712426	      0.85543194	     -0.19294072	     -0.14952809	     -1.62156637	      0.63703074	     -0.21498856	      0.07722130	     -0.92722112	      0.45919370	      0.20038696	     -0.57730599	      0.91500515	     -0.56918340	     -0.39302596	      0.03475193	      1.14215838	      0.00000000	      0.00000000	      0.01745329
      8.10000000	      3.07687613	     -0.01120937	     -0.04769542	      2.30723359	      1.19564846	      0.19734450	     -0.03453206	     -0.05752387	     -0.40849189	      0.37855134	      0.95243854	     -0.21279078	     -0.17442003	     -1.72286499	      0.63704431	     -0.21807287	      0.06467692	     -1.00246318	      0.53922792	      0.25768969	     -0.59176306	      1.05950697	     -0.67045484	     -0.41605439	      0.01360402	      1.32154902	      0.00000000	      0.00000000	      0.01745329
      8.13333300	      3.14218985	     -0.01647999	     -0.03519451	      2.29414941	      1.21652178	      0.18557783	     -0.06023312	     -0.08355879	     -0.43239089	      0.38419614	      1.06259225	     -0.22366824	     -0.18851691	     -1.80739562	      0.64353704	     -0.22174367	      0.05325150	     -1.06541699	      0.63576064	      0.30672157	     -0.59435133	      1.20787365	     -0.78644791	     -0.43555389	      0.00563862	      1.52669384	      0.00000000	      0.00000000	      0.01745329
      8.16666700	      3.20465703	     -0.01776726	     -0.02571975	      2.28090436	      1.23944337	      0.17560436	     -0.08868904	     -0.10895667	     -0.45401747	      0.39598105	      1.17247640	     -0.22943828	     -0.19287431	     -1.88075471	      0.65373785	     -0.22762794	      0.04734820	     -1.12902088	      0.73853952	      0.34552260	     -0.57303752	      1.34095058	     -0.90436258	     -0.44719679	      0.00010229	      1.70873559	      0.00000000	      0.00000000	      0.01745329
      8.20000000	      3.26502795	     -0.01565622	     -0.02263153	      2.26781054	      1.26392414	      0.16700095	     -0.11909492	     -0.13137259	     -0.47189422	      0.41065540	      1.27460367	     -0.23033289	     -0.18146071	     -1.93744685	      0.66682476	     -0.23367917	      0.04576546	     -1.18755543	      0.84622705	      0.36309923	     -0.53466984	      1.46789505	     -1.01231584	     -0.45582018	     -0.00942641	      1.87863741	      0.00000000	      0.00000000	      0.01745329
      8.23333300	      3.32777949	     -0.00765055	     -0.02490308	      2.25412164	      1.28891645	      0.16009764	     -0.14798108	     -0.15387902	     -0.48319109	      0.42621997	      1.36180340	     -0.22574075	     -0.15911343	     -1.97916521	      0.68078723	     -0.23733837	      0.05216431	     -1.24039253	      0.95045104	      0.34847086	     -0.48771010	      1.59322668	     -1.09237420	     -0.46980587	     -0.02442037	      2.02848463	      0.00000000	      0.00000000	      0.01745329
      8.26666700	      3.39028311	      0.00101878	     -0.02981907	      2.24077181	      1.31323897	      0.15482243	     -0.16921344	     -0.17673720	     -0.49115260	      0.43950782	      1.43531392	     -0.21858826	     -0.12926964	     -2.01091889	      0.69108278	     -0.24100295	      0.06062318	     -1.28275355	      1.04162553	      0.31743631	     -0.44529109	      1.71119373	     -1.13001280	     -0.49206189	     -0.04533148	      2.15571884	      0.00000000	      0.00000000	      0.01745329
      8.30000000	      3.45871526	      0.00994140	     -0.04248475	      2.22838340	      1.33616130	      0.15007081	     -0.18326887	     -0.20767718	     -0.49387124	      0.45013787	      1.49133542	     -0.20115201	     -0.09856683	     -2.02713211	      0.70634910	     -0.23759447	      0.07511109	     -1.31391106	      1.11269074	      0.26898277	     -0.41338775	      1.83228189	     -1.11277532	     -0.53597659	     -0.07096658	      2.26546834	      0.00000000	      0.00000000	      0.01745329
      8.33333300	      3.51867641	      0.01600377	     -0.05194050	      2.21521773	      1.35573721	      0.14741244	     -0.18915162	     -0.23639467	     -0.49020499	      0.44789526	      1.52833269	     -0.17901482	     -0.07417086	     -2.03979360	      0.70773925	     -0.24482845	      0.08094368	     -1.33638660	      1.15502470	      0.22663583	     -0.40523208	      1.93664938	     -1.03701822	     -0.61291919	     -0.08696519	      2.36406428	      0.00000000	      0.00000000	      0.01745329
      8.36666700	      3.59599620	      0.00462078	     -0.08439184	      2.20406541	      1.37025264	      0.14431724	     -0.16093768	     -0.28940841	     -0.47072019	      0.46847150	      1.56318510	     -0.12926454	     -0.03438220	     -2.03711320	      0.75519651	     -0.21358598	      0.08877907	     -1.38582400	      1.17989342	      0.16597480	     -0.43089760	      2.03758070	     -0.86500472	     -0.73713572	     -0.17112883	      2.43079983	      0.00000000	      0.00000000	      0.01745329
      8.40000000	      3.63668414	      0.01534082	     -0.07805289	      2.19039101	      1.38053918	      0.14219604	     -0.19139181	     -0.29171057	     -0.46674037	      0.42965122	      1.54239671	     -0.10497327	     -0.03795161	     -2.01937519	      0.73926310	     -0.23011742	      0.08393283	     -1.40811102	      1.12704779	      0.13234712	     -0.47604465	      2.10578849	     -0.73155601	     -0.80795220	     -0.13126506	      2.47201896	      0.00000000	      0.00000000	      0.01745329
      8.43333300	      3.67877534	      0.02775979	     -0.08212939	      2.17890214	      1.38424829	      0.14082542	     -0.21850269	     -0.28849221	     -0.45834550	      0.40607616	      1.51491043	     -0.07987844	     -0.03799047	     -1.98638737	      0.73000627	     -0.25254512	      0.08145399	     -1.42197389	      1.05097997	      0.08275570	     -0.53114247	      2.17816650	     -0.57860795	     -0.86201434	     -0.10473563	      2.49299911	      0.00000000	      0.00000000	      0.01745329
      8.46666700	      3.72738842	      0.02758050	     -0.11768336	      2.17039616	      1.38305227	      0.14060663	     -0.19198820	     -0.24068463	     -0.41637015	      0.41926594	      1.49582042	     -0.04512132	     -0.02607966	     -1.93172732	      0.75185899	     -0.25646312	      0.07892601	     -1.41944558	      0.99512888	     -0.08188990	     -0.60517208	      2.27787625	     -0.32134949	     -0.81506247	     -0.25185554	      2.44803815	      0.00000000	      0.00000000	      0.01745329
      8.50000000	      3.77471419	      0.03081941	     -0.12619685	      2.15870969	      1.37472798	      0.13800209	     -0.20266563	     -0.22622390	     -0.39016642	      0.38691570	      1.43633671	     -0.01093457	     -0.03122555	     -1.86831577	      0.74395227	     -0.27284171	      0.06207957	     -1.41679886	      0.85626138	     -0.13215359	     -0.67531942	      2.29633825	     -0.22168264	     -0.78471036	     -0.22741760	      2.40393244	      0.00000000	      0.00000000	      0.01745329
      8.53333300	      3.82060999	      0.04060062	     -0.13692410	      2.14717778	      1.36060211	      0.13687603	     -0.21357862	     -0.20299986	     -0.35978834	      0.36498975	      1.36678276	      0.00868685	     -0.03744378	     -1.78850884	      0.73806652	     -0.28364705	      0.05480793	     -1.40899416	      0.70075891	     -0.18270507	     -0.74646085	      2.29185569	     -0.16940010	     -0.72950742	     -0.19877844	      2.32931101	      0.00000000	      0.00000000	      0.01745329
      8.56666700	      3.86558547	      0.05227609	     -0.15129461	      2.13654563	      1.34084675	      0.13700548	     -0.21806700	     -0.17946537	     -0.32727531	      0.35668831	      1.29348513	      0.01997191	     -0.03978583	     -1.69543917	      0.73207802	     -0.29284986	      0.05368453	     -1.39773615	      0.53029721	     -0.21280476	     -0.80152381	      2.25174166	     -0.15062087	     -0.66141086	     -0.14361037	      2.23878322	      0.00000000	      0.00000000	      0.01745329
      8.60000000	      3.92049155	      0.07444445	     -0.13901320	      2.12619608	      1.31510438	      0.13995985	     -0.21660300	     -0.09427039	     -0.29175355	      0.26165192	      1.20028675	      0.02232906	     -0.02355018	     -1.61124310	      0.69241873	     -0.29502500	      0.07410394	     -1.37498112	      0.33604705	     -0.22854403	     -0.73346420	      2.18901031	     -0.22114756	     -0.44286239	      0.10296321	      2.09095206	      0.00000000	      0.00000000	      0.01745329
      8.63333300	      3.96959318	      0.08242662	     -0.16101057	      2.11716242	      1.28518444	      0.14155187	     -0.20728068	     -0.08141061	     -0.25896137	      0.29126500	      1.14387935	      0.02922884	     -0.02664159	     -1.52214192	      0.69809041	     -0.29723227	      0.07398210	     -1.35828812	      0.17704249	     -0.20785913	     -0.74254968	      2.04387324	     -0.20193920	     -0.37550536	      0.16588949	      1.94948448	      0.00000000	      0.00000000	      0.01745329
      8.66666700	      4.06133300	      0.08843286	     -0.14828184	      2.10698957	      1.25035766	      0.14202738	     -0.18636890	     -0.04915220	     -0.24887666	      0.23524757	      1.06039914	      0.06430547	     -0.00473474	     -1.43771297	      0.68625775	     -0.25847853	      0.08687584	     -1.35561777	      0.03101292	     -0.13494678	     -0.66799827	      1.89977593	     -0.20998703	     -0.16441992	      0.33278956	      1.75975647	      0.00000000	      0.00000000	      0.01745329
      8.70000000	      4.11854483	      0.09795766	     -0.16530192	      2.10012678	      1.21372025	      0.14373552	     -0.17695714	     -0.04456814	     -0.23986300	      0.28598085	      1.02670029	      0.06131777	     -0.01086860	     -1.37163135	      0.70140827	     -0.25151556	      0.09318976	     -1.35337728	     -0.08009886	     -0.06986533	     -0.66050430	      1.68920566	     -0.16032976	     -0.10156605	      0.39612625	      1.57968335	      0.00000000	      0.00000000	      0.01745329
      8.73333300	      4.22759853	      0.09392749	     -0.13844849	      2.09128848	      1.17542936	      0.14410306	     -0.14548183	     -0.03788770	     -0.27631521	      0.26160459	      0.95453485	      0.11099793	      0.00755668	     -1.31109011	      0.69525091	     -0.19604294	      0.10437329	     -1.36802021	     -0.15479967	      0.05305321	     -0.59940197	      1.49189765	     -0.08383590	      0.06921107	      0.51432638	      1.34717613	      0.00000000	      0.00000000	      0.01745329
      8.76666700	      4.28565906	      0.10745827	     -0.14743283	      2.08616352	      1.13764051	      0.14455968	     -0.14693309	     -0.02771506	     -0.30559495	      0.33221352	      0.95010854	      0.09622363	     -0.00049666	     -1.29036612	      0.72001065	     -0.18646352	      0.11607336	     -1.38831879	     -0.22031286	      0.13669059	     -0.58545153	      1.26171410	      0.01211309	      0.09940741	      0.55473135	      1.15490998	      0.00000000	      0.00000000	      0.01745329
      8.80000000	      4.35221386	      0.11709561	     -0.14138394	      2.08028079	      1.10177665	      0.14489026	     -0.14380717	     -0.01439967	     -0.35878081	      0.39616444	      0.93771154	      0.09830349	     -0.00323251	     -1.27718346	      0.73384461	     -0.17061758	      0.12457446	     -1.40729579	     -0.26321458	      0.22857943	     -0.55829143	      1.03428842	      0.12684337	      0.12989763	      0.57181984	      0.94992020	      0.00000000	      0.00000000	      0.01745329
      8.83333300	      4.45169079	      0.10359769	     -0.05065199	      2.07176115	      1.07046063	      0.14884346	     -0.10938766	     -0.03247834	     -0.54510438	      0.45678339	      0.82247005	      0.15529203	      0.00463235	     -1.24213181	      0.66906442	     -0.12475129	      0.12692732	     -1.43290843	     -0.27934732	      0.36603243	     -0.54395582	      0.84284769	      0.25838660	      0.18787422	      0.52727319	      0.74410645	      0.00000000	      0.00000000	      0.01745329
      8.86666700	      4.49428939	      0.11960077	     -0.03835101	      2.06740908	      1.04195692	      0.14922439	     -0.11813490	     -0.01913035	     -0.64203837	      0.56879198	      0.82867179	      0.13180415	     -0.00431024	     -1.25934141	      0.67003995	     -0.12313791	      0.13790797	     -1.44123883	     -0.30218089	      0.42911937	     -0.54830630	      0.65915289	      0.33926487	      0.17132256	      0.50008232	      0.60900350	      0.00000000	      0.00000000	      0.01745329
      8.90000000	      4.53131855	      0.13072392	     -0.02033326	      2.06120265	      1.01623796	      0.15058577	     -0.12744046	     -0.00136694	     -0.72628484	      0.64262814	      0.82922280	      0.12259305	     -0.01573836	     -1.28764275	      0.67092401	     -0.12137091	      0.13619329	     -1.46361534	     -0.31152743	      0.49376104	     -0.54924001	      0.51457840	      0.40209286	      0.16259864	      0.45029735	      0.51222493	      0.00000000	      0.00000000	      0.01745329
      8.93333300	      4.56017352	      0.14221545	     -0.01807379	      2.05811315	      0.99321166	      0.15081388	     -0.12763442	      0.00809450	     -0.77246584	      0.66992525	      0.84835662	      0.11177846	     -0.02249618	     -1.30714229	      0.69147592	     -0.14015015	      0.13929859	     -1.49877400	     -0.30311642	      0.54511400	     -0.54628725	      0.47310669	      0.44121276	      0.15538687	      0.43616611	      0.49240521	      0.00000000	      0.00000000	      0.01745329
      8.96666700	      4.57718200	      0.14823523	     -0.00956161	      2.05327908	      0.97520627	      0.15238726	     -0.13488225	      0.01306785	     -0.82370658	      0.72420937	      0.85401928	      0.10192422	     -0.03839619	     -1.32532568	      0.69423162	     -0.14565439	      0.12805981	     -1.50990224	     -0.33977722	      0.60535412	     -0.56140011	      0.29100236	      0.47992670	      0.15738490	      0.34913223	      0.39548338	      0.00000000	      0.00000000	      0.01745329
      9.00000000	      4.58729409	      0.14522450	     -0.00336982	      2.04925332	      0.95887958	      0.15388427	     -0.13190860	      0.01058692	     -0.85245040	      0.73118683	      0.86740100	      0.09679910	     -0.06226271	     -1.35675021	      0.70749600	     -0.15177286	      0.10923981	     -1.54098612	     -0.36818451	      0.66241799	     -0.58066997	      0.18773982	      0.50468823	      0.15736257	      0.24506681	      0.38922753	      0.00000000	      0.00000000	      0.01745329
      9.03333300	      4.60129832	      0.15103824	     -0.00463281	      2.04604748	      0.94721367	      0.15424250	     -0.14011675	      0.01042181	     -0.87158991	      0.74014926	      0.88204226	      0.09383016	     -0.06901884	     -1.36747112	      0.72498984	     -0.16123829	      0.10225806	     -1.55789471	     -0.36673959	      0.68345280	     -0.58092384	      0.18666620	      0.51044983	      0.16205864	      0.23843898	      0.38996149	      0.00000000	      0.00000000	      0.01745329
      9.06666700	      4.59860736	      0.14606900	     -0.01987217	      2.04343848	      0.93611723	      0.15461410	     -0.13781423	      0.00358648	     -0.85274121	      0.73616814	      0.91765982	      0.08677317	     -0.09537785	     -1.39821350	      0.75748300	     -0.17221929	      0.08180637	     -1.58610486	     -0.40346391	      0.71508077	     -0.59010663	      0.09439861	      0.51477635	      0.16711553	      0.16761197	      0.37319042	      0.00000000	      0.00000000	      0.01745329
      9.10000000	      4.60418874	      0.14783524	     -0.02030497	      2.04163783	      0.93005263	      0.15492832	     -0.14326103	      0.00169505	     -0.86289238	      0.74066954	      0.92838716	      0.08560178	     -0.10011869	     -1.40678512	      0.77103750	     -0.17817802	      0.07557305	     -1.59838317	     -0.40301576	      0.72827639	     -0.59015401	      0.09362176	      0.51327786	      0.17564777	      0.16130942	      0.37650288	      0.00000000	      0.00000000	      0.01745329
      9.13333300	      4.60667329	      0.14698045	     -0.02155535	      2.03982756	      0.92572085	      0.15548763	     -0.14664833	     -0.00547736	     -0.86553287	      0.74081735	      0.94099815	      0.08405817	     -0.11042950	     -1.42404627	      0.78339575	     -0.18349279	      0.06371077	     -1.61286473	     -0.41275211	      0.73801040	     -0.59042311	      0.08660664	      0.50558959	      0.18509880	      0.15217054	      0.37762061	      0.00000000	      0.00000000	      0.01745329
      9.16666700	      4.60634172	      0.14632269	     -0.02105446	      2.03919178	      0.92353939	      0.15683663	     -0.14701410	     -0.00677685	     -0.86365796	      0.74265880	      0.94103064	      0.08488270	     -0.11277953	     -1.42513672	      0.78482124	     -0.18481705	      0.06434043	     -1.61308306	     -0.41249647	      0.74013009	     -0.59036024	      0.08608001	      0.50295375	      0.18791749	      0.15130785	      0.37834156	      0.00000000	      0.00000000	      0.01745329
      9.20000000	      4.60581231	      0.14407134	     -0.02248275	      2.03837872	      0.92342314	      0.15684709	     -0.14878790	     -0.01175033	     -0.86346043	      0.74351322	      0.94416669	      0.08636508	     -0.11963575	     -1.43008696	      0.79090507	     -0.18769832	      0.06177414	     -1.61443289	     -0.41145487	      0.74494649	     -0.59011210	      0.08322111	      0.48931578	      0.19694417	      0.14824256	      0.38013318	      0.00000000	      0.00000000	      0.01745329
      9.23333300	      4.60604042	      0.14001920	     -0.02377038	      2.03711728	      0.92392365	      0.15617148	     -0.15109584	     -0.01896862	     -0.85918467	      0.74074086	      0.95058977	      0.08523769	     -0.12654645	     -1.43601947	      0.79985811	     -0.18874076	      0.05064215	     -1.61586088	     -0.41792506	      0.75146114	     -0.58987383	      0.07919439	      0.47341443	      0.20584871	      0.14473356	      0.38217988	      0.00000000	      0.00000000	      0.01745329
      9.26666700	      4.60555471	      0.13831460	     -0.02232405	      2.03702035	      0.92543259	      0.15590747	     -0.15110045	     -0.01994391	     -0.85689038	      0.73994014	      0.95138676	      0.08516945	     -0.12757694	     -1.43591024	      0.80131607	     -0.18935480	      0.05014249	     -1.61556521	     -0.41960095	      0.75225988	     -0.58984506	      0.07867280	      0.47230944	      0.20619250	      0.14452387	      0.38260475	      0.00000000	      0.00000000	      0.01745329
      9.30000000	      4.58931789	      0.11259772	     -0.06218786	      2.03502123	      0.92314338	      0.15075366	     -0.12860095	     -0.04095318	     -0.75901767	      0.63945649	      0.99993293	      0.08839330	     -0.16942859	     -1.43248261	      0.86791717	     -0.18801323	      0.00762592	     -1.64309692	     -0.48387451	      0.79686575	     -0.58597849	      0.02933445	      0.45098732	      0.22050211	      0.14928542	      0.44779027	      0.00000000	      0.00000000	      0.01745329
      9.33333300	      4.58897668	      0.11114641	     -0.06169777	      2.03532400	      0.92625555	      0.14966208	     -0.12764268	     -0.04089771	     -0.75526956	      0.63782388	      0.99688107	      0.08717367	     -0.16789264	     -1.43298621	      0.86982613	     -0.18775143	      0.00811100	     -1.63665851	     -0.48065199	      0.79982681	     -0.58584837	      0.02898277	      0.44564814	      0.21742311	      0.14921864	      0.44803921	      0.00000000	      0.00000000	      0.01745329
      9.36666700	      4.59087766	      0.11115107	     -0.06547039	      2.03518089	      0.93008195	      0.14830197	     -0.12883514	     -0.04111533	     -0.73922810	      0.62786124	      0.99692478	      0.08763868	     -0.16739016	     -1.41910926	      0.86620335	     -0.18474120	      0.01170098	     -1.61359477	     -0.47266466	      0.79966425	     -0.58539084	      0.02693229	      0.43829656	      0.21227914	      0.15398600	      0.45902905	      0.00000000	      0.00000000	      0.01745329
      9.40000000	      4.59059110	      0.10871197	     -0.06455636	      2.03555785	      0.93381709	      0.14637652	     -0.12893282	     -0.04071302	     -0.73808807	      0.62705582	      0.99643800	      0.08676517	     -0.16616903	     -1.41847740	      0.86724297	     -0.18493558	      0.01266556	     -1.61228716	     -0.47244953	      0.80121257	     -0.58535782	      0.02749231	      0.43617768	      0.21029190	      0.15420715	      0.45936155	      0.00000000	      0.00000000	      0.01745329
      9.43333300	      4.59018426	      0.10888141	     -0.07161251	      2.03615425	      0.93862744	      0.14389648	     -0.12943154	     -0.04238213	     -0.71971926	      0.61352596	      0.99397606	      0.08474850	     -0.16395891	     -1.39251432	      0.86540443	     -0.17942602	      0.02076402	     -1.58363939	     -0.46758962	      0.80441203	     -0.58493850	      0.03065644	      0.42343890	      0.20053759	      0.16227679	      0.47925705	      0.00000000	      0.00000000	      0.01745329
      9.46666700	      4.58953886	      0.10693639	     -0.07052085	      2.03669473	      0.94248760	      0.14148568	     -0.12988547	     -0.04247027	     -0.71856023	      0.61220623	      0.99287958	      0.08370929	     -0.16261545	     -1.39208376	      0.86719922	     -0.17929637	      0.02148554	     -1.58186186	     -0.46756143	      0.80541987	     -0.58490534	      0.03134325	      0.42200948	      0.19813299	      0.16295696	      0.48023386	      0.00000000	      0.00000000	      0.01745329
      9.50000000	      4.59685926	      0.12054660	     -0.09318063	      2.03799494	      0.94613149	      0.13762674	     -0.15376278	     -0.06391766	     -0.66898350	      0.56637820	      1.01009045	      0.07346485	     -0.14588718	     -1.37321783	      0.89017888	     -0.17313518	      0.04771055	     -1.56052405	     -0.47862244	      0.79974358	     -0.58282371	      0.06827747	      0.38639405	      0.16598543	      0.22907515	      0.60652719	      0.00000000	      0.00000000	      0.01745329
      9.53333300	      4.59228746	      0.11729227	     -0.09672236	      2.03909289	      0.95015357	      0.13473454	     -0.14860795	     -0.06608435	     -0.66096655	      0.56586117	      1.01328055	      0.07603135	     -0.14455123	     -1.36748461	      0.88599650	     -0.17233520	      0.05012369	     -1.54165746	     -0.48026498	      0.80058799	     -0.58240272	      0.06888671	      0.37731053	      0.16302682	      0.23353215	      0.60464259	      0.00000000	      0.00000000	      0.01745329
      9.56666700	      4.58895738	      0.11523295	     -0.09626900	      2.04020127	      0.95366569	      0.13210385	     -0.14937809	     -0.06831232	     -0.65921276	      0.56578260	      1.01310593	      0.07537330	     -0.14295773	     -1.36513966	      0.88580020	     -0.17146862	      0.05030568	     -1.53925885	     -0.47903196	      0.80092878	     -0.58230782	      0.06871409	      0.37570310	      0.16321035	      0.23392345	      0.60467511	      0.00000000	      0.00000000	      0.01745329
      9.60000000	      4.58128368	      0.11390590	     -0.10472514	      2.04115548	      0.95829839	      0.12860025	     -0.15112532	     -0.07067298	     -0.64559693	      0.56250450	      1.00989536	      0.07697098	     -0.14131977	     -1.33621948	      0.88424229	     -0.16496924	      0.05589017	     -1.50857047	     -0.48072461	      0.79660697	     -0.58198309	      0.06927875	      0.36328227	      0.16499867	      0.23722142	      0.60451043	      0.00000000	      0.00000000	      0.01745329
      9.63333300	      4.57510995	      0.11196947	     -0.10481939	      2.04287249	      0.96137599	      0.12608663	     -0.14992524	     -0.07454059	     -0.64286506	      0.56345742	      1.00891238	      0.07579468	     -0.13876282	     -1.33366541	      0.88458048	     -0.16437379	      0.05707392	     -1.50563889	     -0.47834244	      0.79465449	     -0.58187197	      0.06866517	      0.35845728	      0.17032683	      0.23679277	      0.60530492	      0.00000000	      0.00000000	      0.01745329
      9.66666700	      4.56473385	      0.11020071	     -0.11244559	      2.04379943	      0.96504084	      0.12257404	     -0.15277445	     -0.07854784	     -0.63063305	      0.56184755	      1.00782185	      0.07889763	     -0.13803561	     -1.31051784	      0.88491064	     -0.15914387	      0.06033066	     -1.48130796	     -0.48272839	      0.78694552	     -0.58171565	      0.07199767	      0.34184746	      0.18068568	      0.23752179	      0.59865626	      0.00000000	      0.00000000	      0.01745329
      9.70000000	      4.55578759	      0.10754068	     -0.11296480	      2.04585980	      0.96745227	      0.12017873	     -0.14913176	     -0.08336972	     -0.62663179	      0.56382345	      1.00785327	      0.07833052	     -0.13514547	     -1.30681483	      0.88523531	     -0.15924247	      0.06257273	     -1.47765617	     -0.47924381	      0.78081879	     -0.58158329	      0.07103301	      0.33143546	      0.19443228	      0.23598307	      0.59826625	      0.00000000	      0.00000000	      0.01745329
      9.73333300	      4.54143348	      0.10384675	     -0.12024115	      2.04681349	      0.97012654	      0.11689695	     -0.15261585	     -0.08943996	     -0.61472256	      0.56380262	      1.00778491	      0.08464936	     -0.13633061	     -1.28956092	      0.88713474	     -0.15488308	      0.06069122	     -1.45894303	     -0.48427397	      0.77091245	     -0.58143238	      0.07697092	      0.30876767	      0.21574685	      0.23625128	      0.57931188	      0.00000000	      0.00000000	      0.01745329
      9.76666700	      4.53093633	      0.10110991	     -0.12024415	      2.04922367	      0.97158137	      0.11497909	     -0.14704418	     -0.09510300	     -0.61037078	      0.56641943	      1.00772697	      0.08415275	     -0.13337808	     -1.28754140	      0.88727917	     -0.15581395	      0.06238650	     -1.45766188	     -0.47896084	      0.76283128	     -0.58125547	      0.07560061	      0.29744229	      0.23439210	      0.23499064	      0.57713270	      0.00000000	      0.00000000	      0.01745329
      9.80000000	      4.51877807	      0.09774045	     -0.12129732	      2.05141183	      0.97295544	      0.11291911	     -0.14307624	     -0.10070230	     -0.60638346	      0.56898076	      1.00797604	      0.08617021	     -0.13163446	     -1.28469311	      0.88781306	     -0.15520307	      0.06286880	     -1.45425557	     -0.47373769	      0.75430025	     -0.58107530	      0.07462836	      0.27948496	      0.25566322	      0.23289479	      0.57260033	      0.00000000	      0.00000000	      0.01745329
      9.83333300	      4.49699717	      0.09097130	     -0.12934916	      2.05142911	      0.97400288	      0.11043786	     -0.14645705	     -0.10481608	     -0.58678141	      0.56183751	      1.00566845	      0.10082480	     -0.13807110	     -1.26947262	      0.89124516	     -0.15359888	      0.04816671	     -1.44170223	     -0.48516997	      0.73874313	     -0.58065546	      0.09279979	      0.25024445	      0.29230163	      0.24582068	      0.51504255	      0.00000000	      0.00000000	      0.01745329
      9.86666700	      4.48834795	      0.08831503	     -0.12766176	      2.05393048	      0.97422383	      0.10905322	     -0.13813348	     -0.10788929	     -0.58470653	      0.56268474	      1.00692573	      0.09931075	     -0.13513434	     -1.27032637	      0.89164740	     -0.15605696	      0.05103558	     -1.44381603	     -0.47375105	      0.73333649	     -0.58018846	      0.09046977	      0.23801230	      0.30952917	      0.24537248	      0.51402992	      0.00000000	      0.00000000	      0.01745329
      9.90000000	      4.47894158	      0.08579052	     -0.12616318	      2.05562694	      0.97398979	      0.10776745	     -0.13417397	     -0.10997261	     -0.58198362	      0.56249464	      1.00753586	      0.10082500	     -0.13369730	     -1.27207925	      0.89189391	     -0.15593977	      0.05111844	     -1.44517699	     -0.46466349	      0.72911248	     -0.57976221	      0.08987180	      0.22380434	      0.32370585	      0.24553487	      0.51042812	      0.00000000	      0.00000000	      0.01745329
      9.93333300	      4.45488896	      0.07969634	     -0.12534064	      2.05509069	      0.97234585	      0.10723256	     -0.13688148	     -0.09442984	     -0.56230697	      0.54171572	      1.00623976	      0.11906997	     -0.14150755	     -1.28355724	      0.89307085	     -0.15598115	      0.03385620	     -1.45460996	     -0.45865595	      0.72326995	     -0.57810215	      0.11406744	      0.20707210	      0.35105250	      0.27415940	      0.46729425	      0.00000000	      0.00000000	      0.01745329
      9.96666700	      4.44973453	      0.07913337	     -0.12357017	      2.05735074	      0.97161152	      0.10623263	     -0.12861235	     -0.09569334	     -0.56156235	      0.53950178	      1.00832588	      0.11478691	     -0.13869987	     -1.28185256	      0.89367962	     -0.16004700	      0.03664922	     -1.45576604	     -0.45015351	      0.72330182	     -0.57751792	      0.11409404	      0.20321673	      0.35764746	      0.27650870	      0.46760682	      0.00000000	      0.00000000	      0.01745329
     10.00000000	      4.44601365	      0.07863373	     -0.12111378	      2.05833000	      0.97060642	      0.10554415	     -0.12828734	     -0.09661456	     -0.56236084	      0.53629657	      1.00975070	      0.11474092	     -0.13810853	     -1.28218756	      0.89415970	     -0.16022886	      0.03680109	     -1.45660856	     -0.44670879	      0.72319791	     -0.57729055	      0.11405079	      0.20260722	      0.35622148	      0.27767267	      0.46734252	      0.00000000	      0.00000000	      0.01745329
     10.03333300	      4.43772941	      0.07876855	     -0.11586927	      2.05971834	      0.96863482	      0.10630758	     -0.12380608	     -0.08948016	     -0.55722807	      0.52832098	      1.00890855	      0.11613286	     -0.13565048	     -1.29091982	      0.89056987	     -0.16076075	      0.03882392	     -1.46537124	     -0.43650985	      0.72763260	     -0.57644848	      0.11706040	      0.20193560	      0.34791077	      0.28313343	      0.47172052	      0.00000000	      0.00000000	      0.01745329
     10.06666700	      4.43642298	      0.07874429	     -0.11267360	      2.06003832	      0.96730633	      0.10567224	     -0.12438143	     -0.08864387	     -0.55929521	      0.52444075	      1.01115165	      0.11692787	     -0.13579188	     -1.29109061	      0.89190734	     -0.16084221	      0.03883444	     -1.46561764	     -0.43547058	      0.72661181	     -0.57639560	      0.11695312	      0.20341445	      0.34442525	      0.28409312	      0.47214025	      0.00000000	      0.00000000	      0.01745329
     10.10000000	      4.42234160	      0.07932656	     -0.10667475	      2.06127067	      0.96448394	      0.10750177	     -0.12040687	     -0.06338034	     -0.55240283	      0.50643725	      1.01409219	      0.12354644	     -0.13366372	     -1.31684426	      0.88844690	     -0.16295075	      0.03982647	     -1.48432987	     -0.41525126	      0.73314169	     -0.57485759	      0.12438950	      0.21667861	      0.32613839	      0.29861862	      0.51332315	      0.00000000	      0.00000000	      0.01745329
     10.13333300	      4.40342432	      0.08077992	     -0.11085390	      2.06257110	      0.96232976	      0.10765316	     -0.12113029	     -0.04994286	     -0.53921092	      0.48510160	      1.02341816	      0.11416151	     -0.14262693	     -1.32004469	      0.89382677	     -0.17798604	      0.03078471	     -1.48885518	     -0.42003266	      0.73780735	     -0.57427348	      0.14754986	      0.20849312	      0.29966093	      0.32444287	      0.58971501	      0.00000000	      0.00000000	      0.01745329
     10.16666700	      4.40348950	      0.08181208	     -0.10871466	      2.06254221	      0.96102654	      0.10744226	     -0.12256838	     -0.04936550	     -0.54119344	      0.48214754	      1.02543534	      0.11466823	     -0.14323230	     -1.31985686	      0.89509526	     -0.17741301	      0.02982374	     -1.48881422	     -0.41980210	      0.73875207	     -0.57422868	      0.14775273	      0.20805450	      0.29458079	      0.32509647	      0.58889465	      0.00000000	      0.00000000	      0.01745329
     10.20000000	      4.40334370	      0.08181042	     -0.10717430	      2.06245484	      0.95991299	      0.10753660	     -0.12397930	     -0.04783150	     -0.54320981	      0.47870159	      1.02719192	      0.11500730	     -0.14324614	     -1.32060258	      0.89581034	     -0.17695870	      0.02961991	     -1.48994987	     -0.42008161	      0.74079398	     -0.57419919	      0.14837980	      0.20879627	      0.28693033	      0.32631821	      0.58824892	      0.00000000	      0.00000000	      0.01745329
     10.23333300	      4.39358503	      0.08390926	     -0.10603926	      2.06343097	      0.95755775	      0.10925949	     -0.12248291	     -0.03526299	     -0.53959017	      0.47708308	      1.03300798	      0.11517153	     -0.14329007	     -1.34216150	      0.89719997	     -0.17607407	      0.03304194	     -1.50707184	     -0.41557322	      0.74203389	     -0.57435899	      0.14677834	      0.21143202	      0.26759897	      0.33851137	      0.61622830	      0.00000000	      0.00000000	      0.01745329
     10.26666700	      4.39351690	      0.08439490	     -0.10509612	      2.06346409	      0.95660166	      0.10939399	     -0.12311998	     -0.03480616	     -0.54121393	      0.47521813	      1.03460879	      0.11522092	     -0.14351798	     -1.34151381	      0.89859503	     -0.17609988	      0.03247570	     -1.50638448	     -0.41577109	      0.74328625	     -0.57436900	      0.14716085	      0.21105701	      0.26360820	      0.33938893	      0.61637655	      0.00000000	      0.00000000	      0.01745329
     10.30000000	      4.39351981	      0.08447362	     -0.10548639	      2.06354091	      0.95580027	      0.10961695	     -0.12311372	     -0.03460489	     -0.54165059	      0.47485035	      1.03474234	      0.11520859	     -0.14352329	     -1.34154788	      0.89870555	     -0.17609032	      0.03246246	     -1.50641131	     -0.41583760	      0.74348590	     -0.57437507	      0.14722713	      0.21096660	      0.26291054	      0.33955805	      0.61645246	      0.00000000	      0.00000000	      0.01745329
     10.33333300	      4.38955500	      0.08546342	     -0.10651432	      2.06409427	      0.95512477	      0.11009051	     -0.12225151	     -0.03152188	     -0.54267448	      0.47415078	      1.03738420	      0.11474649	     -0.14336961	     -1.34463514	      0.90104316	     -0.17546919	      0.03339945	     -1.50882200	     -0.41757840	      0.74887661	     -0.57454433	      0.14914301	      0.20936297	      0.25256754	      0.34418603	      0.62286304	      0.00000000	      0.00000000	      0.01745329
     10.36666700	      4.38956537	      0.08547340	     -0.10668093	      2.06415377	      0.95449151	      0.11040794	     -0.12222902	     -0.03147363	     -0.54285223	      0.47403760	      1.03742403	      0.11475199	     -0.14338226	     -1.34463317	      0.90108384	     -0.17547094	      0.03340465	     -1.50881185	     -0.41756277	      0.74876940	     -0.57454789	      0.14910470	      0.20930884	      0.25256342	      0.34420153	      0.62291218	      0.00000000	      0.00000000	      0.01745329
     10.40000000	      4.38881785	      0.08617176	     -0.10718229	      2.06419541	      0.95463612	      0.11069921	     -0.12099071	     -0.03047041	     -0.54544746	      0.47183819	      1.03877210	      0.11494752	     -0.14372252	     -1.34504800	      0.90264474	     -0.17554241	      0.03399692	     -1.50886966	     -0.41710645	      0.74615124	     -0.57463102	      0.14819397	      0.20730148	      0.25253029	      0.34459326	      0.62456212	      0.00000000	      0.00000000	      0.01745329
     10.43333300	      4.38700223	      0.08640761	     -0.10884623	      2.06432792	      0.95448528	      0.11090989	     -0.11977770	     -0.02974438	     -0.54563929	      0.47283863	      1.03905960	      0.11474473	     -0.14407969	     -1.34641424	      0.90390430	     -0.17502074	      0.03452145	     -1.50923429	     -0.41659729	      0.74487682	     -0.57467429	      0.14774742	      0.20311964	      0.25506736	      0.34508080	      0.62832030	      0.00000000	      0.00000000	      0.01745329
     10.46666700	      4.38561751	      0.08706961	     -0.10995887	      2.06436344	      0.95458168	      0.11110890	     -0.11932446	     -0.02942401	     -0.54706973	      0.47227077	      1.04022934	      0.11487764	     -0.14488826	     -1.34675820	      0.90528270	     -0.17445512	      0.03455833	     -1.50913342	     -0.41621304	      0.74317867	     -0.57470770	      0.14723826	      0.19969213	      0.25638327	      0.34556378	      0.63089431	      0.00000000	      0.00000000	      0.01745329
     10.50000000	      4.38434230	      0.08692727	     -0.11218395	      2.06426676	      0.95463651	      0.11120287	     -0.11884758	     -0.02943407	     -0.54652930	      0.47402139	      1.04000940	      0.11445569	     -0.14557536	     -1.34723386	      0.90619094	     -0.17390078	      0.03457459	     -1.50883850	     -0.41627214	      0.74153511	     -0.57473551	      0.14696511	      0.19539879	      0.26054275	      0.34581037	      0.63415807	      0.00000000	      0.00000000	      0.01745329
     10.53333300	      4.36851832	      0.08843745	     -0.12884898	      2.06366558	      0.95439838	      0.11034948	     -0.12608448	     -0.02982822	     -0.52699637	      0.47181220	      1.05816755	      0.09475347	     -0.16600779	     -1.34260422	      0.92374499	     -0.18543784	      0.02088057	     -1.50917299	     -0.43371975	      0.72821206	     -0.57350574	      0.15270584	      0.15278944	      0.24103346	      0.40189526	      0.70875501	      0.00000000	      0.00000000	      0.01745329
     10.56666700	      4.36787615	      0.08912388	     -0.13142334	      2.06355472	      0.95489228	      0.11048174	     -0.12557005	     -0.02981796	     -0.52738932	      0.47264315	      1.05780822	      0.09518461	     -0.16602786	     -1.34278284	      0.92407400	     -0.18523149	      0.02110836	     -1.50862626	     -0.43350516	      0.72609182	     -0.57348960	      0.15198657	      0.15153437	      0.24514784	      0.40159380	      0.70906396	      0.00000000	      0.00000000	      0.01745329
     10.60000000	      4.36768258	      0.08969963	     -0.13374906	      2.06323667	      0.95521751	      0.11035379	     -0.12510196	     -0.02985463	     -0.52763374	      0.47419271	      1.05798645	      0.09560148	     -0.16641491	     -1.34173845	      0.92547716	     -0.18514850	      0.02141197	     -1.50661171	     -0.43409659	      0.72105506	     -0.57350191	      0.15071977	      0.14890689	      0.25353844	      0.40102632	      0.70874385	      0.00000000	      0.00000000	      0.01745329
     10.63333300	      4.36897410	      0.09071874	     -0.13726951	      2.06247417	      0.95599049	      0.10980817	     -0.12619904	     -0.03079166	     -0.52780468	      0.47573441	      1.05826160	      0.09534022	     -0.16770402	     -1.33865539	      0.92702759	     -0.18501326	      0.02092541	     -1.50318741	     -0.43718825	      0.71534545	     -0.57351505	      0.15007503	      0.14754384	      0.26282409	      0.40146080	      0.70558406	      0.00000000	      0.00000000	      0.01745329
     10.66666700	      4.37163210	      0.09253547	     -0.14100732	      2.06168907	      0.95669161	      0.10939040	     -0.12721115	     -0.03256947	     -0.52707971	      0.47690363	      1.05785421	      0.09348467	     -0.16927294	     -1.33428899	      0.92804615	     -0.18551486	      0.02057004	     -1.49950744	     -0.44292083	      0.71008750	     -0.57354282	      0.15040322	      0.14973895	      0.27054808	      0.40354217	      0.69934674	      0.00000000	      0.00000000	      0.01745329
     10.70000000	      4.37825175	      0.09722730	     -0.14750450	      2.06140546	      0.95792035	      0.10847148	     -0.12974177	     -0.04183809	     -0.52289198	      0.47543322	      1.05993909	      0.08156964	     -0.17070416	     -1.31857813	      0.93048593	     -0.18796533	      0.02378522	     -1.48857498	     -0.45336607	      0.70605557	     -0.57160451	      0.15356239	      0.15277402	      0.28723967	      0.41599651	      0.65367977	      0.00000000	      0.00000000	      0.01745329
     10.73333300	      4.38220301	      0.09921872	     -0.14976243	      2.06009695	      0.95832903	      0.10839193	     -0.13027953	     -0.03904940	     -0.52175362	      0.47509071	      1.05848904	      0.08206561	     -0.17204386	     -1.32048730	      0.92964116	     -0.18789387	      0.02449918	     -1.48915943	     -0.45608944	      0.69970843	     -0.57168529	      0.15223722	      0.16158724	      0.29242784	      0.41876536	      0.65276538	      0.00000000	      0.00000000	      0.01745329
     10.76666700	      4.39709639	      0.11277222	     -0.15340770	      2.06013687	      0.95863487	      0.10829819	     -0.13779294	     -0.02826845	     -0.50547783	      0.45676299	      1.06483228	      0.07175258	     -0.15940081	     -1.32612805	      0.92812024	     -0.18208610	      0.04575970	     -1.48260738	     -0.44024275	      0.70392718	     -0.56311201	      0.15058170	      0.19979646	      0.33782466	      0.46264913	      0.53846599	      0.00000000	      0.00000000	      0.01745329
     10.80000000	      4.40246796	      0.11547214	     -0.15604203	      2.05877531	      0.95900483	      0.10784455	     -0.13845027	     -0.02607364	     -0.50534063	      0.45415409	      1.06369248	      0.07173774	     -0.16138465	     -1.32485410	      0.92778246	     -0.18438501	      0.04616020	     -1.48190130	     -0.45064320	      0.70040850	     -0.56356643	      0.15254079	      0.21730911	      0.33504799	      0.46733589	      0.53982699	      0.00000000	      0.00000000	      0.01745329
     10.83333300	      4.40991620	      0.11930877	     -0.15819229	      2.05731425	      0.95929965	      0.10736496	     -0.13887310	     -0.02276385	     -0.50517378	      0.45028844	      1.06261829	      0.06907016	     -0.16234586	     -1.32299017	      0.92686058	     -0.18608386	      0.04697469	     -1.48037558	     -0.46207791	      0.69884048	     -0.56418709	      0.15474153	      0.24052050	      0.32679332	      0.47269519	      0.54067033	      0.00000000	      0.00000000	      0.01745329
     10.86666700	      4.41884816	      0.12446846	     -0.16025205	      2.05602174	      0.95961506	      0.10696029	     -0.13893566	     -0.01836153	     -0.50507283	      0.44483120	      1.06155275	      0.06442067	     -0.16286879	     -1.32106645	      0.92497216	     -0.18774842	      0.04984793	     -1.47829300	     -0.47368691	      0.69880357	     -0.56499049	      0.15673601	      0.27007342	      0.31307570	      0.47832796	      0.54221609	      0.00000000	      0.00000000	      0.01745329
     10.90000000	      4.42880192	      0.13065974	     -0.16196875	      2.05484867	      0.95987912	      0.10666921	     -0.13869198	     -0.01253232	     -0.50503368	      0.43828850	      1.06079940	      0.05807483	     -0.16245943	     -1.31974877	      0.92218987	     -0.18908669	      0.05514696	     -1.47563793	     -0.48457383	      0.70007846	     -0.56602906	      0.15812224	      0.30329036	      0.29497875	      0.48324480	      0.54506328	      0.00000000	      0.00000000	      0.01745329
     10.93333300	      4.43883180	      0.13762553	     -0.16342957	      2.05375812	      0.96008000	      0.10649726	     -0.13851634	     -0.00600541	     -0.50508018	      0.43201828	      1.06056757	      0.05113619	     -0.16137709	     -1.31942421	      0.91889188	     -0.18986887	      0.06216370	     -1.47253726	     -0.49505161	      0.70158070	     -0.56739386	      0.15882214	      0.33625356	      0.27549589	      0.48701804	      0.54865638	      0.00000000	      0.00000000	      0.01745329
     10.96666700	      4.44803669	      0.14466739	     -0.16493077	      2.05273060	      0.96027415	      0.10642941	     -0.13830301	      0.00025567	     -0.50528374	      0.42693577	      1.06083312	      0.04436908	     -0.15982111	     -1.31987747	      0.91545521	     -0.19032191	      0.06993694	     -1.46921572	     -0.50588633	      0.70210191	     -0.56909773	      0.15900375	      0.36665097	      0.25722236	      0.49011866	      0.55174444	      0.00000000	      0.00000000	      0.01745329
     11.00000000	      4.46712745	      0.17815343	     -0.16553799	      2.05511328	      0.96147065	      0.10739945	     -0.16418480	      0.00145563	     -0.50771319	      0.42506147	      1.07253376	      0.00933392	     -0.13404542	     -1.33892726	      0.90066329	     -0.18361541	      0.12407402	     -1.44540257	     -0.50646617	      0.70860027	     -0.58195351	      0.13652424	      0.40068214	      0.23508572	      0.46407182	      0.56095768	      0.00000000	      0.00000000	      0.01745329
     11.03333300	      4.47064526	      0.18324088	     -0.16807557	      2.05436440	      0.96179449	      0.10772230	     -0.16246717	      0.00320912	     -0.50764846	      0.42285993	      1.07130758	      0.00833409	     -0.13163777	     -1.33788252	      0.89797445	     -0.18695138	      0.12817407	     -1.44495622	     -0.52439873	      0.70322516	     -0.58439722	      0.13864594	      0.42370920	      0.22223735	      0.46759895	      0.55890821	      0.00000000	      0.00000000	      0.01745329
     11.06666700	      4.47169958	      0.18919643	     -0.17154041	      2.05476174	      0.96266318	      0.10810585	     -0.15944679	      0.00215232	     -0.50866617	      0.42267165	      1.07170924	      0.00461854	     -0.12786576	     -1.33796563	      0.89494667	     -0.18946806	      0.13457901	     -1.44192616	     -0.53928291	      0.69804157	     -0.58736817	      0.13874312	      0.44672354	      0.21310204	      0.47109356	      0.55485631	      0.00000000	      0.00000000	      0.01745329
     11.10000000	      4.47214282	      0.19363189	     -0.17386857	      2.05463424	      0.96355757	      0.10853523	     -0.15783830	      0.00148181	     -0.51092448	      0.42106844	      1.07307598	      0.00138498	     -0.12528206	     -1.33795850	      0.89269487	     -0.19049476	      0.13994608	     -1.43848872	     -0.55117779	      0.69038234	     -0.58982106	      0.13743623	      0.46827597	      0.20595902	      0.47515048	      0.55041411	      0.00000000	      0.00000000	      0.01745329
     11.13333300	      4.48186675	      0.22361087	     -0.17732458	      2.05837644	      0.96638214	      0.10904290	     -0.18221740	     -0.01434812	     -0.52372444	      0.45113973	      1.08294101	     -0.02586789	     -0.09535900	     -1.35302663	      0.87779895	     -0.18733271	      0.18814864	     -1.40593567	     -0.56336283	      0.68238273	     -0.61617732	      0.09882925	      0.49437396	      0.21391877	      0.47994643	      0.46272149	      0.00000000	      0.00000000	      0.01745329
     11.16666700	      4.47373535	      0.22643822	     -0.17978774	      2.05971832	      0.96749318	      0.10999108	     -0.17597145	     -0.01702317	     -0.52470931	      0.45002666	      1.08002467	     -0.02627987	     -0.09001979	     -1.35187527	      0.87433832	     -0.18938065	      0.19458901	     -1.40658342	     -0.57101989	      0.67538879	     -0.61864279	      0.09831967	      0.51291519	      0.21100424	      0.48356082	      0.46005029	      0.00000000	      0.00000000	      0.01745329
     11.20000000	      4.46156759	      0.22779572	     -0.18325149	      2.06160978	      0.96908589	      0.11057158	     -0.17187798	     -0.02406827	     -0.52694843	      0.44987003	      1.07847208	     -0.02732516	     -0.08581365	     -1.35149201	      0.87123119	     -0.18955720	      0.19961027	     -1.40360577	     -0.57599046	      0.66885956	     -0.62068495	      0.09693450	      0.52896051	      0.21179252	      0.48656376	      0.45633205	      0.00000000	      0.00000000	      0.01745329
     11.23333300	      4.44505146	      0.22901777	     -0.18806297	      2.06425288	      0.97130169	      0.11114634	     -0.16588572	     -0.03318848	     -0.53024534	      0.45075802	      1.07702855	     -0.02848084	     -0.08149408	     -1.35099880	      0.86754877	     -0.18955186	      0.20606570	     -1.39796762	     -0.58088692	      0.66211354	     -0.62292705	      0.09503163	      0.54234148	      0.21558943	      0.48876290	      0.45067807	      0.00000000	      0.00000000	      0.01745329
     11.26666700	      4.42402969	      0.22857503	     -0.19317818	      2.06738754	      0.97384106	      0.11167036	     -0.16098168	     -0.04528560	     -0.53431032	      0.45236315	      1.07526452	     -0.02923036	     -0.07750611	     -1.35003000	      0.86401551	     -0.18906313	      0.21165686	     -1.39080155	     -0.58307087	      0.65523445	     -0.62498736	      0.09231586	      0.55246730	      0.22367686	      0.48967189	      0.44492899	      0.00000000	      0.00000000	      0.01745329
     11.30000000	      4.39274737	      0.22475897	     -0.19916160	      2.07093430	      0.97778139	      0.11204192	     -0.15916137	     -0.05828627	     -0.54775788	      0.46067644	      1.07137835	     -0.02736222	     -0.07684816	     -1.34252623	      0.85467797	     -0.18767570	      0.21391358	     -1.36691381	     -0.59495845	      0.64886214	     -0.63214509	      0.08626844	      0.56099625	      0.24196527	      0.48662921	      0.41756942	      0.00000000	      0.00000000	      0.01745329
     11.33333300	      4.35677806	      0.21653462	     -0.20011487	      2.07482904	      0.98135187	      0.11340963	     -0.15282640	     -0.07068363	     -0.56341769	      0.46997631	      1.05745494	     -0.02670367	     -0.07969581	     -1.33391795	      0.84360979	     -0.19157782	      0.20899645	     -1.35759626	     -0.59629295	      0.64267058	     -0.63962749	      0.08021820	      0.56926273	      0.27030827	      0.47924337	      0.39392554	      0.00000000	      0.00000000	      0.01745329
     11.36666700	      4.31924874	      0.20764587	     -0.20498296	      2.07966408	      0.98525143	      0.11551462	     -0.14141372	     -0.08878396	     -0.57182761	      0.47620642	      1.04901172	     -0.02462425	     -0.08058467	     -1.32813768	      0.83667760	     -0.19273782	      0.20763074	     -1.35197593	     -0.59110102	      0.63783041	     -0.64244346	      0.07976534	      0.56723327	      0.29921479	      0.47396527	      0.38641871	      0.00000000	      0.00000000	      0.01745329
     11.40000000	      4.28667253	      0.19984469	     -0.21003829	      2.08431363	      0.98871402	      0.11799003	     -0.13570404	     -0.11011367	     -0.57395192	      0.48162173	      1.04325716	     -0.02517729	     -0.07623468	     -1.32658089	      0.83619322	     -0.19299149	      0.20870721	     -1.34939317	     -0.57414916	      0.63021077	     -0.64260915	      0.07577724	      0.56152811	      0.33239649	      0.47085808	      0.38895685	      0.00000000	      0.00000000	      0.01745329
     11.43333300	      4.21992668	      0.13933253	     -0.19613097	      2.08542659	      0.99394987	      0.11986459	     -0.07736273	     -0.10891976	     -0.61815464	      0.48844092	      0.99088503	     -0.00139846	     -0.13436949	     -1.27891590	      0.81305492	     -0.19906378	      0.13553014	     -1.34956004	     -0.56923154	      0.63582395	     -0.65318778	      0.11072734	      0.56966546	      0.41629828	      0.46645789	      0.30513111	      0.00000000	      0.00000000	      0.01745329
     11.46666700	      4.18275715	      0.13094366	     -0.20331674	      2.09106127	      0.99830060	      0.12372762	     -0.07098966	     -0.13201312	     -0.61858148	      0.49594786	      0.98602955	     -0.00250988	     -0.12676339	     -1.27811970	      0.81224486	     -0.19747631	      0.13948180	     -1.34563809	     -0.54814902	      0.63177547	     -0.65272567	      0.10717406	      0.55326298	      0.45449432	      0.46388438	      0.30895049	      0.00000000	      0.00000000	      0.01745329
     11.50000000	      4.12972725	      0.11157957	     -0.21428042	      2.09644545	      1.00359703	      0.12729595	     -0.05922456	     -0.15838669	     -0.61644111	      0.50408258	      0.97467340	      0.01142533	     -0.12981287	     -1.25793916	      0.80623017	     -0.19266565	      0.13256936	     -1.32076236	     -0.55232323	      0.62968574	     -0.65322490	      0.12190853	      0.51175797	      0.50148239	      0.46352417	      0.29385956	      0.00000000	      0.00000000	      0.01745329
     11.53333300	      4.08230780	      0.08401234	     -0.21748472	      2.09981675	      1.00901886	      0.13151955	     -0.03928706	     -0.18207195	     -0.61712644	      0.50065901	      0.95042563	      0.02502168	     -0.14179689	     -1.22584509	      0.79939588	     -0.19511228	      0.10673388	     -1.30415175	     -0.54286390	      0.62466855	     -0.65247329	      0.14590563	      0.48301108	      0.54693492	      0.47275546	      0.27283367	      0.00000000	      0.00000000	      0.01745329
     11.56666700	      4.04584210	      0.07362602	     -0.22040364	      2.10508624	      1.01368743	      0.13706473	     -0.02412548	     -0.20163663	     -0.61555212	      0.50522886	      0.94113837	      0.02404339	     -0.13664315	     -1.22004235	      0.79635084	     -0.19676484	      0.10772294	     -1.30443496	     -0.51981217	      0.63401062	     -0.65046343	      0.15116640	      0.46560111	      0.57180992	      0.47385478	      0.27106298	      0.00000000	      0.00000000	      0.01745329
     11.60000000	      3.99451571	      0.04652066	     -0.22170186	      2.10788995	      1.01947044	      0.14256827	     -0.00478195	     -0.21613763	     -0.61029281	      0.49368179	      0.91401731	      0.04058191	     -0.14921176	     -1.18382935	      0.78522788	     -0.19452769	      0.08613407	     -1.28204986	     -0.51264322	      0.63765632	     -0.64705924	      0.18237442	      0.44052478	      0.59532896	      0.48345072	      0.26142799	      0.00000000	      0.00000000	      0.01745329
     11.63333300	      3.96221815	      0.03849301	     -0.22208895	      2.11230226	      1.02453629	      0.14910214	      0.00466338	     -0.23720785	     -0.60836993	      0.49505797	      0.90507979	      0.03613418	     -0.14187067	     -1.18046551	      0.78464855	     -0.19634679	      0.08639968	     -1.28261903	     -0.49659434	      0.64506408	     -0.64497791	      0.18605531	      0.43639732	      0.60482312	      0.48466540	      0.26218537	      0.00000000	      0.00000000	      0.01745329
     11.66666700	      3.91118845	      0.01577057	     -0.22040282	      2.11435502	      1.03072442	      0.15594919	      0.02569685	     -0.24427971	     -0.59733380	      0.47693711	      0.87140983	      0.04793341	     -0.15628787	     -1.13493080	      0.76640063	     -0.19659533	      0.06650748	     -1.25659653	     -0.48786821	      0.65259052	     -0.63896328	      0.22236250	      0.42310170	      0.61627322	      0.49468539	      0.26661627	      0.00000000	      0.00000000	      0.01745329
     11.70000000	      3.85923871	     -0.01055648	     -0.20708331	      2.11607682	      1.03667367	      0.16325590	      0.05203667	     -0.24108142	     -0.59946999	      0.45081144	      0.83277592	      0.04399682	     -0.17825318	     -1.09811551	      0.74756773	     -0.20586380	      0.03686807	     -1.24872984	     -0.47427819	      0.66888951	     -0.62635824	      0.27442695	      0.42622557	      0.63035185	      0.51670550	      0.28915701	      0.00000000	      0.00000000	      0.01745329
     11.73333300	      3.82875234	     -0.01411230	     -0.20476597	      2.11953504	      1.04251844	      0.17108375	      0.05719271	     -0.26115224	     -0.59540400	      0.45222863	      0.82493684	      0.03839709	     -0.17045797	     -1.09791141	      0.74740408	     -0.20573924	      0.03755367	     -1.24876320	     -0.46987999	      0.67579088	     -0.62458208	      0.27804424	      0.42790474	      0.62814049	      0.51907853	      0.28858460	      0.00000000	      0.00000000	      0.01745329
     11.76666700	      3.78080363	     -0.02074787	     -0.20283423	      2.12172524	      1.04908415	      0.17959941	      0.06236169	     -0.26657084	     -0.57982144	      0.44146059	      0.80094182	      0.03417705	     -0.17196023	     -1.06660795	      0.73202401	     -0.20286969	      0.03852394	     -1.22530854	     -0.47444422	      0.67621427	     -0.62224158	      0.29478369	      0.41878074	      0.62611554	      0.53075694	      0.29603300	      0.00000000	      0.00000000	      0.01745329
     11.80000000	      3.75098263	     -0.02381779	     -0.19954713	      2.12479016	      1.05556518	      0.18803838	      0.06825198	     -0.28415405	     -0.57323234	      0.44161286	      0.79141550	      0.02772368	     -0.16307276	     -1.06309883	      0.73049936	     -0.20246794	      0.03957726	     -1.22394100	     -0.47391892	      0.68087420	     -0.62169408	      0.29995755	      0.42207394	      0.62116100	      0.53415042	      0.29721818	      0.00000000	      0.00000000	      0.01745329
     11.83333300	      3.69771905	     -0.02762396	     -0.19746291	      2.12625167	      1.06243659	      0.19771553	      0.07188174	     -0.28439711	     -0.55026773	      0.42638440	      0.76308041	      0.02096066	     -0.16398191	     -1.01992513	      0.71206463	     -0.19669338	      0.04676905	     -1.19913583	     -0.48517348	      0.67406536	     -0.62609584	      0.32281600	      0.40933948	      0.61347372	      0.55071841	      0.31445155	      0.00000000	      0.00000000	      0.01745329
     11.86666700	      3.61267434	     -0.02694889	     -0.17557210	      2.12675274	      1.06945986	      0.20795099	      0.05537226	     -0.24597877	     -0.55251430	      0.37604093	      0.73679934	     -0.04123669	     -0.18537085	     -1.00523469	      0.67853528	     -0.24318869	      0.02209087	     -1.18313523	     -0.48147538	      0.68021491	     -0.67666771	      0.40918592	      0.35866020	      0.61065236	      0.71144881	      0.45926022	      0.00000000	      0.00000000	      0.01745329
     11.90000000	      3.56449113	     -0.02788389	     -0.17688808	      2.12906047	      1.07667330	      0.21790442	      0.05771734	     -0.25348494	     -0.53249257	      0.37627296	      0.71871898	     -0.04450254	     -0.17591882	     -0.97207590	      0.67358600	     -0.23173530	      0.03285015	     -1.16929613	     -0.49413995	      0.66927199	     -0.68867938	      0.41295286	      0.34572734	      0.60044292	      0.73590345	      0.45843776	      0.00000000	      0.00000000	      0.01745329
     11.93333300	      3.51196025	     -0.02329851	     -0.17904961	      2.13055812	      1.08473235	      0.22719497	      0.04969870	     -0.25106106	     -0.50817851	      0.36622044	      0.69620855	     -0.06015393	     -0.16352529	     -0.92338943	      0.66887428	     -0.21645109	      0.04038325	     -1.14222158	     -0.49246686	      0.65411565	     -0.72255850	      0.43626449	      0.31370873	      0.58424309	      0.79772870	      0.50040495	      0.00000000	      0.00000000	      0.01745329
     11.96666700	      3.47723620	     -0.02409594	     -0.17273710	      2.13250753	      1.09164921	      0.23804831	      0.05898202	     -0.26951389	     -0.49938170	      0.36145398	      0.68521187	     -0.06762444	     -0.15057180	     -0.92198052	      0.66558448	     -0.21304389	      0.04320318	     -1.14397761	     -0.50042615	      0.64560756	     -0.73011989	      0.44584425	      0.31936369	      0.57012560	      0.81112698	      0.50874024	      0.00000000	      0.00000000	      0.01745329
     12.00000000	      3.40639795	     -0.00462544	     -0.17988384	      2.13312007	      1.09814992	      0.24883607	      0.02814159	     -0.25510616	     -0.46655303	      0.34103918	      0.67480153	     -0.10959437	     -0.13909632	     -0.88466457	      0.65246435	     -0.21536476	      0.06674971	     -1.11417106	     -0.45394301	      0.61822788	     -0.88242557	      0.57987731	      0.20501433	      0.55430277	      1.02204302	      0.73039960	      0.00000000	      0.00000000	      0.01745329
     12.03333300	      3.34837716	     -0.00668478	     -0.17723146	      2.13367788	      1.10554327	      0.25798778	      0.01871915	     -0.26034122	     -0.44850100	      0.32982778	      0.65464186	     -0.10947715	     -0.13001884	     -0.85217982	      0.64891675	     -0.19177988	      0.06805481	     -1.10161312	     -0.46209508	      0.59589625	     -0.91222930	      0.59886257	      0.17932827	      0.54459009	      1.05395175	      0.74044130	      0.00000000	      0.00000000	      0.01745329
     12.06666700	      3.28851323	     -0.00227615	     -0.17821069	      2.13347864	      1.11289563	      0.26830727	      0.00851432	     -0.25522403	     -0.41934313	      0.31063769	      0.62806829	     -0.12012564	     -0.11384397	     -0.79969409	      0.63871962	     -0.16631694	      0.07885995	     -1.07207308	     -0.43744068	      0.57558721	     -0.96409351	      0.65407816	      0.13989667	      0.52841952	      1.10771260	      0.81225280	      0.00000000	      0.00000000	      0.01745329
     12.10000000	      3.23108593	      0.00339642	     -0.17790732	      2.13353035	      1.11962703	      0.27877480	     -0.00449011	     -0.25776524	     -0.39611241	      0.29117683	      0.61107446	     -0.13129248	     -0.09832837	     -0.76961776	      0.62834237	     -0.14771594	      0.08862606	     -1.04853497	     -0.40732486	      0.55521279	     -1.02338107	      0.73656778	      0.08835532	      0.51628988	      1.15812012	      0.90106293	      0.00000000	      0.00000000	      0.01745329
     12.13333300	      3.17438081	      0.01258671	     -0.18096341	      2.13586715	      1.12645977	      0.29118262	     -0.01383221	     -0.25701634	     -0.37815168	      0.27669476	      0.60091704	     -0.14555099	     -0.07724036	     -0.73695852	      0.62251641	     -0.13812992	      0.10507480	     -1.01967127	     -0.36273958	      0.54984874	     -1.08099066	      0.82814191	      0.03947646	      0.50855049	      1.19187100	      0.99497542	      0.00000000	      0.00000000	      0.01745329
     12.16666700	      3.11847731	      0.01521360	     -0.18019668	      2.13549089	      1.13292818	      0.30159659	     -0.02215080	     -0.25822441	     -0.35424772	      0.25633884	      0.58364038	     -0.15181384	     -0.06518427	     -0.70541589	      0.60853258	     -0.12217891	      0.10974932	     -0.99028543	     -0.32941686	      0.53109512	     -1.11575549	      0.89916591	     -0.00043884	      0.48824646	      1.20152140	      1.05285443	      0.00000000	      0.00000000	      0.01745329
     12.20000000	      3.06392244	      0.01673510	     -0.18055450	      2.13494284	      1.13911675	      0.31204547	     -0.02798075	     -0.25816019	     -0.32848794	      0.23560541	      0.56619786	     -0.15700345	     -0.05368235	     -0.66936322	      0.59308776	     -0.10908694	      0.11395314	     -0.95660703	     -0.28884147	      0.51120309	     -1.14133655	      0.97576450	     -0.03974438	      0.46118022	      1.19757446	      1.10966497	      0.00000000	      0.00000000	      0.01745329
     12.23333300	      3.01151363	      0.01687300	     -0.18172462	      2.13440106	      1.14508778	      0.32221348	     -0.03061751	     -0.25817113	     -0.30255642	      0.21650446	      0.54998327	     -0.16068245	     -0.04412914	     -0.63343761	      0.57639164	     -0.09950238	      0.11514224	     -0.92063956	     -0.24583012	      0.48931616	     -1.15857865	      1.04991072	     -0.07925209	      0.42861657	      1.18416409	      1.15712142	      0.00000000	      0.00000000	      0.01745329
     12.26666700	      2.96810414	      0.01455832	     -0.17900707	      2.13302089	      1.15034621	      0.32981936	     -0.03581537	     -0.26085457	     -0.27561757	      0.19595592	      0.53084730	     -0.16065465	     -0.04184128	     -0.60452283	      0.55639949	     -0.08851845	      0.10720753	     -0.88990703	     -0.20720865	      0.46131913	     -1.17036422	      1.10553719	     -0.11804776	      0.39191993	      1.17354177	      1.18516083	      0.00000000	      0.00000000	      0.01745329
     12.30000000	      2.91747149	      0.01266783	     -0.18401803	      2.13315487	      1.15569838	      0.34052211	     -0.03048188	     -0.25699636	     -0.24956968	      0.18133425	      0.51434222	     -0.16306418	     -0.03215054	     -0.55588941	      0.53929524	     -0.08704782	      0.10672400	     -0.83999595	     -0.15463099	      0.43805099	     -1.17859918	      1.17975970	     -0.15811908	      0.34855761	      1.14758997	      1.22435151	      0.00000000	      0.00000000	      0.01745329
     12.33333300	      2.87272174	      0.00863403	     -0.18621919	      2.13309339	      1.16031896	      0.34950800	     -0.02866985	     -0.25599769	     -0.22668128	      0.16925905	      0.50116696	     -0.16405790	     -0.02727606	     -0.51967359	      0.52031263	     -0.08972954	      0.09899929	     -0.80221617	     -0.10987122	      0.40998832	     -1.18303477	      1.23296576	     -0.19143480	      0.30229232	      1.12315207	      1.24283807	      0.00000000	      0.00000000	      0.01745329
     12.36666700	      2.84833675	      0.00455243	     -0.18000491	      2.13541712	      1.16422599	      0.35817049	     -0.02621250	     -0.26853673	     -0.21928257	      0.16014911	      0.49451337	     -0.16460168	     -0.02301594	     -0.51296196	      0.51302881	     -0.08766592	      0.09234894	     -0.79422140	     -0.07362257	      0.39940506	     -1.17940445	      1.23686183	     -0.22817441	      0.28184887	      1.11983153	      1.23334650	      0.00000000	      0.00000000	      0.01745329
     12.40000000	      2.79715618	     -0.00277935	     -0.19098439	      2.13448743	      1.16860458	      0.36610272	     -0.01838583	     -0.25242508	     -0.18420881	      0.15310444	      0.47059976	     -0.16397597	     -0.01644450	     -0.43432412	      0.48240588	     -0.10201089	      0.07892488	     -0.71291067	     -0.01721508	      0.35748969	     -1.18548900	      1.30143158	     -0.24683259	      0.21219270	      1.08325573	      1.24028123	      0.00000000	      0.00000000	      0.01745329
     12.43333300	      2.77559297	     -0.00803266	     -0.18413365	      2.13667479	      1.17125103	      0.37317530	     -0.01763786	     -0.26433595	     -0.17749502	      0.14260477	      0.46286517	     -0.16399315	     -0.01264361	     -0.43145993	      0.47394119	     -0.10120185	      0.06947244	     -0.70899419	      0.01581771	      0.34226764	     -1.18254408	      1.29997264	     -0.28021843	      0.19070797	      1.08060800	      1.22431528	      0.00000000	      0.00000000	      0.01745329
     12.46666700	      2.73455205	     -0.01894664	     -0.18579229	      2.13417705	      1.17401735	      0.37783491	     -0.00687989	     -0.25830776	     -0.14314768	      0.13304650	      0.43375674	     -0.16108908	     -0.00992482	     -0.37356505	      0.43510440	     -0.11685410	      0.05028015	     -0.64343883	      0.05051939	      0.29676527	     -1.18325504	      1.32387814	     -0.28517325	      0.12570022	      1.06187257	      1.18895519	      0.00000000	      0.00000000	      0.01745329
     12.50000000	      2.71949591	     -0.02356878	     -0.18282905	      2.13846027	      1.17589984	      0.38481660	     -0.00605033	     -0.26563443	     -0.14180717	      0.12879990	      0.43005824	     -0.16178494	     -0.00126140	     -0.36816588	      0.43349123	     -0.11822736	      0.04056154	     -0.63601142	      0.08812401	      0.28655844	     -1.17768680	      1.31428835	     -0.31512251	      0.11310224	      1.05514393	      1.17122581	      0.00000000	      0.00000000	      0.01745329
     12.53333300	      2.67548785	     -0.03646676	     -0.18976376	      2.13740560	      1.17886047	      0.38951289	      0.00991917	     -0.23991287	     -0.11084070	      0.14296444	      0.40107835	     -0.15278885	      0.00649203	     -0.28922519	      0.39477493	     -0.16135094	      0.01652406	     -0.54849204	      0.12386870	      0.22913533	     -1.16119259	      1.30271368	     -0.29156842	      0.05043485	      1.01214786	      1.08088767	      0.00000000	      0.00000000	      0.01745329
     12.56666700	      2.66150595	     -0.04180377	     -0.18435745	      2.14079650	      1.17940768	      0.39428785	      0.01204908	     -0.24721290	     -0.10796649	      0.13575680	      0.39467278	     -0.15287579	      0.01673277	     -0.29138660	      0.39011163	     -0.16200096	      0.00546153	     -0.54739961	      0.15298959	      0.21639977	     -1.15682603	      1.29298243	     -0.31722859	      0.03731419	      1.00823521	      1.06506541	      0.00000000	      0.00000000	      0.01745329
     12.60000000	      2.62569077	     -0.05615719	     -0.18355376	      2.14009338	      1.18124766	      0.39622451	      0.02772481	     -0.22684763	     -0.08516710	      0.14860082	      0.37096620	     -0.13832224	      0.02281475	     -0.24814350	      0.35234748	     -0.19928229	     -0.01816363	     -0.47769916	      0.16984701	      0.16291200	     -1.13095609	      1.24790273	     -0.29377240	     -0.00896334	      0.97241463	      0.96303842	      0.00000000	      0.00000000	      0.01745329
     12.63333300	      2.61539016	     -0.06129401	     -0.17837054	      2.14364260	      1.18095708	      0.39901232	      0.02843891	     -0.23011071	     -0.08183316	      0.14267865	      0.36342237	     -0.13787970	      0.03596864	     -0.25179300	      0.34797826	     -0.20026721	     -0.03074293	     -0.47622777	      0.19690832	      0.15075744	     -1.12640616	      1.23657492	     -0.31445807	     -0.02025454	      0.96757908	      0.94763237	      0.00000000	      0.00000000	      0.01745329
     12.66666700	      2.58186151	     -0.07261634	     -0.17525409	      2.14353548	      1.18227583	      0.39949251	      0.03994623	     -0.20474333	     -0.06571047	      0.15973452	      0.34396496	     -0.11564007	      0.04576905	     -0.22569140	      0.31143047	     -0.23828321	     -0.04991083	     -0.41100779	      0.20099848	      0.09755627	     -1.09104295	      1.17015332	     -0.28241878	     -0.05274680	      0.92260107	      0.82850646	      0.00000000	      0.00000000	      0.01745329
     12.70000000	      2.57416810	     -0.07676837	     -0.17076794	      2.14715114	      1.18131501	      0.40058890	      0.04208084	     -0.20569640	     -0.06176519	      0.15480983	      0.33497893	     -0.11470504	      0.06018813	     -0.23181365	      0.30729955	     -0.23896099	     -0.06176450	     -0.41010130	      0.22369108	      0.08646205	     -1.08687807	      1.15899554	     -0.30062032	     -0.06127439	      0.91746705	      0.81583774	      0.00000000	      0.00000000	      0.01745329
     12.73333300	      2.55790500	     -0.08446070	     -0.16041440	      2.14575836	      1.18069721	      0.39764885	      0.05102958	     -0.19441842	     -0.04140894	      0.15414968	      0.31192700	     -0.10090506	      0.07066825	     -0.24035574	      0.27723313	     -0.25286297	     -0.07686061	     -0.38525473	      0.22621622	      0.04403157	     -1.06775034	      1.10403466	     -0.28288556	     -0.08651935	      0.89466537	      0.75163062	      0.00000000	      0.00000000	      0.01745329
     12.76666700	      2.53454006	     -0.09051315	     -0.16190184	      2.14952657	      1.18142802	      0.39738466	      0.05337388	     -0.17122267	     -0.03668686	      0.17602183	      0.30568284	     -0.07514304	      0.08227700	     -0.23178294	      0.25678987	     -0.27892315	     -0.08618307	     -0.32778294	      0.21934549	      0.00944237	     -1.02156636	      1.02338856	     -0.26460729	     -0.09714488	      0.84165446	      0.64139763	      0.00000000	      0.00000000	      0.01745329
     12.80000000	      2.52886165	     -0.09240077	     -0.16100652	      2.15434857	      1.18004449	      0.39720137	      0.05611044	     -0.17185647	     -0.03715996	      0.17179879	      0.29909247	     -0.07525575	      0.09759674	     -0.23598597	      0.25884316	     -0.27786193	     -0.09652065	     -0.32525245	      0.22923069	      0.00367092	     -1.01974797	      1.01825563	     -0.27435252	     -0.10059366	      0.83905249	      0.63593820	      0.00000000	      0.00000000	      0.01745329
     12.83333300	      2.50584175	     -0.09461377	     -0.15536575	      2.15497518	      1.18024546	      0.39299342	      0.05386433	     -0.14243542	     -0.02562048	      0.19088037	      0.28593867	     -0.03919296	      0.10974529	     -0.24196211	      0.22410499	     -0.30578658	     -0.10236017	     -0.27743973	      0.21307578	     -0.04197292	     -0.95629180	      0.91872018	     -0.24970370	     -0.11570561	      0.76813806	      0.51843069	      0.00000000	      0.00000000	      0.01745329
     12.86666700	      2.50274119	     -0.09526414	     -0.15140457	      2.15820455	      1.17863980	      0.38945641	      0.05226085	     -0.13835771	     -0.01940402	      0.18604247	      0.27159138	     -0.03584480	      0.11972768	     -0.25148396	      0.21989589	     -0.30678637	     -0.11170704	     -0.27819642	      0.22700641	     -0.05299554	     -0.95155275	      0.90934867	     -0.26028317	     -0.12340453	      0.76162694	      0.50945875	      0.00000000	      0.00000000	      0.01745329
     12.90000000	      2.49791513	     -0.09594502	     -0.14428847	      2.15902379	      1.17752004	      0.38308877	      0.05249555	     -0.12601445	     -0.00396935	      0.18450189	      0.24894572	     -0.02298241	      0.12667973	     -0.26208679	      0.20283535	     -0.31353702	     -0.12014839	     -0.26781863	      0.21953858	     -0.08584134	     -0.93396958	      0.86714810	     -0.25239869	     -0.13394928	      0.73748883	      0.47595814	      0.00000000	      0.00000000	      0.01745329
     12.93333300	      2.48668453	     -0.09614512	     -0.14562317	      2.16227714	      1.17730246	      0.37744670	      0.04761995	     -0.10864289	      0.00695130	      0.19920504	      0.23488231	     -0.00256189	      0.13200991	     -0.25170018	      0.18678490	     -0.32495180	     -0.12544108	     -0.23260824	      0.20243436	     -0.11278071	     -0.88651571	      0.78813157	     -0.24468045	     -0.14294824	      0.68845388	      0.40648002	      0.00000000	      0.00000000	      0.01745329
     12.96666700	      2.48424424	     -0.09465428	     -0.14683364	      2.16738112	      1.17602302	      0.37390641	      0.04511451	     -0.10669311	      0.00710320	      0.19835836	      0.22749615	     -0.00185805	      0.13921772	     -0.25467426	      0.19076772	     -0.32395433	     -0.13211323	     -0.22912928	      0.20789344	     -0.11298899	     -0.88375355	      0.78494790	     -0.24646000	     -0.14574168	      0.68663697	      0.40359593	      0.00000000	      0.00000000	      0.01745329
     13.00000000	      2.48393205	     -0.09320546	     -0.14219256	      2.16843700	      1.17494130	      0.36525845	      0.04054638	     -0.09467524	      0.02514347	      0.19708519	      0.20360355	      0.00700249	      0.13901358	     -0.25673874	      0.17591930	     -0.32758024	     -0.13884780	     -0.22414103	      0.20496296	     -0.14118284	     -0.86774774	      0.74632533	     -0.24517465	     -0.15457249	      0.66731027	      0.37790189	      0.00000000	      0.00000000	      0.01745329
     13.03333300	      2.47563572	     -0.09204990	     -0.14910214	      2.17230353	      1.17524008	      0.35839439	      0.03285753	     -0.07316279	      0.03989092	      0.21445550	      0.18451977	      0.02306006	      0.13926559	     -0.21642104	      0.16514466	     -0.33494648	     -0.14325844	     -0.18505327	      0.17642856	     -0.16382007	     -0.81173373	      0.65681870	     -0.22757864	     -0.15863581	      0.61484063	      0.31163853	      0.00000000	      0.00000000	      0.01745329
     13.06666700	      2.47382359	     -0.08874828	     -0.14933447	      2.17684907	      1.17420804	      0.35295051	      0.02751903	     -0.07166386	      0.04143886	      0.21324241	      0.17739303	      0.02441726	      0.14074624	     -0.21940665	      0.16663743	     -0.33448694	     -0.14838831	     -0.18336290	      0.18176372	     -0.16436495	     -0.80801460	      0.65383117	     -0.22639557	     -0.16200958	      0.61245033	      0.30907424	      0.00000000	      0.00000000	      0.01745329
     13.10000000	      2.46780858	     -0.08586804	     -0.14870760	      2.17859856	      1.17417671	      0.34419215	      0.01995437	     -0.05063470	      0.05881808	      0.21555572	      0.14611716	      0.04348746	      0.13773138	     -0.17617604	      0.14743215	     -0.34566142	     -0.15168356	     -0.15571199	      0.15707716	     -0.18720293	     -0.72820217	      0.58005602	     -0.20941977	     -0.16021936	      0.53714627	      0.25361528	      0.00000000	      0.00000000	      0.01745329
     13.13333300	      2.46669386	     -0.08236410	     -0.14842151	      2.18290994	      1.17346862	      0.33802397	      0.01302327	     -0.04957508	      0.06125874	      0.21452862	      0.13922827	      0.04486307	      0.13615696	     -0.17992189	      0.14816429	     -0.34526888	     -0.15642811	     -0.15493878	      0.15814679	     -0.18866697	     -0.72620527	      0.57922630	     -0.20291655	     -0.16216237	      0.53555786	      0.25423041	      0.00000000	      0.00000000	      0.01745329
     13.16666700	      2.46936466	     -0.08274846	     -0.14684262	      2.18515453	      1.17321382	      0.32899187	      0.00901112	     -0.02892710	      0.07827488	      0.20471526	      0.10549406	      0.06014482	      0.12611637	     -0.13674105	      0.13557250	     -0.35294100	     -0.16581794	     -0.13344116	      0.14340919	     -0.20801544	     -0.65958032	      0.53800703	     -0.19017857	     -0.15436378	      0.46627472	      0.24778118	      0.00000000	      0.00000000	      0.01745329
     13.20000000	      2.46745067	     -0.07871062	     -0.14678467	      2.18917655	      1.17286169	      0.32287895	      0.00196662	     -0.02938133	      0.08078917	      0.20397605	      0.10028920	      0.06114992	      0.12317212	     -0.13989237	      0.13521618	     -0.35274895	     -0.16971226	     -0.13363197	      0.14411717	     -0.20800762	     -0.65791327	      0.53809845	     -0.18195690	     -0.15726325	      0.46523977	      0.24842628	      0.00000000	      0.00000000	      0.01745329
     13.23333300	      2.46884203	     -0.07499377	     -0.14320018	      2.19071012	      1.17235128	      0.31505306	     -0.00290295	     -0.02512326	      0.09327336	      0.19741212	      0.08411533	      0.06469527	      0.11869043	     -0.13870460	      0.12717682	     -0.35475985	     -0.17463727	     -0.13490516	      0.14348117	     -0.21956916	     -0.64626417	      0.52985979	     -0.17344747	     -0.16172917	      0.45130204	      0.25394760	      0.00000000	      0.00000000	      0.01745329
     13.26666700	      2.46797502	     -0.07130168	     -0.14395797	      2.19476698	      1.17226044	      0.30964967	     -0.00991563	     -0.02397169	      0.09505421	      0.19765201	      0.08032651	      0.06546337	      0.11553918	     -0.13795443	      0.12805042	     -0.35430614	     -0.17844824	     -0.13295852	      0.14217455	     -0.21919134	     -0.64454993	      0.52930431	     -0.16324849	     -0.16235917	      0.45002987	      0.25675982	      0.00000000	      0.00000000	      0.01745329
     13.30000000	      2.47172137	     -0.07038339	     -0.14436557	      2.19625864	      1.17200805	      0.30245590	     -0.01418688	     -0.00753356	      0.11363926	      0.18714810	      0.05628000	      0.07020563	      0.10673378	     -0.10616303	      0.12120977	     -0.35634232	     -0.18453011	     -0.12123977	      0.14015685	     -0.23532331	     -0.62000506	      0.51128504	     -0.15470936	     -0.16313025	      0.42208017	      0.28717457	      0.00000000	      0.00000000	      0.01745329
     13.33333300	      2.46921081	     -0.06677890	     -0.14484879	      2.19990942	      1.17197921	      0.29782342	     -0.01941335	     -0.00859293	      0.11513178	      0.18757357	      0.05429969	      0.07063744	      0.10381745	     -0.10537469	      0.12137997	     -0.35607265	     -0.18750163	     -0.12002134	      0.13732041	     -0.23357000	     -0.61853843	      0.51233547	     -0.14479579	     -0.16397545	      0.42123506	      0.29021365	      0.00000000	      0.00000000	      0.01745329
     13.36666700	      2.46778261	     -0.06341350	     -0.14478668	      2.20299426	      1.17186863	      0.29349508	     -0.02368296	     -0.00851577	      0.11753815	      0.18747651	      0.05155860	      0.07109821	      0.10109757	     -0.10424758	      0.12080115	     -0.35598447	     -0.19000577	     -0.11907083	      0.13560563	     -0.23363663	     -0.61693178	      0.51233094	     -0.13556771	     -0.16433725	      0.42015321	      0.29490622	      0.00000000	      0.00000000	      0.01745329
     13.40000000	      2.45588337	     -0.06163314	     -0.14589510	      2.20187491	      1.17088782	      0.28747069	     -0.02176226	     -0.00958092	      0.16450583	      0.12075657	      0.02421599	      0.07999831	      0.10035882	     -0.05162607	      0.09991000	     -0.36736412	     -0.18690214	     -0.09185204	      0.12217589	     -0.21375608	     -0.50559191	      0.51467795	     -0.12333377	     -0.19977109	      0.28858465	      0.43350390	      0.00000000	      0.00000000	      0.01745329
     13.43333300	      2.45999785	     -0.05841902	     -0.14720689	      2.20542815	      1.17080730	      0.28373238	     -0.02874706	     -0.00533066	      0.16611674	      0.12050841	      0.02476788	      0.08038921	      0.09539919	     -0.05276586	      0.10298689	     -0.36681767	     -0.18987309	     -0.08964200	      0.11326796	     -0.21935751	     -0.50593231	      0.51266672	     -0.11572813	     -0.19081402	      0.28386466	      0.43745348	      0.00000000	      0.00000000	      0.01745329
     13.46666700	      2.45847174	     -0.05534686	     -0.14720463	      2.20784899	      1.17064498	      0.28072361	     -0.03041893	     -0.00616399	      0.16795676	      0.12186927	      0.02389008	      0.08053374	      0.09394393	     -0.05316662	      0.10290830	     -0.36672464	     -0.19139068	     -0.08949360	      0.11395849	     -0.21989797	     -0.50552109	      0.51224467	     -0.11232025	     -0.18845529	      0.28347830	      0.43906826	      0.00000000	      0.00000000	      0.01745329
     13.50000000	      2.46038496	     -0.05331516	     -0.14717352	      2.20963539	      1.17046278	      0.27835628	     -0.03187334	     -0.00261726	      0.17106840	      0.12003681	      0.02275946	      0.08080346	      0.09291107	     -0.05284406	      0.10309228	     -0.36686935	     -0.19207804	     -0.08938497	      0.11030907	     -0.22333214	     -0.50446117	      0.51078063	     -0.09902339	     -0.18482419	      0.28129197	      0.44680307	      0.00000000	      0.00000000	      0.01745329
     13.53333300	      2.45942736	     -0.05062101	     -0.14693737	      2.21149980	      1.17031051	      0.27614968	     -0.03157430	     -0.00300907	      0.17215958	      0.12086431	      0.02240281	      0.08086485	      0.09209591	     -0.05289942	      0.10289836	     -0.36684011	     -0.19283742	     -0.08932937	      0.11049554	     -0.22348088	     -0.50426251	      0.51069311	     -0.09760085	     -0.18355987	      0.28114408	      0.44791501	      0.00000000	      0.00000000	      0.01745329
     13.56666700	      2.45958843	     -0.04945149	     -0.14677604	      2.21277092	      1.16989062	      0.27468935	     -0.03002066	      0.00013936	      0.17538269	      0.11829052	      0.02154579	      0.08109459	      0.09094352	     -0.05138499	      0.10229807	     -0.36708302	     -0.19331559	     -0.08898794	      0.10695618	     -0.22535871	     -0.50244578	      0.51022494	     -0.08499364	     -0.18019365	      0.27899036	      0.45987238	      0.00000000	      0.00000000	      0.01745329
     13.60000000	      2.45865927	     -0.04770040	     -0.14638512	      2.21423460	      1.16978856	      0.27324767	     -0.02944081	     -0.00026157	      0.17673146	      0.11933407	      0.02116293	      0.08114776	      0.09043252	     -0.05139412	      0.10202058	     -0.36708792	     -0.19385316	     -0.08895909	      0.10694237	     -0.22520303	     -0.50219814	      0.51030321	     -0.08397276	     -0.17882563	      0.27878082	      0.46132775	      0.00000000	      0.00000000	      0.01745329
     13.63333300	      2.45707373	     -0.04682048	     -0.14614805	      2.21544645	      1.16943897	      0.27233794	     -0.02751582	     -0.00084873	      0.17929307	      0.12077060	      0.02081416	      0.08122146	      0.08991872	     -0.05096249	      0.10089880	     -0.36730121	     -0.19410536	     -0.08913582	      0.10432474	     -0.22492700	     -0.50175265	      0.51079400	     -0.07903733	     -0.17565603	      0.27841332	      0.46660183	      0.00000000	      0.00000000	      0.01745329
     13.66666700	      2.45701664	     -0.04533079	     -0.14570880	      2.21645519	      1.16926706	      0.27155883	     -0.02616323	     -0.00042228	      0.17962127	      0.12064592	      0.02102840	      0.08122310	      0.08965654	     -0.05072720	      0.10084878	     -0.36730901	     -0.19417019	     -0.08903975	      0.10359583	     -0.22474249	     -0.50162565	      0.51092840	     -0.07789841	     -0.17539437	      0.27830845	      0.46799928	      0.00000000	      0.00000000	      0.01745329
     13.70000000	      2.44411271	     -0.05875185	     -0.14468161	      2.21745967	      1.16822131	      0.27145701	     -0.00343694	      0.01486961	      0.18810069	      0.08742285	      0.02087386	      0.08251525	      0.07798869	     -0.04398470	      0.09681910	     -0.36719593	     -0.20489301	     -0.08111569	      0.11014132	     -0.20393744	     -0.47887682	      0.51468365	     -0.06976794	     -0.18081858	      0.25829797	      0.56307016	      0.00000000	      0.00000000	      0.01745329
     13.73333300	      2.44305652	     -0.05805327	     -0.14382560	      2.21821867	      1.16801608	      0.27071137	     -0.00296096	      0.01428269	      0.19122493	      0.08827148	      0.02036377	      0.08261047	      0.07749552	     -0.04462356	      0.09570023	     -0.36737439	     -0.20573744	     -0.08148320	      0.10375774	     -0.20166708	     -0.47899507	      0.51647958	     -0.06808698	     -0.18150232	      0.25770248	      0.56356958	      0.00000000	      0.00000000	      0.01745329
     13.76666700	      2.44281736	     -0.05705220	     -0.14357167	      2.21884543	      1.16783911	      0.27060430	     -0.00190406	      0.01426603	      0.19152860	      0.08807608	      0.02056791	      0.08261219	      0.07739243	     -0.04462737	      0.09561899	     -0.36741057	     -0.20566020	     -0.08149989	      0.10287638	     -0.20137006	     -0.47894894	      0.51664031	     -0.06826439	     -0.18166118	      0.25745274	      0.56377196	      0.00000000	      0.00000000	      0.01745329
     13.80000000	      2.44242662	     -0.05675333	     -0.14365563	      2.21931459	      1.16756516	      0.27081393	      0.00174246	      0.01421878	      0.19274850	      0.08837866	      0.02114300	      0.08259536	      0.07823187	     -0.04470018	      0.09512438	     -0.36767577	     -0.20447850	     -0.08175909	      0.09985053	     -0.19913485	     -0.47868412	      0.51739274	     -0.06890410	     -0.18170191	      0.25659645	      0.56487171	      0.00000000	      0.00000000	      0.01745329
     13.83333300	      2.44229881	     -0.05589388	     -0.14337763	      2.21974186	      1.16743527	      0.27113814	      0.00299320	      0.01429630	      0.19308834	      0.08843937	      0.02152286	      0.08258327	      0.07829043	     -0.04466722	      0.09509967	     -0.36771126	     -0.20430509	     -0.08172641	      0.09932376	     -0.19825227	     -0.47852113	      0.51755629	     -0.06912960	     -0.18184036	      0.25632439	      0.56523301	      0.00000000	      0.00000000	      0.01745329
     13.86666700	      2.44242652	     -0.05551859	     -0.14326545	      2.22008291	      1.16716205	      0.27154570	      0.00403208	      0.01450049	      0.19332449	      0.08860692	      0.02172314	      0.08257212	      0.07849669	     -0.04464655	      0.09504385	     -0.36775561	     -0.20405137	     -0.08175160	      0.09892554	     -0.19759850	     -0.47844813	      0.51769272	     -0.06946064	     -0.18192036	      0.25614918	      0.56541331	      0.00000000	      0.00000000	      0.01745329
     13.90000000	      2.43482217	     -0.05646250	     -0.14558680	      2.22106907	      1.16711164	      0.27361000	      0.01358145	      0.00902205	      0.19202789	      0.08526739	      0.02984448	      0.08226134	      0.08104099	     -0.04470900	      0.09645922	     -0.36807244	     -0.20032737	     -0.08028363	      0.09890926	     -0.18130123	     -0.47406020	      0.51746802	     -0.07058245	     -0.18514705	      0.25202596	      0.57221330	      0.00000000	      0.00000000	      0.01745329
     13.93333300	      2.43618911	     -0.05600104	     -0.14517976	      2.22125497	      1.16693546	      0.27409147	      0.01471926	      0.01038447	      0.19293514	      0.08529189	      0.03000086	      0.08227238	      0.08139520	     -0.04519509	      0.09606201	     -0.36815678	     -0.20043404	     -0.08041268	      0.09820248	     -0.17983303	     -0.47390463	      0.51741390	     -0.07135131	     -0.18584541	      0.25146790	      0.57269313	      0.00000000	      0.00000000	      0.01745329
     13.96666700	      2.43622905	     -0.05597467	     -0.14514436	      2.22146632	      1.16692259	      0.27471673	      0.01480332	      0.01042709	      0.19297459	      0.08524953	      0.02997648	      0.08227496	      0.08139466	     -0.04522673	      0.09603083	     -0.36816287	     -0.20044330	     -0.08042132	      0.09815329	     -0.17981245	     -0.47390401	      0.51739957	     -0.07143107	     -0.18590006	      0.25143735	      0.57270417	      0.00000000	      0.00000000	      0.01745329
     14.00000000	      2.43760864	     -0.05589911	     -0.14510845	      2.22153129	      1.16684996	      0.27552677	      0.01842365	      0.01189408	      0.19304679	      0.08468974	      0.03061256	      0.08224114	      0.08264656	     -0.04565159	      0.09621144	     -0.36830352	     -0.19902565	     -0.08050351	      0.09713287	     -0.17788917	     -0.47375488	      0.51716191	     -0.07396144	     -0.18681746	      0.25047067	      0.57320492	      0.00000000	      0.00000000	      0.01745329
     14.03333300	      2.43761308	     -0.05585762	     -0.14505190	      2.22172289	      1.16686493	      0.27617736	      0.01849018	      0.01189992	      0.19307693	      0.08465043	      0.03061681	      0.08224219	      0.08263263	     -0.04567095	      0.09619075	     -0.36830684	     -0.19904224	     -0.08050585	      0.09710885	     -0.17786659	     -0.47375149	      0.51714264	     -0.07402938	     -0.18686030	      0.25044433	      0.57321786	      0.00000000	      0.00000000	      0.01745329
     14.06666700	      2.43782938	     -0.05553794	     -0.14465081	      2.22185827	      1.16684498	      0.27689009	      0.01937551	      0.01212652	      0.19307344	      0.08450827	      0.03101755	      0.08221929	      0.08281921	     -0.04564432	      0.09632628	     -0.36831699	     -0.19875750	     -0.08047210	      0.09693870	     -0.17743892	     -0.47372330	      0.51707953	     -0.07456660	     -0.18708760	      0.25025113	      0.57330164	      0.00000000	      0.00000000	      0.01745329
     14.10000000	      2.43221971	     -0.05559153	     -0.14734304	      2.22275514	      1.16682518	      0.27919402	      0.02595281	      0.00664698	      0.19093652	      0.08114163	      0.04033628	      0.08186134	      0.08637753	     -0.04860983	      0.09871167	     -0.36856134	     -0.19467780	     -0.07962036	      0.09913200	     -0.16147306	     -0.47141537	      0.51252648	     -0.07662571	     -0.18893809	      0.24579315	      0.57960831	      0.00000000	      0.00000000	      0.01745329
     14.13333300	      2.43313843	     -0.05545780	     -0.14665261	      2.22288777	      1.16684766	      0.27971896	      0.02634039	      0.00741272	      0.19114576	      0.08037907	      0.04083812	      0.08185209	      0.08656551	     -0.04902133	      0.09871935	     -0.36859031	     -0.19458332	     -0.07968996	      0.09791045	     -0.16092461	     -0.47160682	      0.51220479	     -0.07636636	     -0.18976037	      0.24549754	      0.57985356	      0.00000000	      0.00000000	      0.01745329
     14.16666700	      2.43315593	     -0.05547132	     -0.14665181	      2.22296330	      1.16675236	      0.28027428	      0.02635038	      0.00742152	      0.19116460	      0.08033296	      0.04082119	      0.08185456	      0.08655792	     -0.04905465	      0.09869067	     -0.36859511	     -0.19460155	     -0.07970099	      0.09784835	     -0.16092366	     -0.47161822	      0.51218332	     -0.07637639	     -0.18979653	      0.24547995	      0.57986140	      0.00000000	      0.00000000	      0.01745329
     14.20000000	      2.43319179	     -0.05548707	     -0.14661136	      2.22308129	      1.16668645	      0.28081655	      0.02638660	      0.00744218	      0.19117863	      0.08027961	      0.04083209	      0.08185475	      0.08656521	     -0.04907563	      0.09867300	     -0.36860025	     -0.19459771	     -0.07971012	      0.09777731	     -0.16091472	     -0.47163113	      0.51216449	     -0.07638480	     -0.18984684	      0.24546223	      0.57986393	      0.00000000	      0.00000000	      0.01745329
     14.23333300	      2.43349495	     -0.05558802	     -0.14627614	      2.22318943	      1.16661089	      0.28140183	      0.02676872	      0.00763879	      0.19109589	      0.07999470	      0.04120453	      0.08183160	      0.08677993	     -0.04908015	      0.09878570	     -0.36861802	     -0.19430307	     -0.07971568	      0.09740756	     -0.16068530	     -0.47169214	      0.51208280	     -0.07633937	     -0.19013187	      0.24536527	      0.57988148	      0.00000000	      0.00000000	      0.01745329
     14.26666700	      2.43378342	     -0.05567091	     -0.14613614	      2.22330813	      1.16653800	      0.28200590	      0.02710508	      0.00782113	      0.19092229	      0.07967244	      0.04155357	      0.08180993	      0.08698680	     -0.04908970	      0.09886856	     -0.36864001	     -0.19402755	     -0.07972992	      0.09712896	     -0.16041335	     -0.47173451	      0.51200601	     -0.07627361	     -0.19046097	      0.24527865	      0.57987427	      0.00000000	      0.00000000	      0.01745329
     14.30000000	      2.43409716	     -0.05580657	     -0.14594993	      2.22343637	      1.16646345	      0.28263760	      0.02737192	      0.00801140	      0.19069803	      0.07930471	      0.04195226	      0.08178482	      0.08719414	     -0.04907711	      0.09899388	     -0.36865701	     -0.19372860	     -0.07972681	      0.09694893	     -0.16008907	     -0.47175469	      0.51193586	     -0.07621549	     -0.19088080	      0.24519971	      0.57983464	      0.00000000	      0.00000000	      0.01745329
     14.33333300	      2.43444524	     -0.05597864	     -0.14574876	      2.22357506	      1.16639213	      0.28329342	      0.02756440	      0.00822182	      0.19041180	      0.07887458	      0.04238591	      0.08175754	      0.08739659	     -0.04905075	      0.09915252	     -0.36866902	     -0.19342295	     -0.07970815	      0.09687802	     -0.15970866	     -0.47174967	      0.51187257	     -0.07618829	     -0.19141547	      0.24512777	      0.57975745	      0.00000000	      0.00000000	      0.01745329
     14.36666700	      2.43482842	     -0.05618798	     -0.14552942	      2.22372299	      1.16632674	      0.28395909	      0.02767571	      0.00845296	      0.19006686	      0.07837924	      0.04284980	      0.08172852	      0.08759474	     -0.04901489	      0.09934489	     -0.36867525	     -0.19311794	     -0.07967278	      0.09691950	     -0.15926892	     -0.47171783	      0.51181710	     -0.07620452	     -0.19207439	      0.24506275	      0.57964097	      0.00000000	      0.00000000	      0.01745329
     14.40000000	      2.43523111	     -0.05642406	     -0.14530077	      2.22387839	      1.16626965	      0.28461474	      0.02770162	      0.00869110	      0.18967275	      0.07782869	      0.04333379	      0.08169860	      0.08778692	     -0.04897569	      0.09956585	     -0.36867545	     -0.19282591	     -0.07962106	      0.09706828	     -0.15877136	     -0.47165938	      0.51177072	     -0.07626069	     -0.19284617	      0.24500570	      0.57948671	      0.00000000	      0.00000000	      0.01745329
     14.43333300	      2.43562363	     -0.05667395	     -0.14507501	      2.22403877	      1.16622257	      0.28523761	      0.02763923	      0.00890839	      0.18924652	      0.07724597	      0.04382607	      0.08166870	      0.08797146	     -0.04893949	      0.09980710	     -0.36866989	     -0.19256012	     -0.07955439	      0.09730738	     -0.15822280	     -0.47157704	      0.51173530	     -0.07633429	     -0.19369846	      0.24495850	      0.57929820	      0.00000000	      0.00000000	      0.01745329
     14.46666700	      2.43597029	     -0.05692419	     -0.14486462	      2.22419987	      1.16618647	      0.28581181	      0.02749111	      0.00907050	      0.18881119	      0.07666383	      0.04431429	      0.08163971	      0.08814701	     -0.04891211	      0.10005779	     -0.36865949	     -0.19233193	     -0.07947526	      0.09760625	     -0.15763443	     -0.47147637	      0.51171382	     -0.07639129	     -0.19458381	      0.24492319	      0.57907961	      0.00000000	      0.00000000	      0.01745329
     14.50000000	      2.43623975	     -0.05716391	     -0.14467796	      2.22435663	      1.16616200	      0.28633069	      0.02726840	      0.00914590	      0.18839207	      0.07611871	      0.04478876	      0.08161227	      0.08831347	     -0.04889739	      0.10030647	     -0.36864586	     -0.19214696	     -0.07938707	      0.09792363	     -0.15701903	     -0.47136530	      0.51171046	     -0.07639616	     -0.19544949	      0.24490122	      0.57883468	      0.00000000	      0.00000000	      0.01745329
     14.53333300	      2.43627456	     -0.05721837	     -0.14463683	      2.22450385	      1.16614077	      0.28678977	      0.02720738	      0.00914081	      0.18834215	      0.07602048	      0.04484374	      0.08160963	      0.08832879	     -0.04890476	      0.10032372	     -0.36864562	     -0.19214269	     -0.07937707	      0.09796195	     -0.15693130	     -0.47134901	      0.51171077	     -0.07639492	     -0.19560575	      0.24489907	      0.57878259	      0.00000000	      0.00000000	      0.01745329
     14.56666700	      2.43668084	     -0.05769702	     -0.14426050	      2.22466938	      1.16618246	      0.28720909	      0.02628886	      0.00889349	      0.18709455	      0.07462398	      0.04631909	      0.08152674	      0.08877642	     -0.04887228	      0.10108094	     -0.36858782	     -0.19177414	     -0.07904861	      0.09872732	     -0.15494484	     -0.47101580	      0.51185208	     -0.07590548	     -0.19799828	      0.24492774	      0.57781347	      0.00000000	      0.00000000	      0.01745329
     14.60000000	      2.43665350	     -0.05767445	     -0.14427875	      2.22476532	      1.16616698	      0.28763659	      0.02626970	      0.00884246	      0.18709366	      0.07460377	      0.04632300	      0.08152792	      0.08877405	     -0.04889873	      0.10106934	     -0.36859003	     -0.19179676	     -0.07904684	      0.09872450	     -0.15487470	     -0.47100742	      0.51186040	     -0.07589109	     -0.19805476	      0.24492495	      0.57777926	      0.00000000	      0.00000000	      0.01745329
     14.63333300	      2.43663487	     -0.05771955	     -0.14425460	      2.22485580	      1.16618831	      0.28803048	      0.02622480	      0.00878289	      0.18708636	      0.07457536	      0.04635439	      0.08152687	      0.08878934	     -0.04891543	      0.10107668	     -0.36859139	     -0.19179536	     -0.07903888	      0.09870945	     -0.15479515	     -0.47099999	      0.51187509	     -0.07586086	     -0.19812755	      0.24492593	      0.57772982	      0.00000000	      0.00000000	      0.01745329
     14.66666700	      2.43662265	     -0.05781518	     -0.14419576	      2.22492664	      1.16622683	      0.28844113	      0.02616242	      0.00871306	      0.18707146	      0.07453805	      0.04641122	      0.08152394	      0.08881531	     -0.04892461	      0.10110049	     -0.36859200	     -0.19177451	     -0.07902460	      0.09867209	     -0.15470442	     -0.47099514	      0.51189780	     -0.07581637	     -0.19821721	      0.24493029	      0.57766266	      0.00000000	      0.00000000	      0.01745329
     14.70000000	      2.43166701	     -0.05595398	     -0.14626277	      2.22572046	      1.16630021	      0.29004530	      0.02704990	     -0.00373542	      0.18500123	      0.07499035	      0.05440706	      0.08118834	      0.09275114	     -0.05189732	      0.10328918	     -0.36906990	     -0.18787975	     -0.07770355	      0.09479274	     -0.14003583	     -0.47028265	      0.51474184	     -0.07168381	     -0.20245584	      0.24428911	      0.56857580	      0.00000000	      0.00000000	      0.01745329
     14.73333300	      2.43171601	     -0.05600146	     -0.14621110	      2.22576401	      1.16638350	      0.29044538	      0.02703971	     -0.00374737	      0.18499324	      0.07492117	      0.05443828	      0.08118777	      0.09275069	     -0.05191896	      0.10327955	     -0.36907610	     -0.18786003	     -0.07770871	      0.09478612	     -0.14007066	     -0.47029071	      0.51471303	     -0.07174149	     -0.20249668	      0.24426850	      0.56853071	      0.00000000	      0.00000000	      0.01745329
     14.76666700	      2.43205838	     -0.05622115	     -0.14590222	      2.22575629	      1.16644678	      0.29083359	      0.02716095	     -0.00378293	      0.18484186	      0.07454848	      0.05478618	      0.08117108	      0.09283666	     -0.05199597	      0.10337134	     -0.36910820	     -0.18752279	     -0.07770165	      0.09464498	     -0.14019075	     -0.47035866	      0.51457861	     -0.07202201	     -0.20269056	      0.24415230	      0.56822469	      0.00000000	      0.00000000	      0.01745329
     14.80000000	      2.43235563	     -0.05612315	     -0.14587462	      2.22574203	      1.16650248	      0.29124150	      0.02742362	     -0.00380113	      0.18469823	      0.07427114	      0.05500415	      0.08116491	      0.09286276	     -0.05211902	      0.10339269	     -0.36914392	     -0.18727332	     -0.07770434	      0.09437513	     -0.14024412	     -0.47044714	      0.51449600	     -0.07226029	     -0.20281561	      0.24404624	      0.56792150	      0.00000000	      0.00000000	      0.01745329
     14.83333300	      2.43269075	     -0.05606182	     -0.14580175	      2.22571735	      1.16655835	      0.29165173	      0.02775715	     -0.00380807	      0.18459017	      0.07405459	      0.05523259	      0.08115723	      0.09291786	     -0.05224191	      0.10344057	     -0.36918218	     -0.18695582	     -0.07769617	      0.09397758	     -0.14025165	     -0.47056008	      0.51445209	     -0.07250261	     -0.20291480	      0.24393902	      0.56759281	      0.00000000	      0.00000000	      0.01745329
     14.86666700	      2.43306815	     -0.05594367	     -0.14575422	      2.22568185	      1.16661550	      0.29206281	      0.02819337	     -0.00379659	      0.18448985	      0.07387710	      0.05546819	      0.08114897	      0.09298285	     -0.05237120	      0.10348837	     -0.36922531	     -0.18659782	     -0.07768405	      0.09346118	     -0.14022287	     -0.47069918	      0.51443982	     -0.07276347	     -0.20299257	      0.24382716	      0.56723614	      0.00000000	      0.00000000	      0.01745329
     14.90000000	      2.43516110	     -0.05584765	     -0.14649355	      2.22567780	      1.16672465	      0.29250865	      0.03023377	     -0.00450866	      0.18402530	      0.07338443	      0.05667094	      0.08111880	      0.09379072	     -0.05357958	      0.10372942	     -0.36953322	     -0.18428864	     -0.07753521	      0.09016766	     -0.13975677	     -0.47168267	      0.51441637	     -0.07404182	     -0.20271888	      0.24311674	      0.56473701	      0.00000000	      0.00000000	      0.01745329
     14.93333300	      2.43516940	     -0.05571538	     -0.14639054	      2.22565593	      1.16676363	      0.29294152	      0.03022577	     -0.00454981	      0.18407180	      0.07339522	      0.05670193	      0.08111960	      0.09373759	     -0.05360348	      0.10374390	     -0.36952876	     -0.18433711	     -0.07751031	      0.09013444	     -0.13975879	     -0.47169932	      0.51441047	     -0.07405520	     -0.20270692	      0.24310484	      0.56468802	      0.00000000	      0.00000000	      0.01745329
     14.96666700	      2.43521059	     -0.05556350	     -0.14627744	      2.22557875	      1.16684431	      0.29331621	      0.03027119	     -0.00457023	      0.18410657	      0.07340159	      0.05675913	      0.08111845	      0.09369088	     -0.05362137	      0.10376518	     -0.36952619	     -0.18435739	     -0.07748470	      0.09006135	     -0.13975287	     -0.47172512	      0.51441230	     -0.07409130	     -0.20270073	      0.24308809	      0.56462892	      0.00000000	      0.00000000	      0.01745329
     15.00000000	      2.43602958	     -0.05465889	     -0.14576043	      2.22557557	      1.16689377	      0.29363611	      0.03116619	     -0.00465984	      0.18414408	      0.07340621	      0.05748680	      0.08108477	      0.09377870	     -0.05383681	      0.10395732	     -0.36958056	     -0.18384564	     -0.07731450	      0.08902109	     -0.13956062	     -0.47208375	      0.51449128	     -0.07457628	     -0.20261428	      0.24287501	      0.56386343	      0.00000000	      0.00000000	      0.01745329
     15.03333300	      2.43639460	     -0.05472233	     -0.14594899	      2.22548073	      1.16703040	      0.29400723	      0.03142654	     -0.00473882	      0.18406324	      0.07336727	      0.05765916	      0.08107718	      0.09393242	     -0.05398924	      0.10393792	     -0.36962896	     -0.18355748	     -0.07729594	      0.08856402	     -0.13949263	     -0.47224591	      0.51453090	     -0.07482853	     -0.20257039	      0.24277946	      0.56352684	      0.00000000	      0.00000000	      0.01745329
     15.06666700	      2.43868466	     -0.05424439	     -0.14636094	      2.22548389	      1.16718363	      0.29441990	      0.03337302	     -0.00531058	      0.18373187	      0.07331800	      0.05909281	      0.08100819	      0.09479339	     -0.05488686	      0.10412272	     -0.36989506	     -0.18161838	     -0.07701311	      0.08584865	     -0.13906813	     -0.47329479	      0.51482471	     -0.07648639	     -0.20214139	      0.24215135	      0.56138388	      0.00000000	      0.00000000	      0.01745329
     15.10000000	      2.43869759	     -0.05417520	     -0.14632250	      2.22542610	      1.16724544	      0.29476642	      0.03335218	     -0.00535809	      0.18375508	      0.07332654	      0.05911039	      0.08100920	      0.09476212	     -0.05491715	      0.10413289	     -0.36989374	     -0.18164308	     -0.07699171	      0.08582222	     -0.13907279	     -0.47331477	      0.51482533	     -0.07651110	     -0.20212352	      0.24213958	      0.56133707	      0.00000000	      0.00000000	      0.01745329
     15.13333300	      2.43874459	     -0.05407934	     -0.14625054	      2.22532967	      1.16737354	      0.29508465	      0.03338193	     -0.00538529	      0.18377733	      0.07333533	      0.05916021	      0.08100779	      0.09473476	     -0.05493897	      0.10414681	     -0.36989412	     -0.18164670	     -0.07696986	      0.08577105	     -0.13906951	     -0.47334050	      0.51483360	     -0.07656753	     -0.20211231	      0.24212116	      0.56128232	      0.00000000	      0.00000000	      0.01745329
     15.16666700	      2.43988086	     -0.05328078	     -0.14576554	      2.22532192	      1.16743266	      0.29542173	      0.03432838	     -0.00560514	      0.18382812	      0.07343845	      0.06008451	      0.08095751	      0.09497572	     -0.05525512	      0.10427644	     -0.36999044	     -0.18093223	     -0.07677229	      0.08495600	     -0.13887073	     -0.47375907	      0.51502025	     -0.07761455	     -0.20195685	      0.24179638	      0.56036795	      0.00000000	      0.00000000	      0.01745329
     15.20000000	      2.44277564	     -0.05249944	     -0.14660904	      2.22537462	      1.16765015	      0.29584563	      0.03550302	     -0.00737199	      0.18359363	      0.07375280	      0.06185866	      0.08087900	      0.09617039	     -0.05700902	      0.10459303	     -0.37032210	     -0.17874638	     -0.07609761	      0.08317368	     -0.13842385	     -0.47506449	      0.51556975	     -0.08040649	     -0.20105191	      0.24085807	      0.55741721	      0.00000000	      0.00000000	      0.01745329
