# Supplementary material for: Simulation of Human Movement in Zero Gravity
Source: Sensors (Basel). 2024 Mar 9;24(6):1770. doi: 10.3390/s24061770 (PMC10976247; doi:10.3390/s24061770)
Supplement: Supplementary file 1 [file sensors-24-01770-s001.zip › supplementary/motion_data/6 GodanJump/motion.trc]

PathFileType	4	(X/Y/Z)	sample.trc
DataRate	CameraRate	NumFrames	NumMarkers	Units	OrigDataRate	OrigDataStartFrame	OrigNumFrames
0.033333333333333333	0.033333333333333333	457	32	m	0.033333333333333333	1	457
Frame#	Time	PELVIS			SPINE_NAVEL			SPINE_CHEST			NECK			CLAVICLE_LEFT			SHOULDER_LEFT			ELBOW_LEFT			WRIST_LEFT			HAND_LEFT			HANDTIP_LEFT			THUMB_LEFT			CLAVICLE_RIGHT			SHOULDER_RIGHT			ELBOW_RIGHT			WRIST_RIGHT			HAND_RIGHT
		X1	Y1	Z1	X2	Y2	Z2	X3	Y3	Z3	X4	Y4	Z4	X5	Y5	Z5	X6	Y6	Z6	X7	Y7	Z7	X8	Y8	Z8	X9	Y9	Z9	X10	Y10	Z10	X11	Y11	Z11	X12	Y12	Z12	X13	Y13	Z13	X14	Y14	Z14	X15	Y15	Z15	X16	Y16	Z16
1	0	2.337450327866026	1.207171054384998	0.4310172574553808	2.312464609683991	1.383325749246529	0.4297857662618163	2.297315717978329	1.524652226320675	0.4328945787148657	2.292787548730593	1.740969438668664	0.4463110587939765	2.268552831228838	1.703310446707346	0.4663568973437535	2.155328203509279	1.657024495981304	0.5413664795485873	2.143549249598222	1.384805696741074	0.5876731974653138	2.103784893824244	1.172985584107096	0.5011500624109997	2.0932739770433	1.085277182883418	0.5116178898865669	2.153378785591943	1.006984978541885	0.4922417606314143	2.164667515847428	1.053497489909177	0.4791381459268316	2.319605010290048	1.707090395483006	0.4234701697514771	2.410286540531001	1.679117678150615	0.3352787315284169	2.510073194277367	1.418186562994892	0.3153501687237225	2.42080026217955	1.220083995362104	0.2277615019117633	2.416777530953533	1.117237697874089	0.2326208524587508
2	0.03333300000000072	2.337425210206488	1.206683813480592	0.4298671602189171	2.312797627781654	1.382920071944298	0.428722311388915	2.298036663414476	1.524318065019699	0.4322189115167046	2.294430775965072	1.740599099451814	0.4463181215904716	2.270154048079259	1.702989003574685	0.4664021957498324	2.157531137809702	1.657058481464981	0.5424687964144493	2.145722971186542	1.384611984282366	0.5861653705317358	2.104862017346461	1.172360073132605	0.5024724850317267	2.095594472222405	1.084263788353755	0.5120111003552953	2.155973154405418	1.007499509766243	0.4892068012179925	2.165276425193717	1.053080982647322	0.4773326576855081	2.321011816429517	1.706669720926934	0.423213239088804	2.41139665613477	1.679055620337242	0.3343910148690966	2.509689234584503	1.417884163617819	0.3136674508340311	2.420624244167386	1.220073774951315	0.2260778010075477	2.417453263752425	1.117805995433354	0.2316846700384725
3	0.0666670000000007	2.337400181100118	1.206197119836238	0.4287186554136263	2.313130854858286	1.382513527819364	0.4276578124202492	2.298757122887438	1.523981483231972	0.4315355602583716	2.296072464070757	1.740224069490019	0.4463176568278384	2.271753768315431	1.702663324297631	0.4664391223261408	2.159731427127258	1.657086978817133	0.5435536880646037	2.147909008134041	1.384417982846165	0.5847795825457618	2.105924777254151	1.171776559305709	0.503717955470062	2.097910660673504	1.083300621951273	0.5123137023274607	2.158464726832788	1.007967621748572	0.4860549307276828	2.165854529212504	1.052698658057768	0.4754765277337488	2.322417360495155	1.706244657013107	0.4229493045353574	2.412505724603423	1.678981721541828	0.3334993414122392	2.509294120005845	1.417558706387259	0.3119853684894136	2.420439387427813	1.220033318138687	0.2243976786855129	2.418119458526254	1.11836190113764	0.230721179721209
4	0.1000000000000005	2.337375956576715	1.205713366651074	0.4275692676048628	2.313464811276329	1.382106613852875	0.4265882720742996	2.299476291518235	1.523640916386505	0.430833123772406	2.297710161978345	1.739839967964037	0.4462988731736005	2.273349620835763	1.70232966411904	0.4664559538874564	2.161925018595149	1.657106732569592	0.5446008682045242	2.150130958549423	1.384228234900146	0.5836255211822947	2.106957872527331	1.171295157494151	0.5048000661859232	2.100255051220257	1.082481549594851	0.5124746651446576	2.160763248096817	1.008389397297698	0.4826643108123909	2.166361145288139	1.052431489782643	0.4735098146323388	2.323819622591558	1.705811108630485	0.4226679747236647	2.413612252540519	1.678883345203573	0.3325973701971836	2.50886997007614	1.417183327166204	0.3102918572968554	2.420226804489238	1.219927344922273	0.2227096960444328	2.418760559612792	1.118898879549381	0.2296871433033928
5	0.1333330000000004	2.337354014874274	1.20523758180756	0.4264122970254782	2.313800323667538	1.381701909928772	0.4255064143133166	2.300193141009694	1.523296494479123	0.4300984170833022	2.299340398385959	1.739443635825396	0.4462484917515523	2.274938271555003	1.701985422208963	0.4664384797666294	2.16410582590299	1.65711686513052	0.5455880709363436	2.152418212373102	1.38405197693335	0.5828129312754518	2.107947101212688	1.170989811449807	0.5056231331347607	2.102688659637554	1.081955054440538	0.5124711424057478	2.162805695869948	1.008820050923054	0.4790712469673455	2.166766368607994	1.052415417724666	0.4714383490780331	2.325215747001611	1.705366459801201	0.4223564473596453	2.414714212391925	1.678750849584885	0.3316778366092152	2.508393529585923	1.416737938929823	0.3085668889696139	2.419964327758356	1.219724385299251	0.2209934165011559	2.419361568026185	1.119423312749058	0.2285254090587399
6	0.1666670000000003	2.337336404915071	1.20477410893269	0.4252395486504402	2.314138278010732	1.381301268464064	0.424403270799723	2.300906288634631	1.522947768535752	0.4293182905024288	2.30095860125196	1.739031668219417	0.4461526813138046	2.276515269846656	1.701627637990464	0.466371483797322	2.166265271623905	1.657116516239577	0.5464919150386819	2.154779482968326	1.383896946220142	0.5823325183314343	2.108877916931663	1.170914818011136	0.5061076606026027	2.10527089253713	1.081836359764174	0.5122775558024034	2.164552688247537	1.009307649391606	0.4753361110765711	2.167050563742668	1.052756191820885	0.4692784589402387	2.326602011821236	1.704907867167617	0.422001978884789	2.415809446661912	1.678576374519201	0.3307382489538521	2.507841331496808	1.416206382702693	0.306789993583916	2.419636453146337	1.21939251515691	0.2192268733778258	2.41991564745895	1.119943472156618	0.2272260553805932
7	0.2000000000000002	2.337325467671206	1.20432662689707	0.4240413736442101	2.314479593970732	1.380906444164816	0.4232688471514769	2.30161415330501	1.522594728946828	0.4284795756066148	2.302559250974088	1.738601782663387	0.4459988905666514	2.278075200173629	1.701254101410562	0.4662403712760623	2.168392353941532	1.657101437463407	0.5472809742954554	2.157194857312335	1.383764208901577	0.5820840972947571	2.109731112072796	1.171094295912742	0.5061806620841639	2.108040238546471	1.082187885605856	0.5118555045523954	2.165980052064477	1.009870831296455	0.4715462717516475	2.167193351508164	1.053493663001493	0.4670424799502595	2.327973983297271	1.704433769308406	0.4215935814116771	2.416895640509431	1.678355464322817	0.3297802177327606	2.50719016363093	1.415575221457523	0.3049449058602743	2.419230766233104	1.218900010619776	0.2173871075401508	2.420409403821527	1.120463642364427	0.2258410873291395
8	0.233333	2.337324589659469	1.203897361426411	0.4228101414497591	2.314826011896315	1.380518554108957	0.4220955864353078	2.302315821612706	1.522237474537818	0.4275717299997727	2.304136789197992	1.738152905825052	0.4457780475790229	2.279612689839658	1.700863258881027	0.4660341742604629	2.170477006582448	1.657064835867468	0.5479303087036523	2.159632864604568	1.383647701690915	0.5819209507806641	2.11049230050226	1.171520107009107	0.505801762261025	2.111022958857467	1.083015708029328	0.5111729223453241	2.167081614068266	1.01049029580633	0.4678079288547588	2.167185306368451	1.054610740654884	0.4647247498797925	2.329327316672908	1.703944031196877	0.4211235876529662	2.417970706040091	1.678087401957559	0.3288063119703158	2.506421876491374	1.414836105500866	0.3030155528709351	2.418746292471432	1.218213686383251	0.2154531412459867	2.420829473185875	1.120977159090691	0.2244679476950747
9	0.266667	2.337340804501619	1.203487991984041	0.4215446232933323	2.315182764036265	1.380139935947184	0.4208843400237118	2.303013874739289	1.521878794688724	0.4265931234412467	2.305687967207132	1.737688985683702	0.4454871259868122	2.281124951801943	1.700457975212998	0.4657491601774839	2.172518271596465	1.657001229276086	0.5484331107926887	2.162095905553548	1.383538541875484	0.5817765960879973	2.111183239840555	1.172161063659807	0.5049953867029067	2.114256108673594	1.084281570032032	0.5102485346082862	2.167894884834912	1.011118629101997	0.4642864667307715	2.167069839642624	1.056054484792913	0.4623585597916185	2.330660053006659	1.703443397298786	0.4205901454360832	2.419035518662628	1.677776363634286	0.3278208605865637	2.505540463465899	1.413990407710098	0.3009950531416777	2.418229249553705	1.217306795586086	0.2134128402398053	2.421189176309611	1.121464240313294	0.2232043022558556
10	0.3000000000000007	2.337381766699566	1.20309937643356	0.42024393118969	2.315555594645006	1.3797735472489	0.4196375783615113	2.303711529802469	1.521523329779745	0.4255459010368944	2.307209743496491	1.737217584505617	0.445127449594224	2.282609469689614	1.70004426684651	0.4653863821971031	2.174516715281863	1.656906190083017	0.5487913387509313	2.164580709225789	1.38342563378519	0.5816172065149229	2.111825716594792	1.172968666776871	0.5038145616526244	2.117753838994559	1.085905146711042	0.5091048956401273	2.168467026125968	1.011705839293748	0.4611072212374845	2.166905377508787	1.057757254086282	0.4599625874566966	2.331970512470213	1.702940108552956	0.4199954205710127	2.420091198945198	1.677429756987242	0.3268283755711421	2.504560399846609	1.413047409723045	0.2988867039381961	2.417732668358531	1.216168295004236	0.2112685252586812	2.421478140834172	1.121902845163139	0.2220976652043702
11	0.3333330000000005	2.337454775124207	1.202732540634875	0.4189081480445566	2.315949750626601	1.379423335901785	0.4183591809410206	2.304411537328996	1.521177453812368	0.4244342055537355	2.308698810103121	1.736749013783385	0.4447040717036515	2.284063445377025	1.699630644177105	0.4649509483716036	2.176472157927327	1.656777192585279	0.5490143108769394	2.167068493556764	1.383298417594226	0.5814682394647483	2.112432905513409	1.173885759091207	0.5023406364299665	2.12150048173174	1.087777945381326	0.5077873721122436	2.168842161424477	1.012218404604081	0.4583342539259248	2.166749875525254	1.059647978937483	0.4575589034454722	2.333256719910187	1.702445056649241	0.4193447739302233	2.42113811162589	1.677057672609542	0.3258323822414066	2.503502245154181	1.412026719762471	0.2967019817815892	2.417301592497803	1.214807284264693	0.2090447824978221	2.421677982221255	1.122282904083427	0.2211332360320272
12	0.3666670000000005	2.337566600590612	1.202388611467131	0.4175420089632208	2.316369863706792	1.379093639555171	0.417057827755286	2.305116239357127	1.520848239168275	0.4232680970036039	2.310151510296051	1.736294875589227	0.4442254552373842	2.285483755615155	1.699226977274151	0.4644521731964056	2.178383781855107	1.656613815149591	0.5491189127427027	2.169530861310216	1.383147966157537	0.5813902903574605	2.113012765559348	1.174852407931475	0.5006663049395371	2.125455007872184	1.089779765088391	0.5063573600699549	2.16905716468853	1.012642699992359	0.4559701505474574	2.166651301431018	1.061646140619854	0.4551775136697901	2.334516322063581	1.701970154180305	0.418646922721682	2.422175728205586	1.67667006570796	0.3248362757189166	2.502392442183421	1.410954696364511	0.2944637261500633	2.416972324101923	1.213250602369812	0.2067910407238742	2.421784801792278	1.122608947925661	0.2202983402075328
13	0.4000000000000004	2.337723293040453	1.202069563178517	0.4161562204436185	2.316819758474692	1.378789446289707	0.415746856074391	2.305827340373711	1.520543337284157	0.4220616382759682	2.311563685200292	1.7358673173092	0.4437022978148961	2.28686677449682	1.6988438898503	0.463902052420501	2.180249606258114	1.656417685133134	0.549124762766333	2.171930767700919	1.382968016512191	0.5814513678781504	2.113571949202346	1.175805315373296	0.4989079250774125	2.12956572563281	1.091800400955096	0.5049173069365399	2.16913624505284	1.012988786924031	0.4539836601350462	2.166644552590411	1.063670157895604	0.452881832707941	2.335746433605349	1.701527651732526	0.4179129061811868	2.423202675966051	1.67627750267818	0.3238439257147179	2.501260195936348	1.409861917894629	0.2922000455876443	2.416768896585519	1.211541446949273	0.2045622873323689	2.421814368251364	1.12289760975079	0.2196043902444073
14	0.4333330000000002	2.337930193290355	1.201778273426519	0.414767172127465	2.317302492132507	1.378516527033097	0.4144437393158896	2.306546036776631	1.520271196820873	0.4208325977105078	2.312930958942805	1.735479384986053	0.4431472648650338	2.288208638807466	1.698493037677971	0.4633148983957218	2.182066358798138	1.656192240735249	0.549050462559921	2.174223657983294	1.38275416350199	0.5816834797884418	2.114118300439706	1.176673508815843	0.497206244450965	2.133772337949976	1.093741658530146	0.5036007981908271	2.169088933085958	1.013293707375454	0.4523075625353956	2.166750173706747	1.065627523010305	0.4507638869889011	2.336943890327007	1.70113052830006	0.4171559036820965	2.424216995299175	1.67589123776079	0.3228599646605473	2.500136490469217	1.40878108120739	0.2899441525713929	2.416701930121088	1.209738512072519	0.2024116214064829	2.42179933028364	1.123164761399041	0.2190501113466779
15	0.4666670000000002	2.338192061611891	1.201519070142336	0.4133939536687413	2.317820502806032	1.378282100163787	0.4131670808493726	2.307273181243803	1.520041811340653	0.4195994672033388	2.314248848754207	1.735145901788107	0.4425726672687948	2.289505380790632	1.698187939381864	0.4627049522338563	2.183830075413139	1.655943391718797	0.548909294601852	2.176360181704127	1.382504656350141	0.5820163637471306	2.114663980957391	1.177378341830588	0.4957072907192194	2.138007694796852	1.095520134769042	0.5025464298522531	2.168914727837339	1.013621996258285	0.4508431302834507	2.166981965019041	1.067419340685978	0.4489104625245006	2.338105352265845	1.700793380358755	0.4163887305407939	2.425216220663349	1.675523501994353	0.3218862985553605	2.499050865318598	1.407742738384919	0.2877249404033728	2.416767492587913	1.207904071350176	0.2003788466084165	2.421796369362672	1.123414970813376	0.2186363587616797
16	0.5	2.338512550343154	1.201294441545411	0.4120512492546586	2.318375084406033	1.378090564714419	0.4119309028456205	2.308008834702439	1.519861576475829	0.4183787523939252	2.315512404036406	1.73487725123097	0.4419888994895199	2.290752543333615	1.697938106455865	0.4620843772435828	2.185535931290555	1.655677736331479	0.548713135105821	2.178298652352356	1.382219368726855	0.5822970294308573	2.115228010569514	1.177848499410638	0.4945026543587516	2.142210854520097	1.097072665154928	0.5018848871920548	2.168620390719389	1.014033633976215	0.4495326260014074	2.167359985680287	1.068955480504977	0.4473808324118979	2.33922693859494	1.700526206588802	0.4156223925156845	2.426197466703346	1.675186349307134	0.3209244893523943	2.498025723564024	1.406771023398034	0.2855650701115934	2.416948944566974	1.206093010730085	0.1984865651902846	2.421879164148642	1.123630846699473	0.2183666886736992
17	0.5333330000000007	2.338894018519041	1.201105366246621	0.4107493016131441	2.318966460731232	1.37794380254828	0.4107435244375592	2.308752418259613	1.519733533161848	0.4171813097858119	2.316716577141675	1.734679004347906	0.4414043113709755	2.291945521876209	1.697748606823507	0.4614625177517525	2.187179068493304	1.655398867798032	0.5484693031381908	2.180015120970882	1.381896331485936	0.582467921273301	2.115832352604489	1.178032999501084	0.4936257713423088	2.146329431487617	1.098359301730122	0.5016762376052729	2.168226153313812	1.014542444439446	0.4483887422500941	2.167903875042924	1.070162337536584	0.4462037292488799	2.340304559581288	1.700334286156384	0.4148657645697334	2.427157978835718	1.674891312652411	0.3199775858578526	2.497078827340759	1.40588430562036	0.2834915749587796	2.417229942318197	1.204356930105091	0.1967427190591651	2.422133757922952	1.123784610633209	0.2182230145431718
18	0.5666670000000007	2.339337391132614	1.200951942552727	0.409495361938078	2.319593737378594	1.377842014958523	0.409609066688798	2.309502697208845	1.519658353659052	0.4160135540348866	2.317856153721666	1.734553209243997	0.4408239857171637	2.293079495846532	1.697621448379965	0.4608448916344706	2.188754410902245	1.655109319324405	0.5481789085253584	2.181494174203469	1.381534045360093	0.5824574461821481	2.116495090548137	1.177897795700973	0.4930588174201938	2.15032541231112	1.099364208739567	0.5018987675984665	2.167766682116691	1.015110263065294	0.4474710294612035	2.168627997979788	1.070990641237669	0.4453721171326232	2.341333859149621	1.700219279503173	0.4141246622193455	2.428094890381513	1.674649418694156	0.3190478915658009	2.496223233899865	1.40509706266133	0.2815290261806796	2.417601486781478	1.202737789175105	0.1951420095913233	2.422642884775585	1.12384791071212	0.2181712821422545
19	0.6000000000000005	2.339842110845045	1.200834124102586	0.4082945921622521	2.320254924572934	1.377784888892036	0.4085287431077615	2.3102578427891	1.519635837459837	0.4148789360774002	2.318925701784087	1.734500435901719	0.4402500056614961	2.294149392679642	1.697557415656312	0.4602337444598916	2.190256734347292	1.654812261734891	0.5478396471436268	2.182725967820422	1.381133181124996	0.5821587247412849	2.117226765665104	1.177425720494922	0.492747335602621	2.154183761459202	1.100102508577463	0.5025073015045098	2.167284927030421	1.015674523144258	0.4468794504139246	2.169543886527769	1.071432346486286	0.4448359803777954	2.342310178769452	1.700181320633724	0.4134021215160293	2.429005223863125	1.674470921340753	0.3181379687213332	2.495462316557466	1.404415559466999	0.2796877202119532	2.418055218394975	1.201251938608907	0.1936706138493984	2.423459004195266	1.123800015141734	0.2181604399761766
20	0.6333330000000004	2.3404062397515	1.200751210456717	0.407151957977362	2.320946997918922	1.377770941953312	0.407503180918449	2.311015455968188	1.51966416054141	0.4137806170347962	2.319919753672848	1.734519020653362	0.4396823579485961	2.295150078838514	1.697555393394695	0.4596294197471574	2.191680942441648	1.654511559937137	0.5474500510884044	2.183707198547396	1.380696689744266	0.5814310646031661	2.118034233978435	1.176609810894453	0.4926416922810387	2.15791177633058	1.100603484410583	0.5034484857157453	2.166815088995896	1.016192853375737	0.4466647916800462	2.170660247470268	1.071510372250144	0.44451885970196	2.343228686646341	1.700218184892648	0.4126992680719168	2.429885907300227	1.674364725130744	0.3172513309125582	2.494791639827631	1.403840514273641	0.2779665154351117	2.418585479690394	1.199894584416961	0.1923124189682608	2.424609111170194	1.123629734245142	0.2181405707379497
21	0.6666670000000003	2.341026320325122	1.200701858367458	0.4060737757966801	2.32166570691713	1.3777974511029	0.4065344732808974	2.311772280960878	1.519739737524966	0.4127235698018489	2.320832444469798	1.734604969248194	0.4391195750498026	2.296075994279682	1.697612224406648	0.4590311900165157	2.193020829898292	1.654210748944597	0.5470085548874077	2.184439822172094	1.380228745309497	0.5801291435920558	2.118919184225161	1.175455503720497	0.4926918498541309	2.161524341586797	1.10091169404995	0.5046853823330522	2.166384337688515	1.01664752462176	0.4468653144994104	2.171976946779111	1.071268476418705	0.4443209373622464	2.344084039100794	1.7003252392432	0.4120161307575135	2.430733104107877	1.674335488138141	0.3163920226258401	2.494204606144715	1.403368242661396	0.2763617983999793	2.419188576646074	1.198650472998562	0.1910583929626826	2.426095926027852	1.123336453335798	0.2180850819285424
22	0.7000000000000002	2.341697325567642	1.200684169155833	0.4050701266458547	2.322405469350876	1.377860389976641	0.4056282001027301	2.312524046978692	1.519857063956404	0.4117165291382924	2.321657366571066	1.73475171713229	0.4385595975125376	2.296920985123424	1.697722508458101	0.4584381389040851	2.19426841454082	1.653913148846099	0.5465142672528565	2.184930183853672	1.379735412499075	0.5781332224692606	2.119876229521021	1.173986215995179	0.4928413980566393	2.165029913239815	1.101083773126107	0.5061923575649714	2.166014082341304	1.017043199487236	0.4475132679355802	2.173479726142598	1.07076464795695	0.4441383450384424	2.344870249568105	1.700495193068642	0.4113527641668808	2.431542036904917	1.674383106369354	0.31556627680421	2.493694799805279	1.402992691489049	0.2748743988499069	2.419861926215919	1.197503443908436	0.1899094547256307	2.427893719606252	1.12293222055314	0.2179807920834088
23	0.733333	2.342413171187133	1.200695961792998	0.4041551676924746	2.323159789923327	1.377954749232888	0.4047924660454971	2.313265758407281	1.520009125385007	0.4107698189893269	2.322388022650463	1.734950442014716	0.4379997788244904	2.297678741818734	1.697878867552305	0.4578489165395864	2.195415127686608	1.653622703533816	0.5459694271253843	2.185195539257831	1.37922589244835	0.5753966533956918	2.120894420075556	1.172249402940959	0.4930304712436752	2.168421127099939	1.101177938060084	0.5079435660648348	2.165721017193982	1.01740279478097	0.4486103812865358	2.175136628066748	1.070064754452652	0.4438720471019611	2.34558111093699	1.70071847243057	0.4107089852058946	2.432307563367194	1.674503999913276	0.3147825148239222	2.493257611480922	1.402707417464468	0.2735104171438171	2.42060641289085	1.196442844003653	0.1888700063992804	2.4299505780229	1.122440616244448	0.2178094916487746
24	0.766667	2.343166685937504	1.200735564866952	0.4033483392234244	2.32392119919557	1.378075488879951	0.4040388294000412	2.313991535296219	1.520188492657267	0.4098955681394565	2.323017773702803	1.735191244337687	0.4374374040957714	2.298342741922793	1.698073082779962	0.4572624202103437	2.196451688950727	1.653345160522935	0.5453817103751699	2.185267848001675	1.378714155216113	0.5720063371486749	2.121957375385962	1.170321346677595	0.4932046167066482	2.171668788629631	1.101246629092442	0.5099017177779892	2.165515056798008	1.017765175481773	0.4501118887733763	2.176898364971124	1.069243335572481	0.4434636981222829	2.346210122029225	1.700984407858222	0.4100846552167476	2.433023890801535	1.674691266279389	0.3140501862026827	2.492893698719707	1.402509569676033	0.272280532924015	2.421421832425744	1.1954744938489	0.1879517315874598	2.432188524370219	1.121896297716358	0.2175730008501999
25	0.8000000000000007	2.343949616878612	1.20080123445623	0.4026734980913423	2.324681181326526	1.378216812419512	0.4033820881566683	2.31469444645897	1.520386481274225	0.4091081416610058	2.32353975970762	1.73546227009331	0.4368697983675518	2.298906166868689	1.698295275309958	0.456678050168969	2.197367761554872	1.653086689161427	0.5447640010006405	2.185192221976004	1.378217730549414	0.5682615374992304	2.123041760511343	1.16830493009877	0.4933397212096005	2.174726905528212	1.10132843641617	0.5119894708194819	2.16539397653471	1.018176345375975	0.4518977662997747	2.178701615475562	1.068387071161608	0.4429224890073895	2.346750388549165	1.701280307930836	0.4094796768708964	2.433684437902983	1.674934115833626	0.3133800458422237	2.492609523811329	1.402399486572528	0.2712070916799236	2.422300427224556	1.194626061285519	0.1871808685032564	2.434510948490234	1.121343037784723	0.217312582974813
26	0.8333330000000005	2.344753400966011	1.200889160509704	0.4021534675964668	2.32543096926165	1.378370465903961	0.4028376337960113	2.315367102837214	1.520591573288742	0.4084219616461298	2.323947389891154	1.735748531756877	0.436294097496235	2.299362393660295	1.698532578163909	0.4560950940867	2.198152937929172	1.652850192931149	0.5441307046739755	2.185008275125337	1.377750413146511	0.5644288508634799	2.124120811448084	1.166294815190559	0.4934265066079808	2.177549357500598	1.10144465173084	0.5141039374004213	2.165348088760918	1.018671765977682	0.4538014134055846	2.180485078687758	1.067566382157031	0.4422854997811773	2.34719513891179	1.701590296323026	0.4088936694606221	2.434282362713867	1.675217611831578	0.3127824867600674	2.492408886466416	1.402370565517916	0.270317342313155	2.423238197090586	1.193911224128252	0.1865907015444998	2.436842814933377	1.120819754315255	0.2170732453710326
27	0.8666670000000005	2.345569371727191	1.20099393804783	0.4018071815784894	2.326161727977481	1.378526904430126	0.402419664833143	2.316001703272304	1.520791126429693	0.4078496283194895	2.324234395424173	1.736034216721344	0.4357073688067053	2.299705050252538	1.698771113098233	0.4555128320921714	2.198796757545775	1.652635754247507	0.5434977750818779	2.184750021671123	1.377321493798398	0.5607956777586529	2.125164946390803	1.164376260471159	0.493460498850613	2.180097528297276	1.101620832823675	0.516151603627804	2.165364574870658	1.019276863837379	0.4556829123911601	2.182194531085784	1.066835512733159	0.4416161707980275	2.347537774583453	1.701897757020043	0.4083256170118403	2.434810392557997	1.675523316358991	0.3122648815876204	2.49229070850838	1.402407857795918	0.2696313527520235	2.424230972378169	1.193323565731575	0.1862076394005423	2.439120331703041	1.120348522666977	0.2168926526844106
28	0.9000000000000004	2.346388804455753	1.201111365964928	0.4016479907493189	2.32686482158314	1.378679108531637	0.4021386607625745	2.316590494814893	1.520976015649365	0.4073990196361666	2.324395340572485	1.736307931758989	0.4351058000206039	2.299928512619498	1.699000956176152	0.4549294622500419	2.199289633479452	1.652444558139321	0.5428795103251054	2.184449155783107	1.376940560471957	0.5577044764899828	2.1261448115576	1.162630247068299	0.4934461462797366	2.182345735291936	1.101889496729523	0.5180487578489326	2.165433110520763	1.020008105289821	0.4574319308638153	2.183785304846952	1.06623299499172	0.441001486096171	2.347772379837346	1.702190646612077	0.4077727709509811	2.435261491918301	1.675834177389543	0.311829888445011	2.492250448388387	1.402494746278684	0.2691543025769802	2.425271815280309	1.192843164888104	0.1860480057755512	2.441286494939159	1.119940202227663	0.2168022128031691
29	0.9333330000000002	2.347203228641586	1.201238894653564	0.4016855148633536	2.327532108071227	1.378823020677553	0.4020026825479923	2.317126176148867	1.521141103942806	0.4070756154590145	2.324426068972546	1.736563246681452	0.4344853865471164	2.300028360609814	1.699216891292381	0.454343033567821	2.19962369072217	1.652281281862561	0.5422908820362989	2.184125161745995	1.376619484357014	0.5553358940807516	2.127034026906697	1.161118225064693	0.4934005395726254	2.184283499687413	1.102283028302923	0.5197634205017623	2.165548413690976	1.020876859357347	0.4590014689427931	2.185230708254602	1.065790461185632	0.4405137555956156	2.347894152261427	1.702461781120024	0.4072314665150943	2.435629376423654	1.676138110534605	0.3114754434670056	2.49228139916349	1.402618568019632	0.2688829290129149	2.426352484520768	1.192447841411016	0.1861184606768828	2.443294247526444	1.11960421856442	0.2168222386686807
30	0.9666670000000002	2.348004616822578	1.201375219622586	0.401926252275789	2.328156064500361	1.378956592926099	0.4020182114208014	2.317602137617091	1.521283880769084	0.4068853126781778	2.324323766865653	1.736797099556607	0.4338420377084884	2.300001444592521	1.699417049100597	0.4537515553600565	2.199792498378153	1.652153695731001	0.5417443277083147	2.183782804497925	1.376372750948804	0.5537182541473129	2.127810641039665	1.159883076428758	0.4933516134705501	2.185914217311292	1.102831377696821	0.5213156162741235	2.165708462425171	1.021897572006125	0.4603957737544502	2.186514685523636	1.065528285284158	0.4402058729987913	2.347899506956427	1.702707090917923	0.4066978150235813	2.435908884989328	1.676428227509294	0.3111976727536319	2.492376975107323	1.402773024726157	0.2688129776313318	2.427466597540948	1.192122228914966	0.1864191471861279	2.445108643261227	1.119354806205009	0.2169718576724795
31	1	2.348785538385716	1.201519435296282	0.402372163914652	2.328730014068163	1.379078802928153	0.4021879521442768	2.31801277365133	1.521403369778725	0.4068317783093853	2.324086903122898	1.737008318624598	0.4331719574723489	2.299845846602538	1.699601036868471	0.45315271727063	2.199791132574179	1.652069648368965	0.5412483249531095	2.183414138347291	1.376213394795638	0.5528000645315658	2.128460920819819	1.158944943640311	0.493346661742785	2.187251203924378	1.103541169844378	0.5227673458387464	2.165912396628958	1.023077817871852	0.4616434238883861	2.187628501640209	1.065448170752472	0.4401041706820292	2.34778609057424	1.702924698915823	0.40616804302535	2.436096058458062	1.676702316656457	0.3109920845996003	2.492532137369934	1.402959387451955	0.2689376905698864	2.42860994950968	1.191859577585018	0.1869476641342362	2.446702590353323	1.119207917258427	0.2172801466400834
32	1.033333000000001	2.349539329367357	1.201670455040011	0.4030204528510881	2.329248384567611	1.379189302138487	0.4025105184038987	2.318353704554824	1.52149991528538	0.4069150061021864	2.32371538381975	1.737197323620946	0.432472705640971	2.299561028800638	1.699769529902722	0.452544563827335	2.19961622544153	1.652034021035499	0.5408024573163389	2.18300288401351	1.376148039967891	0.552506442699814	2.128979218455241	1.158298935668952	0.4934330512856412	2.188311669697323	1.104389372895593	0.5242000404850743	2.166152965794001	1.024405454056974	0.4627835502063513	2.188575804483961	1.065531661099012	0.4402349021326355	2.347552964693138	1.703114746547487	0.4056394224421837	2.436188415452041	1.676962440277173	0.3108544390682811	2.492742229166271	1.403184078811415	0.2692462683234682	2.429780208958747	1.191657314616196	0.187695778779695	2.448066469291514	1.119179430200725	0.2177697471743095
33	1.066667000000001	2.350259961813738	1.201826732440482	0.4038617152963454	2.329706728634877	1.379288221329171	0.4029790502021288	2.318621866658055	1.521574997745341	0.40712984779566	2.323210864781832	1.737365775977873	0.4317430637065792	2.299148128572345	1.699924103164638	0.451925223761266	2.199266618762379	1.652048507790137	0.5403946955516339	2.182530024320562	1.376176827618558	0.5527392670988461	2.129368493722703	1.157919784977412	0.4936449170337721	2.189115912435333	1.105325385462913	0.5256825935847826	2.166417057720766	1.025834181885568	0.4638549464993687	2.189369001790118	1.06574052147578	0.4406221201950988	2.347200876753341	1.703278883653418	0.4051099433254053	2.436185131197943	1.677212981825398	0.3107791992101219	2.493003040248096	1.403454323083722	0.2697220762686012	2.430971505848651	1.191515682706964	0.1886450762839421	2.449199856736676	1.119281883716065	0.2184387371153299
34	1.100000000000001	2.350941941536143	1.201986676681823	0.4048798275402428	2.330101770326269	1.379376612806352	0.4035825749274766	2.318815594915975	1.521631611328677	0.4074676609008037	2.322577001204708	1.737516768855302	0.430984296274501	2.298610235840284	1.700067513068021	0.4512945730743335	2.198744481501065	1.652111956179432	0.5400063620008401	2.181978776017307	1.376294300957819	0.5533598381539273	2.129636943979879	1.157769053088686	0.4939912869296159	2.189690449366215	1.106295199208817	0.5272453385483554	2.16669010375802	1.027279937101161	0.4649172760505045	2.190022424574772	1.066027878486711	0.4412747232907269	2.346732441266639	1.703420412093483	0.4045792946282267	2.436086943941588	1.677458548966785	0.3107589158587359	2.493311880453178	1.403775031116544	0.2703468133114291	2.432174989289339	1.191433965937968	0.1897762205181893	2.450111858123411	1.119520539610426	0.219270390169387
35	1.133333	2.35158047341445	1.20214838191567	0.4060528961388994	2.330431383989887	1.379456010834121	0.4043065672900869	2.318934528199294	1.5216737395683	0.4079172761046762	2.321819154023226	1.737654371012199	0.4302002926910865	2.297952139458561	1.700203217344991	0.4506546726316533	2.198055686185319	1.652220421016649	0.5396191749779777	2.181339858152909	1.376489527405995	0.5542206152812468	2.129798467644767	1.157797885454195	0.4944719215232248	2.19006626660185	1.107240012967935	0.5288854864037844	2.16696571146726	1.028646570643933	0.4660170886298211	2.19054948092544	1.06633135632126	0.4421761597548906	2.346151870886092	1.703543842125796	0.4040489329203703	2.435896053849417	1.677702819412336	0.310785769364292	2.493666719296364	1.404146503173193	0.2711018185930708	2.433377536451525	1.191407546119754	0.191070215734931	2.450818879261507	1.119888799952593	0.2202485272980645
36	1.166667	2.352171392262483	1.20230952111832	0.4073543579259439	2.330694263339101	1.379527736611776	0.4051323779671216	2.318979162252503	1.521705282410076	0.4084642509767309	2.320943990538847	1.737782394128718	0.4293961584309125	2.297179910757419	1.700334306357584	0.4500083806930148	2.197209636706582	1.652368154942936	0.5392197014352513	2.180611648466964	1.376748544164005	0.5552009693985788	2.129869476214063	1.157955313797252	0.4950843956531086	2.190274111702707	1.108101935939369	0.5305860192135611	2.167241473917774	1.029849486165733	0.4671785219623824	2.190961824019552	1.066588379620006	0.4432961916509341	2.345464579516952	1.703653551839803	0.4035207438811095	2.435615833477563	1.677947305967191	0.3108518398727653	2.494064912215904	1.404563969846796	0.2719640497440099	2.434560718055538	1.191428379212204	0.1925020404587087	2.451339625261335	1.120368667094494	0.2213713142717479
37	1.2	2.352711001719613	1.2024675767524	0.4087541187838449	2.330889796827231	1.379592782655143	0.4060381159381384	2.318950777658784	1.521729645484367	0.4090916252200456	2.319959375526932	1.737903729522454	0.4285778074053614	2.296300794785405	1.700462968401739	0.4493589724563726	2.196218983483319	1.652547409334891	0.5387973067388736	2.179799191932498	1.377055137107081	0.5562241743056261	2.129865128012918	1.15819419895513	0.4958177968441083	2.190345334830603	1.108848339982488	0.5323340660033108	2.167517008311727	1.030834101480516	0.4684356834045373	2.191272218651632	1.066751548592736	0.4446157144143386	2.344677080121827	1.703753083830524	0.4029968652359323	2.435250656733157	1.678189919825801	0.3109492076443805	2.49450562823576	1.405017444646598	0.2729137168537326	2.435704106336208	1.191487961682589	0.1940489158215923	2.451693675550502	1.120935850418323	0.2226413433528392
38	1.233333	2.353196145229538	1.202619816996354	0.4102220366577048	2.331018121908719	1.379651530990246	0.40700255942478	2.31885147879239	1.521749210605596	0.4097835435857959	2.318874051839946	1.738019713787041	0.4277525260855415	2.295322916651946	1.700590011794906	0.4487108697682189	2.195098336764366	1.652747716612404	0.538338504636508	2.178911243214287	1.37739048626925	0.5572459678746993	2.129800289645541	1.158470891607969	0.4966472794195802	2.190309063640703	1.109463842361639	0.5341061504937863	2.167791776906113	1.031574070247349	0.4698115144754099	2.191491130686908	1.066784991750984	0.4461076709772529	2.343796743300439	1.703844400706186	0.4024808800841478	2.434805780192318	1.678423721397597	0.3110723869063782	2.494992140154784	1.405490386110189	0.2739503204563096	2.436787696617898	1.191577580934603	0.1957123293539816	2.451905951070748	1.121556367315924	0.224045406894167
39	1.266667	2.353624119328121	1.202763625921369	0.4117303835414585	2.331079853656047	1.379703780328303	0.4080066953594529	2.318683730496263	1.521765152292685	0.4105255522620085	2.317697041337906	1.738129881218421	0.4269288321957554	2.294254700267007	1.700714471659481	0.4480697296666488	2.193863708744432	1.652956396274761	0.5378348991658147	2.177957684644466	1.377733785409492	0.5582371099894272	2.1296875715116	1.158745592743877	0.4975369447173342	2.190192461284072	1.109945716791173	0.5358613057986286	2.168061492245701	1.032066629666449	0.4713054323352416	2.191628797659758	1.066669300278711	0.4477225155586477	2.342831216707839	1.703927834756215	0.4019775601334937	2.434286683602138	1.678639207934705	0.3112180204780067	2.495527641073586	1.405964554069988	0.2750827873383567	2.437791372737046	1.191691171421082	0.1975026867026665	2.452003397134164	1.122193173922111	0.225584101177626
40	1.300000000000001	2.353992695975629	1.202895712512094	0.4132526328476718	2.331075920207935	1.379747810275938	0.4090314687923059	2.318450092595338	1.521776472988249	0.4113022166753057	2.316437165399911	1.738231163202097	0.4261153649760994	2.293104386996472	1.700832505922633	0.44744109272904	2.192531564281456	1.653160028706568	0.537287046269009	2.176948418238579	1.378064047345874	0.5591697878880005	2.129536584209285	1.158983080972546	0.4984518198483582	2.190020876443931	1.110296972256824	0.5375500001701351	2.168319089905598	1.03233197793096	0.4728836979044849	2.191696100218174	1.066407932395953	0.4493828832021457	2.341787999572337	1.70400157621789	0.4014916859754626	2.433698572487888	1.67882793532016	0.3113828763027726	2.496110504951665	1.406426008460617	0.2763147025097382	2.438700873564402	1.1918249714503	0.1994189004992307	2.452014343620696	1.122813283201316	0.2272509416293812
41	1.333333000000001	2.354300286324889	1.203013438150315	0.4147635895776857	2.331007619292961	1.3797820671348	0.410058717075085	2.318153212413019	1.521781980218634	0.4120986361390749	2.315103081714293	1.738320411347799	0.4253202658547932	2.291880057121398	1.700940202801861	0.446830059202661	2.19111853640843	1.653348519648258	0.5367010054107326	2.175896041885686	1.37836620892159	0.5600156645237842	2.129357421159148	1.159161848067648	0.4993581654926381	2.189818614884877	1.110531537189768	0.5391131897112504	2.168556494457044	1.032417343857643	0.4744734996588583	2.191711181276186	1.066041391449527	0.4509824342968765	2.340674493427765	1.70406370036821	0.4010276714085534	2.433046677789438	1.678982771371682	0.3115638789987033	2.496734701945646	1.406863101507781	0.2776419127190309	2.439508049087632	1.191975092513126	0.2014422443497317	2.451969239867837	1.123392426285823	0.2290314114040595
42	1.366667000000001	2.354545761631009	1.203116282068825	0.416243938934802	2.330876543732389	1.379807210899846	0.4110748496025033	2.317795820970053	1.521782805570378	0.4129031448087313	2.313703542173932	1.738397485757506	0.4245515336807694	2.290589852460946	1.701036855053241	0.446242009116656	2.18964147670731	1.653516380367987	0.5360849938794504	2.174815212138935	1.378632348647998	0.5607265466322806	2.129158151455033	1.159275248986145	0.5002141413066716	2.189601740108341	1.1106771639577	0.5405019775041298	2.16876557419153	1.0323843272358	0.4759853638048405	2.191696473348841	1.065635271671312	0.4524129004639368	2.339498222576101	1.704114853845928	0.4005901329121662	2.432336618527493	1.67909826636927	0.3117596889264628	2.49739108399171	1.407263676598818	0.27905997427337	2.440212862959876	1.192132742706991	0.2035452029261844	2.451902969209268	1.123909396780549	0.2309150801990833
43	1.4	2.354728382101706	1.203205913624818	0.4176792184232654	2.330684473873529	1.379826113894834	0.4120694011668735	2.317380618408806	1.521782370954309	0.4137058493418718	2.312247075341877	1.738465196893382	0.423815897828759	2.289241678797159	1.701124714512512	0.4456814798710652	2.188116597135627	1.653661850030575	0.5354472316507202	2.173721902997502	1.378860413460654	0.5612801704797853	2.1289430532311	1.159329862916171	0.5009800638160621	2.189374621816392	1.110771441823549	0.5416777971345896	2.168937549635441	1.032296828161082	0.4773437447710208	2.191666346619624	1.065245213304674	0.4536080469390578	2.338266547967302	1.704158425380427	0.4001826428134416	2.431574099100883	1.67917396668741	0.3119689204392743	2.498069863028356	1.407623682524924	0.2805634512393924	2.440820772331989	1.192297826523193	0.2056924473239162	2.451848347779217	1.124352230561158	0.2329003892584041
44	1.433333	2.354847832097443	1.203283971289305	0.4190601827802147	2.330433324865838	1.379841262699506	0.4130350893506632	2.316910232576049	1.521783532861154	0.4144990893796476	2.310741642052412	1.738526119480755	0.4231186254525539	2.287842898795941	1.701205989316345	0.4451520346782986	2.186558944740319	1.653785180074597	0.5347953952739176	2.17263448991706	1.379052108817692	0.5617060091313726	2.128712892971437	1.15934305160922	0.5016216392939834	2.189135368951354	1.110854761717482	0.5426173579374634	2.169064859680714	1.032208807992892	0.4785049020005289	2.191626530160951	1.06491312446505	0.4545386107999378	2.336986378144212	1.704197290409287	0.3998076740908394	2.430764614624057	1.679211197058874	0.3121896631595995	2.498762707615843	1.40794348600055	0.2821464316101309	2.441341399823938	1.192474088196101	0.2078556787521159	2.451838872723515	1.124717480271224	0.2349698575368476
45	1.466667	2.354904174145724	1.203351168178536	0.420382309816048	2.330125088697174	1.37985386344858	0.4139666955535741	2.316387184632702	1.521787726574187	0.4152762095302268	2.309194582136141	1.738581743648772	0.4224626639134488	2.286400255153098	1.701281986859732	0.4446552020841297	2.184981735197132	1.653888626196499	0.5341337201910316	2.171574068957262	1.379212859132465	0.5620744477055987	2.128469044668368	1.159340103145468	0.5021151479176347	2.188878402303713	1.110960955477749	0.5433107591547698	2.169140507322724	1.03216021120548	0.4794453295818554	2.191582229351194	1.064673837420887	0.4552057964099425	2.335664138180343	1.704232975100068	0.3994658316892583	2.429913597797604	1.679212178196698	0.3124202547832952	2.499460377810004	1.408223416666581	0.2837990417733569	2.441783069536649	1.192666258927146	0.2100006999389366	2.451900771658061	1.12500576093692	0.2370668694122037
46	1.5	2.354897588556063	1.203406028426101	0.4216470830243129	2.329761490186476	1.37986224670136	0.4148631695938529	2.315813356026688	1.521793037062717	0.4160333755475402	2.307612323642692	1.738630326058822	0.4218502809299183	2.284919527977026	1.701351099044623	0.444192132049549	2.183395631215891	1.653974576639081	0.5334685187878312	2.170554881193863	1.379348489943039	0.5624311973769328	2.128211832948051	1.159343526503225	0.5024504730290811	2.188597262448158	1.111114865162115	0.5437661537693669	2.169160380923621	1.032170716712807	0.4801677722347843	2.191540033507279	1.064547910472265	0.4556451980881137	2.334305459358343	1.704263432707529	0.3991575965445869	2.429025976320137	1.679177181662684	0.3126619282286567	2.500151418597244	1.40845931228851	0.2855125693956381	2.442155465582202	1.192873511787542	0.2120904006583675	2.452054397674697	1.125215045158859	0.2391285245372889
47	1.533333000000001	2.354828317597582	1.203445964664628	0.4228605941329784	2.329343907063904	1.379863215855845	0.4157274532742253	2.315189887273828	1.521795728783546	0.4167701605495414	2.306000062061549	1.738668508362147	0.4212836830272889	2.283405226072898	1.701410284592462	0.4437642384613459	2.181807997317386	1.65404546947068	0.5328063752046329	2.16958166085116	1.379464728289686	0.562784382454294	2.127941085774868	1.159370990171765	0.5026216696122195	2.188285281539822	1.111327606069952	0.5439936154490195	2.169122505946416	1.032243581761777	0.4806726716124266	2.191506321344537	1.06454374312443	0.455895239454612	2.332914915000078	1.704284775306722	0.3988839908946626	2.428105870975321	1.679105804173945	0.3129183106009666	2.500822745618716	1.408645078091524	0.287279903385136	2.442465871916216	1.19309207407298	0.2140915206228709	2.452311456621568	1.125343582700154	0.2411011625692935
48	1.566667000000001	2.354696672189386	1.203467192407232	0.4240347831053434	2.328873455357626	1.379852119244128	0.4165675644986638	2.314517375516794	1.521790473887163	0.417490792064582	2.304362011836649	1.738691575441619	0.4207669339205624	2.281860848379369	1.701455205323049	0.4433752349456605	2.180223315273814	1.65410301538563	0.5321572667136306	2.168653872741419	1.379565776531794	0.563165873574465	2.127656825926217	1.159434869198561	0.5026315630900501	2.187938161837073	1.111596493053707	0.5440007086661431	2.16902486241846	1.032370083911278	0.480961056192214	2.191485485808112	1.064662741817316	0.4559843701153903	2.331496245391746	1.704291641341733	0.3986483094867046	2.427156622546372	1.67899627739367	0.3131960635812358	2.501461974672449	1.408773630146174	0.2890953452711697	2.442719587429155	1.193314236382544	0.2159878348993464	2.452678218125105	1.125388443782911	0.2429569612580302
49	1.600000000000001	2.354503125507063	1.203464727721838	0.4251853955084151	2.328351127414454	1.379822883208617	0.4173949568621571	2.313796012099508	1.521770363018994	0.4182022176703263	2.302701729192585	1.738693402476587	0.4203072796516153	2.280289200298895	1.701480026600874	0.4430322352101068	2.178643867271011	1.65414698143401	0.5315364446678126	2.167769542331014	1.37965222507259	0.5636397147777801	2.127359404191002	1.159539416576753	0.5024927687455583	2.187555215639779	1.111907689991659	0.5438009176096442	2.168867369804577	1.032527302015844	0.481048011529018	2.191483289868794	1.064896792361722	0.4559481100329714	2.330052634838466	1.704277292174629	0.3984569867789275	2.426180898311339	1.678845086553875	0.3135042907800724	2.502058134018708	1.408836173193475	0.2909579272923104	2.442921215971471	1.193528885865655	0.2177794221192981	2.453156427317955	1.12534464565235	0.2446882394724152
50	1.633333	2.354248318199172	1.203433356362519	0.4263291319456395	2.32777782086057	1.37976921007289	0.4182227078143095	2.313025641873503	1.52172823503712	0.4189129338778512	2.301022000905943	1.738667842404017	0.4199145889829208	2.278692301040519	1.701478736304775	0.4427451236133467	2.177069909524374	1.654176163743066	0.5309637822371783	2.166926887236524	1.37972231442198	0.5642767692779773	2.127049063167844	1.159682977054463	0.5022208472220868	2.187136586618462	1.112241848301558	0.5434148735814817	2.16865211713002	1.032684854680554	0.4809592851239386	2.191507246403062	1.065230515050068	0.4558325881781424	2.328586637833901	1.704235048334496	0.3983189810109995	2.42518083770099	1.678649761078268	0.3138544343276715	2.502601529998147	1.408825641070734	0.292871033633458	2.443077009486501	1.193725960687583	0.2194737298985906	2.453742338077093	1.125208663981784	0.246306565652793
51	1.666667	2.353933002190157	1.203368961405279	0.4274794303433685	2.327154406584163	1.379686211229874	0.4190631544379317	2.312205932845396	1.521658455810328	0.4196321944414366	2.299324950631937	1.738610500719979	0.4196013629317008	2.277071489441329	1.701446665323848	0.4425264463954529	2.175499083700505	1.654189324265578	0.5304608950430558	2.166119890320741	1.379772667972649	0.5650798666190414	2.126725982420545	1.159854692285952	0.5018363766219242	2.186688182212947	1.112581830297812	0.5428712854450823	2.168380262745916	1.032820250627273	0.4807279546761226	2.191564745263735	1.065645979154415	0.455677328170175	2.327100296766316	1.704160338508426	0.3982457244264412	2.424157892474721	1.678412172554975	0.3142577063328103	2.503081040967806	1.408741333945062	0.2948350792359953	2.443194061223776	1.193896911426041	0.2210801804524959	2.454421972591569	1.124983761896346	0.247831695012962
52	1.7	2.353558183354171	1.203269441112506	0.4286439895840337	2.32648196748658	1.379571296972819	0.419925654720862	2.311336780472958	1.521557823019167	0.4203688782822841	2.297612525289529	1.738519476525827	0.4193831590289053	2.275427934483718	1.701381147778147	0.4423918500545651	2.173927459733816	1.654186106590131	0.5300525961013576	2.165339266389438	1.379799819465324	0.565959131433307	2.12639114200945	1.160034979213732	0.5013828160103789	2.18621962031733	1.112908048029794	0.5422225109389222	2.168052061953368	1.032923433841586	0.48039765786305	2.191657257636733	1.066116974282082	0.4555156673829541	2.325595580998765	1.704051568468144	0.3982512063953649	2.423113126465029	1.678140669244768	0.3147232312090632	2.503482765982466	1.408592098198209	0.2968359483971271	2.443277863376697	1.194035711680204	0.2226029863616874	2.455166432463434	1.124682587607048	0.2492867891537761
53	1.733333	2.353125245284084	1.203134537272127	0.429824723107594	2.325761947385427	1.379423983923513	0.4208159524847159	2.310418544313241	1.521425400914607	0.4211308267886107	2.295886558074618	1.738395134219203	0.4192773631535948	2.273762726985553	1.701281394457768	0.4423588733261433	2.172350594528104	1.65416681393958	0.5297674108318188	2.164576105959971	1.379800366842106	0.5667558267702933	2.12604707700201	1.160199476299458	0.5009142497467894	2.185737424716367	1.113194125608982	0.5415381452272893	2.167668196180952	1.03299294238156	0.4800083186085625	2.191779986321004	1.066609166756806	0.4553680740235814	2.324074477523335	1.703909811130809	0.3983508390974226	2.422047574956827	1.677849097832079	0.3152580076997669	2.50379139845836	1.408394211056235	0.2988424838722585	2.443333899910181	1.19413704754399	0.2240375155296684	2.455934390739351	1.124326817625644	0.2506802186994238
54	1.766667	2.352635952567995	1.2029655224128	0.4310216465305111	2.324996163153391	1.379245645329542	0.421739535177457	2.309451959700259	1.521262278529179	0.4219267281614204	2.294148853573121	1.738239957641872	0.4193008633651004	2.272076889873887	1.701148718515521	0.4424446349504956	2.170762917615871	1.654132133921568	0.5296327601417838	2.163822372022341	1.379772653085707	0.5674265442630442	2.125696519974674	1.160332842130709	0.5004747757076965	2.185242103936836	1.113418742274434	0.5408849681362311	2.1672294983975	1.033026822059393	0.4795980080767211	2.191918699835444	1.067087753480578	0.4552412015622653	2.322539091364902	1.703738254873394	0.398559989799001	2.420962633562627	1.677551386979564	0.3158697422887168	2.503994473074429	1.408163746331469	0.3008216901630649	2.443374602720853	1.194190958348759	0.2253817092243306	2.456686464540637	1.123943977236431	0.2519806899104936
55	1.800000000000001	2.352092598082632	1.202765806236665	0.4322326190111363	2.324187021654688	1.379040153751194	0.4227017000984003	2.308438320308142	1.521072127755845	0.4227650306294404	2.292401488086583	1.738059020093493	0.4194686399018219	2.270371685849576	1.700987096645755	0.442664554442839	2.169157955549466	1.65408371356743	0.529671985609607	2.163072554750972	1.379717859714132	0.5680173234227157	2.125342617710043	1.16042899823498	0.5001090586964164	2.184729889023945	1.113557364721868	0.540321483403753	2.166735331797259	1.033021947203947	0.4791906264261211	2.1920528974731	1.067515908467957	0.4551476792776912	2.320991904251968	1.703542609166185	0.3988924636776621	2.419860167926053	1.677260857626418	0.3165638578082274	2.504082365333318	1.407916114647633	0.302734147926805	2.443411253570582	1.194185192778262	0.2266333418451887	2.45737789225914	1.123565392051608	0.2531436656705244
56	1.833333000000001	2.351498161915778	1.202540849208829	0.4334544872745169	2.32333751164238	1.378813469864418	0.423707534713393	2.307379515158676	1.520860755256643	0.4236549225481942	2.290646569666444	1.737859211366033	0.4197916524930945	2.268648393400176	1.700802573010902	0.443030322782944	2.167528121762301	1.654023781520316	0.5299009654556726	2.16232099202543	1.379639282960456	0.5685832896755115	2.124986923793	1.160488843563569	0.4998470090845678	2.184193799402438	1.113600247300187	0.5399005262818288	2.166184164473842	1.032980792141191	0.4788257996130629	2.192159070910559	1.067859071654567	0.455114778013533	2.319435598197172	1.7033302852118	0.399358947251209	2.41874266998308	1.67698981769063	0.3173446717164374	2.504049900987396	1.407666554579122	0.3045431927295099	2.443446283608413	1.194116972836194	0.2277863507606727	2.457956059649102	1.123218378816077	0.2541456866918787
57	1.866667000000001	2.350856361979981	1.202297482067841	0.4346879391610487	2.322451295394774	1.378572672364065	0.4247642526929767	2.306278180313846	1.520634980745284	0.4246066722471771	2.288886512927811	1.737647949716701	0.4202791421809305	2.26690856259207	1.70060179587213	0.4435518557353682	2.165864517949108	1.653954043370201	0.5303290274874993	2.161559124511073	1.37954043356643	0.5691546097185896	2.124626070759373	1.160515175972585	0.49971268534025	2.183623884271161	1.113543093585984	0.5396593126830525	2.165573591325546	1.032898638532221	0.4785559269305785	2.192215679039731	1.068094233793646	0.4551745835502141	2.317873308843826	1.703109336837845	0.3999693403045484	2.417613579657967	1.676749271121499	0.3182193185714211	2.50389731113009	1.40743106559626	0.3062278417524111	2.443476577642967	1.193994211487964	0.2288454467684257	2.458375411312431	1.122922650347151	0.2549736731840093
58	1.9	2.350171883978925	1.202044686874234	0.4359364500783625	2.3215330503437	1.378327103739072	0.4258803107157336	2.305138179706948	1.520404075109233	0.4256314086443867	2.287124306463351	1.737434635329928	0.4209374332016591	2.265154313496574	1.700393226550338	0.4442360362303627	2.164157282951094	1.653875988253586	0.5309564277130495	2.160777454530036	1.379425329698624	0.56974298842953	2.124252916875018	1.1605135332185	0.499718124359308	2.183007494453216	1.113385745942221	0.5396118679859797	2.164902004505512	1.032765631476837	0.4784221899727226	2.192208659874462	1.068212866738326	0.4553584300692946	2.316308913625799	1.702890190355467	0.4007317956623628	2.416477537477981	1.676549380537569	0.3191966299700937	2.5036297742965	1.407226210980773	0.3077765545943597	2.443497500530055	1.193829345751836	0.2298234153543863	2.458607165244005	1.122692252845852	0.2556146134973722
59	1.933333	2.349450311329306	1.201793656318721	0.437205627676465	2.320588445831673	1.378088738920936	0.4270640381645346	2.303964668953388	1.520180464522054	0.4267402527814329	2.285363610630692	1.737231747875354	0.4217684556765933	2.263388421450008	1.700188306488773	0.4450851106548731	2.162396283793269	1.653791882260083	0.5317714090224391	2.159964424907037	1.379300445191282	0.570371051407479	2.123858526193367	1.160496460026104	0.4998552688252249	2.182332797872876	1.113143752508831	0.5397528715866263	2.164173453304076	1.032570890162225	0.4784607350872702	2.192129902909653	1.068221801917409	0.4556857966120936	2.314747138831782	1.702686532638576	0.4016514450604365	2.415340734956172	1.676399744058865	0.3202866410886537	2.503256809192339	1.407066076974733	0.3091861819217021	2.443508855619997	1.193631069736144	0.2307384311097589	2.458645679360914	1.122532049635465	0.2560812353715298
60	1.966667	2.348698041774329	1.20155464866471	0.438505551199204	2.319623928055117	1.377868444235298	0.4283264551861345	2.302763676173295	1.519975472643349	0.4279464592216268	2.283608844879227	1.737050552630154	0.4227728073108041	2.261614360878414	1.699997378474915	0.446099782134935	2.160570966720199	1.653703637595723	0.5327600065344358	2.159104218496311	1.379172749347956	0.5711059425348521	2.123430570000683	1.160480871579788	0.5001064414259029	2.181586176275462	1.112842531377447	0.5400685502794874	2.163392753831796	1.032306365187868	0.4786985971846737	2.191973532745863	1.068140706553708	0.4561644057525566	2.313193551026199	1.702510777754224	0.402733346631593	2.414210718861815	1.676307054463037	0.3215033295293978	2.502792214997958	1.406961227828483	0.3104743294811484	2.443514185156245	1.19340855811288	0.2316191311584832	2.458505505594445	1.122440134512114	0.2564114537751256
61	2	2.347922211078495	1.201336418198513	0.4398529707690796	2.318646680995439	1.37767505569344	0.4296826864710122	2.301542086229796	1.519798136142408	0.4292658341960975	2.281865335859527	1.736899519785922	0.4239480882179577	2.259836491852162	1.699828450968047	0.4472779823724262	2.158671028683239	1.653612257540497	0.5339071099576578	2.158177211311048	1.379049023640947	0.5720513784652138	2.122953459216304	1.160484892534906	0.5004605399850508	2.180752516204441	1.112511544233254	0.5405527101929435	2.162564059493159	1.031975348812814	0.4791519162675717	2.191735407818937	1.067999452186821	0.4568022656871139	2.311654625100592	1.702372267154037	0.4039807328678925	2.413096204325233	1.676273785553938	0.3228613018905773	2.502253995913653	1.406919611108554	0.3116769538763811	2.443517516585728	1.193174720394494	0.2325043599475508	2.458215385118229	1.122413344751557	0.2566581138114574
62	2.033333000000001	2.347130473189944	1.201145623879402	0.4412715808549766	2.317664392618429	1.377514420736485	0.4311508413045719	2.300307342013657	1.519653945337212	0.4307141807255981	2.280139064417706	1.736782757823976	0.4252863509965345	2.258059798104912	1.69968588846716	0.4486120500078785	2.156686183290573	1.653517518294012	0.5351905264433555	2.157156092477091	1.378935394658638	0.5732724565182526	2.122408615872409	1.1605239696586	0.5009061863943367	2.179811593542999	1.112177940517724	0.5412030374772935	2.161691207047077	1.031593165617992	0.4798125667687654	2.191408994221235	1.067830130309597	0.4575957798577687	2.310137493510897	1.702275537047724	0.4053925598273954	2.412006909797348	1.67629511066254	0.3243743182697972	2.501665047471019	1.406943474726868	0.3128423618897392	2.443524925552785	1.192944721083539	0.2334354637080348	2.457813646763706	1.122447597569999	0.2568835175999199
63	2.066667000000001	2.346330971796793	1.20098758667805	0.4427925576244819	2.316685425450154	1.377390466430458	0.4327536996908258	2.299067796972038	1.519546081813616	0.4323097380640164	2.278437060069739	1.736701336887848	0.4267772117506193	2.256290298969537	1.699571455147934	0.4500916822627206	2.154606405566887	1.653418510844476	0.5365819967853661	2.156008078480355	1.378837653745682	0.5747971795442223	2.121776084613094	1.160610464188051	0.5014355002480885	2.178739736383423	1.111864634025195	0.5420192631300077	2.16078183209669	1.031181732477641	0.4806535069599491	2.190986993515226	1.067663691027322	0.4585288224601557	2.308650308846433	1.702221894725246	0.4069667260561324	2.410953897467766	1.67636475478904	0.3260587849202137	2.501048390581853	1.407034346028988	0.3140243508402129	2.443544640900499	1.192732965649649	0.2344557405434486	2.457349483034579	1.12254199209704	0.2571566119891576
64	2.100000000000001	2.345532044182739	1.200865001186535	0.4444520539083762	2.315718662876507	1.377304243925931	0.4345168058064938	2.297832602767615	1.519474591801816	0.4340704499688744	2.276767661132442	1.736652971645973	0.42840814750314	2.254535320969198	1.699483971032101	0.4517041263705225	2.152422452165565	1.653313126284347	0.538047235997016	2.154694252132626	1.378759729199033	0.576619847644725	2.121033479723543	1.160749287647736	0.502052628393042	2.177511743625643	1.111590159412859	0.5430137417912586	2.15984774294297	1.030758256879208	0.4816657903452153	2.190459447292549	1.067515766599952	0.4596017175866746	2.307202396439775	1.702208926656	0.4086997315492975	2.409949480006801	1.676472336112351	0.3279324075929322	2.500428366289465	1.407189880497143	0.3152791704759298	2.443578076186554	1.192555752019631	0.2356056928651859	2.45686957904208	1.122693863548784	0.2575384701154716
65	2.133333	2.344742176470798	1.200777969359918	0.4462877914576675	2.314773482883108	1.377254261786394	0.4364654749945207	2.296611703938232	1.519436947566789	0.4360113628304634	2.27514044084681	1.736632860703152	0.4301632262785612	2.252803460448694	1.699420071969351	0.4534328806934068	2.150126958765766	1.653198108080419	0.5395463102556642	2.153172571306221	1.378703976356881	0.5787663512286013	2.120157529838671	1.160941199233011	0.5027720435607825	2.176101871640675	1.111357682469381	0.5441846233423248	2.158900478202744	1.030335382275361	0.4828193107671423	2.189812818987077	1.067388560136618	0.4608254025923928	2.305804172551095	1.702231322273406	0.4105849853957139	2.409007042599821	1.676602435224579	0.3300104622646038	2.499832075647354	1.407403158654378	0.3166645619448886	2.443620924739306	1.192431217310952	0.2369235135893138	2.456418153306629	1.122896474555778	0.2580887459708674
66	2.166667	2.343970262754322	1.200723402075281	0.4483369592301583	2.313860083170458	1.377235884632185	0.4386219904066255	2.295416290430305	1.519427499216436	0.4381417241822421	2.273566703835085	1.736633232227441	0.4320216257154249	2.251105127514769	1.699373774877011	0.4552560130471391	2.147715985801314	1.653069435931119	0.5410314999481702	2.151402159046611	1.378671118232653	0.5812350606971047	2.119125855050628	1.161182928529027	0.5035994148431402	2.17448465262931	1.11115971035167	0.5455057933422279	2.157945671201569	1.02991796268887	0.4840650939421023	2.189032361720905	1.067286292833602	0.462199235734424	2.304467583637823	1.702280359323892	0.4126110464430338	2.408141549159347	1.676737971494546	0.3323036179945613	2.499287318645472	1.4076644845121	0.3182337866414552	2.4436723072801	1.192372946162103	0.2384444534454488	2.456039851763688	1.123139979161875	0.2588612698562331
67	2.2	2.343225911557109	1.200695649029855	0.450633975654046	2.312989741811994	1.37724181013375	0.4410039355342052	2.294259133436122	1.519437905701672	0.4404643984029905	2.272059806534236	1.736643694965563	0.4339595779312447	2.249452920725473	1.699336591667769	0.4571478316681497	2.145189949269885	1.652922036557972	0.5424481990149531	2.14934601116802	1.378658621077744	0.5838960660557938	2.117917293819073	1.161459869229961	0.5045379869223592	2.172638215372456	1.110976875202363	0.5469482979849292	2.156982860307645	1.02949802094519	0.4853719927284484	2.188104267534748	1.06720599102129	0.4637353974019577	2.30320638003855	1.70234451298114	0.4147632791334093	2.407369947414656	1.676864401021461	0.3348214168112182	2.498819021166959	1.407964107704285	0.3200364098637961	2.443737521470679	1.19239001069795	0.2401978918108311	2.455780338688783	1.123417101049899	0.2599160583295034
68	2.233333	2.342519501100628	1.200686364089095	0.4532078094791415	2.312174799735146	1.377262117357719	0.4436222187400897	2.293154495832234	1.519457321148317	0.4429744605941251	2.27063494661937	1.736651685395055	0.4359502069984263	2.247861441787344	1.699297861605052	0.4590786945229635	2.142554227059736	1.652749510832889	0.5437364012329361	2.146974701513161	1.378660360431369	0.5865374602737385	2.116510745822285	1.161748358580599	0.5055930388353848	2.170544212482135	1.110783900096659	0.5484861175060191	2.156009210468815	1.029057346922298	0.4867353449305526	2.187011636991059	1.06713298043811	0.4654589472536899	2.302035920479693	1.702409931609896	0.4170233386689078	2.406711021885452	1.676969554525064	0.3375715734932984	2.498449796033683	1.40829138490403	0.3221213951563262	2.443830424096589	1.192485768517164	0.242210085664613	2.455686463697314	1.123719783787982	0.2613068226437376
69	2.266667	2.341862262541007	1.200685199067273	0.45608247282365	2.311428662283175	1.377284897755173	0.446483793237751	2.2921180267215	1.51947287308425	0.4456629134718447	2.269309077493401	1.736642888885815	0.4379666037193067	2.246347250651068	1.699245095676253	0.4610183828860823	2.139819579158897	1.652541960756199	0.5448373545129632	2.144262747744847	1.378664791561599	0.5890332309057774	2.11488296327119	1.162024436563762	0.5067561797445387	2.168184515961005	1.110555675762187	0.5500759598855464	2.155019776944562	1.02857972295889	0.4881398504808852	2.185727663155822	1.067039466314652	0.4673953015359393	2.300973043739515	1.70246095233358	0.4193721633939501	2.406184910999447	1.677040731195892	0.3405625783142155	2.498201141630713	1.408633249094594	0.3245477871864585	2.443973709075811	1.192658753850098	0.2445152638157215	2.455804866727742	1.124030327880669	0.263099194324579
70	2.300000000000001	2.341266460551889	1.200680012227311	0.4592732946456522	2.310765952016133	1.377296261111547	0.4495878076350276	2.291166987635286	1.519469574523019	0.4485134380382488	2.268101096126827	1.736601010872843	0.4399803186713523	2.244929156722868	1.69916383020334	0.4629348351464071	2.137004007835741	1.652286057046506	0.5456958181148079	2.141196917860453	1.378654351077665	0.5912941077078832	2.113013346202578	1.162263009654922	0.5079957013664504	2.165544453782864	1.110262232918071	0.5516377028288232	2.154010224090353	1.028048191262773	0.4895354241604201	2.18421878250537	1.066883602999425	0.469546814373961	2.30003617538782	1.702479826186974	0.4217876727739728	2.405812914701438	1.677063875789759	0.3437983204600845	2.498093521795574	1.408973498931349	0.327380652093903	2.444196523779558	1.192903975508957	0.2471513208504303	2.456178451138315	1.124320827447863	0.2653530271468788
71	2.333333000000001	2.340745243339622	1.200657750119316	0.4627846703342059	2.31020238130542	1.377281610915102	0.4529247248821619	2.290320169061804	1.519431908381975	0.451503352521456	2.26703148079029	1.736509547172474	0.4419632628951825	2.243627893018195	1.699039105650034	0.4647962899370973	2.13413299106102	1.651965595980483	0.5462664825241322	2.137782423920731	1.378604451584526	0.5932260251062382	2.110888357653757	1.162431954594853	0.5092652091709537	2.162611522967649	1.109860824895714	0.5530704177964597	2.152981229597898	1.027438002990375	0.4908507715581331	2.182451664342866	1.066613253685042	0.4718828163042829	2.299245010784147	1.702448733609135	0.4242462466458525	2.405617085836841	1.677025068753226	0.3472780363700291	2.498144862908137	1.409293850821459	0.33068392412047	2.444526952348919	1.19321596155141	0.2501496862770705	2.456840645073651	1.124558947865537	0.2681105772688027
72	2.366667000000001	2.340312718072346	1.200606045518081	0.4666120783138362	2.309754873124923	1.377227458931405	0.4564794623911358	2.289598126185447	1.519345765537573	0.4546084950458117	2.266122090408795	1.736353586402006	0.4438914653061055	2.242465962273482	1.698856852622776	0.4665750288529584	2.131238648135626	1.651563120124913	0.5465183404094014	2.134033931863536	1.378486334379442	0.594825215521346	2.108499384419186	1.162498655660868	0.5105162310071343	2.159376189043001	1.10930571512824	0.5542772052302254	2.15193816777954	1.026726714084243	0.4920163556945982	2.180389187567267	1.066174407502503	0.4743527501795499	2.298620382165762	1.70235208846462	0.4267269118773048	2.405620026938136	1.676912686983126	0.3510019655770604	2.498368056768019	1.409575030605157	0.3345159937312665	2.444992364051873	1.193579106349111	0.2535522515365867	2.457809068154553	1.124712109295507	0.2714271414689278
73	2.4	2.339984038876119	1.200513841763845	0.4707364628211598	2.309441745226814	1.377122217673948	0.4602264351437815	2.289023534867516	1.519199378587878	0.4577996417222799	2.26539631065845	1.736120694954586	0.4457426819573922	2.241467880331232	1.698604812355349	0.4682451301652265	2.128360948740086	1.651060912433767	0.5464305840845776	2.129986636334103	1.378268571629846	0.5961418577433548	2.105848285771196	1.162431776264546	0.5116894041734228	2.155840932642882	1.108550954353613	0.5551542891463231	2.150892142779949	1.025892170223824	0.492959183684475	2.177998296477856	1.06551599238767	0.4768841282008187	2.298184373480488	1.702177406418902	0.4292083877567278	2.405844833751756	1.676718020734742	0.3549651860456434	2.498771621900594	1.409797298995959	0.3389178886441344	2.445618502059041	1.193968277004518	0.2574003598932485	2.45908484040599	1.124749319732462	0.2753546633187731
74	2.433333	2.339775397929999	1.200372019153302	0.4751215316786793	2.309282540867485	1.376956842678186	0.4641257627018757	2.288620901742981	1.518984134994184	0.4610388493326334	2.264878825860753	1.735802254871668	0.4474956314436355	2.240659916772265	1.698273876133953	0.469781715728294	2.125547637549307	1.650443980846978	0.5459941659021481	2.125697064304607	1.377920422649061	0.5972368974096522	2.102947405018072	1.162203229254883	0.51271156125029	2.152027096852665	1.107550926374167	0.5555820153816569	2.149858443305846	1.024911125617401	0.4935974988425696	2.175256582216841	1.064599236343622	0.479379614307918	2.297960110286804	1.701916445273324	0.4316676203775512	2.406314904986823	1.676437033080961	0.3591532046022992	2.499362004529643	1.409944966615078	0.3439064026680819	2.446429149987972	1.194359252986722	0.2617156896248286	2.460661420962139	1.124647376237374	0.27990993820409
75	2.466667	2.339704470622791	1.200174100896392	0.4797139042458826	2.309298146218107	1.376725398329032	0.4681232476593738	2.288416238697786	1.518694971729193	0.4642773664439102	2.264595492248095	1.735394442028574	0.4491288004721162	2.240069889216964	1.697859150494476	0.4711591526684927	2.122853218422518	1.649701438980782	0.5452040861794712	2.121236420167925	1.377413894940625	0.5981512630364346	2.099824439315993	1.161786618059059	0.5134902407273222	2.147974188225254	1.106256508888461	0.5554265680031175	2.148863392026032	1.023750611116909	0.4938451002082104	2.172159853728274	1.06339333116512	0.4817203691614937	2.297971651257328	1.701565879154795	0.4340789711713453	2.407053983901105	1.676069727471496	0.3635428540388995	2.500145390883724	1.410003916013806	0.349472972430154	2.447453387449057	1.194727010375843	0.2664877689089773	2.462537333618052	1.124391355809491	0.2850261433760913
76	2.5	2.339790757289942	1.199917525371807	0.4844387470246449	2.309510975363998	1.376426517344968	0.4721460747293454	2.28843702394862	1.51833183229891	0.4674498625105898	2.264573288100414	1.734900175551346	0.4506178366351079	2.239727157462617	1.69736189487247	0.472348464116745	2.120339554589544	1.648828825031142	0.5440553364219354	2.116698168490116	1.376726938903914	0.5988651622562621	2.096530329276376	1.161158293507566	0.5139118932925755	2.143746174638479	1.104613805030438	0.5545365699398626	2.147950919907809	1.022364792143442	0.4936039991066511	2.168733681201361	1.061880213555977	0.4837504696001064	2.298243905671455	1.701129082086549	0.4364107782060226	2.408085981043699	1.675621111241398	0.3680955878765589	2.501128667540582	1.409961240029799	0.3555735897648187	2.448724971631369	1.195043696095575	0.2716673195686133	2.464709715028711	1.123975221579369	0.2905328053972052
77	2.533333000000001	2.340055951811433	1.199606045377734	0.4892022736097605	2.309945154348344	1.376065716820092	0.4761060393355706	2.28871212272108	1.51790186334772	0.4704778105538075	2.264839977002333	1.734331004165264	0.4519358187523975	2.239662237596102	1.696791485174231	0.4733179238005487	2.118074109921494	1.647830677490035	0.5425359517746644	2.112190416235805	1.375848805223454	0.5992652733740774	2.09314392258715	1.160302248515903	0.5138494178434345	2.139426086442757	1.102572068838662	0.5527668664834106	2.147184064447128	1.020710281964268	0.4927774949233284	2.165038684869796	1.060062583491212	0.4852809040180606	2.298802407762514	1.700618061045361	0.4386260993245665	2.409434766653431	1.675103689928124	0.3727558229635979	2.502320882373931	1.409811554935855	0.3621140698243179	2.4502802788146	1.195272331763308	0.2771958462901739	2.467165756932884	1.123397659206214	0.2962630064779704
78	2.566667000000001	2.340523854349144	1.199251019768856	0.4938925540146604	2.310626203150983	1.375656797853354	0.4799017844638559	2.289271269797778	1.517420902680097	0.4732727457338671	2.265423454466405	1.733708505620715	0.4530533950107431	2.239906158597703	1.696166871721949	0.4740338814211332	2.116128680230844	1.646723256331301	0.540631832973247	2.107836590052489	1.374784555740747	0.599190248557203	2.089775597769165	1.159217976947647	0.513173938356891	2.135125169526993	1.100106278066314	0.550015302287184	2.146646303941643	1.018768811604399	0.4913009486808045	2.161180076888652	1.057981526929016	0.4861087919435606	2.299672691205492	1.70005485086806	0.440682946843211	2.411123483943014	1.67453789290879	0.3774504545250235	2.50373287054048	1.409557144739826	0.3689525413654154	2.45214575188579	1.19537723678702	0.2829922358000142	2.46988332225381	1.122657129515449	0.3020578231927914
79	2.600000000000001	2.341218934318483	1.198870711366944	0.4983991350974183	2.311579710891331	1.375221354447816	0.4834395219724454	2.290143736392004	1.516913124966659	0.4757567557381307	2.266350413582909	1.733063048150888	0.4539457655216669	2.240488978730612	1.695515752773726	0.4744683028547507	2.11457502687673	1.645533700562286	0.5383331901982624	2.10376473954689	1.373554431625173	0.5985008885305021	2.086547867729476	1.157923005850371	0.5117702524330024	2.130984285592568	1.097235653369298	0.5462533267452495	2.146436446259333	1.016570566947122	0.489147774539606	2.157302953665184	1.055724754261853	0.486092131695703	2.300879085144939	1.699470195238925	0.4425442153480961	2.41317393142811	1.673951751065473	0.3821109957045398	2.505375995182649	1.409205289115506	0.3759444676573964	2.45434325756713	1.195334241141148	0.2889548088166848	2.472842662004053	1.121757529598995	0.3077705190021209
80	2.633333	2.342164795655035	1.198490124994027	0.5026244261269566	2.312830090687386	1.374788938557382	0.4866442960068744	2.291357143484449	1.516411335762025	0.4778726497719055	2.267645845084133	1.732434037192386	0.4545971085459797	2.241439026558727	1.694875454402899	0.4746031306208484	2.113481965554133	1.644298978800387	0.5356301384180194	2.100101403457902	1.372194182978033	0.5970826071050792	2.083591607443506	1.156454251743484	0.5095430886514679	2.127167933100854	1.094025790586697	0.5415425574131195	2.146664953897065	1.014192660797587	0.486333569315481	2.153578539185613	1.053397602098677	0.485176591283033	2.302444266449373	1.69890312580433	0.4441838062967796	2.415606338096357	1.673378279169773	0.3866843808701574	2.507264724833883	1.408767462217834	0.3829726732386943	2.456893685625021	1.195136357599515	0.294984307015225	2.476027439532139	1.120711588314882	0.3132691267331068
81	2.666667	2.343383068489468	1.198139064269091	0.5064840872017988	2.314399338095166	1.374394542854316	0.489459708396797	2.292936124598672	1.515954069900281	0.4795840159606609	2.269331895154905	1.731866502584538	0.4550015918365932	2.24278168290014	1.69428955760203	0.4744309321301331	2.112912644594684	1.643063336360074	0.5325138183797494	2.096972517329916	1.370751676841029	0.5948081346452774	2.081052839068226	1.154861908731571	0.5064176739265837	2.123868596132045	1.090583848208139	0.536030306062422	2.147448478784951	1.011759572574437	0.4828886543755507	2.150214011989656	1.051122032833394	0.4834005649540113	2.304388135071102	1.698397679680575	0.445587906700363	2.418438279053426	1.672855268051926	0.3911380396161623	2.509416792613908	1.408265507177829	0.3899536235959953	2.459810349201784	1.194810583639991	0.3009826923589982	2.479419009969673	1.119551337896655	0.3184555226166122
82	2.7	2.344892680881262	1.197846928935416	0.509908134562512	2.316306104047329	1.374072565485793	0.4918456601008427	2.294901284324565	1.515579082920014	0.4808721454701623	2.271426576521018	1.731403796443621	0.4551616935832196	2.244538079161201	1.693800457454571	0.4739527120607219	2.112921947600112	1.641871709379606	0.528971845395601	2.094496021320785	1.369278844275535	0.5915460428043141	2.079089563375601	1.153198579860413	0.5023408150504568	2.121293652028756	1.08702750853326	0.5299140736325294	2.148908717245687	1.009402207429752	0.4788169259671948	2.147452479328316	1.049033471548839	0.4809122571866645	2.306726600485349	1.697996044305921	0.4467534802785283	2.421683387808552	1.672421024284515	0.3954576869784528	2.511853221560247	1.407730082162125	0.396835475120666	2.463101071881623	1.194410135230216	0.3068677256066024	2.48300623786966	1.118316821612256	0.3232759445510313
83	2.733333	2.34670976729953	1.197640209053225	0.5128424176272736	2.318565526646771	1.373853259226447	0.493774741377048	2.297268981099712	1.51531924408508	0.4817305773949097	2.273943296048089	1.73108255087253	0.4550856161570654	2.246724555654683	1.693444082520906	0.4731745451139946	2.113555233250634	1.640764111033317	0.5249842673733343	2.092775291625308	1.367824749487713	0.5871184578184546	2.077869965353627	1.151512136639676	0.4972613960275914	2.119643388998425	1.083476522789481	0.5233639524427935	2.151173502295479	1.007235206505849	0.4740936527208845	2.145551940605424	1.047249851310857	0.4779434189662277	2.309471230928935	1.697734099881806	0.4476857623127115	2.425351139812738	1.672111378639463	0.3996460994723156	2.514596312757417	1.407197302544958	0.4035885498902902	2.466778488641531	1.194006074616742	0.3125630214745329	2.486796106186786	1.117056255127714	0.3277025189987922
84	2.766667	2.34884739050577	1.197542437422181	0.5152514888243966	2.321189021977284	1.37376331037921	0.495234703715097	2.300051147082398	1.515203517219396	0.4821652786857535	2.276890423997273	1.730933924320786	0.4547872731500937	2.24935227423607	1.693250747615808	0.4721079945617248	2.114848683920976	1.63977476180914	0.5205308629425671	2.091904933827345	1.366434071359282	0.5813612878985824	2.077571417098114	1.149844010912269	0.491158362213027	2.119105828357188	1.080071741266646	0.5164479321723782	2.154376298440104	1.005364084690508	0.4687075131848844	2.144744641317775	1.045844304476641	0.474618466436273	2.312628851174276	1.69764300633399	0.4483979079896549	2.429446404613483	1.671964190339557	0.4037204923478985	2.517668619033806	1.406713786477453	0.4101950625454293	2.470873564216038	1.193678088857202	0.3180056620494983	2.490828305786318	1.115848905861507	0.3317217074815
85	2.800000000000001	2.351314849783422	1.197570121382314	0.5171174432474108	2.324183601322478	1.373822766939937	0.4962292846785772	2.303254582938359	1.515254595805647	0.482195508846828	2.280270616566102	1.730982482184208	0.4542878064531058	2.252426542406147	1.693243828452385	0.4707724468034367	2.116828374831229	1.638929949475639	0.5155961532664812	2.091971352572497	1.365142545453151	0.5741934389022484	2.078364881924502	1.148223546914142	0.4840497624896228	2.119860357507902	1.076979000069053	0.5091340089696985	2.158652545835106	1.003872365161229	0.4626745674713262	2.145258439955917	1.044863488021771	0.4708638550504139	2.31620086497537	1.697747883491048	0.4489116697899923	2.433968508939293	1.67201680990634	0.4077062838451293	2.521095663673028	1.406335354970786	0.416648471701035	2.475433252539811	1.193506551231938	0.3231658501821547	2.495172752078846	1.11479329227895	0.3353344864159671
86	2.833333000000001	2.354117558697866	1.19772946572578	0.5184324379815491	2.327551715560678	1.374041246442911	0.4967718308147556	2.306880707360276	1.515484651042029	0.4818486490703934	2.284081106810364	1.731242206414947	0.4536134879533064	2.255946992804208	1.69343630929247	0.4691933578399843	2.119510213060185	1.638246531588845	0.5101725640687998	2.093051756514244	1.363976051265033	0.5656638563189605	2.080402673777878	1.146673382477244	0.4759908962772891	2.122075652052163	1.074395133246932	0.5013427516794725	2.164130870134188	1.002814840396478	0.4560746942730049	2.147317575208467	1.044336132582382	0.4664372508642347	2.320183506924439	1.698063142889287	0.4492542060947489	2.438911479298997	1.672297793238052	0.4116324287093448	2.524905950923976	1.406115056467905	0.4229555090089545	2.480516145945922	1.193566416009082	0.3280406522174314	2.499922333487328	1.113990529839808	0.3385474613579084
87	2.866667000000001	2.357255446483377	1.198012335010669	0.5191926890977608	2.331289623312382	1.374413320890366	0.4968755333048175	2.310923929739842	1.51589060096926	0.4811507050377524	2.288312917898353	1.73171253121309	0.4527904714328607	2.259906664284419	1.693827392627368	0.4673964968290623	2.12289768809817	1.637733161251232	0.504259017440189	2.095202932255815	1.362950862334269	0.5558328184680341	2.083798043791272	1.145215314184249	0.4670106960812128	2.125876548692254	1.0724752917275	0.4929520158258943	2.170929787681319	1.002195962734126	0.4490000712785799	2.151106502518385	1.044271455315656	0.4609368312019237	2.324566963079622	1.698587632979128	0.4494521434334692	2.444262805950601	1.672815400313007	0.4155244617683669	2.529128191366519	1.406085366583316	0.4291503650974269	2.486188904220458	1.193913908416541	0.3326538557795556	2.50518094192778	1.113513629633362	0.3414178260828163
88	2.9	2.3607214069783	1.198396674879934	0.5193996776438516	2.335386106893467	1.374918808239899	0.4965556347180352	2.315370553492759	1.516454326773325	0.4801299198697184	2.292949778477622	1.732377279453265	0.4518433702813417	2.264290884562745	1.694401546586321	0.4654068201956724	2.126979597114038	1.637389852227867	0.4978634729761011	2.098457580967839	1.362072501634324	0.5447450876755471	2.088633671026218	1.14387032935908	0.4570898094420335	2.131345330724706	1.071297148269202	0.483771512079931	2.179153879391503	1.001978652866737	0.4414787942656174	2.156783872510177	1.044674381879158	0.4540267423020579	2.329334314300518	1.699303928710663	0.4495309442480689	2.450002075117998	1.673554793299523	0.4194043077518607	2.533784859608126	1.406251833290794	0.4352994720113581	2.492530537775127	1.194580311653794	0.3370488789315512	2.511085085298029	1.113417378308762	0.3440709900901273
89	2.933333	2.364501306157437	1.198848799939436	0.5190581403823922	2.339822654918795	1.375524794800574	0.4958282788370378	2.320199015065248	1.517144292974686	0.4788152337175872	2.297968555923116	1.733205963928088	0.4507955302465412	2.269077641313496	1.695129855113744	0.4632493490943303	2.131730086265862	1.637209083213344	0.4910170984573238	2.102815868574844	1.361337421889403	0.5325125204984451	2.094958406316433	1.142660536361528	0.4462034064078473	2.138524803232364	1.070861590832293	0.4735509793747831	2.188881274905997	1.00209477388173	0.433432958002291	2.164460790708825	1.045550868135053	0.4455283541201893	2.334461972859531	1.700179671535163	0.4495142095225514	2.456101305214302	1.674478509841431	0.4232849659111226	2.538889618267476	1.406595482075723	0.4414873018655138	2.499631061600541	1.195568823226056	0.3412840563528272	2.51779069962947	1.113733232459649	0.3466591110593265
90	2.966667	2.368573854741375	1.199331807007248	0.5181779145084776	2.344573247680509	1.376193425979825	0.4947098846290489	2.32537956741371	1.51792269718334	0.4772331873526172	2.30333917637557	1.734160424828994	0.4496668203015353	2.274237507354395	1.695976732877445	0.4609471995468599	2.13710869610139	1.637181818930862	0.4837720047457239	2.108236913625797	1.360743172512285	0.5192449146326389	2.102780649839152	1.141623233282289	0.4343284916555074	2.147406814001695	1.071146251165102	0.4620924811243191	2.20014808124421	1.002498428331219	0.4247894664960792	2.174177278529545	1.046926680592887	0.4354249646268656	2.339919541774493	1.701174277586412	0.4494209214234987	2.462524719625803	1.675534129813317	0.4271684356634843	2.544443484344711	1.407084012381271	0.4478040392103707	2.507589790791492	1.196855526167374	0.3454474164474682	2.525460013444731	1.114476066741654	0.3493186342681389
91	3	2.372910274689627	1.199812204522539	0.5167713977677757	2.349603750861596	1.376887919584318	0.4932132372622394	2.330873408178236	1.518750900122691	0.4754030112155611	2.309024157980767	1.735199952371239	0.4484691917806125	2.27973314058629	1.696905385387994	0.4585179184266256	2.143059423373959	1.637301634104415	0.4761958553702231	2.114642097428456	1.360295844607348	0.5051083978146573	2.112061427321576	1.14081832592924	0.4215055129604099	2.157933264386568	1.072141990910527	0.4493238555525694	2.212935101843182	1.003198075394574	0.41551248175441	2.185869413403453	1.048845472143045	0.4237976177098158	2.345669283863335	1.702243800854113	0.4492599092351386	2.469228153591601	1.676660279092792	0.4310409075283684	2.550429131794047	1.407677940903698	0.4543150904208388	2.516502312010755	1.198385205944889	0.3496443645149835	2.534238051535094	1.11563196128516	0.3521544323494967
92	3.033333000000001	2.377477384485199	1.200265075990961	0.5148569589914698	2.354875137426605	1.377578356546517	0.491350715655911	2.336636014558072	1.519595312032572	0.4733360712677023	2.314981374749956	1.736287927486382	0.4472075241104818	2.285522124301541	1.69788377122893	0.4559742806747985	2.149516319704781	1.637568481363338	0.4683625121781105	2.121935196002544	1.360014943691941	0.4903450979334409	2.122727239371359	1.14033043937224	0.4078650228283326	2.170008809245258	1.073870019365835	0.4353149934969595	2.22717345870081	1.004306639291223	0.4055813784153274	2.199388200875286	1.051376139534447	0.4107744465023425	2.351668953129841	1.703348022503508	0.4490304914163139	2.476162928875675	1.67780183381412	0.4348719570390819	2.556815415381304	1.408346220817589	0.4610381244236661	2.526445383530079	1.200095025423281	0.3539664138674068	2.544233907946747	1.117171508221845	0.3552002546622318
93	3.066667000000001	2.382238437771307	1.200676118223325	0.5124628131585642	2.360344525489588	1.378244503660001	0.4891388787382336	2.342618490801529	1.520431152750736	0.4710428530489836	2.321164344105427	1.737395059383305	0.4458822913476855	2.291557419266339	1.698886822410634	0.4533279408679114	2.156405927387753	1.637985578978456	0.460360531216889	2.130006177044769	1.359924609909861	0.4750904360692745	2.134666468800297	1.140244710954586	0.3936036641725938	2.183506460944147	1.076335424527985	0.4202319861721782	2.242738304675458	1.006039709445371	0.3949007791186934	2.214501764776594	1.054594227577079	0.3964763923085216	2.357872209232913	1.70445498095071	0.4487252708956928	2.483276680904858	1.678923251325312	0.4386134248010258	2.563559890030401	1.409087371886782	0.4679271156913363	2.537456481638025	1.201947321531378	0.3584649190454108	2.555491104836515	1.119070052505977	0.3584286057578102
94	3.100000000000001	2.387152297801264	1.201040981125362	0.5096311981601762	2.365964522222912	1.378876081842302	0.486604013875891	2.348767092990082	1.521243533650527	0.4685395397072015	2.327521630415959	1.738501118204122	0.4444937815772501	2.29778677348734	1.69989783911437	0.4505951423001121	2.163646311883499	1.638557084122892	0.4523083493154192	2.138726990377393	1.360048308237041	0.4596295198141628	2.147719788969325	1.140645009144893	0.3789931091138282	2.198252576158932	1.079520849414819	0.4043494443560341	2.259438744738913	1.008670392181395	0.3833630963961336	2.230899340451152	1.058584351452628	0.3810478856876268	2.364228056453795	1.705542848467913	0.4483336150590416	2.490512576464247	1.680006104043217	0.4421974475370835	2.570607536680221	1.409923207584659	0.4748646842017441	2.549504390709862	1.203930629349435	0.3631256037634888	2.567952636606645	1.121308289142135	0.3617253324187761
95	3.133333	2.392175240501461	1.201362640543727	0.5064124210329811	2.371685645066934	1.37947122859517	0.4837784110764319	2.355026251959581	1.52202680461599	0.4658457403069509	2.33399935731153	1.739594630698192	0.4430404310586549	2.304155283631039	1.700907500514124	0.4477929438212992	2.171153326002156	1.639279848334017	0.4443350688392596	2.147968128042044	1.360394558431371	0.4443796447325465	2.161706103364692	1.141595902350458	0.3642725238573332	2.214040578903604	1.083391847101246	0.3879799412313507	2.27707548761168	1.012407879707259	0.3711132828509746	2.248278558575197	1.063388284836699	0.3648422825834972	2.370683417051103	1.70660022965471	0.4478418306832074	2.497812498178635	1.681046756292502	0.4455475195550084	2.577889844142629	1.41087874142146	0.4816629100217146	2.562475112881199	1.20604557304012	0.3678378853543717	2.581446987099072	1.123871412811368	0.3648409396082665
96	3.166667	2.397260646343421	1.201646292524958	0.502861703039941	2.377456009701442	1.380031780227547	0.4806982651863826	2.361338329201815	1.522780134510713	0.4629832487040905	2.340541252507691	1.740669393516636	0.4415187802627024	2.310605399460034	1.701910525449457	0.444938417488121	2.17884068815235	1.640140152447247	0.4365735633357775	2.157598000994438	1.360950858820708	0.4299091652684227	2.176433132016634	1.143125153035462	0.3496642593501328	2.230651330198248	1.087874099343145	0.3714784281480638	2.295468673386017	1.017367269713574	0.3585781959103683	2.266367550649417	1.068965918483583	0.3483897348095414	2.377183137000962	1.707622191036692	0.4472335629439168	2.505116958278006	1.682044109878419	0.4485813464142756	2.585317621987722	1.41194713660184	0.4880607177638192	2.576141412577205	1.208275004370618	0.3723569001382021	2.595669853816522	1.126730091949158	0.3673855493545208
97	3.2	2.402358518148342	1.20189595272046	0.4990378624521942	2.383220803178963	1.38055994635187	0.4774064545348115	2.367643054506334	1.523504279265017	0.459981494527897	2.347088492681011	1.741721754732179	0.4399275602014656	2.317076721276112	1.702903350233119	0.4420526539633458	2.186619230059553	1.641113735577866	0.4291611064965356	2.167479653611171	1.361683381251182	0.4167160330250769	2.19170022939494	1.145210500626143	0.3353578516440593	2.247860980575251	1.092846570006128	0.3552260792340709	2.314458959020449	1.02357886286312	0.3463721663222487	2.284915876451364	1.075156434230532	0.3322750022089634	2.383669770120344	1.708606936214335	0.4464944186148546	2.512364517014799	1.682988462390252	0.4512109239541044	2.592778728260842	1.413067552061374	0.4937280656686763	2.590134495079238	1.210571864394352	0.376284254953673	2.610147087642591	1.129803061152127	0.3688926924263168
98	3.233333	2.407416452890123	1.202112064168629	0.4950004282516393	2.388923484958483	1.381055658409355	0.473950258340777	2.37387888775142	1.524198829065365	0.4568772534316924	2.353581487700084	1.742748045293387	0.4382681962817819	2.323507749392829	1.703881969867242	0.439159068891516	2.194398876622053	1.642167300122809	0.4222178397110338	2.177471770473953	1.362540352034471	0.4050364937629949	2.207308403099416	1.14778001955823	0.3214729308264548	2.265422174555206	1.098124516752564	0.3395312101974722	2.333863486955238	1.030910223627739	0.3350081641976668	2.303657423515421	1.081678139460518	0.3169190778051291	2.390085258266376	1.709552718583375	0.4456143965685041	2.519493553206367	1.683860045646313	0.4533574250543587	2.600137565247874	1.414124129184454	0.4983196590106108	2.603950741185415	1.212858765959834	0.3791192813711357	2.624217473487719	1.132933571970445	0.3689934273324798
99	3.266667	2.41238026793934	1.202294206620417	0.4908105274494639	2.394506294105535	1.381518157578295	0.4703800097665014	2.379983448992091	1.524862795713555	0.4537111833079355	2.35996031585733	1.743744223451964	0.4365436207185158	2.329836411891969	1.704841922484829	0.4362810894168909	2.202090160393506	1.643263384184492	0.4158373301095316	2.187430460529992	1.363462994524693	0.394897648281947	2.22306499046688	1.150722698329604	0.3081440525457927	2.28307452199888	1.103493975901637	0.3246753379864976	2.353467495621728	1.039110071912549	0.3248271461178521	2.322316175468553	1.088193663769555	0.3026030177086754	2.39637127854117	1.710457423446297	0.4445871523468936	2.526442590765155	1.684634554196032	0.4549531499242354	2.60724564096897	1.414978931634382	0.5015236285789032	2.617017452239305	1.215049003137183	0.3803382182649632	2.637128989183955	1.13594144022576	0.3672225029051337
100	3.300000000000001	2.417194543423746	1.20244628377875	0.4865375429778644	2.399911013077062	1.381949448967887	0.4667500579654578	2.38589440404292	1.525496697338874	0.4505246529847994	2.366165436362989	1.744706600733689	0.4347581398497488	2.336000948553441	1.70577914423789	0.4334388060001023	2.209606254154824	1.644370427207685	0.4100731034699758	2.197206941350743	1.364405826629421	0.3861532013696632	2.238770335532112	1.153930662734171	0.2954975413777962	2.300571685109054	1.108810192642365	0.3108883012725778	2.373032565694576	1.047964978026099	0.3160491377676971	2.340635269038706	1.094492032645768	0.2894744744611419	2.402469829060145	1.711319575232737	0.4434122161038476	2.53315075631783	1.685294689114794	0.4559596213806617	2.613950328420491	1.415534485523289	0.5031946298064112	2.628787154013248	1.217100530255185	0.3795974182471064	2.648140328302047	1.138674050190491	0.3633290223185014
101	3.333333	2.421804490681407	1.202574153320708	0.4822499695182834	2.405080919434639	1.382351523378444	0.4631115123498062	2.391551497443233	1.526099554222202	0.4473556433638807	2.372139866341535	1.745628737582086	0.4329173128976956	2.341942153859211	1.706687430743798	0.4306475580238303	2.216866168280314	1.645466258381832	0.4049288546923027	2.206652541127192	1.365342925797559	0.3785689375708166	2.254213629500594	1.157303165538126	0.2837163599253236	2.31769187005436	1.11401350299281	0.2983710249729853	2.392308803371103	1.057282759076804	0.3087009093463401	2.358385301502103	1.100484175464032	0.2776057968831275	2.40832529135021	1.712134636562672	0.4420951535365225	2.53955981833629	1.68582509772388	0.4563733700749254	2.620104270567763	1.415721568651725	0.5033397893099258	2.6387973153206	1.218980462638776	0.3767802271136128	2.656617558897215	1.1410274978022	0.3573265042570337
102	3.366667	2.426157096072052	1.202680544623996	0.4780121973353337	2.40996171347637	1.382722669873732	0.4595102024018422	2.396897402471201	1.526666258446036	0.4442374747423572	2.377829826854875	1.746500553593354	0.4310274702597386	2.347604104503838	1.70755745275699	0.427917189549927	2.223796136307801	1.646538678386566	0.4003637491568707	2.215627748610732	1.366265713655944	0.371966006116557	2.269187699831428	1.160762134449444	0.2729721949114606	2.334249991471994	1.119113515893176	0.2872861960207101	2.411059579699846	1.066851926632128	0.3027069127803706	2.375374301509767	1.106186102082882	0.2670305484648776	2.413885059238593	1.712893635428797	0.4406470964176062	2.545615029163822	1.686210633271105	0.4562246796803706	2.625579061997871	1.415490675480725	0.5020922264940252	2.646717581936083	1.220643205528182	0.3720030601715925	2.662101015035537	1.142937126324212	0.3494728397760879
103	3.4	2.430202519923712	1.202764176427916	0.4738794065560185	2.414502703533195	1.383057932882608	0.4559862831412295	2.40187883549375	1.527189057622719	0.44120138537799	2.383185166198359	1.747310667774642	0.4290975234367281	2.352934710723597	1.70837847217682	0.4252542100231363	2.230331709839334	1.647581927381949	0.3962991980889533	2.224014505264792	1.367175484024644	0.3662823419939958	2.283523494996665	1.164273238807358	0.2633286510856084	2.350109122329356	1.12417421338043	0.2776542418361816	2.429087622623148	1.07647467273791	0.2978233334392821	2.391460373509795	1.111698153401544	0.2577690496988341	2.41910003124296	1.71358587430012	0.4390864363464865	2.551265880616712	1.686440568992768	0.4555748046913546	2.630281225390264	1.41482373188783	0.499674385962832	2.652388937790793	1.222058834426495	0.3655512325812473	2.664395071719283	1.144408642734283	0.3402864127440937
104	3.433333000000001	2.433895835302159	1.202821741297939	0.4698887447959199	2.41865839870002	1.383351659796651	0.4525700745197151	2.406448143561525	1.527660424528217	0.4382737273070829	2.388160612790212	1.748049439527124	0.4271391946435123	2.357887033171763	1.709140982790267	0.4226617745640176	2.236419681983635	1.648593245846841	0.3926236899509433	2.231730403989451	1.368077966533704	0.3613673068133442	2.297112120509426	1.167831758271571	0.2547262788578647	2.365189390183448	1.12926116844238	0.2693599862994563	2.4462628635994	1.085953369279592	0.2937354387721811	2.406563164349043	1.117110993314702	0.2497181504834514	2.423925882302634	1.714202305550649	0.43743859906976	2.556467430148089	1.68651271579368	0.4545138288025266	2.634161880075159	1.413746135738915	0.4963566710413969	2.655850612633464	1.223233232442846	0.3578263678628134	2.663597149576796	1.145518943031482	0.3304600231178125
105	3.466667000000001	2.437196343944691	1.202849802667683	0.4660670092189856	2.422387503974688	1.383599224053758	0.449287689024175	2.410562030565551	1.52807466842604	0.4354797612243546	2.392714590582403	1.748710452464655	0.4251671142498873	2.362418017647741	1.709838080526163	0.4201422313580462	2.242014145348359	1.649571553537893	0.389209245000188	2.238719326290504	1.368980851283216	0.3570537983722574	2.309893307959439	1.171450104978043	0.2470718036381169	2.379450390135627	1.134413694348945	0.2622284121832522	2.462506328353752	1.09507467192101	0.290130473088912	2.420643340164959	1.122471303742174	0.2426561258277744	2.428321951047705	1.714737210177675	0.4357345918186264	2.561178897912148	1.686432543794282	0.4531495186767064	2.637207138801871	1.412309409671548	0.4923896204347227	2.657292734827813	1.224176425143	0.3492495219477929	2.659969810882652	1.146342576616165	0.3205544642950728
106	3.5	2.44006779950786	1.202844094541021	0.4624305360856987	2.425653072773842	1.383795371407643	0.4461587873477107	2.414181678103303	1.528425620003939	0.4328425083585585	2.396809138906857	1.74928701886389	0.4231974668195758	2.36648842809111	1.71046223949522	0.4176976979205142	2.247075619253513	1.650514829279599	0.3859240480755242	2.244950132075405	1.36989152177115	0.3532304155159294	2.321868569669522	1.175163441619854	0.2402971428893453	2.392894956207941	1.139651784540411	0.2560629941291941	2.477793054823441	1.103674899819177	0.2867438268490785	2.433712403043398	1.127809974867717	0.2363050037080277	2.432251220612096	1.715184831247585	0.4340077493919953	2.565363618391849	1.686210476049284	0.4515962584124437	2.63943036621852	1.410586178356589	0.4880288278641033	2.656991922327354	1.224907279334993	0.3402470627933608	2.653872958489973	1.146991536555729	0.3109373064409939
107	3.533333000000001	2.442479669426047	1.202800218464656	0.4589850569120777	2.428423962256651	1.383935596531689	0.4431970236984126	2.417274486211455	1.52870836361669	0.4303798246542858	2.400411321261232	1.749774209947863	0.4212460705156225	2.370064295444236	1.71100699542311	0.415329188475919	2.251572704806686	1.651418044224087	0.3826512008777041	2.250435440843567	1.370814261889606	0.3497091309974551	2.333117562092842	1.179024891611084	0.2343120056054046	2.40558885334037	1.145019822096016	0.2506730451208836	2.492170369045853	1.111742346283946	0.2834254679116718	2.445863543366268	1.133201936082333	0.2304395740104878	2.435681776097299	1.715541673230798	0.4322905007247669	2.568990683282942	1.685863439784109	0.4499684653738897	2.640874382243302	1.408678344585499	0.4835636505443108	2.655300541715229	1.225474451703181	0.3312653459866527	2.645771088331116	1.147677498324709	0.3018689519399001
108	3.566667000000001	2.444406867122466	1.202710839548801	0.4557269571575985	2.430674627162368	1.38401334771514	0.4404107242377522	2.419813902075898	1.528916473179414	0.4281039333076067	2.403493164104094	1.750166217735523	0.4193263190620484	2.373116802260539	1.711464616970009	0.4130366913222858	2.255481271831557	1.652270270832097	0.3793028554085189	2.255226452672873	1.371745477713229	0.3462844629647206	2.343771914804093	1.183099002429135	0.2289791536294422	2.417644673342664	1.150586065180915	0.2458468617109148	2.505745303768466	1.119418061221835	0.2800511075910493	2.457250148061903	1.138782003382862	0.2248643949226552	2.438586786437234	1.715803528144405	0.4306105225197342	2.572035010552679	1.68540683260435	0.4483605463404045	2.641608668798127	1.406696152891835	0.4792832189422265	2.65261780111115	1.225941678359107	0.3227215996115599	2.636251825861715	1.148651346825914	0.293543332371938
109	3.6	2.445829507366499	1.20256382722453	0.4526377680286347	2.432384895099969	1.384017835767851	0.4377973223363981	2.421779164431276	1.529039651606461	0.4260173134687947	2.4060315648811	1.75045366628209	0.4174458830146707	2.375622143674118	1.711823754808975	0.41081671687716	2.258783149381932	1.653054547110626	0.375818400333806	2.259406253823728	1.372673397872168	0.3427520477764847	2.353996351929332	1.187456800863772	0.2241271946170103	2.429207611122135	1.156429353807014	0.2413698000617681	2.518667342771611	1.1269377058099	0.2764661226588379	2.468067215039804	1.144722277721549	0.2194160301208356	2.440944428232311	1.715962555335094	0.4289862952730758	2.574477219962197	1.684849680058659	0.4468350457841478	2.641717605734379	1.404731631685403	0.4754209457714527	2.649333806936534	1.22637398847754	0.3149202292757761	2.626000458308353	1.150134833710237	0.2860467038896846
110	3.633333	2.4467329679995	1.202340733939791	0.4496863837482148	2.433539963677126	1.383931890854892	0.4353424539202399	2.423155150506218	1.529061263594426	0.4241125315490857	2.40800816365682	1.750620510746406	0.4156041232358442	2.377561347434426	1.712066185693408	0.4086612602123997	2.261463540914016	1.653746479928361	0.3721693756239834	2.263073265798915	1.373576093500168	0.3389223001301189	2.363966263752217	1.192162638374906	0.2195873088608693	2.440434689259108	1.162624700939155	0.2370467497222456	2.53110282729	1.134538135379128	0.2725149794742682	2.478525089028024	1.151186952523514	0.2140064186070491	2.442737797920136	1.7160045951809	0.4274234649696939	2.576303427852215	1.684197036362295	0.4454192168303991	2.641283089377742	1.402851573062646	0.4721268152033611	2.645752995647015	1.226817037103258	0.3080436568583756	2.615668224861663	1.152250008201327	0.2793519316300952
111	3.666667	2.447107452315352	1.202017209276412	0.4468372211543352	2.434129906965383	1.383731480577608	0.4330255697884268	2.423931799080946	1.528957151750125	0.4223758077010002	2.409408844312562	1.75064206250844	0.4137936943818069	2.378919751920442	1.71216503412635	0.4065602157777944	2.263509545335392	1.654312731764391	0.3683675454134455	2.266330844036554	1.374419563782445	0.3347041754514015	2.373842995169744	1.197265103943154	0.2152190001559649	2.451470973359754	1.169233345736383	0.2327100497784494	2.543206448687816	1.142393983148439	0.2680358328241935	2.488821882521124	1.158314543505751	0.2086574872670948	2.443954424723271	1.715907264858347	0.4259161912769411	2.577504571381732	1.683449750715044	0.4441095864734128	2.640381643700955	1.40110286884582	0.4694856614784872	2.642091465776542	1.227296283101267	0.302193851874978	2.605882399679543	1.155008398489306	0.2733857577496981
112	3.700000000000001	2.446947795085495	1.201567531256315	0.4440537735986496	2.43414953630139	1.383389567953867	0.4308210736157891	2.424104000891179	1.528698961518262	0.4207855564022143	2.410224033200133	1.750487825853074	0.4119988483289632	2.37968730431083	1.712088028794201	0.4044977748209699	2.264911111028971	1.654714584250574	0.364444249425001	2.269281541352923	1.375162537723556	0.3300425326797844	2.383765623404603	1.202795982528446	0.2109176478902566	2.462434549905836	1.176276654113563	0.228226742865496	2.555100029146378	1.150584107408195	0.2628816609549634	2.499127044011848	1.166189305432359	0.2035511842010994	2.444586458261001	1.715642514794053	0.4244472644582711	2.578076265749329	1.682604507931627	0.4428866364342752	2.639084594230412	1.399520057064195	0.4675612667383268	2.638504173091107	1.227834402463381	0.297443739987036	2.597237466765945	1.158329870104815	0.2680041413498093
113	3.733333	2.44625280143638	1.200970584850262	0.4412955138838082	2.433597924423011	1.382882611551865	0.4286935334018371	2.423671230594217	1.528261112417869	0.419306608083315	2.41044899941811	1.750129205297047	0.4101944452987499	2.379858795069258	1.711805444698447	0.4024494505007476	2.265660983272034	1.654917310777418	0.3604323531971693	2.272014486534526	1.375769702182676	0.3247949607373079	2.393827256823519	1.208774541016593	0.2065818510585242	2.473396126642072	1.183734135183772	0.2234977438655098	2.56685038757612	1.159089325608654	0.2569633481860928	2.509550177586299	1.174797613139947	0.199003230671663	2.444630837121365	1.715183801027522	0.4229879529949083	2.578018677356376	1.681656683977895	0.4417222519651341	2.637452189187158	1.398128434668145	0.4663954743580424	2.635088701190907	1.228449042115579	0.2938439288295301	2.590169974467466	1.162093853806055	0.2630462550735322
114	3.766667	2.445025561999159	1.200214385319143	0.4385257852974499	2.432478599463081	1.382196083770386	0.4266034965394699	2.422637645710707	1.527627013431134	0.4178928065613101	2.410083814777297	1.749546851060672	0.4083467694043174	2.379433826567603	1.711296871031114	0.4003828046684266	2.265754571051963	1.654896887223194	0.3563624302450287	2.27459029210164	1.376217559267504	0.3188880691779116	2.404053250044586	1.215199879878036	0.2021752373719725	2.484363484963247	1.191555122911498	0.2184845889661156	2.578458404236087	1.167817457292528	0.2502378252165307	2.520127477220026	1.184052582698863	0.1953993814475005	2.444089280315109	1.714513666001806	0.4214993547556493	2.577336639731813	1.680607317155169	0.4405788485170278	2.635535717131859	1.396954288513431	0.4659937767133986	2.631903884617891	1.229144182513806	0.2914244088852707	2.584911887019527	1.166204630683596	0.2584240839753736
115	3.800000000000001	2.443273418012056	1.199295279473327	0.4357176318461423	2.430799476141893	1.381324910760586	0.4245132715664268	2.421011966450576	1.526790441339426	0.4164915788933038	2.4091333332694	1.748733633939636	0.4064173391519308	2.378416795425095	1.710553918613376	0.3982598994904428	2.265189829433159	1.65464261579482	0.3522522824152921	2.277032609886447	1.376493289318762	0.3123805941189872	2.414397669330333	1.222044566548233	0.1977265726938767	2.495287561468589	1.199661295298857	0.2132397698931942	2.589871964558744	1.176647632143691	0.2427862564749352	2.530816964920763	1.193812305118722	0.1929581969836576	2.442968232519757	1.713626450211453	0.4199378645882772	2.576039553505451	1.67946417629417	0.4394201782647923	2.633374478555531	1.396020534069923	0.4663272776026543	2.628977432113354	1.229909839203136	0.2901870939257743	2.581502398945634	1.170582877927884	0.2542009682892687
116	3.833333	2.441007390027493	1.198212291266485	0.4328456353786856	2.428572412033925	1.380268553309244	0.4223808538679539	2.41880692916187	1.525751356981448	0.4150446323772045	2.40760737238142	1.747691585871077	0.4043638166439397	2.376817039238501	1.709577759551735	0.3960363040011057	2.263968473269122	1.65415713883723	0.3480851379324678	2.279328690094633	1.376591964604904	0.3053215061871443	2.424753896390363	1.229240680689728	0.1932944564892581	2.506071770592845	1.207937149753762	0.207938319102724	2.600995602232727	1.185406288705274	0.2348819138766541	2.541527273825217	1.203900829309997	0.191726951920588	2.441278865460195	1.712524228849041	0.4182579298542298	2.574141337596671	1.678233525902534	0.4382177329597908	2.630997274108287	1.395326514787044	0.4673296585776716	2.626320765520584	1.2307274190718	0.2900706631178717	2.579830538003807	1.175140729263174	0.2505498504205131
117	3.866667	2.43824188623097	1.196965848245296	0.4298895471233153	2.425812982865677	1.379029211750844	0.4201640140905026	2.416039066883284	1.524513665136626	0.4134927224912244	2.405520405214332	1.746428945038937	0.4021414690008031	2.374648561567297	1.70837619605431	0.3936625919858695	2.262095626042943	1.653453828454776	0.3438076130071439	2.281425610625639	1.376511516447163	0.2978185466597486	2.434956355261698	1.236657069109479	0.1890327141338304	2.516567878068239	1.216206476823165	0.2029452985681564	2.611679561082988	1.193828939983368	0.2271479504057323	2.552118572320257	1.214065441873253	0.1916061184146501	2.439036764497857	1.711214096544497	0.4164142488275655	2.5716600465507	1.676918524623039	0.4369543241990683	2.628417833189861	1.394846351463948	0.4689303468407365	2.623923504136051	1.231569482564487	0.2909912395537043	2.579635394901168	1.179772182315201	0.2478246661716784
118	3.9	2.434995064052434	1.195558915687433	0.4268313397770422	2.422540597570666	1.377612064826331	0.4178180106225337	2.412728710620871	1.523084719114331	0.4117715499810522	2.402891538261018	1.744958512645223	0.3997019722367279	2.37192998130581	1.706962301647481	0.3910843766186217	2.259578952370511	1.652555851433508	0.3393389034736836	2.283228432410278	1.376253514900211	0.2900277516226327	2.44478109528143	1.244100614994777	0.1851847898846178	2.526575152536903	1.224247099292763	0.1987621861330143	2.62171756030379	1.201613841451368	0.2204842857364917	2.562400074760805	1.22398439948573	0.1923479988685971	2.436261953031512	1.709706603930279	0.4143586375628158	2.568617880489887	1.675517163958122	0.4356125210948985	2.625635874827767	1.394525972197148	0.4710153426073673	2.621749547964474	1.232394498156874	0.2928005556592944	2.580519203141847	1.184377599363153	0.2463722949830322
119	3.933333000000001	2.431288538807276	1.193997251018585	0.4236506286636583	2.418778068678755	1.376025592787713	0.4152945738176901	2.408899418978231	1.521475560870736	0.4098139204647913	2.399744022959972	1.743297632709218	0.3969946948065376	2.368683944910603	1.705354418815316	0.3882472625857702	2.256426833173216	1.651493101474476	0.3346118811639011	2.284613919989068	1.37582436039595	0.2821013698629632	2.453979871386906	1.251366919302171	0.18198081438129	2.535875086465091	1.231848203637808	0.1957956047377692	2.63088493023638	1.208531926112385	0.2157120347135327	2.57215809861665	1.23337543896544	0.19378104849127	2.43297848679762	1.708015816178579	0.4120380486750005	2.565040972735857	1.674022393077238	0.4341552016855733	2.622643611971001	1.394285739043328	0.4733888539182483	2.619731124451904	1.233152652379617	0.2952390923273453	2.581977617072709	1.188876487199539	0.2463029400961876
120	3.966667000000001	2.427147626644352	1.1922934201083	0.4203208154657903	2.41455179972453	1.37428612016623	0.412539154438667	2.404578089227442	1.519705777783919	0.407548038223235	2.396104867705234	1.7414731268238	0.3939667071296878	2.364936771850732	1.703580376879684	0.385097392746039	2.252647388217178	1.650301106225488	0.3295837487378	2.285440640689846	1.375235808879136	0.2741516284652038	2.462293478518196	1.258262824596992	0.1795450464300952	2.544246653512478	1.238848726999001	0.194172549379722	2.638968263011607	1.214506645625524	0.2132497452571988	2.581154615004525	1.24208123855389	0.1956626089040505	2.429214172609686	1.706164965414148	0.4093936419810527	2.56095914197054	1.672429240332533	0.4325200858943944	2.619423428213965	1.394034976979187	0.4757830772970648	2.617761049103068	1.233815085950082	0.2979337232658826	2.583428660322714	1.193201580774138	0.2473799847563039
121	4	2.422602316142108	1.190470912146252	0.4168062292413891	2.409892794988066	1.372421939211452	0.4094932392525444	2.399796108875564	1.517807462130247	0.4049006923411441	2.392005360744084	1.739524793729844	0.3905666316260597	2.360719101134348	1.701680558389538	0.3815850447341689	2.248250736131825	1.649021873929644	0.3242369867244776	2.285562516170252	1.374508455240621	0.2662583042112311	2.469456182791935	1.264612287145484	0.1778437638887568	2.551474697831246	1.245142491665775	0.1936739041557415	2.645776398256579	1.219626385417289	0.2130684397808289	2.589132154472236	1.250048609969685	0.1975728996960591	2.425001140679542	1.704190539206611	0.4063648564163648	2.556406675690484	1.670741110720338	0.4306226505146851	2.615945902860067	1.393684112419937	0.4778642889720496	2.615677647345828	1.234411711031093	0.300383139684914	2.584270518925216	1.197325042420075	0.2489568443610069
122	4.033333000000001	2.417687013261998	1.188565606576025	0.4130568705192864	2.40483627089683	1.370474188946874	0.4060948306151957	2.394588937376676	1.515825714898571	0.4018011489127685	2.387480542789259	1.737504826087204	0.3867465423481632	2.356065421444641	1.699707338276439	0.3776666954193772	2.243250614019003	1.647701587149429	0.3185729369478151	2.284831476610294	1.373670134409325	0.2584586858781669	2.475209160051961	1.270267606952642	0.1766825240661037	2.557359544040413	1.250682194819746	0.1937838071917654	2.651148836262203	1.224124363334518	0.2147008454410853	2.595827053003907	1.257304554969777	0.1989279254243273	2.420375281415581	1.702142045520939	0.4028916833724273	2.551421809211772	1.668969573697955	0.4283540359522381	2.612169180253361	1.393150355714162	0.4792485674371179	2.613243690330944	1.235033592019059	0.3019771321014231	2.584007469879683	1.20128501140243	0.2501272320641367
123	4.066667000000001	2.412441660006773	1.186627583564325	0.4090146649901443	2.399422818978372	1.368498319208932	0.4022827173190398	2.388997320446836	1.513819966702688	0.3981855754529688	2.382569968679924	1.735478442809169	0.3824624415693574	2.351014977275797	1.697725440622108	0.3733052211041957	2.237667640424018	1.64639053661338	0.3126074833223645	2.283107401778161	1.372755877743168	0.2508247829998096	2.479315434257643	1.275110515683463	0.1757624963583447	2.561714767099482	1.255481254828743	0.193841757646133	2.654953616376428	1.228328749332621	0.2172643638261998	2.600971441858992	1.26392197722832	0.1991028617531536	2.415376988902875	1.700083192394312	0.3989162438469759	2.546047849074001	1.667144004877259	0.4255861861156515	2.608050474635046	1.392387035005224	0.4795479423342617	2.610189527530189	1.235808436590488	0.3020977910786032	2.582306231978908	1.205153547839639	0.2499070176802169
124	4.1	2.406912085895211	1.184714594230201	0.4046238078983119	2.393698953113663	1.366556654527186	0.3980024492392839	2.383068016228437	1.511855859752328	0.3939996889171002	2.377317877717742	1.733515091040711	0.3776775252002377	2.34561216053181	1.695802982415703	0.3684704694957994	2.231531699631087	1.645135144187803	0.3063577286495555	2.280280744271876	1.371797924402692	0.2434276328730293	2.481597342159362	1.279056359660723	0.1747653658570458	2.564375362842461	1.259560466953977	0.1932732088301118	2.657067238761459	1.232460982091157	0.219629226373922	2.604313128321552	1.269977650449631	0.1976571673378044	2.410051254248656	1.698083473580356	0.3943885735232797	2.540333276694128	1.665309585970986	0.4221887565786745	2.603565473347528	1.391400334240649	0.4784327390858432	2.606298354937779	1.236846104008645	0.3002611382140375	2.578967926605488	1.208981606469291	0.2474861088502245
125	4.133333	2.401147764490166	1.18288304974809	0.3998398762800872	2.387715008129971	1.364708814519789	0.3932134807800841	2.376851808598667	1.509995199339736	0.3892030690003318	2.371771708330312	1.731678438822978	0.3723653585061042	2.339905056192429	1.694002031970688	0.3631402507424457	2.224881245845206	1.643973030899949	0.2998275547624694	2.276283861950744	1.370820149130657	0.2362778945938206	2.48195743018499	1.282052400719886	0.173433401334102	2.565207480514645	1.262893698173772	0.1918204897463263	2.657372777301346	1.236432143503147	0.2209179353003084	2.605640608270101	1.275440518842772	0.1946416358729247	2.404445996206527	1.69620755858203	0.389272299181035	2.534329473560335	1.663512888038573	0.4180510600576945	2.598705163079522	1.390220885678654	0.4756627814408421	2.601418754938899	1.238204325137614	0.2961514452513944	2.573832992915334	1.212789708632995	0.2423460234762215
126	4.166667	2.395202118519034	1.181182890647839	0.3946300633912376	2.381525621057132	1.363005795581362	0.3878853101055212	2.370404081758753	1.508289585172618	0.3837643142395801	2.36598279470596	1.730019739855343	0.3665093910446952	2.333946154761718	1.692372715413247	0.3572996863826967	2.217763916967164	1.642936221488924	0.2930112732225231	2.271077921212999	1.369845973033291	0.2292514704064397	2.480366176054206	1.284104400545241	0.1715426883423442	2.564135958190801	1.26548174153009	0.1893904575515068	2.655788142910158	1.240084951667287	0.220680309515354	2.604821509536462	1.280246878217345	0.1903798954764754	2.398612716076685	1.694507956087955	0.3835432625514448	2.528091357242955	1.661796779832578	0.4130872332296134	2.593478794363792	1.388895383033987	0.4710940375330843	2.595467024530887	1.23986105606889	0.2896437072751591	2.5667726129237	1.216566196075269	0.2342814254476385
127	4.200000000000001	2.389134218590563	1.179658723005564	0.3889786647103454	2.375191531672444	1.361491702955795	0.3820042494376402	2.363786789027861	1.506782690591719	0.3776687246681404	2.360007876611761	1.72858044475099	0.3601061838351526	2.32779396039225	1.690955498430266	0.3509456409487476	2.210241058541585	1.642053125898782	0.2859044381479014	2.26465662199085	1.368900029649703	0.2221583878655364	2.476859632217372	1.285283782453813	0.1688833096772283	2.561158595348428	1.267396104768715	0.1858964775760198	2.652298834184299	1.243393032727518	0.2186198596127204	2.601814073411838	1.284488785596098	0.1850961395376226	2.39260804044017	1.69302788340152	0.3771926903511847	2.521679405433296	1.660204502647922	0.4072391389656081	2.587921393352257	1.387492254572163	0.4646807069998696	2.588423557383958	1.241705936019623	0.2808172136572537	2.557701740503046	1.220244258954656	0.2233608714660119
128	4.233333	2.383008812031126	1.178352061438467	0.3828986075537197	2.368779589178809	1.360206197734618	0.3755869360774503	2.357068513624142	1.505512877517154	0.3709325816975804	2.353908747766233	1.727394662361096	0.3531740482179118	2.321512733177888	1.6897833030692	0.3440963169417698	2.202390334872644	1.641348847269631	0.27852358660345	2.257064975734228	1.368009617207321	0.2149221750781853	2.47154797245058	1.285721901851986	0.1652966828393894	2.556351850345487	1.268761955509322	0.1812777385843438	2.646967068441749	1.24643187416277	0.2146017790277525	2.596670791522586	1.288420378715471	0.1789404759058302	2.386493382835914	1.691804138618814	0.370236628402652	2.515159573153158	1.658783843053633	0.4004881176986758	2.582099145168193	1.386111735060082	0.4564948845273519	2.580343424431882	1.243544468197345	0.2699867044348938	2.546612392319881	1.22367999131896	0.2100383997278468
129	4.266667	2.37689663788795	1.177299781980421	0.3764379172486405	2.362363109721522	1.359182786389565	0.3686872994272503	2.350324851161274	1.504511314842727	0.3636110636527692	2.347752577194335	1.726487303648217	0.3457615330301868	2.31517285092338	1.688879957083064	0.3367996542988954	2.194307285229165	1.640843923569946	0.2709206645930345	2.248415530450765	1.367204673388548	0.207716594838746	2.464621312434315	1.285599462002642	0.1607098174530419	2.549876124300488	1.269757651167011	0.1755414579444423	2.639941035924097	1.249380514777442	0.208675994459794	2.589550892107718	1.292388309849808	0.1720403722198267	2.380335243647225	1.690864880726235	0.3627247608814971	2.508603617179513	1.65758357940249	0.3928667935319169	2.576107459591321	1.384875166410385	0.4467310947998979	2.571351711622835	1.245144011904678	0.2576674789890371	2.533616111407802	1.226659261297091	0.1952569100831965
130	4.300000000000001	2.370870447790915	1.176524000401474	0.3696574494324699	2.356017630040714	1.358437926425449	0.3613682873310225	2.343633618409675	1.503790320510809	0.355770335306788	2.341608298137568	1.725862966769093	0.3379364867516159	2.30884691965288	1.688250004386897	0.3291193049679907	2.18609416722529	1.640547249519591	0.2631481790228245	2.238856332327146	1.366511371384356	0.200633004047638	2.456321770163842	1.285122785827586	0.155146870211094	2.541946154553818	1.270546893049645	0.1687828766718379	2.631423514778849	1.252362025979071	0.2010135034720031	2.580689383747908	1.296621630541102	0.1645239454060761	2.374201543677374	1.690217303754561	0.3547281226661069	2.502084074320548	1.656637646991045	0.3844509464337645	2.570039444024844	1.383881706928554	0.435659607713838	2.561589900885756	1.246297724996558	0.2444348207216707	2.518941158773716	1.228982085739756	0.1801739382173807
131	4.333333	2.365002066920462	1.176028377197051	0.362629695450022	2.349817719278221	1.35796813917716	0.3537019450207884	2.337071301772272	1.503341092282501	0.3474910441020037	2.335543893656234	1.725504825740349	0.3297857007404202	2.302606865766353	1.687877757058238	0.32113425821244	2.177854639788624	1.640453479027718	0.2552578360345866	2.228556927844246	1.365946950070435	0.1936699312148719	2.4469306539784	1.28451235512708	0.1487494571715413	2.53281878276055	1.271263822756132	0.1612038012617746	2.621663259780352	1.255408032903107	0.1918952303651512	2.570394342091427	1.301197591894636	0.1564859716133898	2.368158862980887	1.689845992742963	0.3463397094859851	2.495670885141416	1.655958671325363	0.3753667495410041	2.563973609508539	1.383186358311985	0.4236169428076442	2.55120277637704	1.246866457553605	0.2308567895214296	2.502969873108382	1.230568404173193	0.1656955016166478
132	4.366667	2.359363132757176	1.175800792144499	0.355443925160798	2.343837396097772	1.357753646304454	0.3457779721450699	2.330713336804412	1.503138100643821	0.3388768152944598	2.329626628615851	1.725379711134651	0.3214161735215511	2.296524122752407	1.687731946051213	0.3129415790159106	2.169694361847911	1.640545475233453	0.2473083828110124	2.217702827675335	1.365519380396964	0.1868519933274964	2.436752544695204	1.283985304143972	0.1417313868830513	2.522780594001706	1.272005352251898	0.15307018041644	2.610948547473404	1.258445011078048	0.181701021053896	2.55903118616847	1.306091050029006	0.1479597057354191	2.362272732764925	1.689718262982058	0.3376760401056478	2.489432086445502	1.655539747086099	0.3657827177944373	2.557977658332006	1.382797531887861	0.4109760328580729	2.540339568770615	1.246804856911508	0.2174361821247364	2.486210379478567	1.231451518350259	0.1523337275461052
133	4.4	2.35402564220329	1.175817981345748	0.348201493621014	2.338150375080297	1.357764454853648	0.3377014070959388	2.324634268946069	1.503146287257811	0.3300504104089825	2.323923087762592	1.725446774904286	0.3129519226742096	2.290669625581138	1.687773777784695	0.3046534576633714	2.161721943654578	1.64079911193953	0.2393551441978554	2.206497111925954	1.365231339097631	0.1801515049061437	2.426093937702944	1.283696597509996	0.1343004757708794	2.512137138785495	1.272813330224901	0.144667171236068	2.599607914825682	1.26135927752967	0.1708693769664729	2.546992708525659	1.311201062111231	0.1389952236047738	2.356607748473067	1.689792965725592	0.3288735145190559	2.483434218779847	1.655361566652755	0.3558990004922409	2.552127790414241	1.382699439258017	0.3980957899440853	2.529186311908646	1.24620124543758	0.2045303345074429	2.469194687087273	1.231748054728212	0.1401447900002622
134	4.433333000000001	2.34906116118814	1.176047756289165	0.3410087787668479	2.332829259381031	1.357963375738486	0.3295886942209944	2.318907031944145	1.503324733224231	0.3211508035809078	2.318498231305839	1.72566170350205	0.3045300806568769	2.285112814153226	1.687960845725303	0.2963946609809581	2.154048327563839	1.641187629025441	0.2314522795526173	2.195150637941747	1.365085514398287	0.1734072614267289	2.415246776281855	1.283726183504508	0.1266262160936752	2.501196502231333	1.273669182520981	0.1362622325668007	2.587988875805845	1.263964295138303	0.1599117509294146	2.534669487659456	1.316338056613386	0.1297592400823439	2.351226738708316	1.690024837802748	0.3200834132110387	2.477741723624419	1.655395682542815	0.3459376526925678	2.546516762207682	1.382857279481561	0.3853001141777274	2.51797732036193	1.245230073707016	0.1923541894573588	2.452428526966834	1.231616427495301	0.1289155118773516
135	4.466667000000001	2.344541868428593	1.176450514709517	0.3339799162078124	2.327946799968089	1.358307818100841	0.3215731093468681	2.31360446914556	1.50362872771004	0.312340601375845	2.313416647512803	1.725978862841516	0.2963070848950834	2.279922910474632	1.688249489646031	0.2883102804214366	2.146789881925046	1.641685548363514	0.2236763520114343	2.183887490151038	1.365090272842344	0.1664631258989005	2.404489696238837	1.284092304152619	0.1188531735114561	2.490267253168101	1.274480151245081	0.1280830141859338	2.576456604302493	1.26596125115701	0.1493300682852362	2.52245418323283	1.321207796306571	0.1204604639490839	2.34619207500115	1.690366365674863	0.3114772473092608	2.472418887760582	1.655606435883275	0.3361370024578058	2.541260950115008	1.383218393579044	0.3728977242835712	2.507002030628517	1.244094202500503	0.1810400465883319	2.436381465774132	1.23123009874411	0.1184320497186502
136	4.5	2.340540589133783	1.176978597602438	0.3272452875527591	2.323576282975287	1.358748864121486	0.3138137939813977	2.308800096516006	1.504008588044708	0.3038143975570712	2.308743106745936	1.726349617867445	0.2884644248761488	2.275169522128463	1.68859333203948	0.2805719857636115	2.140070715647617	1.64226818362674	0.216142112187224	2.172965561409105	1.36525965602401	0.1593454767932133	2.394109162706978	1.284775875633875	0.1111508532512863	2.479672558280575	1.275138138479094	0.1203083801182467	2.565410281954692	1.267056702475008	0.1395556505087944	2.510746624106664	1.325481985782192	0.1113290065860092	2.34156623460079	1.69076602724473	0.3032529693849367	2.467530587273763	1.655949130362163	0.3267591172204242	2.53649999832595	1.383705349564787	0.3611883482616427	2.496620430105223	1.243009095167208	0.1706519697763377	2.421522171196925	1.230775906673778	0.1086123598026846
137	4.533333000000001	2.337126333120564	1.177581325949023	0.3209271163966498	2.319787271602961	1.359235804630182	0.3064635348214167	2.304563954695347	1.50441378242695	0.295759967071996	2.304538261286654	1.726725416832593	0.2811812183623116	2.270918202271577	1.688945424615403	0.2733491863909633	2.134011518750225	1.6429076424334	0.2089683017562624	2.162653392550265	1.365609367858994	0.1521011906399428	2.384397023635384	1.285795902102596	0.1036148535405004	2.469728970838768	1.275702401545315	0.112923796016456	2.555240948231299	1.267320809091792	0.130701576462654	2.499879146918847	1.32906075309731	0.1024554831853436	2.337407673086656	1.691172713673176	0.2956052374640866	2.463137302190497	1.656381702519529	0.3180560065724949	2.532379035805608	1.384245007372663	0.3504174445552687	2.487223212321862	1.242215020414064	0.1611576779196771	2.408283767041687	1.230499215677278	0.0994472654758097
138	4.566667000000001	2.334363185377641	1.178212233531619	0.315133320083346	2.316644719878692	1.359723219710748	0.2996568492656901	2.300961802166485	1.504799974096345	0.288346571529864	2.300857938380416	1.727064271209875	0.2746227819834877	2.267229661395612	1.689264413306972	0.266797734678735	2.128727265222949	1.643574610613376	0.2022675558735728	2.153234503164606	1.366161311841205	0.1447447940247567	2.375659988448297	1.287237635910083	0.09627993879466182	2.46077111358401	1.276389680615192	0.1058823092969292	2.54632965436747	1.267185887401344	0.1226511454450016	2.490149634118815	1.332065755562077	0.09389807744016568	2.333770170202567	1.691542756009682	0.2887133541697069	2.459294383672441	1.656875931981957	0.3102591627252727	2.529050498151947	1.384801995194512	0.3407814486968226	2.479196043379385	1.241991302641388	0.1524735754000122	2.397043414604761	1.230716585416066	0.09092123432845828
139	4.6	2.332310335513863	1.178830441301706	0.3099637802015363	2.314209250186468	1.360172539652425	0.2935184057048379	2.298055680462552	1.505130679231907	0.2817338998511432	2.297753494351527	1.727332171983564	0.2689436586763267	2.264160135898797	1.68951579739117	0.2610641524258124	2.12432895019617	1.644238522611673	0.1961604560107311	2.145030517257101	1.366945286544963	0.1373713622441619	2.36823568048242	1.289246785861732	0.08915833934268236	2.453165996719493	1.277537953695705	0.09916764531098922	2.539052008138659	1.267375398711269	0.115137840548824	2.481856790985529	1.334779846137877	0.08570443493408413	2.330703226634665	1.691841605739622	0.2827447110001811	2.456052751607846	1.657422890252491	0.3035843204427774	2.526678097662134	1.385391004588387	0.332439453982044	2.472914339074863	1.242666153551237	0.1444985279257244	2.388152629678624	1.23181082555944	0.08301634163529011
140	4.633333	2.331019135806581	1.17939762219557	0.3055046666320578	2.312534094555273	1.360549018400503	0.2881563045865075	2.295900781255715	1.505374186996477	0.2760600846689504	2.295269220173532	1.727499633967355	0.2642703012444555	2.261758594473299	1.689668502733451	0.256269394565702	2.120916677062068	1.644863416613567	0.1907560179535711	2.138380714058179	1.367992123856376	0.1300477585101989	2.36247063249895	1.292006938783189	0.0822120378503146	2.447289299060358	1.279542116285797	0.09268509999081091	2.5337694978361	1.268743036657544	0.1076916722740254	2.475292223629543	1.337581330913273	0.07778887877973534	2.328249521913456	1.692040576810667	0.2778369287276392	2.453455832121352	1.658025032176393	0.2982046178315861	2.525431296284758	1.386068795216769	0.3254891519624587	2.468735615951258	1.244570815949966	0.1371192788449148	2.381944957646033	1.234191824951351	0.07569064207335915
141	4.666667	2.330532274249982	1.179876144219922	0.3018310830815608	2.311664138324478	1.360819854465638	0.283665831277843	2.294544471561756	1.505501423364608	0.2714420795475319	2.293441572775824	1.727540038920168	0.2607035750526918	2.260065889516241	1.689693297735025	0.2525112085565449	2.118577835773567	1.645406833238796	0.1861489152831547	2.133625777685397	1.369329682676121	0.1227948608663691	2.358701494995157	1.29570859207279	0.07538655025724848	2.443494762378388	1.282758587090022	0.08627843132923621	2.530803804343713	1.27196049871672	0.09981596770211008	2.470735103427042	1.340902115154156	0.07013191271012068	2.326444164868414	1.692114924138711	0.2741002117257741	2.451538369590562	1.65868575407804	0.2942513618989553	2.525478290496127	1.386912493634255	0.3199750817587185	2.467003655247951	1.247989866955268	0.1302355210363565	2.37875907428467	1.238261602722919	0.0688744830788615
142	4.700000000000001	2.330883152184812	1.180229879627011	0.2990135198249488	2.3116354653595	1.360954713645967	0.2801348716637618	2.294026072554673	1.505486038969752	0.2679777233556349	2.292299411470411	1.727429717895282	0.2583219547228723	2.259114928963939	1.689563455244443	0.2498671228880388	2.117388130625948	1.645822951285208	0.1824257996113468	2.131114901549997	1.370986940184898	0.1156756317479064	2.357257944962166	1.300536345735835	0.06868255510661909	2.44209949089264	1.287469342580328	0.07984704225429576	2.530416596093692	1.277426313952025	0.09118370841781803	2.46846282503678	1.345198325562953	0.06280368536599043	2.32531486692661	1.6920432919194	0.2716207040228177	2.450326569672619	1.659406272448253	0.2918226906629024	2.526983225886545	1.388011173115858	0.3158955734177898	2.4680463531072	1.253141542936997	0.1237820651774312	2.378949543063524	1.244394782599394	0.06249415218090147
143	4.733333	2.332094166696343	1.180429155565437	0.2971073282489818	2.312473415394242	1.360930458873257	0.2776299581199762	2.294374607557732	1.505309069716055	0.2657309451965973	2.291862394943862	1.727152418538389	0.2571681670217571	2.258928885550395	1.689259432142551	0.248381994843161	2.117405523892256	1.646069881172731	0.1796575289013865	2.131172942845492	1.373003810534431	0.1087547469582663	2.35842608500867	1.306672918340205	0.0620783445391085	2.443357864938197	1.293907966787643	0.07328903424498343	2.5327822475216	1.285359193404613	0.08162114185739137	2.468723040191208	1.350930674786739	0.05574902480751776	2.324880357248508	1.691812057563269	0.2704453415985333	2.449836184695332	1.660189328994963	0.2909607882152092	2.530098201508708	1.389477320005527	0.3131871058020521	2.472137132882782	1.260196436287502	0.1177244475596325	2.382831901535116	1.252897686596623	0.05646516337138554
144	4.766667	2.334176149652154	1.180453652124949	0.2961578709361679	2.314192028773014	1.360734690909738	0.2762036822687457	2.295608237839422	1.504963143989065	0.2647409655753328	2.292140540920728	1.726703959629609	0.2572540164601339	2.259520697288714	1.688773075124951	0.2480730791419414	2.118668863581771	1.646114396716835	0.1779039738829192	2.134098839514927	1.375436265083601	0.1021715860541434	2.362447221125108	1.314296581370704	0.05558246619690276	2.447467373420441	1.302295095252734	0.06652271843216816	2.537991843080505	1.295916268467673	0.07114263697131956	2.471736962615274	1.35857217034969	0.04872690344382995	2.325149959271307	1.69142031802816	0.2705876438078305	2.450071879211422	1.661042957953731	0.2916631176697814	2.534957160324768	1.391452585559175	0.3117372662681236	2.47948120960982	1.269281290042605	0.1120673491388164	2.390665319271443	1.263984756631753	0.05070574984022019
145	4.800000000000001	2.337126806590532	1.180294214962207	0.2962057606529186	2.316792487957287	1.360367346979298	0.275899067204732	2.297732590371771	1.504454108287707	0.265027746942214	2.293133030645667	1.726094116898043	0.2585666935985892	2.26089175391866	1.688109457221271	0.2489355319071076	2.121194693435319	1.645935755830039	0.1772165708550505	2.140150929151175	1.378359921859908	0.09615935444737742	2.369505663889287	1.323576739198331	0.04928763269223145	2.454560955595607	1.312863179306572	0.05954409465952309	2.546067655744014	1.309212919191988	0.0600524691188099	2.477694751635186	1.368555820105906	0.04142171360438993	2.326122369734024	1.690881708797309	0.2720348920404986	2.451025567968931	1.661982352970948	0.2939006982846008	2.541659256884246	1.394102518211399	0.3114138173245151	2.490198628377514	1.280462452044963	0.1068711693335061	2.402620454514293	1.277748995794797	0.04518281549983861
146	4.833333	2.340928899139795	1.179955465660975	0.2972872294496719	2.320261026224142	1.359841235580858	0.2767462279228985	2.300738068509772	1.503799934929885	0.2665901563362028	2.294826718229795	1.725344422695257	0.2610718858774249	2.263030294243026	1.687285835869234	0.2509426692467921	2.124973986963954	1.645530571504358	0.1776170330401925	2.149511973442494	1.381877214382278	0.09081186757154128	2.379697919756564	1.334677025329682	0.04335123450774269	2.464686321437178	1.325840841277872	0.05250392582852442	2.556977288697572	1.325345920272504	0.04895728048565369	2.486724438046731	1.381165189468634	0.03374288959829789	2.327783950389628	1.690221308999056	0.2747529409280713	2.452673898041493	1.663028174869491	0.2976378262559704	2.550246923346219	1.39760531513788	0.3120811044501921	2.504289624872516	1.2937388911718	0.1022512479737211	2.418718588580179	1.294145778087688	0.03992106087742027
147	4.866667	2.345549595809545	1.179457353638771	0.2994292856732206	2.324568186678914	1.359182794802319	0.2787572285750878	2.304598854078685	1.50303074540584	0.269402777279269	2.297195957953546	1.724487713176281	0.2647142939238166	2.265911135524623	1.686331931788652	0.2540448893745306	2.129972099867927	1.644915816416135	0.1790832536104547	2.162274188220088	1.386117804473723	0.08600153560404912	2.393020577909981	1.347741298223254	0.03804868588325708	2.477796111389734	1.341414052646133	0.04578456722730009	2.570626246751197	1.344373137026926	0.03877714574271097	2.498871711431632	1.396513271808054	0.02591514617825648	2.330108421115095	1.689474557649885	0.2786873852680104	2.454977668251587	1.664204734264511	0.3028392860615298	2.560689875604846	1.402135682507317	0.3136278956500732	2.521611597535499	1.309042981777143	0.0983938703293489	2.438803619121385	1.312951921125853	0.03505731467877335
148	4.9	2.350939970141053	1.1788317665341	0.3026421272784611	2.329668543419413	1.358427983307174	0.2819186773578005	2.309272800032929	1.502184410089899	0.273408458421862	2.300203091059949	1.723563141111562	0.2694190921966688	2.269496065923717	1.685286073560216	0.2581705153232384	2.13613001164409	1.64412856228281	0.1815513210106773	2.178428554444715	1.391231171364532	0.08151783716911135	2.409361916376337	1.362886542255983	0.03381463177608745	2.493737838996171	1.359739088385032	0.03998055779453898	2.586846222206338	1.366390750449061	0.03061940199848569	2.514051090072019	1.414590684382497	0.01871478984770951	2.333057278308843	1.688681218045348	0.2837636343896157	2.457882430002179	1.66553089859709	0.3094674460289122	2.572876131204409	1.407831135203231	0.3159648696967943	2.541859310847106	1.326327117570903	0.09548491826768196	2.462512586896272	1.333796293116282	0.03081540064221389
149	4.933333000000001	2.357036717438202	1.178114069678544	0.3069126265969338	2.335502299716927	1.357613485667356	0.2861884178053981	2.314703020878151	1.501297442646451	0.2785147509755085	2.303799897677421	1.72260677842973	0.2750916885446416	2.273735374697406	1.684186524826415	0.2632257461367901	2.143367160088987	1.64321995358779	0.1849184988710895	2.197845366771084	1.397366621230057	0.07726433880385281	2.428484581615549	1.380170693089126	0.03123272325568704	2.512231828605238	1.380881088120442	0.03586352172083809	2.605362365061949	1.391477143687111	0.02557840675320004	2.532024425656983	1.435290217457911	0.0133965906091897	2.336581223356069	1.687875316500248	0.2898856071509124	2.461320369235211	1.667003465076116	0.317464947633205	2.586615242151138	1.414752855239261	0.3190660384347908	2.56459760164039	1.345583067096143	0.09372647200585965	2.489311652177065	1.356332071380956	0.02740877068211284
150	4.966667000000001	2.36376365942387	1.17733665564089	0.3121920911373026	2.341996457183965	1.356770669945576	0.2914894224880711	2.320818912723003	1.500399568924224	0.2845940361427781	2.307928319013153	1.721646567485677	0.2816138049443434	2.278568542829885	1.68306607949236	0.2690924878997812	2.15158129668504	1.642248019798366	0.1890557465874892	2.220239947558239	1.404651504355415	0.07336393134264461	2.449992507772538	1.399569656924176	0.03085476653890711	2.532854035279481	1.404721240594208	0.03423557168902239	2.625762612308766	1.419510876287277	0.02447263860598978	2.552406411417822	1.458350343670556	0.01128260606809845	2.340620998132537	1.687080402911564	0.2969307846326629	2.465211849971982	1.668593753096561	0.3267345815280301	2.60165595794768	1.42289491836036	0.3229794985347794	2.589290712388326	1.366833671246761	0.09336091670471598	2.518535921227067	1.380360020122378	0.0251593673388037
151	5	2.371033822078262	1.176529102118357	0.3183947665111879	2.349066819740576	1.355927285149931	0.2977126359629885	2.327538082661103	1.499516761132077	0.2914952650962376	2.31252152950529	1.720706638923833	0.2888493343020927	2.283925365212214	1.681955183260092	0.2756356615600892	2.160650724509258	1.641275364110136	0.1938237422530807	2.245173796249695	1.413182244810758	0.07005641758217365	2.473339959965574	1.420958245307604	0.03312027836028686	2.555065114812713	1.430946934878236	0.03593002866569686	2.647518780979747	1.450184916882796	0.02793980137651876	2.574705243150686	1.483326154692268	0.01368825777339595	2.345108633982813	1.686314721711162	0.304756239175014	2.469467572006655	1.670253896701839	0.337136245049685	2.617700811529519	1.43219205124227	0.3278004078527958	2.61531657154894	1.390060678467955	0.09467271948565327	2.549432979627042	1.405818754570103	0.02449587375530961
152	5.033333000000001	2.378753589185453	1.17572226774733	0.325394212793816	2.356622346189126	1.355112748740115	0.3047145245092626	2.33477088948772	1.498677391731543	0.299044465783362	2.317506904594421	1.719813864874216	0.2966483689712888	2.289729252709505	1.68088750197122	0.2827068460702635	2.170441533235291	1.640369894505369	0.1990783470083403	2.272093833661547	1.42302162348165	0.06769507420208816	2.497885701465049	1.444134309197326	0.03841824259028358	2.578258546610909	1.459138732705798	0.04166883822211461	2.670022450581879	1.483040440499627	0.036472439531263	2.598348909112072	1.509671477211311	0.02171670480939006	2.349970530190138	1.685598627281067	0.3132023235969819	2.473992504594321	1.671931218328755	0.3484918541880667	2.634442293952708	1.442575558362407	0.3336571726847081	2.642046289328901	1.415208791773378	0.09799072487240841	2.581231079619074	1.432740397100298	0.0260242051863273
153	5.066667000000001	2.386824220039762	1.174954512316772	0.3330100508369713	2.364566632467608	1.35436428451967	0.3123025844324877	2.342422061896195	1.497918366059268	0.3070311972865119	2.322807020824964	1.719003184877329	0.3048453248002543	2.295898257022404	1.679904894664625	0.2901426826418748	2.180808783471255	1.639606279433302	0.2046790175894174	2.300345326518398	1.434200462141199	0.06678908182102426	2.522905829696461	1.468845712763819	0.04696156244486575	2.601747806337297	1.488861245936926	0.05178359414234475	2.692578155360217	1.517512431360203	0.05024661443854143	2.622607075408184	1.53689932146038	0.03580328923030315	2.355128601015852	1.684960480684302	0.3220878028000889	2.478687652645027	1.673583099492284	0.3605720154269057	2.651581622298018	1.454024450331865	0.3406344295122753	2.66887426974659	1.442255158553992	0.1036015945248972	2.61316568080023	1.461314752592287	0.03037405190481442
154	5.1	2.3951446748795	1.17427253327569	0.3410167371479999	2.372800432896788	1.353728212754878	0.3202448057968825	2.350393057173857	1.497286687115902	0.3152175502910455	2.328341066870809	1.718319282877187	0.3132631288396666	2.302346685800123	1.679058082366766	0.2977682908895872	2.191602536991618	1.639061419060723	0.210483157518169	2.329257996974249	1.446731197123882	0.06772191867114413	2.547675627742121	1.494806280692442	0.05869789541445889	2.624842381467467	1.519683281725938	0.06617990931066101	2.71448380461509	1.552996394485756	0.06907215287339298	2.646686640512506	1.564620704851449	0.05556035401164065	2.360501732374367	1.6844393492001	0.3312160237049607	2.483452072680491	1.67518416101658	0.3731091097378369	2.668830072350942	1.466563750209359	0.3487020797342571	2.69524052633828	1.4711931266483	0.1116771530487128	2.644511089904357	1.491843810752682	0.03798972256030135
155	5.133333	2.403615508352278	1.173723355654291	0.3491707830624441	2.381226092403562	1.353251575726568	0.3282979852478807	2.358586771282869	1.49683068343168	0.3233654838368184	2.33402924295927	1.717807767304595	0.3217252234850156	2.308989886577186	1.678398645542672	0.305408294172733	2.202681712836659	1.638812121522199	0.2163329055608477	2.358222309162883	1.460618065562338	0.07048761483690828	2.571547698002523	1.52169276905904	0.07339202001048055	2.646930192436275	1.551164060750241	0.08440197964794574	2.73511228218546	1.588874576561227	0.09231036903987169	2.669859057414476	1.592493267264514	0.07995775803940297	2.366009899761207	1.684075414272468	0.3403916970520784	2.488187147470525	1.676712592343478	0.3858434365569515	2.685913569547597	1.480224724873125	0.3576902285124262	2.720661397800612	1.501978654488259	0.1222219216485047	2.674645315848313	1.524639620256447	0.04892835420580181
156	5.166667	2.412139828580731	1.173342611263055	0.3572384457832568	2.389748463769394	1.35297027716551	0.3362343242935978	2.366908336238821	1.49658789498432	0.3312620812094231	2.339793521943054	1.717503555155958	0.3300674614589506	2.315745082876254	1.677967336874165	0.3128990365694456	2.213916577573886	1.638926473148069	0.2220629826693453	2.386687632245522	1.475826115515464	0.0749365667647687	2.593957564377116	1.549118101367284	0.09074995367920481	2.66748667527042	1.582791072036247	0.1059274192451883	2.753936816379208	1.624509504122748	0.1192161933764768	2.691477723674779	1.620187913273027	0.1077355247543977	2.371574856456426	1.683898315615384	0.3494359848990715	2.492797396960579	1.678144860875618	0.3985490636858032	2.702561951228192	1.49498145136827	0.3674187547514361	2.744705518939372	1.534474649009273	0.1351426742140003	2.7031052477963	1.559864325751263	0.06304735183175168
157	5.200000000000001	2.42062463239012	1.173151480677977	0.3650090004058084	2.398276220630114	1.352905788387408	0.3438563701977567	2.375266484240958	1.496581564956796	0.3387336987776033	2.345558609686022	1.717426901632659	0.3381427916274233	2.322532390904174	1.677789427036903	0.3200943369448732	2.225190631965208	1.6394565792842	0.2275145981555936	2.414152127613536	1.492261444282285	0.08086604531213942	2.61441281694067	1.576659855807743	0.1104002779060592	2.686066539606014	1.614000857224093	0.1302282801123158	2.770527552484292	1.659279952571184	0.1490491485811041	2.71094062265802	1.64745736658066	0.1377856795169778	2.377121142772229	1.683924098264473	0.35819246418863	2.497192007365296	1.679465025085239	0.4110409386626531	2.718506148033017	1.510725078307222	0.377784634522431	2.766988074775939	1.568412890208892	0.1503460054629773	2.729594126782193	1.597397269792474	0.08020287211979907
158	5.233333	2.428983821829223	1.173158038195735	0.3723066437535952	2.406725214650695	1.353066683512322	0.3510039262768419	2.383577169286798	1.496822263721513	0.3456488277431702	2.351254651501892	1.717585286952183	0.3458251349443909	2.329277793513089	1.677876217964491	0.3268693347038027	2.23640573650676	1.640440183250579	0.2325373055365819	2.440194282289435	1.509783612665178	0.08807733100636053	2.632517372950273	1.603912797492552	0.1320877190373017	2.702315790325895	1.644300587419647	0.1568082054788509	2.784559938651259	1.692623296402898	0.1810844354151335	2.727752425620866	1.674118685337763	0.169284344130907	2.382578796717449	1.684157379988341	0.366530854093747	2.501288123986366	1.680672206894107	0.4231732629862138	2.733482343628909	1.527234735073433	0.388763513757598	2.787178310345984	1.603341641077885	0.1677394952358985	2.753954640546076	1.636740985554932	0.1002354482734888
159	5.266667	2.437137950255414	1.173350315004007	0.3789963210725577	2.415018309333348	1.353440585901096	0.3575533369042116	2.391763460377963	1.497298683713091	0.3519105497773118	2.356817142522456	1.717963816758982	0.3530077127800702	2.335913089764239	1.678215904953899	0.3331171929374182	2.247481117235457	1.641893640327836	0.2369791881069831	2.464506043031419	1.528218375101503	0.09646609068313999	2.648007179047572	1.630494175016134	0.1556093391242258	2.715988337035074	1.673327137000374	0.1852521991472443	2.7958392875608	1.724064153131668	0.2148245984787832	2.741571633973487	1.699974979400062	0.2017765176321659	2.387883216124255	1.684581358663551	0.3743454416065987	2.505010838569401	1.681763411563374	0.4348364080763196	2.747225032075827	1.544108171777549	0.4004526907748569	2.805016549845949	1.638486491462386	0.1872871680026103	2.776168979385678	1.676840624425983	0.1231028068662349
160	5.300000000000001	2.445014002555158	1.173695224386869	0.384985908024329	2.42308493839532	1.353992156493816	0.3634177780061149	2.399755251154319	1.497975076293673	0.3574513262445016	2.362186917559124	1.718522103071297	0.359603641111919	2.342375665424464	1.678770799250528	0.3387506187978507	2.258352064278623	1.643809261779315	0.2406927189508641	2.486882972274907	1.547381372854326	0.105784871282598	2.660753296963653	1.6560773363678	0.1806842078628156	2.7269584329423	1.700827877010358	0.2151660968008741	2.804328418664828	1.753200816356975	0.2498673731197224	2.752220038506275	1.724757809018673	0.2350653213655373	2.392975286163371	1.685154493590743	0.3815535042136837	2.50829400955987	1.682725411645986	0.445946493549824	2.759472486477739	1.560759937687211	0.4130317123759181	2.820296099266958	1.672719727889722	0.208961184580197	2.796271246066607	1.716094421229022	0.1488580644623356
161	5.333333	2.452548030858012	1.174154199415779	0.3902182170992906	2.430863015382461	1.354678699639034	0.3685400590028723	2.407490436440984	1.498806487517594	0.3622308354493387	2.367310951242275	1.719208034293941	0.3655482399567975	2.348609252568739	1.679490509219627	0.3437061573438317	2.268967599573575	1.646165891760362	0.2435599169748977	2.507174248203571	1.567099490984316	0.1155558516874134	2.670716354976529	1.680466686933166	0.2068307897668569	2.735192084554751	1.726724835966709	0.2459928133767224	2.810114892082801	1.779871928803449	0.2856001528468679	2.759651399091281	1.748211778047042	0.268854725618873	2.397802343255538	1.685825352196374	0.3880947228313021	2.511081001572882	1.683553667201382	0.4564420626626381	2.769991737670008	1.576599597589009	0.4265941000035783	2.832760483026034	1.704940730732449	0.2325984091649302	2.81410353230784	1.752979689615639	0.17756264993108
162	5.366667	2.459686360971103	1.174700986164347	0.3946636713645762	2.438300298343564	1.355468939972603	0.3728872809575184	2.41491653793797	1.499758541006548	0.3662327131012033	2.372143906992971	1.719977243944063	0.3707947654393013	2.354565544191395	1.680330659503935	0.3479393475416654	2.279293410681263	1.648946795492183	0.2454963234389562	2.525313911861732	1.587249587779908	0.1252091061285657	2.677995249607668	1.703650186084132	0.2333499103689525	2.740780283797499	1.751191498414288	0.276933648326414	2.813418144727441	1.804307799622595	0.3211241965689902	2.763966701820559	1.770288456936535	0.3027264436011889	2.402319677590652	1.686552962823922	0.3939274263518308	2.51332627966748	1.684277030573104	0.4662894316141232	2.778606767592479	1.591221341580927	0.4411278383100427	2.842195083882022	1.734340242815365	0.257906801706271	2.829432727203262	1.78641919094556	0.2091581525081223
163	5.4	2.466384918453405	1.175331786792139	0.3983127741569248	2.445353804145838	1.356354048602121	0.3764425938201568	2.421990325268081	1.500819290908797	0.3694547117205388	2.376648456187418	1.720806063277588	0.3753119327895504	2.360204245631767	1.68126578283078	0.3514222689436048	2.289308655996202	1.652151030450334	0.2464579304715171	2.541311951212076	1.607744447132597	0.1343040572705402	2.68283123633846	1.725765410592752	0.2594767058105824	2.743946885324505	1.774550089689322	0.3069880201887514	2.814515166083393	1.827064357751801	0.3554198196997193	2.765425471709435	1.791167664509558	0.3360850192310895	2.40649092171168	1.687319436238176	0.3990243250156829	2.514996879090706	1.684962143753961	0.4754687385641333	2.785213041542542	1.60450048395013	0.4565023358750794	2.848482810345762	1.760516996451861	0.2844627590037374	2.842012483039795	1.815886986269938	0.2432729897405178
164	5.433333000000001	2.472610101169878	1.176075072718307	0.4011705623040025	2.451990539044164	1.357357954585525	0.3791999038610315	2.428678542564979	1.502009700958673	0.3719010524591851	2.380796225991694	1.721702824028665	0.3790846329046955	2.365493947338241	1.682300694666757	0.3541447861349097	2.299003575781242	1.655801477460644	0.2464531919049017	2.555243626685065	1.628543630169051	0.1427257126867223	2.685594141657617	1.747138674831734	0.2844074281345121	2.74504655443451	1.797311133376974	0.3351456418541256	2.813721393631473	1.849092437050271	0.3873182582859327	2.764464661591689	1.811336242859859	0.3680523742660542	2.41028903106388	1.688140887975754	0.4033708180019995	2.516073940757785	1.685716514486892	0.4839585630059702	2.789782427469889	1.616635348049149	0.4724324651865034	2.851594964447239	1.783606270479609	0.3117382108052085	2.851625218050598	1.841560392240507	0.2791510294204709
165	5.466667000000001	2.478336712469488	1.176987083560128	0.403254343144486	2.458185638920054	1.358532660303685	0.3811610438953842	2.434956302105137	1.50337873177177	0.3735775160331682	2.384567110530805	1.722703850985225	0.3821114257404425	2.370411156388246	1.683466884259895	0.3561119431340858	2.308374589642948	1.659939720719605	0.2455364691006196	2.567231130373367	1.649613536103789	0.1507135459275634	2.68672417264671	1.76819528861543	0.3075120946036752	2.74450606797471	1.820103695282258	0.3606003534777893	2.811381940825906	1.871606791134119	0.415667204271175	2.761622866281684	1.831550756766628	0.3975925972276775	2.413695612266253	1.689062738703327	0.4069619447954186	2.516552088514462	1.686677875427176	0.4917341761884761	2.792362174035576	1.628197711737218	0.4885898413702112	2.851619820017569	1.804357502281942	0.3392409920844242	2.858185973274721	1.864341333196655	0.3159290492048544
166	5.5	2.483545444324196	1.178132613923493	0.404594763016369	2.463920260741979	1.359938778163019	0.382335908444389	2.440805293831339	1.504983982713155	0.3744921213052324	2.387948671507555	1.723856295724279	0.3844030358205685	2.374939401639221	1.684806022054722	0.3573425119776612	2.31741821289182	1.664609313381059	0.2438041370729788	2.577424605484144	1.670877298450011	0.1588924734090917	2.686654660103409	1.789343405431447	0.3285257079272387	2.742747389026027	1.843508785902279	0.3829968306036637	2.807807725262552	1.895770884181222	0.4397303231607335	2.757472387989722	1.852631322885775	0.4238606906686436	2.41670028180618	1.690141193292705	0.4098012630751519	2.516439044771762	1.687990434014078	0.498766347642563	2.793053341541691	1.639937834116453	0.5046752462500558	2.848821661995427	1.823938049328918	0.3665249327519819	2.861694138413379	1.88545894489655	0.3525770189956007
167	5.533333000000001	2.488222016719535	1.179566146244747	0.4052382441659552	2.469181396479094	1.36162619162401	0.382745770397133	2.446214222154501	1.506872299084657	0.3746573843497775	2.390937403953406	1.725201171824271	0.385979955426606	2.379070645200397	1.686354034489726	0.3578657686762441	2.326130257547529	1.669844392309322	0.2413846599743685	2.585996082233919	1.692164519866736	0.1680874519590336	2.685795980328657	1.810725782093261	0.3475946047125553	2.740169772165458	1.8677094261408	0.4025006448382212	2.803312542981742	1.922015893790971	0.4595464487532096	2.752529630568146	1.875008474410406	0.4465725438469039	2.419301582172734	1.691424487390884	0.411900074448019	2.515756019267341	1.689776469262788	0.5050212676693491	2.791989828494464	1.652553937009148	0.5204664134033994	2.843643780181983	1.843536849137668	0.3931937877361416	2.862241476718635	1.906061440760684	0.3879225570868776
168	5.566667000000001	2.49235483840308	1.181305092304913	0.4052447108919816	2.473960105661103	1.363606131963043	0.3824275921320916	2.451177563578791	1.509050930580404	0.3741002803219684	2.393538933258111	1.726746609617538	0.3868728952027836	2.382805471182736	1.688115824234327	0.3577211774723483	2.334512216996537	1.675645771082661	0.2384005720515982	2.593190875318633	1.713173155874482	0.1789197493366589	2.684594164364788	1.832049602167181	0.3651179086760074	2.737184593541715	1.892250510833142	0.4196840251654494	2.798249772867785	1.949724497993647	0.4758776444875935	2.747265698114532	1.898438291225857	0.4659576117078315	2.421506795510313	1.692924046481051	0.4132806991042353	2.514536922684572	1.692091307537977	0.5104709042645581	2.789312035719976	1.666443625986541	0.5358795919965693	2.836688635617611	1.863703090419031	0.4188917010597303	2.860217749509815	1.926732734131218	0.4209073560226004
169	5.6	2.495934893862235	1.183319569327647	0.4046853509450814	2.478250891373826	1.3658416281396	0.3814378279094901	2.455694657583802	1.511478394365696	0.3728711396632958	2.395767272122316	1.728460182249698	0.3871274976618829	2.386152267450821	1.690057545992153	0.3569636529726649	2.342571033663383	1.681968098477692	0.2349671446686011	2.599330989591325	1.73351615928625	0.1913596757825313	2.683523128580977	1.852751064505074	0.3814277931757302	2.734245124125295	1.916255742952026	0.4351334374428165	2.793062379663648	1.977575782862075	0.489643620060144	2.742157341874856	1.922126024741126	0.4824514429984336	2.423331223498305	1.694606405684752	0.4139818465687999	2.512828008744026	1.694910543543619	0.5150949231233867	2.785179656506677	1.681695095809292	0.5508581893494896	2.828698971119674	1.884517557955314	0.4432407758731617	2.85631055965142	1.947520090991878	0.4504786589473143
170	5.633333	2.498956616959309	1.185548002821338	0.4036480183137636	2.482050948734117	1.368265582992716	0.3798635495660928	2.459767687295503	1.514084194301746	0.3710547889827924	2.397641410216333	1.730288368566959	0.3868148947920654	2.389124278630301	1.692125268911506	0.3556727119132325	2.350317338268398	1.688730796206763	0.2311922159993623	2.604796512273893	1.752815125544048	0.2048216094828583	2.683023620986043	1.87223739729648	0.3967098649841013	2.731788589464198	1.938789636813119	0.4493176368645781	2.788215709496294	2.004033319408089	0.5017867147289432	2.73764536337048	1.945034128320541	0.4965883587650123	2.424794708903228	1.696413443904464	0.4140710291178491	2.510681225106612	1.698149161726276	0.5189102755413206	2.779778955561867	1.698272233514225	0.5653329352929068	2.820331494833388	1.906016118122974	0.4660343607156114	2.85109338560936	1.968565828958051	0.4764362508966271
171	5.666667	2.501417504375539	1.187911902787971	0.4022408809911805	2.485358802821834	1.370797245201391	0.3778284111564087	2.463399612790179	1.516786307679783	0.3687764957766978	2.399183432983624	1.732175919645833	0.386035753085811	2.391737695897552	1.694263524347499	0.3539564904880454	2.357764662713141	1.69582872710662	0.2271831692397644	2.61002035332576	1.770740053689608	0.2186136712473085	2.683483940205349	1.889986525204059	0.4110785176278814	2.730188154414894	1.959045452267882	0.4625927151697272	2.784111167708528	2.02775762650699	0.5130990759875261	2.73410955519303	1.966138737730062	0.5089679309114814	2.425919727642184	1.698281942133649	0.4136492584012899	2.508151687519327	1.701680953581986	0.521976759049153	2.773331651175348	1.715872059834382	0.5791205633346249	2.812093370005255	1.928015410887309	0.4871851911141579	2.844998292536169	1.989965768895906	0.4991958957161803
172	5.700000000000001	2.503317245910453	1.190332798676907	0.400592771237671	2.488172713977348	1.373358793183818	0.3754891748467841	2.466591983953964	1.519507409991994	0.3661942956955284	2.400415726573576	1.734079700610967	0.3849144125341777	2.394008861110304	1.696428255266831	0.3519457192506439	2.364923699404692	1.70314039509628	0.2230416872313512	2.615434203660912	1.787047060034967	0.2322051335745435	2.685213877328755	1.905623270896301	0.4246210039975851	2.729731146870351	1.976461622068305	0.4752030496010898	2.781053805266166	2.04784991144748	0.524128033874549	2.731852539973564	1.984634215963796	0.5201185886549144	2.426728753955867	1.700159088600014	0.4128446896008435	2.505293736148738	1.705360784494937	0.5243912290537546	2.76607437781499	1.733864583861496	0.5919805109760158	2.804341496388447	1.950020430658819	0.5066728962897415	2.838404680878106	2.011514773240439	0.51940533817423
173	5.733333	2.504657751745267	1.192756843130811	0.3988516873588149	2.490489871233904	1.375898276664717	0.3730277839518001	2.469343151480386	1.522196392619463	0.3634879543729542	2.401356722049032	1.735981782330475	0.3835901424518159	2.395950080343046	1.698598155675456	0.34978642182698	2.371790622880441	1.710545011676662	0.2188624559895355	2.621369963544009	1.801614988207519	0.2452706404633983	2.688379804270353	1.918987106249676	0.4373553646881463	2.730565476404319	1.990817528640251	0.4872193999675882	2.779189611268712	2.063987109762501	0.5349891328426565	2.731050337538491	2.000142813419309	0.5302309045990445	2.427240605590145	1.702020082657273	0.4118017212825106	2.502156374598435	1.709082701854664	0.5262684411506547	2.758221554127406	1.751627297849595	0.6037768628977482	2.797175580355925	1.971465931158849	0.5244904462362336	2.83153136178278	2.03283964180357	0.5373219608488679
174	5.766667	2.505442980170565	1.195161449060344	0.3971904826030874	2.492306094728056	1.378395606868045	0.3706505487560716	2.471647268613153	1.524833667116684	0.3608606140530529	2.402018452580565	1.737889193012348	0.3822181456495373	2.397567150686339	1.700774057932893	0.3476420048425544	2.378336550975073	1.717924996441262	0.2147525319513977	2.627993228666617	1.814436169619131	0.2575350482623106	2.692962179946571	1.930103565883901	0.4491786910928609	2.732659690017435	2.002187218704898	0.498527497437874	2.778473539130172	2.076325187208433	0.5454439130701328	2.731724459658519	2.012661609209093	0.5392011373837059	2.427468412095127	1.703870022956396	0.4106812868405337	2.49878155283544	1.712793629566916	0.5277377171657545	2.749952049715174	1.768527918462653	0.6145445087312459	2.790495008554241	1.991652013534591	0.5406403511949466	2.824480290908012	2.053250662383967	0.5528991240898087
175	5.800000000000001	2.505678864421022	1.197565636707612	0.3958172764985411	2.49361629092799	1.380872144537199	0.3685882240384935	2.473494604382105	1.527440332547077	0.3585356713403481	2.40240581922124	1.739838759482166	0.3809675161631083	2.398858772555734	1.702984089563477	0.3456911119066867	2.384501557672387	1.725173276018093	0.2108435919109672	2.635268691651397	1.825606158021518	0.2685918901489436	2.698702479208932	1.939214239487957	0.4598387834163645	2.7357729205763	2.010943946812106	0.5088593948420178	2.778662154420582	2.085415977226586	0.5550712828541261	2.73368036954771	2.022513747976441	0.5468214997184482	2.427419019931829	1.705749781599269	0.409658644622122	2.495203428943948	1.716500335606911	0.528940839470182	2.741397524466437	1.783875557910965	0.6244537047763316	2.784119793500611	2.00978110166195	0.555218668801671	2.817429933786546	2.071662313355301	0.5660451499180315
176	5.833333	2.505372306031632	1.200026659342903	0.3949716008389347	2.494414318544432	1.383385541987723	0.3670868889380977	2.474871617189668	1.53007157844217	0.3567463563071454	2.402516995285247	1.741890548691063	0.3800139772228365	2.399817146403737	1.705278425213688	0.3441195799515011	2.390193920692995	1.732195755830057	0.2072868239080966	2.642948838712694	1.835307572854201	0.2777833361635877	2.705109329912591	1.946772755634772	0.4689267216194387	2.739468049578909	2.017730586967432	0.5178277991062956	2.779340289043561	2.092111842351182	0.5633904529250172	2.736498946091579	2.030296390831365	0.5528631063301505	2.427093134410242	1.707728099592177	0.4089158592570385	2.491445974943734	1.72024818190202	0.5300343428559913	2.732630544535609	1.79699444370181	0.6337434272855986	2.777903162849408	2.025055021203946	0.5684924696383048	2.810673326734702	2.086818486495802	0.5768436585905737
177	5.866667	2.504530950366255	1.202597234918088	0.3949099452722684	2.494694131355449	1.385987845597425	0.3664016908360573	2.475763730412752	1.532776164217631	0.3557344467912609	2.402346879441601	1.744090815105604	0.3795522169272765	2.400431128681141	1.707695278118061	0.3431328106569425	2.395295845998581	1.738895317760539	0.2042821775525146	2.650643749520653	1.843731649133919	0.2843210997823983	2.711581181421912	1.95323681490645	0.4760386969681624	2.743243438198582	2.023176239461418	0.5249955548856631	2.780072725984113	2.097194856916019	0.5698498850635696	2.739686591484459	2.036599673922489	0.5570209455484511	2.426488871565003	1.709860248208298	0.4086519091505166	2.48752923772503	1.724062688825663	0.5311968495786497	2.72369196078371	1.80749478939635	0.6426729461643437	2.771681788412612	2.037029351710661	0.58084512251691	2.804316314751732	2.098000250398808	0.5857458505009915
178	5.9	2.503164610052539	1.205319333351555	0.3959083417613631	2.494452301389932	1.38872134288668	0.3668059884267729	2.476159101595088	1.535594478389558	0.355761718163576	2.401889642383271	1.746468546432545	0.3798066050618457	2.400688961733387	1.710258155289602	0.342967275093316	2.399677273847014	1.745193317030093	0.2020974945350563	2.657900576498252	1.851064037220568	0.2878093201331852	2.717549093288563	1.958983052673606	0.4810183839634863	2.746660969859519	2.02778715672763	0.5300967961534434	2.780507674970992	2.10133395175561	0.5740126625816339	2.742782283593423	2.041921480565906	0.5590759520978493	2.42560445404585	1.71218429648663	0.4090935364713456	2.483473101963735	1.727956550031793	0.5326426923849292	2.714611612951789	1.815271281002272	0.6515487067601637	2.765261447067723	2.045577539443233	0.5927031108901373	2.798227284032296	2.105060105766714	0.5934426094274474
179	5.933333000000001	2.501285691761888	1.208225648428156	0.3982629870051732	2.493689093203197	1.391619874754318	0.3685949223642812	2.476050105865507	1.538559749607874	0.3571151467727286	2.40114078829352	1.749040150159665	0.3810329371795919	2.400580638236825	1.712981349628363	0.3438922476452938	2.40321321062925	1.751045304560833	0.2010725715724137	2.664273510389987	1.857477789211379	0.2886335517889012	2.722533141407048	1.964276357975655	0.4841548086218145	2.749389229785137	2.031945944376397	0.5332476242763526	2.780435628446206	2.105067775029845	0.5758260871475478	2.745383676526806	2.046646189991332	0.5591918775427023	2.424439835302662	1.714723860184852	0.4104979549640496	2.479298580110682	1.73193263415489	0.5346267074460552	2.705418436210761	1.82051100792545	0.6606559012417693	2.758483038239208	2.050888472785678	0.6044895739744555	2.792127044082516	2.108298909839428	0.6008094768454918
180	5.966667000000001	2.498910051744994	1.211341518692796	0.4022890741236642	2.492409273366573	1.394711049016433	0.3720867736647563	2.475433972239307	1.541700245516245	0.3601105317618739	2.400099047636501	1.751817680449409	0.3835158260491124	2.400099783660992	1.715877795320649	0.3462075069587316	2.40578923613984	1.756442080021348	0.2016223470603131	2.669337565406547	1.863137961551989	0.2878424999686868	2.726135407644768	1.969294895801852	0.4861558469346416	2.751183363694398	2.035937108146801	0.5349703693058024	2.779761232362376	2.108803545826134	0.5756885969028557	2.747113985251193	2.051047456704382	0.5580162620796292	2.422998261719027	1.717494822838002	0.4131514151875641	2.475028658827905	1.735991210692477	0.5374484637788038	2.696155278211708	1.823642731227763	0.6702388901751656	2.751247849726877	2.053397576432283	0.6165688501815262	2.785693900183748	2.108371241122457	0.6087852069793134
181	6	2.496058437986618	1.2146877582268	0.4083109359466243	2.490623416284953	1.398019677199817	0.3776165209831645	2.474313922534221	1.545042918728907	0.3650893350995374	2.398767536122222	1.754814698411538	0.3875620227861384	2.399244863144933	1.718964122969131	0.3502368841780017	2.407302110607411	1.761407347664268	0.2042326839930564	2.67270405668812	1.868201361384436	0.2867138712117364	2.728048047565625	1.974149651465109	0.4879584320648324	2.751839319753455	2.039929146214805	0.5361074074239865	2.778395897424681	2.112763953677527	0.574408236339798	2.747705502829709	2.055256990331898	0.55658815848319	2.421287374421375	1.720511347300025	0.4173630730828148	2.470687561154861	1.740134696151741	0.5414533373289659	2.686881104582589	1.825238402966289	0.6805747343191461	2.743483390065039	2.053703218729637	0.6292771106952576	2.77860663343496	2.106156752127975	0.6182666189353538
182	6.033333000000001	2.492757456147452	1.218285244454499	0.4166517531793233	2.488349231450998	1.401572378090489	0.3855295383797304	2.472700734844525	1.548617779822763	0.3724132963847611	2.397154275561813	1.758050154845463	0.3934821657386672	2.398020283409417	1.722262867813446	0.3563101728127393	2.407664721966669	1.765996128052241	0.2094375684656312	2.674040914495189	1.87280959939214	0.286737908149752	2.728082454499389	1.978889661619925	0.4906541979880502	2.751213124808388	2.043984859478035	0.5377647657907972	2.776260988348598	2.116984444645162	0.5732181398262999	2.747018470001023	2.059326466288387	0.5561234852827464	2.419319456738502	1.723791718208185	0.4234487313901348	2.466299984634956	1.744383893964786	0.5470122983249937	2.677642320605336	1.825974443738986	0.6920891411762725	2.735092290039651	2.052567395692886	0.6430470869398202	2.770539621968981	2.102666273742552	0.6301627880384811
183	6.066667000000001	2.489040654327227	1.22215472778879	0.4276096984796482	2.485612585819104	1.405396046598285	0.3961532654663124	2.47061372009079	1.5524553150348	0.3824320495817665	2.395272786172522	1.761545408340488	0.4015605642676539	2.396437356195962	1.725798988848303	0.3647310947557791	2.406811976766635	1.770287122701393	0.2177675506127097	2.673073643177446	1.877083637924743	0.2896546583993013	2.726170582973821	1.983509761023516	0.4954188458165972	2.749226971382765	2.048108541564886	0.541193753815676	2.773320599937199	2.121444091906754	0.5736022559984519	2.745031348033646	2.063300472824194	0.5578659539959941	2.417111772263498	1.727356050391593	0.4317006128573324	2.461891254949816	1.748776465990519	0.5544850264995039	2.668477167594861	1.826497520549283	0.7052657053773518	2.725995125057612	2.050785293781921	0.6583197897583	2.761187508975618	2.098880618193668	0.6452287936652651
184	6.1	2.484949433486064	1.226308609408139	0.4414248888753787	2.482448372807418	1.409508785675284	0.4097649661457281	2.468081777544676	1.556576618627236	0.3954497481843582	2.393142901642577	1.765314501823639	0.4120271887516663	2.394515528634598	1.729590307579874	0.3757471572083665	2.404709690341989	1.774368057484962	0.229700404831284	2.669588845220813	1.881127329473726	0.2974687571124751	2.722343118276851	1.987981282480057	0.5034471152604777	2.745874015658516	2.052299622000324	0.5476819904341094	2.769595644420219	2.126167591729489	0.5770383892905541	2.741827103787041	2.067253735525625	0.5630635396748459	2.414687047521228	1.731216382017689	0.4423590042961904	2.457487220365573	1.753355378202746	0.5641868026078554	2.659423479651154	1.827393380263766	0.7205507010722872	2.71617855772798	2.049080735673032	0.6753848596836204	2.75032138211634	2.095651482397732	0.6640963505986638
185	6.133333	2.480532620427124	1.230751192800828	0.4582499646064176	2.478900717207632	1.413919183203684	0.4265552818486913	2.46514410521277	1.560992281572065	0.4116827941410126	2.390790340398409	1.769360123458424	0.4250270326819295	2.392282371505995	1.733643196421237	0.3895161984062298	2.40135934270404	1.778328264186547	0.245599346023819	2.663432132398985	1.885048099914414	0.3122975423189636	2.716707323369704	1.992327879090476	0.5157769884928659	2.741217771611611	2.056603029015329	0.5583656116408759	2.765164148439554	2.131256804311102	0.58479332732006	2.737570098580314	2.071327383913397	0.5727938227816431	2.412072946519723	1.735373856437208	0.4555803782328233	2.453114272711651	1.758159989239868	0.576349516347043	2.650512840894808	1.829140088364811	0.7382616322594547	2.705700692440224	2.048083606589822	0.6944042649794172	2.73779911993413	2.093678573856896	0.6873890371051039
186	6.166667	2.475847452706397	1.235468049640273	0.4781051530796552	2.475024521776336	1.418614045043721	0.4465710882050435	2.461852103554084	1.565689512824059	0.4311960340145113	2.388248267272533	1.773661631338717	0.4405825748628073	2.389775287511921	1.737940854625611	0.4060640736416182	2.396805809076007	1.782241468286066	0.2656286685365335	2.654534354558756	1.888972094777585	0.3359892246595366	2.709376369075671	1.996698976560138	0.533084475096811	2.735374709280176	2.061093109131858	0.5739520324164145	2.760151507991617	2.136774797826099	0.5977070171773716	2.732425585496096	2.075621022077987	0.5877492709437728	2.409303573925223	1.739806217280218	0.4713969929047082	2.448800939990852	1.763207713594631	0.5910748277584661	2.641772162882845	1.832083374061801	0.7585323606332203	2.694635525595789	2.048288719289338	0.7154062916806248	2.723558165442419	2.093457455637937	0.7155933148689532
187	6.200000000000001	2.470961999728118	1.240413835582745	0.5008189673430502	2.470887790328228	1.423546681762346	0.4696514243057712	2.458271515741536	1.570620859609343	0.4538402103182723	2.385559282497832	1.778167281144439	0.4585604812928186	2.387043697477136	1.742435853137387	0.4252459523360812	2.391147032378466	1.786152368728881	0.2896709410078095	2.642968581507763	1.892979541455749	0.3695024182173681	2.700505836923162	2.001200082224757	0.5555617307965168	2.728492045209552	2.065784879729517	0.5946302535887086	2.754691727481905	2.14268408553367	0.6160635873866052	2.726549451473728	2.080154254514833	0.6081252723003436	2.406421306619445	1.744458579887101	0.4896808288213939	2.444579606448483	1.768473913136097	0.6082956303417131	2.633232782513674	1.836378139315195	0.7812649380876762	2.683088062112558	2.049977297789391	0.7382148823591594	2.707648467345217	2.095215371098362	0.7487566211990193
188	6.233333	2.465956347751399	1.245502463230544	0.52596664467131	2.466572875912842	1.428628020302876	0.4953622623399366	2.454483582088296	1.575696116334007	0.4791903179420776	2.382776022711149	1.78278759840906	0.4786369413689481	2.384149860055223	1.747043140985082	0.4467063152857262	2.384541931698466	1.790063408135455	0.317229063685514	2.62900854714227	1.897062879859013	0.4119897259019804	2.690321107283759	2.00579555290693	0.5826861637627875	2.720744035730247	2.070573565043277	0.6199123795999032	2.74891862389932	2.148796635109402	0.6394060896816084	2.720095916490294	2.084816636928006	0.633361309548641	2.403477322133757	1.749236715561055	0.5101064180704982	2.440487186779058	1.773882028346389	0.6277315521925381	2.624931064042614	1.841971635585737	0.8060624777244503	2.671216417335575	2.053195076737749	0.7623745769580239	2.690285681198775	2.098885110168991	0.7861225337958586
189	6.266667	2.460924657580001	1.25059439413959	0.5528016493596193	2.46217817553061	1.433713788365238	0.5229217646824986	2.450586554689272	1.580769377105606	0.5064712603877012	2.379962041156475	1.78738321368999	0.5002545072471911	2.381169969291032	1.751627752886678	0.4698296097943608	2.377219500139935	1.793919893683902	0.3473112320671164	2.613190599887548	1.901108746950812	0.4594833308703449	2.679137832593714	2.010288953496465	0.6129119298468408	2.7123476570237	2.075190906877434	0.6483946411045188	2.74297506442191	2.154695213513022	0.6663097336475322	2.713223946245452	2.089293579481645	0.6618717711049626	2.400532428392281	1.753994786984927	0.5321046919562933	2.436565660748106	1.779288067643932	0.6488340906473639	2.616917126534522	1.848631215620841	0.8321203310313725	2.659239038659161	2.057765405391776	0.7870781372711417	2.671911313892862	2.104118259868604	0.8256302971692449
190	6.300000000000001	2.455977299786066	1.255484867638167	0.5801780193826231	2.457820392209495	1.43859182313501	0.5511167296987994	2.446698128444275	1.58562573724433	0.5344750942106998	2.377193501069465	1.791752451001339	0.5225764227734526	2.378196122096933	1.755992508763874	0.4936876817071708	2.369486524495892	1.797597613715281	0.3783033852398383	2.596383288822239	1.904882717341879	0.5030981879479768	2.667391601740376	2.014268916901072	0.6432219893610535	2.703577013790405	2.079121088339313	0.6774749391531159	2.737024466853662	2.159628449186637	0.6941165214760704	2.706117231311035	2.092999335976122	0.6906820808437167	2.397658682217739	1.758522562234883	0.5548135418965983	2.432863645826565	1.784468539945831	0.6707264544841957	2.609260647380411	1.855952737160424	0.858107887605402	2.647458381299828	2.063318120416998	0.8110500229708302	2.653244058806209	2.110307261549585	0.8634454775105358
191	6.333333	2.451233737755698	1.259934748397361	0.6067193076571504	2.45362661631774	1.443014276351985	0.5784853038714347	2.442947302865282	1.590013968692663	0.5617441781808253	2.374554246498966	1.795661589469758	0.5446025245308797	2.375329944208159	1.759907973630372	0.5171706280442379	2.36169655404233	1.800929219885474	0.4082410542898138	2.579641630625484	1.90808878225654	0.5307201687677577	2.655582594763496	2.017223105232544	0.6697232730702879	2.694738236683228	2.081713544472885	0.7038656229730277	2.731237239329978	2.162642325409004	0.7195204660061645	2.698974447197997	2.095197603982297	0.7160400567718672	2.394935000269789	1.762576691466373	0.57719935927824	2.429434363071239	1.789158615996877	0.6923394434440149	2.602046189873273	1.863440325979855	0.882406201419881	2.636212251231628	2.069379588119277	0.8327623177652363	2.635150527936849	2.116723608563133	0.8947288415184312
192	6.366667	2.446792552863391	1.263816229674117	0.6317234444577527	2.449701918255055	1.446848941818191	0.6042909872271707	2.43944158547514	1.593800532662226	0.5875357098044416	2.372117689375928	1.798989746139785	0.5657364931557175	2.372658665520591	1.763255089391836	0.5396356011077242	2.354120536386176	1.803839092079079	0.4362567401899222	2.563476511235914	1.910597301578342	0.5400238545849173	2.643973520123057	2.018913796657914	0.6916040905021511	2.686003049147248	2.082681202685192	0.7267770805863459	2.725707066075036	2.16329530171432	0.7417567589325167	2.691883724655099	2.095554609821702	0.7371747112648444	2.392430798437533	1.766030587114805	0.598659661796403	2.426328451946134	1.793224176368037	0.7131047998277056	2.595331737180275	1.87084578592618	0.9044375631024262	2.625579504602849	2.075698730410851	0.8517569615429463	2.617874538424256	2.123042365055866	0.9185880311830041
193	6.4	2.442723898794782	1.267147257468957	0.6553468185325447	2.446120700053109	1.450114915676028	0.6287214514200111	2.436257811694541	1.597005892071541	0.6120201060381429	2.369941258363425	1.801761417383701	0.5859029935044228	2.370248107265891	1.766057391256893	0.5610407255205241	2.346915255017219	1.806377152897308	0.4628688346062222	2.547709761271459	1.912500755082316	0.541251071561931	2.632535535926905	2.019470683065124	0.711917252824503	2.677381226981336	2.082219437833992	0.7485341833679915	2.720440567642605	2.161819550497609	0.7632145714656574	2.684799985435455	2.09428058727883	0.7570471927371552	2.390200885755464	1.768908435997433	0.6191472290778188	2.423591288960721	1.796700044682409	0.7330914873415826	2.589136853006946	1.878166145320711	0.9249147921427453	2.615332873414137	2.082259715092438	0.8688812821567452	2.600907285655246	2.129399357515615	0.9390815415117488
194	6.433333000000001	2.439077063066157	1.270048997056056	0.6782996752987351	2.442934800107938	1.452938094173859	0.6525606316252246	2.433450246127824	1.599759047128969	0.6359582229700221	2.368070079727627	1.804103300957662	0.6053653097798268	2.368147940735726	1.768438221896933	0.5817348785997379	2.340157926439207	1.80867784616547	0.4894875031036139	2.531703644009887	1.914048763031313	0.5534130705496639	2.621035149860114	2.019284781978986	0.7362444043027249	2.668773138163633	2.080849013702327	0.7735061288505953	2.715390824868102	2.158897408784459	0.7883841458414084	2.677593546630377	2.091958964371368	0.7810923925382698	2.388288769792096	1.771340971268142	0.6389746456198232	2.421263870599893	1.799742465187734	0.7527715919891046	2.583457172053408	1.885548758403274	0.9453772786134073	2.60506817514365	2.089186553537189	0.8858152126257632	2.583273892988468	2.136238982951507	0.96354624205843
195	6.466667000000001	2.435915735444989	1.272588061465576	0.7007565650068466	2.440211820487537	1.455386931325546	0.6760154648144556	2.431089928153136	1.602130044227689	0.659538699607353	2.36655907933408	1.80608658476889	0.6240523614916055	2.366420267467942	1.770465786495253	0.6016861011183416	2.333997863044476	1.810814251196706	0.5166816467072607	2.515293694198891	1.915398550998751	0.5891851042442452	2.609463040801518	2.018595568846707	0.7678932369378657	2.660226569501166	2.078901018382019	0.8041855504065319	2.710598268582681	2.15501987451202	0.8198580267479639	2.670284342664813	2.088989850697821	0.8125694898483043	2.386747036764262	1.773402010426045	0.6580964137762669	2.419395441062764	1.802439421606825	0.7721901282411456	2.578333396704017	1.892969870531629	0.9665763710868356	2.594601975571118	2.096464893340183	0.9034378059221428	2.564511603240359	2.143814104286411	0.9966204860447406
196	6.5	2.433327745679822	1.274730555663871	0.7220269137985944	2.438045540768873	1.457425446462163	0.6983635650777765	2.429275294550808	1.604082587963878	0.6820313678365065	2.365478328200237	1.807680784218964	0.6413622714672668	2.365146675791524	1.772107937651298	0.6202555569991242	2.328694720693175	1.812757038986894	0.5436569221549312	2.499068308584753	1.916533606912026	0.6506611258696651	2.598190071457655	2.017371739385146	0.8064399379828795	2.652034973145687	2.076354395784727	0.8400194675608464	2.70625849461174	2.150253867927766	0.8571784709615762	2.663142125549934	2.085424651048581	0.8511635754071752	2.385642429011017	1.775060961675626	0.6758984218001094	2.4180467243354	1.804757131988231	0.7907174585427162	2.573867877475383	1.900214634966423	0.9880057577714865	2.58409014545283	2.103932073105284	0.9213544389509262	2.54495795576133	2.152079403335133	1.038369175490364
197	6.533333000000001	2.431425265148322	1.276336279292498	0.7404883173093229	2.436556126460179	1.458907445333308	0.717880322229703	2.428132399343512	1.605468294676911	0.7017149962377757	2.364912905163352	1.808748186261874	0.6561275319883283	2.364428175929487	1.773226830401163	0.6361561909588682	2.324621654877806	1.814370324984702	0.5681413700472799	2.484435231833805	1.917253740634809	0.7279878962089823	2.588010635380804	2.015303212678091	0.8473060255310266	2.644765351600134	2.072834048154329	0.8770487320972186	2.702742544238396	2.144238667563718	0.8964441071479031	2.656718897706461	2.080973835397931	0.8925180842252298	2.385055724202658	1.776176988481046	0.6911591442486297	2.41728985880139	1.806532366583389	0.8069973399031886	2.570228463465419	1.906879216871798	1.007789170779276	2.574047733547063	2.11125317047378	0.937793286313618	2.525838495279006	2.1606535882878	1.083749255384581
198	6.566667000000001	2.430335591532691	1.277186766400255	0.7537953893720902	2.435880150570837	1.459605266895832	0.7320613855213999	2.427804581809106	1.606055652403971	0.7160963231983701	2.3649568531311	1.809070923638389	0.6667484727275937	2.364377665728801	1.773605915142038	0.6476043030149613	2.322232891344668	1.815438763789287	0.5867011179064187	2.47346162246322	1.917221648937068	0.8011434268960966	2.580068010715992	2.011881650127159	0.8824805150688294	2.639209516424172	2.067743232252156	0.9084643682494606	2.700567699413357	2.136357971515196	0.9308152087067234	2.6518039802598	2.075156446494282	0.9288499208320588	2.38507599908516	1.776526727074229	0.7021906048813807	2.417204248355495	1.807503654936385	0.8191035144252968	2.567635075499389	1.91245071150883	1.02295094423604	2.565249191655651	2.117927162180306	0.9498984356355218	2.50910711232845	2.168876512638027	1.123488327208929
199	6.6	2.430160563467083	1.277116756292494	0.7599577593009696	2.436126746059961	1.459346377823237	0.7387803528497833	2.428407201450857	1.605669056137256	0.7230571615883531	2.365686580615491	1.808482682321882	0.6718717811065953	2.365086591650966	1.773079688056251	0.6530925804921638	2.321906796483023	1.815791742193361	0.5964136400165925	2.467972580848487	1.916183343658669	0.8534502296918698	2.575420192685478	2.006779360186733	0.9049470663615773	2.636104896508331	2.060721248488977	0.9283360592011517	2.700226610458004	2.1263135239177	0.9542903899528882	2.649153200744629	2.067728138708384	0.9533519782085337	2.385775605981149	1.775940169349586	0.7075610439062138	2.417857450123185	1.807468956406903	0.8253763747057219	2.566282972440895	1.916513135954758	1.03098898249246	2.558392116456155	2.123525831250836	0.9552392340827925	2.496516040487674	2.176231166031212	1.149586893682917
200	6.633333	2.430958777249179	1.276053261232369	0.7576910910489876	2.43735898833282	1.45805388607939	0.7366618877715999	2.43000835325875	1.604230159739355	0.7212245603952782	2.367148183263344	1.806909128547928	0.6706196829270007	2.366610107754771	1.771572978076996	0.65164624925436	2.323887387657535	1.815339129790631	0.5953750382977769	2.469234575412437	1.914025321899592	0.8742538521401458	2.574845973333337	1.99994312145786	0.9099901483093945	2.635999365366478	2.051739618151943	0.9327347009571202	2.702091662898915	2.114197643495014	0.962809233112267	2.649350370490118	2.058684553922491	0.9614764022430313	2.38719782680449	1.774342537239863	0.7063401030157892	2.419292365936076	1.806337403515943	0.824712879116924	2.566298709245861	1.918862566819432	1.03037236119132	2.553981564601001	2.127813978181759	0.9522334459007423	2.489298155929424	2.18247823796061	1.15671489978147
201	6.666667	2.432743138829852	1.274008225255737	0.7464338604960259	2.439591619004702	1.455739686937031	0.7250993129029337	2.432626622123887	1.601751495573081	0.7099883647640114	2.369355946766772	1.804363520315899	0.6626043320776918	2.368965444050487	1.769096321069718	0.6428376927400364	2.328280752799337	1.814064356122268	0.5827056352940065	2.477954969097539	1.910755076627886	0.857471625369336	2.578830272916294	1.991554790805683	0.8951488733059144	2.639243046228615	2.041075097375184	0.9196702061918703	2.706409976970287	2.100439138566062	0.9541291719738135	2.65280402301041	2.048222802881481	0.9507658071088719	2.389355309504513	1.771749519327305	0.6981144123140808	2.421525150479685	1.804124462711813	0.8165867452904566	2.567738564076361	1.919499902710287	1.020418011777813	2.552316752333157	2.13075592345194	0.9401262205806049	2.488174881840567	2.187615938658769	1.141961471846452
202	6.700000000000001	2.435477147332719	1.271075994642293	0.72639796714143	2.44278725998517	1.452502354317734	0.7043078126530691	2.436227083637011	1.598334657487817	0.6895536224370621	2.37228935482757	1.800945429180616	0.6479600913646029	2.372128665639331	1.765744489349578	0.6268219152024335	2.335045109780553	1.812020898657408	0.5586097482496015	2.494214883345681	1.906495466865562	0.8013647912674111	2.587512251495672	1.982018938085171	0.860311599198074	2.645948834906519	2.029290918620259	0.8891685353937449	2.713264677507765	2.085779861160374	0.9279198418370519	2.659693457731162	2.036751432458346	0.9209275273424306	2.392227053922962	1.768266031694382	0.6830227553525721	2.424541204463392	1.800949807621504	0.8010945588079121	2.57060040788707	1.918590210941348	1.000905281104766	2.553467231124484	2.132493120772377	0.9190545142592215	2.493313418587456	2.191829177246064	1.104938617545608
203	6.733333	2.439064269402134	1.267424330703077	0.698734808020729	2.446845804725617	1.448517876239285	0.675500433701069	2.44071024848914	1.59416074285262	0.6611156427078689	2.375884723200933	1.796831219088849	0.6274484927875936	2.376025657675398	1.761686887241208	0.6044522274660976	2.343961001479946	1.809322366421324	0.5245960814137939	2.517214839926598	1.901461801346375	0.7109990676376418	2.600488682312754	1.971858894979032	0.8083326891286627	2.655844763521431	2.017028158372404	0.8437760211042568	2.722443750371499	2.070947378344901	0.8865223365793358	2.669758789420571	2.024778637406531	0.8746223223810121	2.395749959016962	1.764076808900755	0.6618712653230572	2.428283521203259	1.797026705833333	0.7791118875558044	2.574750141190868	1.916466668222116	0.972826261335652	2.557172639400724	2.133321631748655	0.8902621553479481	2.504085023143119	2.195428775185364	1.048675111420821
204	6.766667	2.443344634714045	1.263297086500926	0.6656296887281423	2.451600917620052	1.444042711823541	0.6409906756085935	2.445908216439693	1.589493543600311	0.6269613722963657	2.380032297369138	1.792276507652744	0.6025101255932692	2.380529005413643	1.757169904385796	0.5773401917561765	2.354618705670409	1.806142945571436	0.483625183199232	2.545147564469056	1.895963086178144	0.6009625798701816	2.616738946785061	1.961723130847211	0.7456477486733888	2.668220723798391	2.005022115464483	0.7890146559521639	2.733388340916067	2.056705573138015	0.8354459366716918	2.682225391888877	2.01295748200487	0.8180996070690727	2.399815892648298	1.759449219010679	0.6361908219703026	2.43264844682054	1.79266418603913	0.7523701289368887	2.579896421530699	1.9136310703098	0.9387027683949166	2.562805667363605	2.133667314080295	0.856294624169248	2.518971640940708	2.198807292177432	0.9803769620486055
205	6.800000000000001	2.448108719787688	1.258995900598007	0.6300518487845953	2.456834065267364	1.439395145182232	0.6039273781350916	2.451598896508763	1.584660810444771	0.5902068407271147	2.38458535635237	1.787598542069205	0.575102355361529	2.38546869081145	1.752499906757085	0.5476738660540047	2.366459757964312	1.802699396157725	0.4397580848855867	2.575436041203941	1.890374759860785	0.4937689644930541	2.634778699284505	1.952357020349832	0.681474242309131	2.68203853414868	1.994103629408486	0.7326848702086317	2.745279090325329	2.043911510737651	0.7825965897962365	2.695935776672495	2.002091414902524	0.7603576921984074	2.404280619709843	1.754714672947334	0.6080635490940335	2.437494883634474	1.788240254481265	0.7232534971840463	2.585625291733113	1.910674829373804	0.9022467120903329	2.569466102048853	2.134006652285536	0.8207848709123765	2.535764694465397	2.202355248124468	0.9105245702673135
206	6.833333	2.453157420184602	1.254777060629413	0.5944864335871808	2.462337009728464	1.434847130192657	0.566938553752552	2.457570284539336	1.57994364712225	0.5534537942421482	2.389401938229534	1.783072073204227	0.5469031470930422	2.390680744495205	1.747941251059132	0.5173185221743893	2.378968350488493	1.799158839261005	0.3962831755378176	2.605973129157396	1.884961045644789	0.403554229440534	2.653384357856881	1.944294796540087	0.6225188920350172	2.696433588341599	1.984872679671782	0.6805212348851024	2.757430774484344	2.033181975559328	0.7337579806709335	2.709944997189258	1.992800662236877	0.7078023178028192	2.409004793917768	1.750160394498932	0.5792676600672336	2.442688508026024	1.784067088927095	0.6937748720618051	2.591562678563392	1.907942305333694	0.8665400566887049	2.5764428542479	2.134583229677803	0.7867868018713533	2.55259297239246	2.206169113918476	0.8466805970722251
207	6.866667	2.458315710298821	1.250837210292873	0.5607227774358375	2.467925518750886	1.430606412398827	0.5318996412360786	2.463633953874977	1.575556013373531	0.5185539318276882	2.394353105532578	1.778906095044518	0.5191574355979176	2.396017161727366	1.74369372658955	0.4876465790981596	2.391709219506715	1.795628342915291	0.355413199417025	2.635312497590784	1.879844591523515	0.3354157273555574	2.671695970654734	1.937814882187224	0.572425574654827	2.710774635750151	1.977652103681938	0.6357063734541131	2.769327892766363	2.024850040307745	0.6920953112050446	2.723577154912015	1.985470622837861	0.6637072744902834	2.41386202794018	1.746006391131838	0.551114148541288	2.448108690583516	1.780375339707964	0.6653833305687263	2.597405984012799	1.905504874527321	0.833698540955895	2.58329949018115	2.135396333317419	0.756398195513567	2.568239847217876	2.210019777218513	0.7928836243025991
208	6.9	2.463430680638518	1.247325743553348	0.529977612697808	2.473437125620808	1.426828715092478	0.5000670479296905	2.469622350647149	1.57165657170794	0.4867408379203795	2.399321327706723	1.775254551456854	0.492745153595985	2.401344028518425	1.73990359175991	0.4596171919385198	2.404316163735695	1.792168914113054	0.3185020426892353	2.662535653364637	1.875025538920267	0.2891067373786262	2.689111012127227	1.932967101812531	0.5326132441338163	2.724589315248565	1.972497328483745	0.5995667878090902	2.780570655091252	2.018941513493195	0.6589336404376154	2.736333303764182	1.980227586921908	0.6291766006805106	2.418737252571513	1.742416173127666	0.5245208845746767	2.453646390693674	1.777330258912053	0.6390575892022107	2.602914387672282	1.903217571537709	0.8050635143499707	2.589821240910608	2.136228939093915	0.7309057693386415	2.582087438433676	2.213384784303555	0.7507040999937923
209	6.933333000000001	2.468371301491814	1.244338454009379	0.5029881859728332	2.478730629044203	1.423612865095209	0.472186682892048	2.47538806213148	1.568344771397317	0.458745186298433	2.404200772965959	1.772213553813996	0.4682470957054257	2.406541304855772	1.736661531495885	0.4338525747146453	2.416481524728567	1.788798021213049	0.2862456280964515	2.687135315528732	1.870388470854901	0.2614472251862194	2.705268291933221	1.929614127317959	0.502937669641882	2.737568023314417	1.969252522586094	0.5721335613598999	2.790888895218989	2.015269949572039	0.6343129021398678	2.747900865699806	1.976958487842571	0.6038907995151976	2.423527229281506	1.739492817277195	0.5000827032602612	2.459205619670496	1.775032385882623	0.6153926258910168	2.607909168682297	1.900950185736163	0.7813235630615609	2.595916390491728	2.136862114773733	0.7109417987239518	2.593956735373746	2.21582809001913	0.7201256832938449
210	6.966667000000001	2.473026445756808	1.241922172394306	0.4801106119137119	2.483683916318434	1.421006404211233	0.4486027114834411	2.480801380084969	1.565667068816651	0.4349042659577481	2.408895802765934	1.769827563163214	0.4460054364904876	2.411500971896985	1.734009003927782	0.4107081313611703	2.427943541467228	1.785495023123314	0.2588547825397103	2.708887579983323	1.865727137674567	0.2480946159974541	2.720001274690953	1.927472903089977	0.482260063067136	2.749540900851463	1.967606334781195	0.5525867313904179	2.800129030750286	2.013520999247543	0.6174044223149442	2.758129342678849	1.975363245531486	0.5866710191069688	2.428139144046051	1.737284971364789	0.4781364670535538	2.464701866745076	1.773524723416461	0.5946800750605621	2.612267876936715	1.898646247066032	0.7626666358114994	2.601582511799661	2.137123393185751	0.6966651832971836	2.603984358873778	2.217084154517517	0.700261832861914
211	7	2.477302628559948	1.240075333752393	0.4614053784586443	2.488191750197966	1.419005918881745	0.4293497999539871	2.485748028093697	1.563617007267206	0.4152517186743596	2.41331941728696	1.768088871719564	0.4261693671212331	2.416125328521574	1.73193768918954	0.3903262148972215	2.438476138670828	1.782202652519999	0.2361895058488153	2.727742540746563	1.860746401267002	0.2446984780279393	2.733293473203966	1.926090186888157	0.4689349835321757	2.760444197137982	1.967076321029547	0.5396386537231127	2.808223249691553	2.013223732300426	0.6068961098161545	2.766988335006935	1.974964862995579	0.5759125377464872	2.432489020919847	1.73578657660169	0.4588108729467856	2.470059886029758	1.772788744796562	0.576968711365945	2.615919071308073	1.896248428915185	0.748929728798281	2.606926496349721	2.136808941519877	0.6879656443093229	2.612489192343666	2.216988157680992	0.6898822187836602
212	7.033333000000001	2.481123258845291	1.238757105055736	0.4467104348071169	2.492165000710574	1.417566994515467	0.4142317731392454	2.490128297074874	1.562145670572515	0.3995942292838084	2.4173925895218	1.766947229314852	0.4087321269908197	2.420326364315344	1.730398572830802	0.3726800935743561	2.447882956753403	1.778832210584017	0.2178636056183461	2.743733392147711	1.855080084594743	0.2475598815025974	2.745217888734234	1.924893148577963	0.461140698513496	2.770286007657454	1.967056335833027	0.531792447974339	2.815171000564572	2.013772675750635	0.6012463262699066	2.774528835106472	1.9751582810254	0.5698708320474783	2.436500975892592	1.73494730263002	0.4420676685131356	2.475212142275343	1.772756463055316	0.5621153762474752	2.618840024300766	1.893663620188865	0.7396915085162395	2.612155461059971	2.135649155292325	0.6845394279191146	2.619909369667405	2.215384024322375	0.687615009606648
213	7.066667000000001	2.484426494049151	1.237906413799954	0.4357176391540625	2.495528633303445	1.416624092591752	0.4029023370755523	2.493854985476417	1.561182090711566	0.3875890095877391	2.421042752017959	1.766329935743171	0.393572061494506	2.424024361360975	1.729321487256105	0.3576211991041374	2.455992170747185	1.775282293162467	0.2033466996163288	2.756907241311104	1.848333089871076	0.2539654831170712	2.755838993611821	1.923267992195643	0.4570792003708604	2.779079189825416	1.966895296100867	0.5274804669274538	2.820967525253552	2.014502271836416	0.5988256556629106	2.780801538761772	1.975263467834786	0.5668816850679366	2.440105464640169	1.734693281801683	0.4277468295878418	2.480095241642352	1.77333331093062	0.5498415675361309	2.621054035985342	1.890642768361263	0.7343796712592163	2.617540842435075	2.133199047391692	0.6859301508810035	2.62679548922659	2.211876142339853	0.6920075792347865
214	7.1	2.487163929608451	1.237435863205461	0.4280173773955121	2.498220319682235	1.416085197211276	0.3949161016795459	2.496852032819573	1.560628244107598	0.378796780743103	2.424203055378763	1.766137546709059	0.3804939788503582	2.427146928505965	1.728612115674046	0.3449245278225448	2.462647628219384	1.771441288576273	0.1920526058443203	2.767263636057648	1.840071229978656	0.2620606898759435	2.765181108259679	1.920519211183892	0.455125967965109	2.786825849143702	1.965846400871055	0.5251712039893817	2.825588566498797	2.014593959389736	0.5981164439064354	2.785841950556564	1.974493167531487	0.5654942895945413	2.443238595810719	1.734921181654524	0.4156087476019978	2.484649067157084	1.774388498275303	0.5397802837652051	2.622624485292334	1.886875866137552	0.7323455006634184	2.623371748998469	2.128885006535	0.6915622488969061	2.633667435128576	2.205983519010274	0.7015880914962099
215	7.133333	2.489299888722429	1.23723863227952	0.4231378658610318	2.500190028747082	1.415838673817806	0.3897692375459786	2.499054334168331	1.560365897808471	0.3727210677934835	2.426812469742507	1.766250309711255	0.3692546068164334	2.429629180103666	1.728158785165743	0.3343172623415592	2.467707328900922	1.767197643746395	0.1833971961893442	2.774713143315047	1.829854288846455	0.2706395630717929	2.773208378181269	1.915913391196423	0.4538583481326556	2.79350259539002	1.963120527890309	0.5234230352177331	2.828982872166315	2.013145535874193	0.5977948129736733	2.78966118016915	1.972014037161858	0.5644775137061712	2.445842086148868	1.735504349675292	0.4053612647208555	2.488816048845118	1.775760367632342	0.5315068832015196	2.623648037627053	1.882004013547634	0.7328943107854761	2.629921023442282	2.122046374391667	0.7007687603531942	2.640983688940743	2.197119136864913	0.7149621929232726
216	7.166667	2.490810109469332	1.237195104410142	0.4205759333928983	2.501399257105589	1.415759289435062	0.3869293693665997	2.500407451538051	1.560262348081819	0.3688356621814554	2.42881569244507	1.766533484457046	0.3595829442041998	2.431413614727938	1.727837588924569	0.3255014561484565	2.47104240918234	1.762449131450594	0.1768356737685338	2.779057808473512	1.817279158783091	0.2784636132189351	2.779854409077302	1.908755137614576	0.4518151958149457	2.799081291931332	1.957969004167095	0.5207961193559353	2.831121170181389	2.009316470299578	0.5965420964573553	2.792292505100284	1.967059954615298	0.5625731165031301	2.447863148059652	1.736298456956053	0.3966804797339059	2.492540828857686	1.777265892960827	0.5245573590614038	2.624249238585338	1.875662103789319	0.7352770948798588	2.637421379236363	2.111919808194365	0.7127338651105041	2.649141411713551	2.184648700855856	0.7309421727435353
217	7.200000000000001	2.491680932107128	1.237166851326748	0.4198115047209312	2.50182075594302	1.4157019176859	0.385851628230834	2.500867716473609	1.560164024110641	0.3666026049621801	2.430163432310857	1.766831299001117	0.3511988114223809	2.432450381655288	1.727506898268848	0.3181737162454992	2.472536800071898	1.757100427819957	0.1718869849543156	2.779974695269565	1.802001458114949	0.2838770160116807	2.785018946972879	1.898397897940198	0.4474854593815892	2.803533599023539	1.949679956072313	0.5158585373358118	2.832011544009483	2.002302914200524	0.5929935222710601	2.793803500355278	1.958943164469966	0.5584457698166464	2.449254742831583	1.737134725435012	0.3892290952548242	2.495770316557827	1.77869329099861	0.5184444764406961	2.624569000931244	1.867630174524222	0.7386771818079262	2.64601016761511	2.097810811879951	0.72644598779754	2.65841052079739	2.168100654784697	0.7484831036720356
218	7.233333	2.491908393018739	1.237000616001132	0.4203227992378016	2.501438251358194	1.415505558966684	0.3859912735933412	2.500402387429339	1.559900680455624	0.3654824327117083	2.430812872510911	1.766971313172748	0.3438157475926955	2.432698081530539	1.727011309158985	0.3120288377444241	2.472093679104429	1.751067079377153	0.1681348238986191	2.777030150014918	1.783752476811342	0.2848964027163252	2.788533195303689	1.884229072219259	0.439482354088786	2.806784901962752	1.937558834636796	0.5073130450683203	2.831642615985733	1.991280151030815	0.5858682321091826	2.794241405420302	1.947011508298218	0.5508279175879464	2.449975641845108	1.737824618948657	0.3826605550845374	2.498453071927076	1.779803009688433	0.512662007535778	2.624753058153055	1.857815740809796	0.7422180067739123	2.655719339548302	2.079140273705136	0.7406986924959393	2.668945319695477	2.147159777982842	0.7666320954306932
219	7.266667	2.49149582806669	1.236547968169432	0.4216114905518036	2.500244944688947	1.415013705632808	0.3868289761264054	2.498988635967133	1.559306377763221	0.364958060805735	2.430727026448202	1.766784405682481	0.3371471448921103	2.432123851342197	1.726200596299496	0.3067675366280272	2.469645891889733	1.744285952363104	0.1652403002985644	2.769716455073702	1.762367754183974	0.279677595828019	2.790109670111184	1.865662558252151	0.4267185389126922	2.808623829807271	1.920900270607455	0.4941136519860148	2.829874869825591	1.975309759150401	0.5741129703032265	2.793507825936818	1.930622431684281	0.5386864880353227	2.449989004897602	1.738181149583522	0.3766275645936096	2.500535538337602	1.780340867550596	0.5066982705748655	2.624931526657027	1.846096929845178	0.7449926175918415	2.666474709249746	2.055417299306627	0.7541713657941168	2.680864911608891	2.121467229789527	0.7842893734717571
220	7.300000000000001	2.490452184185372	1.235686046177035	0.4232212615948341	2.498243262633781	1.414095125139977	0.3878893892814819	2.496614141219528	1.558240871606068	0.3645540321041876	2.429875504239414	1.766124828018108	0.3309120271193302	2.430704749992337	1.724948511026165	0.3021036195759958	2.465168641008951	1.736725765462422	0.1629559156659372	2.757510749483334	1.73782812902138	0.2669726267075874	2.789294335713425	1.842150567960354	0.4084437643023114	2.808659281125137	1.899023278700696	0.4754793569889106	2.826367027972303	1.953456905496705	0.5568311214731756	2.791281266612912	1.909185672404554	0.521191352445051	2.449262521007207	1.738040602366537	0.3707895469842504	2.501960843744941	1.780061131788042	0.5000445193021366	2.62519562620436	1.832282105956692	0.7460684973865883	2.678105200909891	2.026246169826545	0.7655077285154837	2.694266354138782	2.090532932016465	0.8001531880336843
221	7.333333	2.488790166202755	1.234322716341426	0.4247500883599198	2.495444074351963	1.412648256996272	0.3887558109288671	2.493277326774622	1.556593800482243	0.363853442079355	2.428236041778645	1.764874965954934	0.3248446571063397	2.428429388865986	1.723156591289047	0.2977746971867757	2.45868993761074	1.728389738567981	0.1611462415540024	2.739950060038936	1.710277684976852	0.2466043359809067	2.785442637217092	1.813206112104455	0.3842403063499003	2.806287098420356	1.871264473083857	0.4508418143409331	2.820518082965981	1.924789595314504	0.5332124475800473	2.786975967826684	1.882188321495287	0.4975817369891964	2.447769494595045	1.737268109546257	0.3648233434721767	2.502669290181323	1.778743262803095	0.4922040548872484	2.62557549469614	1.81614830791156	0.7445152585001853	2.69033783066102	1.991372938889728	0.7733874878136062	2.709181421538831	2.053764125537592	0.8128056016275083
222	7.366667	2.486524579834724	1.232399644584121	0.4258574030642138	2.491865603545091	1.410604365501603	0.3890800199351839	2.488987081294165	1.554288024821294	0.3625113738387424	2.425795416405458	1.76295110781762	0.318713286061205	2.425298701184892	1.720759708694063	0.2935598997007255	2.450294309545056	1.719328768842961	0.159808008736152	2.716717346039699	1.680062460402724	0.2196713248594331	2.777781303386789	1.778554331432554	0.3541106158593901	2.80072158792011	1.837102439149338	0.419956514105192	2.811505164065631	1.888452067255564	0.5026817681957332	2.779789308672415	1.849265307781297	0.4672006841347808	2.445489569343936	1.735762840021843	0.3584425628661116	2.502598120404588	1.77620706212904	0.482715353554269	2.626029909372406	1.79748576822336	0.7394264263531848	2.702784584965764	1.950708205355509	0.7765432366065544	2.725502558313833	2.010575664570008	0.82076118431862
223	7.4	2.48367182591951	1.229881812718853	0.4262584906924256	2.487532801773603	1.407919079226825	0.3885819869467724	2.483762507781136	1.551272643995189	0.3602615647961546	2.422549204593559	1.760299332179854	0.3123403008719837	2.421325181947219	1.717722263650758	0.2892968369461392	2.440117436144019	1.709643168141662	0.1590651393471275	2.687721775722493	1.647713602515247	0.1882307436723563	2.765545686201742	1.738191258326883	0.3188515264702185	2.791153716854455	1.79630995177143	0.383320839612194	2.798480079656104	1.844016513040174	0.4653213408584938	2.768899259877635	1.810303729993808	0.4300421227646748	2.442408936553127	1.73345255077361	0.3514189007567309	2.501682644632842	1.772309094599709	0.4711822618378417	2.626450574193834	1.776134990363029	0.7299619945610314	2.714928921437485	1.904229752935916	0.7736239275013291	2.742838514731957	1.960568131218016	0.8223436691359687
224	7.433333000000001	2.480248049667305	1.226748187021972	0.4257194028424285	2.482474693582492	1.404565105598212	0.387056098556162	2.477630651006834	1.547516304260916	0.3569303195644947	2.418500681631352	1.756888224261924	0.3056103192234437	2.416531326040164	1.71402991155134	0.2848889245226291	2.42834166919637	1.69947142136076	0.1591631175154726	2.653171952195778	1.613927788127218	0.1554520236313867	2.748094900942616	1.692447654924017	0.2803165869371431	2.776866172913587	1.749036806398903	0.3424733945356645	2.780700080580256	1.791667276454309	0.4222443058049032	2.75359038441053	1.765373941581741	0.3871869338091765	2.438519334249989	1.730287552206846	0.3435928246551195	2.499855339435948	1.766949289601945	0.4572914742391781	2.626662124968876	1.752037394041524	0.7153730784911467	2.726120046444273	1.852017393875015	0.7632069652183751	2.760486403890241	1.903675831751094	0.8157876482239158
225	7.466667000000001	2.476267403051242	1.222992086242464	0.4240517789644244	2.476722822764991	1.400532472730639	0.3843650560119602	2.470625405571262	1.543007215107214	0.3524309925655413	2.413660036572713	1.752707171254524	0.2984678875650194	2.410948833479042	1.709687513484699	0.2802998019657992	2.415196154505173	1.688986470914813	0.1604423544638731	2.61366329763298	1.579561872887741	0.1256684618876074	2.725029913120921	1.642060786549798	0.2414571852950383	2.757349998240841	1.695872086412033	0.3000821063657641	2.757671467671554	1.732217971577501	0.3758554927162296	2.733436995088694	1.714833030141113	0.3410473696990951	2.433817168312923	1.726239848755066	0.3348734025479254	2.497044017219181	1.760071591725289	0.4408242837111847	2.626411835808411	1.725267953216619	0.6950177680255611	2.735589322835455	1.794349477884623	0.7439205959875675	2.777483516763227	1.840216134760968	0.7994256713887327
226	7.5	2.471739566525696	1.218620733657928	0.4211041708213458	2.470308255684418	1.395828156185997	0.380422182270573	2.462784804666362	1.537752316407471	0.3467380795969573	2.408042239698681	1.747765211066626	0.2909048227526507	2.404615955321594	1.704717286418758	0.2755353924579709	2.4009451865158	1.678382207292947	0.1632733545903808	2.570188062302815	1.545579906426561	0.1035294230355785	2.696231302236581	1.58822743712404	0.2060678821875187	2.732320862293535	1.637967122300626	0.2597657315717781	2.729194565970062	1.667247775147102	0.3296966342092763	2.708316408351295	1.65952524894396	0.2952185366997898	2.428301683907539	1.721302784575902	0.3252272034667191	2.493170948611705	1.751661362429191	0.4216580759895563	2.625367812474138	1.696036882633332	0.6683923743806465	2.742493821695926	1.731885847993927	0.7148017313205339	2.792648213302722	1.770904107298328	0.7718700400223976
227	7.533333000000001	2.466667990715519	1.213659083559816	0.4167523097745597	2.46325861245531	1.390481516424803	0.3751838926999864	2.454148005992153	1.531783375886931	0.3398779369832191	2.401665767548071	1.742099653256636	0.2829576207072805	2.397574978788627	1.699165957487268	0.2706382150161966	2.385875048771456	1.66786347993678	0.1680129770686369	2.524099012823063	1.512966562161887	0.09333924811752259	2.661966988796223	1.53251052137349	0.178151301668159	2.701805560162906	1.576965099296517	0.2254678329669403	2.695393240523495	1.598948031401526	0.2879734583056499	2.678487323559526	1.600788326977314	0.2538517311555995	2.421974364059593	1.715500479757031	0.3146775058999357	2.488155786760651	1.741758441855933	0.3997815101543567	2.623139820838648	1.664669556881015	0.6351845522357907	2.74599253204222	1.665705665750512	0.6754612491917682	2.804677737175115	1.696895126156584	0.7321667762547864
228	7.566667000000001	2.461050361456382	1.208152261570328	0.4108940711671299	2.455599323602792	1.384546162828639	0.36863706208955	2.444757325187539	1.525159239444109	0.3319129419564062	2.394554516178546	1.735780029125375	0.2746995464411259	2.389873294197635	1.693107817183394	0.2656751444918823	2.37028924712097	1.657638238788333	0.174945547128894	2.477060524578912	1.482636336818521	0.09823067971778136	2.622997692903422	1.476529910135622	0.1610225315423978	2.666282645207686	1.514603646898316	0.2003963538976044	2.656800083150392	1.529504622192532	0.254348950793774	2.644668313578102	1.540066758078342	0.2206217608760019	2.414841635618013	1.708892208106996	0.3032987213810734	2.481921186788534	1.730458157415915	0.3753105103702515	2.619304234687588	1.631583619555285	0.5953024789465725	2.74531172956989	1.59731176212595	0.6261627462495009	2.812266136061486	1.619756384784982	0.6799546118470773
229	7.6	2.454878395630014	1.202172406359423	0.4034548596822799	2.447353691218898	1.378105037350645	0.3607942816896474	2.434658542917985	1.517970486250025	0.3229314520102735	2.386737363937196	1.728911011489132	0.2662350800833489	2.381562252100914	1.686646873858022	0.2607280152524956	2.354497723831546	1.64791278954688	0.1842328691928761	2.430949250273836	1.455376537821997	0.1195280576118753	2.580527803176813	1.421934315320424	0.1567498710076523	2.626646513223476	1.452724312829235	0.1865969981428019	2.614293802512136	1.461025759894009	0.2312227965282094	2.607907505261327	1.478955170561965	0.197893281817384	2.40691526053969	1.701576668761867	0.2912135591934651	2.474396303314273	1.717923392338127	0.3485020872239413	2.6134145521933	1.597297372652557	0.5489196352719363	2.739746435362046	1.528531613030407	0.5678436060366221	2.814169994230098	1.541407109937908	0.615581626736859
230	7.633333	2.448138040196654	1.195821730799693	0.3944197124333649	2.438541752764723	1.371270754690234	0.3517228151578787	2.423898581663473	1.510338572517981	0.3130770422819476	2.378247033987264	1.721623810359224	0.2577009791892171	2.372695049560441	1.679907735966708	0.2558969402867186	2.338804448788295	1.638878901412517	0.1958983717137264	2.387687979034871	1.431775951450394	0.1565115728757603	2.53607219732284	1.370293176821467	0.1661192130670876	2.584120153766954	1.393103806356947	0.1851197904565504	2.569006914522141	1.39543880309652	0.2197667431465014	2.569464310106868	1.419001356403237	0.1871934431930723	2.398211790877655	1.693686756528836	0.2785985754989196	2.465522289277656	1.704386156266515	0.3197599440449483	2.604995055803434	1.562435692748253	0.4965617413847435	2.728566768782744	1.461194360746709	0.5019220798317485	2.809150577213491	1.463862527575422	0.5402473053922811
231	7.666667	2.440810844755331	1.18923206812452	0.3838591456112839	2.429180967069414	1.364184490408358	0.3415686329189571	2.412525474491413	1.502415136951874	0.3025733081628195	2.369120577145282	1.714072989847824	0.2492717118823193	2.363326493105933	1.673031834022064	0.2513049127196895	2.323500738581859	1.630700527011024	0.2098121226791375	2.349022297819424	1.412161123882202	0.206401321129123	2.491274610991247	1.322971148732045	0.188655781947538	2.540107693096196	1.337285227486913	0.1961751352518329	2.522209555342488	1.334319336559883	0.2201862546532752	2.530635500245765	1.361572478151517	0.1894577595062014	2.388753571318528	1.685388002343015	0.2656951841550039	2.455257766707974	1.690134682005233	0.2896584927717924	2.593552196593437	1.527688672716672	0.43924634835477	2.710982035946205	1.39701879949142	0.4303748279798874	2.795931156625779	1.389151884534506	0.4563636706967877
232	7.700000000000001	2.432877267749418	1.182566806214	0.3719328409133597	2.419288705557257	1.357017131649117	0.3305490211489798	2.400590238783927	1.494383743505707	0.2917117956356234	2.359400270646042	1.706438185889617	0.2411482853635541	2.353513215221441	1.66617835610383	0.2470837839914641	2.308851413560202	1.623507533107468	0.2256529135885373	2.316304252932835	1.396582591861875	0.2645905697815403	2.44771424753899	1.281041215335205	0.2225715455941252	2.49604304669609	1.286546212636807	0.2190071711619325	2.475191784651254	1.278943909712722	0.2318035777026288	2.492563230191676	1.307885056281723	0.2047261337417206	2.378570520645381	1.67688119739218	0.2528008300254922	2.443584963046031	1.675515355426585	0.2589369001774447	2.578613260083586	1.493774002491518	0.3785247464517074	2.68621602188154	1.33749639592706	0.3557860894916179	2.773305277683833	1.319193968635427	0.3676394663078112
233	7.733333	2.424319962720799	1.176021575322852	0.3588464209861014	2.408883322579846	1.349970762341197	0.31890285734411	2.388146520374688	1.486462081256476	0.2807970748931538	2.349131754658735	1.698928538533216	0.2335263076236023	2.34331101241166	1.659528357316464	0.2433441197403632	2.295074519443689	1.617393165102006	0.2428997584160859	2.290318319680088	1.384848553964884	0.3249316895711979	2.406715776425403	1.245255658916875	0.2649631024503393	2.453231904704299	1.241842279827079	0.2519200346792428	2.429140181182049	1.230188096642339	0.2531982919118112	2.456068008723234	1.258963221792742	0.2317576004089101	2.367699451085018	1.668406501051443	0.2402290583837063	2.430513409796931	1.660934251653987	0.2284166308124984	2.559796621112225	1.461389901826476	0.3162739322569144	2.653676318763699	1.283728635095871	0.2810276696168715	2.740283799592746	1.255331560286864	0.2786888286569191
234	7.766667	2.415133025598958	1.169851809226229	0.3447796731159793	2.397990610777977	1.343306424915064	0.3068177407873144	2.375255499069929	1.478926956619478	0.2700608887311879	2.338365416717316	1.691809316941583	0.2265596827697949	2.332775896103118	1.653311421407809	0.2401473119098842	2.282328861466794	1.612447928263948	0.2609158016373675	2.271220145046831	1.376652794260067	0.381682168001298	2.36918150173483	1.216062809535227	0.3124502082439736	2.412646736114279	1.203860137549672	0.2923529571697711	2.384958324930322	1.188547050027372	0.2820977330091544	2.421542737514039	1.215692961736535	0.2678254186385319	2.356186798388473	1.660269484092004	0.2282524855138542	2.416085960290374	1.646901399995162	0.1988480483306522	2.536912221657865	1.431341064806061	0.2542328028202616	2.613248282013583	1.23672494451345	0.208590718062657	2.696549449740075	1.198811997741815	0.1929514318191402
235	7.800000000000001	2.405326284008803	1.164390378136729	0.3299051667755717	2.386648085646229	1.337362696105688	0.294451680173214	2.361990461467193	1.472133835393042	0.259682140393861	2.327159167950352	1.68541702191912	0.2203616675493209	2.321966788193488	1.647821805160402	0.2375127959895365	2.270715095830006	1.608781981442723	0.2790062169113906	2.25858033967294	1.37169562600272	0.430494231491807	2.335527379797516	1.193738506397404	0.3616383182628253	2.374850748924124	1.173157909178786	0.3372315477706148	2.343190436708954	1.15437368597402	0.3159438384660629	2.38907421170795	1.17905347429286	0.3096320908859082	2.344091988265328	1.652856757756239	0.2171022384942271	2.400383564996692	1.634048650073836	0.1708951982679049	2.510010612538856	1.404668249282295	0.1940364577358904	2.565376332688161	1.197602209283305	0.1406421513871755	2.642647865832744	1.15106469618333	0.1132402197034031
236	7.833333	2.394919861269656	1.160026713279876	0.3143958794253155	2.374900752049865	1.332537329056531	0.2819565894766726	2.348432591536155	1.466501063527001	0.2498212659989439	2.315577383554262	1.680145124842838	0.2150188200765265	2.310944198400026	1.643410965564045	0.2354430349526398	2.260276269056432	1.606536326163501	0.2965000640452349	2.251451988873024	1.369768499388756	0.468715874818063	2.305672863600222	1.178509156614113	0.4095316765277297	2.339977679321743	1.150320373691295	0.3834142304231278	2.304006193420994	1.12808279105514	0.3523790782205725	2.358471140620138	1.150066359748683	0.3538051707493828	2.331485886979024	1.646614060244783	0.2069762074869991	2.383520837257175	1.623045094048941	0.145117474184381	2.479368695576805	1.382481648684044	0.1372026609907458	2.510954784703115	1.167345569588829	0.07921642620677614	2.579804646278473	1.113358989924915	0.04252005365262833
237	7.866667	2.383938504577937	1.157186309139423	0.2984302374560648	2.362794370568857	1.329265724152038	0.2694828617818262	2.334662151219638	1.462485393837557	0.2406173299494903	2.303685138501837	1.676422041102487	0.2105908508002365	2.299764425702698	1.640470061125643	0.2339305543711686	2.250988862409408	1.605892254556185	0.312848118272768	2.248521146233355	1.370789379390992	0.4956179193597146	2.279130392502529	1.170632584970008	0.4538089948372785	2.307794683573897	1.136003640717988	0.428093075226919	2.267250781016631	1.110270492388496	0.3892853202607688	2.329274676599961	1.129844005620383	0.397430828023313	2.3184443521468	1.642018484846225	0.1980308344459882	2.365635078475459	1.614550358694534	0.1219535179420779	2.445457982477806	1.365910728593629	0.08496696718213416	2.451203592283616	1.146840067878673	0.02590040349644927	2.50967711752457	1.08673989887538	-0.01679784978953321
238	7.9	2.372414282751012	1.156321757796249	0.2822047301568148	2.350375875283528	1.328011655461612	0.2571788037245617	2.320756132926099	1.460569086884154	0.2321711104088682	2.291546951076039	1.674703171197189	0.2070975188833007	2.28847884818568	1.639423650754916	0.2329479876783353	2.242771378292842	1.607082814655342	0.3276427236640015	2.248339739774	1.374848818806082	0.5122350664731001	2.255185516122832	1.17047744899334	0.4930208753395046	2.277830058435512	1.130949687487032	0.4692078002650885	2.232542939199876	1.101839991907771	0.4249849632817612	2.300855776879475	1.119638431202836	0.4384476433898575	2.305046242098844	1.639566947593404	0.1903629729906223	2.346881983222487	1.609202607227491	0.1017045490828272	2.408920534227676	1.356077669821747	0.03815771565077699	2.387566091831751	1.136947968488446	-0.01846943517259988	2.434169775181143	1.072077876297469	-0.06362103053994424
239	7.933333000000001	2.360384544507601	1.157887386395942	0.2659490018421657	2.337690535418218	1.329241804644435	0.2451963994177843	2.306784206547601	1.461234447281547	0.2245452049772547	2.279223648790657	1.67544900920208	0.2045176056109562	2.277131880174126	1.640708925403726	0.2324489789604964	2.235497114428686	1.610386354363035	0.34062388285305	2.24955241237072	1.382227636293148	0.5210375963125776	2.233052151392088	1.178561632668275	0.5265783496263619	2.24949865702747	1.135990084146036	0.5056017885517434	2.199399705235615	1.104017408076645	0.4584068098432432	2.272547712387161	1.120787294133264	0.4757621385961955	2.29136906331718	1.639751765690318	0.1840065039381541	2.327426129513799	1.607593359399894	0.08452674926498778	2.370523582260154	1.354045195881456	-0.002848916150539621	2.321601251289088	1.138518777444633	-0.05390748236598485	2.355277656916842	1.070138398520298	-0.09829359748553615
240	7.966667000000001	2.347892812355017	1.162299251434583	0.249933085676768	2.32478235207123	1.333384167002914	0.2337005036470371	2.292808179981559	1.464920804888181	0.2177762346209913	2.266771958292372	1.679084418597942	0.2027972747370717	2.265761999895993	1.644736013612375	0.2323769576143026	2.229015611539075	1.616094157773395	0.3516871008135327	2.251053710300355	1.39334208115109	0.5256125782005157	2.212015823846328	1.1955046303879	0.5546327830053392	2.222276756149937	1.152069853043564	0.536786047506953	2.167413357836211	1.118302272836328	0.488979425917961	2.24382663466839	1.134647435772974	0.5090340387063015	2.277487215306646	1.643017943728934	0.1789407194077209	2.307432353373016	1.610222496080273	0.07043583138623077	2.331106027904419	1.360743578230069	-0.0381410550584588	2.254916784819145	1.15229638432297	-0.08114019768579019	2.27501005523027	1.081556898458347	-0.1222561136557164
241	8	2.334989961389512	1.169896514249272	0.2344213955459286	2.311694907788379	1.340787830931685	0.2228304687930907	2.278882244061143	1.471984047190424	0.2118520880283815	2.254244386470891	1.685959007141809	0.2018471977751175	2.254403302249982	1.651847360153794	0.2326570123437584	2.223174001373183	1.624463163650389	0.3608323902959478	2.252123786702323	1.408635437036975	0.529644046710457	2.191624646435898	1.221868045491122	0.5778538210032297	2.195841916384682	1.180123246641764	0.5627591905530356	2.136399240127328	1.146338723153285	0.5164345319352965	2.214482625772463	1.162417035065171	0.5384137441718214	2.263470420335906	1.649724236158014	0.1750870391544303	2.287056688812307	1.617468545890546	0.05930377336180076	2.291505647140275	1.376873763768675	-0.06820405637928587	2.189109095950665	1.178752657308263	-0.1011187693830231	2.195440829351812	1.106743862930975	-0.1369659252332303
242	8.033333000000001	2.321732435198485	1.180901652371421	0.2196535788821949	2.298469011146165	1.351680074974021	0.2126894869307175	2.265050395834701	1.482653070671781	0.2067134623743437	2.241686442520883	1.696302162615019	0.2015482561229019	2.243083927036943	1.66227265189059	0.2331964663100755	2.217827400638797	1.635666206945356	0.3681183298424293	2.252473836423423	1.428443645440094	0.5358889809043943	2.171853661919771	1.257911165695186	0.5971245044908051	2.170169054959458	1.220730966387165	0.5838273768438602	2.106493329253096	1.189491699042274	0.5406637914807971	2.184760979187514	1.204791002479377	0.5640571836156897	2.249379846812921	1.660098804849311	0.1723183818852917	2.266436446961178	1.629540327031947	0.05088744568075046	2.252494639557385	1.40276608571561	-0.09376261948347664	2.125733672483048	1.217846264024428	-0.1148495694298988	2.118689325382226	1.145643235555284	-0.1435316333605076
243	8.066667000000001	2.308183600295151	1.195377878682934	0.205849362556076	2.285145486229212	1.366125907002022	0.203363683469142	2.251350147489297	1.496991135251184	0.2022780557949	2.229137580304378	1.710181837278132	0.2017618168777441	2.231827276611911	1.67608839412863	0.2338921407670302	2.212839639021466	1.649749910543567	0.3736360380956358	2.252195627819642	1.452880806088452	0.5457217439213464	2.153157651989147	1.303306890857283	0.6129705952996324	2.145671949987852	1.273573023741482	0.6001342588739673	2.078263317830003	1.248031476228186	0.5612537787412392	2.155418054053416	1.261355196803688	0.5855642435494375	2.235269481424092	1.674198235541601	0.1704759332599707	2.245691529289322	1.646428866564541	0.04487177004655363	2.214755518286291	1.438221769098476	-0.1155517559853454	2.0662808494528	1.268798100162585	-0.1231974477937947	2.046922303333436	1.197465300326062	-0.142299016969913
244	8.1	2.294418492950509	1.213177229338912	0.1932008685796055	2.271769711257597	1.383973622020022	0.1949269127911044	2.237817196312308	1.514839856603464	0.198456374451692	2.216633801067364	1.727446908195744	0.202344017117132	2.220654992695614	1.693160598844074	0.2346408301116126	2.208094944176188	1.666581224935886	0.3774955811571816	2.251682957238217	1.481692843230825	0.5589630925727687	2.136336901235799	1.356830729573567	0.6252947638061922	2.123138761867894	1.337058228100118	0.6114420197065812	2.05262990488798	1.320294555319886	0.5776158475079562	2.127579749079717	1.330097395725949	0.6019650311746367	2.221188895163833	1.691850286674071	0.1693880548253169	2.224928391147881	1.667839787754858	0.0409106965276301	2.178861758146617	1.482363067018591	-0.1342291118814659	2.012061436748982	1.329920317610942	-0.1269602269863998	1.98220185370783	1.260474792614311	-0.1333952693619435
245	8.133333	2.28052333829101	1.233912649511645	0.1818618601801716	2.258391363819139	1.404825805647765	0.1874372273150836	2.224484925139196	1.535787887367976	0.1951624296867645	2.204207334685589	1.747696411854369	0.2031596286588692	2.209587209731799	1.713113125203136	0.2353495100457038	2.203504946783192	1.685813248762557	0.379818725700798	2.251507409417225	1.514149653180681	0.5738314892918328	2.12236213310153	1.416144896363996	0.6334716020539913	2.103531277882136	1.408109010353155	0.6173532579440112	2.030632221944103	1.402487329106071	0.5891881112422946	2.102537715925163	1.407276556269408	0.6120933605996881	2.20718225394977	1.712624550191326	0.1688882605178433	2.2042391975782	1.693158212042984	0.03866055239336658	2.145266017380828	1.533534553541817	-0.1503001759312747	1.96412650332301	1.398541984504045	-0.126968226684766	1.926235137049077	1.331874408740106	-0.1181075658002314
246	8.166667	2.266593210068935	1.256948567565602	0.1719391195507343	2.245064444005575	1.428032200852886	0.1809304465240053	2.211386106043399	1.559165818107561	0.1923172480235862	2.191889923671339	1.770275774633933	0.2040910032901481	2.198645706485374	1.735321727170128	0.2359402641087527	2.199014712205581	1.706871964984797	0.3807243070343135	2.252324780961954	1.549015471058784	0.5872240883814358	2.112205836310039	1.477818171718137	0.6367880821005061	2.087808595526796	1.482251759440751	0.6178158053366503	2.013235874334785	1.489030680152228	0.5958841739614777	2.081558937104365	1.487663890672904	0.6153699546729789	2.1932911372936	1.73583236148938	0.1688298905949581	2.183706198979168	1.721444826495111	0.03780836480339296	2.11431786359325	1.589279745456776	-0.164115601938366	1.923324404483199	1.470970657873794	-0.1241887125405377	1.880391721282589	1.407776298863421	-0.09865558306685222
247	8.200000000000001	2.252729139035845	1.281417007303126	0.1635040172788174	2.231846700212355	1.452706258940136	0.1754295691802209	2.198554472434425	1.58406454882281	0.1898649181427009	2.179716655131514	1.794294498831993	0.2050554532785503	2.187857640897055	1.75892961757541	0.2363645064157213	2.194612012072019	1.728964768767515	0.380334625111001	2.254807223499406	1.584595096507652	0.5953425106515432	2.106635490090896	1.537665952896854	0.6348738475902101	2.076754272589088	1.554015549458609	0.6134700730961463	2.001157075032655	1.572970202208807	0.5982475536372637	2.065698056379512	1.565096221880553	0.6122254736032123	2.179558011918656	1.760544863740245	0.1691042997638943	2.163405986145143	1.751477021867219	0.03810410861111646	2.086260787569996	1.646467566794286	-0.1758242566313495	1.890212726984871	1.542804144478693	-0.1194866718019738	1.845474350983926	1.483701889428061	-0.07747216711723989
248	8.233333	2.239030005734022	1.306243096089175	0.1565967662556501	2.218796180373543	1.477752063745285	0.1709465497700401	2.186023760381981	1.609364392627677	0.1877806334709991	2.167726787515222	1.818655483261324	0.2060177538744181	2.177256147991004	1.782873659364353	0.2366144115283527	2.190324920208646	1.751092490014237	0.3787901275773903	2.259419163430763	1.618878675572802	0.5948444779654977	2.105979085345204	1.591422979893508	0.6276760694394752	2.07078794229762	1.618007901660033	0.6054179958617339	1.994711492085391	1.647271468979145	0.5971596121637606	2.055571065729459	1.633676135596833	0.6040165177839542	2.166026828065518	1.785624773396618	0.1696531830049767	2.143410329553344	1.78180623580461	0.03937967311995982	2.061201620737629	1.701605332146606	-0.1853364116576006	1.864939455501447	1.609533178767117	-0.1133990302340578	1.821443720267666	1.555230715425043	-0.05671874460586815
249	8.266667	2.22557449271317	1.330231153458604	0.1511901696355847	2.205962004537179	1.501945446712715	0.1674543296054448	2.173824389001127	1.633820228178386	0.1860476423991149	2.155963237112654	1.842131949738004	0.2069845310437114	2.166878508434167	1.805957229513095	0.2367143796001495	2.186197573604813	1.772114797784609	0.3762300227421727	2.266100033777772	1.649840991889864	0.583195617020946	2.109963487454227	1.635596696401054	0.615018813761158	2.069782852158328	1.670031924457138	0.5944126553847335	1.993680286945778	1.706481242897181	0.5935278439882956	2.051189028645334	1.688876764420466	0.5920125359489773	2.152742991162784	1.809810129430984	0.1704620689147324	2.123785256023089	1.810878877993717	0.04155508980700344	2.039066158181036	1.75130706200539	-0.1922143443046955	1.847146482850288	1.66732630920067	-0.1058846031122602	1.807376005672957	1.618607079301827	-0.03776378183629983
250	8.300000000000001	2.212422365400704	1.352160073294479	0.1472108114464787	2.193385605721768	1.524036925083614	0.1649293853725241	2.161984953779848	1.656168664951686	0.1846990361278395	2.144474472561134	1.863485057352323	0.2080062128794381	2.15676737299467	1.826965539660819	0.2367301362971985	2.182286317446127	1.790885517143727	0.3728507074004164	2.274351158527875	1.675714106820747	0.5600661801444402	2.117769412619391	1.667919189532366	0.5971962742818606	2.073114279697461	1.707649377212553	0.581195694445257	1.997330059758494	1.747687575274727	0.5884470020919553	2.051844286148482	1.728130627924007	0.5774670981079469	2.139755786623914	1.8318304958353	0.1715646778981093	2.104596719680748	1.837178017898387	0.04463689427146168	2.019678528409135	1.792636000663762	-0.1958730318777385	1.836163725636869	1.713358127426245	-0.09659510390122614	1.801898397952401	1.670962382548141	-0.02078197049354549
251	8.333333	2.199618928428193	1.37088429666889	0.1445384721180341	2.181102867978216	1.542857790095106	0.1633396515610401	2.150530831618571	1.675231316257838	0.1837826381075083	2.133309460552645	1.881569554033363	0.2091423849348756	2.146965830137431	1.844770826823974	0.2367343419074361	2.178648115764474	1.806365271616084	0.368856288858721	2.283390583642573	1.695182146090649	0.5273787326017131	2.128160895749053	1.687543211139503	0.5750185683732544	2.079773315850841	1.730173394863185	0.5664306478135887	2.004540921161332	1.770362462675746	0.5827282308194199	2.056286024573885	1.750851361232413	0.5614266292850556	2.127114137544992	1.850512377240145	0.1730065655979923	2.085907245853374	1.859340969759625	0.04866514045885362	2.002793469830174	1.823396823187807	-0.1957274300701772	1.831128719864309	1.74598559224614	-0.0850023546721714	1.803464661304107	1.710422203662907	-0.004883418922321354
252	8.366667	2.18719817465824	1.385379162376718	0.1430239978860375	2.169144242208442	1.557365768460592	0.1626286279408544	2.139482610465726	1.689959026924552	0.1833220494229735	2.122515749714313	1.895375481580179	0.2104194065789024	2.137514909280507	1.858376309580226	0.2367639367377629	2.175331046216941	1.817677636536217	0.3643799375332731	2.292245257080785	1.707382084998684	0.4885361551153135	2.13957688747991	1.694903340641978	0.5497124009193766	2.088440114334129	1.738394553845506	0.5505781014667935	2.013898382089113	1.775941439796973	0.5765728689892295	2.06287008312704	1.758077798593811	0.5445258868613503	2.114865319686822	1.864819315956826	0.1748020738670459	2.06777639435453	1.876217310849288	0.05365886023673105	1.988127391562488	1.842203936582776	-0.1913046788482897	1.83108258589324	1.764774337879539	-0.07050947905175645	1.810515261915369	1.736120799326894	0.01106771642212421
253	8.4	2.175187526155717	1.394797069460203	0.1425012473826158	2.157536327098279	1.566702852902971	0.1627151582997856	2.128856787168072	1.699490978873676	0.1833117862485115	2.112137524135326	1.904085347884537	0.2118281306098179	2.128452196849107	1.866973677590753	0.2368171853417588	2.172371518216826	1.824147863364161	0.3594799623024433	2.299845018955187	1.711809582344185	0.4478221981241164	2.150233092661819	1.691276539629616	0.5230023979370486	2.097582710504381	1.734130836531801	0.5340920634627802	2.023822864707599	1.767254969693253	0.5698533939160827	2.069772510564253	1.751927049290945	0.5272021626323011	2.103053184301158	1.873909538304784	0.1769319795538828	2.050257390114117	1.886913749854541	0.059613853975802	1.975352842989808	1.848453553322184	-0.182257241860629	1.834987013246601	1.770304636463027	-0.0524355441348548	1.821533318134977	1.748246639172968	0.02845356891147667
254	8.433333000000001	2.163608036530399	1.398527331020363	0.1427851025107816	2.146301119391383	1.570253791260411	0.1634865129038106	2.118664418925016	1.703211283490815	0.1837108127112306	2.102208050038713	1.907115654771066	0.213346254351351	2.119805268541751	1.869985798813334	0.2368733554704849	2.169783594659619	1.825318279976079	0.3541638450564443	2.305172844777444	1.70826114225458	0.4094286663567607	2.15833215644544	1.678238163271577	0.496894301276147	2.105627989711569	1.719629738105658	0.5176430753357435	2.032743849509982	1.747646807371379	0.5625807924466785	2.07518230227613	1.734960537931354	0.510055589990304	2.0917112594444	1.877181852290809	0.1793631810526584	2.033387857555772	1.89081295237373	0.06652513229823476	1.964112794182827	1.842307457843052	-0.1683472492729715	1.841759752739498	1.763860849231572	-0.03017082986958252	1.835120974733579	1.747767159345189	0.04857009743420706
255	8.466667000000001	2.152475450659668	1.396210852613502	0.1437083038835043	2.135456186442371	1.567659802763467	0.1648389939910483	2.108909924123385	1.70075943110446	0.184488978547833	2.092747250010124	1.90412437627587	0.2149726404465334	2.111589091136131	1.867075157350513	0.2369307658542274	2.167554691117581	1.820959749417626	0.3484613983286905	2.307462403956057	1.696865401453985	0.3764341028657399	2.162436933140924	1.657396897004925	0.4734155020019598	2.111234797638879	1.697152071194124	0.5020628842163415	2.039312187447062	1.720270271004813	0.554994533629078	2.077551802993489	1.7096281061438	0.4940622719243309	2.080860810400913	1.874283262939791	0.1820840093462092	2.017189741772023	1.887568588124231	0.07441929492337725	1.954045324156649	1.824520039603998	-0.1493996787623336	1.850363777742793	1.747005040141604	-0.003236671925246721	1.850072928858111	1.735997799112947	0.07256986840217183
256	8.5	2.141803601774213	1.38774237073721	0.1451130808062044	2.125017668694044	1.558818848739882	0.166673360007694	2.099592179707184	1.692025123976615	0.1856383540888806	2.083763550834191	1.895004979777286	0.2167407082139649	2.103807235035184	1.858136328617864	0.2370233518628602	2.165644297305901	1.811039897902822	0.3424512400603253	2.306161867983787	1.677983564466013	0.3508044224408114	2.161660672553435	1.630040759423098	0.4542903545616259	2.113463528210112	1.668377275803624	0.4882149297601134	2.042583697785374	1.687404843828884	0.5474617391721647	2.075801734167788	1.677667351234542	0.4803523983827405	2.070513108507298	1.865104898351411	0.18511520294234	2.001676736121137	1.877118268733218	0.08334897956433018	1.944792603417392	1.796169318246274	-0.1252282047055583	1.859862194643775	1.72113862518259	0.02868007277867485	1.865319472075777	1.714199211745342	0.1014320112202132
257	8.533333000000001	2.13160566615027	1.373263763419421	0.1468411636523403	2.115000926196063	1.543878196699353	0.168882840744985	2.090703656456906	1.677137625493649	0.1871692092985021	2.075252410330473	1.879874522976944	0.2187213181925013	2.096450082658181	1.843282905457496	0.2372269577753564	2.163977432426007	1.795690867139459	0.3362726321291741	2.300868467105363	1.652150898169825	0.333644796979013	2.155721994178024	1.596946371529503	0.4405075405502476	2.111853299805651	1.633999877349553	0.4767393049952285	2.042120408530014	1.64999126804836	0.5403287084578799	2.069426695124591	1.639819941749192	0.4698085118286578	2.060668398402755	1.849771859608468	0.1885086204315752	1.986857070897095	1.859672206344741	0.09336813422970526	1.936054261115478	1.758531894593756	-0.09570055552256715	1.869487361613394	1.687392490086921	0.06566417067484105	1.879987409591073	1.683430948183086	0.1357865664538343
258	8.566667000000001	2.121899879506702	1.353169296229278	0.1487162064871958	2.105423077611456	1.523234149979965	0.1713438527185033	2.082233354202033	1.656463765011386	0.1891080276715484	2.067198350113421	1.859065713472851	0.2210263438929492	2.089497217286972	1.822841207393294	0.237662534130445	2.162455859667186	1.775208397259036	0.3301153440740805	2.291364007338667	1.62010596887252	0.3250408159677939	2.144893937549121	1.558461979900123	0.4321024631180597	2.106392940045441	1.593842691812325	0.4677974549929856	2.037977945614216	1.607730246205635	0.5335817592331853	2.058518202519602	1.595985323664383	0.4628051612123039	2.051317839073165	1.82863563793008	0.1923502772399577	1.972735339608875	1.835692192092026	0.1045296603199403	1.927642967314567	1.713117434023325	-0.06081655727444811	1.878729739307923	1.64664398678468	0.1074767490598406	1.893595052059058	1.644500167359376	0.175832301092238
259	8.6	2.112705901437423	1.328086948169903	0.1505674994086398	2.096301257524209	1.497512220525403	0.1739399512326959	2.074170447272955	1.63059777216932	0.191494657724879	2.059582091006687	1.833124907159898	0.2237875400476004	2.082924923227464	1.79734913594421	0.2384740703596365	2.160979995265721	1.750070873801686	0.3242006054489314	2.277665526162728	1.582823911802599	0.3240614691114036	2.129814297442327	1.5147649949153	0.428307383711488	2.097370935609818	1.547396304282679	0.4611640137034314	2.030575502838927	1.559728468974598	0.5269654353574484	2.043699981528226	1.545705073163476	0.4593870439439137	2.042449398950691	1.802268097611309	0.1967430686743299	1.959316328688927	1.805879141561498	0.1168703578657349	1.919498944301095	1.661667725024922	-0.02077963432389813	1.887336543858158	1.599627188314092	0.1535449073679355	1.905925047671722	1.598151669592832	0.2213561091240935
260	8.633333	2.104039764489698	1.298842879952287	0.1522502722835546	2.087648888397681	1.467536190246611	0.1765757479004453	2.066504027292289	1.600338971195721	0.1943695801922561	2.052383225592831	1.802801111193093	0.2271326929762038	2.076709216631027	1.767543756119652	0.2398045446934471	2.159463846795367	1.720937330151376	0.3187460477742835	2.260051132107115	1.541488964674533	0.328895675913596	2.111331015585566	1.466128566916209	0.4278394780305768	2.085235388766412	1.49431539234195	0.4562894617447191	2.02057027271922	1.505042357163072	0.5201185448839349	2.026002983690439	1.488672733563623	0.4594066975798947	2.034049401010422	1.771447927631627	0.2017844288313479	1.946603950087836	1.771156744787846	0.1303868638759103	1.91168386588687	1.606117847689828	0.0239025576861079	1.895265016428903	1.54707702189698	0.2029679533945951	1.916847521470581	1.54521478896173	0.2716339659708957
261	8.666667	2.095912393146075	1.26642223319005	0.153654997015532	2.079475319771752	1.434295348414272	0.1791735715561923	2.059224133782132	1.566664585117054	0.1977513222468583	2.045582664691899	1.76902761851607	0.2311586664449035	2.070828435869509	1.734342066546239	0.2417678336317858	2.157845444870614	1.688636995423736	0.3139137072002737	2.239053194878159	1.497438150508059	0.3364183931428305	2.09043411713967	1.413194806268398	0.4291284098420279	2.070484965460455	1.434889355848645	0.4523986687979976	2.008681883711658	1.44348714421632	0.5125660119877955	2.006637820911552	1.425412774068349	0.4626017736471247	2.026104470015907	1.737140109778741	0.2075402244327682	1.934599956401727	1.732637500166755	0.1450262337129236	1.904351032518592	1.54848278637767	0.07238290659391314	1.902588897374891	1.489948378851511	0.2546407193139515	1.92631765965914	1.486630955153447	0.3256592070667518
262	8.700000000000001	2.088329961658555	1.231921656233124	0.1547372216294766	2.071787637362621	1.398902273796527	0.1816900053103935	2.052325205271051	1.530690679367462	0.2016342236842331	2.039166733596485	1.732890919548227	0.2359002871758312	2.065267209185484	1.698810399742218	0.2444238255086995	2.156090775935509	1.654138278521509	0.309812582460201	2.215458485388234	1.452085791942334	0.343228789212091	2.068168043934662	1.357065256905103	0.4305395040224427	2.053614264787438	1.37031251362872	0.4487971533639207	1.995590021191312	1.376141843492525	0.5038270194045961	1.986835279349734	1.357612780957673	0.4681064309056381	2.018605610844907	1.700461368123548	0.2140127862917059	1.923308222078025	1.691564413049149	0.1606391647891032	1.897697790922982	1.490700992679049	0.1234217750752932	1.909362240252856	1.429548678999491	0.3071903328019435	1.934332877277561	1.423665486968817	0.3820713444581145
263	8.733333	2.081292162703314	1.196478430971262	0.1555200813537126	2.064589121902963	1.362523780188178	0.1841178908499845	2.045804682372815	1.493604460621814	0.2059860266596584	2.033127304720906	1.695568245357969	0.2413209726523826	2.060016730357981	1.662101312382068	0.2477699031358386	2.154194777520232	1.618496029285084	0.3065152940682632	2.1902527326789	1.406823796367373	0.346547208824903	2.045548298812375	1.299393273644398	0.4306658946451062	2.03509859619645	1.302773572784373	0.4455149577608267	1.981904952508831	1.305432990702975	0.4935901850093943	1.967719568515865	1.288068812498467	0.4744909873095923	2.011547775587541	1.662616631705933	0.2211317848901962	1.912732603028889	1.649278626332998	0.1769635631471176	1.89190318188934	1.434545993469383	0.1754440102489422	1.915613624405421	1.367585166043981	0.3590871269479459	1.940995725747472	1.357961492463177	0.4390641678360379
264	8.766667	2.074794138120112	1.161211789444548	0.1560647848994217	2.057881867436449	1.326317420957833	0.1864654488923368	2.039665945670438	1.456597275625558	0.2107295751153161	2.02746529455488	1.658256500066194	0.2473109948192245	2.055078160224955	1.625382450460519	0.2517376585738325	2.15218471457107	1.582775975581945	0.3040702426656579	2.164577835875863	1.362922766444461	0.3449837243594624	2.023525301728625	1.24226163424702	0.4286328810301283	2.015370509867509	1.235203595080643	0.4437422670531009	1.968176977136051	1.23482236660853	0.4818138021660444	1.950253858374788	1.22027592690208	0.4801192091460642	2.004933310438277	1.624829596261858	0.2287502644853977	1.90288082525612	1.60716970065299	0.193627595510416	1.887075510439533	1.381625050204848	0.2265562741381417	1.921323744985221	1.30605035345725	0.4085773436514201	1.946498337351024	1.291609376340032	0.4941202329299115
265	8.800000000000001	2.068827803570538	1.127129890250334	0.1564422039581479	2.051666133617241	1.291332388830096	0.1887344592064125	2.033915162728	1.420761419737639	0.2157290622572558	2.022185791784951	1.622065061254568	0.2537007195726239	2.050457692742776	1.589733959747582	0.2562038420819522	2.150102389723656	1.547958262880503	0.3025294852893505	2.139559351827902	1.321411806254907	0.3393838667731708	2.002876468915686	1.187657998298879	0.4245410616133578	1.9947323878201	1.17063668360629	0.4460400994252993	1.954846199589718	1.167951735133338	0.4689399084540508	1.935038440506352	1.157235977817745	0.483574537618544	1.998767587603113	1.588232490682683	0.236654688476576	1.893758837841778	1.566537303708204	0.2101678362311587	1.883200834550386	1.333199542468017	0.2748121068051594	1.926475458049059	1.247000218328111	0.4538106403292408	1.950933997192702	1.227098787129788	0.5443928217180208
266	8.833333	2.063382739716571	1.095050570974936	0.1566878138523395	2.045940733948112	1.25842555791255	0.1908914106258769	2.028559958647367	1.387001435083706	0.2207956931384104	2.017295287989415	1.587924839398931	0.2602774850108546	2.046164044194664	1.556060996087797	0.2610048028247049	2.147997698171912	1.514865706257331	0.3019822165227159	2.116242401440003	1.283035663403936	0.3328533716032176	1.984265248071685	1.137082196418179	0.4196502767175698	1.973487379011068	1.111506724558738	0.4553462266347589	1.942252525566481	1.107356394313063	0.4556903395790045	1.922341362560609	1.100909843471305	0.4838464017075263	1.993056321296009	1.553772563322057	0.244582291886957	1.885367547692071	1.528471298790266	0.2260525332552606	1.880138196078438	1.290125991228678	0.3185380507103004	1.930933849298537	1.192274195776306	0.4933142840992369	1.954354486988511	1.166945881633798	0.5873250594241163
267	8.866667	2.058445492010582	1.065595864334303	0.1568729681730754	2.040702297244452	1.228248488292021	0.1929439389241472	2.023607453953755	1.356011706052747	0.2257858709658472	2.012800141961348	1.556556446273901	0.2668410610979071	2.042206478666906	1.525064968890232	0.2659872634957645	2.145923291977867	1.484158993600147	0.3025175651671355	2.095564946856586	1.24836373565188	0.3271557896800448	1.968299778611196	1.091609688596241	0.4149563322606877	1.952504621847151	1.059480829980857	0.471107144075827	1.930755011005052	1.054397400847684	0.4424647000250898	1.912393485006063	1.052269167077666	0.4798860760784698	1.987804254093464	1.522180109928008	0.2522932916663482	1.877702683639574	1.493809381810712	0.2408054817501495	1.877676987425653	1.252903650889629	0.3566143398513905	1.934357355911716	1.143251244647515	0.5263372162783619	1.956484835212728	1.113136522161657	0.6217391962320977
268	8.9	2.053999407783702	1.039202182262565	0.157070900385209	2.035944840438876	1.201256867851564	0.1949104596046279	2.019063244497267	1.328282291683219	0.2305874166671431	2.008706113957271	1.528471980291297	0.2732117685482315	2.038593522343377	1.497246556310195	0.2709994599223763	2.143920748046765	1.456319201069007	0.304068756283165	2.078034888947134	1.217788974347352	0.3231375148583082	1.955225224188819	1.051974282906104	0.4109341241191029	1.932583295694178	1.015557029314877	0.491344384900285	1.920599531442699	1.009883031423885	0.4307486112051301	1.905255670043962	1.011650091975235	0.4725316990509474	1.983015207485444	1.493970435844922	0.2595912030291761	1.870757607812862	1.463129371519745	0.2540957083500475	1.875635962615358	1.221734589599039	0.3885699865241872	1.936535953857211	1.100890401882134	0.5528489984901389	1.957168977552727	1.066973716951665	0.6477272078724554
269	8.933333000000001	2.050025533120064	1.016121374120595	0.1573275217943695	2.031659027019006	1.177711765001228	0.1967947627643922	2.014929423524582	1.304097014112386	0.2351082146532482	2.005015856372767	1.503972946012312	0.2792373943362665	2.035330645006215	1.472905025797193	0.2758966867484683	2.142025051561897	1.4316522513326	0.3064493992702061	2.063808771866414	1.191506612613348	0.3212437477775467	1.945051717813378	1.018514108789993	0.4080631266009846	1.914261213640859	0.9801103962757515	0.513484479337904	1.911895415001524	0.9741683425404855	0.4216284177050341	1.900789434231184	0.9789627227009292	0.462511794198624	1.978689507265833	1.469440447427234	0.266326950237339	1.864520949000508	1.436730508426084	0.2657389911312784	1.873888305533573	1.196557488706109	0.4145079828635047	1.93741907294321	1.065643307708844	0.573379619464263	1.956449997755941	1.029045892556112	0.66634145538288
270	8.966667000000001	2.046503560400277	0.9964441527278061	0.1576548033138464	2.027832647897202	1.157705086266384	0.1985788627231053	2.011204450559376	1.283558939855509	0.2392718712437996	2.001728313866865	1.483175046253317	0.2847989824385336	2.032419775203009	1.452161966605477	0.2805529670334989	2.140267516495155	1.410309257052575	0.3094275637913163	2.052800027876414	1.169531820561864	0.3214484311125647	1.937610491599278	0.9912374364401454	0.4067872575865934	1.897875753905356	0.9528777792411313	0.5353903151127919	1.904688652214541	0.9471049695573804	0.4154084646500575	1.898678257082985	0.9537625953171947	0.450455976167059	1.974823455764663	1.448694855990159	0.2723966196777854	1.858975749042904	1.414672322374301	0.2756603300482701	1.872347967837323	1.177086547222058	0.4349080497820397	1.93704994408282	1.037486073480423	0.5887744178127307	1.954476756664227	0.9993439842713516	0.6791560511730214
271	9	2.04341332452849	0.9801286153292578	0.1580446654907764	2.024452013366257	1.141189426132328	0.2002325867118228	2.007884236141249	1.266622062415474	0.243019922737176	1.998839125523349	1.466040244326324	0.289808481262724	2.029859791002687	1.434991286151668	0.2848654675767383	2.138676245692243	1.39230832463328	0.3127879032776752	2.044814859818661	1.151712994217542	0.3234914279427054	1.932656104327039	0.9698671100238011	0.4074062686499708	1.883568055243271	0.9331593004349581	0.5556374800745484	1.899005794711276	0.92801638710128	0.4117774406771058	1.898522055903225	0.9351664773092542	0.4385807569077623	1.971409883507226	1.431680206067986	0.2777331689461489	1.854100315754647	1.396822923528944	0.2838594157695316	1.870951155326555	1.162842161628334	0.4504391306038473	1.935512565793846	1.016025210781682	0.6000020229628077	1.951382682509426	0.9773959562753476	0.6878560100106484
272	9.033333000000001	2.040733997885279	0.9670198032050973	0.1584674651180989	2.021501225905788	1.12799989695062	0.2017140119612139	2.004961454627586	1.253116755544701	0.2463046678347595	1.996340620061188	1.452402171086612	0.2942068791483615	2.027646461357029	1.421242151772886	0.2887537741696992	2.137275010445562	1.37754528281639	0.3163310315633494	2.039565278354806	1.137754249421832	0.3270211996264807	1.929879781231475	0.9538851312955293	0.4096981752694996	1.871344412588409	0.919974856918134	0.5734537572877491	1.894838503894487	0.9158430591785649	0.4101117911996358	1.899891356140656	0.9221393042070702	0.4286287514356748	1.968438015044831	1.418212904164933	0.2823019483311537	1.849867963031623	1.382905563262604	0.2903986823546078	1.869652855292991	1.153190428003507	0.4618315725982415	1.932949941964398	1.000604871762686	0.607998141637201	1.947324306201379	0.9623816185425784	0.6938937205321608
273	9.066667000000001	2.038443921856272	0.95687766384105	0.1588704402999615	2.018962394379973	1.117883963000996	0.202972341539755	2.002425935511425	1.242782854108544	0.2490858435501172	1.9942234799538	1.442001387727819	0.2979583095071884	2.025773861174962	1.410670855481182	0.2921546111862929	2.136086243501175	1.365821363120808	0.3198531411776868	2.036665383904392	1.12726983898379	0.331579414927118	1.928897103127895	0.94263549721386	0.4130775501178247	1.86114479755947	0.912201588762246	0.5885125671055227	1.892110179680142	0.909297623921944	0.4098245756823656	1.902298186755648	0.9136662503327203	0.4215609428827864	1.965895056684517	1.408017287342414	0.2860944094931226	1.846249278037399	1.372558516774689	0.2953902113203464	1.868427468979369	1.147406145217442	0.4697747731463376	1.929586646098751	0.9904267597301789	0.6135412766253814	1.942556075868428	0.9532697389729656	0.6982543109809389
274	9.1	2.036520908703651	0.9494075061220835	0.1591911020202994	2.016815986839886	1.110532315583271	0.2039603034694068	2.000264965599486	1.235301886932427	0.2513366447459112	1.992476935322069	1.434518918557709	0.3010466295521416	2.024234467021108	1.402972852714503	0.2950211912470384	2.135130995034987	1.356877517243514	0.3231536653489819	2.035704584054837	1.119821455613244	0.336644209016541	1.929307950897428	0.9354088844215566	0.4169978980053434	1.852873818810267	0.9086825604526495	0.6007382111904367	1.890664524544402	0.9070094640849617	0.4104248615332016	1.905232443979326	0.9087855241627856	0.4178786710865433	1.963766535792336	1.400760158680928	0.2891238698184879	1.84321299610815	1.365378748915527	0.2989838029698296	1.867269569229638	1.144752134212265	0.4749015971161297	1.925713736999584	0.9846275139324364	0.6172320572453005	1.937420670859892	0.9489381774846417	0.7015018754888537
275	9.133333	2.034942161631972	0.9442877659882454	0.1593694437214276	2.015040687185606	1.105607381906128	0.2046407343178858	1.998463022758236	1.230326236666792	0.253045155107579	1.991087854167901	1.429604636374871	0.3034750743254328	2.023018295554357	1.397810894331913	0.2973259223064852	2.13442658725463	1.350422082422713	0.3260560830809008	2.036294699475449	1.114955113095423	0.3417220148705334	1.930750332936092	0.9314949958339296	0.4209958108384194	1.846424309936008	0.9083201823157311	0.6102274836947611	1.890299812264961	0.9076878567756067	0.4115178172966488	1.908222748730151	0.9066166310544198	0.4178175182674431	1.962035523365255	1.396079602048042	0.2914224824645103	1.840725370278575	1.360950190338093	0.3013531428687439	1.86618836205491	1.144537280626746	0.4777857041634091	1.921633986137764	0.9823395518175664	0.6195276488821448	1.932273910878879	0.9482766454172482	0.7039292898504013
276	9.166667	2.033684793284737	0.9411930092133292	0.1593495236447445	2.013614072884492	1.102767189464299	0.2049869453647314	1.997002427987256	1.227503172155719	0.2542145201676708	1.990040607504955	1.426901906000188	0.3052634652938521	2.022112782849255	1.394839679568642	0.299060082111122	2.133984998575521	1.346153652148882	0.3284183701318118	2.038084054302082	1.112233921643728	0.346382190751839	1.932912664526465	0.9302318340599736	0.424672130162771	1.841684096463725	0.9101569108631131	0.617198013883395	1.890799922952817	0.9102180612709952	0.4128144363240614	1.910866495588348	0.9064232174761098	0.4214784730460091	1.96068272126495	1.393609320666607	0.2930365822645268	1.83875060483066	1.358862980045418	0.3026813732046804	1.86519986250372	1.146148268910549	0.4789443118629882	1.917614535825503	0.9827428472338841	0.6207929084447351	1.927442642198591	0.9502674101452204	0.7057241427770394
277	9.200000000000001	2.03272611649215	0.9398105322589753	0.1590818842017741	2.012512991373597	1.101682979372366	0.2049823545839907	1.995863689728357	1.226493474990787	0.2548591575981195	1.989316908574536	1.42606672401814	0.3064431739555943	2.021502617990546	1.39372499214011	0.3002296821776105	2.133811574092999	1.343778750406014	0.3301323792946863	2.040761724178684	1.111260725204171	0.3501812568817007	1.935533845472144	0.9310389783158909	0.4276642023200981	1.838515008937642	0.9134318865509948	0.6218884843291955	1.891942475939041	0.9136927317922022	0.4141195457464794	1.912842828106344	0.9076232115966922	0.4288582229390838	1.959686456364489	1.3929975414939	0.294020842777211	1.837251134415941	1.358730429920176	0.3031496887826942	1.864322200558851	1.149069676731129	0.4788353059821632	1.913876900532287	0.9851128119747563	0.621325582785495	1.923200553167172	0.9540485283166825	0.707048730876836
278	9.233333	2.032043854601914	0.939852078125214	0.1585289781735998	2.011713715439905	1.102052240186832	0.2046196922831096	1.995025467953946	1.226985140996306	0.255000374869842	1.988895504937692	1.426781481625293	0.3070517076638221	2.021169453557255	1.394157267758526	0.3008515019802821	2.133903021660944	1.343021121686576	0.3311287238661675	2.044062598020293	1.111685921672454	0.3527159335228129	1.938406068675644	0.9334258062320243	0.4296816444474428	1.836741619988852	0.9175891744316215	0.6245212157788566	1.89351872663357	0.9174196747717172	0.4152969433758541	1.913934859889358	0.9097688865783763	0.4398328182680972	1.959022431739122	1.393920907048162	0.2944314343434539	1.836187380443257	1.360202009724496	0.3029232127813982	1.863570223311765	1.152895776134643	0.4778445924268159	1.910589749635522	0.9888534803641944	0.6213581921305332	1.919748371989186	0.9589475584841803	0.7080405275873709
279	9.266667	2.031616782263823	0.9410594241409277	0.1576654645530124	2.011192602797244	1.103604280692982	0.2039000058135793	1.994465161138956	1.228698448358205	0.2546662946376106	1.988752574737783	1.428760682889155	0.3071286100604748	2.021092290657257	1.395857166174974	0.3009507101734132	2.13424741840475	1.343625392791786	0.3313844648658071	2.047768204750721	1.113209245802799	0.3537055922530943	1.941372493529128	0.9369869248565915	0.4305513757569139	1.836142821220481	0.9222552692397188	0.6252744731255103	1.895353561403434	0.9209063698103577	0.4162272388676778	1.914062530423354	0.9125244245513721	0.4540649542408825	1.958664206617002	1.396090082327647	0.29432101821711	1.835518376217154	1.362968213741563	0.3021390887881628	1.862950137302644	1.157321476538858	0.4762738959150234	1.907853627676142	0.9934903932340651	0.621049879320727	1.917184369632152	0.9644778273920728	0.7087917480906717
280	9.300000000000001	2.031424863474526	0.9432051480888414	0.1564804269135082	2.010926346836267	1.106100374362303	0.2028352251490847	1.994159277605421	1.23138618826799	0.253892299849245	1.988862104839434	1.431751608367015	0.3067121893396821	2.02124783557587	1.398576308923691	0.3005583754446264	2.134824613587954	1.345358009535326	0.3309233499711939	2.051701777237917	1.115577292740856	0.3530778652212259	1.944324209676939	0.9413927217774603	0.4302362531268589	1.836475727448575	0.9271900898861942	0.6243146845920172	1.897324446289498	0.9238422899393317	0.4168125088869527	1.913310091505099	0.9156523604197858	0.4708524397363054	1.958583605510842	1.399250162168794	0.2937354454420634	1.835202276475543	1.366761449312732	0.3009000152578372	1.862455863125697	1.16212976578538	0.4743354743803309	1.90569535787223	0.998663385027066	0.6204865963192779	1.915506916542375	0.9703154876600038	0.7093288008122145
281	9.333333	2.031449004958619	0.9460922303340423	0.1549746531905581	2.010891969321629	1.109332528369346	0.2014473073687134	1.994083749696513	1.234832464172977	0.2527188723514833	1.989196631460084	1.435532779649992	0.3058386788651832	2.021611190029959	1.402095875713547	0.2997093976364619	2.135607003594956	1.348003486628887	0.3298060775401696	2.055714200250462	1.118575634757973	0.3509410585279844	1.947183940273188	0.9463732819466931	0.4288233618371632	1.837497391139745	0.9322420476571791	0.6218616094402679	1.899364450990669	0.9260809944700895	0.4169927992853408	1.911930673847057	0.9189976637631422	0.4889012374564281	1.958751384951647	1.403179116411615	0.2927138391270596	1.835197263762546	1.371354031565409	0.2992759918022587	1.862068486707689	1.167172757751189	0.4721556344541823	1.904083202373065	1.004124638568094	0.6196975534866805	1.914636406959	0.9762563768437942	0.7096206655499292
282	9.366667	2.031671075615076	0.9495503416470412	0.1531604896174778	2.011067102478658	1.113119632810649	0.1997695298200887	1.994214446776023	1.238848957083067	0.251192779253828	1.989727651371578	1.439910189028549	0.3045449555739027	2.022156261096999	1.406223395112959	0.2984449505612998	2.136560245114441	1.351363224909393	0.3281352209065899	2.059674237659071	1.12202270983738	0.3476241314681324	1.949900866475342	0.9516951382010881	0.4265133368622052	1.838969001895552	0.9373119905752483	0.6182179453070158	1.901463352523865	0.9276211554849348	0.4167338688545547	1.91035950996662	0.9224467636959441	0.5060528598592904	1.959137679373828	1.407683473530941	0.2912914398650327	1.835462058129021	1.376553783051052	0.2973092214753537	1.861757824125062	1.172352815520734	0.4697878807169334	1.902940051915086	1.009715371757231	0.6186669238579569	1.914430505151397	0.982175908940452	0.7095830265489704
283	9.4	2.032073869054563	0.9534280349428186	0.1510575152795456	2.011430096129622	1.117300454353592	0.1978415036470031	1.994527365966761	1.243267464758605	0.2493655287723126	1.99042595945132	1.444710309983175	0.3028709738277492	2.022856102340485	1.410786157858811	0.2968138139691087	2.137644472367307	1.355250030119961	0.3260438227537148	2.063450571016248	1.125761734703238	0.3435251016689215	1.952436679593227	0.9571355041998384	0.4235445506992961	1.840673130166486	0.9423123433569758	0.6137911412621233	1.903655163471753	0.9285820190654233	0.4160302283811304	1.909143607182149	0.9258679013116817	0.5196396253496126	1.959712296856728	1.412590802654262	0.2895023807199999	1.83595615894603	1.382192627363058	0.2950168148183946	1.861487285208915	1.17760719982456	0.4672389451905675	1.90215576254424	1.015337525522628	0.6173566096145372	1.914711090336905	0.9880047458535663	0.7091230280824917
284	9.433333000000001	2.032640988611301	0.9575881102484222	0.1486932646948827	2.011960005719335	1.121729661139367	0.1957060771198081	1.994998743316331	1.247936546584637	0.2472882134031076	1.99126199920754	1.449776738513411	0.3008567553539864	2.023683266869792	1.41562833773839	0.2948675162541745	2.13881637427278	1.359488745811259	0.3236739978866169	2.066902166057999	1.129661995348813	0.3389834838404238	1.954760209343626	0.9624791395259626	0.4201364951694393	1.842424979870317	0.9471640287751694	0.6090473071854706	1.906007314703112	0.9291681826331748	0.4149162868452424	1.908759308787526	0.9291154560547249	0.5282097116084504	1.960444991388232	1.417745862211607	0.2873778927840795	1.836640188168058	1.388116861941471	0.2923960010986997	1.86121791923255	1.182892525546701	0.4644889699574977	1.901603510668388	1.0209346432715	0.6157249305195074	1.915291808873797	0.993719748995413	0.7081792073491305
285	9.466667000000001	2.033357347909782	0.9619042054241158	0.1461011259672201	2.012637252544584	1.126275973519426	0.1934036812757529	1.99560588193587	1.252720759706152	0.2450052315313749	1.992206804825064	1.454969741460639	0.2985409130252254	2.024610826530949	1.420610571279978	0.2926569260497715	2.140034216627429	1.363919865825982	0.3211649801121605	2.069898576194136	1.133620890040594	0.334319592413032	1.956859766779907	0.9675298833962498	0.4165364758004609	1.844043891164934	0.9517902464057604	0.6044308761695933	1.908612976871036	0.9295793929062914	0.4134739587010907	1.90971941680435	0.9319860064820524	0.5298470005053089	1.961306299948148	1.423010047071329	0.2849455853777066	1.83747684578376	1.39418341144715	0.2894290201499821	1.860909312663604	1.188165315802434	0.4614972145927278	1.901142172810886	1.026461830312153	0.6137303285888375	1.915969451525338	0.9993189105107247	0.706725677150675
286	9.5	2.034208828416538	0.9662563405896776	0.1433198481738287	2.01344368904291	1.130818518019641	0.1909703828924625	1.9963276025635	1.257497722618406	0.2425512849792288	1.993232850584139	1.46016356262587	0.2959604494054945	2.025613250016463	1.425607208841803	0.2902304624787502	2.141261403417441	1.368398748400248	0.3186454824901471	2.072362277089615	1.137543190167992	0.3299212978420257	1.958753155128355	0.9721198863599677	0.4130853806233849	1.845367840643728	0.9560965589685921	0.6003257492546606	1.911596736016	0.9299793912534519	0.4118354747227816	1.912315948193809	0.9342647922324003	0.5237942733006699	1.962268255204791	1.428258702983279	0.2822301668744664	1.838431662380712	1.400256147988232	0.2860887495495769	1.860521043277469	1.193366305313344	0.4582064748446528	1.900620710732862	1.031864353992773	0.6113368496068774	1.91651362177141	1.004790964391088	0.7047749361906198
287	9.533333000000001	2.035182293440968	0.9705333638141039	0.1403900291700877	2.014362926277615	1.135248989905813	0.1884359668218079	1.997144999689242	1.262159402009929	0.2399533679228475	1.994314590973723	1.465248024277051	0.2931498310761892	2.026666997631739	1.43050869548033	0.2876322958831027	2.142469107151935	1.372805274493077	0.3162212316757104	2.07430187058529	1.141340597585007	0.3261475418412082	1.960497900414357	0.9761465868776297	0.4101380604945054	1.846295772278393	0.9599842221175878	0.5969144370179102	1.915098721117814	0.9304897343441093	0.4101176422012697	1.916537812932122	0.9358549242974493	0.5107796651232672	1.96330491943421	1.433381783752324	0.2792540345576495	1.839473607045382	1.406204213573427	0.2823428843065642	1.860016428600785	1.198420405894575	0.4545526065866083	1.899888975680671	1.037076459190747	0.6085204494261502	1.916685797545457	1.010099175094356	0.7023720115743673
288	9.566667000000001	2.036265788440453	0.9746359791346489	0.1373549562739871	2.015380381757911	1.139474076471834	0.1858230977743444	1.99804144154199	1.266613392950978	0.2372321176485841	1.995428678590724	1.470128834783756	0.2901414315286647	2.027750714679359	1.435221957947076	0.2849025965044079	2.143636547286357	1.377046346189858	0.3139755843729081	2.075814987535481	1.144936209657647	0.3233918368357531	1.962183969294812	0.9795856062008007	0.4080286368200409	1.84684683204864	0.9634022209932533	0.5942560282533149	1.919265309242998	0.931176526913965	0.4084747057572437	1.922181517487607	0.9368231678104738	0.4932132440404694	1.964392567990343	1.438284402606363	0.2760381741923709	1.840575131855278	1.411906042924144	0.2781563737707467	1.859362726072663	1.203250842214681	0.4504693063731317	1.898799153063944	1.042034935210177	0.6052625673344885	1.916237873228471	1.015191983123635	0.6995542311675153
289	9.6	2.037447868544905	0.9784778123451561	0.1342645659499778	2.016482723777923	1.143415011753623	0.1831506621450156	1.999002167097276	1.270782480157475	0.2343999010332944	1.996554264946564	1.474724120228892	0.2869673726224079	2.028845425487913	1.439666812962192	0.282078280740561	2.144750642813903	1.381051259335427	0.31197332108429	2.077070569305168	1.148264083809972	0.322081132578977	1.963920395563282	0.9824784648658728	0.4070587540633408	1.847143630861602	0.9663047016670612	0.5922429135114273	1.924224872202583	0.9320189773785635	0.4070555839940272	1.928933146524607	0.9373700572989568	0.4748663701451628	1.965509901997018	1.442884550245586	0.2726043745691936	1.841712221830863	1.417256458574908	0.2734979653554708	1.858533149654074	1.207787994996067	0.4458815025679253	1.897220796038301	1.046681280024432	0.6015150544431549	1.914950765537639	1.020007617800812	0.6962478554311908
290	9.633333	2.038716717493221	0.9819885364289976	0.1311741563669687	2.017657020061447	1.147009654398525	0.1804368362404551	2.000013493183019	1.274606344476513	0.2314644363092962	1.997672974330623	1.478965872970104	0.2836616952068428	2.029934363007468	1.443777195039832	0.2791939082870727	2.145803573454383	1.384768819421064	0.3102550173517774	2.078244778447291	1.151276327457855	0.3225817168429874	1.965806398712136	0.9848993156749548	0.4075087040112716	1.847313870445031	0.9686759817057432	0.590707148338569	1.930059382096929	0.9329811559515677	0.4060153501615362	1.936519226442625	0.937661815795227	0.4586414579784947	1.966637947249355	1.447114866168614	0.2689791650457417	1.842864153452002	1.422170392066142	0.2683545278946719	1.857511382253212	1.211972944801734	0.4407253830463662	1.895059559568111	1.050964922149973	0.5972201686001594	1.912659730746748	1.024490649080792	0.6923154358584929
291	9.666667	2.040059576036495	0.9851153907436839	0.1281371443846629	2.018890340376988	1.150211435852309	0.1777031130460973	2.001062682704286	1.278038078623427	0.2284412108038618	1.998768879871959	1.482798075960415	0.2802640597395275	2.031002953131066	1.447499575252873	0.2762856610106101	2.146792286109126	1.388165581103433	0.3088428171310068	2.079498035191339	1.153945912270747	0.3252530103004082	1.967920489829498	0.986940847254044	0.4096289668971581	1.847465161633641	0.9705424536166245	0.5894880545057938	1.936790857367665	0.9340267230313932	0.4055505623159886	1.944731795202244	0.9378027461686376	0.4462358048718786	1.967759990297798	1.450919869935863	0.2651993952778548	1.844013144241775	1.426582865565071	0.2627414306278699	1.856294220736428	1.215751121513988	0.4349578380588229	1.892263664243414	1.054837190287961	0.5923275018105499	1.909256932324584	1.028588679651786	0.6875939424256872
292	9.700000000000001	2.041461729042503	0.9878201380956101	0.1252075179363974	2.020168822473859	1.152986005247713	0.1749790758416328	2.00213715642788	1.281041252758522	0.2253580300011652	1.999828416562917	1.486175107597838	0.2768190526998767	2.032038643992804	1.450790840516354	0.2733900873319536	2.14771666923429	1.391219612904143	0.3077349912914729	2.080947566787162	1.156261348562044	0.3303130929256607	1.970296053297939	0.9887006899317536	0.4135607665092458	1.847680874331266	0.9719630117083099	0.5884626717414271	1.944354726386494	0.9350877573787558	0.4059250055898266	1.953383210305801	0.9378456800553032	0.4384132363231564	1.96886138093469	1.45425444749173	0.2613132481948924	1.845143963832382	1.43044561301184	0.2567133030051874	1.854894807613971	1.219070653100649	0.4285826375893884	1.888837376984237	1.058247141191292	0.5868217673996663	1.904726324362966	1.032246334700191	0.6819558153814463
293	9.733333	2.042906035013551	0.9900746970723864	0.1224355010621472	2.021477105273082	1.155307787737047	0.1722982347451415	2.003223810032464	1.283587147063599	0.222251768051181	2.00084035971961	1.489060791334456	0.2733724400360399	2.033030832559418	1.453616659025234	0.2705398924471879	2.148578010607036	1.393917549801801	0.306898481390637	2.08264913177229	1.158224215451287	0.3376012335226078	1.972906856358831	0.9902684620994958	0.4192452365653191	1.847993599550217	0.973026881256107	0.5874992990309951	1.952580001964493	0.9360483504059929	0.4073276035303779	1.962272191466207	0.9377868506453035	0.4351975665681453	1.969929390197379	1.457083003600339	0.2573769161980939	1.846243413666999	1.433724484454743	0.2503654939959937	1.853342634675123	1.221879123884771	0.4216638516794778	1.884852934161814	1.061138364307196	0.5807385632366865	1.899169131761286	1.03540248915818	0.6753541302777858
294	9.766667	2.044372815110602	0.9918583200732346	0.1198703646674356	2.022798121123391	1.157156644099683	0.1697021112668008	2.004308670719839	1.28565109392687	0.219172345656637	2.001795682189411	1.491424234208082	0.2699736487221631	2.033970718107985	1.455947182903378	0.2677668140448248	2.14937841986185	1.396249635100868	0.3062761849571835	2.084605575751768	1.159842917464091	0.346370943444166	1.97567253246893	0.9917160519167785	0.4263513020022044	1.848388306354223	0.9738388742738732	0.586468116470233	1.961188534166037	0.9367354292838206	0.4097668389797666	1.97117377681208	0.9375725986744455	0.4360020245517929	1.970953024218655	1.459375620187793	0.2534571562887137	1.847299874410218	1.436400321289345	0.2438381920100673	1.851683401312092	1.224132937563495	0.414342234750856	1.880455774079608	1.063457627167289	0.5741783987028906	1.89282588641079	1.038001262672863	0.6678644118110311
295	9.800000000000001	2.045840293140357	0.9931581600264544	0.1175591637161552	2.024113289257248	1.158519476243754	0.1672371554963516	2.005376855068631	1.287214372310809	0.2161812047525514	2.002687387294159	1.493242840639085	0.2666743147626923	2.034851180198233	1.457759451934788	0.2651017455307816	2.150120031224972	1.398206575616558	0.3057949323823484	2.086769173985091	1.161123218822406	0.3553537818405487	1.978465346695488	0.9930783999797982	0.4342301117637105	1.848818258538224	0.9744845176334352	0.5852737551789232	1.969811308802013	0.9369531668667801	0.4130070727625644	1.979849695262644	0.9371200371423211	0.4396898508940938	1.971922862661985	1.461111328199625	0.2496282021736781	1.848302989100589	1.43846724432913	0.2373063820813294	1.849975585429381	1.225803331758822	0.4068363345632738	1.875858205299592	1.065173600344302	0.5673268156413248	1.886065714568983	1.039995585867768	0.6597362207068421
296	9.833333	2.047286472300949	0.9939727551702456	0.1155401699272052	2.025403809953779	1.159393418344084	0.1649482249435463	2.006413240230291	1.288267252907932	0.2133452528605193	2.003510428981606	1.494504954563297	0.2635270913530964	2.035666818631891	1.459039725456583	0.2625767830440316	2.150805110033821	1.399778394455698	0.305379954872756	2.089043428516946	1.162065656626268	0.3637230857914212	1.981161512304093	0.9943372928622675	0.4421120851408047	1.849217253082216	0.975005418477581	0.5838721775593035	1.978075465173077	0.9365602824633285	0.4165621638883255	1.988142491090849	0.9363249155081221	0.4446663660220215	1.972831097215913	1.462281223082798	0.2459662963199926	1.849243630374309	1.439932262612577	0.2309568285092272	1.848278475269885	1.226882862340049	0.3994138066942257	1.871285701101953	1.066284718539598	0.5604404784399049	1.879280604383867	1.041347314664335	0.6513575338436167
297	9.866667	2.048689898055617	0.9943151469753698	0.1138425726218958	2.026651170999163	1.159789432623496	0.1628766235911534	2.007402765034333	1.288813730728218	0.2107314514815626	2.004261009318305	1.495214143580363	0.2605840352822073	2.036413366927597	1.459788158920742	0.2602246991989439	2.151434456213533	1.400954391711481	0.3049587428175297	2.091362688329421	1.162650586768481	0.370595590627175	1.983650107665619	0.995427303125229	0.4491995029006745	1.849525264418234	0.9753955455746643	0.5822939058067618	1.985643848247023	0.9354895274719756	0.4197563243779349	1.996007555065518	0.9350646771443312	0.4489309982967671	1.973670996486364	1.462892493855691	0.2425460800859148	1.850113383579604	1.440814569420659	0.2249778979526925	1.846648301656282	1.227388650263411	0.3923788530495086	1.866962448484833	1.066820730349811	0.5538353712214439	1.872866468215153	1.042043591155937	0.6432500869863107
298	9.9	2.050030589998436	0.9942116895108901	0.1124861814110251	2.0278379667538	1.159731214858829	0.1610602321478732	2.008331232573563	1.288871616328945	0.2084020699049521	2.004936097602564	1.495389337851055	0.2578934123548953	2.037087352297994	1.460019784660652	0.2580767569527821	2.152007294103937	1.401726229546008	0.3044688275160732	2.093692942112031	1.162845458115654	0.3750165546876367	1.985830157152081	0.9962566678390556	0.4547460741685913	1.849735831180779	0.9756126846866685	0.5806674897875175	1.992245842231718	0.9337176270971724	0.4219134889554482	2.003393618479304	0.933208328410833	0.4506254542730055	1.974436639082356	1.462967656995774	0.2394359136712073	1.85090445540141	1.441144300293097	0.2195459452301561	1.845134795671389	1.227357810815022	0.3860417197508697	1.863096606182993	1.06683207579946	0.5478474318818622	1.867193612402621	1.042106441032318	0.6360098479005689
299	9.933333000000001	2.051292563952936	0.9937006177957135	0.1114744094296135	2.02894991400611	1.159253616136731	0.1595258990549308	2.009186942119291	1.288471643167902	0.206403264650532	2.005533352003789	1.495063306621064	0.2554924911145815	2.037686146158668	1.459763731942051	0.2561585499499506	2.152523303165027	1.402099155560532	0.303878750597431	2.095965841688936	1.162640542428683	0.3766079273054618	1.987634708717875	0.9967566848895127	0.4582383515831457	1.849882018443562	0.9756132598651907	0.5791217295166845	1.997726606690504	0.9312466504394216	0.4225779948452785	2.009937911864087	0.9307545740118737	0.4497176303026625	1.975123192398996	1.462542480632229	0.2366864867392967	1.851610654267766	1.440961697915584	0.2147888711469366	1.843773755241151	1.226842339039014	0.3806337345742716	1.859831311834783	1.066373264848242	0.5427244331239167	1.862512146695788	1.041583333026302	0.6300577617689936
300	9.966667000000001	2.052464427564516	0.9928322356851593	0.1107912577157328	2.029976208403409	1.158403453273057	0.1582839770381198	2.009960896415107	1.287659005920835	0.204756998944724	2.006050879393587	1.494283531901395	0.2534044287995284	2.038207741032189	1.459064034361865	0.2544870376113271	2.152982458802962	1.402094070775	0.3031883130531601	2.098089450615059	1.162050379663564	0.37557396934011	1.989041490803793	0.9969027415497973	0.4594931587145869	1.849968851865282	0.9753816164775831	0.5776657098793566	2.002036047194555	0.9281167266651184	0.4215753257840679	2.015348651219946	0.9277469379931483	0.4467636100934358	1.975726781660427	1.461667181069159	0.234326307362899	1.852227537172492	1.440319897552106	0.2107744182821126	1.84258534317191	1.225903819672543	0.3762670130867081	1.857236673216274	1.065503519313505	0.5385826630587944	1.858928315830876	1.040544131837181	0.6255503061744067
301	10	2.053538663294894	0.9916691960098334	0.1104083965083788	2.030908972984069	1.157240750593036	0.1573342501997855	2.010646438144366	1.286495421111248	0.2034656182320961	2.006487074450062	1.49311471210462	0.2516412661745207	2.038650597281058	1.457981921354312	0.2530721952155505	2.153385323259791	1.40174835013445	0.3024163965975732	2.100032088102453	1.161104793233924	0.3721583874029817	1.990064847923763	0.9967104083718278	0.4585551707886567	1.849961788247692	0.9749345520853262	0.576199659685791	2.005196712437495	0.9244068402479139	0.4189091547677756	2.019490873948129	0.9242472943286358	0.4423570829707181	1.97624426180419	1.46040900345274	0.2323664825936157	1.8527519907513	1.439286241113594	0.2075238445910116	1.841576372971068	1.224612664605064	0.3729613129780098	1.855327595982181	1.064290982622155	0.5354444473967407	1.856452260340911	1.03908039776892	0.6224842560237699
302	10.033333	2.05451124249406	0.9902824864034622	0.1102903788275523	2.031743115369386	1.155835232820499	0.1566679880152024	2.01123920563112	1.285055155185539	0.2025152935548513	2.006840511878711	1.491634562400581	0.2502055014971329	2.039013529136194	1.456591870719813	0.2519179869625876	2.153732768600716	1.401114684094582	0.3016003613842118	2.10181793686702	1.159851840324711	0.3665475386716583	1.990755343606557	0.9962283437487386	0.4556226924218976	1.849809535648127	0.9743120955162364	0.5745918914799408	2.007288783571386	0.9202295581094613	0.4147233480861632	2.022359643880874	0.9203594705189555	0.4370998853244202	1.97667313329733	1.45884784066146	0.2308034093988772	1.853182040595909	1.437938531844716	0.2050185249475325	1.84074177108608	1.22304435887801	0.370660634094094	1.854071158300648	1.062814566681612	0.533261481773139	1.855025885628864	1.037289347972303	0.6207404936863214
303	10.066667	2.05538158146745	0.9887454694209808	0.1103871602395763	2.032476511584602	1.154260898284839	0.1562561751435635	2.01173720218324	1.28341713885553	0.2018748290439648	2.007110281303292	1.489926213031769	0.2490890994147326	2.039295997872731	1.454973615091285	0.2510214216325587	2.154026135349565	1.400249968737566	0.3007957621156179	2.103447125426832	1.158359421442238	0.3596004983900207	1.99120304226836	0.9955238159435778	0.4511673042005026	1.849465597963061	0.9735711236222374	0.5727299258705933	2.008450386023871	0.9158116226861278	0.409456729273403	2.024079231252881	0.9162577687135928	0.4317784994975054	1.977011848978811	1.45706896183326	0.2296176573557078	1.853517272853687	1.436360453234446	0.2031978087031011	1.840066683499791	1.221278385391272	0.3692332739181542	1.853383173525744	1.061152660972005	0.5319029766076063	1.854503887724479	1.035265489455442	0.6200349363678193
304	10.1	2.056151738085782	0.9871296264041844	0.1106415943043361	2.033109409918973	1.15259171895155	0.1560555956050819	2.012140349070875	1.28165972785846	0.2015038657214623	2.007295988529597	1.48807247109632	0.2482793076171252	2.039498077447657	1.453206365842561	0.2503772152505241	2.154267796030177	1.399207620588038	0.3000683783510947	2.104938892067504	1.156693775352342	0.3525307784563925	1.991518422106032	0.9946621263749998	0.4458593715740578	1.848921142228353	0.9727648081161414	0.5706191984722141	2.008865820399346	0.9114977909814308	0.4037208263121817	2.024870614195776	0.9121692194245379	0.4272240302714819	1.97725972145262	1.4551574938801	0.2287817272205686	1.853758563044383	1.434637677907315	0.2019757857988415	1.839530642392481	1.219391810428903	0.3685030353908491	1.853145598879639	1.059372463067244	0.5311863816244469	1.854685322617135	1.033086998785051	0.6199977658977341
305	10.133333	2.056825049666807	0.9855029334125731	0.1110037379937949	2.033643232331668	1.150899865897378	0.1560227521565965	2.012449579041657	1.279860143044319	0.2013603426960338	2.007397083137839	1.486155388940032	0.2477606572624772	2.039619772422655	1.451368879316874	0.2499778163509024	2.154460351438458	1.398042749266609	0.2994814757701822	2.106324812383651	1.154923658719584	0.3461892178871487	1.991787920896833	0.9937080073104715	0.4403131117619907	1.8482423421908	0.9719322857763956	0.5684129365482836	2.008748556079339	0.9075969844964692	0.3980639856791401	2.025006212640242	0.9083079202692848	0.4239324983671103	1.977416184755559	1.45319739305515	0.2282652997000734	1.85390682867504	1.432855504381184	0.2012617383564818	1.839112408658957	1.217461600470847	0.3682989043600656	1.853238870596454	1.057541331135539	0.5309413224749288	1.855367756147872	1.030829360275098	0.6203238260090815
306	10.166667	2.057405034692408	0.9839281708310983	0.1114318266760309	2.034079651723952	1.149253127325682	0.1561171090549819	2.012666086940313	1.278091340891421	0.2014037746060039	2.007412107560434	1.484253214242837	0.2475135532299993	2.039660247502602	1.449537097734779	0.2498111854600925	2.154604931704446	1.396812478586066	0.2990843656661408	2.10763386083781	1.153122299276165	0.3409770241075705	1.992076928158518	0.9927253590702616	0.4349927667205299	1.847527434831244	0.971081559711848	0.5663036625424785	2.008303913416057	0.9042866804160413	0.3928967823828435	2.024775571713185	0.9048111498543809	0.4219655294366177	1.977480050101421	1.451267601935696	0.2280355922944995	1.853962031346459	1.431092572821634	0.2009683884104818	1.838791978424575	1.215560401177038	0.3684744986995245	1.853553903232013	1.055721088047235	0.5310271745400807	1.856366920524251	1.028557493878073	0.6208081964587899
307	10.2	2.057895016588532	0.9824571632559964	0.1118903284192648	2.03442025328337	1.147708657716522	0.1563010979048213	2.012791020012803	1.276415599604439	0.2015949810832252	2.007338977352087	1.48243472727381	0.2475119729174496	2.039618026868246	1.447778069490017	0.2498584985499476	2.154701735937197	1.395570456322014	0.2989095684327828	2.108887160220715	1.151359577745349	0.3370549937306945	1.992440001774319	0.9917642857305773	0.4302444850739496	1.84683846912991	0.9702169952950663	0.5644260132366059	2.007703065366478	0.9016402896276142	0.3884782319678513	2.024492094645276	0.9017250117526628	0.4209737637934814	1.977449705049886	1.44943654825685	0.2280554008656089	1.85392345496699	1.429415453297606	0.2010101007755519	1.838550924448044	1.213744880119288	0.3688978603659441	1.853991264494018	1.053955897008255	0.531321125953667	1.857512119712763	1.026329488933672	0.6213164316098052
308	10.233333	2.058298121147248	0.9811297743167213	0.1123504549060037	2.034666568025712	1.146311593437914	0.1565424179679095	2.012825575017716	1.274883198513791	0.2018978118398478	2.007175345509988	1.480757872010735	0.2477251211265416	2.039491337053426	1.446148319726647	0.2500954232649695	2.154750877378398	1.394362990845081	0.2989700874136591	2.110097890561124	1.149695119053121	0.3343271538282011	1.992915742407617	0.9908565290739449	0.4262802797307082	1.846199816782278	0.9693410923688051	0.5628628558840515	2.007077685384998	0.8996327003473991	0.3849159142094931	2.024496140450473	0.8989931128124885	0.4201487861493058	1.977323428000627	1.44776106667967	0.2282852226251184	1.853790141535198	1.427878389681551	0.2013051258580909	1.838373723827631	1.212056866264706	0.369452350197003	1.854468540979399	1.052278023828316	0.5317216984499841	1.858652519739962	1.024198863346469	0.6217738516170803
309	10.266667	2.058616939041842	0.9799729359854744	0.1127891957959299	2.03481983647394	1.145093329561963	0.1568143765076134	2.012770884771615	1.273530468792721	0.2022789124970299	2.006918247199041	1.479265902070651	0.24812175099397	2.039277744567266	1.444690533337497	0.2504961058561502	2.154751591679494	1.393228968965432	0.2992656024048338	2.11126560716728	1.148179073325796	0.3325685141499867	1.993522620056767	0.9900180775435203	0.4231915732218477	1.845613930476293	0.9684524824030571	0.56165356662457	2.006523554771867	0.8981791698456644	0.38220760885657	2.025156570045154	0.8964687837705368	0.4181825869187552	1.977099098222814	1.446282666849241	0.228687093460822	1.853560716734097	1.426518042948985	0.2017774420753994	1.838247990136181	1.210519163544168	0.3700386877038762	1.854918638777864	1.050701451153787	0.5321452575063205	1.859660426255141	1.022192040351175	0.6221342583720968
310	10.3	2.058853473528766	0.9790029214391991	0.1131888885120353	2.034880955311709	1.144073328929265	0.1570956298808615	2.01262796805931	1.272381208478689	0.2027077525196174	2.006564126145256	1.477987732326619	0.2486721743192902	2.038974153877648	1.443433958495691	0.2510347569507394	2.154701816614705	1.392199730939247	0.2997852609162501	2.112372873721717	1.146853941766054	0.3315203541585397	1.99425856709921	0.9892516636736233	0.4209879302847567	1.845067393695248	0.9675462665050081	0.5608075857106551	2.006101406753769	0.8971667859462025	0.3802807443737095	2.026774048576056	0.8940064238106102	0.4138817895104624	1.976774222964458	1.445028204103987	0.2292266558394416	1.853233428577066	1.425355340271879	0.2023615573184586	1.8381650890468	1.209138820518634	0.3705764772052083	1.855292517667765	1.049226675666842	0.532524732084769	1.860437112059242	1.020314240810895	0.6223684634693202
311	10.333333	2.059009106026612	0.978227165982786	0.1135386609542884	2.034850456829946	1.143260588295047	0.1573706248449549	2.01239763782685	1.27144736060673	0.2031585464150619	2.006108775417233	1.476937939636569	0.2493491442576094	2.038576718421211	1.442394426450718	0.2516867620553435	2.154597392038116	1.391298341593546	0.3005153468624919	2.113391978048992	1.145753604741183	0.3310161804109475	1.995110634364486	0.988552604467551	0.4196450890996798	1.844538116237348	0.9666131725325293	0.5603145927333123	2.005843409094313	0.8964932854279632	0.3790431891809296	2.02929916132372	0.8916958555060084	0.4080780792575475	1.976345899204525	1.444010079565582	0.2298740733348177	1.852806141774249	1.424396834495359	0.20300527211183	1.838119736586406	1.207910684260161	0.3710028471075671	1.85555545171564	1.047840957302544	0.5328007521255567	1.860912352310696	1.018547382129618	0.6224359040237668
312	10.366667	2.059084886452425	0.9776454524433967	0.1138340811078097	2.034728673658284	1.142655264348313	0.1576299258051406	2.012080469056306	1.270730241697697	0.2036147598506776	2.005547433877616	1.476119696643271	0.2501275809651099	2.038080919567471	1.441576930823871	0.2524291418364965	2.154432155717758	1.390540830916541	0.3014407460726826	2.114293764678808	1.144900967593866	0.3310514237321837	1.996058810386014	0.987912997877364	0.419152815812234	1.844003244121352	0.9656411858483464	0.5601532869309748	2.005758542555319	0.8960873122213669	0.3784226071563297	2.032604252139544	0.8896596069526423	0.4018319766983145	1.975810890271529	1.443228937210355	0.2306040493996503	1.85227634134138	1.42363930018511	0.2036699325224466	1.838109423324317	1.206820853362532	0.3712686631373944	1.855685951774841	1.04652125783192	0.5329193004674598	1.861038571976554	1.016864164205786	0.6222801986565327
313	10.4	2.059081393894121	0.9772511650978351	0.1140758442785123	2.034515686346695	1.142250309720179	0.1578692898655246	2.01167683080496	1.270222554363013	0.2040686414947502	2.004874981308315	1.475527213302103	0.2509845841097413	2.037481745118693	1.440977874963824	0.2532402129235992	2.154198184247553	1.389937252709393	0.3025401434693027	2.11504485174224	1.144309304704718	0.331682972102651	1.997070778466431	0.9873241434361655	0.4194902412012984	1.843440723968732	0.9646201195589912	0.5602937305363243	2.005821667481863	0.8959074757613755	0.3783536985678422	2.036550057843205	0.8879865025949898	0.3958412189042358	1.975165787525245	1.442676163210273	0.2313960335559474	1.851641261718921	1.423072954135093	0.2043321215117353	1.838135082639414	1.205852078449558	0.3713428371785213	1.855681354161752	1.045242004895811	0.5328387261398526	1.860800688049319	1.015243899102625	0.6218530739798737
314	10.433333	2.058998731857726	0.9770318259596911	0.1142666102938976	2.03421132206031	1.142032552888729	0.1580859346193276	2.011186937078362	1.269910510509371	0.2045150099185632	2.004086042747144	1.475147500279865	0.2518992075063862	2.036773803638861	1.440586673947366	0.2540986117468479	2.153886071124026	1.389491813178544	0.3037809573112096	2.115604496013704	1.143982197125559	0.3329745937525545	1.998097727520689	0.9867758894891795	0.420614404332631	1.842830644010776	0.9635483698870598	0.5606984921660978	2.005967779610426	0.895938001771045	0.3787700038099351	2.040966027786967	0.8867383759942991	0.3905102023689128	1.974407093166315	1.442335974287494	0.2322333224506619	1.850897996324011	1.422683291720195	0.2049822725339917	1.838201346333993	1.204987710878774	0.3712124357857566	1.85556180414312	1.043982277175687	0.5325330976762248	1.860221129292586	1.01368542703737	0.6211281348812593
315	10.466667	2.05883654567189	0.9769703574682221	0.114411402435415	2.033815206586514	1.14198388338641	0.158278779173571	2.010610951054487	1.269775266825156	0.2049502296740606	2.00317520321781	1.474961934554693	0.2528506428095871	2.03595152019343	1.440387263622902	0.2549813475736423	2.153484945110803	1.389203793147741	0.3051169048316402	2.115920055997606	1.143915434458998	0.33497084662983	1.999069770446811	0.9862604079126941	0.4224498686290846	1.842157192337036	0.9624407895793097	0.5613209947962712	2.006088906151064	0.896192274304547	0.3796059144941721	2.04562991203652	0.8859635339982683	0.3860441566942608	1.973531418475	1.442186980643683	0.2331014134370244	1.850043748080844	1.422451902860512	0.2056248872730352	1.838317750874169	1.204214467725397	0.3708850120012352	1.855374887261643	1.042731276189741	0.5319951005584226	1.859362613448721	1.012207926806546	0.620104207327947
316	10.5	2.058594304972829	0.9770467054361243	0.1145148134143401	2.033326995634958	1.142082440836119	0.1584469031803468	2.009949179076137	1.269793819475542	0.205371323175486	2.002137148470095	1.474946694806846	0.2538180854177796	2.035009271277276	1.440358789263729	0.255863421115812	2.152982489046696	1.389069038228564	0.3064838713977668	2.115928263217485	1.144099337867417	0.3376387386153	1.999895739518847	0.9857778997449569	0.424870637226731	1.841412927983532	0.9613338609786151	0.5621039565810444	2.006037701528938	0.8967154630185151	0.380794817006506	2.050252677519677	0.8857051476604587	0.3825404466265371	1.97253563661326	1.442202506214449	0.2339879022741336	1.849076011024727	1.422356395689251	0.206280269392242	1.838498685068427	1.203522797329466	0.3703932316582467	1.855197431679066	1.041485650957104	0.5312360477281306	1.858330904253795	1.010831536762547	0.6187983490345431
317	10.533333	2.058271741477586	0.9772377680711325	0.1145774921377905	2.032746663234114	1.142302678374473	0.1585878932505882	2.009202252243048	1.269939317936929	0.2057751720919268	2.000966713641902	1.475072390104612	0.2547854669268904	2.033941463297565	1.440475139029119	0.256722547820804	2.152365594367431	1.389080492546502	0.3078053142099156	2.115566127480267	1.144516114292502	0.3408649248191218	2.000468581444336	0.9853363216690693	0.4277012660255116	1.840609506376764	0.9602814140070465	0.5629861066113245	2.005636178099996	0.8975764487540437	0.3822734663606227	2.054470223507245	0.8859918504416773	0.380077230928915	1.971416943871297	1.442350602345657	0.2348861698824786	1.847992782550263	1.4223693196592	0.2069829510094453	1.838761913756026	1.20290207259864	0.3697937330098676	1.855133764458849	1.040251482697315	0.5302942258056298	1.857273490690592	1.009571905206745	0.6172633873373556
318	10.566667	2.057869109678515	0.9775177573204271	0.1145973260225547	2.032074770108409	1.142615755853019	0.1586991801219152	2.008371406579377	1.270181783776541	0.2061588706052124	1.999659207325846	1.47530467975339	0.2557421520659045	2.032742844792795	1.440705468265345	0.2575401114341714	2.151620555956024	1.389227965411536	0.3089952713889458	2.114771375527612	1.145138926262387	0.3444116702207001	2.000665870145788	0.9849512256430353	0.4306933566827541	1.839778894392209	0.9593514715593966	0.5639055069010666	2.004677350912824	0.8988575791041962	0.3839715826283933	2.057850262965558	0.8868420662789165	0.3787333530650321	1.970173179691826	1.442594804036005	0.2357957653075278	1.846793000487131	1.422458503813232	0.2077802803375177	1.839128321830271	1.202341854059039	0.3691688139146481	1.855315249328365	1.039048536294299	0.5292394104223942	1.856385793732465	1.008441790780445	0.615607387762881
319	10.6	2.05738810255518	0.9778613468315304	0.1145731583324911	2.031313043997097	1.142992736009366	0.1587808775383727	2.007458712406604	1.270491348899671	0.2065214651222282	1.998210430316356	1.475607359285659	0.2566845272963479	2.031408516729833	1.441017302790867	0.2583038820822663	2.150731816885811	1.389499109607245	0.3099709148791111	2.113476251079443	1.14593684890877	0.3480381455946669	2.000353332843765	0.9846398028889841	0.4335807021197948	1.838960890868871	0.9585970532901912	0.5648280568675869	2.002934302967764	0.9006541547386897	0.385809540951233	2.059988529094523	0.8883013827517022	0.3784948345614468	1.96880290620619	1.442897247943048	0.2367230064437774	1.845476762687435	1.422587368621164	0.2087275881787095	1.839620029749007	1.201825788793699	0.368613391076409	1.855892392145102	1.037901963098153	0.5281572333105387	1.855892868796869	1.007445025647403	0.6139585941279462
320	10.633333	2.056832804223481	0.9782466775333334	0.114504602466373	2.030465001737174	1.143408409014818	0.1588347286384222	2.006467296465446	1.270841878780563	0.2068650448674032	1.996616660514995	1.475947277732269	0.2576155542592225	2.029933972970044	1.441381183289795	0.2590085255053776	2.149682288773307	1.389882997628933	0.310658990029594	2.111612288344863	1.146881931576117	0.3515706198832017	1.999399003642891	0.9844165519681476	0.4361137014658505	1.838195576164592	0.9580425645965414	0.5657485665897546	2.000171701582266	0.903074760619254	0.3877113969358204	2.060540146990728	0.8904410974256456	0.3792692376099555	1.967305411426928	1.443223423130807	0.2376798891884564	1.844045380282536	1.422718363583542	0.20988348029462	1.840258841427103	1.201332173544973	0.3682282920171514	1.857022175552701	1.036831397448822	0.5271360970662051	1.856030910624059	1.006580363123382	0.6124531239081726
321	10.666667	2.056210045719645	0.9786550466759548	0.1143935911962577	2.02953631684565	1.143840944140502	0.1588658890170718	2.005401677645509	1.271210564439903	0.2071965116638552	1.994874996474074	1.476294340521485	0.2585440702725163	2.028315442307761	1.441770682771336	0.2596555959653974	2.148453896022087	1.39037063059275	0.3109970042443845	2.10911602013805	1.147949356924399	0.354769397990116	1.997677166402407	0.9842950698985898	0.4380112393030746	1.83752224897497	0.9576861802848083	0.5666774497043411	1.996148193027299	0.9062197213149792	0.3895947688124212	2.059208991719366	0.8933342667324138	0.3808942603945846	1.965681046760312	1.443542000462442	0.238683241635586	1.842501768545149	1.422812878052804	0.2113077161368074	1.841064847356948	1.200833839730034	0.3681212835360051	1.8588624772703	1.035848920343323	0.5262673337479872	1.857047519042077	1.005841528930419	0.6112502525763446
322	10.7	2.055529902702792	0.9790706620629152	0.1142488756313591	2.028535265074004	1.144270795849132	0.1588866452053665	2.004268155583932	1.271576459797214	0.2075292031124857	1.992983951414776	1.476619909571993	0.2594825037755865	2.026550442052336	1.442160740431205	0.2602522746156479	2.147028161682642	1.390953585950639	0.310936518281124	2.105938499930342	1.149113450649899	0.3574212658849191	1.995076473131359	0.9842890786894365	0.4390090192776605	1.836981175522377	0.9575038786133375	0.5676279717130119	1.990636852968545	0.9101900722120861	0.3914084607545765	2.055758375359817	0.8970524356783358	0.3831936308014787	1.963931797786965	1.443823314649757	0.2397522370602696	1.840851134779462	1.422832841364646	0.2130564135276936	1.842054203102886	1.200301856087136	0.3683968831244006	1.86156350379939	1.034961871054237	0.5256281038765221	1.859190618444534	1.005211534035694	0.6104877670655502
323	10.733333	2.054805638271889	0.979480212191234	0.1140862761613777	2.027472666024112	1.144680438095068	0.1589155333186355	2.003074741393013	1.27192033031106	0.2078816510589336	1.990943458861104	1.476896924271326	0.2604451582046327	2.024637797649431	1.442527626693529	0.2608098339215064	2.145386713837128	1.391623618682059	0.3104395473093384	2.102055061809571	1.150345535119391	0.3590970408914112	1.991502822820201	0.9844133944534647	0.4387959068094306	1.836615382201718	0.9574521365456051	0.5686042417393232	1.983425154777096	0.9150516696419233	0.3930894544750238	2.050003663949874	0.90163981597071	0.3859189376959655	1.962061262289461	1.44403954768761	0.2409065190505331	1.839100968503889	1.422742201357268	0.2151794012866494	1.843238419611984	1.199709313489822	0.3691583358968219	1.865266384334975	1.034181026891532	0.525289868694824	1.862705333569009	1.004662503820691	0.6102979794097779
324	10.766667	2.054053918828003	0.9798736557003994	0.1139281358260974	2.026362165951159	1.14505539594396	0.1589760745547749	2.001831445176557	1.272225793042954	0.2082760799571823	1.988755321316863	1.477101315405766	0.2614464794738821	2.022578094505675	1.442850205018114	0.2613422369481784	2.143512231483264	1.392373233028731	0.3094778318403316	2.097473465340898	1.151614711470982	0.3590061710912886	1.986886167370489	0.9846850499175862	0.4369820190339598	1.83646926447225	0.9574706725349343	0.5695893925452915	1.974329051153663	0.9207941000467069	0.3945236812420567	2.041820414371412	0.9070823945852534	0.3887028719992694	1.960075044456289	1.444166201970478	0.2421641375095078	1.837261416197777	1.422509063159608	0.2177169654585397	1.84462227772442	1.199034826192714	0.3705068988980602	1.870093272424506	1.033525290203417	0.5253232520213422	1.867819228192268	1.004160873108398	0.6108254810122267
325	10.8	2.053295371134129	0.9802496549116599	0.1138006978562834	2.025220661872713	1.145390404624916	0.1590932268890211	2.00055046981294	1.272485337463521	0.2087359669891831	1.986423416909041	1.477218568726585	0.2624996338187422	2.020373929835417	1.443116320534784	0.261865135015422	2.141388830031001	1.393200413754481	0.3080382527339438	2.092229366605909	1.152899761374904	0.3560844747966398	1.981188855233773	0.9851246986617379	0.4331432098022248	1.836577055560831	0.9574871673606268	0.5705340749423558	1.963225520351898	0.9273089620338395	0.3955317279153245	2.03117008507354	0.9132865936475972	0.3910775464367447	1.957980902711031	1.444188664291899	0.2435394354707774	1.835345232286463	1.422112721581469	0.2206964344448316	1.846198228843896	1.198264989477821	0.3725290151847602	1.876123077106521	1.033016513565006	0.5257851780522467	1.874698379689972	1.00367360238277	0.6122132852260992
326	10.833333	2.052555471054049	0.9806145899942458	0.1137319187965904	2.024068981591163	1.145688767745491	0.1592898751588851	1.999246610306358	1.272699778923113	0.2092811973801138	1.983953499759852	1.4772435431073	0.2636131904418051	2.018029782874982	1.443322630077311	0.2623946622162202	2.139002024988218	1.394108238843943	0.306139335258348	2.086399226272116	1.154185504104963	0.3495257693066503	1.974426177116412	0.9857494230542314	0.4270376020894305	1.836953786726863	0.9574204399744141	0.5713352364467611	1.950112865637843	0.9343928598073098	0.3959604393823217	2.018161504380885	0.9200643348850726	0.3926347686601138	1.955788659851599	1.444101901087462	0.2450371877343879	1.833367906172338	1.421543574399803	0.2241130920884891	1.847939541938869	1.197391297774129	0.3752586856746005	1.883352818166617	1.032674578213324	0.5266854732103549	1.883373872764535	1.003164827615233	0.6145035080058405
327	10.866667	2.051865151144937	0.9809805790169388	0.1137480067055729	2.02293263096019	1.145960924770185	0.1595825733956716	1.99793802377788	1.272877614593593	0.2099214557626203	1.981353776644821	1.477179726182623	0.2647885001323836	2.015552614047017	1.443473653132118	0.2629465738473659	2.136339968784038	1.395103080637864	0.3038442617719487	2.08010277742536	1.155459903591714	0.339281899854097	1.966690820455223	0.9865670604592558	0.4187797543457809	1.837595229580061	0.9571858152151774	0.5718322035759502	1.935169699326249	0.9417171147931792	0.3957658762598554	2.003117010327239	0.9271042208347525	0.3931284091409655	1.95351080664443	1.443909994300978	0.2466472981158167	1.831348442267503	1.420806440635568	0.2279114952590172	1.849794580903891	1.196416633573177	0.3786437128722824	1.891663102635176	1.032525476173027	0.5279622707873001	1.893672598606168	1.002606471871041	0.6175580203394408
328	10.9	2.051261029058472	0.9813686658291613	0.1138738787976195	2.021842233188771	1.146227290156687	0.1599803957343537	1.996646667611094	1.273037812973054	0.2106524995608792	1.978634951457722	1.477040291419782	0.2660183366922798	2.012951880315639	1.443582939762071	0.2635379212053439	2.133392088288633	1.396195640761141	0.3012908514285005	2.073460581872346	1.1567256778918	0.3269829262548961	1.958177835285038	0.9875800050346135	0.4090896764544917	1.838487618957418	0.9567090459741928	0.571843796708942	1.918840017349224	0.9488176023377617	0.3951791089379356	1.98666457343215	0.9339814418871775	0.3927101672491627	1.951162673132634	1.443627691787807	0.2483399764786619	1.829309895380663	1.419923086767534	0.2319625912592615	1.85168023675601	1.195361798950154	0.3824944135582801	1.900775923356957	1.032600245300282	0.5294229983731623	1.905124721618079	1.001987673135819	0.6209050104011302
329	10.933333	2.050783471178836	0.9818099130096436	0.1141368539959793	2.020831903851911	1.146518693930238	0.1604911524522596	1.995397052488929	1.273209963024381	0.2114639705496611	1.975809846019983	1.476848995361918	0.2672888384637498	2.010239066063132	1.443673645765287	0.2641877770616529	2.130148972226056	1.397399802194363	0.2986799760148769	2.066636879589983	1.157992240650265	0.3153128331716502	1.949154887290945	0.9887796706505642	0.3991232525200917	1.839596982229922	0.9559308180913801	0.5711814044069651	1.901783557530086	0.955082094166687	0.3945635313328298	1.969665584680555	0.9401757276661374	0.3918281134490353	1.948761901280356	1.443281351997932	0.2500702652936039	1.827278676235249	1.418932377913862	0.2360796281597657	1.853487024310888	1.194267229088091	0.3865139104907724	1.910275519571123	1.03293273353095	0.5307764774145417	1.917000518711664	1.001311657979089	0.6238195232116835
330	10.966667	2.050471165275338	0.9823361072827538	0.1145535764757679	2.019934982725223	1.146866640484044	0.1611164929082307	1.994213626328565	1.273424473656029	0.212342463586566	1.972893653645163	1.476631043469766	0.2685833746339839	2.007427673881346	1.443769719764366	0.2649104283793449	2.126603259321452	1.398722111347021	0.2961915305588589	2.059731826632099	1.159273939635808	0.3059514538284022	1.939827783824803	0.9901494208741556	0.3896856847012976	1.840867236231867	0.9548033310390515	0.5696708538394726	1.884558125599055	0.960028430770935	0.3941565324893556	1.952808565277084	0.9453224973503775	0.3910575987550338	1.946328106874395	1.442899239485131	0.2517923154031555	1.825283576583419	1.417875170005623	0.2400869999548824	1.855109419793251	1.193164945909932	0.3904372434784465	1.91976214002755	1.033533949710488	0.5317703722840018	1.928626155542671	1.00056229772682	0.6256978993946499
331	11	2.050359763974916	0.9829775570969408	0.1151272724349725	2.019183090432026	1.147301222286664	0.1618505957234689	1.993120237808665	1.273710311560425	0.2132722789771966	1.969904310254747	1.476411073335743	0.2698842619103147	2.004533541832631	1.443893667463668	0.2657157776677254	2.122750857792517	1.400160171551517	0.2939842658965226	2.05277545504199	1.160587648172742	0.29950425922683	1.930338664630846	0.9916583769117902	0.3811681609995945	1.842219951964946	0.9532889844080963	0.5671610966401026	1.867585337180762	0.9633285394199963	0.3940324069474481	1.936567972364875	0.9492440822975917	0.3911008538557197	1.943883030899281	1.442509664836487	0.2534622751715755	1.823355754208949	1.416791847289367	0.2438272845011259	1.856450002054174	1.192074552022678	0.3940467033752634	1.928860403077416	1.03438350885296	0.5322183349158542	1.939406935551605	0.9997012966135082	0.6261150766988173
332	11.033333	2.050481925150351	0.9837638795752384	0.1158476379812834	2.018606064899784	1.147852281766932	0.1626798633285016	1.992139947698902	1.274096233928294	0.2142351720170446	1.966861979556325	1.476215110991539	0.2711726307675418	2.001574399391512	1.444068377138402	0.2666103609344461	2.118591718856306	1.40170514863166	0.2922074653437045	2.04575938219096	1.16194979451155	0.2958914523070649	1.920796732483468	0.9932579044398717	0.3736791133957796	1.843553043537509	0.9513669306014083	0.5635138211945775	1.85119638935178	0.9647568995500518	0.3941442369857893	1.921266121419528	0.9518931487631573	0.3927231565805945	1.941450063253906	1.442142845859134	0.2550369933856953	1.821528342074604	1.415723043525487	0.247150871729387	1.857417915451433	1.191005068910887	0.3971508004074564	1.937194629029445	1.035424656847325	0.5319923469738082	1.948782933479353	0.9986715664542393	0.6247887940265922
333	11.066667	2.050866752371594	0.9847240729071632	0.1166919303331071	2.018231538805336	1.148550001879356	0.1635842623912925	1.99129478158232	1.274612327014389	0.215210141805018	1.963789416578076	1.476073410532848	0.2724275255116486	1.998570197340068	1.444319433577586	0.2675967263175693	2.114131057930741	1.403345482109455	0.2909967366131039	2.038655286369218	1.163371292433885	0.2946532622024923	1.911270540012731	0.9948897288170659	0.367121633358327	1.844749791888199	0.9490450894137274	0.558636571684326	1.835638724354301	0.9642182951277256	0.3945728517399241	1.907077931670842	0.9532682995511146	0.3965694521780629	1.939054459314199	1.441833868228903	0.2564729836490106	1.819836735137025	1.414710667203709	0.2499135502054631	1.857933611685531	1.189955815891402	0.3995728813057162	1.944397526272373	1.036562347366164	0.5310147166521645	1.956256665687468	0.9974034604158026	0.6215534181169009
334	11.1	2.051539653877079	0.9858879770608175	0.1176272614937105	2.018084939185243	1.149427438848744	0.1645370604036954	1.990605781706529	1.275293479617381	0.2161709097499695	1.960712009554308	1.476023724816405	0.2736266190609077	1.995543220619901	1.444678346472268	0.2686749254446603	2.109380810891326	1.405071133967139	0.2904861943947683	2.031452727980879	1.164856195564585	0.2951340120510601	1.901823190971053	0.9964867581701373	0.3612958675951938	1.845692237950379	0.946371866553553	0.5525154287018617	1.821123217438104	0.9617522952085292	0.395583606370606	1.894089542974813	0.9533877822348192	0.4031016959772529	1.936723300020367	1.44162609883293	0.2577257097731119	1.818318431254156	1.413800750604813	0.2519671828785281	1.857927623411962	1.188922947591707	0.4011330289337868	1.950087986427618	1.037657131540737	0.5292520528455539	1.961360129410713	0.9958342215138019	0.6163673475719744
335	11.133333	2.052522416501334	0.987285797993175	0.1186133871251572	2.0181895497319	1.150520611048381	0.1655058297924279	1.990093134419195	1.276180443222695	0.2170840098141209	1.957657123819077	1.476111372368173	0.2747483388958108	1.992517532694794	1.445182841951961	0.2698452038527149	2.104360083174784	1.406874398508814	0.2908214050791215	2.024197732548541	1.166395214193769	0.2965752450785263	1.892544017758762	0.9979773000877324	0.3560195172987213	1.846283281348281	0.9434418249344657	0.5452907934120357	1.807871423465256	0.9575887800892157	0.3976308837870728	1.882352592616837	0.9523187361349674	0.4126136241831497	1.934484973857062	1.441571391332788	0.2587503631359142	1.817012629373774	1.413043045773775	0.2531545916434746	1.85733974367735	1.187900908656959	0.4016373217006917	1.953859781179175	1.038527201021869	0.5267173805882837	1.963641427280028	0.9939267717901583	0.6093393785993519
336	11.166667	2.053832673174618	0.9889455525651063	0.1196134417975788	2.018566386494331	1.151866019263628	0.1664606915241537	1.989776766104575	1.277318105617308	0.2179132620113702	1.954654260521508	1.476386745039263	0.2757725902363465	1.989519149230713	1.445875140422398	0.2711084880165013	2.09909443729149	1.408751308710525	0.292156076998613	2.016985241953132	1.167967744178802	0.2982518399952143	1.88352385407293	0.9993225214511577	0.3512486409460693	1.846455658469075	0.9403991477451011	0.5372827454396575	1.796100985696445	0.9522738043547438	0.401275643794729	1.871868335602168	0.95027002140126	0.4252828043762155	1.932369410296623	1.441727004360233	0.259503747779477	1.81596084627077	1.412485553608345	0.253321862400648	1.856125443353134	1.18687748088247	0.4008912050025834	1.955332074892868	1.038984808456777	0.5234605643005338	1.962737987148238	0.9916888987891564	0.60071560311411
337	11.2	2.055481322467838	0.9908924192521736	0.1206058175268026	2.019231708135461	1.15349888484025	0.1673843686726683	1.989674491812884	1.27875201735945	0.2186320919906063	1.951733851713992	1.476903208807995	0.2766774258948256	1.986574542691878	1.446800261801902	0.2724606274035187	2.093607494964229	1.410702596452644	0.29462507207502	2.009878390178137	1.169550250822055	0.299564154922214	1.874781798368385	1.000517564178454	0.3469623011906571	1.846120739541366	0.9374032223277105	0.5287277177441715	1.785922160091067	0.9463916521911292	0.4068512028080564	1.862473326221326	0.9474785642221916	0.4410326479245877	1.930406925622655	1.442152485013565	0.259946746260002	1.815206459683215	1.41217567161559	0.2523475019715872	1.854267078081305	1.18585121663823	0.3987416611839373	1.954218933860609	1.03889088915186	0.5195447917819062	1.958474971809917	0.9891885523422522	0.5908421023967949
338	11.233333	2.057471086124929	0.9931474896434918	0.1215908254837909	2.020195407368108	1.155452669303695	0.1682768970632829	1.989800466057766	1.280528643915732	0.2192272444327469	1.948925881778835	1.4777189128825	0.2774391097594873	1.983709135755758	1.448007662092909	0.2738908649268305	2.087917036211025	1.412738462902244	0.2983272721541909	2.002875221858214	1.171129693118797	0.3002958277037139	1.866260825108207	1.001581809919257	0.3432745989769874	1.84515318329235	0.93462182237269	0.5196950075446625	1.777332476561701	0.9404695722624978	0.4144792965254647	1.853807653165416	0.9441742539261787	0.459370679077228	1.928626940363668	1.44291111787108	0.2600467375990889	1.814793339666293	1.412166078006614	0.2501516858963703	1.851774945080004	1.184843612778868	0.3950844847359846	1.950354691990983	1.038190331827372	0.5150005465977134	1.950906348405	0.9865528029113673	0.5800493139015139
339	11.266667	2.059795455340248	0.995724257738601	0.122588599360707	2.021460116231887	1.157756101375373	0.1691527932515529	1.990164384384994	1.282692685515066	0.2196964457236347	1.946259777061436	1.478895270211077	0.278031444174627	1.980947198941453	1.449549411373555	0.2753801430508957	2.082035885581234	1.414876810073955	0.3033178804679417	1.995933759999469	1.172704770875576	0.3014329281423219	1.857870763853985	1.002547924012551	0.3407968693600031	1.84339212312867	0.9322192895560865	0.5101243338035278	1.770278311341067	0.9349554292105874	0.4245491706109085	1.8453389909463	0.9405706737300747	0.4790976360316114	1.927057666258992	1.444068333929293	0.2597774428665686	1.814764992600652	1.412514890129528	0.2466970211790433	1.848685168940786	1.18389875751028	0.3898640958863516	1.943690968731639	1.036910672019611	0.5098248314634179	1.940323105142786	0.9839646135122913	0.5687142741868938
340	11.3	2.062438053075847	0.9986256954835414	0.1236356763994259	2.023020530014942	1.160430178170375	0.1700371406617539	1.990770727712183	1.285283324249591	0.2200467989048012	1.943764015555316	1.48049329926382	0.2784279191113569	1.978311556586426	1.451476985034061	0.2769021409947558	2.075972738463844	1.417141202555541	0.3095990453102671	1.98897174051281	1.174279664677573	0.3041717929982654	1.849487851567814	1.00344490355531	0.3402108964172342	1.840645275134444	0.9303409144019963	0.499902298209033	1.764611083945081	0.9301977781640783	0.4370816982411328	1.83638195972356	0.9368394346565464	0.4979781564292639	1.925725514073375	1.445687553075027	0.2591213040220408	1.815163329331763	1.41327969087098	0.2419915737061094	1.845059361236605	1.183075710494914	0.3830805163657221	1.93428764124923	1.035150646269063	0.5039807148546142	1.927218213191711	0.9816525146725091	0.5572966324465993
341	11.333333	2.065374332426949	1.001848066182658	0.1247862595748673	2.024864066452723	1.163490247831874	0.1709657457537593	1.991618238541	1.288333452811696	0.2202981629719165	1.941464737596022	1.482571077125615	0.2786079275748777	1.975822353256837	1.45383963681332	0.2784302254953274	2.069732572733809	1.419562176223303	0.3171292843162964	1.981886149674276	1.175867320378329	0.3096345609618248	1.840973180478167	1.004300561520929	0.342069902461796	1.836705840565337	0.9290953363206952	0.4889355111967826	1.76009027491552	0.9264195937645994	0.4513792468418435	1.826192629747665	0.9331046813219014	0.5129104972870481	1.924653839832851	1.447827281178285	0.258074488062006	1.816027052413598	1.41451280503157	0.2360840624457647	1.840978367216596	1.182445553726763	0.3747897105207669	1.922258218224122	1.033065989428253	0.49737676673211	1.912041382021989	0.9798607346862567	0.5461360963818725
342	11.366667	2.068572085564506	1.005382750146922	0.1261028420894139	2.026971239285117	1.166945016148294	0.1719784303026804	1.992700026249853	1.291865885242973	0.2204792646708701	1.939386095518412	1.485177269458666	0.278559193187828	1.973497511061213	1.456679099480878	0.2799378179836525	2.063319842518396	1.422177175440517	0.325802196016935	1.97457179375079	1.177495966487746	0.3186918836083011	1.832198911111611	1.005155900663199	0.3467359827607036	1.831368509138879	0.9285578660905135	0.4772239420903129	1.756406104172861	0.9236845793698277	0.4659037192041478	1.814250070235028	0.9295014677158842	0.5218643403670314	1.923863117844453	1.450534298489994	0.2566498894620666	1.817391404869456	1.416258466472103	0.2290715362945739	1.836542523006042	1.182092922104159	0.3651173339474542	1.907817544018028	1.030866350094574	0.4899277209897359	1.895162988978909	0.9788384222558877	0.5354723383933647
343	11.4	2.071992806442578	1.009220385427186	0.1276581619571606	2.029316808545637	1.170797420131972	0.1731267269157071	1.99400433342859	1.295892402324485	0.2206349604911325	1.937550753129177	1.488347833839549	0.2782835942366313	1.971353455044239	1.460026959697821	0.2814050363698836	2.05674263945262	1.42503317616766	0.3354489866879837	1.966938589464746	1.179220209411512	0.331737123194018	1.82307701492771	1.006078303307997	0.3541858575388485	1.824510802791064	0.928765182815704	0.4648931867061458	1.753225082269285	0.9219266203101834	0.4784478841703973	1.800332479245215	0.9262387436782399	0.5240315236137751	1.923371299988765	1.45384043605312	0.2548825877495979	1.819287848235363	1.418556019805764	0.2210997607607432	1.83186461365163	1.182112887885204	0.3542462399699432	1.891265174473356	1.028784905889715	0.4815860749206768	1.876893495696401	0.9788588689104473	0.5254642854498683
344	11.433333	2.075592528150473	1.013352373258769	0.1295374056149356	2.031870283615781	1.175046027996702	0.1744768215027781	1.995514603136755	1.30041530516909	0.2208285663668564	1.935979369626561	1.492108137875246	0.2777996765795256	1.969404673346736	1.463906232275844	0.282821780405722	2.050014010437581	1.428186852211671	0.3458364465176441	1.958928854962878	1.181122368133144	0.3482900754343076	1.813577668457949	1.007164598248926	0.3638040942693571	1.816137945371254	0.9297010783319198	0.4520799752184056	1.750329109322272	0.9210541148424081	0.4875689035381616	1.784457541787834	0.9235353874934342	0.5194767468441523	1.923193447168088	1.457765076448071	0.2528317283190807	1.821743423122181	1.421444390165987	0.2123635097979876	1.827063715378089	1.182612794013804	0.3424183566957879	1.872980435291046	1.027070111340099	0.4723558907814968	1.857508799145938	0.9801932302968301	0.51619073575124
345	11.466667	2.079321432393448	1.017769126578827	0.131836019058005	2.034595583665229	1.179683667746011	0.1761071263136586	1.997209006328657	1.305425665191741	0.2211414978559254	1.93469041579639	1.496471996769154	0.2771441457174552	1.967663663378713	1.468329967531473	0.2841885895856422	2.043154139430249	1.431701380604238	0.3566574639168302	1.950537560709277	1.183308828166187	0.3664950747320643	1.803744729412746	1.008545423574074	0.3741816741814178	1.806374865601387	0.9312989206317166	0.4389335559605457	1.747622922018933	0.9209464252290558	0.4927053122442129	1.766866834965293	0.9216092846496927	0.5089386357686363	1.923341350408288	1.462314372288921	0.2505821142170214	1.824779380785204	1.424963287530288	0.2031118633044776	1.822260815963362	1.183709688408998	0.3299444626758757	1.853434328480573	1.025987842292956	0.4623128527531586	1.837278551243546	0.983057141093312	0.5076386862804806
346	11.5	2.083124535624417	1.022457932862476	0.1346521585393975	2.03745137453191	1.184694586351006	0.1781013182092153	1.999060303240116	1.31089924382138	0.2216680697042227	1.933699758152329	1.501438301934271	0.2763683467136154	1.966140676608202	1.473297543871039	0.285514129037759	2.036191197656679	1.435639281247483	0.3675406285714929	1.941831253941446	1.185897675235578	0.3832350238505948	1.793694198677053	1.010395549476384	0.3832196988886374	1.795443471670226	0.9334814585236511	0.4257149131612066	1.745063355757693	0.9213888616744541	0.4938248759300727	1.748012928271332	0.9207147450123038	0.4937141327056952	1.92382305086509	1.46747798584262	0.2482390018626684	1.828409923673463	1.429152487885119	0.1936352925851038	1.81757334387124	1.18552857275983	0.3171875627503092	1.833176709449289	1.025822175987794	0.4516123007837283	1.816483256980903	0.9875966169462369	0.499710008939463
347	11.533333	2.086948647730884	1.0274089894908	0.1380658800631731	2.040396334387307	1.190059023719638	0.1805265137421297	2.001039405641295	1.316799335936555	0.2224909639706003	1.933020311215131	1.506992417704362	0.2755165462761802	1.964843680928616	1.478797073872673	0.2868003166312334	2.029161212961504	1.440056602808274	0.3781272752829856	1.932922153909777	1.189008397100696	0.3963641911221349	1.783591795602676	1.012926064875138	0.3893746074499396	1.783663667602215	0.9361807455878447	0.412787416437151	1.742640723375414	0.9220689402885009	0.4911777989918259	1.728494919006294	0.9210936415686013	0.4754796218948155	1.924643334729016	1.473229940882996	0.2458979725045616	1.832643618164459	1.434044831969837	0.1841922981724986	1.813111571717787	1.188189196381373	0.3044508419186194	1.812768350763672	1.026831051956954	0.4404261199808856	1.795421551093625	0.993881685748794	0.4922585365632065
348	11.566667	2.090744354332045	1.032613766062561	0.1421385712181465	2.043390992594369	1.195752918149863	0.1834312087829991	2.003117186639578	1.323078182327544	0.2236760194844404	1.932661973011798	1.513105105819719	0.2746213067701391	1.963778508975348	1.484804887693885	0.2880404715138355	2.022106670912425	1.445000026242706	0.3880962988270703	1.923950136597379	1.192753698617574	0.4049154288560239	1.773628835429522	1.016380890487221	0.3918968152573426	1.77147463002597	0.9394323657836231	0.400591591647727	1.740406175878483	0.9226261249666118	0.485183527137921	1.70890672231239	0.9229405480158657	0.4557891643637361	1.925803976271454	1.479527867994645	0.2436372159816666	1.837483979754216	1.43965896489062	0.1749896076108994	1.808978397243641	1.191801180009054	0.2919723027906768	1.792741788086281	1.029230159490562	0.4289484999603944	1.774417934309045	1.001895992143669	0.4851398637795992
349	11.6	2.094467315302655	1.03806496210719	0.1469018929039264	2.046400022835767	1.201753498210625	0.186832434577826	2.005267668289107	1.329688814930301	0.2252553019297327	1.932632467782505	1.519739159691276	0.2737004356317723	1.962949838983026	1.491291013542487	0.289219735874081	2.015068687385407	1.450503425940121	0.3972091391469089	1.915074289042999	1.19721491839023	0.4090646169641209	1.764008897060945	1.020988226429116	0.390673738525013	1.759379817571587	0.9434166579471759	0.389521303558914	1.73843676255798	0.9227509098051245	0.476317837724163	1.689802034451811	0.9263815782879165	0.4358992535990595	1.927305091603286	1.486322828891118	0.2415079800973787	1.842931755007785	1.445994492149943	0.1661690755350768	1.805280355796573	1.196469810977926	0.2799441080273867	1.773563201610823	1.033162953169522	0.4173866516783158	1.753850519205951	1.011541837821043	0.4782049446162258
350	11.633333	2.098079139926903	1.043756859333981	0.1523543595324092	2.049392704719888	1.208040430427198	0.1907127638868346	2.007468525782303	1.336589633442233	0.2272188272414283	1.932937458490661	1.526854205365693	0.2727586233104816	1.962361239045435	1.498222749786334	0.2903151871210545	2.00808453468221	1.456586870414538	0.4052993512386079	1.906465541514971	1.202437232121116	0.4098327447875489	1.754960264227338	1.026919582827413	0.3860986019929637	1.747887739252225	0.9484025316302115	0.3798327463068417	1.73683262627262	0.9223368470834336	0.4651545130011245	1.671700564821526	0.9314674367232612	0.4168766538768799	1.929145475543337	1.493565378516315	0.2395356001665542	1.848985436676224	1.453029020158404	0.1578216938657433	1.802134694950046	1.202265968550884	0.2685028032923843	1.755632462509376	1.038724509254144	0.4059719568041632	1.734125721323424	1.022670117090427	0.4712843109182525
351	11.666667	2.101546755542041	1.049685336934166	0.1584656593975043	2.052342725837624	1.214597785283402	0.1950265921133446	2.009701275012329	1.343747510195608	0.2295250845467754	1.933581165278558	1.534410433457352	0.2718021326197222	1.962015911618811	1.505566793973209	0.291308750013421	2.0011906168092	1.463255486852395	0.4122689358724324	1.898309970192973	1.208429441699306	0.4085493818966058	1.74673713516876	1.034285908442378	0.3788496933513842	1.73747361866625	0.9547000573607881	0.3715931865205878	1.735669350325553	0.9215584780142949	0.4523194762389186	1.655081163877817	0.9382197338641728	0.3996642080310837	1.931322980834327	1.501210803984335	0.2377357112461291	1.855640769229314	1.460726298834284	0.1500115773396803	1.799668823760198	1.209209123521619	0.2577195104577127	1.739280916117743	1.04597094102647	0.3949372805064426	1.715664926681333	1.035104336372605	0.4642320727217313
352	11.7	2.10484127463894	1.055843466315847	0.1651860476743462	2.055226934994525	1.221408451663554	0.1997154029314366	2.011950685090542	1.351134208041595	0.2321141086891617	1.934566300447594	1.542367333289255	0.2708474994638824	1.961916615644605	1.513286597209571	0.2921955605706444	1.994420926206102	1.470491434436753	0.4180823756062023	1.890792479614277	1.215157801449203	0.4062939759309961	1.739593365576996	1.043144226347136	0.3696318671286378	1.728481560912527	0.9626018942577345	0.3646825839271979	1.734959468642796	0.9209783485747935	0.4385324330021466	1.640371403206629	0.9466293646701831	0.3849398503896025	1.933834325559699	1.509218507847349	0.2361247538531176	1.862889613571917	1.469041715981807	0.1427924924426324	1.798019419834526	1.21726333872951	0.2475951967823158	1.724775547297042	1.054932546831651	0.3844962038117789	1.698914673263461	1.048639347732484	0.4568889176027761
353	11.733333	2.107937663762179	1.062218778072411	0.1724614367640444	2.058024435152271	1.228449359375954	0.2047265275719289	2.014203734389118	1.358721480999576	0.2349253486746433	1.9358932704673	1.550682973206174	0.269922242376504	1.962064463660786	1.521341450174037	0.2929862291694633	1.987800544342779	1.478252891208997	0.4227583979263519	1.884060046211432	1.222549767907306	0.403835678938668	1.733750891597114	1.05350545792973	0.359113312688301	1.72107375922714	0.9723675229263113	0.3587944477819579	1.73456703302481	0.9216467108295836	0.4246921149169404	1.627883550372012	0.9568022308499473	0.3729584652272242	1.936674654552769	1.517550002426981	0.2347232475760021	1.870720017879663	1.477922995465424	0.136212801876618	1.797325402920631	1.226346795758674	0.238087854337432	1.712306100149321	1.065607405715206	0.3748043104361042	1.684290265280273	1.063076861865027	0.4492313703596658
354	11.766667	2.110813688395763	1.068786648944856	0.1802399289661038	2.060715741843906	1.235685272408412	0.210020100987214	2.016448818163826	1.366474355719543	0.2379077813405124	1.937559453355043	1.559309290896296	0.2690616045737141	1.962458120469758	1.52968243582792	0.293704533633816	1.981341461706208	1.486472579685635	0.4263574670621382	1.878198106490444	1.230492606459067	0.4016958168000563	1.729403024643096	1.065293415063357	0.3478849070882918	1.71527732866792	0.984120416711357	0.3534082250062363	1.734191527614815	0.924840339697208	0.4117306662306044	1.617906773062573	0.9687897830942594	0.3632752252708982	1.93983685974491	1.526162781385892	0.2335545940989244	1.879115266937329	1.487302916812508	0.1303143045105878	1.797724114941314	1.236325651903077	0.2291264461589783	1.701992460502667	1.077951961896639	0.3659471887164788	1.67215214783304	1.078231055911508	0.4414325165601218
355	11.8	2.113450186521033	1.075504283897789	0.1884688410616793	2.063283330492502	1.243064890994258	0.215565768926778	2.018676011212608	1.374346758936647	0.2410215293213442	1.939559096129372	1.56818858504106	0.2683077154668477	1.963093857878045	1.538249101098214	0.2943861560387762	1.975043716849527	1.495055198665466	0.4289706090085407	1.873219646495795	1.238831032920848	0.4001238134060896	1.726738322259109	1.078287368189122	0.3362983254091804	1.7110773711256	0.9976889932946865	0.3479768573343324	1.733485526331597	0.9311099464713577	0.4000623820976594	1.610753464267196	0.9823857503309795	0.3548256018511028	1.943311417009305	1.535006349463446	0.2326453002206275	1.888053214380174	1.497093758788767	0.1251335517803669	1.799350784602114	1.246998706520917	0.2206102140311073	1.693897947508907	1.091835130993464	0.3579039241975207	1.662827446317512	1.093905734105173	0.4337554191628194
356	11.833333	2.115832290506152	1.082319446303357	0.1970985498440058	2.065712991958199	1.250531231519712	0.2213406134189995	2.020877796101279	1.38229039862887	0.2442385417063705	1.941884095864628	1.577262797961636	0.2677100867254763	1.96396629708228	1.546978925539627	0.2950778919114662	1.968900680786532	1.503888994592343	0.4307063760151832	1.869083572322668	1.24738965565718	0.3990529718163603	1.725916845304014	1.092199307355982	0.3244222519999446	1.70849373644356	1.012800507816778	0.3419162558153627	1.732288711549142	0.9406200400758103	0.3894872187667436	1.606740960145589	0.9972463766984514	0.3459766480170642	1.947087216821585	1.544031142584262	0.2320269431744151	1.897508023285174	1.507197029883942	0.1207060539482634	1.802339012955383	1.258116256447497	0.2124176101524039	1.68805261789148	1.107043067226247	0.350554076489407	1.656628700822574	1.109894854813296	0.426515870473723
357	11.866667	2.117950921349033	1.089182479126258	0.2060829543100392	2.067995016075744	1.258031913454554	0.2273283309489778	2.023049446508067	1.390261156796343	0.2475458621176704	1.944524776051871	1.586478626915833	0.2673255881016143	1.965069709191739	1.555814385822407	0.2958354271328301	1.962909011808235	1.512863565163999	0.4316796485292248	1.865736915610737	1.256006342350798	0.3983048794902491	1.727062057646418	1.106765169856383	0.3122149233429738	1.707602829711352	1.029225996481033	0.3347199498641834	1.730642996535778	0.9534124990963334	0.379492073919436	1.606114125930934	1.013236348162169	0.3353302492938575	1.951151726660381	1.553191935399711	0.2317389120821739	1.90744966745553	1.51751728982714	0.1170715351240488	1.806814350639502	1.269425083887814	0.2044277632659904	1.684464906074994	1.123344004100919	0.3437410252118653	1.653813497776918	1.12598368578267	0.4200698578936097
358	11.9	2.119804274830903	1.096048524036289	0.2153852314554968	2.070125388528067	1.265520559614522	0.233524952520654	2.025190151032228	1.398220273268839	0.2509508708354331	1.947470190170384	1.595785478192715	0.2672172448988794	1.966398760025208	1.564703111598266	0.2967220496214256	1.957074611454673	1.521880196933686	0.4320130644807108	1.863126715115258	1.26455352721784	0.3976555729659742	1.730278562002155	1.121742608825655	0.2996123012927657	1.708586093272046	1.046795771802196	0.3257322342666567	1.728784825462476	0.9693668225202217	0.3689455377914578	1.609104786305315	1.030410013681512	0.3220301942973789	1.955491084373101	1.562444567161541	0.2318286895036391	1.917843224056983	1.527967379703728	0.1142743874281255	1.812892610429578	1.280682414290123	0.1965223940424142	1.683134819271307	1.140488293020647	0.337263905113218	1.654529970986247	1.141966093885942	0.4147671237009804
359	11.933333	2.121397653943342	1.10288082935696	0.2249760987585423	2.072105549744784	1.27295797043497	0.2399382206310524	2.027302827517163	1.406134475805136	0.2544809834654345	1.950708706484752	1.605134912083687	0.267451970308574	1.967948850030581	1.573597841138261	0.2978061535540615	1.95141267663083	1.530861257675117	0.4318411167738076	1.861200765764921	1.272953918520976	0.3969461574554536	1.735640726240372	1.136930795876666	0.2865971946140097	1.711698977805076	1.065406357389202	0.3141851729425685	1.727183803886169	0.9883753345279419	0.3561436899502808	1.615940023464918	1.04891469022128	0.30577368754803	1.960090728881368	1.571745034208987	0.2323502920934547	1.928649672161749	1.538475169551067	0.1123643242113437	1.820677105437364	1.291679917224231	0.1886006580198017	1.684065094234575	1.158205539924029	0.330862162344783	1.658770925040616	1.157690177010597	0.4108809217922716
360	11.966667	2.122742607246553	1.109653818986562	0.2348219226277293	2.07394156882382	1.2803153219699	0.2465778645553025	2.029393104766129	1.413978826499837	0.2581766416423555	1.954227441060623	1.614483454141063	0.2680973803549737	1.969715676962841	1.582458992822955	0.299157502301305	1.945947648098343	1.539752573566944	0.4313069365720917	1.859913947237054	1.281177722043441	0.3961795729321266	1.743172794404749	1.152153101778852	0.2732940292167153	1.717239699157589	1.084938870823628	0.2993927787899342	1.72652688845327	1.010267604440909	0.3391868240142455	1.626765074633059	1.068953189449826	0.286398068166291	1.964934579997333	1.58105257832399	0.2333606664233549	1.939824046289526	1.548985492154763	0.1113934258266976	1.830251293427855	1.302254257136962	0.1805996127992912	1.687252298715449	1.176198229748114	0.3242246108195216	1.666317787103066	1.173067345084744	0.4085062463451552
361	12	2.123856122862801	1.116355318944384	0.2448872083231661	2.075643850197891	1.287577671280412	0.2534528390047753	2.031468865955067	1.421740099287246	0.2620847132437759	1.958011509995237	1.623793044539168	0.2692167779051766	1.971694560444883	1.591255411055146	0.300842526717227	1.940713155418288	1.548524054457178	0.4305558359197164	1.859251212365707	1.289232612872855	0.395817150563373	1.752838917428041	1.167236570308405	0.260111295252123	1.725501951579397	1.105192704019348	0.2809609987678608	1.727655810571332	1.034720190500778	0.3164000928179154	1.641609756061064	1.090671308581692	0.2637941274759066	1.970004291208621	1.590330858740629	0.2349138886791596	1.951314375518678	1.559465152574582	0.1114059496879633	1.841674177203619	1.312303650838511	0.1724913355045328	1.69271451237783	1.194185666121164	0.3170797921471628	1.676703236341508	1.188087181878276	0.4074649173606826
362	12.033333	2.124759386479683	1.12298764915703	0.2551308478384223	2.077226233781963	1.294744925135447	0.2605672875065067	2.033539570417967	1.429418023110568	0.2662539968919139	1.962044559881503	1.633033726196747	0.2708629703350152	1.973880597004788	1.599967259832819	0.3029182654670847	1.935751526341855	1.557167981678099	0.4297238657553092	1.859204885586387	1.297164833646218	0.3967629328952445	1.764490283228468	1.181988113655799	0.2478700378782762	1.736640495195734	1.12588487090547	0.259225451486571	1.731335360889133	1.061308696207997	0.2873994020436118	1.660351716206949	1.114010862913618	0.2381669884785703	1.975279823372612	1.599549880539108	0.2370550211952288	1.963062315152432	1.56989344744259	0.1124355354591755	1.854970435285059	1.321787624629477	0.1643207062124917	1.700477452572661	1.211903803850225	0.3092562089097	1.689275809541871	1.202838701082052	0.4072895981584826
363	12.066667	2.125477065859729	1.129558140515886	0.2655006117591984	2.078705088751382	1.301822079567378	0.2679163315844885	2.035615343450694	1.437015900436933	0.2707311236378876	1.966309191813869	1.6421794610763	0.2730783426460562	1.976269053478239	1.608580563914548	0.305432611518045	1.931114663154898	1.565683462304723	0.4289396459624953	1.859741175083824	1.305042683766378	0.3999056397216054	1.777822152973692	1.196162923519289	0.2376212566517873	1.750564392302243	1.14663857627643	0.2352824357088314	1.738072818979709	1.089532088863283	0.2534172157767977	1.682668872995165	1.138607230827987	0.2103093744446567	1.980739542905029	1.608681362914764	0.2398191106898715	1.975002056728236	1.580239702731142	0.1145084176513288	1.870113790334052	1.33070162267145	0.1562427413118672	1.710540338712138	1.229102700952768	0.3007740082867081	1.703512766048581	1.217389185455555	0.4073968107906694
364	12.1	2.126036435175983	1.136066100603416	0.2759364517211158	2.080098816287674	1.308807529284039	0.2754842482171212	2.037706643775623	1.444530149868683	0.2755533067083301	1.97078684410026	1.651199237297974	0.2758961120965887	1.978854992887417	1.617076423556971	0.3084260482898532	1.926859029116109	1.574055231254958	0.4283285617424702	1.860777589797986	1.312921937821324	0.4054098822313356	1.792387374891706	1.209457957408633	0.2301327312137508	1.766942380177033	1.166880902149506	0.2105867966558501	1.748050402963257	1.118659111329905	0.2169480935026439	1.708003477715974	1.163798869607885	0.1816169983449738	1.986360284132313	1.61769137412831	0.243230353779897	1.987061506078564	1.59044803400984	0.1176379264538184	1.887015938287493	1.339047726085666	0.1484828603044992	1.722838252556085	1.245536834556122	0.2918312224590272	1.719079200913001	1.231733644113834	0.4071494810039489
365	12.133333	2.12646651416456	1.142491404340005	0.2863728036270631	2.08142805602195	1.315682752907682	0.2832422685499702	2.039824704017985	1.451939763028984	0.2807424556793912	1.975459267871498	1.660047460869426	0.2793393223262458	1.981634009853485	1.625420448559559	0.3119306359006217	1.923041950274463	1.582241709928627	0.428011364282546	1.862195035024952	1.320813622864988	0.4127481276479879	1.807542628860785	1.221551614290108	0.2258834309920441	1.785218213315102	1.185762920246592	0.1869778373430282	1.761122746685877	1.147519653443113	0.1818263309293142	1.735536211581957	1.188563915240458	0.154308987488643	1.992119238827008	1.626531413328955	0.247300176910766	1.999167544898574	1.600435095932453	0.1218142734055536	1.905528578904451	1.346837566824141	0.1413074695693356	1.737207572535316	1.26101809823789	0.282775676628291	1.735824285181002	1.245869844557338	0.4058333121942734
366	12.166667	2.126797071681573	1.148792104379776	0.2967373029587115	2.082714424367063	1.322409062990353	0.2911519004040816	2.04198016513259	1.459202434122207	0.2863084272430231	1.980308160372779	1.668661675007267	0.28342060088741	1.984601482682342	1.633560133544945	0.3159700822490521	1.919718051738092	1.590186635657175	0.4281173994942837	1.863842802915606	1.328688048510973	0.4216654261655645	1.822533352166433	1.232091352342744	0.2253998037114759	1.80464994871029	1.20222142806191	0.1666179770028261	1.776860521354853	1.174524279013675	0.1528674619993171	1.764219971837331	1.211584754647339	0.1313627757574197	1.997993666214804	1.635135909350021	0.2520276001969544	2.011247503503103	1.610102868671352	0.1270005446171752	1.925453612556414	1.354088770950005	0.1349755644097421	1.753418921686102	1.275378482367657	0.2740311229195901	1.753747852398647	1.259797161453055	0.4026904089094005
367	12.2	2.127060016391069	1.154914287990099	0.3069548739787814	2.083980752104671	1.328936500333893	0.2991740612372065	2.044182814364615	1.466262869222202	0.2922546462148369	1.98531544515315	1.676973677405248	0.2881417296129982	1.987752254384244	1.641434756896432	0.3205591018839488	1.91693268019663	1.597835061977946	0.4287786982042983	1.865579905216056	1.336483912338874	0.4319285721927745	1.836703386440654	1.240815515756857	0.2288930668051554	1.82451045109726	1.215460487241371	0.151191180948328	1.794736448089241	1.198460012709019	0.1335502975884748	1.79308041455533	1.231848752885597	0.1151864761930808	2.003961570152634	1.643433618700535	0.2574006634992124	2.023232464154115	1.619351716732773	0.1331379310415458	1.946559055014479	1.360830556269611	0.1297252847760987	1.771240162047219	1.288391589254863	0.2659889235290305	1.772867645801192	1.273356112137677	0.3974481838946368
368	12.233333	2.127288312559608	1.160800119634505	0.3169461597129563	2.085249939637632	1.335211600131038	0.3072690889461289	2.046440795010799	1.473061042609595	0.2985751775565178	1.990463449967876	1.684917857468667	0.2934927391831902	1.991080005465016	1.648982781903352	0.3257009638931741	1.914715306728977	1.605137807647948	0.4301156246446798	1.867314254842824	1.344116525087305	0.4435656384882437	1.849615426654876	1.247545342615614	0.2363564955874304	1.844152106509743	1.225018428179287	0.1418488567408454	1.814185995085304	1.218616886429174	0.1256967669992202	1.821310480296911	1.248698593719457	0.1072973603615309	2.010002344727744	1.651356901110361	0.2633966932464594	2.035060525966145	1.628092785050356	0.1401520356935891	1.968591961267338	1.367104457362243	0.1257477806661378	1.790439003066725	1.299818263370668	0.2589154152772818	1.793135129958829	1.286137870973966	0.3903107055376353
369	12.266667	2.127514799836169	1.166391967338894	0.3266255020150699	2.086543837811233	1.341181128757805	0.3153919215769619	2.048759980337358	1.479536329728557	0.3052485175360545	1.995734149675515	1.692433499676342	0.299449503146464	1.994576504870782	1.656143974264134	0.3313835738713521	1.91307891878405	1.612045177316168	0.4322223185181387	1.869014801858245	1.351470449686339	0.4565490033948943	1.861054797065893	1.252160988818624	0.2475355705024486	1.863000205175352	1.230692856670513	0.1392649339663532	1.834542109565485	1.234674806079878	0.1298248663850787	1.848238305869094	1.26176457215763	0.1084151797227504	2.01609602264621	1.658844851176842	0.2699804011249955	2.046675979444346	1.636250206763181	0.1479543222800716	1.99127728515524	1.372963356295873	0.1231718599860579	1.810756223458702	1.309421909306729	0.252914483773345	1.814370021321952	1.297504091382988	0.3817185184816025
370	12.3	2.127771637090184	1.171635435396079	0.3358951979098439	2.087883038682253	1.346795152002572	0.3234835354019366	2.05114491901856	1.485632526211818	0.312231346972925	2.001109853477915	1.699468859232509	0.3059679425431379	1.998232556555874	1.662864289499134	0.3375732822577518	1.912023601134445	1.618510768073135	0.4351479135701985	1.870697451465153	1.358411388885536	0.4704563202947209	1.871009251830022	1.254608098701725	0.2618894809192723	1.880559825576729	1.23248139871554	0.1436394186133131	1.8550156043578	1.246473691120995	0.1452816943220983	1.87331344589131	1.270871033910331	0.1184331297352275	2.022223783175947	1.665846834543249	0.2770979931149347	2.058029221358483	1.643762454203054	0.1564346971948842	2.014317540971896	1.378471429006587	0.1220571891390384	1.831890767828763	1.316977241049506	0.248000854062364	1.836205250503352	1.306829869157634	0.3723004194025945
371	12.333333	2.128088528430371	1.176487145198646	0.3446730223677801	2.08928574733576	1.352013239736195	0.3314853254086859	2.05359912732612	1.491304331390541	0.3194661467043433	2.006574602811265	1.705985653756176	0.3129814314411644	2.002039010458544	1.669102230424973	0.3442126437415388	1.911536809717532	1.624496423578922	0.4388746984010607	1.872391950984441	1.364809193201552	0.4845368590986667	1.879599368559945	1.254925925304421	0.2786645768873361	1.896425467232641	1.23053875762225	0.1546617624301861	1.874824753692292	1.253707686380304	0.1699403637607626	1.896079196034021	1.275955896278427	0.13646616094601	2.028369395852621	1.672325663575824	0.2846762698669939	2.069080320965422	1.650584000535139	0.1654695471583484	2.037421138319834	1.383684324217735	0.1223843716729899	1.853535665799146	1.322319747090099	0.2440774764355758	1.858160960974062	1.313674602465138	0.3627045597807539
372	12.366667	2.128491535337105	1.180915224425783	0.3528960084983855	2.090767498602961	1.356804932869064	0.3393381221581009	2.05612561995004	1.496517582418379	0.3268779473859997	2.012114444524172	1.711957899307509	0.320400267552386	2.005987461763871	1.67482870454644	0.3512202082785849	1.911599520325977	1.62997285888276	0.443326744426376	1.87414773044469	1.370553651153853	0.4981049024244451	1.886953223244886	1.253228275775957	0.297105034172063	1.910287203501642	1.225236427621267	0.1716029181096359	1.893467721062988	1.256096215915711	0.2004425612364062	1.916262602044153	1.277108285046875	0.1609347087453808	2.034519164528036	1.678255827927817	0.2926209317958877	2.079798555139029	1.656682309613098	0.1749222086250051	2.060316537557174	1.388632581334928	0.1240675932842844	1.875396907577193	1.325414375628297	0.240943955988142	1.879778178540409	1.317758007093089	0.3534845079340979
373	12.4	2.129002931010888	1.184896110846336	0.3605121873123345	2.0923412224649	1.361145510457848	0.3469704276263668	2.058727833162103	1.501245192951544	0.3343661021002781	2.017717375602494	1.717365954509487	0.3281109438030664	2.010070677553879	1.680021424425834	0.3584895752618889	1.912192341306646	1.634918557809738	0.4483874947148056	1.876055944125938	1.375567427093978	0.5108031995580549	1.893147846072386	1.24972538410237	0.3165796167874415	1.921926047496812	1.217150633922278	0.1934383222665719	1.910567720714977	1.253701443301106	0.2338419491130239	1.93373872935603	1.27452721908661	0.1896163303487781	2.040661683056963	1.683617849626718	0.3008141538163945	2.090161356705813	1.662034822243929	0.1846405061500034	2.082759587954746	1.393313652746171	0.1269792871528362	1.897206351891429	1.326351582821323	0.2383217181596335	1.900770908425439	1.318934430176249	0.344905001527172
374	12.433333	2.129640806716324	1.188412127321499	0.3674805088221108	2.094017493865714	1.365012945589356	0.3542988127277233	2.061410741616344	1.505463891414927	0.3418090515007383	2.023374095598585	1.722190787180415	0.3359804539031946	2.014283068276033	1.684659257942472	0.365892452769759	1.913294526761212	1.639319873868042	0.4538971663637892	1.878183436841896	1.379818532448755	0.5224563088294466	1.898202989325348	1.244717088998751	0.3365260565182603	1.93122706466323	1.207032785634686	0.2189505398524035	1.92579330217157	1.247107246051078	0.2677728079911636	1.948472610698335	1.268518903672479	0.2198415619919172	2.046788906935537	1.68839337184687	0.3091203269631727	2.100156338690635	1.666632388920498	0.1944689837513543	2.104549961055013	1.397702734001629	0.1309693632127547	1.918758113426861	1.325319625594522	0.235886085337197	1.921018160221154	1.317238301015031	0.336929300558245
375	12.466667	2.130419680449529	1.191450311758355	0.3737636788421055	2.095804883792776	1.368387972001077	0.3612270250458248	2.064180822866317	1.509154867822654	0.3490693109191567	2.029077567302783	1.726415651644404	0.3438638009722876	2.018620524838046	1.688723363501008	0.373286479029454	1.914885774931006	1.643173054886202	0.4596719104176853	1.880552985639867	1.383317328785013	0.5329664837098199	1.902115184195949	1.238573003918797	0.3564162332303654	1.938179828624813	1.195707619199699	0.2468159698713069	1.938860326556147	1.237312958874577	0.3004450121228448	1.960467205228223	1.259645753452014	0.2495160875399146	2.052895562909748	1.692567069748334	0.3173929078135997	2.1097789076285	1.670481359128256	0.2042485948394042	2.125516426627543	1.401760374166213	0.1358729387425591	1.939923588512865	1.322578720872135	0.2334450145736301	1.940552377403132	1.312883291308307	0.3294401498029816
376	12.5	2.131350923481873	1.1940049884873	0.3793150718452103	2.097709907834374	1.371258020130806	0.3676398269279088	2.06704463569084	1.512307167799153	0.3559893736346755	2.034821503324621	1.730031161601419	0.3516091496258207	2.023079305083846	1.692201453317959	0.3805217080886465	1.916947492884194	1.646484108005859	0.4655332976410874	1.883191482258969	1.386102840574073	0.5424149974231696	1.904909296244552	1.231675280504283	0.3758463305405484	1.94288904169118	1.183914694600096	0.2757244683622289	1.949614661754602	1.225422428857634	0.3307770179860423	1.969802783861146	1.24864658889692	0.2774114149721767	2.058977306999981	1.69613199605149	0.3254761785797151	2.119028320356391	1.673612993541778	0.2138068231677682	2.145507047710904	1.40545219146532	0.1414937718227337	1.960620477017292	1.318386284625026	0.2308929884720522	1.959504748013555	1.30614390045528	0.3222529053308325
377	12.533333	2.132443739740768	1.196080264394264	0.3840779227632952	2.099738173875863	1.373621097408564	0.3734120816650302	2.070009145044379	1.514921160163144	0.3624052782857276	2.040601000201648	1.73303929041416	0.3590666700519196	2.02765650099828	1.695091737569759	0.3874505800592905	1.919463656990839	1.649267170801241	0.4713212489063454	1.886140322449543	1.38822387818166	0.5508472588479461	1.906664754008724	1.224357171725393	0.3945233690359536	1.945563399440627	1.172200083764622	0.3046255983144326	1.958046596971742	1.212454505680495	0.3583269781342818	1.976637926324659	1.236329124584822	0.3030151089798339	2.065031409705121	1.699093476476461	0.3332142618614665	2.127908549276428	1.676079621480475	0.2229677181505809	2.164393918436164	1.408749488594158	0.1476151805678968	1.980790931545412	1.312964706469584	0.2281535168651754	1.978000702517041	1.29735497761693	0.3151382443826583
378	12.566667	2.133705161228622	1.19769366273344	0.3880003991941749	2.10189422225167	1.375489520164341	0.3784264867034931	2.073080987386051	1.517011678642942	0.3681646715215409	2.046411987670548	1.735456149119121	0.3660917776474125	2.032349600822186	1.697407134147568	0.3939331386137132	1.922420555362718	1.651543445508948	0.4768853027897866	1.889438393599853	1.389733535828477	0.5580876683259911	1.907514254770137	1.216898699157709	0.4121805704685297	1.94648207289677	1.16092058483546	0.3327863064994699	1.964274183429386	1.199242371165985	0.3830091392208798	1.981204525780293	1.223309686831192	0.3260934975803116	2.071056055201342	1.701470502605481	0.3404557782591113	2.136426206354697	1.677940191874506	0.2315562463991701	2.182070411626851	1.411613492985006	0.1540104896016573	2.000388447559555	1.30650541924801	0.2252017224504178	1.996127131863919	1.286915866309016	0.3079473660327645
379	12.6	2.13514001362542	1.198873775112787	0.3910456523373528	2.104181691003123	1.376888443560536	0.3825903247273602	2.076265683073251	1.518605757686914	0.3731430838910244	2.052250675372903	1.737310374196281	0.3725504997694201	2.037155870423341	1.699174556333141	0.3998432182161737	1.925805109462764	1.653338679563121	0.482079448820447	1.893119439950888	1.390687834242833	0.5638459071650148	1.907624230258771	1.209510914010595	0.4286185584781954	1.945960297640697	1.150304869907508	0.3596074820862581	1.968508458737475	1.186369133136999	0.4048809034784458	1.983787736957484	1.209995091392296	0.3465449701392251	2.077049786879763	1.703292947480156	0.3470610745838026	2.144588918826894	1.679250100842731	0.2394049020989461	2.198455975387048	1.413982319944904	0.1604704154444503	2.019360071978873	1.299194951444199	0.2220306169645227	2.013891013247973	1.275317321153675	0.3006020217111053
380	12.633333	2.136750790614591	1.199657803292385	0.3931984126179904	2.106603438241021	1.377853776004613	0.3858454286427244	2.079567924298356	1.519741000607294	0.3772556935116685	2.058113965380118	1.738641504114667	0.3783271646346207	2.042072551415934	1.700433208670785	0.4050762444203445	1.929603752491432	1.654681417753836	0.4867712519424006	1.897209082898778	1.391150306728261	0.5680899978719207	1.907182818460771	1.202368138762853	0.4437723821175743	1.944312849464997	1.140493319226699	0.3845857984799566	1.971019237768626	1.174211857642341	0.4241475945319825	1.984690249880734	1.196648799224973	0.3644183769641111	2.08301205653591	1.70460005955639	0.3529109281005603	2.152406398588257	1.680062824680328	0.2463658793604968	2.213498337982616	1.415790746673734	0.1667960428843563	2.037649159548974	1.291202732254451	0.2186192800050326	2.031234997957795	1.263083096299187	0.2930496734609672
381	12.666667	2.138538138351041	1.200089210191578	0.3944682096729042	2.109161540293596	1.378428894162119	0.3881727453469817	2.082991644201145	1.520462331074639	0.380464955623999	2.063998234365592	1.739495337123981	0.3833277768181534	2.047095796050194	1.701229673807885	0.4095522163961954	1.933801140816647	1.655596724926314	0.4908435584709391	1.901722115488951	1.391184453770779	0.5710729982856008	1.906394477669207	1.195611290648491	0.4576988710353256	1.941841321731376	1.131538891561209	0.4073972727771948	1.972112456243185	1.162994516231709	0.4411424546911741	1.984207000753965	1.18343118599351	0.3799587407886028	2.088942195872393	1.705436668194599	0.3579113822589761	2.159889048774491	1.680430169119223	0.2523176391326256	2.227180362740849	1.416995153258934	0.1728036999168983	2.055226375745652	1.282668496467996	0.2149198175874135	2.048103973044681	1.250676962183234	0.2852032409818169
382	12.7	2.140500865040468	1.200214821320103	0.3948693004613077	2.111856352348823	1.37865972341856	0.3895685468799683	2.086538822843091	1.520816092541791	0.3827566378809836	2.069898379778102	1.739917797107221	0.3874823499076674	2.052219564785708	1.701610120130202	0.4132132490981942	1.938378934812296	1.656108081954763	0.4942092644064836	1.906664211483127	1.390844454546348	0.5730252811367733	1.905471119960599	1.189336132266683	0.4704659093118018	1.938838607599584	1.123454805881717	0.4278375604756272	1.97211628175891	1.152820045072831	0.4561869399052198	1.982638574383692	1.170452072311941	0.3934951567181246	2.094838531990954	1.705848766001377	0.3619949797194417	2.167047533897902	1.680411543977094	0.2571693051774915	2.239519361459711	1.417608360727219	0.178321541043618	2.072100261121045	1.273729966890254	0.2108636855953968	2.064492086967329	1.238472585050759	0.276924818442238
383	12.733333	2.142636174380901	1.200083176370297	0.3944140440685314	2.114686706224994	1.378593208528361	0.3900333259147617	2.090209595745724	1.520848456130261	0.3841242368071207	2.075808736530216	1.739954083800712	0.3907428348281259	2.057436307540916	1.701618889019369	0.4160192149595464	1.943316448595694	1.656239384751514	0.4968110682448972	1.912026027735224	1.390176081400599	0.5740950876483503	1.904608960396398	1.183593372796407	0.4821135428518319	1.935596738696747	1.116282024360595	0.4457717015815358	1.971367891605577	1.143705109384441	0.4695118601563762	1.980275217492811	1.157792317688961	0.4052724210020782	2.100699285441333	1.705882933063705	0.3651176518317979	2.173894559175716	1.680072785221945	0.2608614360190583	2.250562369689923	1.417687915323821	0.1831993154545878	2.088287678188324	1.264567828066122	0.2064110642333063	2.080408791012307	1.226764322097216	0.2681546166633797
384	12.766667	2.144939545717365	1.199744146423476	0.3931088218931129	2.117650105044919	1.378279014674962	0.3895676043584328	2.094002280068985	1.520608300066511	0.3845613950262086	2.081722961595638	1.739653488413653	0.3930769901719056	2.062737009465188	1.70130327599469	0.417941939212302	1.948590990839655	1.656016150800425	0.4986068003487941	1.917786803854403	1.389218703304989	0.5743600078053089	1.90399511764188	1.178398314482521	0.4926068824433853	1.932413169507623	1.110050424397636	0.4610719105733326	1.970206964257343	1.135621157909853	0.481225686406537	1.977406149609066	1.145549642391517	0.4153958798766039	2.106522355317143	1.705590527897087	0.3672515796006059	2.180444213628452	1.679484577499115	0.2633549719473393	2.260380505997047	1.417316379801425	0.1873118153715638	2.103801220619665	1.255398842337679	0.2015724313991489	2.095862926663594	1.215757395320565	0.2589740196785442
385	12.8	2.14740419968853	1.199247553798546	0.3909540842810227	2.120742121731428	1.377769001380652	0.3881718566906601	2.097912712210779	1.520147619489177	0.3840619002424363	2.087633458769417	1.73907087577358	0.3944668184496605	2.068110679979893	1.700715231380485	0.4189641272517796	1.954177227834501	1.655466509430992	0.4995702055184822	1.923914229351883	1.388005303272996	0.5738281865328742	1.903806108529691	1.173729387505381	0.5018400079014651	1.929582099149749	1.104751037482281	0.473569419655271	1.96895895288534	1.1285086220789	0.4913137015644611	1.974326017874702	1.133847478657446	0.4238710972143285	2.112304672507739	1.705028568448106	0.3683833811421552	2.186710926807653	1.678720024873116	0.2646268306729964	2.269065104017042	1.416595597953087	0.1905439576474497	2.118659173352106	1.24643982215773	0.1963709933755172	2.11086434260574	1.205593313991763	0.2495450522656102
386	12.833333	2.150021217169742	1.19864077275085	0.3879517817437662	2.12395659244226	1.377115740164928	0.385851860956101	2.1019346054864	1.519521003221743	0.3826232430935519	2.093532348820386	1.738267286681254	0.3949100824533049	2.073545159599267	1.699912104268112	0.4190807993267545	1.960046602080815	1.654624135437604	0.4996905566282445	1.930357331583356	1.386566866967259	0.5724679314211082	1.904200548254541	1.169534928738366	0.5096596085515859	1.927346790077407	1.100299519876427	0.4830878933095396	1.967902550582282	1.122266441726154	0.4996672162604286	1.971323963461766	1.122815582498316	0.4306529564109766	2.118043139489212	1.704259785789213	0.3685161922218843	2.192710791641462	1.677851118137456	0.2646751706739406	2.276724114373499	1.415633257784118	0.1927918052621533	2.132883400751602	1.237882742168768	0.1908243188374799	2.125412740512552	1.196359400293269	0.2399889985902682
387	12.866667	2.152779372147886	1.197966108761798	0.3841176801136958	2.12728516914144	1.37636936434548	0.3826317679883794	2.106059126337675	1.518782517153171	0.380262513640783	2.099410950901953	1.737306996272445	0.3944229210436093	2.079026748564456	1.698954688390058	0.4183038974642779	1.966166517240399	1.653532386464113	0.4989860442443091	1.937058712651554	1.384938455672513	0.5702687130413617	1.905303284422999	1.165747090318943	0.5159349425709482	1.925876353619911	1.096539120601916	0.4894999567879828	1.967257460973396	1.116763992020981	0.5061599104190984	1.968659637783441	1.112570428211993	0.4356754830523977	2.123734012634935	1.703348617638961	0.3676734526044578	2.198460811663989	1.676937455951008	0.2635275016488526	2.283473125764408	1.414515601414083	0.1939759899354582	2.146492031053089	1.229862969360444	0.1849265013073778	2.13947534005637	1.188082198358636	0.2303873708510326
388	12.9	2.155665603360507	1.197259790432299	0.3794894034713308	2.13071741783717	1.37557492320843	0.3785591616697197	2.110274938202009	1.517982044830671	0.3770212087016611	2.105259243848669	1.736252369733207	0.3930406385546126	2.084539920340883	1.697902401112071	0.4166641672373914	1.972499351086639	1.65224120776902	0.4974959832281015	1.943975896424019	1.383159315506499	0.5672862215475524	1.90720635163042	1.162292113623128	0.5205766035270695	1.92529156876339	1.093279325778812	0.4927453378076994	1.967197287879042	1.111859524968073	0.5106759380370952	1.966565562515587	1.103198706762659	0.4388925575662528	2.129372295920599	1.702356265892772	0.3658995508108145	2.20397832537307	1.67602315558124	0.2612437796319313	2.289425781360469	1.413297506800873	0.1940483140999054	2.159483466745349	1.222451586005876	0.1786762341815497	2.152981141080634	1.180722879119273	0.2208446227759921
389	12.933333	2.158665415693851	1.196552357086939	0.37412765909455	2.134241276575606	1.374771558294997	0.3737046111966175	2.114569012907373	1.517163772739662	0.3729654178800123	2.111066709948241	1.735160598047104	0.3908178794219405	2.090068263369169	1.696810145112689	0.4142116630007386	1.979003109035513	1.65080606714772	0.4952796970031473	1.951077986484417	1.381272212513783	0.5635323224526029	1.909961274386376	1.159101421177929	0.5235309427320332	1.925655634359841	1.09033902903336	0.492863038788325	1.967839129666498	1.107390423243936	0.5131076752999806	1.965224642380016	1.094712163095703	0.4402972724056367	2.134952472379502	1.701337899413029	0.3632596516116769	2.209281351010163	1.675135491563566	0.2579168949032077	2.294694252024013	1.412008058164641	0.1930002188446627	2.171848598951155	1.215664272976901	0.1720786737455718	2.165844402744632	1.174212025280008	0.2114411689324954
390	12.966667	2.161762281016185	1.195869899817991	0.3681167382318135	2.137842643959594	1.37399299789765	0.3681597557964713	2.118926505077523	1.516366218994898	0.368182892514693	2.116821960363795	1.734082307985715	0.3878263328683397	2.09559429859495	1.69572708830591	0.4110136487071417	1.985631686791887	1.649283496376643	0.4924047332210069	1.958344497847495	1.379319794206152	0.5589111400415154	1.913582600540791	1.156121545959383	0.524761813274021	1.926971129597788	1.087576124175736	0.4900053316507402	1.969241619564464	1.10314844648609	0.5133700133013934	1.964758616401139	1.087058058862861	0.439930271075366	2.14046803117394	1.700341559952229	0.3598369946111525	2.214387721295468	1.674291670535941	0.2536681511223152	2.299389233734401	1.410667628539243	0.1908667542841855	2.183577326397796	1.209490727006181	0.1651471933752762	2.177990133233514	1.168476772972669	0.202160882226633
391	13	2.164937126017949	1.195236148380357	0.3615635923181526	2.141505031431995	1.373270026695764	0.3620361965621502	2.123330510876138	1.51562491495518	0.3627815024258454	2.12251240458896	1.733063974122937	0.384154823229855	2.101099322707996	1.694698728289655	0.4071552599911274	1.992335095881338	1.647729542863504	0.4889435103694663	1.965765278798956	1.377345735292062	0.5533367693191973	1.918048624933053	1.153327536653583	0.5242489132535295	1.929192060300314	1.084905787976021	0.4844758749273771	1.97140702427517	1.098889008883682	0.5114179029743751	1.965228330430129	1.080144616871321	0.4379138897611642	2.145911015768699	1.699411016609253	0.3557320809331044	2.219313974239	1.673508399611402	0.2486420187170699	2.303621473848971	1.409309225089049	0.1877293517889004	2.194661706467771	1.203931371115149	0.1579068178453953	2.189366416289552	1.163473220935386	0.1928641812679503
392	13.033333	2.168169124322989	1.194671223574791	0.3545909323532973	2.145210284488645	1.372628565899483	0.3554585172067116	2.127762744125509	1.514969867963677	0.3568817064818097	2.128125254596734	1.732144584992858	0.3799042080839651	2.106564464465845	1.693763735973791	0.4027342589199888	1.999060786198667	1.646197350916604	0.4849683629389788	1.97333644412918	1.375395078698336	0.5467976711894543	1.923296013509148	1.150730615197762	0.5219731916995289	1.932236902776405	1.082312068296903	0.4767549830081356	1.974283894208456	1.094347165802411	0.5072317926916848	1.966631902919703	1.073852705645874	0.4344539905828712	2.151272884334611	1.698582501205178	0.3510569499749803	2.224075410216502	1.672803665540893	0.2429961633957352	2.307501996394409	1.407984025814815	0.1837155890666221	2.205093889802279	1.199019397361043	0.1503995301792261	2.199942658578899	1.159192392285107	0.1833933493691038
393	13.066667	2.171435653001357	1.194189659279955	0.3473345178891305	2.148938503422222	1.372086624569536	0.3485609779145989	2.132203736027828	1.514421876780886	0.3506149974012887	2.133647247873979	1.731350899845496	0.3751848194026795	2.111970587750573	1.69294950155327	0.3978587151836367	2.005755075398311	1.644734246410411	0.4805564971641818	1.981049060928457	1.373514256683203	0.5394203980488834	1.92921884182924	1.148378840513301	0.5179238532619049	1.935993775057021	1.079840293171767	0.46743002678228	1.977771798056423	1.089250957468699	0.500780818515373	1.968900877798048	1.06806857029073	0.4297917478202025	2.156544204356347	1.697880043333911	0.3459325535496797	2.228684882336761	1.672193404621827	0.2368946872495044	2.311137544636158	1.40675760066975	0.1789845433138995	2.214861144315644	1.194819907291581	0.1426968246414466	2.20970327736651	1.155655901603464	0.1737003880533237
394	13.1	2.174712732007431	1.19379833413419	0.3399352342716979	2.152668385978934	1.371652080820916	0.3414804552910451	2.136633092761359	1.513990116302743	0.3441177831256884	2.139064743711639	1.730695114064726	0.3701108960447186	2.117298508169468	1.692270061545989	0.3926415607781711	2.012365575011528	1.643378856719117	0.4757888331789502	1.988872632326678	1.371748504666894	0.5314108490196632	1.935674419948622	1.146335882005689	0.5121572467788346	1.940318272225748	1.077543448488927	0.4570710084129952	1.981732352932757	1.083341219164611	0.4920319296802846	1.97192349798151	1.062717670675201	0.4241978177449733	2.161714693115384	1.69731283478245	0.3404827319155261	2.233152227711301	1.671686132351535	0.2304981045518281	2.314624793664442	1.405694612481697	0.1737013905916162	2.223943695938784	1.191407759415019	0.1348928153570819	2.218636948076767	1.152887262883448	0.1639185238475914
395	13.133333	2.177976572114812	1.19349337959282	0.3325294167207176	2.156378614283243	1.371320585606305	0.3343468042030812	2.141030345412769	1.513670462989268	0.3375181886259067	2.144364614903182	1.730174088457515	0.3647952798884617	2.122529927365234	1.69172452779772	0.387194569887223	2.018844389892439	1.64215577823545	0.4707586242916693	1.996757933663118	1.370128344552174	0.523017307989649	1.942493897106042	1.144651470743266	0.5047803751972816	1.94506454431757	1.075437106321393	0.4461763403281555	1.986012173799974	1.076335343473073	0.4809864578283359	1.975574453674482	1.057758777028194	0.4179911693225163	2.166774052157069	1.696874987831476	0.3348276621938228	2.237484959628506	1.671280016986828	0.2239566410366675	2.318043926965684	1.404839579700733	0.1680310967683891	2.23233401807001	1.188821058561546	0.1270900621596413	2.226747571878829	1.150888562748291	0.1542544128829178
396	13.166667	2.181203429795858	1.193258938795727	0.325248678340646	2.160047632281147	1.371074646830563	0.3272837053542484	2.145374435718157	1.513444607708702	0.3309361032264615	2.149533680678584	1.729769096955974	0.3593464704358708	2.127646906555877	1.691297027090061	0.3816258194357564	2.025147560874994	1.6410764032295	0.465571323545541	2.004640494048772	1.368669121629821	0.5145068003430265	1.949494936862262	1.143357642653667	0.4959362395250866	1.950095932734421	1.073515752214342	0.4351288789910037	1.990463852331594	1.067983841577429	0.4677379769596891	1.979714978854089	1.053185197761829	0.4115115972946839	2.171711388896447	1.696544868918725	0.3290811294741406	2.241687403732919	1.670956855550773	0.2174078885963941	2.321453336291647	1.404199062703321	0.1621429883905833	2.240037478393697	1.187033739031913	0.1194081962703673	2.234048123295604	1.149617074052121	0.1448996985017287
397	13.2	2.184369670577465	1.193072752599478	0.3182171310433771	2.163653626800143	1.370889839855553	0.3204091496091302	2.149643271113276	1.513286468568981	0.3244834066548696	2.15455837302699	1.729452408630025	0.3538694717000959	2.132631466974364	1.690963010855028	0.376040101648897	2.031233748081947	1.640141552274761	0.4603355295695913	2.012445214467373	1.367374503952707	0.5061890973866823	1.956500031681056	1.142466786129686	0.4858367403467641	1.955287301769427	1.071792911950709	0.4241927815317004	1.99496346996165	1.05816967905119	0.4525578081131961	1.984171963703018	1.049029887170422	0.4050568032417706	2.176514921614647	1.69629186478869	0.323351801484091	2.245760263460148	1.670687463433113	0.2109780561888223	2.324881561062592	1.403745522827998	0.1562020026266381	2.247061962328461	1.185955957156666	0.1119769914906639	2.240565476290976	1.148981130686247	0.1360598752813856
398	13.233333	2.187452799603128	1.192912402184495	0.3115400773039469	2.167175622002086	1.370741450684744	0.313829085286133	2.153815128801211	1.513169258387439	0.3182632646854877	2.159425827382041	1.72919506953416	0.3484622909995093	2.137466725144093	1.690696666736347	0.3705355830923928	2.037064695725206	1.639348349679111	0.4551519933398973	2.020088646381488	1.366246002539107	0.4984028376413994	1.96334613122804	1.141985071930749	0.4747801234430283	1.96051732692552	1.07033512645259	0.4135419930975834	1.999414053052594	1.047035073847207	0.4359658406788196	1.988707164688551	1.0453995146526	0.3987771675501189	2.18117310181866	1.69608433206348	0.3177401453376302	2.249701567535772	1.670439642120967	0.2047776843364921	2.328329494516787	1.403433542514315	0.15035799894249	2.253419194211568	1.185457119342897	0.1049162411701525	2.24634678583709	1.148858694274537	0.1279105020258777
399	13.266667	2.190432205137361	1.192757588079208	0.305295271020902	2.170594254963486	1.370607256153915	0.3076316788510736	2.157869799210321	1.513068871374771	0.3123694642650159	2.164124004308128	1.728971229828362	0.3432136466378076	2.142137157416768	1.690474708243868	0.3652016030537803	2.042606126829737	1.638692979564696	0.4501072503457762	2.027475128299872	1.365284558150411	0.4913700932442359	1.969890672087699	1.14190824385833	0.4631532178841812	1.965667223817443	1.069252574366842	0.4032724397050329	2.00374510061378	1.035043259336412	0.4187034916314711	1.993079395242846	1.042461873185401	0.3926594419706113	2.185674879891602	1.695894224950365	0.3123363833871836	2.253507247816831	1.670183970448417	0.1988989123538851	2.331777801195866	1.403212381258523	0.144737909268677	2.259131577224327	1.185385650939151	0.09832948011378446	2.251462705235791	1.149111511858693	0.1206047895105635
400	13.3	2.193289572786433	1.192591532589619	0.2995347618047555	2.173892102234327	1.37046955158767	0.3018846309894285	2.161789045833965	1.512966642038888	0.3068814466945477	2.168641879346784	1.728761684346291	0.3381982444160325	2.146628810473378	1.690279898635746	0.3601137738311054	2.047828968961242	1.638175449211566	0.4452710735439639	2.034509878341064	1.364495813127388	0.4852007119893562	1.976019724650816	1.142227992637357	0.4513486062220534	1.970640109857193	1.068652190626915	0.393440007268713	2.007910224416007	1.023019095180372	0.4016430951890753	1.997090085045582	1.040404517996537	0.3864881869801273	2.190009954328052	1.695700389641674	0.307215724647825	2.257172345909781	1.669897817939854	0.1934128450245123	2.335195297115483	1.403029557226706	0.1394579044871227	2.264233424927623	1.185583377954301	0.0923097947456754	2.255990372638855	1.149597281471161	0.1142274971861035
401	13.333333	2.19600978573775	1.19240218383809	0.2942846332012922	2.17705448757593	1.370316148951666	0.2966295941277894	2.165557243425763	1.512850136183879	0.3018532738080497	2.172970380881682	1.728553903934084	0.3334724989340238	2.150930148397585	1.690100963271255	0.3553284467236446	2.052711058989035	1.637796547181965	0.4406879451044092	2.041107924069931	1.363884495972017	0.4798375352213083	1.981654781539919	1.142920892456439	0.4397100785405481	1.975375151659089	1.06858984756583	0.3840938480375787	2.011882807727197	1.012003881121668	0.385700349806189	2.000654314052491	1.039326011624461	0.3800790958007465	2.194169706518618	1.695488934974148	0.3024336974832176	2.260692786957455	1.669564101199042	0.188368923002096	2.338542118554737	1.402828694450041	0.1346095847967891	2.268753590622944	1.185896609724498	0.0869196551878496	2.259988921393663	1.150178777801807	0.1087709732445699
402	13.366667	2.198580655374633	1.192183983685352	0.2895528130845993	2.180069018887079	1.370141578213488	0.2918878091195201	2.169160651254886	1.512713859852401	0.2973163872347134	2.177101550685131	1.72834230671203	0.3290768200231292	2.15503124578743	1.689932717971578	0.3508853972456136	2.057236333230186	1.637556168895763	0.4363849653739118	2.047197234454553	1.363451889443046	0.4750918927863899	1.986742394065225	1.143952565899087	0.4284749110399318	1.979853183865232	1.069057798609965	0.3752871838744451	2.015660357203571	1.002684179098255	0.3715049790120477	2.003797505778713	1.039210360735881	0.3733549320999431	2.198146370749161	1.695253812619629	0.2980282657892975	2.264064397015652	1.66917368328748	0.1837969287732611	2.341773355354948	1.402564622640839	0.130258645438579	2.272712535126473	1.186201515440381	0.08219241648086223	2.263491113786722	1.150740406572132	0.1041900370393901
403	13.4	2.200992864455934	1.191935711088142	0.2853356872785215	2.182925333619722	1.369944084192265	0.287664583436589	2.172587097881277	1.512555719908488	0.2932828948125146	2.181027962592382	1.728124487316505	0.3250359901585646	2.158923238249984	1.689772524566238	0.3468086008267059	2.061394183356577	1.637451141112423	0.432375943977778	2.052721061683858	1.363194440995308	0.4707369316693606	1.991246275771492	1.14528151903889	0.4177962473549106	1.984082428510008	1.069999163498447	0.36708530156064	2.019265268783993	0.9953623440159796	0.3593932050706226	2.006614060056556	1.039957435249648	0.3663494099648966	2.201932499075339	1.694992918057107	0.2940204948218638	2.267282664876157	1.668721282386267	0.179709494093576	2.344842005707956	1.402200242186187	0.1264508715767789	2.276124636262474	1.186403757435656	0.07814100788364994	2.266505234594856	1.151186411827862	0.1004021030446826
404	13.433333	2.203240558022871	1.191659154510063	0.2816230812611662	2.185615726117023	1.369724178319728	0.2839539827683197	2.175826792958341	1.512375592811003	0.2897504056782448	2.184743625577013	1.727899958101946	0.3213607669608953	2.16259925208024	1.689619206633308	0.3431085979797782	2.065180977923295	1.637474865192309	0.4286690065488774	2.057650123110108	1.363104101307311	0.4666086719698757	1.995154989120859	1.146860431600142	0.4077996179100066	1.988084371253769	1.071329196299727	0.3595726402790044	2.022729701408446	0.9900745409529437	0.3494769221710166	2.009239395453721	1.04141260850755	0.3591915479581546	2.205521812417469	1.694706597384319	0.2904162478585758	2.270343607003634	1.668202425027279	0.1761047079552654	2.347702651601885	1.401702960671528	0.1232112237331711	2.278997277330963	1.186435209335136	0.07476170848138387	2.269020314787687	1.151443100254436	0.09727372399513502
405	13.466667	2.20532104648599	1.191359052118213	0.2783989609348524	2.188135048040678	1.369485342074671	0.2807419071074382	2.178872238597016	1.512176576774912	0.2867057281970912	2.188243667047506	1.727671595455396	0.318053800693799	2.166054049407961	1.689473927365816	0.3397881417768835	2.068599157334109	1.637616331734528	0.4252727301736846	2.061983892111517	1.363166355937379	0.462684217191433	1.9984715856245	1.148639027353976	0.3985928706824352	1.991880893695501	1.072947196203403	0.352830632621831	2.026086285734285	0.9866776928222334	0.3416567617327555	2.011805255238237	1.043397968699728	0.3520215520972089	2.208908983477384	1.694399620461394	0.2872121741836651	2.273243134112228	1.667613175455239	0.1729705746394954	2.350317287862878	1.401050182220841	0.1205420531458314	2.281331127985897	1.186256167235361	0.07204825742000387	2.271016524218597	1.151472307379609	0.09471485871744352
406	13.5	2.207234162305217	1.19104145372917	0.2756435165979817	2.190480291445152	1.369232481250956	0.2780092563124845	2.181717836243762	1.511963413827806	0.2841282187732748	2.191524239154826	1.727443993246413	0.3151108628389487	2.169283853089692	1.689339053728685	0.3368436070730629	2.071656498116689	1.637859135867548	0.422193931685162	2.065740370700637	1.363359661553967	0.4590533631601502	2.001201538196332	1.150565849855964	0.3902643890131153	1.995482433589685	1.0747366477909	0.3469274837928005	2.029352542726066	0.9849111138504912	0.3356330005874183	2.014386676467021	1.045730621956331	0.3449540182136452	2.212089543694046	1.694079000169495	0.284397295121955	2.275976754822747	1.666951592406136	0.1702842326510356	2.35265437843611	1.400231013959369	0.1184216535936042	2.283123497057558	1.185850922014938	0.06998142493261128	2.27247874647281	1.151272389134545	0.09268854011089275
407	13.533333	2.208982481812144	1.190712675235568	0.2733360799740202	2.192651032201564	1.368970705686795	0.2757330271616055	2.184360654016793	1.511741113262407	0.2819902027647955	2.194583510042617	1.727221778421289	0.3125219914676479	2.172287211136727	1.689216702240795	0.3342654820421647	2.074366587794795	1.638182841882255	0.4194384306954416	2.068950882968108	1.363657274165737	0.4558536976740619	2.003357478556617	1.152584814063737	0.3828917410457156	1.998883661736598	1.076580304189882	0.3418891672965694	2.032520603602507	0.9844695207862619	0.3309008501197279	2.017010515770021	1.048257047987266	0.3381957111810902	2.215060923257183	1.693752145241818	0.2819547625779008	2.278541161328256	1.666219201582357	0.1680157119028547	2.354688410164554	1.399247303482884	0.1167914951376631	2.284373743260558	1.185223632016052	0.06850003163805546	2.273407845426115	1.150864833697075	0.09119261257847419
408	13.566667	2.210570931994582	1.190378525537954	0.2714565974483289	2.194649064689187	1.368703983120262	0.2738855782146232	2.186800328406417	1.511513168637707	0.2802570899164963	2.197421545948772	1.727007221911373	0.3102718726187721	2.175064761383802	1.689106708250188	0.3320379182179166	2.076746320171551	1.638566634768517	0.4170022624003176	2.071656871601941	1.364033512701627	0.4531829221963675	2.004971625093888	1.154640327916467	0.3765256094109912	2.002067909514608	1.07837733896635	0.3377150645123618	2.035541178734518	0.9850727906584361	0.3269167240939084	2.019663685906945	1.05088053295459	0.3320615176798037	2.217822444974773	1.693424290329655	0.2798630425712394	2.280935162172456	1.665423281136384	0.1661328688183995	2.356402998595944	1.398115482332136	0.1155753928658416	2.285098327429631	1.184396575080902	0.06751855072029558	2.273831382021542	1.150279740623116	0.0902694010010321
409	13.6	2.212006242839984	1.190044511849295	0.2699833588420412	2.196478208550682	1.36843576636842	0.2724354306966693	2.189039234583255	1.511282359821192	0.2788921145198019	2.200040266501226	1.726801327883212	0.3083422514124086	2.177619162400452	1.689007703581273	0.3301413051939298	2.078815453935066	1.638992556910469	0.4148763873576221	2.073903788904714	1.364467851261499	0.451094153790988	2.006088616833221	1.156689353891126	0.371158188917838	2.005013813992659	1.080054393700428	0.334393564445186	2.038355090409176	0.9864854482123974	0.3232117313203434	2.022290246055088	1.053535049655967	0.3267600299547427	2.220375359243994	1.69309951888937	0.2780988044250021	2.283159782316382	1.664576006922136	0.1646051071867259	2.357792541440924	1.396862190256095	0.1146973196224338	2.285336767076338	1.183402452027964	0.06693353717756247	2.27380016597945	1.149549722883719	0.08996742601124084
410	13.633333	2.213296553837369	1.189716466690298	0.2688910495723871	2.198144177668119	1.368170099130509	0.2713494668531683	2.1910823617283	1.511052097334378	0.2778605450264057	2.202443679982085	1.72660579718284	0.3067129433598674	2.179955284499012	1.688919204215194	0.328554158580174	2.080596369848121	1.639447220754748	0.4130540893598448	2.07574061831861	1.36494629688653	0.4495995139050528	2.006771369485365	1.158692143349698	0.3667738127358199	2.007700362348821	1.081567649501758	0.3318844261661288	2.040887053196795	0.9885227994759898	0.3194025427955242	2.024812502595763	1.056177099170447	0.3223544584458153	2.222723024576654	1.692782394405284	0.2766378411853308	2.285217837375507	1.663692258808153	0.163402046415824	2.358862461258405	1.395520809843847	0.1140885473680823	2.28515112160297	1.18227853875725	0.06663898232028591	2.273385996142367	1.148699606257871	0.09029483595407128
411	13.666667	2.214450872216095	1.189399680588762	0.2681505462794527	2.199654270797487	1.367911142816197	0.2705936897116197	2.192936809652062	1.510826198290153	0.2771278567841784	2.20463763198543	1.726422999438805	0.305361356071088	2.182079899290954	1.688841666672062	0.3272524896519534	2.082112867710935	1.63991930121613	0.4115199249777655	2.077216873365394	1.365457222243569	0.4486510774848599	2.007101647894899	1.160598264067336	0.3633671769830597	2.010101001188501	1.08289208565774	0.3301471359074928	2.043044242725093	0.991015471339815	0.31529894507298	2.02713426874585	1.058747567158492	0.3188270774053885	2.224870648231539	1.692477762272052	0.2754543838975532	2.287113639163139	1.662784707273535	0.1624926947512744	2.359628475211849	1.394121110028176	0.113681808947442	2.284608511879836	1.181057236451712	0.06654446521948275	2.272668398587182	1.147749068085392	0.09118532538907517
412	13.7	2.215478640979786	1.189099149833874	0.2677307162876917	2.201016844129679	1.36766334507566	0.2701349004860443	2.194611080852038	1.510609011441309	0.2766604746717071	2.20662925950331	1.72625591128462	0.3042644875787241	2.18400109726369	1.688776303765835	0.3262118292074396	2.083389083132428	1.640398194792177	0.4102526757627893	2.078377863822211	1.365989102496369	0.4481699302724851	2.007172540150886	1.162344564021996	0.3609569949576162	2.012179488826227	1.084012074546748	0.3291549997601006	2.044729651642137	0.9937909112192124	0.3109221842078836	2.029148693228358	1.061153685791491	0.316134731399239	2.226824734112962	1.69219087570868	0.2745228490725778	2.288852419776908	1.661865235778166	0.1618469336928336	2.360115312766468	1.392693023261515	0.1134141509623056	2.283778706183551	1.179770035026061	0.06657967001551329	2.27173267612282	1.146718520182825	0.09250985097274209
413	13.733333	2.216389608324881	1.18881990711652	0.2675975698887053	2.202240987703434	1.36743156621483	0.26993882316786	2.196114639360454	1.510405436103514	0.2764235971856402	2.208427093864436	1.726107709316463	0.3033993967830199	2.185728317398837	1.68872475003398	0.3254076374833935	2.084449687734351	1.640874364032719	0.4092309357542763	2.079263101804564	1.366530436337218	0.4480464397013181	2.007061242875049	1.163885108892601	0.3594967542542841	2.013894747852634	1.084922807547601	0.328845160015562	2.045897979392776	0.9966910810703619	0.306357090339887	2.030780033075604	1.063293908220436	0.3141950126300844	2.228593109143428	1.691927028695389	0.273817780786524	2.290440279171786	1.66094916584246	0.1614336021597548	2.36035518253037	1.391272908301264	0.1132379624814674	2.282737642064348	1.178454049284787	0.06669323388223276	2.270667433484495	1.145633208358435	0.09413423554956833
414	13.766667	2.217193550865735	1.188568064375789	0.2677140794689766	2.203336197494284	1.367222219532811	0.2699701977937118	2.197457575191979	1.510222138213084	0.2763820189393752	2.210040834945932	1.725983069378658	0.3027439568565721	2.187272104427137	1.688690359579355	0.3248161907079098	2.085319878953192	1.641340667750129	0.4084359447851932	2.079906926019942	1.36707188174473	0.448174811968015	2.006825393856571	1.165197289772903	0.3588854709240207	2.015203476780413	1.085631630639848	0.3291053507762157	2.046559136050444	0.9995670416508006	0.3017381080844507	2.031978580557531	1.065084941975716	0.3128616139575216	2.230184687221305	1.691692823953645	0.2733144852971796	2.291884089063168	1.660056597179536	0.161221050828821	2.360386373616075	1.389903784940203	0.1131235916418429	2.281564760377243	1.177153684641031	0.06685323642627763	2.269562280203793	1.144525905045932	0.09589811458317726
415	13.8	2.217900114189638	1.188348861408799	0.2680410965060064	2.204312087898827	1.367040698824802	0.270193104119705	2.198650456784047	1.510064482128092	0.2765023959240567	2.211480895253074	1.725885154022467	0.3022755790187477	2.188643679866728	1.688675406092181	0.3244135090140506	2.086024597391841	1.641791690532743	0.4078499636367831	2.080346619821258	1.367607318880487	0.4485240431684007	2.006511384450186	1.166285138813075	0.3589987800953005	2.016077090343395	1.086167471916625	0.3298005107526144	2.046755548878035	1.002256963389391	0.2973722212156762	2.032711787278124	1.066478494052966	0.3119598802067209	2.23160906840348	1.69149296191847	0.272988261884087	2.293191276174816	1.659206512751507	0.1611780943718579	2.360250579664398	1.388624940061328	0.1130562666808513	2.280335953695793	1.175910365107379	0.06704802690489504	2.268496697449257	1.143429298164665	0.09764261821765739
416	13.833333	2.218518819927742	1.188165294580082	0.2685413815652034	2.205178344322658	1.366889748099744	0.2705725770745426	2.199704301352579	1.50993479807852	0.276753463747944	2.212758367410853	1.725813881743392	0.301971031024082	2.189854870780467	1.688679459461563	0.3241750444814522	2.086587651861604	1.64222284405828	0.4074517178853631	2.080619103390522	1.368132703075183	0.4490856542135508	2.006154655662893	1.167170632177938	0.3597010430197307	2.016514878129403	1.086572233714939	0.3308065622583004	2.046563555249675	1.004573875291023	0.2937230495467127	2.032967927293794	1.067468240026967	0.3113870764493246	2.232876538600967	1.691328410968817	0.272814433461146	2.294370048089789	1.65841364949859	0.1612754514019479	2.35999164702124	1.387467459429145	0.1130320208016954	2.279117412398118	1.17476028749855	0.06728773497572717	2.26753188774133	1.142379291699215	0.09926458820614167
417	13.866667	2.219059034831147	1.18801764418283	0.2691817934560039	2.205944613430962	1.366769533057504	0.2710764737902956	2.200630255819513	1.509832964109179	0.2771063161048997	2.213884723687423	1.725767327832048	0.3018066122471767	2.190917777212333	1.688700664510535	0.3240759002170963	2.087031244732529	1.642631263631432	0.407217383917426	2.080762635576115	1.368646016316485	0.4498605902222747	2.005784747431701	1.167883069281043	0.3608712420237018	2.01655451672522	1.086890158902989	0.3320383550637547	2.046050229001308	1.006395117021585	0.2911680121926647	2.03277476270556	1.068083161608991	0.3110611885450038	2.233997795539811	1.691197664034913	0.2727684870583004	2.295429323543343	1.657687076283296	0.1614862769838925	2.359654806547808	1.38644948562683	0.1130550951405654	2.277960596028425	1.173731139387085	0.06760348106784794	2.266707751413974	1.14141506852678	0.1007360925357121
418	13.9	2.219529857627035	1.187903914713621	0.2699335698628722	2.206620324066527	1.366678246938744	0.2716768327803059	2.201439329324542	1.509757148361342	0.2775365072723572	2.214871464399117	1.725742751895411	0.3017597693317046	2.191844399155044	1.688736590553144	0.3240924207121419	2.08737521399953	1.643015647568339	0.4071217136325509	2.080815846968685	1.369146566829756	0.4508626825725241	2.005428243115551	1.168454734162002	0.3623998830094041	2.016267062992847	1.087162953928608	0.3334319206639074	2.045282443948179	1.007712889332663	0.2898500790392267	2.032198770801685	1.068380007520114	0.3109167741926114	2.234983638542954	1.691097864679533	0.2728278852626708	2.296378404846072	1.657031252098527	0.1617880334131244	2.359280132015003	1.385577384189529	0.1131257543512988	2.276899840624421	1.172837743308302	0.06802001467639868	2.266046487841637	1.140563210732148	0.1020741751000355
419	13.933333	2.219940035747742	1.187820641350015	0.2707713244783521	2.20721457144177	1.366612846414074	0.2723491949560893	2.202142172255674	1.5097045000333	0.2780231771369482	2.21573001247524	1.725737132973907	0.3018093718144589	2.192646508284319	1.688784676935257	0.3242024299999465	2.087636724689965	1.643375833208531	0.4071395161243747	2.080814973583428	1.369633742497661	0.4520638297598953	2.005110663029053	1.168915729601874	0.3641691854105896	2.015744435155975	1.087423245056165	0.334924875520804	2.044345059516839	1.00860265096459	0.2896818470927324	2.031340174919269	1.068438395644401	0.3108985151155604	2.235844852712949	1.691025486075627	0.2729721154157004	2.297226719030784	1.656445981261411	0.1621622069093892	2.358900867085852	1.384846185312275	0.1132414083454789	2.275956109976436	1.172080612150254	0.06854746881691041	2.265555984433664	1.139832664420238	0.1033004953556548
420	13.966667	2.22029773010506	1.187763713799012	0.2716712029926254	2.207735846136059	1.366569904350923	0.2730714927695416	2.20274868778708	1.509672023264115	0.2785479479574934	2.21647146353907	1.725747769419581	0.3019367231100644	2.193335387501164	1.688842746817152	0.3243861064749524	2.087830140684482	1.643712096740978	0.4072461204928582	2.080790364032926	1.370105738816811	0.4533742328577561	2.004855615143514	1.169289260030153	0.3660493241368434	2.015090268330384	1.087689193264754	0.3364512817825768	2.043354417297291	1.009176261591857	0.2904146268397415	2.030320621407459	1.068348145096904	0.3110119690924319	2.236591934719127	1.690977094474821	0.2731833694149126	2.297983433740648	1.655928660841115	0.1625939653714953	2.358543719960727	1.384244756471056	0.1133977780679287	2.275138715172876	1.171453195451204	0.06918187107512103	2.265230655085145	1.139221260005106	0.1044273901539319
421	14	2.220610463149321	1.187727800106879	0.2726110978244081	2.208192034381404	1.366544951323065	0.2738246797477289	2.203268041688083	1.509655835031319	0.2790954744164161	2.217106564927803	1.725771390406246	0.3021260809416294	2.193921856931807	1.688908117193206	0.3246267716937539	2.087967677731865	1.644024173017309	0.4074199180859379	2.080764231163204	1.370558399800514	0.4546789973239082	2.004680302055918	1.169590550208898	0.3679145180700465	2.014405459466643	1.087962590596241	0.3379456174211398	2.042424223890147	1.009554944302624	0.2917382179856557	2.02925819281859	1.068183649011358	0.3113179410152594	2.237235039123846	1.690948512263858	0.2734467918770732	2.298657188767281	1.655473506891365	0.1630711054241943	2.358228527401089	1.383754094620271	0.1135929241180954	2.274443359256517	1.170942833752891	0.069913444152606	2.265046390171827	1.138713355941992	0.10547145366445
422	14.033333	2.220885089914975	1.187706012092126	0.273570119665985	2.208590408844652	1.366531991193148	0.2745923891934878	2.203708677938445	1.50965054882414	0.279653472234798	2.21764558951407	1.725803523445931	0.302364477907314	2.194416209006057	1.688976818973773	0.3249111008025467	2.088059558048902	1.644310686778309	0.4076462524909166	2.080755391421862	1.370985098228745	0.4559024212762491	2.004595960885757	1.169828668666046	0.3696724030283885	2.0137769630028	1.088233640778155	0.3393617196797374	2.041643411435258	1.009862643794995	0.293342276118279	2.028264603797002	1.067999524249424	0.3118764814200411	2.237783834149033	1.690934366450047	0.2737499207742579	2.299255477892377	1.655072021959795	0.1635811664433024	2.357967047413304	1.383349159905898	0.1138261947642836	2.273855750955176	1.170528993046327	0.07072765671917701	2.2649607367894	1.1382798972809	0.1064748828642694
423	14.066667	2.221127724637286	1.187690614571541	0.2745288934222637	2.208937543509464	1.36652426253026	0.2753609243601329	2.204078213683842	1.509650087607899	0.2802123099007559	2.218098133171473	1.725839306866902	0.3026414345337946	2.194828009821533	1.689044347485028	0.3252287192036317	2.088113865970105	1.64456931248001	0.407916204953653	2.08077591170569	1.371376717701763	0.4569673362255693	2.004604457077357	1.170006731835311	0.3712503755385224	2.013274395560705	1.088481029614749	0.3406746697294235	2.041073832438093	1.010211415077921	0.2949416547929699	2.027433073926797	1.067825187638664	0.3127321403739549	2.238247321459172	1.69092896853774	0.2740824613293218	2.299784713887463	1.65471497515763	0.1641118548199607	2.357765254676098	1.383003526146905	0.1140983004416923	2.273357803550988	1.170189982768805	0.07159981254820964	2.264922525972005	1.137885915574622	0.1074677620345426
424	14.1	2.221343848816693	1.18767496637006	0.2754712037233448	2.209239462023857	1.366516087849643	0.2761198471732761	2.204383722670073	1.509649466275017	0.2807657304039314	2.218473152185529	1.725875070389246	0.3029493791449264	2.195166151496729	1.689107146457712	0.3255724021438789	2.088137111012677	1.644797785491988	0.4082261273664551	2.080832457077891	1.371723921546889	0.4577931778741516	2.004702101899979	1.170122530780332	0.3726076717161699	2.012945575746374	1.08867743834301	0.3418929923932265	2.0407516756309	1.010680201349076	0.2963435286828575	2.026835863037241	1.067676538579397	0.3139239274871817	2.23863392267578	1.690928071091576	0.2744370142157806	2.300250728110827	1.654395580133507	0.1646535039828581	2.357623117672335	1.382694101268266	0.1144095001449042	2.27293502655995	1.169901471452453	0.07249113894643576	2.264885487616782	1.13749267894213	0.1084769119420174
425	14.133333	2.221538363885211	1.18765412886243	0.2763869183125385	2.209501889488987	1.366503491200147	0.2768637011053202	2.204632190660332	1.509645393586704	0.2813117831240622	2.218779622796232	1.72590852625641	0.3032852096476256	2.195439488422483	1.689162981934641	0.3259394563656089	2.088135193688606	1.644996236879686	0.4085755661433852	2.080932098015235	1.372022636495927	0.4583734344203357	2.004888393692697	1.170177128859481	0.3737504652978073	2.012814725669354	1.088807556481995	0.3430310003877151	2.040693093257969	1.011323438182863	0.2974218446484495	2.026526029963196	1.067578741763181	0.3154903030841513	2.238952105804977	1.69092897096769	0.2748107541226774	2.300659470007173	1.65411251225928	0.1652000400469861	2.357536219448915	1.382407829153122	0.1147567792198389	2.272580991363598	1.169644064725357	0.07334806861065063	2.264816692939227	1.137062984106463	0.109552908283193
426	14.166667	2.22171567903979	1.187624891796718	0.2772710167336411	2.209730280214532	1.366484150492903	0.2775918847470163	2.204830598405453	1.509636158088218	0.2818542294022557	2.219026413516211	1.725938717586885	0.3036505149657838	2.195656762812445	1.689210826085626	0.3263321634197622	2.088113314640447	1.64516679009883	0.4089666746789761	2.081079788467828	1.372273604042265	0.4587877446492371	2.005166104345059	1.170173925248996	0.3747298021544272	2.012884832103655	1.088866495236053	0.3441094682170813	2.040899313914025	1.012164612498224	0.2981169260308266	2.026528951951969	1.067548444150652	0.3174639091187728	2.239210264828581	1.690930518640747	0.2752056976574685	2.301016633506184	1.653870127090811	0.1657484127455585	2.357499239258182	1.382146236438715	0.1151390409827918	2.272293234554735	1.16941426941693	0.07412569031320759	2.264695594348458	1.13657270209002	0.1107467572456671
427	14.2	2.221879731569023	1.187585600991109	0.2781217828965792	2.209929708207858	1.366457020743856	0.2783064923388529	2.204985697344128	1.509621109017453	0.2823999762577655	2.219221988663067	1.725965474831844	0.304049018747407	2.19582634225989	1.689250333424143	0.3267553396547661	2.088076208581156	1.645311850643096	0.4094046597980118	2.081278639126716	1.372479274336099	0.4591723171178407	2.005540970792062	1.1701140518188	0.3756289458583999	2.013141690394292	1.088853189112308	0.3451390872775831	2.041361424621809	1.013202385233896	0.2983910519150523	2.026835320146081	1.067583390734909	0.3197421221833071	2.239416412688073	1.690932576355861	0.2756258964895762	2.301327350696209	1.653675616379117	0.1662961389891402	2.357506739268224	1.381920478692394	0.1155582972806685	2.272071047758159	1.169220854880866	0.07479546317113459	2.264515458789134	1.136014733262779	0.1120610343624334
428	14.233333	2.222033962881438	1.187536132410848	0.2789399337029149	2.210104826508328	1.366422218622998	0.2790106434503976	2.205103815548897	1.509600476444838	0.2829557385238232	2.219374405953467	1.725989116921838	0.3044836641874937	2.195956179731164	1.689281800392371	0.327213182806975	2.088028731551144	1.645434572447043	0.4098978265356369	2.08152886441187	1.372644205138897	0.4596870785304358	2.006017045583394	1.169999870327871	0.3765436200504683	2.013559142819056	1.088775148846697	0.3461573779052259	2.042056115376329	1.0144245357303	0.2982608331450718	2.027418542174121	1.067669648253018	0.3221325093780138	2.239578162854694	1.690935476037815	0.2760745291725724	2.301596659864003	1.653536756367447	0.1668406470363279	2.357554152380873	1.381744751071707	0.1160200448955483	2.271919139786474	1.169075153299224	0.07534773143129871	2.264285612635405	1.13539237263337	0.1134581347988534
429	14.266667	2.222181294155233	1.187478029246706	0.279726471072496	2.210259898000144	1.366381421850694	0.2797070283271587	2.205190763851554	1.509575956490159	0.2835256963702711	2.219491309354335	1.72601107678434	0.3049561787528478	2.196053743310949	1.689306788281631	0.3277081806371122	2.087975398521598	1.645538318046504	0.4104498371687158	2.081826063019781	1.372773266619633	0.4604417967028074	2.006596506142593	1.169831779740938	0.3775447957332972	2.014103385129212	1.088641878919365	0.3472010058882848	2.042936922642778	1.015772895114147	0.2978263065564869	2.028236128886174	1.067778588726022	0.3244920117115167	2.239702755695805	1.690940613156847	0.2765536922249908	2.301829761088956	1.653459132865648	0.1673810828495738	2.357636966041124	1.381630512635603	0.1165263602308468	2.271841141425401	1.168985509454834	0.07578600978946232	2.264024545323221	1.134716455776843	0.1149085609241516
430	14.3	2.222324033310421	1.187414411402721	0.2804813881116817	2.210398719885365	1.366337885618341	0.2803970984981489	2.205251768244755	1.509550803754808	0.2841110129688867	2.219579910804054	1.726033985914379	0.305467396698218	2.196125991401808	1.68932816871872	0.3282413494576657	2.08792038986951	1.645626136152222	0.4110591534518346	2.082161267935408	1.372870215962253	0.4614844762331842	2.007279085454394	1.169606779489492	0.3786670714596303	2.014734598581504	1.088460919170973	0.3482843127542478	2.043930708777415	1.017137955058035	0.2972521113573164	2.029227650347832	1.067865621903905	0.3267338463035022	2.239797034028936	1.690950565782985	0.2770646494793705	2.302031926237799	1.653445689465549	0.1679183919729814	2.357749795425578	1.38158535421713	0.1170733987294189	2.271835915305799	1.168956774363285	0.07612449515149569	2.263753855133198	1.134006916005585	0.1164108686334073
431	14.333333	2.22246385676894	1.187349493353566	0.2812027627548493	2.210524566881483	1.366295846626133	0.2810800433199885	2.205291439382746	1.509529149278311	0.2847094063898432	2.21964691394156	1.726060990428334	0.3060164564612506	2.196179307823757	1.6893494688761	0.3288114873398703	2.087867521339873	1.645700333978662	0.4117186384714316	2.082520805335966	1.372937041613408	0.4627943640246341	2.008060531174301	1.169318709167953	0.3799056101775324	2.015407849100233	1.088237078951117	0.349389788611375	2.044943920808219	1.018370760000589	0.296738274350576	2.030321294879487	1.067875684466857	0.3287940511213852	2.239867368569241	1.690968387985523	0.277607021617777	2.302208406596786	1.653496401791625	0.1684542158766174	2.35788638991877	1.381612678222373	0.1176506269173086	2.271897107966172	1.168990692556737	0.07638421538688853	2.263497453421786	1.133291868819262	0.1179677291451805
432	14.366667	2.222601779108591	1.187287175483839	0.2818880918037613	2.210640064484016	1.366258858359542	0.2817528783460825	2.205313740197292	1.509514161776362	0.2853157334323245	2.219698305327303	1.726094161350987	0.3065985629841603	2.196219318830648	1.689373439815925	0.3294131825730747	2.087819836743523	1.645762669011711	0.4124142438098508	2.082885233727929	1.372974761377939	0.4642767030439345	2.008929077167788	1.168960931715776	0.3812218687819725	2.016075503482897	1.087974300938248	0.3504622057167547	2.045890815719817	1.019351723787548	0.2964106279862568	2.031456467112561	1.067767110710186	0.3305948653654674	2.239919471776071	1.690995799052114	0.2781768429416421	2.302364345345913	1.653607180255153	0.1689894175779739	2.358041007571572	1.381709325414334	0.1182453886296321	2.272012534543927	1.169086384477262	0.07658560077564594	2.263276320732799	1.132591433468663	0.1195449350020855
433	14.4	2.22273822273562	1.187231383050242	0.2825346464619506	2.210747307438638	1.366230568495402	0.2824107007995301	2.205322067964072	1.509509168964946	0.2859213027877053	2.219739553694961	1.726135770483683	0.3072060420552292	2.196251090058883	1.689403218992937	0.330037834385625	2.087779958225001	1.645816135130482	0.4131269265864261	2.083232334996928	1.372985583476442	0.4657714266986795	2.009867490525425	1.168528004267385	0.3825573607017064	2.016694926208656	1.087674218423498	0.3514382314201528	2.046703725544957	1.02001193892639	0.2963105818449067	2.032585278406468	1.067508493352824	0.3320525070805211	2.239958570473841	1.691034503824202	0.2787673117572191	2.30250492726697	1.653772068362676	0.1695240529621925	2.358209953163967	1.381867147715568	0.1188483486344192	2.272167829037222	1.169240082674286	0.07675188922377403	2.263106658069544	1.131912963154978	0.1210984815895247
434	14.433333	2.222873103079536	1.187186074259126	0.2831398276579162	2.210847897408054	1.366214802367792	0.2830475433632345	2.205319281882371	1.509517808268332	0.2865153538640278	2.219775557872643	1.726188535402904	0.3078295452652027	2.196279109739157	1.689442451268117	0.3306751269572326	2.08775015507861	1.645864799263367	0.4138362763308263	2.083538658234367	1.37297267105005	0.467074579682587	2.010853619469741	1.168015964040752	0.3838440461843944	2.017231985151809	1.087334457601185	0.3522596137458531	2.047334320174873	1.02032659747968	0.2964221596072739	2.033671026742875	1.067074330260669	0.3330846684558126	2.239989343470815	1.691086541171358	0.2793698349458741	2.302635051548145	1.65398388023783	0.1700572083916007	2.358389689898091	1.382073609906947	0.1194528014231837	2.272343742734025	1.169444068915462	0.07691016620343867	2.2629954748937	1.131255016326133	0.1225774571612902
435	14.466667	2.223006109961697	1.18715478751896	0.2837038250444115	2.210943097063385	1.366215026482086	0.2836593887718063	2.205308007634518	1.509543474190878	0.2870900961136557	2.21981051444206	1.726255478260126	0.3084593727761786	2.196307258757617	1.689494997750856	0.3313151256356802	2.087732270098535	1.645913147317786	0.4145252821500912	2.083779174046783	1.372940374224258	0.4680372681449519	2.011859035063715	1.167426577975657	0.3850247805739376	2.017664215856222	1.086951781892746	0.3528802373253597	2.047754860058368	1.020326921198419	0.296691555352156	2.034686018281178	1.066448946000736	0.3336411841477004	2.240015811168715	1.691154204354369	0.2799754720879716	2.302758648946948	1.654234491900626	0.1705861903924299	2.358573089796552	1.382312424351389	0.1200536322416548	2.272512861332436	1.169684923621598	0.07708831817589966	2.262934506641058	1.130614512092211	0.1239359022052758
436	14.5	2.223136733166626	1.187140258888531	0.2842294288376133	2.211033890554032	1.366233968176187	0.2842437919353512	2.205290740262757	1.509588931274492	0.2876402081084229	2.219848022417145	1.726339383893251	0.3090863505174355	2.196338913905661	1.689564332481033	0.3319489564055116	2.087727909010519	1.64596565973439	0.4151799071908117	2.083931122215032	1.372894476339092	0.4685969966932589	2.01285054869189	1.166770927677075	0.3860575798255708	2.017981183975814	1.08652809917032	0.3532848541465751	2.047959778959041	1.02008943436298	0.2970610038455057	2.035610414204619	1.065636905968289	0.3337089166853734	2.240041441330525	1.691239605702118	0.2805757376965018	2.302878813351777	1.654515544258414	0.1711072454228332	2.358751590994626	1.382566689648297	0.1206451085240637	2.272643980502967	1.169948728677952	0.07730892426458841	2.262905498057862	1.129992512112663	0.125119653457129
437	14.533333	2.223264164463866	1.187143457713918	0.2847222739579479	2.211120844924767	1.366272509597806	0.2848009613614729	2.205269502553648	1.509655066052714	0.2881632813505249	2.219890948785996	1.726441405781691	0.309702532432903	2.196376755485797	1.689652270001183	0.3325692950396153	2.087738106319103	1.646026372258467	0.4157907957858083	2.083983578986083	1.372842297748371	0.4687947126059487	2.013801111059837	1.166068858287638	0.3869272390183663	2.018183166868948	1.086077009161744	0.3535115361817027	2.047960126930004	1.019680391628374	0.297526227158277	2.036423648981521	1.064668313564277	0.3333301778021164	2.240069012408189	1.691343190175246	0.2811634856040321	2.302997914640672	1.654817850189663	0.171617703414408	2.358916834053677	1.382819949861381	0.1212231129812116	2.272711375645134	1.170218761493359	0.07758986886286054	2.262891387673344	1.129392404771602	0.1260935942991638
438	14.566667	2.223387273617114	1.187164762961164	0.28518963714567	2.211204057319151	1.366330860699182	0.28533326167965	2.205245742844586	1.509742042513328	0.2886598488523789	2.2199414320384	1.726562117741037	0.3103013071264171	2.196422767742749	1.68976002030574	0.333170546546973	2.087763549530826	1.646099849084671	0.4163554463391515	2.083938792551139	1.372793937940991	0.4687546935307926	2.014690534240692	1.16534984412822	0.3876529630893521	2.018277398736009	1.085620054056353	0.3536203035699657	2.047783011392237	1.019106897588855	0.2981271740657571	2.03710220471108	1.063595926004188	0.3326181094712349	2.240100593380665	1.691464808909633	0.2817329166668394	2.30311759925949	1.655134397169787	0.1721154791554383	2.359063975842926	1.383063581450551	0.1217877922175783	2.272698890771774	1.170486651648565	0.07794850988035089	2.262876618478658	1.128824253271439	0.1268670104313515
439	14.6	2.223504719009827	1.187203990510971	0.285639299519108	2.211283273644997	1.366408528603868	0.2858446104954824	2.205220459135649	1.509849212607208	0.2891332632496778	2.220000936614642	1.726701466795177	0.3108765414265183	2.196478308788034	1.689888184465023	0.333748054567244	2.087804454940416	1.646190688934166	0.4168732652876634	2.083809714571319	1.372761236701816	0.4686262538853092	2.015502310049157	1.16464938327493	0.3882825596292398	2.018277903426716	1.085180338226672	0.353692090263405	2.04746240212132	1.018394936440279	0.2988829718994103	2.037623644082522	1.062484911972827	0.3317375318889083	2.240137602576915	1.691603619614107	0.282278767957457	2.303238647079808	1.655458112047686	0.1725974624207327	2.3591900580888	1.383291587218269	0.1223422322826896	2.272600675306185	1.170743825397125	0.07840003523488046	2.262849496516276	1.128297599529867	0.127473455198563
440	14.633333	2.223615085755314	1.187259608305354	0.2860793247631789	2.211357985784988	1.366503755504301	0.2863393206769104	2.205194210461313	1.509974750240632	0.2895874284604165	2.220070331231976	1.726858492091667	0.3114227410790141	2.1965441614462	1.690036347718925	0.334297861114504	2.087860215984761	1.646301771561874	0.4173419985867022	2.083610993323369	1.372753096907791	0.4685018878237542	2.016221443594825	1.1639963722715	0.3888572470153365	2.01820048954603	1.084771245141567	0.353808948112109	2.047033249961392	1.017602706965531	0.2997866972168998	2.03798553247956	1.0613885147464	0.3308602475860086	2.24018089239604	1.691757895657914	0.2827963150979785	2.303361148497563	1.655781847405674	0.1730595145276541	2.359292484399001	1.383498567178673	0.1228873243385677	2.272417610373893	1.170977748720707	0.0789556839825581	2.262811661404309	1.127818917479314	0.127939460886371
441	14.666667	2.223716855830943	1.1873294058899	0.2865163430919332	2.211427300083747	1.366613978750958	0.2868197558522679	2.205166849659652	1.510115939829737	0.2900235943158832	2.220149845094796	1.727031050334614	0.3119345318873505	2.196620465697592	1.690202861386698	0.3348158890142868	2.087929727966606	1.646434092467648	0.4177616555945348	2.08335776680716	1.372774780902878	0.4684118097298234	2.016833841552297	1.163412006990453	0.3894086655868553	2.018057498683424	1.084398914666891	0.3540226983261692	2.046525317420755	1.016760501568131	0.3008243250633271	2.038192538455792	1.060343763901642	0.3301358668089133	2.240230669816293	1.691924857617079	0.2832804966641365	2.303484509162339	1.656099231680301	0.17349611069426	2.359368609145075	1.383680802109446	0.123423056340146	2.272151979663532	1.17117720357753	0.07962253067122362	2.262770497902119	1.127389302210119	0.1282727685575424
442	14.7	2.223808508410174	1.187409863153741	0.2869559192147202	2.211490056965986	1.366734946619421	0.2872868115420965	2.205137602214308	1.51026805998164	0.2904402659959488	2.220239295248658	1.727214350412415	0.3124063165121212	2.196706931848918	1.690383661581516	0.335297610258872	2.088011863564377	1.64658669362316	0.4181342152599379	2.083068348874241	1.3728287500144	0.4683660046577336	2.017334125803483	1.162908262632892	0.3899772376617532	2.017862033196717	1.084067311844044	0.3543661126798665	2.045943717295968	1.015887397992868	0.3020040510682767	2.038267039522227	1.059380495946741	0.3296152646323388	2.240286698488971	1.692099014515132	0.2837255890892637	2.303607677141621	1.656401500191089	0.1739001600450268	2.359415786541716	1.383830148256537	0.1239468407671837	2.2718057299098	1.171328556734515	0.08039976661162454	2.26272401911832	1.127001527406466	0.1284999953056742
443	14.733333	2.22388854053506	1.187496480495134	0.2874027042883609	2.211544981789146	1.366861492157776	0.2877410540911802	2.205105258402982	1.510425486353919	0.290834663203648	2.22033825155576	1.727402387505808	0.3128340152820875	2.196803002151834	1.690573507182254	0.3357398146005844	2.088105489544696	1.64675703460747	0.4184643862141973	2.08276481254177	1.372914490690503	0.4683821580615473	2.017725958529883	1.162488237760374	0.3906086347983581	2.017629543345864	1.083777317987828	0.3548507040248162	2.045284877946119	1.014990526841372	0.3033261197135215	2.038244846897423	1.058515225232435	0.3292769044472888	2.240348472755533	1.692273688804507	0.2841269332671574	2.303729264735991	1.656678398536292	0.1742643184003865	2.359432400775171	1.383935245231583	0.1244524455257839	2.271382450715964	1.171417267077053	0.08127338271311513	2.262658915660368	1.126645181574607	0.1286615834220938
[truncated: 14 more rows]
[truncated: 48 more columns]
