# Supplementary material for: Simulation of Human Movement in Zero Gravity
Source: Sensors (Basel). 2024 Mar 9;24(6):1770. doi: 10.3390/s24061770 (PMC10976247; doi:10.3390/s24061770)
Supplement: Supplementary file 1 [file sensors-24-01770-s001.zip › supplementary/motion_data/6 GodanJump/motion1_raw.trc]

PathFileType	4	(X/Y/Z)	sample.trc
DataRate	CameraRate	NumFrames	NumMarkers	Units	OrigDataRate	OrigDataStartFrame	OrigNumFrames
0.033333333333333333	0.033333333333333333	457	32	m	0.033333333333333333	1	457
Frame#	Time	PELVIS			SPINE_NAVEL			SPINE_CHEST			NECK			CLAVICLE_LEFT			SHOULDER_LEFT			ELBOW_LEFT			WRIST_LEFT			HAND_LEFT			HANDTIP_LEFT			THUMB_LEFT			CLAVICLE_RIGHT			SHOULDER_RIGHT			ELBOW_RIGHT			WRIST_RIGHT			HAND_RIGHT
		X1	Y1	Z1	X2	Y2	Z2	X3	Y3	Z3	X4	Y4	Z4	X5	Y5	Z5	X6	Y6	Z6	X7	Y7	Z7	X8	Y8	Z8	X9	Y9	Z9	X10	Y10	Z10	X11	Y11	Z11	X12	Y12	Z12	X13	Y13	Z13	X14	Y14	Z14	X15	Y15	Z15	X16	Y16	Z16
1	0	2.339060791015625	1.20708642578125	0.4278487548828125	2.311521484375	1.381863647460937	0.4322313537597656	2.29045068359375	1.52170556640625	0.4367669677734375	2.2822060546875	1.736761352539062	0.4452243347167969	2.25986767578125	1.699688781738281	0.4673839721679687	2.154060302734375	1.645602966308594	0.5447880859375001	2.14868994140625	1.376691253662109	0.597832763671875	2.09259228515625	1.178401763916016	0.4954746398925781	2.114587646484375	1.08547208404541	0.4978832092285156	2.110244140625	0.9784123001098632	0.501082763671875	2.174917236328125	1.062941982269287	0.4664352416992187	2.30861083984375	1.702754516601563	0.421866455078125	2.391208984375	1.667482788085938	0.3272372741699219	2.512238525390625	1.415851470947266	0.319475830078125	2.409149169921875	1.224419387817383	0.2357018585205078	2.427432373046875	1.123325759887695	0.2306744842529297
2	0.03333300000000072	2.339618408203125	1.206565093994141	0.4239750061035156	2.311786865234375	1.381270965576172	0.4299898986816406	2.291544189453125	1.521156677246094	0.4369044189453125	2.285987548828125	1.736343444824219	0.44493017578125	2.263308349609375	1.699591369628906	0.4672904052734375	2.155740966796875	1.649659912109375	0.5450932006835938	2.14719921875	1.380080352783203	0.5943848266601562	2.094611572265625	1.178602767944336	0.4964149780273437	2.138611083984375	1.093923606872559	0.5010404052734375	2.186420166015625	0.9985494613647461	0.5116217651367188	2.172267822265625	1.070711959838867	0.4676412353515625	2.311853515625	1.701959655761719	0.4215075073242188	2.3945498046875	1.66786083984375	0.3265114440917969	2.516395751953125	1.416628509521484	0.3173992614746094	2.40780615234375	1.227717330932617	0.2347745513916016	2.428635986328125	1.127040504455566	0.2312352142333984
3	0.0666670000000007	2.339136474609375	1.207448165893555	0.42330078125	2.3109560546875	1.382549713134765	0.4290442199707031	2.29204833984375	1.522897521972656	0.4373790588378906	2.28530126953125	1.738557434082031	0.4460453491210937	2.263052001953125	1.701524475097656	0.4686344299316406	2.156596435546875	1.649699768066406	0.5473612670898438	2.148537841796875	1.379085510253906	0.5947969360351563	2.09748388671875	1.175167144775391	0.4997750854492187	2.144595703125	1.092021797180176	0.4934244079589844	2.1982978515625	1.003286704540253	0.5215822143554687	2.185543212890625	1.076891845703125	0.4714321594238281	2.311152099609375	1.70430224609375	0.4221698303222656	2.3933544921875	1.670385192871094	0.3262417907714844	2.518535400390625	1.419996459960938	0.3180014343261719	2.410160888671875	1.230180374145508	0.2355451507568359	2.430431640625	1.129179595947266	0.2308065032958984
4	0.1000000000000005	2.33793505859375	1.204661666870117	0.4232623901367187	2.309570068359375	1.379928649902344	0.4281068420410156	2.292031982421875	1.520552307128906	0.4370231323242187	2.287950439453125	1.736523376464844	0.4445641784667969	2.265223388671875	1.699853515625	0.4673671264648437	2.161552734375	1.649775268554687	0.551026123046875	2.1382412109375	1.377524566650391	0.5830341796875	2.099333740234375	1.162938613891602	0.5071597595214844	2.116891845703125	1.068881500244141	0.5012322082519531	2.188769287109375	0.9888448419570923	0.5014207458496094	2.17912158203125	1.048026054382324	0.4695676879882812	2.313399658203125	1.701793579101563	0.4208483581542969	2.3988203125	1.669027709960937	0.3271923522949219	2.5239892578125	1.418555816650391	0.3139266052246094	2.41270703125	1.228857833862305	0.2345087280273437	2.431874755859375	1.127477378845215	0.2375082092285156
5	0.1333330000000004	2.337076171875	1.205204315185547	0.4218012390136719	2.3093173828125	1.381039459228516	0.4263154296875	2.2926865234375	1.522135925292969	0.4353205871582031	2.291767822265625	1.738548034667969	0.4463866577148438	2.268573486328125	1.70175048828125	0.4687785949707031	2.164152099609375	1.650621643066406	0.5514863891601562	2.1395966796875	1.377863952636719	0.5843230590820313	2.09894482421875	1.163231170654297	0.5076906127929688	2.11611279296875	1.068842575073242	0.5019009704589844	2.187762939453125	0.9882496223449707	0.5002048034667969	2.17508251953125	1.046074466705322	0.4689830932617188	2.316650390625	1.703754516601562	0.4219127197265625	2.400826416015625	1.671310546875	0.3265620727539063	2.522021728515625	1.418122894287109	0.3127221374511719	2.4097646484375	1.229460433959961	0.2304875030517578	2.425717041015625	1.127325622558594	0.2353077545166016
6	0.1666670000000003	2.33599853515625	1.203623199462891	0.4211398010253906	2.3084599609375	1.37910986328125	0.4255511169433594	2.292102294921875	1.519933715820312	0.4345144348144531	2.29192724609375	1.735832275390625	0.4465364074707031	2.268973388671875	1.699075805664062	0.4690146179199219	2.166427734375	1.649309204101562	0.5543331298828125	2.142488037109375	1.376694458007812	0.5836731567382812	2.098142333984375	1.163728485107422	0.5059419860839843	2.119805908203125	1.070369285583496	0.5023741760253906	2.189041259765625	0.9882917251586915	0.4951732482910156	2.175946044921875	1.049299961090088	0.4645180969238281	2.3163408203125	1.701156860351563	0.4216384887695312	2.399912841796875	1.669730590820313	0.3258029174804687	2.5193193359375	1.416625335693359	0.307748291015625	2.40767822265625	1.227423156738281	0.2273645324707031	2.4295673828125	1.12669172668457	0.2334881439208984
7	0.2000000000000002	2.35450390625	1.203842071533203	0.4230162048339844	2.32764501953125	1.381087127685547	0.429308349609375	2.310916748046875	1.5231865234375	0.438943115234375	2.312667236328125	1.741178833007813	0.4501964416503906	2.28948876953125	1.704353332519531	0.4733350219726563	2.187311279296875	1.653938537597656	0.56095361328125	2.166322509765625	1.378548645019531	0.591291259765625	2.115530517578125	1.165990905761719	0.509912841796875	2.1401923828125	1.072394683837891	0.5122158813476563	2.207880126953125	0.9890827159881592	0.4954541931152344	2.19573291015625	1.053814842224121	0.465407958984375	2.336701171875	1.705874267578125	0.4248888549804687	2.419241943359375	1.672157470703125	0.3272444458007813	2.545310791015625	1.419193664550781	0.3109601745605469	2.43191552734375	1.230921768188477	0.224566665649414	2.439722900390625	1.126990798950195	0.2224107208251953
8	0.233333	2.333946533203125	1.202340209960937	0.4178487548828125	2.308734619140625	1.379185668945313	0.4237718505859375	2.29522119140625	1.520979553222656	0.4351151733398437	2.2982353515625	1.738062866210937	0.4482628173828125	2.274690185546875	1.701318420410156	0.4707734069824219	2.170575439453125	1.651808044433594	0.555738037109375	2.150804443359375	1.377486968994141	0.5873843383789062	2.097944580078125	1.16823779296875	0.5012919311523437	2.121663330078125	1.074992683410644	0.5082926635742188	2.192470703125	0.9962110071182251	0.4859723510742188	2.179386962890625	1.058577968597412	0.4552775268554687	2.3221982421875	1.702955261230469	0.4229642639160156	2.404471435546875	1.669978515625	0.3254863586425781	2.527515869140625	1.416604888916016	0.3101971435546875	2.4060224609375	1.233328765869141	0.2264348297119141	2.425491455078125	1.131704864501953	0.2173508148193359
9	0.266667	2.333333740234375	1.202478698730469	0.417574462890625	2.307520751953125	1.378789398193359	0.4227384643554687	2.292200439453125	1.520169372558594	0.43208154296875	2.299373046875	1.736423583984375	0.4476721801757813	2.275488037109375	1.699949340820313	0.4699838562011719	2.172052978515625	1.652719360351563	0.5564344482421875	2.15481591796875	1.379236755371094	0.59041748046875	2.099545166015625	1.172252288818359	0.5020301208496094	2.129071044921875	1.081582611083984	0.51487353515625	2.19157080078125	1.00060062110424	0.4803329467773437	2.177468994140625	1.064126403808594	0.457306396484375	2.322314453125	1.701275817871094	0.4217422790527344	2.40369677734375	1.669234191894531	0.3236708068847656	2.525572021484375	1.416260894775391	0.3061255798339844	2.404262451171875	1.232046813964844	0.2259548950195313	2.441956298828125	1.136551818847656	0.2120769500732422
10	0.3000000000000007	2.330956787109375	1.201216445922852	0.416629638671875	2.30659619140625	1.377275634765625	0.422338623046875	2.29440087890625	1.51843994140625	0.4339491271972656	2.300946044921875	1.734379821777344	0.4464858093261719	2.27752001953125	1.698217651367187	0.469517578125	2.175490966796875	1.653121337890625	0.5581727294921875	2.161617431640625	1.379932342529297	0.5905264892578125	2.100498291015625	1.175845458984375	0.50075	2.134425537109375	1.087427932739258	0.5163594360351562	2.18743017578125	1.000904947519302	0.4802406311035156	2.16765771484375	1.062491981506348	0.4537879028320312	2.323650390625	1.699050109863281	0.4208261413574219	2.403941650390625	1.6661201171875	0.3225807495117187	2.52448193359375	1.413212310791016	0.3059336242675781	2.40468994140625	1.228901138305664	0.2253867492675781	2.45221484375	1.137188491821289	0.2221701965332031
11	0.3333330000000005	2.330139892578125	1.201312683105469	0.4160667724609375	2.30617626953125	1.376919586181641	0.4205089416503906	2.29324267578125	1.517734680175781	0.4301313171386719	2.30229736328125	1.732760437011719	0.445264404296875	2.27847900390625	1.69671044921875	0.4677498779296875	2.17678515625	1.652394287109375	0.5564915161132813	2.16478076171875	1.380111846923828	0.5901251220703125	2.102839111328125	1.176625244140625	0.5013538513183594	2.15491943359375	1.098507827758789	0.5198480224609375	2.17952978515625	1.004469275474548	0.4742271728515625	2.165033447265625	1.072649642944336	0.4491844177246094	2.324556640625	1.697585571289062	0.4192888793945312	2.406874267578125	1.667153686523438	0.322453369140625	2.515806396484375	1.4104169921875	0.2997928771972656	2.402603759765625	1.224864654541016	0.2147465972900391	2.455884033203125	1.137589660644531	0.2273932800292969
12	0.3666670000000005	2.32948974609375	1.200543029785156	0.4144730529785156	2.3054775390625	1.376283935546875	0.4191012573242188	2.293597900390625	1.517225036621094	0.4298663940429687	2.303510986328125	1.732339172363281	0.4456899108886719	2.27957763671875	1.696278442382813	0.4681219482421875	2.177266357421875	1.651947326660156	0.5563292846679687	2.169567138671875	1.379132354736328	0.58870703125	2.104423828125	1.177103744506836	0.4984240112304688	2.160439208984375	1.101301956176758	0.5153933715820312	2.1787470703125	1.005938663959503	0.4693543090820312	2.162935791015625	1.071736785888672	0.4448585510253906	2.325604736328125	1.697135375976563	0.41953759765625	2.407965087890625	1.666569702148438	0.3226373596191406	2.514173583984375	1.408552703857422	0.2988098754882813	2.40169287109375	1.223250030517578	0.2117644195556641	2.452535888671875	1.133760238647461	0.2180462951660156
13	0.4000000000000004	2.330208740234375	1.201852996826172	0.4113616027832031	2.30753271484375	1.378074584960937	0.4162293395996094	2.295989013671875	1.519336608886719	0.4263736267089844	2.307498779296875	1.734618835449219	0.4438468627929688	2.2835087890625	1.698473205566406	0.4662648315429688	2.18140771484375	1.652305053710938	0.5541701049804687	2.171788818359375	1.379156677246094	0.587257080078125	2.10586376953125	1.176443450927734	0.498061767578125	2.16789306640625	1.104407913208008	0.5109693298339844	2.17890576171875	1.007337413787842	0.4657478942871094	2.16515234375	1.076287567138672	0.4405589904785156	2.3291376953125	1.699422607421875	0.4171502685546875	2.40951904296875	1.666808471679687	0.3189585266113281	2.507433349609375	1.405294158935547	0.2922108459472657	2.40153369140625	1.215836029052734	0.2047706298828125	2.460019287109375	1.132812255859375	0.2236437530517578
14	0.4333330000000002	2.330786865234375	1.199517105102539	0.4102354125976562	2.307360107421875	1.374970184326172	0.4147565002441406	2.29459765625	1.5156376953125	0.4241488647460938	2.30773828125	1.729886535644531	0.44299609375	2.28371435546875	1.693894836425781	0.4652224426269531	2.182260009765625	1.651603454589844	0.5549360961914063	2.174578857421875	1.379305267333984	0.5868548583984375	2.107473388671875	1.177866012573242	0.4979173889160156	2.17063720703125	1.106303260803223	0.5027051696777344	2.17822265625	1.007904648780823	0.4607352294921875	2.1663720703125	1.081753890991211	0.4378092651367188	2.32887451171875	1.694857421875	0.41602099609375	2.410814453125	1.666630615234375	0.3184212951660156	2.498822265625	1.403139678955078	0.2880158996582031	2.398571044921875	1.211434112548828	0.2011852874755859	2.45719873046875	1.129880401611328	0.2235646667480469
15	0.4666670000000002	2.330833984375	1.199821487426758	0.4091347045898437	2.30769189453125	1.375766204833984	0.4138316040039062	2.295843994140625	1.516825439453125	0.4239968872070313	2.310968994140625	1.731441772460937	0.443493408203125	2.286531005859375	1.695519653320313	0.465654296875	2.1840185546875	1.653295959472656	0.5547716064453125	2.178380859375	1.380583618164062	0.5895118408203125	2.108130859375	1.180376831054688	0.4987083435058594	2.17119580078125	1.108327453613281	0.4951794738769531	2.179515869140625	1.006877467155457	0.4605517272949219	2.162345458984375	1.082662384033203	0.4371553344726563	2.33186376953125	1.696203796386719	0.416373779296875	2.414970458984375	1.667561401367188	0.3194351806640625	2.499584716796875	1.402071899414063	0.2902051086425781	2.398708984375	1.211971649169922	0.1990671997070312	2.45974365234375	1.13130827331543	0.2193560333251953
16	0.5	2.330412841796875	1.200368606567383	0.4095492248535156	2.3085078125	1.376261413574219	0.4140693359375	2.297258056640625	1.517243835449219	0.42358056640625	2.313119873046875	1.731656188964844	0.4418244018554687	2.288851318359375	1.695951782226563	0.4643910217285157	2.187287109375	1.654482604980469	0.55466845703125	2.17674560546875	1.381675964355469	0.5845790405273438	2.107129150390625	1.178888641357422	0.4999261474609375	2.171821044921875	1.110597427368164	0.4823206481933594	2.181701416015625	1.00675476360321	0.4567913818359375	2.159840576171875	1.084571159362793	0.4348179016113281	2.3336142578125	1.696271667480469	0.4146971740722656	2.41332763671875	1.66734814453125	0.3152372436523437	2.497741455078125	1.402461608886719	0.2833042297363281	2.4025283203125	1.208348083496094	0.195307373046875	2.463567138671875	1.129757171630859	0.2220588836669922
17	0.5333330000000007	2.332114990234375	1.200654449462891	0.4077996215820313	2.31033251953125	1.376624237060547	0.412817138671875	2.2990654296875	1.517633728027344	0.4227855224609375	2.314452392578125	1.732110290527344	0.4417413940429687	2.2901943359375	1.696271240234375	0.4641495361328125	2.189181396484375	1.654572265625	0.5550314331054688	2.1799736328125	1.3818017578125	0.5867210693359375	2.107391357421875	1.181128829956055	0.4993012084960938	2.17486328125	1.114278671264648	0.4872598876953125	2.180380126953125	1.011329025268555	0.4570389099121094	2.159531494140625	1.089785263061523	0.4309757690429687	2.33509130859375	1.696837463378906	0.4145406494140625	2.41552294921875	1.666364379882812	0.3160541381835937	2.488183349609375	1.398380798339844	0.2802556762695312	2.39393017578125	1.204677871704102	0.1900865173339844	2.4608310546875	1.130497985839844	0.2155513458251953
18	0.5666670000000007	2.33195361328125	1.200427963256836	0.4063327026367187	2.310177978515625	1.376313446044922	0.4114111633300781	2.29869384765625	1.517258728027344	0.4210963134765625	2.3158515625	1.73134375	0.4417369995117187	2.29138525390625	1.695535278320313	0.4639173278808594	2.19073486328125	1.654935241699219	0.555592041015625	2.182059814453125	1.382075744628906	0.5855048828125	2.109864013671875	1.180632675170898	0.4998374633789063	2.17827392578125	1.11471760559082	0.4882989196777344	2.181054931640625	1.011908359527588	0.4574097900390625	2.16194873046875	1.086998252868652	0.4327365417480469	2.336115234375	1.696146118164062	0.4142001953125	2.41595654296875	1.666681213378906	0.3150101623535156	2.49079052734375	1.399199798583984	0.2809999389648438	2.40004443359375	1.204527633666992	0.189610595703125	2.46751904296875	1.13148698425293	0.2166140441894531
19	0.6000000000000005	2.33203173828125	1.200300323486328	0.4062368774414062	2.310179931640625	1.376212188720703	0.4112719421386719	2.298573486328125	1.517181335449219	0.4208636474609375	2.315551025390625	1.731345642089844	0.4412652282714844	2.29113671875	1.695530395507812	0.4635123596191406	2.190606201171875	1.65490869140625	0.555351318359375	2.182179931640625	1.382010894775391	0.5854723510742188	2.110004150390625	1.180447677612305	0.4999508972167969	2.178454345703125	1.114565185546875	0.4883118591308594	2.18165869140625	1.011726371765137	0.4574901733398438	2.160707275390625	1.086622703552246	0.4321618347167969	2.33582421875	1.696131469726562	0.4137396545410156	2.4155771484375	1.666582336425781	0.3144701538085938	2.490703857421875	1.399081573486328	0.2808138122558594	2.400361572265625	1.203927825927734	0.1899377899169922	2.468155029296875	1.131183685302734	0.2170182800292969
20	0.6333330000000004	2.332222900390625	1.200211944580078	0.4060826110839844	2.31042724609375	1.376127349853516	0.411059814453125	2.298856201171875	1.517099060058594	0.4205975341796875	2.31589794921875	1.731264709472656	0.4408674926757812	2.291471435546875	1.695471740722656	0.4631340637207031	2.19100439453125	1.654889526367187	0.5550537109375	2.18276171875	1.382013275146484	0.5853500366210938	2.11065673828125	1.180344909667969	0.5000345764160157	2.178786865234375	1.114147872924805	0.4883251953125	2.180852783203125	1.011271059036255	0.4575435485839844	2.16028125	1.085289482116699	0.4325856323242188	2.336162109375	1.696028259277344	0.4133662109375	2.415918212890625	1.666421997070312	0.3141210632324219	2.491077392578125	1.398934906005859	0.2804949951171875	2.400807373046875	1.203731994628906	0.1896697998046875	2.468695556640625	1.131010269165039	0.2165619506835937
21	0.6666670000000003	2.336088134765625	1.200494537353516	0.4043962707519531	2.313185546875	1.376461151123047	0.4084433288574219	2.3001728515625	1.517519470214844	0.4167432250976563	2.31887255859375	1.731448303222656	0.4399923400878906	2.294012939453125	1.695529846191406	0.4616699829101563	2.19460302734375	1.654973510742187	0.5549467163085937	2.185636962890625	1.38189599609375	0.585563232421875	2.111812255859375	1.180581878662109	0.5002962341308593	2.177707275390625	1.111857749938965	0.4896670227050781	2.181311767578125	1.009910941123962	0.4557412414550781	2.1594755859375	1.082815330505371	0.4331981201171875	2.339012939453125	1.6963837890625	0.4121009826660156	2.420659423828125	1.667795166015625	0.3139389038085937	2.490119873046875	1.398581939697266	0.279649658203125	2.403677490234375	1.203069061279297	0.1852730255126953	2.47154248046875	1.130505081176758	0.2130081176757813
22	0.7000000000000002	2.33641552734375	1.20051579284668	0.4041787109375	2.313540771484375	1.376520141601562	0.40813916015625	2.3005087890625	1.517608581542969	0.4163309020996094	2.319145263671875	1.731609375	0.4393263244628906	2.29428662109375	1.695703918457031	0.4610462646484375	2.19493212890625	1.655177612304688	0.5544342041015625	2.18645849609375	1.382085296630859	0.5854984741210938	2.112986572265625	1.180391906738281	0.5007125854492187	2.179114013671875	1.111821815490723	0.4903833923339844	2.18322607421875	1.009744830131531	0.4568478393554687	2.16135498046875	1.082618766784668	0.4341106872558594	2.339305908203125	1.696510314941406	0.4114773864746094	2.42104345703125	1.667892395019531	0.3133681640625	2.490947509765625	1.398723449707031	0.2792227783203125	2.4050400390625	1.202859893798828	0.1849811859130859	2.47347998046875	1.130667053222656	0.2123383331298828
23	0.733333	2.336689697265625	1.200501235961914	0.4040616455078125	2.3138642578125	1.376482421875	0.407987548828125	2.30085400390625	1.517551330566406	0.4161350402832031	2.319483642578125	1.731531860351562	0.4389806518554688	2.294654052734375	1.695642639160156	0.4607417602539062	2.195467041015625	1.655124572753906	0.5542744140625	2.187383056640625	1.382090209960938	0.585539794921875	2.114068359375	1.180248077392578	0.50107861328125	2.180409423828125	1.111898468017578	0.4908086853027344	2.18502783203125	1.00981626701355	0.4574136047363281	2.1632861328125	1.082778038024902	0.4347525329589844	2.33961865234375	1.69642431640625	0.4111386108398438	2.421280517578125	1.667772155761719	0.3130060424804688	2.491412353515625	1.398696197509766	0.2789844970703125	2.405899169921875	1.202559768676758	0.1850503540039062	2.474526123046875	1.130510681152344	0.21225146484375
24	0.766667	2.342032470703125	1.200464096069336	0.3995560302734375	2.318806884765625	1.376882385253906	0.4065786743164063	2.303481201171875	1.518148254394531	0.4153558044433594	2.322192138671875	1.732616455078125	0.4401664428710937	2.29728369140625	1.696420227050781	0.4616855163574219	2.1985478515625	1.651632629394531	0.554453857421875	2.17304443359375	1.377050201416016	0.5607652587890625	2.117485107421875	1.160038848876953	0.5023100280761719	2.19853466796875	1.1090703125	0.493850341796875	2.185909423828125	1.007809646606445	0.4589229736328125	2.17348095703125	1.070221214294434	0.4312320861816406	2.34238427734375	1.697640747070313	0.4119189758300781	2.4223212890625	1.669240905761719	0.31174267578125	2.4692421875	1.395290252685547	0.2700126037597656	2.41105029296875	1.184224700927734	0.1861772766113281	2.49332177734375	1.128117645263672	0.2143513641357422
25	0.8000000000000007	2.3428720703125	1.200510177612305	0.3986661987304688	2.319405029296875	1.376980529785156	0.405528564453125	2.30415771484375	1.518314697265625	0.4143407287597656	2.3226953125	1.732931823730469	0.4388091125488282	2.297856201171875	1.696725280761719	0.4604388427734375	2.199217529296875	1.651702392578125	0.5532915649414063	2.1746025390625	1.376966125488281	0.5613856201171875	2.120677978515625	1.159462554931641	0.5028330078125	2.2040322265625	1.111961853027344	0.4963428649902344	2.18402490234375	1.011519328117371	0.4623709716796875	2.1764052734375	1.070234336853027	0.4317084655761719	2.34287939453125	1.697920776367188	0.4105623779296875	2.42333447265625	1.668490478515625	0.3110260314941406	2.470409423828125	1.394707824707031	0.2675850830078125	2.41052294921875	1.184671035766601	0.1820926818847656	2.488281494140625	1.124578231811523	0.2146822357177735
26	0.8333330000000005	2.34401953125	1.202327941894531	0.3974560546875	2.3215673828125	1.379557189941406	0.4036927795410156	2.307299560546875	1.521493225097656	0.4122142944335938	2.326655029296875	1.736721435546875	0.4371421203613281	2.30133154296875	1.70049462890625	0.4585476989746094	2.201379638671875	1.655309448242188	0.5506524047851562	2.175931640625	1.379757904052734	0.5600223388671876	2.12275048828125	1.160843780517578	0.502982666015625	2.206099609375	1.112600425720215	0.4971381530761719	2.187016845703125	1.011653192520142	0.4629771118164063	2.1794091796875	1.070493759155273	0.4327483825683594	2.347040771484375	1.701519592285156	0.4089879760742188	2.42942236328125	1.671281372070312	0.3106943664550781	2.47090576171875	1.395541595458984	0.2678112182617188	2.4105390625	1.184800979614258	0.1822230072021484	2.4905751953125	1.126453369140625	0.2135519866943359
27	0.8666670000000005	2.345545166015625	1.202118438720703	0.3974453125	2.32267529296875	1.379226867675781	0.4036920776367188	2.308668212890625	1.521096252441406	0.4128411560058594	2.327842041015625	1.736251342773437	0.4378348083496094	2.302618896484375	1.699998291015625	0.4592729187011719	2.201323974609375	1.654798706054688	0.549807373046875	2.177677734375	1.379258117675781	0.5610003662109375	2.123534912109375	1.161002899169922	0.502706298828125	2.206751708984375	1.112544647216797	0.4973743286132812	2.186858642578125	1.011665433883667	0.4636047973632813	2.1832421875	1.071013229370117	0.4341847839355469	2.3481904296875	1.701100708007813	0.4096221008300781	2.42885888671875	1.672596252441406	0.30947265625	2.4716025390625	1.397108215332031	0.266900146484375	2.413003173828125	1.185556442260742	0.1823314361572266	2.49353369140625	1.12806233215332	0.2138438873291016
28	0.9000000000000004	2.34727783203125	1.202058151245117	0.3980431823730469	2.323948486328125	1.379230987548828	0.4038798217773438	2.310483642578125	1.521200866699219	0.4136303405761719	2.3275107421875	1.7368916015625	0.4366415100097656	2.302519775390625	1.700585693359375	0.4583292236328125	2.202258056640625	1.654596435546875	0.5497503051757813	2.178825439453125	1.378854248046875	0.5606121826171875	2.12570166015625	1.15998356628418	0.5031269226074219	2.208595703125	1.110784591674805	0.498531982421875	2.1879521484375	1.010712817192078	0.462663330078125	2.180468017578125	1.06742064666748	0.4333638305664063	2.34833349609375	1.70164501953125	0.4088446350097656	2.430673095703125	1.67236181640625	0.3101849670410156	2.474755859375	1.396870147705078	0.2678585205078125	2.417179931640625	1.185345855712891	0.1821255493164063	2.497599365234375	1.127900360107422	0.2142133178710937
29	0.9333330000000002	2.34756982421875	1.200662551879883	0.3986541137695312	2.3251611328125	1.378019104003906	0.40360302734375	2.31266357421875	1.520143676757812	0.412812744140625	2.327134521484375	1.736110717773438	0.4354111938476563	2.302390625	1.699573791503906	0.4570174255371094	2.203280029296875	1.654794372558594	0.550322265625	2.178957275390625	1.379062286376953	0.5609688720703125	2.126505615234375	1.160067581176758	0.5031419982910156	2.209632080078125	1.111198547363281	0.4988073120117187	2.188867431640625	1.011118322372436	0.4629634094238281	2.1814697265625	1.067384948730469	0.433583984375	2.3485478515625	1.701023620605469	0.4078434448242187	2.4314931640625	1.672032958984375	0.3095682678222657	2.4794912109375	1.396954162597656	0.2684368591308594	2.419455078125	1.185943222045899	0.1829908599853516	2.49793115234375	1.125560150146484	0.2145635223388672
30	0.9666670000000002	2.34871337890625	1.200103149414062	0.3995615539550781	2.3257314453125	1.377357971191406	0.4035619201660156	2.3124580078125	1.519434143066406	0.4117297973632812	2.327161376953125	1.735193054199219	0.4355262756347656	2.302323974609375	1.698583862304687	0.4568690185546875	2.202728271484375	1.652821594238281	0.5491104125976562	2.1805419921875	1.377036529541016	0.5608971557617187	2.12748681640625	1.158434555053711	0.5024102478027344	2.211906982421875	1.111924766540527	0.4977568359375	2.18916357421875	1.011897235870361	0.4630806579589844	2.18608349609375	1.069046142578125	0.4325902404785156	2.3485869140625	1.700236938476563	0.4078277587890625	2.43188232421875	1.67235302734375	0.3095799865722656	2.477468505859375	1.396949127197266	0.2684418334960937	2.421473388671875	1.184689514160156	0.1835347442626953	2.503937744140625	1.128771865844727	0.2129981536865234
31	1	2.348923583984375	1.200204010009766	0.3995768432617188	2.32606982421875	1.377441467285156	0.4034972839355469	2.312892578125	1.519501892089844	0.4116004028320313	2.32788916015625	1.7352177734375	0.435209716796875	2.30292236328125	1.698682006835937	0.456504638671875	2.20311767578125	1.65286376953125	0.5484478759765625	2.181576904296875	1.377077697753906	0.5601213989257813	2.12970556640625	1.157982345581055	0.502609375	2.2138046875	1.111113342285156	0.4964014282226563	2.19112451171875	1.010847851753235	0.462445556640625	2.185140380859375	1.067407775878906	0.4317266845703125	2.349341552734375	1.700201538085937	0.4076255798339844	2.432404296875	1.671942565917969	0.30932275390625	2.476567138671875	1.396349853515625	0.268280029296875	2.41714208984375	1.185434585571289	0.1824878692626953	2.499039794921875	1.128214019775391	0.2109391021728516
32	1.033333000000001	2.348485595703125	1.200788208007812	0.4000580139160156	2.326917724609375	1.378196350097656	0.4044712829589844	2.313763671875	1.52030908203125	0.4119686279296875	2.3292587890625	1.736031921386719	0.4354278564453125	2.3045068359375	1.699514099121094	0.4570157775878906	2.2048076171875	1.653414855957031	0.5489591064453125	2.182135986328125	1.377572784423828	0.5575291137695313	2.1293818359375	1.157740310668945	0.5036360168457031	2.21426171875	1.112882553100586	0.4939754943847656	2.191389892578125	1.011819272994995	0.4625681762695312	2.185128173828125	1.072494659423828	0.429092041015625	2.35034912109375	1.700993835449219	0.407583251953125	2.432621826171875	1.672469543457031	0.3086737365722656	2.47835693359375	1.396623138427734	0.2709640808105468	2.420024169921875	1.184103988647461	0.1883636322021484	2.5032197265625	1.127354415893555	0.2138865203857422
33	1.066667000000001	2.3485517578125	1.200721069335938	0.4000562744140625	2.326905029296875	1.378119049072266	0.4044506530761719	2.313605224609375	1.520222412109375	0.4118517761230469	2.328772216796875	1.735999572753906	0.4350119934082031	2.304089599609375	1.699472045898438	0.4566621704101563	2.2045908203125	1.653358337402344	0.5488140258789063	2.18233642578125	1.377499603271484	0.5578728637695313	2.129797607421875	1.157529205322266	0.5043393249511718	2.21466259765625	1.112697990417481	0.4944330749511719	2.19123193359375	1.011720299720764	0.4631648254394531	2.18517333984375	1.071870086669922	0.4298048095703125	2.349903076171875	1.700957397460938	0.4072035522460937	2.432235107421875	1.672449584960938	0.3083397216796875	2.47858740234375	1.396653503417969	0.2710306091308594	2.42083642578125	1.183840301513672	0.1887833251953125	2.50370849609375	1.127080856323242	0.2153151092529297
34	1.100000000000001	2.349828125	1.200398300170898	0.4018786010742187	2.326797119140625	1.377065002441406	0.40543505859375	2.3121552734375	1.518619567871094	0.4119727783203125	2.325164306640625	1.733995300292969	0.433619873046875	2.3007666015625	1.697512512207031	0.4553132629394531	2.203097900390625	1.654069152832031	0.5499763793945313	2.181988037109375	1.379144104003906	0.5625142822265625	2.128363525390625	1.161551300048828	0.5038065795898438	2.21439599609375	1.118752914428711	0.4996383056640625	2.1909990234375	1.019685224533081	0.4637686157226563	2.185735595703125	1.077454658508301	0.430252197265625	2.3467119140625	1.699065979003906	0.40627392578125	2.43071728515625	1.672192016601562	0.3089319152832031	2.47577783203125	1.39728759765625	0.2702841491699219	2.42198291015625	1.184376724243164	0.1877541198730469	2.503159423828125	1.127964942932129	0.2186187133789063
35	1.133333	2.35005908203125	1.200920043945312	0.40340576171875	2.32642041015625	1.377254119873047	0.4057251586914062	2.31208251953125	1.518630554199219	0.4120805053710938	2.323453125	1.733881469726563	0.4325655212402344	2.2993671875	1.697385925292969	0.4544178466796875	2.20293701171875	1.653693115234375	0.5499058837890625	2.1808876953125	1.379256469726563	0.5623086547851562	2.1271513671875	1.161891494750977	0.5042494506835937	2.214341552734375	1.12163720703125	0.5044623718261719	2.1888603515625	1.023780271530151	0.4672085571289062	2.18881640625	1.081304611206055	0.4320802001953125	2.34522998046875	1.699025268554688	0.4054434814453125	2.4291201171875	1.671365966796875	0.3084917907714844	2.47977197265625	1.397480316162109	0.2727468872070313	2.422083251953125	1.186256744384766	0.1895253143310547	2.503793701171875	1.129996292114258	0.21868212890625
36	1.166667	2.34972021484375	1.201226409912109	0.4055030517578125	2.325998779296875	1.377413940429687	0.4078790893554687	2.3129208984375	1.518750305175781	0.4153564453125	2.32263818359375	1.734203247070313	0.4325958251953125	2.298932861328125	1.697874267578125	0.4550514831542969	2.20157763671875	1.653677368164062	0.5491998291015625	2.17930712890625	1.379490112304687	0.5621206665039062	2.128075927734375	1.161534774780273	0.504704833984375	2.21561376953125	1.122217338562012	0.5047379760742188	2.1891005859375	1.024445652008057	0.4682216491699219	2.185973388671875	1.079245758056641	0.4317919616699219	2.34458642578125	1.699147521972656	0.4059401550292969	2.428239013671875	1.670894836425781	0.3090873413085938	2.483460205078125	1.397452514648438	0.2787843322753906	2.4227998046875	1.185196701049805	0.20097216796875	2.506979248046875	1.12689820098877	0.2147961273193359
37	1.2	2.351042724609375	1.201906005859375	0.4078133239746094	2.32631396484375	1.377643310546875	0.4101077270507812	2.3118330078125	1.518621948242187	0.4170310974121094	2.31899169921875	1.734028686523438	0.4310776672363281	2.295742919921875	1.697820556640625	0.454015869140625	2.200164794921875	1.653663269042969	0.5496171875	2.176318115234375	1.380085357666016	0.5624247436523437	2.127340087890625	1.162120559692383	0.5046985778808594	2.214994873046875	1.12351496887207	0.5064132690429688	2.18613134765625	1.027558826446533	0.4674946899414062	2.191779296875	1.081832122802734	0.4341078796386719	2.3413271484375	1.698906860351562	0.4049949645996094	2.426829833984375	1.672112915039063	0.3096636352539063	2.4778408203125	1.398799133300781	0.2755796813964844	2.424322998046875	1.185558563232422	0.1964562225341797	2.50617529296875	1.129957412719726	0.2255686798095703
38	1.233333	2.352247314453125	1.202298706054687	0.4084907836914062	2.325920166015625	1.377737640380859	0.4100669860839844	2.310562255859375	1.518569152832031	0.4168954162597656	2.314263916015625	1.733936584472656	0.4315029602050781	2.29156884765625	1.697318054199219	0.4543010864257813	2.19662841796875	1.65347314453125	0.550592041015625	2.1744833984375	1.379839935302734	0.5628310546875001	2.1260732421875	1.161810821533203	0.5052489013671875	2.21318798828125	1.122431663513184	0.510678955078125	2.18845263671875	1.02688117980957	0.4682042236328125	2.1899521484375	1.081143173217773	0.4350165405273437	2.337187255859375	1.699257446289062	0.4053763732910156	2.421263671875	1.674805236816406	0.3082382507324219	2.46961962890625	1.401771514892578	0.2693284606933594	2.42685693359375	1.185545593261719	0.1920694732666016	2.507809814453125	1.130423904418945	0.2242919158935547
39	1.266667	2.3534375	1.202908020019531	0.4087896118164063	2.327271240234375	1.378644470214844	0.4102066345214844	2.311703369140625	1.519689819335937	0.41660546875	2.315042236328125	1.735475280761719	0.4299166259765625	2.2921240234375	1.698920227050781	0.4527515258789063	2.19644287109375	1.65545654296875	0.5488001708984375	2.174603271484375	1.3814443359375	0.5623980102539062	2.12695458984375	1.162621566772461	0.5057974548339844	2.214284423828125	1.123445014953613	0.511772216796875	2.18825341796875	1.028259582519531	0.4688421020507813	2.19374658203125	1.081128265380859	0.4375380249023437	2.338296142578125	1.700605285644531	0.4041990966796875	2.42440087890625	1.675534912109375	0.30874267578125	2.470598388671875	1.401482360839844	0.271343994140625	2.42390087890625	1.186432464599609	0.1920363464355469	2.505706787109375	1.134082382202148	0.2271014404296875
40	1.300000000000001	2.35221826171875	1.204488876342773	0.4127237854003906	2.325651611328125	1.380834594726563	0.4127595520019531	2.30988330078125	1.522425659179687	0.4182107849121094	2.3150380859375	1.739054443359375	0.4301714477539063	2.291903076171875	1.702693603515625	0.4534790954589843	2.19546044921875	1.656035278320312	0.548036865234375	2.172989990234375	1.381075988769531	0.5620915527343751	2.125176025390625	1.161362548828125	0.5055927734375	2.21156201171875	1.120624839782715	0.5175473022460938	2.18827880859375	1.026667707443237	0.4696251831054687	2.194693603515625	1.079855949401856	0.43944921875	2.337923095703125	1.703709350585938	0.4044239501953125	2.424437744140625	1.675706237792969	0.3094899597167969	2.47237646484375	1.400748260498047	0.2731632690429687	2.4243408203125	1.183820892333984	0.1972891998291016	2.507021240234375	1.131503189086914	0.2314651489257812
41	1.333333000000001	2.353937744140625	1.204693176269531	0.4129482421875	2.3263466796875	1.380806793212891	0.4125257873535156	2.31028857421875	1.522296875	0.4182153625488281	2.309830322265625	1.739010559082031	0.4279082946777344	2.28750927734375	1.702328552246094	0.451462646484375	2.1917978515625	1.65540478515625	0.5465418090820312	2.17192626953125	1.380744781494141	0.5667752685546875	2.125103271484375	1.161194396972656	0.50921337890625	2.2119287109375	1.120552345275879	0.5174004516601562	2.190418212890625	1.022095762252808	0.4786629333496094	2.1860390625	1.066560371398926	0.4477057495117188	2.33375	1.704011596679687	0.4026719360351563	2.42287353515625	1.680182922363281	0.3090960693359375	2.4799853515625	1.406885711669922	0.2744351501464844	2.42464208984375	1.192173645019531	0.1975435028076172	2.50330908203125	1.136430877685547	0.2354464874267578
42	1.366667000000001	2.353678955078125	1.203172607421875	0.4156406555175781	2.3262861328125	1.378964569091797	0.415155517578125	2.31051123046875	1.520204040527344	0.420897705078125	2.308705322265625	1.736603637695312	0.4274745483398438	2.286752685546875	1.700193664550781	0.451591796875	2.190612548828125	1.653789306640625	0.546072509765625	2.171122802734375	1.379821075439453	0.5685739135742187	2.12432275390625	1.161434600830078	0.5084444274902343	2.2086533203125	1.117353286743164	0.5213471069335938	2.19062255859375	1.018520698547363	0.4823792419433593	2.187269775390625	1.067693023681641	0.4496586303710938	2.332705078125	1.701467590332031	0.4026972045898438	2.4191796875	1.6752919921875	0.3076351623535156	2.4865986328125	1.404502319335938	0.2764404296875	2.424784912109375	1.18967822265625	0.2065037231445312	2.509011962890625	1.135145080566406	0.2314524993896484
43	1.4	2.354587158203125	1.203004669189453	0.4170745544433594	2.3266796875	1.378658630371094	0.4153081359863281	2.311217529296875	1.519902893066406	0.4208233032226563	2.306792724609375	1.736255187988281	0.425510498046875	2.284924560546875	1.699803405761719	0.4496143798828125	2.187723876953125	1.653773193359375	0.5431300048828125	2.170052734375	1.379930297851562	0.5676531372070313	2.12513671875	1.160748092651367	0.5092479553222656	2.2096591796875	1.116903762817383	0.5214921264648438	2.189623046875	1.018631488800049	0.4821689453125	2.192267578125	1.069712303161621	0.4510504455566406	2.33155126953125	1.701206359863281	0.4013915405273438	2.421416748046875	1.676569702148437	0.3091541748046875	2.48202001953125	1.404069549560547	0.2795963439941406	2.420486328125	1.191614334106445	0.2027322998046875	2.503379150390625	1.135826431274414	0.2292118072509766
44	1.433333	2.353380615234375	1.202273880004883	0.4188639526367188	2.3238994140625	1.37742529296875	0.4178275451660156	2.306819580078125	1.518270751953125	0.4236602172851562	2.301753173828125	1.734334228515625	0.4268833923339844	2.2801806640625	1.698032653808594	0.4513399047851562	2.1863740234375	1.6521171875	0.5480220947265625	2.166244140625	1.378301971435547	0.5656970825195312	2.1253701171875	1.158124588012695	0.5093772888183594	2.21053564453125	1.116045356750488	0.5222936401367188	2.191456298828125	1.01768314743042	0.4831304016113281	2.192510009765625	1.067692276000977	0.4510631103515625	2.32643603515625	1.699245666503906	0.402884521484375	2.415625732421875	1.674222778320313	0.3103549194335937	2.48266064453125	1.403448883056641	0.2825816345214844	2.424640869140625	1.189938293457031	0.2069103698730469	2.5057373046875	1.13452214050293	0.2386497192382812
45	1.466667	2.353327392578125	1.203035675048828	0.4192212524414062	2.323699462890625	1.378247436523437	0.4181058349609375	2.3061357421875	1.519117980957031	0.423524169921875	2.299927978515625	1.735264770507813	0.4259566040039062	2.27826904296875	1.698917724609375	0.4503153991699219	2.183329345703125	1.652916809082031	0.5459449462890625	2.164552978515625	1.379000946044922	0.565486572265625	2.125587158203125	1.158225708007812	0.509707275390625	2.21120654296875	1.116905380249023	0.5224116210937499	2.191708984375	1.01877135848999	0.4827447509765625	2.191800048828125	1.06785090637207	0.4503360595703125	2.32505810546875	1.700206665039063	0.4023327331542969	2.415554931640625	1.675328491210938	0.3109524230957031	2.4832021484375	1.404342071533203	0.2854888610839844	2.42237451171875	1.192025894165039	0.2083336181640625	2.504472412109375	1.136150833129883	0.2366703643798828
46	1.5	2.352541259765625	1.202895874023437	0.421315185546875	2.32313427734375	1.378204406738281	0.4198430786132812	2.306496826171875	1.519222473144531	0.4256202697753906	2.29902392578125	1.735414306640625	0.4268275756835938	2.277673095703125	1.699070556640625	0.4514949951171875	2.1819501953125	1.651569274902344	0.5456724243164063	2.16554248046875	1.377641448974609	0.5682786865234375	2.125892333984375	1.157681396484375	0.5095107421875	2.2124814453125	1.118318069458008	0.5221038818359375	2.189738525390625	1.019408502578735	0.486165771484375	2.1905576171875	1.067744773864746	0.4499635620117188	2.324270751953125	1.700355407714844	0.4032943725585937	2.413088134765625	1.67454833984375	0.3104705505371094	2.48783935546875	1.405051605224609	0.2881935424804687	2.4215439453125	1.192586441040039	0.2158584747314453	2.50439599609375	1.136112686157227	0.2407322387695313
47	1.533333000000001	2.35243115234375	1.202731048583984	0.4215369567871094	2.32291259765625	1.378024230957031	0.4201221313476562	2.30613330078125	1.519028076171875	0.4258923034667969	2.29836474609375	1.735212890625	0.4271112976074219	2.277021240234375	1.698836730957031	0.4517391967773438	2.181096435546875	1.651232727050781	0.5456627197265626	2.16491845703125	1.377288665771484	0.5682908935546875	2.12566650390625	1.157267196655273	0.5094710693359376	2.212265869140625	1.118007759094238	0.5223268432617187	2.18982470703125	1.019063516616821	0.4862892456054688	2.1916298828125	1.067805679321289	0.4504681091308594	2.323698974609375	1.700190368652344	0.4036162109375	2.412767578125	1.674475952148438	0.3110047607421875	2.4878525390625	1.405047637939453	0.2889671020507812	2.42183935546875	1.1925458984375	0.2164689636230469	2.504511962890625	1.135979751586914	0.2417332153320312
48	1.566667000000001	2.352671142578125	1.203386108398437	0.4214114074707031	2.323172119140625	1.378986358642578	0.4198505554199219	2.306199462890625	1.520221923828125	0.425308837890625	2.297894287109375	1.736755798339844	0.4259227600097656	2.276517578125	1.700332763671875	0.4506163024902344	2.18034716796875	1.652659118652344	0.5446190795898438	2.16432421875	1.378304656982422	0.5680469970703125	2.12522607421875	1.157884674072266	0.5090789184570312	2.212162841796875	1.118996528625488	0.5219999389648438	2.189861083984375	1.019755422592163	0.4861477355957031	2.192322509765625	1.068156494140625	0.4507809753417969	2.323436767578125	1.701672424316406	0.4025693359375	2.413561279296875	1.676032531738281	0.3106472473144531	2.489875244140625	1.406371124267578	0.2896562805175781	2.425267822265625	1.193101150512695	0.2168685913085938	2.505671875	1.135799133300781	0.2478624420166016
49	1.600000000000001	2.35252392578125	1.204120376586914	0.4216323852539062	2.32272119140625	1.379794708251953	0.4205068969726563	2.30628662109375	1.521134582519531	0.4272666625976563	2.294947265625	1.73767626953125	0.4263663635253906	2.273855224609375	1.701094909667969	0.4511359252929688	2.1760390625	1.653259094238281	0.5434899291992188	2.162213623046875	1.378802032470703	0.5691991577148438	2.12485400390625	1.158130661010742	0.5094351806640625	2.21312109375	1.121749862670898	0.52105712890625	2.186940673828125	1.023572788238525	0.4846825561523437	2.192204833984375	1.073683143615723	0.4469282531738281	2.3211943359375	1.702778686523438	0.4034500122070312	2.40988623046875	1.676871276855469	0.3100936279296875	2.4864052734375	1.407069519042969	0.2891106872558594	2.42325634765625	1.193128875732422	0.2165011444091797	2.504552001953125	1.136553451538086	0.246728759765625
50	1.633333	2.352384033203125	1.204088256835937	0.421677001953125	2.32264453125	1.379808624267578	0.420539306640625	2.30621533203125	1.521179809570313	0.4272460021972656	2.29489453125	1.737764282226562	0.426173828125	2.273766845703125	1.701195922851563	0.4509510498046875	2.175816650390625	1.653424377441406	0.5432396850585938	2.161886962890625	1.378933044433594	0.5691077270507813	2.1245361328125	1.158195602416992	0.5094063415527343	2.212787841796875	1.121785400390625	0.5212069091796875	2.18688916015625	1.023487606048584	0.484893798828125	2.19215185546875	1.073339111328125	0.4473761596679687	2.321169921875	1.702840698242188	0.4033085021972656	2.4100302734375	1.67677587890625	0.3101203002929688	2.486240234375	1.406793212890625	0.2896039733886719	2.422656005859375	1.192932357788086	0.2169906005859375	2.503540283203125	1.136032455444336	0.2477768096923828
51	1.666667	2.35239111328125	1.204090682983398	0.4216740417480469	2.322650634765625	1.379812255859375	0.4205321350097656	2.30621484375	1.52118408203125	0.4272291870117187	2.294877197265625	1.737769104003906	0.4261340942382812	2.27374853515625	1.701201293945312	0.4509122009277344	2.175785888671875	1.653431579589844	0.5431898193359375	2.16185693359375	1.378939453125	0.569070556640625	2.1245166015625	1.158200881958008	0.5093604431152344	2.212771484375	1.121793113708496	0.5211511840820312	2.186841552734375	1.023511856079102	0.4848134460449219	2.19213720703125	1.073375198364258	0.4473019714355469	2.32115869140625	1.702845092773438	0.4032756652832031	2.410050537109375	1.676785827636719	0.31011474609375	2.486338134765625	1.406819091796875	0.2896494750976563	2.422859619140625	1.192918853759766	0.2170543060302734	2.50378759765625	1.136068771362305	0.2478201599121094
52	1.7	2.35144873046875	1.204328201293945	0.4264109191894531	2.32162744140625	1.380222045898438	0.4244308776855469	2.304600341796875	1.521720581054688	0.4301511535644531	2.292290771484375	1.738395080566406	0.42380908203125	2.270802001953125	1.702263488769531	0.4490171813964844	2.17168359375	1.653469665527344	0.5397486572265625	2.1615498046875	1.37969287109375	0.5760328979492187	2.12356591796875	1.161106094360352	0.5083783264160157	2.21167431640625	1.123878791809082	0.5195288085937499	2.187031494140625	1.024580678939819	0.4847498168945312	2.1917119140625	1.074289367675781	0.4479988098144531	2.31922216796875	1.703048217773437	0.4022823181152343	2.41174755859375	1.672008117675781	0.3141212158203125	2.494018310546875	1.403066955566406	0.3002558898925781	2.42696630859375	1.191753128051758	0.2226587219238281	2.511308837890625	1.134783279418945	0.2424463043212891
53	1.733333	2.3512294921875	1.204352020263672	0.4264285278320312	2.3213427734375	1.38017578125	0.4243992309570312	2.30421533203125	1.521619506835937	0.4300260009765625	2.291828369140625	1.738211730957031	0.4234330444335938	2.270392578125	1.702116027832031	0.4487068176269531	2.171369384765625	1.653434265136719	0.5395294799804687	2.161111572265625	1.379762817382812	0.5758937377929687	2.122977783203125	1.161239486694336	0.5083755187988281	2.21115283203125	1.124143966674805	0.5191630859375	2.18712841796875	1.024596855163574	0.4847739868164063	2.190616943359375	1.073254333496094	0.4484387817382812	2.318734130859375	1.702858642578125	0.4019209594726563	2.41098583984375	1.671507507324219	0.3136468200683594	2.492471435546875	1.402383178710938	0.3005686645507812	2.42445068359375	1.191220275878906	0.2236364440917969	2.50835986328125	1.134691497802734	0.2461650543212891
54	1.766667	2.352331298828125	1.204543014526367	0.4280691223144531	2.321683349609375	1.380231201171875	0.4254156799316406	2.30419873046875	1.52164208984375	0.4308419799804687	2.290290771484375	1.738040588378906	0.4213872375488281	2.2689169921875	1.702111267089844	0.4469511108398437	2.1702275390625	1.653570556640625	0.5382164916992187	2.15881298828125	1.379880432128906	0.5741376953125	2.1220966796875	1.160978637695313	0.5070438842773437	2.21090234375	1.124956367492676	0.516189208984375	2.186015869140625	1.024796083450317	0.4842755432128906	2.191469482421875	1.074314765930176	0.4473438110351562	2.31762353515625	1.702615295410156	0.4005398864746094	2.410419189453125	1.670587951660156	0.3130778503417969	2.495759033203125	1.402537872314453	0.3026602172851562	2.42626708984375	1.192706161499024	0.223419662475586	2.50557470703125	1.1327080078125	0.2526565856933594
55	1.800000000000001	2.351830322265625	1.203566284179687	0.4318296203613281	2.321144775390625	1.379013275146484	0.427287109375	2.304047607421875	1.520351196289063	0.43170458984375	2.289	1.736489868164063	0.4235281372070313	2.267697509765625	1.700321228027344	0.4487095031738281	2.16833984375	1.652702880859375	0.5394922485351562	2.15846826171875	1.379119781494141	0.5743726196289063	2.120304443359375	1.1608359375	0.5069410705566406	2.209351806640625	1.125147369384766	0.5136138305664063	2.185568359375	1.024073959350586	0.48423388671875	2.19414501953125	1.077173789978027	0.4481260375976562	2.316626220703125	1.70138720703125	0.4026482238769531	2.4109501953125	1.670610656738281	0.3165971069335938	2.49661083984375	1.402907409667969	0.3083487854003906	2.42794140625	1.191573699951172	0.2332433319091797	2.510167236328125	1.131784332275391	0.2528699951171875
56	1.833333000000001	2.351171142578125	1.203682922363281	0.4317321472167969	2.320656982421875	1.379497222900391	0.4277526245117187	2.304163330078125	1.521131225585937	0.4331089782714844	2.28718798828125	1.737412719726563	0.4225330200195312	2.266142333984375	1.7012705078125	0.4481351928710938	2.16665673828125	1.65242431640625	0.5385270996093749	2.157980712890625	1.378588562011719	0.5755867919921875	2.11999951171875	1.1602685546875	0.5067580871582031	2.209262939453125	1.124568954467773	0.5129517822265625	2.185334228515625	1.024264402389526	0.4805046997070312	2.197357177734375	1.077232704162598	0.4487148742675781	2.31519384765625	1.70226611328125	0.402027587890625	2.4100927734375	1.670644226074219	0.3165580749511719	2.495293212890625	1.402273620605469	0.3080523986816406	2.4278837890625	1.190130279541016	0.232775619506836	2.512337646484375	1.133176773071289	0.2523533935546875
57	1.866667000000001	2.35192236328125	1.204515365600586	0.4319920959472656	2.32128466796875	1.380560272216797	0.4274396057128906	2.30399462890625	1.522346618652344	0.4317304382324219	2.28856640625	1.739075439453125	0.4213934020996093	2.267100341796875	1.70298876953125	0.4468624877929688	2.1679013671875	1.654843505859375	0.5382719116210938	2.15581396484375	1.380567443847656	0.5741296386718751	2.119702392578125	1.161016296386719	0.5070846557617188	2.209151611328125	1.125622955322266	0.5144458618164063	2.186736572265625	1.02516520690918	0.4808819580078125	2.19464599609375	1.076930206298828	0.4477577819824219	2.31647607421875	1.703713745117188	0.4009519958496094	2.412141845703125	1.671552734375	0.3162445068359375	2.49097607421875	1.400808776855469	0.30786767578125	2.430807373046875	1.18602214050293	0.2328741302490234	2.5146484375	1.130663009643555	0.2592762756347656
58	1.9	2.350177490234375	1.201467926025391	0.4346116333007812	2.31811083984375	1.376972686767578	0.4301428527832031	2.299219482421875	1.518332214355469	0.4342352600097656	2.285204345703125	1.734888305664062	0.4256506042480468	2.263467529296875	1.698786560058594	0.4507158203125	2.163446533203125	1.654236999511719	0.5426959838867188	2.1542509765625	1.379835662841797	0.5748856811523437	2.118905029296875	1.160792221069336	0.5070503234863282	2.20830810546875	1.125769065856934	0.5147366333007812	2.182020263671875	1.027016683578491	0.4795149536132812	2.19487451171875	1.07819416809082	0.4474662170410156	2.312911865234375	1.699576843261719	0.405036865234375	2.408682861328125	1.669642395019531	0.3199571228027344	2.4908720703125	1.400408996582031	0.3102661437988281	2.430693359375	1.186866485595703	0.2329316253662109	2.51413671875	1.130660034179688	0.2581296691894531
59	1.933333	2.3483671875	1.201818908691406	0.4371373901367188	2.3166669921875	1.377451782226562	0.4324283142089844	2.297696044921875	1.518872192382812	0.4358560180664062	2.283779541015625	1.73543212890625	0.4253660888671875	2.262207275390625	1.699570434570313	0.4509484558105469	2.16331982421875	1.653567138671875	0.5435200805664062	2.154013671875	1.379016662597656	0.5752913818359375	2.119064453125	1.160006088256836	0.5068504333496093	2.20829345703125	1.124749130249023	0.5158316040039063	2.182825927734375	1.026234216690064	0.4792444458007812	2.195889892578125	1.077119873046875	0.4482079772949219	2.311303466796875	1.699893371582031	0.4048532409667969	2.40621435546875	1.669222839355469	0.3189993896484375	2.489681884765625	1.400268218994141	0.3094317626953125	2.42806591796875	1.186580688476563	0.2333733673095703	2.5129599609375	1.131494567871094	0.2562542114257813
60	1.966667	2.347480224609375	1.201003845214844	0.4380775756835937	2.31544775390625	1.376225646972656	0.4328566589355469	2.295883544921875	1.517311401367187	0.4356935119628906	2.281212646484375	1.733322509765625	0.4233980102539063	2.259717041015625	1.697655029296875	0.4491422119140625	2.162008056640625	1.652383483886719	0.5429092407226562	2.15213916015625	1.378478912353516	0.5756173706054688	2.119321044921875	1.159734405517578	0.5067283630371093	2.20858203125	1.125131843566894	0.5160206298828125	2.1820654296875	1.027087829589844	0.4795052490234375	2.192670654296875	1.076284202575684	0.4462979431152344	2.3088994140625	1.697788696289062	0.40332080078125	2.405197021484375	1.66519482421875	0.3201341857910156	2.493661376953125	1.398405975341797	0.3101914672851562	2.43009326171875	1.185910598754883	0.2337445678710937	2.5129306640625	1.129246673583984	0.2592856140136719
61	2	2.34680029296875	1.202328079223633	0.4395797119140625	2.31573681640625	1.378501251220703	0.4356524047851563	2.297247314453125	1.520283935546875	0.4399932250976563	2.282042236328125	1.737173889160156	0.428086669921875	2.2604453125	1.701249145507812	0.4537710876464844	2.160835693359375	1.653303161621094	0.545071044921875	2.152626220703125	1.378305969238281	0.5786436157226562	2.1188525390625	1.15978515625	0.5063832397460938	2.208342529296875	1.124638038635254	0.5155228881835937	2.18192333984375	1.025964349746704	0.47932177734375	2.194268798828125	1.075231239318848	0.4475717163085938	2.310005859375	1.701607299804687	0.407952880859375	2.405884765625	1.67137744140625	0.3225656433105469	2.48467822265625	1.400526763916015	0.3090177917480469	2.42908447265625	1.184381317138672	0.2336337585449219	2.514976806640625	1.131172378540039	0.2582257080078125
62	2.033333000000001	2.344446533203125	1.200037475585938	0.4402369995117187	2.31293701171875	1.376032104492187	0.4359200439453125	2.293850341796875	1.517683959960938	0.4395467529296875	2.279724609375	1.734603698730469	0.4288935852050781	2.25816943359375	1.698680725097656	0.4545689392089844	2.158846435546875	1.651863891601562	0.5466520385742187	2.151845947265625	1.377031677246094	0.5807109375	2.117697509765625	1.159298583984375	0.5066430053710937	2.206925048828125	1.123729362487793	0.5161968994140625	2.180398193359375	1.023727409362793	0.4841146545410156	2.196039794921875	1.075947998046875	0.4509440002441406	2.30730419921875	1.699009826660156	0.4083429870605469	2.40235498046875	1.667270324707031	0.322679443359375	2.488990478515625	1.398906433105469	0.3105118713378906	2.423669921875	1.186161010742187	0.2336365356445312	2.508161865234375	1.129690521240234	0.2554278106689453
63	2.066667000000001	2.344213623046875	1.200240127563477	0.4405738525390625	2.312663330078125	1.376283233642578	0.4363371887207032	2.29353369140625	1.517970825195313	0.4400158081054688	2.27929736328125	1.734952026367187	0.4294442443847656	2.25773876953125	1.69899609375	0.4550985412597656	2.1583046875	1.652117248535156	0.5470963745117188	2.151179443359375	1.377205505371094	0.5811555786132813	2.11711767578125	1.159363983154297	0.5071499938964844	2.206337646484375	1.123751434326172	0.5169044799804687	2.18017626953125	1.023693202972412	0.4845899353027344	2.193886474609375	1.075736793518066	0.450355224609375	2.306916015625	1.699370788574219	0.4088891296386719	2.402089599609375	1.667650268554687	0.3232945861816406	2.488995361328125	1.399272277832031	0.3114276428222656	2.4243203125	1.186175643920898	0.2347657775878906	2.50874951171875	1.129867691040039	0.2573531494140625
64	2.100000000000001	2.34413916015625	1.200257263183594	0.4406879577636719	2.312577392578125	1.376288482666016	0.4364697265625	2.2934208984375	1.517964294433594	0.4401426086425781	2.279113037109375	1.734925476074219	0.4295116882324219	2.257547607421875	1.69896923828125	0.4551544799804688	2.15804345703125	1.652083984375	0.5470605468750001	2.150917236328125	1.377199157714844	0.581207763671875	2.11698486328125	1.159326904296875	0.5072751770019531	2.206172119140625	1.123716606140137	0.5172775268554688	2.18023974609375	1.023578018188477	0.4850482788085937	2.19389892578125	1.075454010009766	0.4509004516601562	2.306760498046875	1.69935205078125	0.4089886474609375	2.402086669921875	1.667587341308594	0.3235921325683594	2.48921728515625	1.399259368896484	0.3126624755859375	2.4250966796875	1.185836441040039	0.2364853363037109	2.50941259765625	1.129667755126953	0.2598046569824219
65	2.133333	2.3446181640625	1.200643005371094	0.4416344604492187	2.3133095703125	1.376704559326172	0.4379049987792969	2.294447509765625	1.518390563964844	0.4419013977050781	2.2794228515625	1.73534130859375	0.4327911376953125	2.257782470703125	1.6991181640625	0.4579777526855469	2.157244384765625	1.6515146484375	0.5483447875976563	2.149470947265625	1.376607238769531	0.5818428955078125	2.114962158203125	1.159285934448242	0.5066699829101563	2.203349609375	1.122635902404785	0.51948876953125	2.177338623046875	1.021999113082886	0.4889718017578125	2.194132080078125	1.074764465332031	0.4546599731445313	2.307367919921875	1.700030944824219	0.4122340087890625	2.40423974609375	1.670822326660156	0.3276973266601563	2.481616455078125	1.399676971435547	0.314228759765625	2.425868408203125	1.184547378540039	0.2363866882324219	2.50997119140625	1.130244293212891	0.2643633117675781
66	2.166667	2.344588623046875	1.200625122070313	0.4417400207519531	2.31328173828125	1.376691802978516	0.4380348815917969	2.294445556640625	1.51838330078125	0.4420783386230469	2.279496337890625	1.735348022460937	0.4330518188476563	2.25784130859375	1.699121704101562	0.4582233276367187	2.157281005859375	1.651532470703125	0.548578369140625	2.14938134765625	1.376617218017578	0.582037353515625	2.11478955078125	1.159308898925781	0.5068479309082031	2.203164306640625	1.122635108947754	0.5197036743164063	2.17728125	1.021958641052246	0.4891997680664062	2.19380224609375	1.074614135742187	0.4548409118652344	2.307431640625	1.700035217285156	0.4124822998046875	2.404297119140625	1.670777221679687	0.32795068359375	2.481453369140625	1.399558319091797	0.3145567626953125	2.42552099609375	1.184470794677734	0.2367139282226562	2.509549072265625	1.130070861816406	0.2647351989746094
67	2.2	2.342364013671875	1.201458679199219	0.4454131469726563	2.310656494140625	1.377262390136719	0.4425160217285156	2.29146435546875	1.518723449707031	0.4471701354980469	2.275761474609375	1.735413940429688	0.4388201904296875	2.2541748046875	1.699065368652344	0.4637644348144531	2.153047607421875	1.65092529296875	0.5529290771484375	2.145376220703125	1.376121459960937	0.584710693359375	2.11180859375	1.159629837036133	0.5075433959960938	2.19962890625	1.12258113861084	0.5221773681640625	2.176041015625	1.022381977081299	0.4888115539550781	2.18913671875	1.072046463012695	0.4562952880859375	2.303868896484375	1.700313354492188	0.4182579040527344	2.40040380859375	1.671052368164063	0.3335827026367187	2.479337158203125	1.400744720458984	0.3189349670410156	2.42674755859375	1.18476399230957	0.2420493469238281	2.50964892578125	1.126224235534668	0.2639858093261719
68	2.233333	2.342328125	1.201459091186523	0.4454653015136719	2.310610107421875	1.377254058837891	0.4425891418457031	2.291423095703125	1.518709106445312	0.4472747497558594	2.275728271484375	1.735394104003906	0.438990234375	2.254147705078125	1.699040954589844	0.4639293518066406	2.15304736328125	1.650900268554687	0.5531151123046875	2.145317138671875	1.376107879638672	0.5848859863281251	2.111691650390625	1.159628402709961	0.5077373962402344	2.19951171875	1.12257649230957	0.5223386840820312	2.17596533203125	1.022376209259033	0.4889609069824219	2.189084716796875	1.072135391235352	0.4564629821777344	2.30382763671875	1.700299377441406	0.4184109802246094	2.40033154296875	1.67104296875	0.3337070922851563	2.479205078125	1.400731323242188	0.3190258178710937	2.426561767578125	1.184774826049805	0.2421373443603516	2.509597900390625	1.126393333435059	0.2639661865234375
69	2.266667	2.34162646484375	1.201670074462891	0.4462657165527344	2.309732177734375	1.377432708740234	0.4436399841308594	2.290552001953125	1.518872680664062	0.4486875610351562	2.274887451171875	1.735586853027344	0.4412944030761718	2.253302978515625	1.699135375976562	0.4660838012695313	2.15201318359375	1.650874328613281	0.5549837036132812	2.14312890625	1.376093780517578	0.5864957275390625	2.109205078125	1.159546859741211	0.5096846313476563	2.196691650390625	1.122133323669434	0.5253132934570313	2.172860107421875	1.021975517272949	0.4920190734863281	2.1878505859375	1.072633895874023	0.4596785888671875	2.302980712890625	1.700573913574219	0.4205708923339844	2.39941259765625	1.671469604492188	0.3357378234863281	2.477459228515625	1.400976501464844	0.3201376953125	2.42424755859375	1.185428329467773	0.2425156707763672	2.508722900390625	1.128716384887695	0.2631803588867188
70	2.300000000000001	2.341818603515625	1.202861389160156	0.4497963256835937	2.310435302734375	1.378691986083984	0.4487195739746094	2.292500244140625	1.520153137207031	0.4562469177246094	2.271380615234375	1.736254638671875	0.4463358459472656	2.250162109375	1.699487487792969	0.4709527587890625	2.1454990234375	1.65061669921875	0.5554519653320312	2.134104736328125	1.376498260498047	0.591111328125	2.106107421875	1.15996028137207	0.5120741577148438	2.192600830078125	1.122879608154297	0.5329972534179688	2.1751416015625	1.022083498001099	0.4978096618652344	2.184003173828125	1.07119123840332	0.46438037109375	2.300866455078125	1.701809753417969	0.4266465454101562	2.397841064453125	1.672669799804688	0.3424921569824219	2.476730712890625	1.402671173095703	0.3239710388183594	2.42065380859375	1.185907684326172	0.2521233825683594	2.50677734375	1.131409591674805	0.2718028259277344
71	2.333333000000001	2.341805419921875	1.202861465454101	0.4498093566894531	2.310417724609375	1.378691192626953	0.4487374572753906	2.292479736328125	1.520151672363281	0.4562697143554688	2.271350830078125	1.736252746582031	0.4463724670410156	2.250134521484375	1.699483215332031	0.4709876098632813	2.14547314453125	1.650608215332031	0.5554866943359374	2.134060302734375	1.376490173339844	0.5911414794921875	2.1060556640625	1.159952377319336	0.5121068115234375	2.1925400390625	1.122860740661621	0.5330474243164063	2.17503173828125	1.02207176399231	0.4978638916015625	2.18394482421875	1.071160827636719	0.4644406433105469	2.30083740234375	1.701810302734375	0.4266803588867187	2.39781396484375	1.672680541992188	0.3425249938964844	2.476720458984375	1.402687927246094	0.3239902954101562	2.42065869140625	1.185924514770508	0.2521309204101562	2.50677099609375	1.131416061401367	0.27182958984375
72	2.366667000000001	2.3412958984375	1.203156951904297	0.4505952758789062	2.309709228515625	1.379079040527344	0.4497155151367188	2.291590087890625	1.520610229492187	0.4573771362304688	2.27003515625	1.736838439941406	0.4478439331054688	2.24877978515625	1.699946899414063	0.472310546875	2.1436474609375	1.650753662109375	0.5562074584960938	2.1315498046875	1.376438232421875	0.591619384765625	2.1039853515625	1.159593704223633	0.5127941284179688	2.18992724609375	1.12208277130127	0.5354595947265625	2.17195556640625	1.021312631607056	0.5002232666015625	2.18404931640625	1.071569580078125	0.4674075317382813	2.299695556640625	1.702475402832031	0.4281869201660156	2.3974091796875	1.673765380859375	0.3445977478027344	2.47748974609375	1.403904113769531	0.3261865844726562	2.422845703125	1.186834396362305	0.2536249694824219	2.5096083984375	1.133104080200195	0.2729876098632812
73	2.4	2.3451689453125	1.204402679443359	0.4561056823730469	2.310788330078125	1.380141204833985	0.4551659545898438	2.28846728515625	1.521435668945312	0.4608529357910156	2.267694091796875	1.738124389648438	0.4507455749511719	2.24538720703125	1.701178039550781	0.4743641357421875	2.136075439453125	1.650468811035156	0.5522611083984375	2.12107421875	1.376132232666016	0.5903576049804687	2.0989609375	1.157455429077148	0.5136187744140625	2.185017578125	1.121303611755371	0.5386995239257812	2.1741240234375	1.018795646667481	0.5049855651855468	2.18139453125	1.068578872680664	0.4718900146484375	2.29808447265625	1.70365966796875	0.4321784362792969	2.396603759765625	1.672971435546875	0.3498576965332031	2.47931396484375	1.403432403564453	0.3302781982421875	2.42720166015625	1.186480285644531	0.2541578369140625	2.515301025390625	1.133651260375977	0.2708249206542969
74	2.433333	2.34515576171875	1.20441325378418	0.4561553344726563	2.3107685546875	1.380150970458984	0.4552209777832031	2.2884384765625	1.521444396972656	0.4609076843261719	2.267662353515625	1.738131774902344	0.4507680969238281	2.2453525390625	1.701188110351562	0.4743879089355469	2.136024169921875	1.650507751464844	0.5522811279296875	2.120930908203125	1.376188690185547	0.5904722290039063	2.098787841796875	1.157475021362305	0.5138455200195312	2.184789306640625	1.121271392822266	0.539040771484375	2.173772216796875	1.018748432159424	0.5054119262695312	2.1811796875	1.068441177368164	0.4723206787109375	2.298056396484375	1.703665283203125	0.4322104797363281	2.39661083984375	1.67293896484375	0.3499453735351563	2.479316650390625	1.403374847412109	0.3306868286132812	2.42726513671875	1.186348175048828	0.2547359161376953	2.51517138671875	1.133341278076172	0.2718518371582031
75	2.466667	2.3474140625	1.205257064819336	0.4636028747558594	2.31272314453125	1.381334045410156	0.4621516723632813	2.289097900390625	1.522781433105469	0.4665976867675781	2.26721337890625	1.739640869140625	0.4527926940917969	2.244425048828125	1.702800659179688	0.4763435363769531	2.129703857421875	1.65142529296875	0.5461934204101563	2.110085693359375	1.377062530517578	0.58640771484375	2.094548095703125	1.155648864746094	0.51449462890625	2.18015869140625	1.120928169250488	0.5436212768554688	2.170352783203125	1.018658571243286	0.5081256713867187	2.1806435546875	1.070090057373047	0.4747489624023438	2.298404296875	1.70504638671875	0.4355499877929688	2.396677001953125	1.673943054199219	0.3526247863769531	2.484563232421875	1.405247863769531	0.3350876159667969	2.4264931640625	1.184430191040039	0.2743318786621094	2.51294921875	1.130766723632812	0.2972137451171875
76	2.5	2.347034423828125	1.20561750793457	0.4646553955078125	2.31206689453125	1.381707672119141	0.4632898254394531	2.28803466796875	1.5231455078125	0.46755712890625	2.26531982421875	1.739972106933594	0.4533153381347656	2.24256005859375	1.703059814453125	0.47681884765625	2.127590087890625	1.651502258300781	0.546233154296875	2.108072265625	1.377130554199219	0.5871355590820313	2.093313720703125	1.155323699951172	0.5159961547851563	2.1788076171875	1.121035972595215	0.5460802612304687	2.1700517578125	1.018530330657959	0.5108697509765625	2.180672607421875	1.070403633117676	0.4775675048828125	2.296747802734375	1.705468017578125	0.4362702331542969	2.39601416015625	1.674803771972656	0.3542930297851563	2.48557470703125	1.406484893798828	0.3378175048828125	2.42785107421875	1.185701721191406	0.2762739562988281	2.514152099609375	1.13152751159668	0.2987074584960938
77	2.533333000000001	2.34149853515625	1.204720855712891	0.4830951538085937	2.307513671875	1.380853118896484	0.4811355590820313	2.282643798828125	1.522080017089844	0.48321044921875	2.2570673828125	1.737557067871094	0.4592799987792969	2.23329541015625	1.701055725097656	0.4823372192382813	2.11571435546875	1.650470458984375	0.547741455078125	2.10303076171875	1.376010040283203	0.5892404174804687	2.087642578125	1.154429733276367	0.5181334838867188	2.173618896484375	1.120570732116699	0.5470604858398438	2.170210693359375	1.018823072433472	0.5091004943847657	2.178692138671875	1.071415435791016	0.4804032592773437	2.290311279296875	1.703174621582031	0.4459540710449219	2.397390869140625	1.6725791015625	0.3746475830078125	2.4878369140625	1.404505157470703	0.363851318359375	2.432420166015625	1.19173567199707	0.2776264953613281	2.517566162109375	1.136927185058594	0.3024259033203125
78	2.566667000000001	2.33007958984375	1.203933853149414	0.4914502258300781	2.300077880859375	1.380791900634766	0.4874939270019531	2.278039306640625	1.522532470703125	0.4878757019042969	2.258880615234375	1.738443359375	0.4615694580078125	2.233505859375	1.702770935058594	0.4842341918945313	2.113637451171875	1.649484619140625	0.5430765991210937	2.099414306640625	1.375602630615234	0.5881254272460937	2.0827626953125	1.153929229736328	0.5174384155273437	2.168117919921875	1.119116813659668	0.54712841796875	2.169818603515625	1.017368368148804	0.5089925537109375	2.169560791015625	1.063433616638183	0.480678466796875	2.2915634765625	1.7030771484375	0.4494469299316406	2.39711376953125	1.668308349609375	0.3777243957519531	2.495423583984375	1.402747192382813	0.3753195190429687	2.434639404296875	1.190721984863281	0.2907621459960937	2.520523681640625	1.133557800292969	0.3059077453613281
79	2.600000000000001	2.32561328125	1.202208023071289	0.4952282104492188	2.295318115234375	1.378862976074219	0.4904969482421875	2.272830322265625	1.520425720214844	0.4899966125488281	2.253857177734375	1.736167419433594	0.4635019836425781	2.227954345703125	1.700415222167969	0.4853500061035156	2.1068740234375	1.646835144042969	0.5411051025390625	2.096680908203125	1.373159149169922	0.587223388671875	2.08447607421875	1.151495162963867	0.5161666870117188	2.171330078125	1.119335739135742	0.5442257080078124	2.167158447265625	1.017078758239746	0.5079116821289062	2.174177001953125	1.064317687988281	0.4803688049316406	2.286951171875	1.700936340332031	0.4522850646972656	2.395169677734375	1.668137268066406	0.3838667907714844	2.5003525390625	1.405441040039062	0.385476318359375	2.434548095703125	1.19840168762207	0.2931632690429687	2.51753369140625	1.139098373413086	0.3144645080566406
80	2.633333	2.32492626953125	1.198100051879883	0.5019628295898437	2.295029052734375	1.374497833251953	0.4935321044921875	2.272481689453125	1.515857849121094	0.4899691772460937	2.24991357421875	1.730839111328125	0.4619979248046875	2.223978759765625	1.694627624511719	0.4829173583984375	2.10242333984375	1.640186462402344	0.5363771362304688	2.09459521484375	1.367603942871094	0.58744921875	2.07693408203125	1.147271514892578	0.5142165527343751	2.161943115234375	1.111933647155762	0.5437225341796875	2.172072021484375	1.009539901733398	0.5093524475097656	2.168701171875	1.061418846130371	0.4802975158691406	2.2841455078125	1.696343322753906	0.4522291870117188	2.395986572265625	1.666643493652344	0.3886545715332032	2.50568701171875	1.406142639160156	0.3926498413085938	2.44185595703125	1.195593994140625	0.3078111267089844	2.525889892578125	1.134865844726562	0.3170471801757813
81	2.666667	2.3250146484375	1.196195846557617	0.5074850463867188	2.294784912109375	1.372205291748047	0.4959266662597656	2.271939453125	1.513317993164062	0.4900699157714844	2.24684326171875	1.727560546875	0.4600956726074219	2.22106591796875	1.691161682128906	0.4807855529785156	2.100000244140625	1.635602722167969	0.533878662109375	2.09338916015625	1.363339172363281	0.5855444946289062	2.071523681640625	1.145299438476562	0.5073778076171875	2.1576181640625	1.107496467590332	0.529484375	2.174256103515625	1.003228537797928	0.5049930725097657	2.16071044921875	1.051993942260742	0.4776273193359375	2.2817119140625	1.693521911621094	0.4512294616699219	2.394115234375	1.663058959960938	0.3892602233886719	2.50678466796875	1.404226348876953	0.3985732421875	2.4454482421875	1.194759063720703	0.3098611450195313	2.52769873046875	1.132394195556641	0.3225905456542969
82	2.7	2.326196044921875	1.196853424072266	0.5133408203124999	2.2969423828125	1.373338439941406	0.5006508178710938	2.273863037109375	1.514540588378906	0.4913845825195313	2.24881884765625	1.729244201660156	0.46128125	2.222712158203125	1.692685913085938	0.4815221557617188	2.1012626953125	1.635992858886719	0.5333541870117188	2.0935595703125	1.362876281738281	0.58352587890625	2.069616943359375	1.143398864746094	0.5085763854980468	2.16059619140625	1.110439926147461	0.5111177673339844	2.1773994140625	1.003125868797302	0.5109212341308593	2.129329833984375	1.044993797302246	0.4592021179199219	2.28396826171875	1.695211669921875	0.4529244079589844	2.3972578125	1.66643310546875	0.3911636047363281	2.50515869140625	1.404845123291016	0.3979370727539063	2.4495283203125	1.190600738525391	0.3157748718261719	2.53873388671875	1.139119018554688	0.3317382507324219
83	2.733333	2.32702978515625	1.193376983642578	0.5166278076171875	2.297845947265625	1.370845367431641	0.5043499450683594	2.273927490234375	1.512490417480469	0.4927540588378906	2.24809423828125	1.728091064453125	0.4615412902832031	2.22158056640625	1.691192138671875	0.4812500915527343	2.099822509765625	1.6297568359375	0.5288477172851562	2.090207763671875	1.356154205322265	0.5837936401367188	2.062876708984375	1.137523132324219	0.5039280090332031	2.152734619140625	1.10086563873291	0.4969286804199219	2.182859375	0.9960072114467621	0.5012081298828125	2.152294921875	1.050436729431152	0.4638349304199219	2.283862060546875	1.694112243652344	0.4541121215820312	2.398532958984375	1.663858093261719	0.3941642456054688	2.514489013671875	1.404315002441406	0.40597607421875	2.45069091796875	1.189453369140625	0.3279459838867188	2.53854931640625	1.132457916259766	0.3307726745605469
84	2.766667	2.328007568359375	1.192791000366211	0.5166480712890625	2.29889306640625	1.370298919677734	0.5042770996093749	2.275046630859375	1.511981140136719	0.4926493835449219	2.24970068359375	1.727676879882813	0.4614026184082031	2.22302099609375	1.690801025390625	0.4809536437988281	2.10092041015625	1.629269165039062	0.5276227416992187	2.091397216796875	1.355416442871094	0.5815982055664063	2.064860595703125	1.136984786987305	0.5007947082519532	2.154902099609375	1.100687294006348	0.4940246276855469	2.1846435546875	0.9956769943237305	0.4977527160644531	2.157179443359375	1.050033321380615	0.4635447387695312	2.2854638671875	1.693641479492187	0.4541468200683594	2.400577392578125	1.663228759765625	0.3950784301757813	2.51658154296875	1.403710266113281	0.4081854553222656	2.45442236328125	1.18822282409668	0.3304222717285156	2.541304931640625	1.129748962402344	0.333882080078125
85	2.800000000000001	2.32501904296875	1.190144546508789	0.5134990234375	2.29562744140625	1.367170745849609	0.4992627868652344	2.271384765625	1.508321472167969	0.4851415405273438	2.25011572265625	1.724583190917969	0.4574556579589844	2.2225478515625	1.687865112304687	0.4758339233398438	2.1002216796875	1.628176696777344	0.5235718994140625	2.09219091796875	1.35419888305664	0.5747506103515625	2.058475341796875	1.14094873046875	0.4844395446777344	2.1234619140625	1.0687998046875	0.4878202514648438	2.19762890625	0.9889087152481079	0.4858724975585937	2.1262734375	1.0443727684021	0.4487253112792969	2.28538916015625	1.690155334472656	0.4502109985351562	2.40029541015625	1.654659851074219	0.3941330261230468	2.5209501953125	1.398404571533203	0.4163326110839844	2.45839892578125	1.184991821289062	0.334441650390625	2.537203369140625	1.116514915466309	0.3411525573730469
86	2.833333000000001	2.320452880859375	1.191613006591797	0.5160606689453126	2.2950537109375	1.36920654296875	0.5020334777832032	2.274004638671875	1.510837188720703	0.4881285400390625	2.251017822265625	1.726396789550781	0.4571619262695312	2.223271728515625	1.689539672851562	0.4749351196289063	2.10071240234375	1.627412353515625	0.5186354370117188	2.092357421875	1.353475769042969	0.5694313354492188	2.068944580078125	1.140394805908203	0.4757449951171875	2.124300537109375	1.060751834869385	0.4808518371582031	2.20825830078125	0.9912661018371582	0.481994140625	2.14465283203125	1.042477893829346	0.4533209228515625	2.286959228515625	1.692371032714844	0.4516254577636719	2.40296337890625	1.655044372558594	0.3992315979003906	2.518214111328125	1.396179534912109	0.4183362121582031	2.468218505859375	1.180301879882812	0.3345482482910156	2.55415673828125	1.121513526916504	0.3442909545898438
87	2.866667000000001	2.321422119140625	1.191836822509766	0.5163607788085938	2.296442626953125	1.369135070800781	0.5022350463867188	2.27561328125	1.510467163085937	0.4878020629882813	2.252725341796875	1.725503234863281	0.4560765686035156	2.22490283203125	1.688732849121094	0.4736471862792969	2.10220751953125	1.627234069824219	0.5169475708007812	2.092236572265625	1.353965698242187	0.5681410522460938	2.067921142578125	1.141752700805664	0.4738276977539063	2.12338427734375	1.062554874420166	0.4808286743164062	2.20646533203125	0.992378264427185	0.4783529052734375	2.130141357421875	1.039070739746094	0.44408203125	2.28868994140625	1.6915693359375	0.4509944152832031	2.405271484375	1.65360009765625	0.4010397644042969	2.520330078125	1.395318206787109	0.4211367797851562	2.4713076171875	1.180228897094727	0.33603076171875	2.552243896484375	1.114554901123047	0.3415965270996094
88	2.9	2.330505126953125	1.199089492797851	0.5191290283203125	2.304029541015625	1.375399658203125	0.5031822204589844	2.281663818359375	1.515663818359375	0.4857590942382812	2.260251708984375	1.730271362304687	0.4552034912109375	2.23210791015625	1.693635864257812	0.472062744140625	2.108054931640625	1.633887817382813	0.5122185668945313	2.09601025390625	1.359806365966797	0.5523158569335938	2.07289306640625	1.145647979736328	0.4642562561035156	2.1271875	1.066169281005859	0.472582763671875	2.2094072265625	0.9955056009292602	0.47272216796875	2.131150146484375	1.042994022369385	0.4320137023925781	2.29601904296875	1.696327514648437	0.4504499206542969	2.41302001953125	1.65851123046875	0.4025871887207031	2.5216650390625	1.398787170410156	0.4260280456542969	2.476226806640625	1.180918441772461	0.3485621032714844	2.557544189453125	1.116560852050781	0.3403881225585937
89	2.933333	2.3323125	1.202821105957031	0.5159304809570312	2.304005126953125	1.378337982177734	0.5000177612304687	2.28003076171875	1.517841064453125	0.4819346008300781	2.26071533203125	1.732056030273438	0.4515853576660157	2.2322763671875	1.695769165039062	0.4682997741699219	2.109415771484375	1.633241394042969	0.5063987426757812	2.101583251953125	1.359631622314453	0.5453657226562501	2.07709619140625	1.143807357788086	0.4637014770507812	2.13338525390625	1.065674865722656	0.46662353515625	2.2166083984375	0.997044563293457	0.459459716796875	2.11555322265625	1.043026432037353	0.4140970458984375	2.296081787109375	1.697885681152344	0.4469043579101563	2.413845458984375	1.658875793457031	0.4030592346191406	2.52218603515625	1.399820159912109	0.4257385559082031	2.48367578125	1.181112869262695	0.3488957824707031	2.56095751953125	1.112377990722656	0.3409236145019531
90	2.966667	2.352376953125	1.205541976928711	0.5195429687499999	2.324130859375	1.381789154052735	0.50378466796875	2.299289306640625	1.521168823242188	0.4819227294921875	2.278410888671875	1.736162841796875	0.4520574340820313	2.2495224609375	1.699186218261719	0.4669517211914063	2.12243505859375	1.636295837402344	0.4895160827636719	2.104796142578125	1.362791168212891	0.5333616943359375	2.0849130859375	1.143502868652344	0.4572949523925781	2.14712939453125	1.069504959106445	0.4545543823242187	2.236460205078125	1.008372291564941	0.4467136840820313	2.136008056640625	1.047517906188965	0.4014855041503906	2.314628173828125	1.702417114257813	0.4490741271972656	2.436772216796875	1.669119750976563	0.4113956909179687	2.536779296875	1.405191192626953	0.4293160705566406	2.484877685546875	1.189813400268555	0.3482598876953125	2.561239013671875	1.119502586364746	0.3399071044921875
91	3	2.361375	1.207105255126953	0.5207366943359375	2.336533447265625	1.384481048583984	0.504722900390625	2.315310546875	1.525412109375	0.4858942565917969	2.287011962890625	1.739742126464844	0.4520193481445313	2.2587939453125	1.701571472167969	0.4657119445800781	2.134890869140625	1.629492980957031	0.4803302612304687	2.1127568359375	1.352410522460938	0.4981392211914062	2.09393896484375	1.128276550292969	0.434409423828125	2.164748779296875	1.06204275894165	0.4387861633300781	2.261190185546875	1.011444676399231	0.4379874267578125	2.151485107421875	1.035960708618164	0.3816100463867187	2.32487646484375	1.707449951171875	0.4515873413085937	2.4510986328125	1.681138916015625	0.4208258972167969	2.54848681640625	1.414860534667969	0.4333329162597656	2.48890234375	1.201985366821289	0.3486105651855469	2.5602568359375	1.125777587890625	0.3439397888183593
92	3.033333000000001	2.362606201171875	1.207220855712891	0.52094091796875	2.337980712890625	1.384621490478516	0.505007080078125	2.317011962890625	1.525635070800781	0.4865910034179687	2.289162109375	1.740154296875	0.4536515197753906	2.260844482421875	1.701968322753906	0.4670809020996094	2.1370966796875	1.629487670898437	0.4809077758789063	2.117104736328125	1.352126800537109	0.4964777221679688	2.100160888671875	1.128839752197266	0.4293960571289063	2.17042333984375	1.061892562866211	0.4295530700683594	2.2663994140625	1.010570321083069	0.4257106323242187	2.15845751953125	1.042362915039063	0.3698761291503906	2.326972900390625	1.707804748535156	0.4531760559082031	2.4533291015625	1.681479125976562	0.4230225524902343	2.55027783203125	1.415080139160156	0.4359292602539063	2.4917802734375	1.202122680664063	0.3507027587890625	2.56492041015625	1.127692520141601	0.3452142028808594
93	3.066667000000001	2.3773388671875	1.207053192138672	0.5163109130859375	2.35483544921875	1.385336395263672	0.5026255187988281	2.336076416015625	1.527310607910156	0.4868385620117188	2.303368408203125	1.741321533203125	0.4518128662109375	2.275347412109375	1.702018188476563	0.4628408203125	2.156921875	1.619432373046875	0.4656137084960937	2.130948486328125	1.341938201904297	0.4813284301757813	2.124472900390625	1.122386665344238	0.399791259765625	2.1936162109375	1.055345924377441	0.386137451171875	2.28661474609375	0.9982659257650376	0.3888473815917969	2.225454345703125	1.039566158294678	0.4029971313476562	2.342302490234375	1.710260131835938	0.4544501647949219	2.470419921875	1.683147521972656	0.4321098937988281	2.553373046875	1.411437561035156	0.4460175476074218	2.496002197265625	1.202379547119141	0.34960693359375	2.57208984375	1.131073272705078	0.3398471374511719
94	3.100000000000001	2.382190673828125	1.202918365478516	0.5123347778320313	2.35959326171875	1.381538421630859	0.4971700134277344	2.34122705078125	1.523966491699219	0.4816276245117188	2.309770751953125	1.738992919921875	0.4481766967773437	2.281229736328125	1.699353820800781	0.4570250244140625	2.162241455078125	1.616919982910156	0.4544794921875	2.13900390625	1.338543304443359	0.4715696105957031	2.142235107421875	1.116472694396973	0.3950852661132813	2.2155146484375	1.054047214508057	0.3794791259765625	2.31363427734375	1.005770832061768	0.375298583984375	2.24812109375	1.0427682762146	0.37210498046875	2.348694580078125	1.707899108886719	0.4524866333007813	2.478684814453125	1.681070556640625	0.4414525146484375	2.547359619140625	1.40494921875	0.4603758239746094	2.498843017578125	1.200353088378906	0.3491646118164062	2.580764404296875	1.135852005004883	0.3367493896484375
95	3.133333	2.388761962890625	1.202302932739258	0.5082392578125	2.365749267578125	1.381462188720703	0.4977457275390625	2.347064453125	1.524315368652344	0.4848123168945312	2.31890478515625	1.739879699707031	0.4498828735351563	2.2896357421875	1.7004833984375	0.4577767944335938	2.170630615234375	1.618369750976563	0.4470858459472656	2.14726220703125	1.339104797363281	0.4437244567871094	2.157533935546875	1.113666412353516	0.3773683776855469	2.23887646484375	1.06175703048706	0.3623370971679687	2.3401884765625	1.020378242492676	0.3680753784179687	2.2669541015625	1.037497482299805	0.3448857727050781	2.3573955078125	1.708369934082031	0.4556365051269531	2.48587841796875	1.675887939453125	0.4406016540527344	2.5612373046875	1.401951385498047	0.4693459167480469	2.507695068359375	1.201476547241211	0.3523677368164063	2.58460546875	1.130318389892578	0.3435355224609375
96	3.166667	2.394734375	1.201986221313477	0.5038087463378906	2.37280810546875	1.381158233642578	0.4931914367675782	2.35505419921875	1.524088134765625	0.4808363037109375	2.329505615234375	1.740151672363281	0.4479236145019531	2.29974951171875	1.700869567871094	0.4542026672363281	2.180898681640625	1.619608154296875	0.4379732055664062	2.1606416015625	1.340382629394531	0.4296537780761719	2.172301025390625	1.114592819213867	0.3652817687988281	2.2375224609375	1.054195568084717	0.324990478515625	2.32880712890625	0.999100308895111	0.29997900390625	2.2591298828125	1.043398231506348	0.2933413391113281	2.3675458984375	1.708334289550781	0.4546241455078125	2.49710107421875	1.677497009277344	0.4490672607421875	2.564896240234375	1.404038757324219	0.4945329895019531	2.519807861328125	1.203796249389648	0.3739566650390625	2.584225830078125	1.122339683532715	0.39001220703125
97	3.2	2.3996728515625	1.203741714477539	0.50108544921875	2.37868310546875	1.382707000732422	0.4901203002929688	2.36170458984375	1.525492065429688	0.4777612915039062	2.3378408203125	1.741496398925781	0.4456055297851563	2.307836669921875	1.702369140625	0.4509644165039062	2.189424072265625	1.621599548339844	0.4315087585449219	2.175892333984375	1.342339324951172	0.4269234008789062	2.19510546875	1.117088478088379	0.3638894653320313	2.2586826171875	1.061589847564697	0.3151882934570313	2.349039794921875	1.010474536895752	0.2808714904785156	2.28005712890625	1.050885437011719	0.2849249267578125	2.375525390625	1.709531677246094	0.4529703674316407	2.5051806640625	1.67963232421875	0.4509796447753906	2.590368408203125	1.411061431884766	0.4932832641601563	2.56950341796875	1.200951126098633	0.3841869812011719	2.647918212890625	1.143462829589844	0.3447815246582031
98	3.233333	2.407114013671875	1.205528732299805	0.4948509521484375	2.3888466796875	1.384096466064453	0.4812835083007813	2.37390673828125	1.526277404785156	0.4648021545410156	2.35060498046875	1.742723327636719	0.4404035949707031	2.32070263671875	1.703367614746094	0.4421008605957031	2.199800048828125	1.626816467285156	0.4240052490234375	2.183259521484375	1.348629913330078	0.4147969970703125	2.1987138671875	1.128267425537109	0.3375381164550781	2.2780498046875	1.087834968566894	0.298665771484375	2.3800810546875	1.054872505187988	0.27891796875	2.311286865234375	1.097691337585449	0.2873377075195312	2.387864013671875	1.710749572753906	0.4488529052734375	2.5178349609375	1.684789428710938	0.4552918701171875	2.612755615234375	1.436416625976562	0.5553754882812501	2.62471044921875	1.225374923706055	0.4482250366210938	2.6857080078125	1.150313323974609	0.4083614807128906
99	3.266667	2.414638427734375	1.205622146606445	0.4875339965820312	2.39507421875	1.384127288818359	0.4769248962402344	2.3791982421875	1.526463989257812	0.4638926391601563	2.359781005859375	1.743207153320312	0.4400991821289063	2.3292490234375	1.704357788085938	0.4411365661621094	2.2062734375	1.632903991699219	0.4177384643554687	2.1909052734375	1.354955322265625	0.4056147766113281	2.215575927734375	1.13623649597168	0.3265886840820312	2.287478759765625	1.092004653930664	0.2786253662109375	2.38400634765625	1.051508045196533	0.2484111022949219	2.322507568359375	1.085427101135254	0.2754825134277344	2.396355224609375	1.710625305175781	0.449001953125	2.524814453125	1.679615295410156	0.4599580688476563	2.622030517578125	1.424398895263672	0.5375316772460937	2.657281982421875	1.207331024169922	0.4496454467773437	2.73769140625	1.158758666992187	0.4037764282226562
100	3.300000000000001	2.42556298828125	1.202603332519531	0.4852346496582031	2.4058916015625	1.382161437988281	0.4715887451171875	2.390251220703125	1.525365661621094	0.4567470703125	2.3706865234375	1.743993713378906	0.4364151306152343	2.340096435546875	1.704748046875	0.4354718627929687	2.21303564453125	1.637966796875	0.4139307861328125	2.200524169921875	1.358077270507813	0.3985917663574219	2.22955810546875	1.145191192626953	0.3021706237792969	2.307251953125	1.094839561462402	0.2707408447265625	2.407479248046875	1.051816860198975	0.2588714294433594	2.342737548828125	1.090271171569824	0.2709921264648438	2.40728271484375	1.71114306640625	0.4461564025878906	2.536386962890625	1.681246704101563	0.4625552673339844	2.637643798828125	1.42283154296875	0.5311539916992187	2.69112451171875	1.203314514160156	0.4548285522460938	2.76552197265625	1.146249664306641	0.4069624328613281
101	3.333333	2.435238525390625	1.202264282226563	0.4851890869140625	2.414223388671875	1.38249755859375	0.4723544006347656	2.3976279296875	1.526299499511719	0.4584111938476563	2.375895751953125	1.745568542480469	0.4371482238769531	2.34566259765625	1.705802978515625	0.4356068725585938	2.22013232421875	1.63618017578125	0.41030126953125	2.214218994140625	1.355376007080078	0.38779443359375	2.247518310546875	1.142280288696289	0.2907967529296875	2.327254638671875	1.105938446044922	0.2465099792480469	2.430262939453125	1.075839920043945	0.2215715484619141	2.3626845703125	1.097473899841308	0.2441428527832031	2.41280224609375	1.713024658203125	0.4477931213378906	2.5431806640625	1.686171630859375	0.4639486999511719	2.657287353515625	1.428291046142578	0.5178204345703125	2.720344482421875	1.214103927612305	0.4312194213867188	2.80852001953125	1.163432830810547	0.4023515319824219
102	3.366667	2.44202294921875	1.20203727722168	0.4789271545410156	2.42020361328125	1.382615447998047	0.467231689453125	2.40307373046875	1.526691833496094	0.4537753601074219	2.3815224609375	1.746682983398438	0.4354278869628906	2.351487548828125	1.706786926269531	0.4317123107910156	2.226734619140625	1.63626220703125	0.4035606384277344	2.226753662109375	1.355790740966797	0.3712745971679687	2.26878125	1.142646026611328	0.2766622009277344	2.3495234375	1.101202606201172	0.23869921875	2.4526201171875	1.065785179138184	0.2212820739746094	2.384066162109375	1.088120315551758	0.2378252563476562	2.4180703125	1.713991943359375	0.4472632141113281	2.54804736328125	1.689514892578125	0.4708984375	2.6730615234375	1.435239440917969	0.5205623168945313	2.7530234375	1.228235565185547	0.4292686157226562	2.8344521484375	1.175111923217773	0.38722998046875
103	3.4	2.445505126953125	1.202467315673828	0.4783408508300781	2.42402783203125	1.383291259765625	0.4665534057617188	2.40717919921875	1.527556396484375	0.4529572448730469	2.38628369140625	1.7478525390625	0.4344378967285156	2.356067626953125	1.7080087890625	0.4308595886230469	2.231201904296875	1.637378356933594	0.4026037902832031	2.234748291015625	1.356440490722656	0.3717707214355469	2.2797158203125	1.143651565551758	0.2770291137695313	2.361186767578125	1.105189292907715	0.2372371063232422	2.465276123046875	1.073722938537598	0.2174914703369141	2.396273193359375	1.094306816101074	0.2352105407714844	2.422802490234375	1.7150126953125	0.4461970520019531	2.553259765625	1.688403442382812	0.4653278198242187	2.665779541015625	1.425926910400391	0.5025587768554688	2.7303564453125	1.221736175537109	0.3937150573730469	2.772294921875	1.150222381591797	0.3275886535644531
104	3.433333000000001	2.453979248046875	1.200389404296875	0.4738638305664062	2.432784912109375	1.380525787353516	0.4612729797363281	2.415798583984375	1.524566101074219	0.4517214050292969	2.39476611328125	1.743972412109375	0.432430419921875	2.3645947265625	1.704266784667969	0.4295441589355469	2.239243408203125	1.635988342285156	0.4004040222167969	2.242971435546875	1.356623931884766	0.3649977111816406	2.301446044921875	1.149124420166016	0.2680692138671875	2.383648681640625	1.116626167297363	0.2254460601806641	2.487799072265625	1.08779313659668	0.2042887725830078	2.419361572265625	1.109243293762207	0.22592626953125	2.431320068359375	1.711299072265625	0.4437535095214844	2.5626259765625	1.689174682617188	0.4589747619628906	2.659007080078125	1.426331756591797	0.521947509765625	2.6907998046875	1.229637725830078	0.3893028564453125	2.748397216796875	1.172704788208008	0.3214378967285156
105	3.466667000000001	2.45944287109375	1.198919219970703	0.4691607055664063	2.44022216796875	1.380352142333984	0.4577650451660156	2.42490771484375	1.525364379882812	0.4480393676757812	2.401344482421875	1.745768676757812	0.4292253723144531	2.371533203125	1.7054970703125	0.4257840576171875	2.2444921875	1.637126220703125	0.4004584350585937	2.246051513671875	1.356296966552734	0.3642778930664062	2.315666748046875	1.155705780029297	0.2575240478515625	2.40370166015625	1.128353668212891	0.2223560791015625	2.51124609375	1.104594131469727	0.2110333862304687	2.439650634765625	1.126458671569824	0.2249302215576172	2.438343994140625	1.713317077636719	0.4409501647949219	2.569509765625	1.69016357421875	0.4613873291015625	2.66587646484375	1.428265808105469	0.5346129150390625	2.7008759765625	1.237725387573242	0.3918269653320313	2.74195703125	1.202038177490234	0.3005858764648437
106	3.5	2.462164306640625	1.198144927978516	0.4673967895507812	2.443652099609375	1.379627502441406	0.4559586791992187	2.4289482421875	1.524646240234375	0.4456582946777344	2.407624755859375	1.745165222167969	0.4258474731445313	2.377286376953125	1.705233642578125	0.4232324829101562	2.249256103515625	1.637750122070313	0.4007686157226563	2.250111328125	1.357325317382812	0.3617923889160156	2.320709228515625	1.161141845703125	0.2477994232177734	2.40906298828125	1.135967758178711	0.2118449096679688	2.5169033203125	1.114108734130859	0.1996674652099609	2.444886962890625	1.137496200561523	0.2236318359375	2.444451416015625	1.712355895996094	0.4370851440429688	2.575766357421875	1.685684265136719	0.4511917724609375	2.6676552734375	1.420460540771484	0.517768310546875	2.6928828125	1.226176620483398	0.3780459594726562	2.737992919921875	1.17326708984375	0.2977388916015625
107	3.533333000000001	2.46416943359375	1.197088485717773	0.4626436157226563	2.44586279296875	1.378525268554688	0.4519144287109375	2.431297119140625	1.523542175292969	0.4426856079101563	2.4119248046875	1.744079650878906	0.4225707092285156	2.381403564453125	1.704378967285156	0.4192419738769531	2.252927490234375	1.639337646484375	0.3930069580078125	2.25836083984375	1.358407623291016	0.3596752319335937	2.33751318359375	1.165414733886719	0.2461516876220703	2.428658447265625	1.14141877746582	0.2172039489746094	2.5352802734375	1.120016067504883	0.1968390655517578	2.464237060546875	1.140551834106445	0.2245220336914062	2.448244140625	1.711035827636719	0.4346083374023437	2.5790146484375	1.681831909179687	0.447970458984375	2.6504716796875	1.406608734130859	0.4955768127441406	2.660734619140625	1.225435180664062	0.3377582397460938	2.72357958984375	1.159880874633789	0.2827743835449218
108	3.566667000000001	2.46703955078125	1.198065933227539	0.4629676818847656	2.44722998046875	1.380126251220703	0.4528685913085937	2.431287841796875	1.52569580078125	0.4454070434570312	2.41271923828125	1.746817993164063	0.421367431640625	2.381904541015625	1.707031921386719	0.4187711486816406	2.25423046875	1.640871704101563	0.3884264831542969	2.262559326171875	1.358961364746094	0.3542333679199219	2.34743505859375	1.166371032714844	0.2421540832519531	2.437327392578125	1.14044075012207	0.2097950286865234	2.54502392578125	1.114712295532227	0.2008577880859375	2.472969482421875	1.136441375732422	0.2167804565429688	2.449067626953125	1.713705627441406	0.4339761962890625	2.5800322265625	1.682925109863281	0.44740380859375	2.620148193359375	1.398578369140625	0.483906494140625	2.609787109375	1.213216659545898	0.3295078125	2.645705078125	1.130490661621094	0.2726936340332031
109	3.6	2.4674990234375	1.198175308227539	0.4623650207519531	2.448149658203125	1.380000183105469	0.4524082946777344	2.432552978515625	1.525385009765625	0.4451834411621094	2.414750732421875	1.746293334960938	0.4218905639648438	2.383886962890625	1.706666625976562	0.4190022888183594	2.25671337890625	1.640639282226563	0.3874193725585938	2.266969482421875	1.359395050048828	0.3520239868164062	2.354220458984375	1.169068954467773	0.2387110900878906	2.444020263671875	1.144769271850586	0.2053253021240234	2.55210986328125	1.120627250671387	0.1994019317626953	2.479735595703125	1.141547622680664	0.2117957000732422	2.45088623046875	1.713086059570312	0.4345388488769531	2.581416259765625	1.68148193359375	0.4481282958984375	2.6184453125	1.396984252929687	0.4830470581054688	2.6067998046875	1.213931411743164	0.3265971069335937	2.641954833984375	1.133564437866211	0.2663406677246093
110	3.633333	2.46994921875	1.201136260986328	0.460242919921875	2.448787109375	1.382314758300781	0.4500147094726563	2.4318291015625	1.527161315917969	0.4419771728515625	2.418855712890625	1.747786193847656	0.4177763977050781	2.387606201171875	1.708754455566406	0.4133711547851562	2.261729736328125	1.643623352050781	0.3767200317382812	2.26817724609375	1.362022155761719	0.3494814453125	2.362965087890625	1.175746841430664	0.2366533050537109	2.451669921875	1.150398422241211	0.2018302764892578	2.558844482421875	1.124768798828125	0.19178662109375	2.487372802734375	1.148204208374023	0.2071253356933594	2.45368310546875	1.714089904785156	0.4322037048339843	2.5816669921875	1.678758239746094	0.4547599487304688	2.61653466796875	1.394530578613281	0.4885297241210937	2.6141142578125	1.218066650390625	0.3251120300292969	2.62661328125	1.137251190185547	0.2573949584960937
111	3.666667	2.46803369140625	1.202908462524414	0.4539083557128906	2.447423583984375	1.384740173339844	0.4443717651367188	2.4308916015625	1.530109069824219	0.4369314575195313	2.422648681640625	1.751911743164063	0.4154436340332031	2.390748046875	1.713417236328125	0.4095211486816406	2.26537744140625	1.650088500976562	0.3667356567382812	2.271691650390625	1.367845520019531	0.3373655090332031	2.369314697265625	1.181602798461914	0.2254034576416016	2.46206201171875	1.157957046508789	0.2004850311279297	2.570258056640625	1.133305862426758	0.2023890380859375	2.497087646484375	1.158148010253906	0.2091850433349609	2.45650341796875	1.717274780273438	0.4304776000976562	2.58308251953125	1.677123352050781	0.4552054443359375	2.6063330078125	1.390412841796875	0.4851584777832031	2.601864501953125	1.213751419067383	0.3209366760253906	2.544084716796875	1.152909698486328	0.2553588104248047
112	3.700000000000001	2.470225830078125	1.204428680419922	0.4545682067871094	2.44898046875	1.386866271972656	0.4446558532714844	2.431548583984375	1.532727294921875	0.4380099792480469	2.4239248046875	1.755284912109375	0.4153586120605469	2.39185595703125	1.716689514160156	0.4093785095214844	2.26775390625	1.652520385742188	0.3624386901855469	2.272823486328125	1.369041625976563	0.3343596496582031	2.3764873046875	1.181923477172852	0.2274810791015625	2.466327880859375	1.160254272460937	0.1912127380371094	2.575282470703125	1.139199768066406	0.1813817443847656	2.502267333984375	1.162437728881836	0.1949676666259766	2.45772705078125	1.720511108398437	0.4308363647460938	2.585427490234375	1.680510620117188	0.4526710205078125	2.6128447265625	1.392627380371094	0.4780950317382813	2.612068359375	1.213653442382812	0.3149784851074219	2.521869873046875	1.186111557006836	0.2646561279296875
113	3.733333	2.46890625	1.202923965454102	0.4527191772460937	2.44807861328125	1.386403747558594	0.4435655822753906	2.431052001953125	1.533087829589844	0.43719384765625	2.423412841796875	1.756890747070313	0.4154147644042969	2.391525146484375	1.718030822753906	0.4081207580566406	2.268249267578125	1.654339965820312	0.3562247009277344	2.272937744140625	1.369266662597656	0.3293235473632812	2.38589501953125	1.186653884887695	0.2213143005371094	2.480934326171875	1.17000666809082	0.1958504028320313	2.591847900390625	1.154665542602539	0.1972827301025391	2.51633447265625	1.171325714111328	0.2049832305908203	2.456968017578125	1.72195703125	0.4319020385742188	2.584413330078125	1.680568725585938	0.4567765808105469	2.602626953125	1.389760375976562	0.4723892822265625	2.60650732421875	1.214179290771484	0.303863525390625	2.5105439453125	1.18654719543457	0.264214111328125
114	3.766667	2.46611279296875	1.197886642456055	0.4464403686523438	2.444971923828125	1.382285705566406	0.4394081420898437	2.42650341796875	1.529603820800781	0.43703662109375	2.423742431640625	1.754562927246094	0.4152273254394531	2.391294189453125	1.71612109375	0.4066611328125	2.268631591796875	1.654860412597656	0.3487713012695313	2.276633544921875	1.369276794433594	0.3148453979492187	2.40077880859375	1.191254470825195	0.2089939117431641	2.498124755859375	1.175519470214844	0.1909233703613281	2.60961865234375	1.160532745361328	0.1910419921875	2.5324384765625	1.183040908813477	0.2010096282958984	2.456171875	1.718843811035156	0.4329730224609375	2.584101318359375	1.676414428710937	0.4570591430664063	2.6136220703125	1.384869873046875	0.4651105346679688	2.61909130859375	1.223009582519531	0.2819017944335938	2.522582275390625	1.194599731445313	0.2427788543701172
115	3.800000000000001	2.46414697265625	1.196559280395508	0.4434610290527344	2.4438095703125	1.380447296142578	0.4380680236816406	2.425693115234375	1.5273017578125	0.4375046997070313	2.421569091796875	1.751236083984375	0.4136713256835938	2.389486572265625	1.712649108886719	0.4054518737792969	2.2671572265625	1.653017395019531	0.3465074157714844	2.27586328125	1.368614227294922	0.3114117736816406	2.411643310546875	1.197353515625	0.2107476348876953	2.5081328125	1.183491577148438	0.1888953704833984	2.618013427734375	1.163013305664063	0.1974800262451172	2.5426904296875	1.185407211303711	0.2001452941894531	2.45408251953125	1.716012573242188	0.4317293090820313	2.582407958984375	1.676086975097656	0.4552525634765625	2.600428466796875	1.386056060791016	0.4850745849609375	2.604755126953125	1.226107482910156	0.3013013610839844	2.508846923828125	1.200352249145508	0.2599702758789063
116	3.833333	2.460948486328125	1.194503753662109	0.4405090942382813	2.4392451171875	1.377211334228515	0.4354407958984375	2.421097412109375	1.523216552734375	0.4330285339355469	2.420013916015625	1.7459462890625	0.4093417358398437	2.3875341796875	1.708025817871094	0.4013214416503906	2.265579345703125	1.652266784667969	0.3399237670898437	2.276465087890625	1.370094909667969	0.3006241455078125	2.422813720703125	1.204193511962891	0.2094184112548828	2.51802392578125	1.198071197509766	0.1817220611572266	2.628669921875	1.184558776855469	0.1800777587890625	2.55312548828125	1.19676806640625	0.1913362731933594	2.451937255859375	1.710466247558594	0.4271455993652344	2.5791171875	1.668732055664063	0.4493378295898438	2.59785546875	1.379762451171875	0.4724478149414063	2.60139013671875	1.221175003051758	0.2892649230957031	2.51294677734375	1.216219818115234	0.22930419921875
117	3.866667	2.459894775390625	1.194578964233398	0.4365276184082031	2.43940478515625	1.377380004882812	0.4325571594238281	2.421451416015625	1.523369873046875	0.4329075927734375	2.4190146484375	1.7460703125	0.4098976745605469	2.386688720703125	1.708016967773438	0.4020133666992188	2.265633544921875	1.651227478027344	0.3399246215820312	2.276731689453125	1.36955419921875	0.2980158081054687	2.430960205078125	1.212040313720703	0.2051875305175781	2.522027099609375	1.213253646850586	0.1656011352539062	2.6323203125	1.216372299194336	0.1499936828613281	2.557990478515625	1.218096923828125	0.170313232421875	2.451245361328125	1.710722229003906	0.4273485717773438	2.578133544921875	1.6674560546875	0.4478861083984375	2.601758056640625	1.379621429443359	0.4781298522949219	2.60562939453125	1.222252731323242	0.2940324096679687	2.53398681640625	1.22875798034668	0.2149248046875
118	3.9	2.45515087890625	1.193166687011719	0.4322213439941406	2.43543115234375	1.376384399414063	0.4280079650878906	2.41763818359375	1.522660705566406	0.4290330200195313	2.415218505859375	1.745674926757812	0.4051034240722656	2.382888671875	1.707507934570312	0.3971935119628906	2.2625751953125	1.648201416015625	0.33537890625	2.278972900390625	1.367611572265625	0.2852178039550781	2.447582275390625	1.224971115112305	0.1922262573242187	2.535272216796875	1.235817413330078	0.1465034332275391	2.64400439453125	1.248579971313477	0.1246473007202148	2.565470947265625	1.256907592773437	0.1465047912597656	2.44743603515625	1.710344360351562	0.4228821105957031	2.573977294921875	1.665470764160156	0.4437441711425781	2.59136669921875	1.379344757080078	0.4933294677734375	2.59581591796875	1.230997344970703	0.3013423156738281	2.54282568359375	1.230010162353516	0.208252197265625
119	3.933333000000001	2.453460205078125	1.192439270019531	0.4271429138183594	2.434097900390625	1.375699615478516	0.4239564819335938	2.4163935546875	1.521959045410156	0.4262658386230469	2.413113525390625	1.745203674316406	0.4049100646972656	2.380833984375	1.707034240722656	0.3968361511230469	2.261629638671875	1.648086486816406	0.3326075439453125	2.283318603515625	1.369612182617187	0.2735900268554687	2.460273193359375	1.234824111938477	0.1845282287597656	2.55033740234375	1.248396499633789	0.1445252227783203	2.660316162109375	1.258503601074219	0.1282914123535156	2.584290283203125	1.260141967773438	0.1483029479980469	2.445580810546875	1.709774291992187	0.4220117797851562	2.573211669921875	1.66711669921875	0.4406922302246093	2.584579345703125	1.382253601074219	0.4984691772460937	2.584112060546875	1.244859466552734	0.2984737548828125	2.553297607421875	1.24681298828125	0.1959100494384766
120	3.966667000000001	2.4449326171875	1.189964218139648	0.4223921508789062	2.426033203125	1.372872802734375	0.4215335998535156	2.409370849609375	1.518908081054688	0.4241820678710937	2.40705078125	1.741545532226562	0.4017927551269531	2.37472314453125	1.70355224609375	0.3938099975585937	2.2568388671875	1.644692443847656	0.3278664245605469	2.28445263671875	1.368219787597656	0.2651951293945313	2.471243896484375	1.248777069091797	0.17579833984375	2.563436767578125	1.255718170166016	0.1397030639648437	2.67173291015625	1.260622863769531	0.1141732864379883	2.59660498046875	1.269362609863281	0.1477143707275391	2.4392451171875	1.706153198242188	0.4191364440917969	2.566834228515625	1.663438537597656	0.4355702209472656	2.57734619140625	1.382639678955078	0.5081480102539062	2.57131640625	1.236244644165039	0.315437255859375	2.61017138671875	1.262201751708984	0.2193302917480469
121	4	2.442962890625	1.190968948364258	0.4210216369628906	2.42417724609375	1.37429541015625	0.4202124328613281	2.407811767578125	1.520695922851563	0.4224571533203125	2.40554833984375	1.743643493652344	0.3983009948730469	2.3732529296875	1.705482849121094	0.3902839660644531	2.25575146484375	1.645461486816406	0.3239809875488281	2.28455517578125	1.367963745117188	0.2635711059570313	2.4758359375	1.252216278076172	0.1774624938964844	2.56843408203125	1.260424468994141	0.1420774993896484	2.677732177734375	1.265280853271484	0.1199704666137695	2.602334716796875	1.271133361816406	0.1499816436767578	2.437671142578125	1.708330749511719	0.4162569885253906	2.56556640625	1.667301635742187	0.4365989074707031	2.57733935546875	1.388074340820312	0.5171585083007812	2.577482666015625	1.235428985595703	0.3285787353515625	2.630538818359375	1.257173889160156	0.2381217498779297
122	4.033333000000001	2.434112060546875	1.185959808349609	0.4151053771972656	2.41674462890625	1.368494171142578	0.413623779296875	2.40174072265625	1.514310546875	0.4148257446289063	2.396052001953125	1.7362548828125	0.3924697265625	2.364964599609375	1.697749145507812	0.3830497131347656	2.249184326171875	1.637931396484375	0.3151968383789063	2.28011376953125	1.362163360595703	0.2546595306396484	2.482284912109375	1.258453521728516	0.1825644683837891	2.577959228515625	1.252031951904297	0.1580661163330078	2.68038427734375	1.255956268310547	0.1153159408569336	2.607849365234375	1.277261474609375	0.1660650024414063	2.428031494140625	1.70158349609375	0.4111915588378906	2.5572158203125	1.668318298339844	0.4329779663085938	2.619680419921875	1.403517303466797	0.5316146850585938	2.636057373046875	1.222093505859375	0.3732110900878906	2.6230068359375	1.249856292724609	0.2711597595214844
123	4.066667000000001	2.425745361328125	1.182954940795898	0.4095245971679687	2.406985595703125	1.365342987060547	0.4089684448242187	2.390871337890625	1.511021850585938	0.4109124755859375	2.38744482421875	1.733001342773437	0.3886093139648438	2.356289306640625	1.694748962402344	0.3784308471679688	2.24243310546875	1.636499633789062	0.3061272888183594	2.280458984375	1.361602081298828	0.2457719116210937	2.488385986328125	1.260232574462891	0.1882496948242187	2.58240283203125	1.230960311889648	0.1981204071044922	2.68752392578125	1.200982437133789	0.2176900329589844	2.612890380859375	1.240911437988281	0.217149169921875	2.41870068359375	1.698071594238281	0.40804833984375	2.546314453125	1.662039001464844	0.4341924438476563	2.61431298828125	1.397666961669922	0.53022265625	2.63526123046875	1.216196685791016	0.372439453125	2.591926025390625	1.25416665649414	0.2828056640625
124	4.1	2.420931640625	1.180110961914063	0.4044641723632812	2.401253173828125	1.362514495849609	0.4039483337402344	2.384957763671875	1.508273590087891	0.4047723083496094	2.382415283203125	1.730478393554687	0.3832496948242187	2.351102783203125	1.692361145019531	0.3728965759277344	2.235471435546875	1.63710888671875	0.3008764038085938	2.2737880859375	1.363032897949219	0.2363023223876953	2.487729248046875	1.276600128173828	0.1759206695556641	2.584451171875	1.255443893432617	0.1775718383789062	2.68787939453125	1.229912261962891	0.2091598358154297	2.61304248046875	1.239663650512695	0.1986069641113281	2.413534423828125	1.695336486816406	0.402606201171875	2.53928076171875	1.656954467773438	0.4342928466796875	2.608380126953125	1.393279113769531	0.53196923828125	2.632592529296875	1.210049011230469	0.3764788208007813	2.595033203125	1.259832550048828	0.2899999694824218
125	4.133333	2.418802978515625	1.179986526489258	0.4023110656738281	2.39910888671875	1.362987701416016	0.4016300048828125	2.382951416015625	1.509243713378906	0.4019924621582031	2.379638427734375	1.73205078125	0.3792919311523438	2.348349365234375	1.693652404785156	0.3691085815429688	2.232693115234375	1.63728466796875	0.2970155334472656	2.274290771484375	1.362361755371094	0.2340191192626953	2.489704345703125	1.278460906982422	0.1722486419677734	2.5862880859375	1.261737548828125	0.1560857543945313	2.696490966796875	1.246125854492187	0.1498390808105469	2.6161484375	1.293200531005859	0.1553141632080078	2.4109853515625	1.696997375488281	0.3988735656738281	2.53732080078125	1.659080505371094	0.4306569213867187	2.6093798828125	1.395267059326172	0.5286165771484375	2.635217041015625	1.209904586791992	0.3747014465332031	2.595914306640625	1.256020446777344	0.2865518188476562
126	4.166667	2.417406982421875	1.180094909667969	0.4016464538574219	2.39766015625	1.363312835693359	0.4009085693359375	2.38151708984375	1.509748809814453	0.4011024475097656	2.377684814453125	1.732734436035156	0.3775919799804687	2.346445068359375	1.694182495117188	0.3675357055664062	2.230747314453125	1.637373718261719	0.2954930419921875	2.272691162109375	1.362200134277344	0.2322684173583984	2.4888095703125	1.278438873291016	0.1716659393310547	2.58548583984375	1.260513336181641	0.1566521606445312	2.69537353515625	1.241864593505859	0.1625101013183594	2.616583984375	1.289939880371094	0.1545584869384766	2.409152587890625	1.697780090332031	0.39731591796875	2.535583740234375	1.660146484375	0.4297447204589844	2.60581787109375	1.396621459960937	0.5307940063476563	2.6319482421875	1.209295059204102	0.3788598327636719	2.59301806640625	1.254301971435547	0.289820068359375
127	4.200000000000001	2.417396484375	1.18009440612793	0.4016393737792969	2.39764892578125	1.363314086914063	0.4009009094238281	2.381504638671875	1.509751434326172	0.4010948791503906	2.377664794921875	1.732739196777344	0.3775843200683594	2.346425537109375	1.694186096191406	0.3675297241210937	2.23072265625	1.637376525878906	0.2954925537109375	2.2726650390625	1.362203308105469	0.2322521667480469	2.488783447265625	1.278442016601562	0.1716405181884766	2.585454345703125	1.260504852294922	0.1565997772216797	2.695351318359375	1.241859161376953	0.1623058013916016	2.616561767578125	1.289916320800781	0.1544858093261719	2.409134765625	1.697785400390625	0.3973067321777344	2.5355703125	1.660148132324219	0.4297205200195313	2.605784423828125	1.396602935791016	0.5307396850585937	2.631880859375	1.209306579589844	0.3787585144042969	2.59295703125	1.254358535766602	0.2897373352050781
128	4.233333	2.390838134765625	1.173395874023438	0.3769842224121094	2.36977001953125	1.356039154052734	0.3735278015136719	2.351179931640625	1.501860076904297	0.3750093383789063	2.348462890625	1.725138671875	0.36035546875	2.317277587890625	1.687226867675781	0.3484169006347656	2.201027587890625	1.636022644042969	0.2737549438476563	2.2611953125	1.365468017578125	0.2081079711914063	2.48056396484375	1.278414215087891	0.170030517578125	2.56968603515625	1.23668034362793	0.1571319122314453	2.67139990234375	1.191834075927734	0.1502542724609375	2.60042724609375	1.222165435791016	0.1699163360595703	2.37948681640625	1.6893759765625	0.3790237121582031	2.50470751953125	1.654604125976562	0.4175560607910156	2.5688056640625	1.387783111572266	0.5120350341796875	2.597057861328125	1.215679992675781	0.3441387329101562	2.562541259765625	1.271982452392578	0.26012109375
129	4.266667	2.38192333984375	1.173122406005859	0.3705315551757812	2.360282958984375	1.356110748291016	0.3676660461425781	2.34090576171875	1.502130981445313	0.3704996948242187	2.339695556640625	1.725859313964844	0.355102294921875	2.30821826171875	1.688034973144531	0.343188232421875	2.192301513671875	1.635659362792969	0.2681897888183594	2.253965576171875	1.364697814941406	0.2029268798828125	2.4752470703125	1.278819641113281	0.1703926086425781	2.564670654296875	1.237651611328125	0.1561715240478516	2.6670263671875	1.194681762695313	0.1445543670654297	2.601716064453125	1.232703369140625	0.1533935699462891	2.370507568359375	1.689873962402344	0.3739931335449219	2.494898193359375	1.6542919921875	0.4154022827148438	2.568875	1.388135131835937	0.5064080505371094	2.590756103515625	1.231649871826172	0.3223020935058594	2.5414765625	1.273708984375	0.2370233917236328
130	4.300000000000001	2.37692578125	1.174047439575195	0.367815185546875	2.355103271484375	1.357322143554688	0.3647917785644531	2.33593701171875	1.503634216308594	0.3666685180664063	2.3326572265625	1.727417602539063	0.3473915100097656	2.301116455078125	1.68910595703125	0.336932373046875	2.1839375	1.635126098632813	0.26459326171875	2.23946533203125	1.362347290039063	0.1993005981445312	2.459726806640625	1.274314880371094	0.1628807373046875	2.54997265625	1.237778686523437	0.1417262573242188	2.651147705078125	1.190245422363281	0.1397211151123047	2.58759765625	1.246080947875976	0.1467960205078125	2.364263671875	1.691927185058594	0.3661370239257812	2.49073974609375	1.655229064941406	0.4003818359375	2.569488037109375	1.387129364013672	0.4828357849121094	2.577956787109375	1.233786163330078	0.2944939270019531	2.521200927734375	1.273041625976562	0.2123591613769531
131	4.333333	2.365753173828125	1.174933532714844	0.3595531005859375	2.34300146484375	1.358995727539063	0.3563832397460938	2.323218994140625	1.505953063964844	0.3578715209960938	2.319255859375	1.730787963867187	0.3382252807617188	2.28786474609375	1.692149108886719	0.3273305969238281	2.1740947265625	1.636323669433594	0.2496745300292969	2.234888671875	1.360686737060547	0.1960211944580078	2.440340576171875	1.241427276611328	0.1545674133300781	2.53780322265625	1.225628631591797	0.1379910583496094	2.6487197265625	1.210810348510742	0.1280226287841797	2.5686435546875	1.252389404296875	0.1457992553710938	2.350906494140625	1.695275634765625	0.3575235595703125	2.477960205078125	1.65861865234375	0.3923010864257813	2.5945810546875	1.397294525146484	0.4540476989746094	2.58694775390625	1.261168609619141	0.2514527740478515	2.5088232421875	1.27210009765625	0.1779857025146484
132	4.366667	2.35624267578125	1.173542221069336	0.351572509765625	2.334372802734375	1.357751373291016	0.3486254272460937	2.3155	1.504859222412109	0.3499269104003906	2.3111826171875	1.729746459960937	0.3304498596191406	2.279383544921875	1.691144592285156	0.3206123352050781	2.16462451171875	1.636954467773438	0.2431982116699219	2.22010595703125	1.361764892578125	0.1817570648193359	2.42821240234375	1.244323547363281	0.1489920959472656	2.524785400390625	1.23469596862793	0.1243297958374023	2.6350966796875	1.214070541381836	0.1186437225341797	2.55514794921875	1.261461090087891	0.1408979034423828	2.343423583984375	1.694180969238281	0.3486697387695312	2.46955859375	1.654970947265625	0.3841048278808594	2.590871337890625	1.391974731445313	0.4271515197753906	2.574153076171875	1.249438095092773	0.2295146942138672	2.493327392578125	1.270548248291016	0.1613501892089844
133	4.4	2.353812255859375	1.173583190917969	0.349669677734375	2.33170068359375	1.357921783447266	0.3465274658203125	2.312852294921875	1.505166595458984	0.3471055908203125	2.308156982421875	1.7300546875	0.3255712890625	2.2762001953125	1.691321655273438	0.3165662231445313	2.159463623046875	1.637309326171875	0.2417823028564453	2.211417724609375	1.361132110595703	0.18052685546875	2.419709228515625	1.244497589111328	0.1446672515869141	2.514576904296875	1.238783645629883	0.1128544769287109	2.62419189453125	1.230853744506836	0.08898366546630859	2.542707275390625	1.273015258789063	0.1254002151489258	2.34070849609375	1.694638122558594	0.3436533508300781	2.467460205078125	1.654254272460937	0.3758806457519531	2.585167236328125	1.388719085693359	0.41488330078125	2.561315185546875	1.247922546386719	0.2164719085693359	2.4791708984375	1.270684204101562	0.1502967681884766
134	4.433333000000001	2.35356787109375	1.173633666992187	0.3494800109863281	2.331432373046875	1.357997009277344	0.3463290710449219	2.3125615234375	1.505261108398438	0.3469110107421875	2.30770703125	1.730182067871094	0.3254031066894531	2.27573681640625	1.69143017578125	0.3164844665527344	2.1586591796875	1.6375390625	0.2421033935546875	2.2102158203125	1.361295349121094	0.1806121215820312	2.418531982421875	1.245023406982422	0.1434977874755859	2.51279052734375	1.240450485229492	0.1097042541503906	2.62154052734375	1.23536344909668	0.08142929077148438	2.540108154296875	1.276491333007812	0.1211202163696289	2.340329833984375	1.694773071289063	0.3433930053710937	2.46720068359375	1.654246276855469	0.3750533447265625	2.58441259765625	1.388299835205078	0.4130592346191406	2.55950927734375	1.248152496337891	0.2142730102539062	2.477203125	1.271360931396484	0.1484285888671875
135	4.466667000000001	2.3274619140625	1.173198928833008	0.3298995666503906	2.308546142578125	1.356786499023438	0.3220149536132813	2.29277197265625	1.503555786132813	0.3175859069824219	2.28114208984375	1.727209716796875	0.298140380859375	2.2504423828125	1.687808288574219	0.2891499938964844	2.1332705078125	1.627156311035156	0.2220571899414062	2.19712353515625	1.352986938476562	0.1708011169433594	2.4193896484375	1.273675018310547	0.1262803802490234	2.49269287109375	1.298190673828125	0.06329832077026368	2.589206787109375	1.320994171142578	0.01150055599212647	2.484872802734375	1.362919189453125	0.07712600708007812	2.314747314453125	1.692823486328125	0.3155176086425781	2.441049560546875	1.657290832519531	0.3519545288085937	2.56294091796875	1.394451934814453	0.3844915771484375	2.536215087890625	1.240512283325195	0.1981251373291016	2.456341796875	1.277028198242188	0.1363848114013672
136	4.5	2.324001708984375	1.175015151977539	0.3194212646484375	2.301973876953125	1.359013916015625	0.3093185424804688	2.283072021484375	1.506133728027344	0.3059012451171875	2.270896728515625	1.730426635742187	0.2824364318847656	2.239656982421875	1.690738220214844	0.275457763671875	2.119703125	1.62590087890625	0.2161193542480469	2.187635009765625	1.351775848388672	0.1624713592529297	2.412387451171875	1.27309375	0.12363232421875	2.50918115234375	1.284608612060547	0.1005623931884766	2.58913525390625	1.315326080322266	0.02777134704589844	2.504180419921875	1.350221435546875	0.09940241241455078	2.305300048828125	1.696157409667969	0.2991734313964844	2.434664794921875	1.662297607421875	0.3280491333007812	2.562343505859375	1.403523742675781	0.3783273010253906	2.52844091796875	1.258040069580078	0.1849850463867188	2.44305029296875	1.281752410888672	0.1235132141113281
137	4.533333000000001	2.323699462890625	1.175123916625977	0.3190479431152344	2.301616455078125	1.359134613037109	0.3089197082519531	2.28267626953125	1.506264556884766	0.3054646911621094	2.270293212890625	1.730573913574219	0.2820346984863281	2.23903857421875	1.690866333007813	0.2751950073242188	2.118729248046875	1.626206726074219	0.2163441925048828	2.185912353515625	1.352015502929687	0.1619333953857422	2.410302001953125	1.272749481201172	0.1220378494262695	2.50630810546875	1.282840515136719	0.09525984191894531	2.584454833984375	1.310921630859375	0.01948389434814453	2.50197509765625	1.348377838134766	0.0913964614868164	2.3047890625	1.696318237304687	0.2986251831054688	2.43435205078125	1.661891418457031	0.3259699401855469	2.561152099609375	1.401804595947266	0.3716719055175781	2.523611572265625	1.259845489501953	0.1763589630126953	2.437834228515625	1.285942047119141	0.1163899154663086
138	4.566667000000001	2.3035439453125	1.175261505126953	0.31041455078125	2.283390625	1.359115783691406	0.2987244262695313	2.26687548828125	1.506145233154297	0.2909527587890625	2.256785888671875	1.729630065917969	0.2624176940917969	2.224844970703125	1.690277221679688	0.2575650634765625	2.102894775390625	1.624276489257813	0.2044306945800781	2.1750185546875	1.351572326660156	0.1511984558105469	2.40008740234375	1.272619049072266	0.1171628952026367	2.490799072265625	1.267995758056641	0.07526445007324219	2.5782314453125	1.282286956787109	0.006341941833496094	2.497159912109375	1.335533630371094	0.06286802291870117	2.291278076171875	1.695352661132812	0.2787264099121094	2.42047900390625	1.658374084472656	0.3032664794921875	2.5527744140625	1.400882232666016	0.3450567932128906	2.510123046875	1.251637481689453	0.1568183135986328	2.421697265625	1.276200164794922	0.1004517669677734
139	4.6	2.3002265625	1.17592219543457	0.3057020263671875	2.27930615234375	1.3593408203125	0.2930862731933594	2.262122314453125	1.506036285400391	0.2848270874023437	2.249532470703125	1.729737060546875	0.2623770446777344	2.21807861328125	1.690235412597656	0.2564869384765625	2.097017333984375	1.628033020019531	0.1976814117431641	2.158370361328125	1.353888153076172	0.1408558502197266	2.380846923828125	1.26820932006836	0.108731086730957	2.466517822265625	1.249215881347656	0.06104095840454102	2.5635537109375	1.214851593017578	0.01673324775695801	2.489058349609375	1.332797821044922	0.09570229339599609	2.284364013671875	1.695473266601562	0.2777148132324219	2.41309814453125	1.658487854003906	0.3034927368164063	2.541496337890625	1.398043884277344	0.3346258544921875	2.500991455078125	1.254081130981445	0.1423311614990234	2.41185791015625	1.271260711669922	0.08467814636230468
140	4.633333	2.30022314453125	1.17592463684082	0.3056986999511719	2.279301513671875	1.359343841552734	0.2930823059082031	2.262116455078125	1.506039733886719	0.2848223571777344	2.2495244140625	1.729741333007813	0.2623719177246094	2.2180703125	1.690239318847656	0.2564830932617188	2.097001708984375	1.628043090820313	0.1976836547851563	2.158328125	1.353892974853516	0.1408483123779297	2.380791748046875	1.268183685302734	0.1087052688598633	2.46644482421875	1.249174270629883	0.06098841857910156	2.563472412109375	1.214851287841797	0.01662957382202148	2.48905908203125	1.332691680908203	0.09560117340087891	2.28435693359375	1.695477661132812	0.2777085876464844	2.4130927734375	1.658490966796875	0.3034784240722656	2.541489013671875	1.398042358398437	0.3345933532714844	2.500967529296875	1.25409114074707	0.142292236328125	2.4118310546875	1.271279235839844	0.08464530944824218
141	4.666667	2.2954697265625	1.180947509765625	0.2959155883789062	2.271531494140625	1.364192779541016	0.2805773010253906	2.251734619140625	1.510836242675781	0.2715562133789062	2.239834228515625	1.735013977050781	0.2486139984130859	2.20791455078125	1.695602478027344	0.2437703399658203	2.082624755859375	1.636690185546875	0.1898273468017578	2.13727978515625	1.360899780273437	0.1310380096435547	2.356354248046875	1.269230377197266	0.08954121398925781	2.444165771484375	1.248292404174805	0.04631572723388672	2.545848876953125	1.221115600585938	0.007120389461517334	2.46978369140625	1.315740814208984	0.04844167709350586	2.27496240234375	1.700514709472656	0.2630935974121094	2.40379833984375	1.662438415527344	0.2883281555175781	2.532510009765625	1.402787536621094	0.3291896667480469	2.478799560546875	1.273390777587891	0.1292616271972656	2.3869912109375	1.255297454833984	0.07580455780029297
142	4.700000000000001	2.295159912109375	1.181897155761719	0.2956875610351563	2.27086767578125	1.365168060302734	0.280281982421875	2.250755615234375	1.511836395263672	0.27135302734375	2.238189208984375	1.736126159667969	0.2489468231201172	2.20644091796875	1.696594360351563	0.2437473907470703	2.0816201171875	1.637984313964844	0.1882400054931641	2.13749560546875	1.362795623779297	0.1272381134033203	2.358088134765625	1.274211029052734	0.0865090103149414	2.447480224609375	1.267306091308594	0.04192937088012695	2.54890234375	1.266113708496094	-0.006412386894226074	2.472349609375	1.327596954345703	0.05206773757934571	2.27334912109375	1.701701782226563	0.2636008605957031	2.4021650390625	1.664675537109375	0.2907362060546875	2.532248779296875	1.406137634277344	0.3350351257324219	2.48289306640625	1.27527587890625	0.1348147430419922	2.392002685546875	1.256651153564453	0.07990135192871094
143	4.733333	2.29334521484375	1.183890640258789	0.2947483825683594	2.268148681640625	1.367068603515625	0.2790382995605469	2.247166748046875	1.513681884765625	0.2704931030273438	2.234968017578125	1.738290893554687	0.2505502166748047	2.2032958984375	1.698819702148437	0.2443716888427734	2.07874658203125	1.642736999511719	0.1856218872070312	2.132899169921875	1.368107971191406	0.1203003311157227	2.353802978515625	1.280150939941406	0.07948011016845703	2.44266748046875	1.280685577392578	0.03327745819091797	2.54851806640625	1.264445861816406	-0.0008412189483642578	2.473650390625	1.317733825683594	0.04533475875854492	2.269897216796875	1.703676208496094	0.2653595886230469	2.39822119140625	1.667481750488281	0.2959311218261719	2.521396240234375	1.406726165771484	0.3470263366699219	2.4824580078125	1.276134490966797	0.1442614593505859	2.395306396484375	1.258158721923828	0.08333819580078125
144	4.766667	2.287771484375	1.188761077880859	0.2925263977050781	2.258583984375	1.370021728515625	0.2782611694335937	2.233035888671875	1.514914184570312	0.2731002502441406	2.225588134765625	1.738079284667969	0.2541244659423828	2.193987548828125	1.699447875976563	0.2458386688232422	2.076312255859375	1.648659790039062	0.1727264556884766	2.12054248046875	1.376759857177734	0.09873331451416016	2.342509765625	1.294644958496094	0.06265738677978516	2.437377685546875	1.282898620605469	0.0354363021850586	2.54515380859375	1.266293121337891	0.01202382183074951	2.471046875	1.2807685546875	0.05221499633789062	2.258762939453125	1.703101257324219	0.2706566162109375	2.385864013671875	1.66747705078125	0.3023217163085937	2.504693603515625	1.406521057128906	0.3497561340332031	2.4717587890625	1.285538391113281	0.1422650756835938	2.38646240234375	1.275084777832031	0.078483154296875
145	4.800000000000001	2.29107763671875	1.189657852172852	0.2898870849609375	2.2602724609375	1.370293273925781	0.2757500305175781	2.232083740234375	1.514472106933594	0.2732789306640625	2.226793212890625	1.737406982421875	0.2561455383300781	2.1953359375	1.699142211914062	0.2463555603027344	2.08134375	1.651166320800781	0.1664112548828125	2.12503759765625	1.381844696044922	0.08517836761474609	2.34900341796875	1.301723266601563	0.06261362838745117	2.44335498046875	1.282406280517578	0.03884759521484375	2.547153076171875	1.270286224365234	0.0005076900124549866	2.479349853515625	1.292457580566406	0.03120433616638183	2.259042236328125	1.702126220703125	0.2735362243652344	2.385349365234375	1.667653015136719	0.3083553466796875	2.4944970703125	1.404827941894531	0.3644557800292968	2.480307373046875	1.295665710449219	0.1489888610839844	2.402374755859375	1.284283599853516	0.07684313201904297
146	4.833333	2.2931884765625	1.189147094726563	0.2922637634277344	2.26260888671875	1.369583404541016	0.2786099243164062	2.235181884765625	1.513656005859375	0.2746449890136718	2.229552490234375	1.736597473144531	0.2628108520507813	2.198469970703125	1.6985537109375	0.2514677276611328	2.087013916015625	1.652130615234375	0.1675287475585938	2.13726025390625	1.386023681640625	0.08111951446533203	2.360948974609375	1.307533538818359	0.05420703887939453	2.45243505859375	1.298536743164062	0.01731984710693359	2.554888427734375	1.294895843505859	-0.02562795639038086	2.48526123046875	1.319429992675781	0.02178104400634766	2.2615	1.701043884277344	0.2799829406738281	2.388289306640625	1.668847473144531	0.3144537353515625	2.493870849609375	1.403199066162109	0.3610791931152344	2.48695849609375	1.301539276123047	0.1420144653320312	2.411248291015625	1.304196716308594	0.06694519805908203
147	4.866667	2.299145263671875	1.187606018066406	0.2931970520019531	2.269166748046875	1.367840362548828	0.2797568054199219	2.242075927734375	1.511732696533203	0.2762301330566406	2.2372841796875	1.734429809570313	0.2668868713378906	2.20636376953125	1.696675659179688	0.2545585327148437	2.096419677734375	1.651808654785156	0.1682527008056641	2.1494345703125	1.387519195556641	0.07954721832275391	2.374795654296875	1.315202484130859	0.05290352630615235	2.461818115234375	1.306420318603516	0.006775807380676269	2.557712646484375	1.304813720703125	-0.04902690124511719	2.4864775390625	1.351620361328125	0.01286110401153564	2.26875927734375	1.698648254394531	0.284199951171875	2.39465234375	1.667294799804687	0.3216928100585937	2.504380126953125	1.402820892333984	0.3619090576171875	2.50533740234375	1.306419860839844	0.1408243865966797	2.433467041015625	1.313561370849609	0.06259826660156249
148	4.9	2.310945556640625	1.187921936035156	0.297960693359375	2.280655517578125	1.368558410644531	0.2882144775390625	2.254286376953125	1.512763977050781	0.2849334106445313	2.24548583984375	1.735633850097656	0.2764650573730469	2.2152841796875	1.697331909179687	0.2638095092773438	2.1072509765625	1.650223388671875	0.1760068511962891	2.16407763671875	1.390089874267578	0.07692496490478516	2.392857421875	1.3401240234375	0.03195083236694336	2.476423583984375	1.306047668457031	-0.008744589805603028	2.565759521484375	1.280330627441406	-0.06956145477294921	2.502153564453125	1.365760040283203	-0.01198585891723633	2.277555419921875	1.700316284179687	0.2938133544921875	2.4052275390625	1.6726904296875	0.3286998901367187	2.512287841796875	1.403888031005859	0.3377642822265625	2.515946044921875	1.329284240722656	0.1081363677978516	2.444101318359375	1.328260223388672	0.02940020751953125
149	4.933333000000001	2.32617578125	1.188166564941406	0.3026580810546875	2.29439111328125	1.369299835205078	0.2935545654296875	2.266071044921875	1.513742919921875	0.2921611022949219	2.255884033203125	1.737521728515625	0.28715673828125	2.225740234375	1.6990927734375	0.2739825744628906	2.116173828125	1.652241821289063	0.18699365234375	2.18331201171875	1.397064910888672	0.07874464416503907	2.407513427734375	1.345464904785156	0.01263313770294189	2.503766357421875	1.323483428955078	0.001291681051254273	2.591319091796875	1.326977996826172	-0.06769229125976563	2.525869140625	1.381471405029297	-0.01035608768463135	2.28835791015625	1.701995361328125	0.3038907165527344	2.41712939453125	1.673852294921875	0.33626025390625	2.51184423828125	1.399146209716797	0.3398857421875	2.53262841796875	1.322814117431641	0.1107551727294922	2.4810048828125	1.343729644775391	0.01938992691040039
150	4.966667000000001	2.341680908203125	1.187156204223633	0.3063677673339844	2.311013916015625	1.368709411621094	0.2972812194824219	2.282734130859375	1.513348693847656	0.2974859008789063	2.269088134765625	1.737256225585937	0.2949012145996094	2.239815673828125	1.698477172851562	0.2806002502441406	2.1319365234375	1.648972839355469	0.1926739501953125	2.21685107421875	1.405358612060547	0.07028308868408203	2.451117431640625	1.388666931152344	0.02254324722290039	2.542441650390625	1.361200622558594	-0.005845423698425293	2.626330322265625	1.358822387695312	-0.07949081420898438	2.56201904296875	1.425227233886719	-0.02896633911132812	2.301791259765625	1.701998107910156	0.3119413452148437	2.43012451171875	1.676914672851562	0.3489265441894531	2.568596435546875	1.421039978027344	0.3464936828613281	2.5994140625	1.350910461425781	0.1162025756835938	2.53113720703125	1.359771270751953	0.03411988830566406
151	5	2.350239990234375	1.18656184387207	0.3076215515136719	2.3199990234375	1.367918518066406	0.2986149597167969	2.291761474609375	1.512345581054688	0.2994498291015625	2.2777666015625	1.735907470703125	0.3017979431152344	2.248701416015625	1.697469421386719	0.2864529418945312	2.14222509765625	1.648964294433594	0.1966403198242188	2.2412265625	1.412288238525391	0.07220503234863282	2.472447021484375	1.415499237060547	0.01057230663299561	2.539813232421875	1.418386749267578	-0.06240098190307617	2.634943359375	1.409805023193359	-0.1199082717895508	2.517306396484375	1.494991912841797	-0.0815218276977539	2.310366943359375	1.700378662109375	0.3182404479980468	2.43889208984375	1.677787231445313	0.3554400939941406	2.605719482421875	1.440427307128906	0.3401011962890625	2.637538330078125	1.380161163330078	0.1075365219116211	2.571114990234375	1.387934722900391	0.0240382022857666
152	5.033333000000001	2.371924560546875	1.184326416015625	0.32548876953125	2.3405732421875	1.366383911132812	0.3166319580078125	2.31068701171875	1.5111875	0.317490966796875	2.2855556640625	1.73482666015625	0.3143746032714844	2.259652099609375	1.694563781738281	0.2973497619628906	2.161782958984375	1.638929016113281	0.2009734802246094	2.2947802734375	1.425691650390625	0.06345508956909179	2.5193095703125	1.445646118164063	-0.02022051048278808	2.596236572265625	1.459544372558594	-0.08230166625976562	2.694249755859375	1.473688385009766	-0.1346587371826172	2.601593994140625	1.5165751953125	-0.0791468734741211	2.31852197265625	1.7010703125	0.3342163696289063	2.446344970703125	1.685646728515625	0.3790535278320312	2.60330322265625	1.441829132080078	0.3455630798339844	2.670565185546875	1.401611236572266	0.1150322570800781	2.62451513671875	1.415716644287109	0.01894310188293457
153	5.066667000000001	2.38825	1.177949859619141	0.33201708984375	2.3583251953125	1.359934692382812	0.3233305053710938	2.330116455078125	1.504819396972656	0.3234105529785156	2.310302490234375	1.728610412597656	0.3206286926269531	2.28382421875	1.689084411621094	0.3030299987792969	2.185916259765625	1.638938781738281	0.2041039123535156	2.327742919921875	1.442027099609375	0.05277507019042969	2.555514892578125	1.469917205810547	-0.01763600158691406	2.638765625	1.477769012451172	-0.071844970703125	2.725484130859375	1.496502838134766	-0.1399187469482422	2.6552197265625	1.5272607421875	-0.06667736053466797	2.342054443359375	1.694090698242187	0.3409077453613281	2.4671728515625	1.678918640136719	0.3922756958007813	2.64807861328125	1.452278442382813	0.36362841796875	2.719470703125	1.429798828125	0.132367919921875	2.67105908203125	1.440474487304688	0.03720712661743164
154	5.1	2.40754296875	1.173903091430664	0.3498666381835938	2.376276611328125	1.355318298339844	0.3378868408203125	2.345341796875	1.499519683837891	0.3378745422363281	2.323010986328125	1.722802612304688	0.3311952514648437	2.2981103515625	1.6827705078125	0.3125885314941406	2.202114990234375	1.639255310058594	0.2089459075927734	2.346795166015625	1.444216430664063	0.05834530258178711	2.573559326171875	1.497273406982422	0.001051902770996094	2.662378662109375	1.521468017578125	-0.03689741516113281	2.765517333984375	1.547001220703125	-0.07146197509765626	2.685107666015625	1.555262573242187	-0.01557480716705322	2.35391845703125	1.688961059570313	0.3536927185058594	2.476516845703125	1.677568542480469	0.4114203491210938	2.636902099609375	1.434578948974609	0.4135374450683594	2.73032861328125	1.400304931640625	0.1919932403564453	2.6928017578125	1.439400329589844	0.09948754119873048
155	5.133333	2.424783447265625	1.173213150024414	0.3601776428222656	2.39137109375	1.354704620361328	0.3511249389648438	2.3595595703125	1.49894613647461	0.3518023071289063	2.335545654296875	1.722096862792969	0.3383489074707031	2.311432861328125	1.681285949707031	0.3201888122558594	2.2204521484375	1.631524353027344	0.2145285339355469	2.38120947265625	1.446724060058594	0.06650607299804688	2.59961328125	1.533205932617188	0.01633019828796387	2.688614501953125	1.573477416992187	-0.003717926263809204	2.788348388671875	1.620989868164063	-0.02156357383728027	2.68006396484375	1.620673828125	0.04112955093383789	2.36617626953125	1.689111633300781	0.3626064147949219	2.48925830078125	1.683755249023438	0.4206730651855469	2.646885986328125	1.438760528564453	0.4334863891601562	2.744891845703125	1.391914764404297	0.215846435546875	2.707290283203125	1.4351923828125	0.1250576248168945
156	5.166667	2.44023388671875	1.176509002685547	0.3716642150878906	2.405326904296875	1.358330474853516	0.3607153015136719	2.370143310546875	1.502340606689453	0.3634335021972656	2.344947265625	1.726074157714844	0.3477067565917969	2.3212060546875	1.684816162109375	0.3295272827148438	2.230467041015625	1.636710327148438	0.2221169738769531	2.415276611328125	1.472352142333984	0.07596574401855469	2.624357666015625	1.592435668945313	0.07485031890869141	2.705881103515625	1.629687133789063	0.03027546691894531	2.8074716796875	1.649335388183594	-0.01344380569458008	2.736661865234375	1.649683776855469	0.0628854637145996	2.37557177734375	1.69334912109375	0.3727236022949219	2.500201416015625	1.690029663085937	0.4288239135742187	2.6647587890625	1.448110717773437	0.4375848388671875	2.7625986328125	1.400656524658203	0.2189692077636719	2.716364013671875	1.440384307861328	0.1300801086425781
157	5.200000000000001	2.451798828125	1.173566833496094	0.3783603820800781	2.4169541015625	1.354876831054687	0.3640703735351563	2.379076171875	1.497968444824219	0.3666476135253906	2.350703369140625	1.721226196289062	0.3551065979003906	2.3293837890625	1.680153076171875	0.3339674987792969	2.24143701171875	1.636843322753906	0.2225834197998047	2.45395166015625	1.499393280029297	0.08760330200195313	2.662323974609375	1.617878784179688	0.0652507553100586	2.749051025390625	1.666695373535156	0.05601983642578125	2.857158447265625	1.696427795410156	0.05317649459838867	2.763279296875	1.684602233886719	0.1004579467773438	2.379831787109375	1.688399841308594	0.3815731506347656	2.501225341796875	1.689331359863281	0.4439925537109375	2.662776611328125	1.446706817626953	0.4652444152832031	2.774341796875	1.388676055908203	0.2563909912109375	2.727975341796875	1.429323272705078	0.1681895904541016
158	5.233333	2.463696533203125	1.173551986694336	0.3874621276855469	2.427317138671875	1.353939178466797	0.3736099548339843	2.39080078125	1.49687744140625	0.3742696228027343	2.358318115234375	1.718870422363281	0.3644942321777344	2.3377509765625	1.677699829101563	0.3432227478027344	2.2603505859375	1.636354858398438	0.2242079315185547	2.48695751953125	1.538663513183594	0.07994389343261719	2.69393212890625	1.659955993652344	0.08256691741943359	2.780922607421875	1.708384765625	0.07970688629150391	2.88658154296875	1.744830871582031	0.07916107177734374	2.7986884765625	1.716294738769531	0.124272834777832	2.38806689453125	1.686519958496094	0.3905101623535156	2.510786376953125	1.685901489257812	0.4491983337402344	2.6735302734375	1.445480712890625	0.4724262390136719	2.788025146484375	1.380514404296875	0.2682351379394531	2.7418408203125	1.427176849365234	0.1834343719482422
159	5.266667	2.473619384765625	1.175027389526367	0.3927435607910156	2.4378212890625	1.355617828369141	0.3770787658691406	2.399199462890625	1.498166107177734	0.3798788757324219	2.365351806640625	1.720217956542969	0.3696495666503906	2.344620849609375	1.678793884277344	0.3488843688964844	2.275510498046875	1.637212890625	0.2247310333251953	2.50613916015625	1.546114562988281	0.08182625579833984	2.690582275390625	1.697583557128906	0.1090042114257812	2.78250537109375	1.735353881835938	0.1006852722167969	2.8773046875	1.794821716308594	0.1011127319335938	2.81294287109375	1.734512817382813	0.1267731628417969	2.395739990234375	1.688100158691406	0.3953376159667969	2.518864990234375	1.693354675292969	0.4533329467773438	2.72368212890625	1.491390533447266	0.4053829040527344	2.732611083984375	1.597399475097656	0.1866290435791016	2.65042626953125	1.661994384765625	0.2111926879882813
160	5.300000000000001	2.4849462890625	1.177656936645508	0.3996701049804687	2.45159814453125	1.359349792480469	0.3846469116210938	2.416041015625	1.503182830810547	0.3859356994628906	2.379877685546875	1.725580444335937	0.3759221801757813	2.360993408203125	1.684015502929687	0.3533717041015625	2.299257080078125	1.639782470703125	0.2257536926269531	2.548469970703125	1.582181701660156	0.09540863037109375	2.737672119140625	1.727964477539063	0.1271294784545899	2.81889892578125	1.786040100097656	0.1211030883789063	2.90737744140625	1.855118041992188	0.1203839950561523	2.830409423828125	1.804429321289063	0.1704190216064453	2.40908740234375	1.693451904296875	0.4032267150878907	2.526373046875	1.698575805664063	0.4731046447753906	2.76881494140625	1.543759948730469	0.4200325012207031	2.802455078125	1.679411743164062	0.2200268859863281	2.737266357421875	1.764822998046875	0.2125060119628906
161	5.333333	2.48951171875	1.183157470703125	0.4017624206542968	2.4562646484375	1.365171478271484	0.3867602233886719	2.420703369140625	1.509247894287109	0.3878758850097656	2.38337109375	1.731957214355469	0.3817362365722656	2.364837646484375	1.690657287597656	0.3582441101074219	2.302775390625	1.650662719726562	0.2291190948486328	2.552318603515625	1.583125549316406	0.1032451400756836	2.73510302734375	1.7128154296875	0.1927521209716797	2.821271484375	1.750537414550781	0.1582434997558594	2.83768798828125	1.854904418945313	0.1966996459960937	2.833129638671875	1.817228942871094	0.1995322113037109	2.412604248046875	1.699424926757813	0.4086888732910156	2.53140234375	1.69855712890625	0.4765923156738281	2.792135498046875	1.575064453125	0.4255717468261719	2.833697265625	1.723278076171875	0.2357550506591797	2.76369287109375	1.803000366210938	0.2162114410400391
162	5.366667	2.498115478515625	1.188112747192383	0.40269970703125	2.463627197265625	1.369931274414062	0.3875164794921875	2.426826171875	1.513737426757813	0.3885809020996094	2.38876123046875	1.736464111328125	0.3871613159179688	2.37070556640625	1.695657897949219	0.3624369201660156	2.310537109375	1.657943969726563	0.2316935882568359	2.572875244140625	1.626735534667969	0.1179995574951172	2.747691162109375	1.766554382324219	0.2083459625244141	2.836031494140625	1.806514465332031	0.2337098388671875	2.833901611328125	1.918417297363281	0.22271728515625	2.863927001953125	1.855611511230469	0.2225082397460937	2.4177392578125	1.70339306640625	0.4137576293945313	2.535297119140625	1.698081970214844	0.4836614685058594	2.79743603515625	1.582807922363281	0.4214017944335938	2.816663818359375	1.761294250488281	0.2554804077148438	2.779946533203125	1.859787109375	0.2310787963867187
163	5.4	2.502423583984375	1.187838668823242	0.4037903442382813	2.46772705078125	1.369202484130859	0.388219970703125	2.43069384765625	1.512642456054687	0.3888814392089844	2.391685302734375	1.734747497558594	0.3892947387695312	2.374016845703125	1.694174865722656	0.364122314453125	2.313400390625	1.659071105957031	0.2332000274658203	2.574641357421875	1.631088806152344	0.1176208572387695	2.726806396484375	1.745315002441406	0.2653905944824219	2.80013330078125	1.80867919921875	0.2901259460449219	2.84301611328125	1.912279602050781	0.2851568908691406	2.81303759765625	1.862866333007812	0.2714485778808594	2.420583740234375	1.701628173828125	0.4157170715332031	2.535356689453125	1.695722106933594	0.4895509643554687	2.8190546875	1.630989807128906	0.460215087890625	2.828252197265625	1.814719787597656	0.2999809265136719	2.8601826171875	1.91667822265625	0.28647265625
164	5.433333000000001	2.507003662109375	1.187398345947266	0.405888916015625	2.472556884765625	1.367957794189453	0.3901478271484375	2.435742919921875	1.510778778076172	0.3904957580566406	2.39756005859375	1.732010986328125	0.3919548950195312	2.379879150390625	1.691794250488281	0.3666746826171875	2.317177490234375	1.656209106445313	0.2376209259033203	2.58196142578125	1.648180419921875	0.1304461975097656	2.6839619140625	1.782128967285156	0.301265380859375	2.7344658203125	1.845454956054688	0.3591841430664062	2.754503662109375	1.954131774902344	0.3757174987792969	2.788854736328125	1.881614196777344	0.3370161743164062	2.426202880859375	1.698823608398437	0.4181299133300782	2.5404248046875	1.690881103515625	0.4915107421875	2.793592529296875	1.547380004882812	0.4818132629394531	2.85902587890625	1.693962951660156	0.2995414733886719	2.836753662109375	1.798828979492187	0.3010449523925781
165	5.466667000000001	2.511748291015625	1.189638198852539	0.4077276611328125	2.478771484375	1.37021337890625	0.391736572265625	2.44412744140625	1.513378173828125	0.3902415466308594	2.4091875	1.73486376953125	0.3909089660644531	2.391898193359375	1.695019104003906	0.36490673828125	2.315245361328125	1.670614685058594	0.2411061248779297	2.58020361328125	1.661481018066406	0.1354178466796875	2.63913134765625	1.759997131347656	0.3456632080078125	2.7031533203125	1.811963073730469	0.4012619934082031	2.78601171875	1.842557006835937	0.4694725952148437	2.709467529296875	1.813840698242188	0.4396383972167969	2.43631494140625	1.701242065429688	0.4180025329589844	2.549887451171875	1.694742431640625	0.4922125854492188	2.780564697265625	1.517823364257813	0.4996406555175781	2.86337841796875	1.630981750488281	0.3017012329101563	2.846877685546875	1.736224365234375	0.3125653076171875
166	5.5	2.51253271484375	1.189540603637695	0.4081272583007812	2.47936279296875	1.370035888671875	0.3920811157226562	2.4444912109375	1.513113586425781	0.3906047973632812	2.409969482421875	1.734611389160156	0.3923019104003906	2.3928359375	1.694965393066406	0.3659165649414062	2.317552490234375	1.671864685058594	0.2410670166015625	2.58400537109375	1.664738525390625	0.1392142486572266	2.636524169921875	1.759854858398437	0.3526421203613281	2.696305419921875	1.812137634277344	0.4124673156738281	2.7747744140625	1.843261047363281	0.4854255981445312	2.69698828125	1.813487487792969	0.4526463317871094	2.43679150390625	1.700782470703125	0.4194215393066406	2.546794189453125	1.689193725585938	0.4981955871582031	2.733357421875	1.469779022216797	0.5379849853515625	2.88068603515625	1.506441650390625	0.3488601379394531	2.912199951171875	1.607658508300781	0.3638101806640625
167	5.533333000000001	2.51929638671875	1.192365982055664	0.4076417541503906	2.486470947265625	1.373252593994141	0.3908916320800781	2.45160009765625	1.51664306640625	0.3890923767089844	2.412220703125	1.737766662597656	0.3935046997070312	2.39588720703125	1.69799853515625	0.3665982666015625	2.317568359375	1.6765537109375	0.2429620513916016	2.58173193359375	1.695966125488281	0.1352458038330078	2.6262314453125	1.780539123535156	0.3553904113769532	2.681968017578125	1.829490478515625	0.4219098815917969	2.758815673828125	1.857598876953125	0.4981021728515625	2.68942138671875	1.825748168945313	0.4592791442871094	2.439852294921875	1.704130187988281	0.4202486572265625	2.555024169921875	1.697241882324219	0.4923963623046875	2.766005859375	1.496568267822266	0.5024869384765625	2.90086474609375	1.531864990234375	0.3034115600585938	2.947796142578125	1.624836303710937	0.3291634216308594
168	5.566667000000001	2.523126708984375	1.194476745605469	0.4102564697265625	2.49029443359375	1.375736602783203	0.3908726501464844	2.455875	1.519667114257813	0.3856906127929687	2.4143154296875	1.741005554199219	0.3951629333496094	2.398333984375	1.701587463378906	0.3672257995605469	2.317520263671875	1.6814150390625	0.24438427734375	2.57891796875	1.721637268066406	0.1331671295166016	2.603587646484375	1.79415625	0.3614626770019531	2.671857421875	1.836676391601562	0.4208440551757813	2.756864990234375	1.862121704101563	0.48948681640625	2.683008056640625	1.832585510253906	0.4572636413574219	2.442310302734375	1.706901184082031	0.4212589111328125	2.547718505859375	1.693046325683594	0.5069321289062499	2.82301416015625	1.595780639648438	0.4923873901367187	2.7545732421875	1.823678405761719	0.4390747375488281	2.7853447265625	1.89676513671875	0.5118673400878906
169	5.6	2.528884765625	1.198174118041992	0.4052763061523437	2.495464111328125	1.379841033935547	0.385721435546875	2.45926171875	1.523824340820312	0.3826661376953125	2.416458984375	1.745267211914062	0.3976672058105469	2.40059228515625	1.706354614257813	0.3687131958007813	2.315273681640625	1.687723388671875	0.2481909942626953	2.577322509765625	1.736788452148438	0.1400111389160156	2.59513037109375	1.794251831054688	0.3738789978027344	2.663204833984375	1.842019714355469	0.4298726806640625	2.756176513671875	1.870668151855469	0.4863711242675781	2.67880908203125	1.833944396972656	0.4652391967773438	2.444749267578125	1.710581298828125	0.4229494018554688	2.554672119140625	1.698319763183594	0.50366162109375	2.83719580078125	1.621811706542969	0.487278076171875	2.740270263671875	1.845031860351563	0.4632526550292969	2.79474462890625	1.924480651855469	0.5119667663574219
170	5.633333	2.527635986328125	1.200480499267578	0.403169189453125	2.495481689453125	1.381874755859375	0.3818257751464844	2.46003857421875	1.525748779296875	0.3767654113769531	2.407041015625	1.74435302734375	0.3951012878417969	2.394151611328125	1.705607116699219	0.3646273193359375	2.310643310546875	1.688542175292969	0.2429015350341797	2.575463623046875	1.748277160644531	0.1489845581054688	2.59772265625	1.805656982421875	0.3820968933105469	2.666263916015625	1.861422058105469	0.4291274108886719	2.753799560546875	1.912494873046875	0.4775587463378906	2.683500244140625	1.847226623535156	0.46759326171875	2.435693603515625	1.71033349609375	0.4207138061523438	2.540218505859375	1.700784240722656	0.5083035888671875	2.8269794921875	1.657127502441406	0.5474534301757813	2.747729248046875	1.88150244140625	0.4928126831054688	2.822611083984375	1.940752136230469	0.5427931518554687
171	5.666667	2.528282958984375	1.204692367553711	0.4038364868164063	2.496181396484375	1.386156951904297	0.381123046875	2.46132421875	1.530255493164062	0.3737176208496094	2.3981005859375	1.746142578125	0.3949414978027344	2.386214111328125	1.706893798828125	0.3646015014648438	2.30060888671875	1.68979150390625	0.2441262969970703	2.5638642578125	1.765363464355469	0.1563660430908203	2.603802978515625	1.814797912597656	0.389239013671875	2.669941650390625	1.876363159179688	0.4325851745605468	2.764178466796875	1.926488708496094	0.4679922485351563	2.693243896484375	1.880042297363281	0.4631536865234375	2.42919287109375	1.713431579589844	0.4195158081054687	2.53175341796875	1.721400573730469	0.5097998962402344	2.78119384765625	1.84472607421875	0.6017032470703125	2.64744287109375	2.019480712890625	0.49528564453125	2.7245029296875	2.092645141601563	0.4765133361816406
172	5.700000000000001	2.530250244140625	1.205591079711914	0.4023059692382813	2.498821533203125	1.387190399169922	0.3797939147949219	2.463438720703125	1.531210754394531	0.3735826721191406	2.392515380859375	1.744192016601563	0.39926220703125	2.3825458984375	1.705406005859375	0.3676661071777344	2.29449267578125	1.688670288085937	0.248924072265625	2.554305419921875	1.774212036132813	0.1601018371582031	2.605071044921875	1.807082153320313	0.3937814636230469	2.6653896484375	1.869809326171875	0.4434769897460937	2.754763427734375	1.924080932617187	0.4848616943359375	2.68684228515625	1.876945190429688	0.4744844360351563	2.4242333984375	1.711888671875	0.4235697631835937	2.522133544921875	1.72118359375	0.5187591552734375	2.777425048828125	1.828053405761719	0.6150590209960938	2.673144775390625	2.013546691894531	0.4947842712402344	2.73588671875	2.094746948242188	0.5281409912109375
173	5.733333	2.529281982421875	1.207051071166992	0.4030800170898438	2.5031591796875	1.389321014404297	0.3788991394042969	2.471749267578125	1.534204528808594	0.3708261413574219	2.391367919921875	1.743502136230469	0.3992600708007812	2.383808837890625	1.705052001953125	0.3665836181640625	2.292919677734375	1.687884887695313	0.25001513671875	2.553777099609375	1.775241333007813	0.1659230041503906	2.599477294921875	1.828703247070313	0.3968885498046875	2.662974853515625	1.883125610351562	0.4521492919921875	2.75239453125	1.919996826171875	0.509564208984375	2.66994091796875	1.881447265625	0.4937425537109375	2.423802734375	1.711984313964844	0.4236788635253906	2.5181201171875	1.725330810546875	0.5219996337890624	2.75906298828125	1.861489074707031	0.61852587890625	2.707466064453125	2.085335693359375	0.5348160400390625	2.79329443359375	2.138922485351562	0.57236962890625
174	5.766667	2.52223779296875	1.209916229248047	0.4010029296875	2.500848388671875	1.390262786865234	0.374115478515625	2.46971044921875	1.5334423828125	0.3656388549804688	2.3895419921875	1.740308471679687	0.3919713745117188	2.3844990234375	1.703105346679687	0.358287353515625	2.29974267578125	1.689260986328125	0.2388511047363281	2.5603759765625	1.783393737792969	0.1749986724853516	2.624722412109375	1.85610498046875	0.3930332641601563	2.682228759765625	1.906291809082031	0.4562263488769531	2.76506884765625	1.938918029785156	0.5228390502929687	2.6781064453125	1.902846252441406	0.5010826110839843	2.41931787109375	1.708344848632813	0.4179199829101563	2.48585595703125	1.708474304199219	0.5357650756835938	2.71506640625	1.867883056640625	0.6132769165039063	2.7632587890625	2.101465209960938	0.5741015625	2.809978515625	2.190916015625	0.6087327270507813
175	5.800000000000001	2.52286279296875	1.209665054321289	0.4028830871582031	2.502400146484375	1.389880615234375	0.3747481994628906	2.472563720703125	1.53317333984375	0.3643699035644531	2.389482177734375	1.738937744140625	0.3897997436523438	2.38651806640625	1.702276489257812	0.3553038024902344	2.307118896484375	1.695390625	0.2317014007568359	2.574091796875	1.784559448242188	0.1916951599121094	2.621806884765625	1.8493154296875	0.4163439331054687	2.6903623046875	1.895090148925781	0.4712879028320313	2.779413818359375	1.922381713867187	0.5319739379882813	2.683072021484375	1.887387817382812	0.5187930297851563	2.4181005859375	1.706767944335938	0.4167510070800781	2.483364501953125	1.705539001464844	0.5352601928710937	2.699910400390625	1.880959838867188	0.6143092041015625	2.752492431640625	2.115200439453125	0.5868466796875	2.7979873046875	2.206554443359375	0.6178675537109375
176	5.833333	2.5227880859375	1.2086708984375	0.4035263977050781	2.5122939453125	1.390366973876953	0.3765049438476563	2.49086328125	1.535543334960938	0.366443359375	2.392501953125	1.734902770996094	0.3931752014160156	2.3923154296875	1.698276489257812	0.3583355102539063	2.3358037109375	1.724769287109375	0.2247683563232422	2.61274072265625	1.791522033691406	0.2161721649169922	2.703176025390625	1.845973083496094	0.4308205261230469	2.773317626953125	1.886481628417969	0.4882791748046875	2.84443212890625	1.938986511230469	0.5561363525390625	2.725982177734375	1.890588684082031	0.5394866943359375	2.423453125	1.704675170898438	0.4200323486328125	2.48663427734375	1.726495178222656	0.5380470581054687	2.69559228515625	1.910389099121094	0.6207871704101563	2.75762744140625	2.14343115234375	0.598024658203125	2.781787841796875	2.234453857421875	0.64866796875
177	5.866667	2.5206689453125	1.206668350219727	0.401299560546875	2.511739501953125	1.388199371337891	0.3748037719726562	2.491764404296875	1.53331884765625	0.3646895446777344	2.400955078125	1.7356875	0.392238037109375	2.40098095703125	1.700121032714844	0.3564412536621094	2.378333984375	1.748914245605469	0.2194525146484375	2.65713427734375	1.802328002929688	0.2383506317138672	2.75280908203125	1.855306640625	0.4506164245605469	2.808375732421875	1.916361755371094	0.5055017395019531	2.887101806640625	1.959725158691406	0.5710534057617187	2.769234619140625	1.90965771484375	0.55716455078125	2.4291201171875	1.703462524414062	0.4196644287109375	2.486613525390625	1.720930847167969	0.5409921264648437	2.696790283203125	1.895360046386719	0.6381077270507812	2.7473896484375	2.129871826171875	0.6078809204101563	2.758283447265625	2.223991821289062	0.657037353515625
178	5.9	2.521125732421875	1.206398086547852	0.401460205078125	2.5144228515625	1.388363006591797	0.3751217041015625	2.493929931640625	1.533741882324219	0.3662207641601563	2.41318359375	1.741170776367188	0.3903304443359375	2.413134765625	1.705744262695313	0.3542750244140625	2.38791796875	1.752820190429687	0.2168664855957031	2.664632080078125	1.819733825683594	0.2297704620361328	2.754450439453125	1.880110778808594	0.4430732727050781	2.81240673828125	1.934255065917969	0.5028283081054687	2.89345849609375	1.969296997070312	0.570798095703125	2.7866982421875	1.925118774414063	0.5531171264648438	2.43800830078125	1.70723388671875	0.4190478515625	2.489762939453125	1.723752502441406	0.5433133544921875	2.7005830078125	1.891198974609375	0.6520946044921875	2.733836669921875	2.12819677734375	0.6147500610351563	2.749679931640625	2.222168090820313	0.6632340087890625
179	5.933333000000001	2.519929443359375	1.205355651855469	0.4026075439453125	2.514662353515625	1.387524383544922	0.3749649353027344	2.493755615234375	1.533116455078125	0.3659355163574219	2.417035400390625	1.742469055175781	0.3904753112792969	2.41724462890625	1.707452087402344	0.353890869140625	2.394114013671875	1.754145690917969	0.2156893920898438	2.671568115234375	1.819991943359375	0.2299691772460938	2.7598408203125	1.881580261230469	0.4440743408203125	2.820110595703125	1.942058654785156	0.4951449279785156	2.908633056640625	1.997908752441406	0.5339847412109375	2.827168701171875	1.924510192871094	0.5464415283203125	2.440231201171875	1.70752294921875	0.4195125427246094	2.481556640625	1.721075927734375	0.5482413330078125	2.694504150390625	1.885037109375	0.6596152954101563	2.703219482421875	2.123525268554688	0.6156074829101562	2.7394794921875	2.214735717773437	0.6585167846679687
180	5.966667000000001	2.520535888671875	1.205928451538086	0.4014579162597656	2.518398681640625	1.389002563476562	0.3755047912597656	2.4994482421875	1.535370056152344	0.3670343017578125	2.421247802734375	1.745326354980469	0.3880345458984375	2.422431396484375	1.709886596679687	0.3516525268554688	2.398134765625	1.754992919921875	0.2126225280761719	2.673804443359375	1.826290588378906	0.2436663055419922	2.771901123046875	1.899082946777344	0.4507199096679688	2.829056640625	1.942269348144531	0.5202157592773438	2.912689697265625	1.992876586914063	0.5748782958984375	2.846602783203125	1.9435869140625	0.5581962890625	2.4439423828125	1.710599182128906	0.418001708984375	2.484302001953125	1.725448547363281	0.5473502807617188	2.6814013671875	1.90882861328125	0.6600366210937501	2.691154052734375	2.150952270507813	0.636664306640625	2.755740234375	2.233056884765625	0.6618847045898437
181	6	2.52075	1.205653701782227	0.4016091613769531	2.518958251953125	1.388370697021484	0.37506396484375	2.5000361328125	1.534484252929687	0.3659751586914062	2.422754638671875	1.744741149902344	0.3835294189453125	2.4250791015625	1.7092705078125	0.3473376770019531	2.406052001953125	1.758021850585938	0.2089514312744141	2.681768310546875	1.822302307128906	0.2495394134521484	2.788502685546875	1.893375183105469	0.4524649047851563	2.84540966796875	1.94849365234375	0.5129269409179688	2.929170166015625	2.007336242675781	0.5579630737304687	2.866662353515625	1.959002685546875	0.5438612670898437	2.44398291015625	1.709962158203125	0.4143694152832031	2.47393115234375	1.725824157714844	0.5461917724609375	2.667968994140625	1.908679016113281	0.6638208618164062	2.69180517578125	2.149133422851563	0.6372904052734375	2.747450927734375	2.239877807617187	0.6237412719726563
182	6.033333000000001	2.5203896484375	1.205917251586914	0.4022034912109375	2.520241455078125	1.388313079833984	0.3751343383789063	2.502677490234375	1.534367797851563	0.3656305847167969	2.42550390625	1.744434326171875	0.3820046997070313	2.4288427734375	1.709211547851563	0.3457466430664062	2.415301513671875	1.760707702636719	0.2079244079589844	2.68940087890625	1.832108642578125	0.2446490478515625	2.791635009765625	1.906098083496094	0.4484626770019531	2.85470556640625	1.952391174316406	0.5099789428710938	2.94157568359375	2.007502319335938	0.5534413452148438	2.875806396484375	1.959393310546875	0.5449556884765625	2.445670166015625	1.709473937988281	0.4132353210449219	2.468046142578125	1.723848693847656	0.5465325317382812	2.667110107421875	1.895994567871094	0.6707598876953125	2.684936279296875	2.128522583007812	0.6033563842773437	2.72800830078125	2.215799926757812	0.6481986083984375
183	6.066667000000001	2.51752783203125	1.207416015625	0.4040287475585937	2.522381591796875	1.389395294189453	0.3765099182128906	2.5082041015625	1.535500244140625	0.3656986389160156	2.41860498046875	1.740342041015625	0.3801932983398438	2.424438232421875	1.705285888671875	0.3441981201171875	2.4152236328125	1.759015747070312	0.2071149139404297	2.6860966796875	1.839835815429688	0.2448567352294922	2.807686767578125	1.921491088867187	0.4341693420410156	2.87268798828125	1.960608337402344	0.4983539428710937	2.959132080078125	2.014010681152344	0.544291259765625	2.892773681640625	1.973643249511719	0.5324624633789062	2.440431640625	1.706826843261719	0.4117630920410156	2.470515380859375	1.721830078125	0.5432506713867188	2.651880859375	1.912339782714844	0.6667315673828125	2.685040771484375	2.151685302734375	0.6476346435546875	2.711055419921875	2.250050048828125	0.6807398071289062
184	6.1	2.512785400390625	1.206104934692383	0.40515576171875	2.52392138671875	1.387221618652344	0.3760813293457032	2.5143095703125	1.533264953613281	0.3632840270996094	2.41942626953125	1.735146850585938	0.3792308654785156	2.426611083984375	1.7007978515625	0.3429304809570313	2.419017578125	1.759269958496094	0.2079976654052734	2.68532958984375	1.857299133300781	0.2302976226806641	2.825053955078125	1.962067016601563	0.3933344421386719	2.8890146484375	1.971656982421875	0.468538818359375	2.978555908203125	1.989854309082031	0.5321007080078125	2.879056396484375	1.94887890625	0.5258098754882813	2.441669189453125	1.701849670410156	0.4105883483886719	2.470373291015625	1.71681982421875	0.54213037109375	2.65053759765625	1.901097106933594	0.6751976928710938	2.63115185546875	2.14162451171875	0.6577298583984375	2.678361083984375	2.230276123046875	0.69403955078125
185	6.133333	2.517855224609375	1.207420822143555	0.4065050659179688	2.52683935546875	1.388706817626953	0.3765612487792969	2.515622802734375	1.534749633789062	0.3633383483886719	2.420954345703125	1.737049194335937	0.3784722595214844	2.428470703125	1.702688842773437	0.3421775512695313	2.419280029296875	1.760576171875	0.206927230834961	2.692820068359375	1.828792846679687	0.2483753967285156	2.80353271484375	1.907386413574219	0.4452590942382812	2.87830615234375	1.953575744628906	0.4914580383300781	2.9623046875	2.001401916503906	0.546876708984375	2.886914794921875	1.960130859375	0.5416295776367187	2.4427880859375	1.703628784179688	0.4100704345703125	2.468031494140625	1.717190246582031	0.5426143188476562	2.65969287109375	1.884418884277344	0.6826054077148438	2.63337939453125	2.123794311523437	0.6568818969726562	2.665860107421875	2.221924682617187	0.684177734375
186	6.166667	2.519224365234375	1.207404769897461	0.4071964111328125	2.52870166015625	1.388906097412109	0.3762484130859375	2.517759521484375	1.535235717773437	0.3623956604003906	2.420343994140625	1.736813903808594	0.3769706115722656	2.428448974609375	1.702439331054687	0.3406617736816406	2.425751708984375	1.761506530761719	0.2052840881347656	2.701174072265625	1.822060913085938	0.250310546875	2.8109482421875	1.885569946289062	0.4536930847167969	2.87345654296875	1.9433525390625	0.50522900390625	2.958078369140625	1.99698291015625	0.5545405883789063	2.888169921875	1.950199279785156	0.5435116577148438	2.44250244140625	1.703620483398438	0.4087611999511719	2.471760009765625	1.717965454101563	0.5407000732421875	2.654379150390625	1.888702941894531	0.6895811767578125	2.633380615234375	2.128606689453125	0.6592982177734374	2.6617744140625	2.228569458007812	0.6853939208984375
187	6.200000000000001	2.522548828125	1.208266387939453	0.4108623046875	2.52987158203125	1.389491271972656	0.3788985290527344	2.517337158203125	1.535494445800781	0.3646311340332031	2.417755126953125	1.735787841796875	0.3785768737792969	2.42677587890625	1.701708862304688	0.3422808837890625	2.432443115234375	1.758326171875	0.20612255859375	2.70622509765625	1.824953674316406	0.2506384582519531	2.80246044921875	1.905024047851563	0.4547291870117188	2.875614990234375	1.95315380859375	0.5017703857421875	2.96170947265625	2.002523193359375	0.55268701171875	2.891416015625	1.955884521484375	0.548594970703125	2.439720947265625	1.702703674316406	0.4105270385742187	2.467633056640625	1.716909240722656	0.5426229858398437	2.656974609375	1.878786804199219	0.6923936157226562	2.615133056640625	2.116577514648438	0.670236328125	2.644286865234375	2.218508544921875	0.684910400390625
188	6.233333	2.521993896484375	1.208503356933594	0.4114113159179688	2.5317431640625	1.389678985595703	0.3798923950195313	2.5210205078125	1.535811767578125	0.365579833984375	2.42376708984375	1.737369934082031	0.3773140869140625	2.432370361328125	1.702783996582031	0.3414031066894531	2.43013037109375	1.758363220214844	0.2047295227050781	2.7052568359375	1.818216247558594	0.2504389038085937	2.810455810546875	1.886510559082031	0.4543672180175781	2.872491943359375	1.939035705566406	0.5115704650878906	2.959615966796875	1.997176025390625	0.549904296875	2.891068603515625	1.950764343261719	0.54764208984375	2.4453701171875	1.704399963378906	0.4096221313476562	2.467462646484375	1.720575866699219	0.5425806274414062	2.648731689453125	1.886286804199219	0.6980010986328125	2.6121142578125	2.124907470703125	0.6757029418945313	2.623998046875	2.226827880859375	0.7061113891601563
189	6.266667	2.524156982421875	1.209796035766602	0.4114638977050781	2.531980712890625	1.391138854980469	0.3810672607421875	2.519923828125	1.537182250976562	0.3679041748046875	2.42070166015625	1.737598999023438	0.380005859375	2.42932470703125	1.703025695800781	0.3441323852539063	2.42862646484375	1.752817626953125	0.2053282775878906	2.701491455078125	1.82831005859375	0.2386369934082031	2.80481103515625	1.911073791503906	0.4379373779296875	2.87516162109375	1.949017761230469	0.4969132690429687	2.9591806640625	1.999526000976563	0.5499650268554688	2.895534423828125	1.957161437988281	0.5375894775390625	2.442949951171875	1.704974487304687	0.4121758728027344	2.46669970703125	1.722426147460937	0.5445989379882813	2.6448232421875	1.888156799316406	0.7032592163085938	2.6093154296875	2.126704833984375	0.6800654296874999	2.62318994140625	2.228250732421875	0.7106459350585937
190	6.300000000000001	2.52353271484375	1.21151774597168	0.4132000427246094	2.532861328125	1.393552581787109	0.3857772827148437	2.521788818359375	1.540092163085938	0.3749059448242187	2.422775390625	1.741124816894531	0.3847327575683594	2.431197509765625	1.705997680664062	0.34924072265625	2.427746826171875	1.752781127929687	0.2091930999755859	2.7014248046875	1.824618957519531	0.247353271484375	2.80519091796875	1.908146484375	0.4465496215820313	2.877758544921875	1.95569482421875	0.4952416381835937	2.95063916015625	2.031936767578125	0.5318331909179688	2.906012451171875	1.966975280761719	0.52636083984375	2.445152587890625	1.708856201171875	0.4172953186035157	2.470097412109375	1.729539672851562	0.5492485351562501	2.64449072265625	1.90248095703125	0.7051597290039062	2.604204833984375	2.139988647460938	0.6759432373046875	2.62298876953125	2.240867553710937	0.7066913452148438
191	6.333333	2.525206787109375	1.211300674438477	0.4114046936035156	2.533840087890625	1.393227569580078	0.38499169921875	2.522445068359375	1.53958642578125	0.3751912231445312	2.4227744140625	1.739978332519531	0.3833150024414063	2.4315390625	1.704751953125	0.348118408203125	2.4320927734375	1.754126831054688	0.2091665802001953	2.70545703125	1.828568420410156	0.2406685638427734	2.81432763671875	1.908270751953125	0.4382509155273437	2.8872880859375	1.955182739257812	0.4866549987792969	2.95919384765625	2.031383666992188	0.524699951171875	2.909907470703125	1.969884399414062	0.5234362182617187	2.445030517578125	1.708016662597656	0.4161372985839843	2.471734619140625	1.73225341796875	0.5469176635742188	2.642592529296875	1.904868591308594	0.7062205200195313	2.611300537109375	2.143278442382813	0.6764873657226562	2.6212099609375	2.24265478515625	0.7147640380859375
192	6.366667	2.526250732421875	1.213061019897461	0.4109933471679688	2.534415771484375	1.394783660888672	0.3853213806152344	2.522891357421875	1.540934020996094	0.3765523986816406	2.42202294921875	1.740338928222656	0.3830055847167969	2.431039306640625	1.704958740234375	0.3481579284667969	2.42814794921875	1.7534501953125	0.2092029266357422	2.699626708984375	1.830701599121094	0.2453103637695312	2.80336669921875	1.915312561035156	0.4430956726074219	2.8780302734375	1.956699157714844	0.4935362243652344	2.954417236328125	2.027294799804688	0.5330513305664063	2.9022705078125	1.970987670898438	0.5262453002929688	2.44443310546875	1.708848266601563	0.4160368041992187	2.467337890625	1.736321350097656	0.5466470947265625	2.641259765625	1.905658996582031	0.7052060546875	2.61688916015625	2.144458129882812	0.6756371459960937	2.6184208984375	2.244243408203125	0.7135679931640625
193	6.4	2.5201640625	1.214118301391601	0.413151123046875	2.531281005859375	1.395355712890625	0.388197265625	2.521747314453125	1.541285888671875	0.3790472717285156	2.424259033203125	1.74178759765625	0.3856089477539063	2.4332470703125	1.706645080566406	0.3506821594238281	2.43349267578125	1.754009582519531	0.2116679840087891	2.705666748046875	1.82611181640625	0.2480224761962891	2.809419921875	1.90847216796875	0.4460861206054688	2.88016796875	1.9569130859375	0.4954277648925781	2.954062744140625	2.032286376953125	0.5298009033203125	2.901755615234375	1.963052001953125	0.5430068359375	2.445564208984375	1.709727783203125	0.418643310546875	2.466334228515625	1.73823291015625	0.5490656127929687	2.6364990234375	1.913000854492187	0.7045576782226562	2.62391845703125	2.152090087890625	0.6745288696289062	2.617011962890625	2.249666259765625	0.7166815185546875
194	6.433333000000001	2.520296875	1.215452713012695	0.412639404296875	2.531147216796875	1.396994323730469	0.3881155395507813	2.521326171875	1.543118713378906	0.3794775390625	2.42289697265625	1.74348828125	0.3853909606933594	2.431699951171875	1.708055480957031	0.3506207885742187	2.427788818359375	1.753262817382812	0.2107535858154297	2.700144775390625	1.824257263183594	0.2505121154785157	2.805211669921875	1.905483276367188	0.4487066345214843	2.876135498046875	1.948887268066406	0.5025264587402344	2.9566396484375	2.012987243652343	0.5445256958007813	2.89887109375	1.957356689453125	0.5426143188476562	2.444702880859375	1.711755126953125	0.4185104675292969	2.4656318359375	1.738642639160156	0.54942333984375	2.635126708984375	1.9143271484375	0.7052797241210937	2.62819677734375	2.154111938476563	0.6765894775390625	2.60406689453125	2.24812939453125	0.7207736816406251
195	6.466667000000001	2.520275390625	1.215471633911133	0.4126461791992188	2.53113232421875	1.397024475097656	0.3881244812011719	2.5213134765625	1.543158020019531	0.3794864807128907	2.42286865234375	1.743536560058594	0.3853538513183594	2.43168994140625	1.708101745605469	0.3505857849121094	2.4280205078125	1.753440490722656	0.2107451324462891	2.70040771484375	1.82399560546875	0.2511883697509766	2.804958740234375	1.904499450683594	0.4499670104980469	2.8762080078125	1.946892395019531	0.5041725158691406	2.957470458984375	2.009345397949219	0.54719775390625	2.899055419921875	1.954408813476562	0.5445922241210938	2.444661865234375	1.71180224609375	0.4184856567382813	2.4655048828125	1.738712829589844	0.5494159545898437	2.634779052734375	1.914525268554688	0.7054009399414063	2.627803466796875	2.1543232421875	0.6767073364257813	2.603874755859375	2.2483681640625	0.7209578857421876
196	6.5	2.517236572265625	1.215927215576172	0.4130145874023438	2.52918994140625	1.396649261474609	0.3884137268066406	2.51971240234375	1.542194580078125	0.3795318298339844	2.420893310546875	1.7413818359375	0.3853386840820313	2.430423583984375	1.706424194335938	0.3505699462890625	2.43148291015625	1.753897338867187	0.2120240020751953	2.702566650390625	1.819993896484375	0.2599898071289062	2.80294091796875	1.895007995605469	0.4618877868652344	2.87560546875	1.948972045898437	0.5011343994140625	2.960535888671875	2.006785522460937	0.5423624877929687	2.898922119140625	1.960363891601562	0.5457984619140624	2.442107177734375	1.70955908203125	0.4184470825195313	2.464234375	1.73743017578125	0.5483975219726562	2.630990966796875	1.913551330566406	0.704573486328125	2.59980419921875	2.150901611328125	0.6801646728515625	2.597889892578125	2.249215576171875	0.7203388671875
197	6.533333000000001	2.5179375	1.21608610534668	0.4134885559082031	2.529854248046875	1.3967626953125	0.3889442443847656	2.520524658203125	1.542275817871094	0.3801011352539063	2.42258740234375	1.741847778320313	0.3850020141601562	2.43247021484375	1.706953979492188	0.3502895812988281	2.436448486328125	1.755376098632813	0.2121723327636719	2.707715576171875	1.825615478515625	0.2520255737304687	2.816688232421875	1.915052307128906	0.4432242431640625	2.885689208984375	1.95283447265625	0.5027065429687499	2.9709208984375	2.009062194824219	0.5453911743164063	2.9008935546875	1.96088720703125	0.549036376953125	2.443149169921875	1.709842590332031	0.4183219909667969	2.461796875	1.737795776367188	0.5487578125	2.627574462890625	1.914698486328125	0.7049326782226563	2.600212890625	2.152351196289063	0.6796100463867187	2.600292724609375	2.250984130859375	0.71895458984375
198	6.566667000000001	2.517930419921875	1.216093841552734	0.4134937133789062	2.5298486328125	1.396772918701172	0.38895068359375	2.520517578125	1.542287963867187	0.3801087951660156	2.422570556640625	1.741858459472656	0.3850007934570313	2.43245947265625	1.706965209960937	0.35028857421875	2.43647509765625	1.755412658691406	0.2121792602539062	2.707729736328125	1.825616760253906	0.2522034606933594	2.816475830078125	1.914908020019531	0.4436030883789063	2.885438720703125	1.952524780273437	0.5032361755371094	2.97068994140625	2.008531799316406	0.5461743774414063	2.900608154296875	1.96035693359375	0.5496407470703125	2.443129638671875	1.709853088378906	0.4183232727050781	2.46175244140625	1.73780712890625	0.5487642211914062	2.627460205078125	1.914741394042969	0.704984375	2.600060546875	2.15239208984375	0.6796543579101563	2.6000859375	2.2510263671875	0.7189994506835937
199	6.6	2.513955078125	1.217856338500977	0.4151598205566406	2.528543701171875	1.398937225341797	0.3920364379882812	2.521250244140625	1.544917236328125	0.383585693359375	2.425614990234375	1.746182373046875	0.38706591796875	2.435198486328125	1.710898986816406	0.3525011596679687	2.4406494140625	1.756891235351563	0.2132611083984375	2.7136630859375	1.818155151367188	0.2599106140136719	2.81219384765625	1.896710144042969	0.4619110412597656	2.886088134765625	1.942931335449219	0.5085319213867188	2.977080078125	1.990452514648438	0.55054296875	2.905543212890625	1.950698303222656	0.5495858764648438	2.44569873046875	1.714030700683594	0.42070654296875	2.46491162109375	1.74436181640625	0.5508397216796875	2.62334716796875	1.927486083984375	0.7086469116210937	2.59055810546875	2.163167358398438	0.6698306884765625	2.59915673828125	2.258204467773437	0.7169574584960937
200	6.633333	2.513834228515625	1.217833358764648	0.4152175598144531	2.528402099609375	1.398911010742188	0.3920986328125	2.52102392578125	1.544884582519531	0.3836859130859375	2.4251396484375	1.746022521972656	0.3872388000488281	2.434777099609375	1.710769592285156	0.3526601867675781	2.4400595703125	1.756902893066406	0.2134649200439453	2.71302099609375	1.818465209960938	0.2599765930175781	2.811732421875	1.896764526367188	0.4619797973632813	2.885741943359375	1.942683288574219	0.5087105712890625	2.976776123046875	1.989879638671875	0.5509867553710938	2.90595361328125	1.949312072753906	0.5490030517578125	2.4452529296875	1.713879943847656	0.4208681945800781	2.46430322265625	1.744134094238281	0.5510390625	2.621962158203125	1.927500915527344	0.709325927734375	2.588600341796875	2.163116333007812	0.670642333984375	2.59625927734375	2.258125	0.7179808959960937
201	6.666667	2.51378662109375	1.217827163696289	0.4152304382324219	2.5283662109375	1.398903533935547	0.3921195068359375	2.52099365234375	1.544876770019531	0.3837138061523437	2.425120361328125	1.74601806640625	0.387277099609375	2.4347587890625	1.710768249511719	0.3526962280273437	2.44001904296875	1.756867431640625	0.2134899291992187	2.71293408203125	1.818583068847656	0.2600587768554687	2.811310791015625	1.897089538574219	0.462142822265625	2.885001708984375	1.943309143066406	0.5090782775878906	2.97564794921875	1.990874938964844	0.551770263671875	2.904915771484375	1.949581359863281	0.54981201171875	2.445228759765625	1.713871398925781	0.4209050598144531	2.46426416015625	1.744103088378906	0.5510823364257813	2.621950927734375	1.927391235351563	0.7094286499023438	2.58870458984375	2.163036499023438	0.670838134765625	2.596628173828125	2.25802685546875	0.7181681518554688
202	6.700000000000001	2.51284814453125	1.217186950683594	0.4154466857910156	2.527480224609375	1.39790087890625	0.3926082763671875	2.519831298828125	1.543548522949219	0.3842051696777344	2.42331396484375	1.743874572753906	0.3865660400390625	2.433498291015625	1.708737487792969	0.3521824951171875	2.436705078125	1.756155639648437	0.2136863861083984	2.708725830078125	1.813591491699219	0.2668355102539062	2.810287109375	1.890664245605469	0.4672952270507812	2.88381396484375	1.941802368164062	0.5086085205078125	2.9714931640625	1.994917358398438	0.5503319091796876	2.902242431640625	1.947833190917969	0.554069091796875	2.443094482421875	1.711878662109375	0.4203698120117187	2.45990478515625	1.741771240234375	0.5506350708007812	2.617842041015625	1.923233520507813	0.7097149658203125	2.5847470703125	2.158858520507812	0.6741842651367187	2.5929990234375	2.253998901367187	0.7206417846679688
203	6.733333	2.5158310546875	1.218194152832031	0.4156498107910157	2.529296875	1.398878723144531	0.3928277587890625	2.520858642578125	1.544398742675781	0.3846496887207031	2.423818359375	1.744260009765625	0.3896567687988281	2.434336181640625	1.709750671386719	0.3547896728515625	2.440516357421875	1.757598083496094	0.2166446685791016	2.712389892578125	1.818666320800781	0.2653128356933594	2.81931982421875	1.893521057128906	0.4636236572265625	2.893085205078125	1.94537060546875	0.5034425354003906	2.982760986328125	1.9995244140625	0.5389268188476563	2.913562255859375	1.951091003417969	0.54703759765625	2.44344091796875	1.7117822265625	0.4230404052734375	2.45767041015625	1.739868286132813	0.5539216918945312	2.61794580078125	1.923570373535156	0.7076572265625	2.57810791015625	2.160096801757812	0.6912678833007813	2.59158837890625	2.260741577148438	0.7221235961914062
204	6.766667	2.515638427734375	1.218328567504883	0.4157677917480469	2.52921728515625	1.399024322509766	0.3929924621582031	2.520873291015625	1.544559692382812	0.3847977905273438	2.4238994140625	1.744483581542969	0.3892962951660156	2.434578857421875	1.709964050292969	0.3544830932617187	2.44159033203125	1.757326354980469	0.2161990814208984	2.713404052734375	1.818875366210937	0.2647190246582031	2.820120849609375	1.896907043457031	0.461938232421875	2.89356787109375	1.94928271484375	0.5016750793457031	2.981158935546875	2.003908996582031	0.541412841796875	2.9141953125	1.953572998046875	0.5455091552734375	2.4433369140625	1.711996154785156	0.4227843627929688	2.456703125	1.73999951171875	0.5537846069335938	2.615609130859375	1.92355078125	0.7091535034179688	2.576409912109375	2.16023779296875	0.6932890014648437	2.592378173828125	2.260580810546875	0.7239672241210937
205	6.800000000000001	2.515628662109375	1.21840412902832	0.4157745056152344	2.52928173828125	1.399124786376953	0.39302392578125	2.52103466796875	1.544686889648438	0.3848197937011719	2.424237060546875	1.7447353515625	0.3892037658691406	2.434905029296875	1.710190124511719	0.3544017639160156	2.44178759765625	1.757210205078125	0.2159716186523437	2.713541015625	1.819871765136719	0.2636401672363281	2.82035205078125	1.900911254882812	0.4596338500976562	2.8926376953125	1.956308898925781	0.4973895263671875	2.979920166015625	2.014449340820312	0.5326093139648438	2.912501220703125	1.963076354980469	0.542333984375	2.44362646484375	1.712234069824219	0.4227176208496094	2.45693994140625	1.740293212890625	0.5537318115234375	2.615934814453125	1.92375732421875	0.70919189453125	2.57723876953125	2.160569580078125	0.6934193115234375	2.59406396484375	2.260822998046875	0.7239865112304688
206	6.833333	2.5130498046875	1.217734970092773	0.4171387023925781	2.528630615234375	1.398259124755859	0.3953431701660156	2.52158056640625	1.5437939453125	0.3877923889160156	2.425513427734375	1.744017944335937	0.3900704956054687	2.4364306640625	1.709283203125	0.3555979919433594	2.44239697265625	1.757213073730469	0.2175704956054688	2.71405908203125	1.819370727539062	0.26497998046875	2.815233642578125	1.908964416503906	0.4599917602539063	2.889754638671875	1.955502014160156	0.5045319213867188	2.97778564453125	2.004202575683594	0.5503224487304688	2.906533447265625	1.95597119140625	0.5553033447265625	2.444409423828125	1.711656494140625	0.4239344787597656	2.455339599609375	1.740563903808594	0.5548662109375	2.6115400390625	1.924996704101563	0.7115499877929687	2.573051513671875	2.16064013671875	0.6847565307617187	2.59238232421875	2.257267456054687	0.7239782104492187
207	6.866667	2.51318115234375	1.218290634155273	0.4196949157714844	2.5286201171875	1.398616149902344	0.3981646423339844	2.52162841796875	1.543954406738281	0.3904815063476563	2.425789306640625	1.743974243164062	0.3894966430664062	2.437283203125	1.709014343261719	0.3555390014648437	2.44829345703125	1.758179565429687	0.2184631652832031	2.719825927734375	1.824934692382812	0.2573898620605469	2.82435595703125	1.921302062988281	0.4469463500976563	2.892318603515625	1.968799072265625	0.4998859252929688	2.97487548828125	2.0338330078125	0.5336618041992187	2.911921142578125	1.964774108886719	0.5497825927734376	2.44403271484375	1.711908752441406	0.4238966369628906	2.45538037109375	1.74283154296875	0.55414892578125	2.60640380859375	1.930800720214844	0.711009521484375	2.57842431640625	2.169034057617187	0.7048974609375001	2.602037109375	2.270116088867187	0.7259723510742188
208	6.9	2.5133251953125	1.219168090820312	0.4200918273925781	2.5291181640625	1.399743408203125	0.3987738342285156	2.5222568359375	1.545292053222656	0.3911237182617188	2.42677197265625	1.745823364257812	0.3916280212402344	2.438109375	1.710999389648437	0.3573770751953125	2.447705322265625	1.757670593261719	0.2191125335693359	2.71608349609375	1.838188598632812	0.2566949157714844	2.826940185546875	1.933234375	0.4437179870605469	2.899836669921875	1.977768798828125	0.4927796936035156	2.984272216796875	2.043441528320312	0.5206616821289063	2.92015380859375	1.971973449707031	0.5464043579101563	2.445050048828125	1.713455810546875	0.4258285522460937	2.4566376953125	1.744549072265625	0.556211181640625	2.606066650390625	1.9352294921875	0.7120545654296875	2.5763515625	2.173484130859375	0.7027450561523437	2.597438232421875	2.27437841796875	0.7277670288085938
209	6.933333000000001	2.51188720703125	1.2192890625	0.4203991394042969	2.528735107421875	1.399861907958984	0.4000351867675781	2.52275244140625	1.545461791992187	0.3928995666503906	2.428619140625	1.746607360839844	0.3921402893066406	2.439645263671875	1.7114609375	0.3581245422363281	2.448877685546875	1.759488891601563	0.2203150634765625	2.72125341796875	1.826227172851563	0.2558822937011719	2.832816162109375	1.907086669921875	0.4490287170410156	2.900634765625	1.957990905761719	0.4991470947265625	2.987134765625	2.019903564453125	0.5291796875	2.917333740234375	1.96521142578125	0.546056884765625	2.44675634765625	1.714373046875	0.4265342102050781	2.458018798828125	1.743777038574219	0.5573236083984375	2.611480224609375	1.92698193359375	0.7180881958007812	2.572824951171875	2.162707397460937	0.6923319091796875	2.589305419921875	2.260008056640625	0.7311817016601563
210	6.966667000000001	2.512103271484375	1.219712066650391	0.4201886596679688	2.529077880859375	1.400441650390625	0.3998280944824218	2.5231357421875	1.546173095703125	0.3926235656738281	2.42870556640625	1.747387634277344	0.3899970397949219	2.44011572265625	1.712064025878906	0.3562250061035157	2.451939453125	1.755229309082031	0.2168716583251953	2.72269140625	1.825605895996094	0.2592261352539063	2.828354736328125	1.922363403320313	0.4486093139648438	2.90232275390625	1.967389770507812	0.4957424926757812	2.994733154296875	2.0204072265625	0.5255611572265625	2.9218125	1.972278198242188	0.5415740356445312	2.4465546875	1.715305236816406	0.4247494812011719	2.4568740234375	1.744726013183594	0.5557390136718749	2.608565185546875	1.929137268066406	0.7172734985351562	2.567095458984375	2.164545288085938	0.6909521484375	2.58810595703125	2.25953515625	0.733429443359375
211	7	2.511155029296875	1.219784042358398	0.4199910278320312	2.528905029296875	1.400589813232422	0.4006823425292969	2.5233525390625	1.546397888183594	0.3941845397949219	2.429276611328125	1.747798156738281	0.3899679565429687	2.44100048828125	1.712356140136719	0.3564138488769531	2.4554287109375	1.756187377929687	0.2174849548339844	2.723826904296875	1.836968688964844	0.2564812316894531	2.82286083984375	1.937318481445312	0.4476265869140625	2.902705078125	1.980415893554687	0.4862448425292969	2.995681884765625	2.034278564453125	0.5126737670898438	2.92345849609375	1.975984558105469	0.544629638671875	2.44669189453125	1.715776062011719	0.4250090026855469	2.457767578125	1.74703173828125	0.5555374755859375	2.60731396484375	1.928670654296875	0.7222290649414063	2.561765625	2.163009643554688	0.6928657836914063	2.583244384765625	2.256723999023437	0.7379151611328125
212	7.033333000000001	2.511284912109375	1.220363479614258	0.419817626953125	2.528932861328125	1.401177337646484	0.4001839599609375	2.523427978515625	1.547003723144531	0.393474609375	2.42959375	1.748570861816406	0.3897769165039062	2.441228515625	1.713172912597656	0.3561318969726562	2.45064501953125	1.759544006347656	0.2175703582763672	2.723903076171875	1.81949853515625	0.2605593566894531	2.81879296875	1.918556518554687	0.4545128479003906	2.8979326171875	1.966224060058594	0.4890399475097656	2.985642333984375	2.012421020507813	0.5382490234375	2.911167236328125	1.970651550292969	0.551458251953125	2.447016845703125	1.716451782226562	0.4247382507324219	2.456409912109375	1.748255310058594	0.5552911987304687	2.61492041015625	1.920705444335937	0.7235411376953125	2.572014404296875	2.155928344726562	0.6970552368164062	2.579697265625	2.249775634765625	0.74615576171875
213	7.066667000000001	2.51090283203125	1.220456695556641	0.4206763305664062	2.529693603515625	1.401115356445312	0.4004589233398437	2.52499853515625	1.546965148925781	0.3932412109375	2.43191357421875	1.7488984375	0.3888780517578125	2.443722412109375	1.71348193359375	0.3553035583496094	2.45527685546875	1.760363586425781	0.2170555267333984	2.726397216796875	1.829029113769531	0.26078857421875	2.823686767578125	1.928380249023438	0.4534371948242187	2.902564453125	1.9758623046875	0.4888443908691406	2.984859619140625	2.02233251953125	0.5464637451171875	2.91643359375	1.977824768066406	0.5473550415039062	2.44891064453125	1.716683837890625	0.4239706420898438	2.45851904296875	1.747755676269531	0.5547022705078125	2.61034375	1.930969848632813	0.7177250366210938	2.56252001953125	2.165986206054687	0.6985463256835938	2.569215576171875	2.250262451171875	0.7628335571289062
214	7.1	2.50839013671875	1.220266647338867	0.4208451843261719	2.529220947265625	1.400568969726562	0.3990679626464844	2.52609130859375	1.546419860839844	0.3903884887695312	2.434566650390625	1.749108581542969	0.3851293640136719	2.445609375	1.713223083496094	0.3517727966308594	2.462268310546875	1.75702490234375	0.2129953765869141	2.731367919921875	1.839656555175781	0.2435531311035156	2.860490234375	1.950641296386719	0.4093516845703125	2.921495849609375	1.994834716796875	0.4730726623535156	3.00406103515625	2.053700317382813	0.5175281982421875	2.939359130859375	2.00334716796875	0.5114931945800781	2.45180810546875	1.717130065917969	0.4203378601074219	2.467523193359375	1.746900024414062	0.550817626953125	2.596603515625	1.943001342773437	0.7185113525390625	2.561346923828125	2.181054565429688	0.7209375	2.586395263671875	2.260416015625	0.7869716186523438
215	7.133333	2.5071513671875	1.220702224731445	0.4203893432617187	2.52895361328125	1.400921875	0.3987020263671875	2.52667138671875	1.546811828613281	0.3901321716308594	2.4356640625	1.749658874511719	0.3818115844726562	2.445908935546875	1.712929931640625	0.3491164855957031	2.4603603515625	1.757139465332031	0.2102032165527344	2.72880419921875	1.840868713378906	0.2437003021240234	2.861037353515625	1.944091613769531	0.4120801696777344	2.92743798828125	1.986210144042969	0.4716981201171875	3.017331787109375	2.036092651367188	0.512833740234375	2.94459619140625	2.001075622558594	0.5090246887207032	2.4535322265625	1.718481506347656	0.4174320678710938	2.471927978515625	1.74890771484375	0.5474251708984375	2.5877373046875	1.946885559082031	0.7224987182617187	2.553236572265625	2.184848999023437	0.733207763671875	2.587185791015625	2.26124560546875	0.7987800903320312
216	7.166667	2.50687158203125	1.222225250244141	0.4204249572753906	2.528907470703125	1.402780090332031	0.3968308715820312	2.526799560546875	1.549030090332031	0.3864354858398438	2.435517333984375	1.752273315429687	0.3730056457519531	2.446055419921875	1.714731079101563	0.3410854797363281	2.463713623046875	1.758122436523438	0.201782699584961	2.73313720703125	1.831485961914062	0.254179443359375	2.85884716796875	1.921342590332031	0.4357911376953125	2.924352294921875	1.966803588867188	0.4944687194824219	3.0165029296875	2.006667114257812	0.5420110473632812	2.943376953125	1.972345886230469	0.5289166870117188	2.45317529296875	1.721778503417969	0.4095439147949219	2.477194091796875	1.75344287109375	0.5387763671875	2.584833984375	1.949676208496094	0.722367919921875	2.552852294921875	2.1883125	0.7407666625976562	2.59381201171875	2.262373413085937	0.8055703735351563
217	7.200000000000001	2.5038291015625	1.224409683227539	0.4187703857421875	2.525912353515625	1.405532836914062	0.3944596252441406	2.524683349609375	1.552252746582031	0.3831476440429687	2.43490966796875	1.756783569335937	0.3662122497558594	2.445446044921875	1.718604064941406	0.3347647705078125	2.467060302734375	1.759047302246094	0.1945778045654297	2.7395185546875	1.81216796875	0.2597071838378906	2.8669755859375	1.887264282226563	0.4478141174316406	2.927543212890625	1.93774169921875	0.5082687683105469	3.0168310546875	1.980937744140625	0.5591763305664063	2.9355048828125	1.946419738769531	0.5510333862304687	2.452055419921875	1.726516296386719	0.4034309692382813	2.476119140625	1.75711328125	0.5334186401367188	2.58421728515625	1.948386291503906	0.7235023193359374	2.5566640625	2.187768188476563	0.7492919921875	2.591289794921875	2.258070190429688	0.8221111450195312
218	7.233333	2.498913330078125	1.22652864074707	0.4214654235839844	2.524552001953125	1.407878753662109	0.3966412658691406	2.525298583984375	1.555198120117188	0.3852481689453125	2.4362919921875	1.760052001953125	0.3587511596679688	2.44708203125	1.720414306640625	0.3289019775390625	2.472191650390625	1.759715637207031	0.18833837890625	2.7438134765625	1.803516052246094	0.2674916687011719	2.873902587890625	1.873585266113281	0.4569765930175781	2.927120849609375	1.941939880371094	0.5064477233886718	3.010052978515625	2.001324645996094	0.5525697631835937	2.929211181640625	1.953600036621094	0.550535888671875	2.452916259765625	1.731148559570312	0.39754248046875	2.484428955078125	1.765460876464844	0.5255747680664062	2.574137451171875	1.95680078125	0.726657470703125	2.56262939453125	2.193301879882813	0.78272119140625	2.60689453125	2.2680927734375	0.8458440551757812
219	7.266667	2.492927734375	1.224052215576172	0.422291015625	2.5207529296875	1.405145660400391	0.3961082153320313	2.52336962890625	1.552516723632813	0.3831536560058594	2.436550048828125	1.757471313476562	0.3487539367675781	2.446511474609375	1.716391662597656	0.3204905395507813	2.474640869140625	1.749861022949219	0.1787811889648437	2.748245361328125	1.773004943847656	0.2611862487792969	2.86829931640625	1.839257568359375	0.4589045104980469	2.92979248046875	1.905109375	0.5020460510253906	2.998251220703125	1.976097778320312	0.5553352050781249	2.929578125	1.935229187011719	0.5438093261718751	2.453269775390625	1.730010498046875	0.3886292724609375	2.4881787109375	1.778776428222656	0.5111711120605469	2.5706591796875	1.958575073242188	0.7260996704101562	2.57564794921875	2.188588134765625	0.8063429565429687	2.61348388671875	2.263233764648438	0.8739114379882813
220	7.300000000000001	2.490583740234375	1.222027862548828	0.4233748168945313	2.5161533203125	1.402946899414062	0.3944093933105469	2.521356689453125	1.549861755371094	0.3782043762207031	2.438420654296875	1.756191284179688	0.3430971984863281	2.446859130859375	1.714579528808594	0.3151585693359375	2.469573486328125	1.743694396972656	0.1715965576171875	2.74330615234375	1.782900756835938	0.2467407836914063	2.872045166015625	1.856606628417969	0.4360490417480469	2.92694873046875	1.914666015625	0.4959239501953125	2.997647216796875	1.977099914550781	0.556408447265625	2.936814453125	1.94337890625	0.5283565673828124	2.45536865234375	1.728856811523438	0.3829338989257812	2.491353515625	1.777245910644531	0.5052469482421875	2.571635498046875	1.950662170410156	0.7259989624023437	2.591307861328125	2.167687377929687	0.8347679443359375	2.620057861328125	2.244492431640625	0.9042896118164062
221	7.333333	2.4849501953125	1.221053970336914	0.4247158813476563	2.511795654296875	1.402877105712891	0.3942392578125	2.519801025390625	1.550459167480469	0.3758311767578125	2.4397314453125	1.759551025390625	0.340195556640625	2.446195556640625	1.717019226074219	0.3124620056152344	2.46925830078125	1.737253967285156	0.1663678588867188	2.74766552734375	1.742007934570313	0.2421514129638672	2.877730712890625	1.808567626953125	0.4353247375488281	2.912630859375	1.889884643554688	0.4830846252441406	2.97774072265625	1.971695556640625	0.5255120849609375	2.920113037109375	1.91780517578125	0.510869873046875	2.457688232421875	1.732270935058594	0.3800933532714844	2.50308251953125	1.781976928710937	0.4997968444824219	2.576101318359375	1.946514892578125	0.7322889404296875	2.60457421875	2.1461494140625	0.8719063720703125	2.6460283203125	2.224511962890625	0.9340625
222	7.366667	2.481466552734375	1.222297424316406	0.4227139282226562	2.50415576171875	1.405401000976563	0.39485302734375	2.51434326171875	1.553069580078125	0.3763289794921875	2.435401611328125	1.761415832519531	0.3324919738769531	2.440653076171875	1.717426330566406	0.3066954956054688	2.452089111328125	1.717053283691406	0.1576190948486328	2.734200439453125	1.704412414550781	0.2191871948242188	2.86331005859375	1.781521850585937	0.4095338439941406	2.901844482421875	1.85481494140625	0.466861083984375	2.961580322265625	1.937050842285156	0.5162698974609375	2.91388671875	1.856391723632812	0.5138170776367188	2.454199462890625	1.735882995605469	0.3732539367675781	2.501611083984375	1.787570983886719	0.491574951171875	2.5837919921875	1.936284118652344	0.732113525390625	2.638601318359375	2.098346435546875	0.9084031372070313	2.661048828125	2.191516723632812	0.95914453125
223	7.4	2.48054345703125	1.221268173217773	0.420765380859375	2.502933837890625	1.404334808349609	0.3925394897460938	2.513500244140625	1.55189404296875	0.3734768676757813	2.436398681640625	1.760892272949219	0.3295785827636719	2.441020751953125	1.716781860351563	0.3038780212402344	2.447106201171875	1.716233459472656	0.1545020446777344	2.7317294921875	1.685256408691406	0.1938930358886719	2.88408935546875	1.7431181640625	0.3735437622070312	2.9370361328125	1.802814636230469	0.43497900390625	2.99172607421875	1.862532409667969	0.5137998046875	2.94707421875	1.792967346191406	0.4868283386230469	2.455214599609375	1.735287292480469	0.3702809448242187	2.50466943359375	1.785405944824219	0.4884255981445312	2.59420068359375	1.926916748046875	0.7306460571289063	2.658859619140625	2.075561401367187	0.9151967163085938	2.6871904296875	2.154716918945312	0.9836718139648437
224	7.433333000000001	2.4752158203125	1.219460540771484	0.4206661987304687	2.489945068359375	1.401662109375	0.3867477111816406	2.501224609375	1.54741455078125	0.3599118041992188	2.423714599609375	1.754366455078125	0.3114363403320313	2.42694189453125	1.709415771484375	0.2873942260742188	2.418280517578125	1.698661437988281	0.1390651702880859	2.69681787109375	1.635338562011719	0.1024979019165039	2.809629638671875	1.734321533203125	0.2919577331542969	2.851853515625	1.782850830078125	0.3689739990234375	2.927784912109375	1.798757263183594	0.4505883178710938	2.858341552734375	1.777028503417969	0.4239473266601563	2.44408740234375	1.730314880371094	0.3521045532226563	2.501901123046875	1.780653869628906	0.4657063598632812	2.603052978515625	1.889297607421875	0.71881201171875	2.68808203125	2.001646850585938	0.9189501342773437	2.72319921875	2.067682983398438	0.9969232177734375
225	7.466667000000001	2.480331787109375	1.220865509033203	0.4140505676269531	2.482689208984375	1.40359326171875	0.3853705139160156	2.489488525390625	1.548862670898437	0.3585419311523437	2.41879248046875	1.757039428710938	0.3101999816894531	2.416738037109375	1.711323913574219	0.2880944213867188	2.396486572265625	1.685204467773437	0.143606201171875	2.645854736328125	1.574691711425781	0.05586098098754883	2.81873583984375	1.672156433105469	0.191673095703125	2.859526611328125	1.735484069824219	0.25720166015625	2.867357666015625	1.738994262695313	0.3689086303710937	2.83929638671875	1.750672546386719	0.3164499816894532	2.442258056640625	1.733495849609375	0.3491343994140625	2.503081298828125	1.784576965332031	0.4599692687988281	2.61911962890625	1.847191345214844	0.7204439697265625	2.722759765625	1.934556213378906	0.9227599487304687	2.756614501953125	2.003473510742188	0.9979978637695313
226	7.5	2.47936962890625	1.21930500793457	0.4110410461425781	2.48153564453125	1.401807373046875	0.3819659423828125	2.489451416015625	1.546627624511719	0.3537694702148437	2.42433154296875	1.755736389160156	0.3026229553222656	2.420867431640625	1.70979833984375	0.2812706909179687	2.390187255859375	1.682065612792969	0.1390734252929688	2.589552978515625	1.513538818359375	0.02158303642272949	2.824660400390625	1.488242309570313	0.06418229675292969	2.910906005859375	1.536902404785156	0.05215969848632813	2.858168212890625	1.509699096679687	0.1470735015869141	2.82008056640625	1.557448974609375	0.18088818359375	2.447359375	1.73217578125	0.3417488708496094	2.5114716796875	1.780896240234375	0.4516407775878906	2.642677978515625	1.828333435058594	0.707798583984375	2.75488671875	1.889170166015625	0.9149437255859375	2.792813720703125	1.935305297851563	1.004214050292969
227	7.533333000000001	2.469367919921875	1.216173370361328	0.4051474609375	2.468954345703125	1.397318237304688	0.3749035339355469	2.477146240234375	1.540490600585938	0.3434217834472656	2.41371826171875	1.748617431640625	0.2923518981933594	2.407869140625	1.702625610351562	0.2724420471191406	2.36767626953125	1.6670634765625	0.1354201965332031	2.5276064453125	1.468071166992188	0.009931623458862305	2.764873291015625	1.476245239257812	-0.01542672348022461	2.83684814453125	1.544269592285156	-0.01967543411254883	2.750893798828125	1.481029693603516	0.01171231269836426	2.68041552734375	1.573211853027344	0.0124804573059082	2.43863818359375	1.725500915527344	0.3301405944824219	2.513369384765625	1.770268432617188	0.4337669067382813	2.651970703125	1.785681579589844	0.6878653564453125	2.76772998046875	1.799310607910156	0.8996948852539063	2.832463134765625	1.834270874023437	0.9770166625976563
228	7.566667000000001	2.461142578125	1.211684631347656	0.4002808532714844	2.45790625	1.391044189453125	0.3689694213867187	2.464509033203125	1.532602172851563	0.3356301879882813	2.40171875	1.738281311035156	0.2821424865722656	2.39380859375	1.692149047851562	0.2644717102050781	2.33715185546875	1.651098754882812	0.1364265899658203	2.439700927734375	1.414802398681641	0.02149647521972656	2.67372802734375	1.394548400878906	-0.007950598239898682	2.75995751953125	1.435832122802734	0.01486444091796875	2.66241943359375	1.384492767333984	0.0187360782623291	2.620175048828125	1.464365631103516	0.08935769653320312	2.4285732421875	1.71618701171875	0.3186195373535156	2.516383056640625	1.753333374023438	0.4131098327636719	2.6660546875	1.732561279296875	0.6575828247070312	2.794077880859375	1.721558288574219	0.8599759521484375	2.867497802734375	1.735284301757813	0.9349471435546876
229	7.6	2.45843115234375	1.206133666992188	0.4006235961914063	2.447841064453125	1.384334442138672	0.3662117919921875	2.444931640625	1.525645874023438	0.3323473205566406	2.3918720703125	1.73228662109375	0.2737771606445312	2.37878662109375	1.686153442382813	0.2598025512695312	2.313767578125	1.639963012695313	0.1379018707275391	2.344260009765625	1.373737213134766	0.05133405303955078	2.57393603515625	1.341957397460938	0.005497068405151367	2.66251611328125	1.371358917236328	0.03579219436645508	2.560048095703125	1.331404052734375	0.03046124649047852	2.5219765625	1.413698944091797	0.1010808334350586	2.42080908203125	1.71007568359375	0.3084310607910156	2.524989501953125	1.732374572753906	0.389725830078125	2.658743408203125	1.659944030761719	0.633021240234375	2.7919033203125	1.606487670898437	0.82458349609375	2.860294677734375	1.622009216308594	0.90360546875
230	7.633333	2.46437548828125	1.205193069458008	0.4011124572753906	2.44529052734375	1.381863739013672	0.3604495544433594	2.433253662109375	1.522253051757812	0.323245361328125	2.379514892578125	1.728676452636719	0.2623202209472656	2.36295751953125	1.682426208496094	0.2525724792480469	2.28134765625	1.626243286132813	0.1452476654052734	2.270745849609375	1.344999725341797	0.1224975814819336	2.478745361328125	1.299227111816406	0.01855281829833984	2.563630615234375	1.348732818603516	0.01361731147766113	2.467870361328125	1.304528564453125	0.04626561737060547	2.42159716796875	1.409330169677734	0.05952097702026367	2.4123466796875	1.706782470703125	0.2937520446777344	2.529614013671875	1.721442138671875	0.3577057189941406	2.66206396484375	1.599844116210937	0.5823033447265625	2.797805419921875	1.481576354980469	0.7409901123046875	2.89139697265625	1.518616455078125	0.7740310668945313
231	7.666667	2.458031982421875	1.204482223510742	0.4013833923339844	2.435290771484375	1.381756134033203	0.3601945190429687	2.4221953125	1.521873596191406	0.3190180969238281	2.37466845703125	1.731220153808594	0.2579281921386719	2.35433251953125	1.685622253417969	0.2511118927001953	2.26272119140625	1.617827880859375	0.1583244476318359	2.23319091796875	1.3352841796875	0.1610375061035156	2.422880615234375	1.247929443359375	0.04596138000488281	2.515423828125	1.274763641357422	0.0232537727355957	2.410287841796875	1.27218212890625	0.05902973556518554	2.380683837890625	1.355997955322266	-0.01568224239349365	2.409390869140625	1.707833374023437	0.2866331481933594	2.53323486328125	1.708127197265625	0.3408707275390625	2.645156494140625	1.511344543457031	0.5212683715820312	2.770554931640625	1.316038482666016	0.5878627319335937	2.85276025390625	1.259746520996094	0.6257423095703125
232	7.700000000000001	2.46314599609375	1.203288909912109	0.3896490478515625	2.441736083984375	1.380370208740234	0.3473834533691406	2.43035498046875	1.519276123046875	0.3020870971679688	2.385434814453125	1.730552673339844	0.2463545379638672	2.361320068359375	1.686373413085938	0.2446141967773438	2.25093212890625	1.614433837890625	0.1797020416259766	2.197183349609375	1.343161499023438	0.2440734252929687	2.344976318359375	1.206582748413086	0.1164166488647461	2.439123046875	1.236669998168945	0.1119130020141602	2.328547607421875	1.229100082397461	0.1054114608764648	2.3294287109375	1.268989440917969	-0.00169473147392273	2.42344189453125	1.705215576171875	0.2684275207519531	2.55562548828125	1.727902465820312	0.2849124755859375	2.699151123046875	1.499988616943359	0.3905359191894531	2.789390380859375	1.328309387207031	0.2469294586181641	2.842125732421875	1.353951904296875	0.1579900360107422
233	7.733333	2.462612548828125	1.200494445800781	0.3789596557617188	2.43985009765625	1.377509002685547	0.3365739440917969	2.42728515625	1.515887634277344	0.2896781311035156	2.3778779296875	1.725457885742188	0.2307756195068359	2.3529609375	1.681881103515625	0.2352532196044922	2.22650341796875	1.611217163085938	0.2103692932128906	2.1595751953125	1.368864898681641	0.3427261657714843	2.2668818359375	1.20556266784668	0.2060198059082031	2.365434814453125	1.212620254516602	0.1996871795654297	2.25616796875	1.23224690246582	0.1953297271728516	2.38228857421875	1.289534820556641	0.1861889953613281	2.418497314453125	1.700201416015625	0.2477887878417969	2.551983154296875	1.721096252441406	0.2424020538330078	2.739066162109375	1.528404602050781	0.3505029602050782	2.8142421875	1.347688537597656	0.2090454711914063	2.91500146484375	1.357564453125	0.1756623077392578
234	7.766667	2.445677978515625	1.189583801269531	0.3356183471679687	2.428655517578125	1.367546783447266	0.3078329162597656	2.413764404296875	1.507707244873047	0.2753760070800781	2.376759521484375	1.718329040527344	0.2230063934326172	2.350277587890625	1.680579650878906	0.2415641021728516	2.221537353515625	1.616054565429688	0.2582461853027344	2.14596923828125	1.402527496337891	0.4232606811523438	2.24090966796875	1.216449752807617	0.3151687316894531	2.337935546875	1.218907989501953	0.3044149780273437	2.230638671875	1.240833511352539	0.3006657409667969	2.36877099609375	1.223758941650391	0.2443637237548828	2.41584619140625	1.687043823242187	0.2237750854492188	2.52741748046875	1.65120166015625	0.1601086578369141	2.686141357421875	1.430586975097656	0.2476852569580078	2.73049560546875	1.196974456787109	0.2339067077636719	2.824210205078125	1.167622192382813	0.1963434143066406
235	7.800000000000001	2.386962158203125	1.171928939819336	0.323498291015625	2.363005126953125	1.347194030761719	0.2914013977050781	2.33742333984375	1.48264208984375	0.2506937103271484	2.31931103515625	1.697806945800781	0.2154605407714844	2.29443603515625	1.663393188476562	0.2406919860839844	2.181876708984375	1.62716259765625	0.3229714050292969	2.163752197265625	1.398581207275391	0.4809933166503906	2.226982421875	1.204068237304688	0.3678777160644531	2.321847900390625	1.183714324951172	0.3693905944824219	2.224895263671875	1.231049896240234	0.3546838684082032	2.3639169921875	1.20612255859375	0.3709943237304688	2.351223876953125	1.661499755859375	0.2036706237792969	2.448898193359375	1.621950622558594	0.1233042602539063	2.63786767578125	1.410896545410156	0.1393511505126953	2.65588671875	1.181270172119141	0.08487836456298828	2.718762939453125	1.113032135009766	0.03685271453857422
236	7.833333	2.404279052734375	1.169395050048828	0.3139677124023437	2.3615029296875	1.344694000244141	0.2792301635742188	2.313811279296875	1.475323028564453	0.2318769378662109	2.30495556640625	1.696898559570313	0.2030684356689453	2.28248876953125	1.662896179199219	0.2328645782470703	2.18779736328125	1.635970581054687	0.342354248046875	2.206055419921875	1.416412445068359	0.5225618286132813	2.237787841796875	1.196243438720703	0.4354524230957031	2.321107666015625	1.15059521484375	0.463927490234375	2.247349365234375	1.222006439208984	0.4209546508789063	2.385352294921875	1.203113800048828	0.4362186584472657	2.3317861328125	1.657943542480469	0.1843898010253906	2.425927978515625	1.616941650390625	0.09604924774169922	2.60236474609375	1.388784210205078	0.06567639923095703	2.58370458984375	1.165525131225586	-0.02559551620483399	2.62132470703125	1.085342895507813	-0.0852578353881836
237	7.866667	2.39155615234375	1.157081207275391	0.2958858642578125	2.348196533203125	1.332696563720703	0.2614617919921875	2.29864208984375	1.464425811767578	0.2183138580322266	2.290858154296875	1.687559875488281	0.1993020935058594	2.2727333984375	1.652778015136719	0.2312548217773437	2.191610107421875	1.628136901855469	0.3520061340332031	2.260880615234375	1.415797668457031	0.5293829956054688	2.24677392578125	1.179350845336914	0.4947530517578125	2.311467529296875	1.124440238952637	0.5464932250976563	2.26349365234375	1.197878189086914	0.4776228942871094	2.3895703125	1.134621078491211	0.512201171875	2.31324755859375	1.64877783203125	0.1749786376953125	2.388393310546875	1.614452026367188	0.06728202819824219	2.53944287109375	1.371396697998047	0.01664360237121582	2.492169677734375	1.156067977905273	-0.08417367553710937	2.532961669921875	1.084673049926758	-0.1526571502685547
238	7.9	2.38134130859375	1.140162734985352	0.2819612731933594	2.334461669921875	1.314684539794922	0.2570873718261719	2.279617431640625	1.445257415771484	0.2223140716552734	2.272441650390625	1.665744079589844	0.1976216735839844	2.261333740234375	1.632805847167969	0.2337225036621094	2.211272705078125	1.61450244140625	0.3698197631835938	2.29269140625	1.394488220214844	0.527294677734375	2.282138671875	1.161996627807617	0.5728380126953125	2.36620703125	1.1211611328125	0.6037963256835938	2.287919921875	1.173268966674805	0.5458140258789063	2.41302783203125	1.097245834350586	0.5756310424804687	2.28785693359375	1.625985473632813	0.1705993347167969	2.33470458984375	1.586252380371094	0.05098686218261719	2.460761474609375	1.346952850341797	-0.04764516830444336	2.42126318359375	1.125110748291016	-0.1306913146972656	2.444103271484375	1.061170585632324	-0.2121032409667969
239	7.933333000000001	2.36937841796875	1.12445516204834	0.2653185729980469	2.324955322265625	1.29989404296875	0.2457514343261719	2.272512939453125	1.433381683349609	0.2210892639160156	2.2590537109375	1.653595092773438	0.2012310028076172	2.25375439453125	1.62007177734375	0.2379622192382813	2.211369384765625	1.603475036621094	0.3765344543457032	2.312270751953125	1.381223022460937	0.5176820068359375	2.317171875	1.153183135986328	0.5807411499023437	2.3937509765625	1.107430221557617	0.6219146728515625	2.325786865234375	1.160310592651367	0.5530701293945313	2.407519775390625	1.050718887329102	0.6187655029296875	2.270843505859375	1.614527465820312	0.1716904144287109	2.30665576171875	1.58089697265625	0.04682485198974609	2.38721240234375	1.328898742675781	-0.0651737060546875	2.311998291015625	1.114712509155273	-0.1419627990722656	2.34850439453125	1.051183403015137	-0.2182666625976563
240	7.966667000000001	2.360041259765625	1.108308654785156	0.2519616241455078	2.309126220703125	1.280508270263672	0.2362168426513672	2.25817578125	1.4142890625	0.2196717681884766	2.2461279296875	1.632735473632812	0.2037184295654297	2.245364501953125	1.599264770507812	0.2402113342285156	2.21588916015625	1.585122131347656	0.3808993835449219	2.319117431640625	1.359078155517578	0.5082062377929687	2.341860107421875	1.138755386352539	0.5847439575195312	2.393990234375	1.070508346557617	0.6304675903320313	2.34458251953125	1.132368713378906	0.5552903442382813	2.420233154296875	1.020688362121582	0.6083635864257813	2.252965087890625	1.594157836914063	0.1728353881835938	2.264360107421875	1.561547912597656	0.04452817153930664	2.296650146484375	1.311574310302734	-0.08740828704833985	2.261641845703125	1.091335121154785	-0.168560302734375	2.249339599609375	1.012791893959045	-0.2367779541015625
241	8	2.354218505859375	1.095284927368164	0.2397995910644531	2.30499267578125	1.267256805419922	0.2307942810058594	2.254721435546875	1.400948211669922	0.220717041015625	2.235068603515625	1.617620788574219	0.2076139068603516	2.23918701171875	1.5842412109375	0.2435329742431641	2.223269775390625	1.570662292480469	0.3855124206542969	2.320670654296875	1.337640625	0.5003115539550781	2.343274658203125	1.117406204223633	0.57244287109375	2.40104736328125	1.059572368621826	0.6240444335937499	2.320258544921875	1.099836555480957	0.5638827514648438	2.408500244140625	1.009409017562866	0.5737147827148438	2.23954345703125	1.579594848632813	0.1761334838867188	2.233470947265625	1.552534057617188	0.04705333709716797	2.225769287109375	1.303091613769531	-0.08570122528076173	2.17790283203125	1.086714584350586	-0.1662506713867188	2.15471630859375	1.00273429608345	-0.2232048034667969
242	8.033333000000001	2.35143505859375	1.077971084594727	0.2237165985107422	2.297099609375	1.250560760498047	0.2216815643310547	2.2392353515625	1.383126861572266	0.2194046783447266	2.221467529296875	1.602465209960938	0.211354248046875	2.22968701171875	1.568193542480469	0.2464174652099609	2.2389609375	1.557180603027344	0.3906936645507812	2.3192548828125	1.310306427001953	0.4963660278320313	2.288969482421875	1.087645141601562	0.5659785766601563	2.375825927734375	1.073033493041992	0.6081847534179687	2.2934873046875	1.00717600440979	0.6380946044921875	2.3599287109375	0.9889841232299804	0.602173583984375	2.2212392578125	1.564419372558594	0.1787903137207031	2.20832080078125	1.535450500488281	0.04922889328002929	2.165873779296875	1.289723602294922	-0.08997528076171875	2.076903564453125	1.081829147338867	-0.1649107971191406	2.107082763671875	1.015429757118225	-0.2406672821044922
243	8.066667000000001	2.335831787109375	1.076698272705078	0.2071960144042969	2.28501318359375	1.251010055541992	0.2108678894042969	2.226114501953125	1.3835732421875	0.2169180755615234	2.217488525390625	1.604341735839844	0.2116674041748047	2.22746728515625	1.569291931152344	0.2457461547851562	2.248794189453125	1.552938049316406	0.3887593078613281	2.29443798828125	1.299635162353516	0.5022642517089844	2.221184326171875	1.093150810241699	0.5902400512695313	2.27671728515625	1.076609603881836	0.6692996215820313	2.183784423828125	1.018792428970337	0.6802101440429688	2.300698974609375	1.031176481246948	0.66043896484375	2.212468505859375	1.566509338378906	0.1789625091552734	2.197576171875	1.542937255859375	0.04802903366088867	2.11822900390625	1.306279052734375	-0.09285517120361328	1.989717163085938	1.116358818054199	-0.1605074310302734	1.970356201171875	1.05265885925293	-0.2423988647460938
244	8.1	2.3143056640625	1.089304679870605	0.1867454223632813	2.27455615234375	1.266787170410156	0.1989974822998047	2.219250732421875	1.400367919921875	0.2173179016113281	2.216393798828125	1.622171142578125	0.214984130859375	2.227638671875	1.586310180664062	0.2480869293212891	2.253700439453125	1.561864074707031	0.3897147216796875	2.268897216796875	1.313659606933594	0.5234735717773438	2.12894775390625	1.165095611572266	0.6439154052734375	2.179484619140625	1.143361801147461	0.7254893188476562	2.0730908203125	1.118244659423828	0.74096044921875	2.21274951171875	1.142562530517578	0.742451171875	2.208181640625	1.584755920410156	0.1821531219482422	2.187384765625	1.549649047851563	0.05412344741821289	2.10765087890625	1.330613861083984	-0.1145156326293945	1.969489501953125	1.156238845825195	-0.2045107727050781	1.932113403320312	1.086784896850586	-0.2752370910644531
245	8.133333	2.298698974609375	1.11419490814209	0.1679393920898437	2.263251953125	1.291223968505859	0.187928466796875	2.212642578125	1.425177612304688	0.2120774993896484	2.217943603515625	1.646036682128906	0.2195384826660156	2.227072021484375	1.608498901367188	0.2511315002441406	2.251124267578125	1.579191223144531	0.3916556091308594	2.233971923828125	1.358390075683594	0.5651981201171875	2.052322509765625	1.278903533935547	0.6934630126953125	2.06552685546875	1.283175231933594	0.7905178222656249	1.95976953125	1.284332000732422	0.7602233276367187	2.104269287109375	1.354618499755859	0.7908305053710938	2.20915576171875	1.6105537109375	0.1850282592773438	2.190594482421875	1.584069396972656	0.05509354019165039	2.085764892578125	1.389044281005859	-0.1270165176391602	1.865989990234375	1.295364135742187	-0.1375200347900391	1.769044189453125	1.285097045898437	-0.1780143737792969
246	8.166667	2.248401611328125	1.157171142578125	0.1425956420898437	2.238199951171875	1.334924621582031	0.1678125762939453	2.19617041015625	1.467468627929688	0.2043150634765625	2.211290771484375	1.684830200195313	0.2246085815429688	2.21899560546875	1.645498291015625	0.2534948883056641	2.243788818359375	1.600089721679688	0.3879742736816406	2.199849609375	1.453103179931641	0.6204553222656251	1.988355102539062	1.466249786376953	0.7191964721679688	2.011237670898438	1.522597839355469	0.7948371582031249	1.915680786132812	1.479616973876953	0.7651134643554688	2.036948974609375	1.5568330078125	0.80212109375	2.200651611328125	1.652233154296875	0.1885394744873047	2.17833544921875	1.642837463378906	0.05821461868286133	2.060906982421875	1.508210052490234	-0.1623130645751953	1.837268798828125	1.437053680419922	-0.1312046356201172	1.759811645507813	1.373436218261719	-0.1016358261108398
247	8.200000000000001	2.152175048828125	1.234478775024414	0.1358743743896484	2.1882265625	1.396907806396484	0.1669899749755859	2.1865771484375	1.528211486816406	0.1996731414794922	2.193791748046875	1.733188049316406	0.21869189453125	2.201811767578125	1.696449523925781	0.2460521087646484	2.219776611328125	1.668537719726563	0.3775568237304687	2.184424560546875	1.616712646484375	0.6321268310546875	1.985654907226563	1.673565368652344	0.7075092163085938	1.90578076171875	1.717874816894531	0.7056524047851562	1.82418505859375	1.773180969238281	0.6774833374023438	1.955105590820313	1.739816101074219	0.7920346069335937	2.185338134765625	1.702159423828125	0.1846296539306641	2.1430986328125	1.696877685546875	0.06734215545654297	1.973189331054688	1.617449768066406	-0.1228921661376953	1.760038208007813	1.5967978515625	-0.06126434326171875	1.66803369140625	1.589341674804687	-0.02726327323913574
248	8.233333	2.190468505859375	1.300325897216797	0.1579783782958984	2.2068544921875	1.467220672607422	0.1808740997314453	2.179060302734375	1.596335510253906	0.2102934875488281	2.188529296875	1.801035278320313	0.2310498199462891	2.19531494140625	1.763996704101563	0.2583331909179687	2.208510986328125	1.743667053222656	0.3917684326171875	2.1780615234375	1.732357055664063	0.6519136352539062	1.968625854492188	1.796962707519531	0.6713905639648438	1.900297241210938	1.851866516113281	0.6456593627929688	1.825054565429687	1.918186279296875	0.6244768676757813	1.868481567382813	1.836822998046875	0.6093128051757812	2.180574462890625	1.770374389648437	0.1965422973632812	2.15764306640625	1.773174621582031	0.07393608856201171	2.010261962890625	1.738333740234375	-0.1461110229492187	1.80894140625	1.709951599121094	-0.05492723083496093	1.75556689453125	1.678240661621094	0.02136525535583496
249	8.266667	2.206598876953125	1.373985656738281	0.1567198944091797	2.21112158203125	1.536379943847656	0.1760159301757812	2.156706787109375	1.654534301757812	0.1895989837646484	2.15075244140625	1.852780700683594	0.2068762664794922	2.157022705078125	1.8178095703125	0.234406982421875	2.157826416015625	1.797645874023437	0.3639327392578125	2.208638916015625	1.825334411621094	0.6106450195312501	2.029971313476563	1.9329697265625	0.6522195434570313	1.957716918945313	1.919420715332031	0.60330322265625	1.883403930664062	1.909029113769531	0.5385905151367187	1.946489868164063	1.911458374023438	0.5712365112304687	2.148369384765625	1.822310546875	0.1734712524414062	2.125581298828125	1.825266540527344	0.05508482360839844	1.978922729492187	1.849104370117188	-0.1560815734863281	1.805171875	1.788866455078125	-0.04396382141113282	1.778426147460938	1.758363525390625	0.04202245712280273
250	8.300000000000001	2.18494970703125	1.414236114501953	0.1560312347412109	2.181090576171875	1.571567993164062	0.1739048919677735	2.129985107421875	1.6856787109375	0.1939315032958984	2.119174072265625	1.878049499511719	0.1992897796630859	2.1275888671875	1.846088623046875	0.2275977172851562	2.14059619140625	1.8595791015625	0.35312158203125	2.248634033203125	1.876829467773438	0.5727169799804688	2.066284912109375	1.955473388671875	0.6271726684570312	2.009992797851563	1.934897705078125	0.5662102661132813	1.929665161132812	1.912944702148438	0.5185814208984375	2.000167602539062	1.930590026855469	0.5362122192382812	2.116176513671875	1.8465498046875	0.1689527435302734	2.088792236328125	1.864791809082031	0.05692839050292969	2.000844482421875	1.909357543945313	-0.1727888946533203	1.83398095703125	1.888714965820312	-0.04945108413696289	1.803946655273438	1.805284362792969	-0.02474740600585938
251	8.333333	2.18941162109375	1.463055328369141	0.1693466949462891	2.164975830078125	1.62048193359375	0.1829151153564453	2.111984619140625	1.735354431152344	0.2012176666259766	2.099857666015625	1.929546508789063	0.2018238677978516	2.111435791015625	1.898236267089844	0.2303762664794922	2.135974365234375	1.904586608886719	0.3559588928222656	2.29716943359375	1.892329956054688	0.5435794067382812	2.11394091796875	1.893898376464844	0.6417221069335938	2.06515625	1.904581298828125	0.5713421020507813	1.980585693359375	1.886518493652344	0.5277601318359375	2.10371630859375	1.883750427246094	0.52495849609375	2.09411328125	1.896798828125	0.1726236267089844	2.0632744140625	1.913746276855469	0.06013856887817383	1.986486938476562	1.936735595703125	-0.1791383972167969	1.847134155273437	1.901755615234375	-0.02530357170104981	1.827729125976562	1.834326110839844	0.03561189651489258
252	8.366667	2.17348291015625	1.504932891845703	0.164936264038086	2.146646728515625	1.661074523925781	0.1789881286621094	2.0940673828125	1.77549951171875	0.1966160736083984	2.061438720703125	1.965573303222656	0.2130696868896484	2.077677001953125	1.933873107910156	0.2383864135742187	2.115788330078125	1.92309326171875	0.3595214538574219	2.331981689453125	1.866949157714844	0.4634655456542969	2.2180703125	1.802413330078125	0.6235156860351563	2.141789306640625	1.825625122070313	0.5917009887695313	2.053901123046875	1.787095153808594	0.600140380859375	2.141675537109375	1.836048278808594	0.5413646850585937	2.057751953125	1.934809020996094	0.1818028564453125	2.01434228515625	1.948819213867187	0.07379517364501953	2.006694091796875	1.975526062011719	-0.1756897583007813	1.847769897460938	1.872046936035156	-0.086913330078125	1.848558349609375	1.808293151855469	-0.01998934173583984
253	8.4	2.16458203125	1.515157165527344	0.1607041320800781	2.14089990234375	1.675023803710938	0.1779138031005859	2.086238525390625	1.790727905273438	0.2004241485595703	2.035750122070313	1.980334777832031	0.2252619476318359	2.056901611328125	1.949042663574219	0.2490780639648437	2.11055078125	1.935984924316406	0.3670206604003906	2.346132080078125	1.854866882324219	0.4030250854492187	2.31528173828125	1.723275695800781	0.5654313354492188	2.23132177734375	1.743335083007812	0.581032958984375	2.149259033203125	1.703932495117187	0.6184864501953125	2.2098427734375	1.76752294921875	0.5851875610351562	2.033012817382812	1.94951025390625	0.1926195678710937	1.985836669921875	1.950147094726562	0.082496826171875	1.982972290039063	1.951775207519531	-0.1739884643554687	1.870087890625	1.814542358398437	-0.05480197143554687	1.897052368164063	1.76845263671875	0.02310646629333496
254	8.433333000000001	2.142094970703125	1.519947937011719	0.1571625823974609	2.1242822265625	1.679823547363281	0.1760275726318359	2.07201318359375	1.795063232421875	0.2034883422851562	2.024807495117188	1.984336608886719	0.2317021789550781	2.046817993164062	1.952847351074219	0.2541540222167969	2.109017578125	1.915961059570312	0.3619205932617188	2.332483642578125	1.80213916015625	0.3688642578125	2.37735888671875	1.661245910644531	0.5187748413085937	2.30030322265625	1.660762145996094	0.5600604248046875	2.23067236328125	1.629697326660156	0.62178369140625	2.258148193359375	1.660534484863281	0.5459790649414062	2.02009033203125	1.953805297851563	0.1992230987548828	1.972194458007813	1.964321655273437	0.09036508941650391	1.966016967773438	1.904128723144531	-0.1579964141845703	1.912810302734375	1.72502880859375	-0.05523558807373047	1.9476044921875	1.707659362792969	0.03048264694213867
255	8.466667000000001	2.113730712890625	1.505585784912109	0.1499891815185547	2.114384521484375	1.669955749511719	0.1717627716064453	2.063101806640625	1.78785302734375	0.2040284423828125	2.023770751953125	1.983878356933594	0.2312276000976562	2.043091064453125	1.950382019042969	0.2553077392578125	2.0984267578125	1.899551818847656	0.3648765563964844	2.318127197265625	1.766699462890625	0.3583619995117188	2.394048583984375	1.602011657714844	0.4748908996582031	2.319981689453125	1.588251281738281	0.5231990966796874	2.237705078125	1.600163391113281	0.5795339965820312	2.278521240234375	1.610246032714844	0.5123662719726563	2.019249145507812	1.953041809082031	0.1975472869873047	1.983310913085937	1.95903076171875	0.08088043212890625	2.003377197265625	1.85799267578125	-0.1596782684326172	1.935193481445312	1.701444458007813	-0.02369087982177734	1.966728393554688	1.672008056640625	0.06247222518920898
256	8.5	2.12891845703125	1.493999176025391	0.1382235870361328	2.10870703125	1.658425048828125	0.1606024017333984	2.0634169921875	1.778620483398437	0.1975110626220703	2.028186279296875	1.975645690917969	0.2338927459716797	2.0517626953125	1.941734924316406	0.2539813842773437	2.14016845703125	1.895496398925781	0.3433595275878906	2.35945703125	1.758059753417969	0.3349070129394531	2.373919921875	1.584016540527344	0.4642546997070313	2.288145263671875	1.584348876953125	0.4922472534179688	2.193799072265625	1.593262084960938	0.5278916625976563	2.2531865234375	1.610232299804688	0.4710136108398438	2.017930541992187	1.944916442871094	0.2008631744384766	1.965088500976562	1.943199768066406	0.08955455017089843	2.020457275390625	1.853065368652344	-0.1521451416015625	1.953003295898438	1.691404663085938	-0.01891548919677735	1.97731787109375	1.665882141113281	0.07161344909667969
257	8.533333000000001	2.110829833984375	1.471314697265625	0.1537230224609375	2.095759765625	1.637230529785156	0.1728264617919922	2.066706787109375	1.765379211425781	0.1993978118896484	2.03397509765625	1.964812622070312	0.22764208984375	2.058464111328125	1.931694458007812	0.2482822875976562	2.146684326171875	1.894745788574219	0.3426557312011719	2.37459375	1.770443420410156	0.3340693359375	2.317464111328125	1.577893432617187	0.4188478393554688	2.24408447265625	1.60544775390625	0.46410400390625	2.15627001953125	1.610994140625	0.5148311157226563	2.192886962890625	1.617404907226562	0.4455221557617188	2.0219404296875	1.932439331054687	0.1966428985595703	1.962314453125	1.927794860839844	0.08846224212646485	2.026982055664063	1.807816833496094	-0.1384028472900391	1.976053100585937	1.666006713867187	0.02294667053222656	1.976356567382813	1.671447143554687	0.1202476043701172
258	8.566667000000001	2.10169775390625	1.435302429199219	0.1578016052246094	2.086880859375	1.6028876953125	0.1751899719238281	2.069466552734375	1.735657470703125	0.1939551086425781	2.0524912109375	1.939230651855469	0.2191187133789063	2.07698828125	1.904788024902344	0.2384284362792969	2.173149658203125	1.872778686523437	0.3284016723632813	2.391740478515625	1.730200378417969	0.351301513671875	2.251532470703125	1.575940551757812	0.421263916015625	2.1747412109375	1.6252998046875	0.4219609680175781	2.110206298828125	1.621528503417969	0.5014271850585937	2.13575244140625	1.634358032226563	0.4209098205566406	2.035164794921875	1.906679138183594	0.1902865447998047	1.963781372070313	1.904448974609375	0.08809194946289063	2.018172485351562	1.758190979003906	-0.1284876403808594	1.972411254882813	1.651903930664063	0.06174890518188476	1.935198852539062	1.666018371582031	0.1516240539550781
259	8.6	2.0892177734375	1.399312896728516	0.1659922332763672	2.076199951171875	1.570542297363281	0.1775320892333984	2.064626953125	1.707252258300781	0.1879540557861328	2.044348754882813	1.913720581054688	0.2167077026367188	2.071017822265625	1.879030090332031	0.2346307525634766	2.17153271484375	1.842990478515625	0.3219040832519531	2.377679443359375	1.674140258789063	0.3138838195800781	2.2103125	1.569922119140625	0.4196773986816406	2.144145263671875	1.634987670898437	0.4154475708007813	2.067421630859375	1.614970703125	0.4831169738769531	2.098763427734375	1.64015966796875	0.4449386596679688	2.025895874023437	1.880511779785156	0.187975814819336	1.950216064453125	1.86978125	0.08671631622314453	2.00385400390625	1.677735290527344	-0.09774810791015626	1.960698486328125	1.616378479003906	0.1160598449707031	1.921023559570312	1.617770385742187	0.2078663482666016
260	8.633333	2.0793017578125	1.343445129394531	0.1717378845214844	2.07153955078125	1.515364440917969	0.1827234191894531	2.069103515625	1.653122314453125	0.1874711761474609	2.06742529296875	1.861924621582031	0.2083589324951172	2.091298095703125	1.8256611328125	0.2273230895996094	2.171076416015625	1.784629760742187	0.3324158020019531	2.35341943359375	1.58962939453125	0.3409638061523437	2.152798583984375	1.52494580078125	0.4172987670898438	2.111919189453125	1.607552429199219	0.4302632751464844	2.026834228515625	1.601139892578125	0.4904960021972656	2.062402099609375	1.625065063476562	0.4407000122070313	2.045626342773438	1.829333068847656	0.1811509704589844	1.943550903320312	1.817000061035156	0.1064042358398437	1.968805786132813	1.622835998535156	-0.08263254547119141	1.89329443359375	1.614759155273437	0.1313138885498047	1.930051025390625	1.595812683105469	0.2226008453369141
261	8.666667	2.07644384765625	1.280742095947266	0.1787588653564453	2.063024658203125	1.454523803710937	0.1903015441894531	2.056717041015625	1.593963806152344	0.1946019897460937	2.057931884765625	1.806026428222656	0.2092640991210938	2.083572021484375	1.769713684082031	0.2273519287109375	2.167628173828125	1.72906787109375	0.3316275329589844	2.297172119140625	1.492097930908203	0.348156982421875	2.09029150390625	1.477999328613281	0.4407490539550781	2.10375927734375	1.542494445800781	0.5081892700195313	2.011607177734375	1.53239111328125	0.457206787109375	1.983476440429687	1.533991516113281	0.4722104187011719	2.033301879882813	1.772355407714844	0.1848356781005859	1.927874145507813	1.770545593261719	0.1109299163818359	1.914488891601563	1.526083618164062	-0.01581775379180908	1.908041748046875	1.595040588378906	0.2034742279052734	1.899790405273438	1.558662292480469	0.2978882141113281
262	8.700000000000001	2.07046044921875	1.227578659057617	0.1682829132080078	2.065812255859375	1.398194274902344	0.18583056640625	2.07000439453125	1.535195678710938	0.1911508331298828	2.0833896484375	1.742967712402344	0.2068962860107422	2.107344970703125	1.70580419921875	0.2232401885986328	2.1828359375	1.653121704101562	0.3253526000976563	2.260381103515625	1.401582946777344	0.3620595703125	2.05397802734375	1.401212524414063	0.4466398620605469	2.06616943359375	1.399574920654297	0.5384273681640624	2.032198608398438	1.411194549560547	0.4409070434570312	1.948679077148437	1.407264465332031	0.5070049743652344	2.05633154296875	1.711501098632813	0.1838186492919922	1.943321166992187	1.714675903320312	0.1271157989501953	1.860505737304688	1.475129425048828	0.03177817153930664	1.905819091796875	1.543213134765625	0.2423373870849609	1.967636474609375	1.5525869140625	0.3200125732421875
263	8.733333	2.068404052734375	1.150291549682617	0.1586136169433594	2.052767333984375	1.315462982177734	0.1809408721923828	2.0466923828125	1.448884490966797	0.1894825744628906	2.040744995117187	1.651815063476562	0.2063710327148437	2.06915625	1.618056823730469	0.2193525390625	2.146700439453125	1.571521545410156	0.31842041015625	2.158125732421875	1.318462310791016	0.3738170776367187	1.987852661132812	1.240769088745117	0.4848855285644531	1.994891723632813	1.201643371582031	0.5660260620117188	1.9472802734375	1.151644104003906	0.4917727355957031	1.870997680664062	1.205353240966797	0.4849779968261719	2.015419189453125	1.618679321289062	0.1861934661865234	1.899824584960937	1.612417236328125	0.1434539794921875	1.821739013671875	1.362463256835937	0.1785559997558594	1.943380126953125	1.450685913085938	0.3397771606445312	1.9021220703125	1.419614166259766	0.4222225036621094
264	8.766667	2.082068115234375	1.072813774108887	0.123319091796875	2.064617431640625	1.238216400146484	0.1586975402832031	2.052393310546875	1.371291473388672	0.1836236877441406	2.037575439453125	1.575509765625	0.2135249328613281	2.06804345703125	1.541782836914062	0.2243260803222656	2.1519541015625	1.498150207519531	0.3224045715332031	2.12127685546875	1.251383270263672	0.4092242736816406	1.969137817382812	1.135316711425781	0.5199088745117187	1.978405395507812	1.102843734741211	0.605248779296875	1.959019287109375	1.113579437255859	0.5046725769042969	1.852912475585937	1.090382110595703	0.5315206298828125	2.013115112304687	1.542070251464844	0.1912062072753906	1.897445434570312	1.528009765625	0.1450089569091797	1.813086181640625	1.308420013427734	0.2741841125488281	1.874984741210938	1.252510391235352	0.4819257202148438	1.942242431640625	1.264972442626953	0.5532452392578125
265	8.800000000000001	2.0855029296875	1.026058143615723	0.1150721969604492	2.066434814453125	1.191303756713867	0.1507350921630859	2.048972900390625	1.322041168212891	0.1839014129638672	2.031285766601563	1.523574829101562	0.2278404235839844	2.063310791015625	1.490140747070313	0.2342522125244141	2.14942822265625	1.445198303222656	0.3298857116699219	2.061938232421875	1.219797500610352	0.4346631164550781	1.9106865234375	1.104102592468262	0.5471470336914063	1.948084106445312	1.07223983001709	0.62471923828125	1.8521640625	1.071692359924316	0.587093017578125	1.825258056640625	1.044135051727295	0.6118801879882813	2.006086059570312	1.490863677978516	0.2052198638916016	1.886802368164062	1.465853454589844	0.1756882476806641	1.8610419921875	1.262473327636719	0.349076416015625	1.874699340820313	1.162490188598633	0.5490218505859376	1.931542236328125	1.130853439331055	0.6234703979492188
266	8.833333	2.084508056640625	1.004630006313324	0.1041630172729492	2.065553466796875	1.167357452392578	0.1412022247314453	2.046282958984375	1.294040985107422	0.1813329315185547	2.027453369140625	1.489346435546875	0.2385976409912109	2.0596669921875	1.456461364746094	0.2418035278320312	2.148363525390625	1.402902893066406	0.3276954650878906	2.044247924804687	1.206086608886719	0.4622680053710937	1.921827392578125	1.073604301452637	0.5853236083984374	1.986563110351562	1.040378299713135	0.639396728515625	1.894466430664062	1.069003448486328	0.6070289916992188	1.867453857421875	1.031693168640137	0.6866823120117187	2.002376342773438	1.458264709472656	0.2148092803955078	1.884378540039062	1.429859008789063	0.1903319854736328	1.888150756835937	1.241877853393555	0.3772026977539062	1.913801635742187	1.140585632324219	0.5720814208984375	1.933002197265625	1.051004322052002	0.60576416015625
267	8.866667	2.086193603515625	0.9767434368133545	0.08779651641845704	2.06046044921875	1.135476913452149	0.1386965484619141	2.037032836914062	1.256061279296875	0.1943128204345703	2.014123168945313	1.451817779541016	0.2516269378662109	2.048087646484375	1.420302459716797	0.2523960418701172	2.156710693359375	1.392012145996094	0.3276718139648437	2.07234130859375	1.177411544799805	0.4504957580566406	1.957903930664062	1.019656791687012	0.5509979248046875	1.966924438476563	0.9628447647094727	0.6215592041015625	1.906890747070312	1.044326309204102	0.6076723022460937	1.869125610351563	0.9884735679626465	0.6104964599609375	1.988479125976562	1.419240203857422	0.2301765899658203	1.86864306640625	1.392250701904297	0.2109501037597656	1.878751953125	1.213833419799805	0.4082557983398438	1.898876831054688	1.075627593994141	0.5808892822265626	1.948421630859375	1.020031425476074	0.6446288452148438
268	8.9	2.085238525390625	0.9635530776977539	0.0851973876953125	2.056401611328125	1.122702934265137	0.1392143707275391	2.029730346679687	1.242296051025391	0.1989687042236328	2.004146606445313	1.437546783447265	0.2644217529296875	2.038781616210938	1.405999420166016	0.2642660522460937	2.152556396484375	1.373654174804688	0.3326657409667969	2.032630859375	1.161247528076172	0.4339927368164063	1.896760986328125	1.01073473739624	0.5236088867187501	1.879283569335938	0.9233258972167969	0.54652783203125	1.918317749023438	0.9828164176940918	0.621387451171875	1.854156127929687	0.9536429138183594	0.6192576904296875	1.978733764648438	1.405250762939453	0.2412196655273438	1.857119873046875	1.382584075927734	0.2189324035644531	1.880596557617187	1.193288757324219	0.4087922058105469	1.900152099609375	1.035365341186523	0.567145263671875	1.942345092773438	0.9901955690383911	0.64460595703125
269	8.933333000000001	2.0821044921875	0.9521707458496094	0.08528559112548828	2.054650634765625	1.110533561706543	0.1436696014404297	2.029302612304687	1.230551986694336	0.2040166168212891	2.006656860351562	1.427183715820312	0.2682517700195313	2.040665161132813	1.394778930664063	0.2689748229980469	2.15040576171875	1.359662109375	0.3431229248046875	2.03438427734375	1.140110427856445	0.4352819519042969	1.896678100585937	0.9876374750137329	0.520196533203125	1.84833837890625	0.9266970367431641	0.5698764038085937	1.904214721679687	0.9709964275360108	0.64498974609375	1.883644653320312	0.912755012512207	0.6371618041992188	1.980953857421875	1.395265075683594	0.2445825500488281	1.85828564453125	1.375614654541016	0.2232408599853516	1.88060888671875	1.177823043823242	0.4054964294433594	1.897905639648438	1.011830597877502	0.5565857543945313	1.930424560546875	0.9687693939208984	0.64003662109375
270	8.966667000000001	2.0809384765625	0.9471908416748047	0.09183253479003907	2.05069921875	1.105912620544434	0.1453744201660156	2.02351953125	1.227531585693359	0.2000358734130859	2.0000634765625	1.420616333007813	0.2712754821777344	2.034075317382813	1.38852392578125	0.27076611328125	2.139545654296875	1.342597839355469	0.3440410766601563	2.036069580078125	1.11960961151123	0.4393537292480469	1.8949384765625	0.9725469493865967	0.5255165405273438	1.85861181640625	0.9165784149169922	0.5886715087890625	1.912764038085937	0.9733492927551269	0.6555527343749999	1.912207275390625	0.9006083908081055	0.6450355834960938	1.974616577148437	1.389622039794922	0.2465569915771484	1.853400756835937	1.362781555175781	0.2283892211914063	1.877672119140625	1.159201644897461	0.4019889831542969	1.897126586914063	0.9888362140655518	0.546260498046875	1.929697143554687	0.9482595252990723	0.6303922729492187
271	9	2.07801123046875	0.943789119720459	0.09148969268798827	2.0485458984375	1.10193815612793	0.1476399841308594	2.022189575195312	1.223407852172852	0.2033677368164062	2.001398559570312	1.416648223876953	0.2756131896972656	2.035044189453125	1.384110168457031	0.2748158874511719	2.145614013671875	1.344638397216797	0.3445030212402344	2.030279663085937	1.127566040039063	0.44059326171875	1.899586669921875	0.9688435935974121	0.5230235595703125	1.86625927734375	0.9153561553955079	0.5900015258789062	1.912362915039062	0.9720789680480957	0.6628501586914063	1.912911743164063	0.8998926010131836	0.644177734375	1.975439331054688	1.386046203613281	0.2508480834960938	1.854330688476562	1.359876647949219	0.2302727661132813	1.876445678710938	1.153388290405273	0.4011229248046875	1.894793334960938	0.9810814113616944	0.5435732421875	1.929809326171875	0.9453540802001953	0.6290288696289063
272	9.033333000000001	2.075677001953125	0.9426561546325684	0.09297508239746094	2.04621533203125	1.099878921508789	0.1525027160644531	2.02019091796875	1.220972229003906	0.2097488708496094	2.000139892578125	1.415674011230469	0.2792348937988281	2.033537109375	1.382758697509766	0.2793739318847656	2.144689208984375	1.347978881835938	0.3510583190917969	2.025155517578125	1.132271392822266	0.4463139953613281	1.8973271484375	0.9696238632202149	0.5265643310546875	1.859878784179688	0.9156205596923828	0.59112109375	1.903367553710938	0.9735004425048828	0.6649089965820313	1.909509887695312	0.9037133560180663	0.6504350585937499	1.974217895507812	1.384937225341797	0.2544456176757813	1.852677490234375	1.359823059082031	0.2338025360107422	1.874508056640625	1.151133773803711	0.4027209777832031	1.89392822265625	0.9778204708099365	0.544404296875	1.924101440429687	0.9455044555664063	0.6331942138671875
273	9.066667000000001	2.07391015625	0.9461781845092774	0.09864297485351563	2.044266479492188	1.103750381469726	0.1577328796386719	2.01786474609375	1.225112701416016	0.2146195983886719	1.997597900390625	1.420345428466797	0.2832820434570312	2.0307841796875	1.387153442382812	0.2842634582519531	2.13999462890625	1.350586975097656	0.3583126220703125	2.010747680664062	1.139350570678711	0.4517539672851563	1.894925415039062	0.9667681884765625	0.5301843261718751	1.858991088867187	0.9203956298828125	0.6013509521484375	1.90562060546875	0.9816901054382324	0.670488037109375	1.903425903320312	0.9077463607788085	0.65720166015625	1.972002685546875	1.38970068359375	0.2579390869140625	1.851506713867187	1.360520843505859	0.2356775054931641	1.870984741210937	1.150380355834961	0.4035891418457031	1.886929931640625	0.9748957748413086	0.54344287109375	1.915513671875	0.9473541526794433	0.6344708862304688
274	9.1	2.0729189453125	0.9485207710266114	0.1027906188964844	2.0425302734375	1.105750511169434	0.1605272521972656	2.015166015625	1.226199508666992	0.2176574096679688	1.994540771484375	1.421397308349609	0.2838840026855469	2.027482788085937	1.388247039794922	0.2856747741699219	2.133166259765625	1.347824432373047	0.3618477478027344	1.9977294921875	1.142482727050781	0.4568101806640625	1.884188354492188	0.9700481452941895	0.5365076904296875	1.853437866210937	0.9270952529907226	0.611683349609375	1.903669799804687	0.9870634670257569	0.6788450927734375	1.897109008789063	0.9262112655639648	0.6679644775390625	1.969332153320313	1.390701110839844	0.2585501403808594	1.84985009765625	1.359155090332031	0.2367548217773437	1.867211059570312	1.1524736328125	0.4075270385742187	1.88143798828125	0.9798894519805909	0.5497841186523438	1.909639038085938	0.9535763053894043	0.6408845825195313
275	9.133333	2.07274267578125	0.9497419738769531	0.1033365020751953	2.04252001953125	1.107452598571777	0.1612852325439453	2.015294311523438	1.228284393310547	0.2186009674072266	1.993768432617187	1.424181518554688	0.2843292846679688	2.026866455078125	1.391015594482422	0.2864230651855469	2.132197509765625	1.349773559570312	0.3633402709960937	1.994964721679688	1.14458430480957	0.458149658203125	1.880293090820313	0.9720168113708496	0.537700439453125	1.836903686523438	0.9353228378295898	0.6102344360351563	1.892136962890625	0.9872517213821411	0.6805457153320312	1.898264038085937	0.9273253555297851	0.6705538330078125	1.968712524414062	1.393269134521484	0.258856201171875	1.849330078125	1.360836029052734	0.2357861022949219	1.866066040039063	1.155043075561524	0.4088879699707031	1.8797529296875	0.9831791667938232	0.55306787109375	1.907411254882813	0.9615900650024414	0.645868408203125
276	9.166667	2.071360595703125	0.9528305397033692	0.1078497009277344	2.041651977539062	1.111757713317871	0.1615438385009766	2.0139970703125	1.232792251586914	0.2175386352539062	1.991874267578125	1.428131744384766	0.2833697509765625	2.024765991210938	1.3949326171875	0.2859532470703125	2.125553955078125	1.348752960205078	0.3656002807617187	1.991511108398438	1.143230560302734	0.4626983642578125	1.8766923828125	0.9723097076416015	0.5442847290039062	1.8316376953125	0.937189697265625	0.6163388671875	1.889829345703125	0.991247296333313	0.682204345703125	1.89495361328125	0.9277277603149414	0.67700830078125	1.967251831054688	1.397438140869141	0.257395751953125	1.848573852539062	1.363588287353516	0.2341468658447266	1.86490234375	1.159560623168945	0.408505126953125	1.87844482421875	0.9893116798400879	0.5538848876953125	1.908534301757812	0.9639863128662109	0.6447447509765625
277	9.200000000000001	2.070416259765625	0.9529397201538086	0.1082910003662109	2.040713745117187	1.111664009094238	0.1622501068115234	2.013016479492188	1.232499237060547	0.2184470062255859	1.992528686523438	1.427777465820312	0.2845801086425781	2.025059448242188	1.394271026611328	0.2872367248535156	2.12432958984375	1.344606567382812	0.3665460815429687	1.98628564453125	1.14269206237793	0.4651478271484375	1.870716064453125	0.9730175285339355	0.5478912353515625	1.821885620117188	0.9378924980163574	0.6173634033203125	1.883510131835938	0.9908554706573486	0.6808518676757812	1.897636474609375	0.9272791671752929	0.6787088012695313	1.967740356445312	1.397405242919922	0.2584401550292968	1.848953125	1.364735748291016	0.2344947204589844	1.863626098632813	1.160167907714844	0.4081063842773437	1.875671142578125	0.9893853960037231	0.5527739868164062	1.902907470703125	0.9682580833435058	0.6455201416015625
278	9.233333	2.070277587890625	0.9521920242309571	0.1085407638549805	2.04064697265625	1.110990058898926	0.1624922180175781	2.013050537109375	1.231993469238281	0.218480728149414	1.992875	1.427757019042969	0.2834703979492187	2.025351806640625	1.394195678710938	0.2863475952148438	2.1245859375	1.344846313476562	0.3659723815917969	1.986452270507812	1.143765213012695	0.4663583984375	1.870765747070313	0.9748185577392579	0.5506015014648438	1.830686401367188	0.9348050384521485	0.6230064697265625	1.88838330078125	0.9925802202224732	0.6860403442382812	1.902394287109375	0.9312837982177734	0.6811575927734375	1.968040283203125	1.39726806640625	0.2574840087890625	1.8491572265625	1.364742156982422	0.2336108245849609	1.86219921875	1.161288497924805	0.4087863464355469	1.874167724609375	0.9923702182769776	0.55574072265625	1.905270874023437	0.971115644454956	0.6472669677734375
279	9.266667	2.06996484375	0.9515497856140137	0.1086467819213867	2.040723510742187	1.111002388000488	0.1619148406982422	2.013515747070313	1.232783996582031	0.2170395660400391	1.996145629882812	1.429556732177734	0.2810621643066406	2.028258056640625	1.395527587890625	0.2840027160644531	2.124701416015625	1.340187652587891	0.3635704650878906	1.984987915039063	1.14087321472168	0.4665982666015625	1.865379272460937	0.9753471164703369	0.5532448120117187	1.837690063476562	0.9332560729980469	0.63034375	1.892487426757812	0.9929637722969055	0.694480712890625	1.900242309570312	0.9319772567749023	0.6827655029296875	1.970750610351562	1.399180725097656	0.2553206939697266	1.85203564453125	1.365678619384766	0.2306969146728516	1.862276245117187	1.162583343505859	0.4072661437988281	1.87842724609375	0.9991498738527298	0.5605476684570313	1.903751586914062	0.9704016075134277	0.6520150756835937
280	9.300000000000001	2.07053125	0.9520445022583008	0.1082615127563477	2.041582397460938	1.111848487854004	0.1620842132568359	2.014718994140625	1.23395263671875	0.2175592803955078	1.99650732421875	1.431322845458984	0.2812957763671875	2.028771606445313	1.397286834716797	0.2844688720703125	2.12556298828125	1.344128845214844	0.3657078552246094	1.987408081054687	1.142403900146484	0.46794287109375	1.868151000976563	0.9755366897583008	0.554007080078125	1.83634521484375	0.9346138610839844	0.6304356079101563	1.893265747070312	0.9929122142791748	0.6944617919921875	1.90423095703125	0.9313639602661132	0.683722412109375	1.971248046875	1.400757263183594	0.2554158020019531	1.851809814453125	1.368893890380859	0.2304120330810547	1.862637573242188	1.16543083190918	0.4076118774414063	1.880523681640625	1.003072172403336	0.5627060546875	1.908154541015625	0.9710913009643555	0.652706298828125
281	9.333333	2.072049072265625	0.9517275314331055	0.1062334976196289	2.044123657226562	1.112651313781738	0.1591015472412109	2.017255493164062	1.234172790527344	0.2169497680664063	2.000530517578125	1.43233251953125	0.280956298828125	2.032712280273437	1.39798486328125	0.2839748229980469	2.12953369140625	1.341764434814453	0.36389208984375	1.98614013671875	1.142563903808594	0.4661993408203125	1.8658095703125	0.9753573379516601	0.5520652465820313	1.843778198242187	0.9324009704589844	0.631153564453125	1.895997192382813	0.9941584467887878	0.6965006103515625	1.9007255859375	0.9299064712524414	0.681182861328125	1.974860961914062	1.401813415527344	0.2551306457519531	1.855371459960937	1.368802337646484	0.2297011260986328	1.865303833007812	1.167536499023438	0.4108186340332031	1.877715576171875	1.002894163131714	0.565150634765625	1.908235595703125	0.9707966423034669	0.6545474243164062
282	9.366667	2.072778564453125	0.9530180816650391	0.1069546585083008	2.044384521484375	1.114541557312012	0.1575054168701172	2.017312744140625	1.237073715209961	0.2129677886962891	2.001096923828125	1.435223236083984	0.2769068298339844	2.033436279296875	1.401002838134766	0.2793880004882813	2.134150146484375	1.347348449707031	0.3561153564453125	1.98973779296875	1.148771224975586	0.4579674377441406	1.868626708984375	0.9820297508239746	0.54344384765625	1.852763916015625	0.9386321296691894	0.6237235107421875	1.90046923828125	0.9937023372650147	0.6978532104492188	1.865880126953125	0.9235558547973632	0.6634944458007812	1.975067993164062	1.404580474853516	0.2516223449707031	1.8558076171875	1.368639862060547	0.2295188446044922	1.866670654296875	1.169481063842774	0.4127628784179688	1.8799375	1.00670100736618	0.5688770751953125	1.910667114257812	0.9783044567108155	0.6594096069335937
283	9.4	2.07438330078125	0.9545501556396484	0.1027803344726562	2.047542358398438	1.11756844329834	0.1529800262451172	2.02172900390625	1.241075546264649	0.2089743804931641	2.00677490234375	1.439623260498047	0.2761200866699219	2.039482177734375	1.405278564453125	0.2772120361328125	2.147027587890625	1.357334045410156	0.3498627319335937	1.999893188476562	1.160053100585938	0.4545843200683594	1.876101318359375	0.9947381315231323	0.5425532226562499	1.837783569335937	0.9431386528015137	0.6100445556640625	1.888232299804687	0.9716381759643554	0.697107421875	1.89610107421875	0.9345438613891601	0.6694502563476562	1.9799130859375	1.408999938964844	0.2511337432861328	1.859287841796875	1.373977783203125	0.2305404815673828	1.867709106445312	1.17126611328125	0.4124862670898438	1.879354736328125	1.006400048732758	0.5685612792968751	1.911771118164062	0.9778486785888671	0.6591356201171875
284	9.433333000000001	2.07428369140625	0.9564175186157227	0.100446044921875	2.048064453125	1.119882064819336	0.1507259063720703	2.022719360351562	1.243393829345703	0.2076060028076172	2.01220849609375	1.442647216796875	0.2748355102539062	2.044549682617188	1.407810485839844	0.2750902404785156	2.152885498046875	1.358491638183594	0.3461632080078125	2.022592529296875	1.147893920898438	0.4486180725097656	1.878027954101563	1.00381276011467	0.5431578369140625	1.847630981445312	0.9443270072937011	0.6084149780273438	1.89434814453125	0.9707180500030518	0.69842919921875	1.841432006835938	0.9253503494262696	0.641776611328125	1.984206176757813	1.412268981933594	0.2506291046142578	1.862614990234375	1.378364685058594	0.2323874206542969	1.868024658203125	1.17250032043457	0.411715576171875	1.883508911132812	1.01061837387085	0.5712135620117188	1.9134072265625	0.9791211662292481	0.6619027099609375
285	9.466667000000001	2.0773359375	0.9609812088012696	0.09924164581298828	2.051937744140625	1.123857810974121	0.1506637878417969	2.027697143554688	1.246731338500977	0.2087318420410156	2.012668090820312	1.446695770263672	0.2715466918945312	2.045811645507813	1.412760101318359	0.2723194274902344	2.159352783203125	1.374218627929688	0.34136669921875	2.049627685546875	1.151195877075195	0.4401727600097656	1.891732299804687	1.020950868606567	0.5323779296875	1.8599580078125	0.9488890762329102	0.5822188720703125	1.8936962890625	0.9707639007568359	0.6787665405273438	1.830633422851563	0.9487416763305664	0.6120557250976563	1.9853271484375	1.415163391113281	0.248264892578125	1.864565551757813	1.379187713623047	0.2302393493652344	1.867316528320313	1.17640087890625	0.4122938842773438	1.8813125	1.017791181564331	0.5745516967773437	1.91382666015625	0.9855255451202393	0.6638399658203125
286	9.5	2.074541259765625	0.9660374755859376	0.09785641479492188	2.04991845703125	1.128477935791016	0.1497393035888672	2.02645947265625	1.251141342163086	0.2078404083251953	2.013218383789062	1.451296813964844	0.2688549194335937	2.046010009765625	1.417173736572266	0.2698531188964844	2.15906640625	1.380965728759766	0.3403253479003907	2.0519697265625	1.159137405395508	0.4430121154785156	1.890218872070313	1.028570726394653	0.5264423217773437	1.886100708007812	0.9668520927429199	0.595880859375	1.900877685546875	0.970306697845459	0.6991238403320312	1.87319091796875	0.9535409927368164	0.6274024658203124	1.98563818359375	1.41986572265625	0.24593994140625	1.863203125	1.390407470703125	0.2294440612792969	1.86738330078125	1.189972320556641	0.4131578063964844	1.877828002929687	1.027231782913208	0.5708167114257813	1.914306030273438	0.9946484661102295	0.6581859130859375
287	9.533333000000001	2.07356298828125	0.9710349578857422	0.09600727844238281	2.048385986328125	1.132468551635742	0.1480617828369141	2.0247080078125	1.255167251586914	0.2044299468994141	2.015194702148437	1.453702301025391	0.2679751586914063	2.047287719726563	1.419213989257813	0.2682482299804688	2.15891455078125	1.382132354736328	0.3392645568847656	2.055730712890625	1.159601364135742	0.4411556701660156	1.893939819335938	1.029517143249512	0.5223901977539063	1.884139892578125	0.9571001319885254	0.5791865844726563	1.89669921875	0.9603367919921875	0.6822314453125	1.883542602539062	0.9568996963500976	0.6327886962890625	1.9870732421875	1.423179870605469	0.2449590454101563	1.863987182617187	1.398644866943359	0.2299385986328125	1.868213989257812	1.194644668579102	0.4077289123535156	1.878785400390625	1.02856928062439	0.5602760620117188	1.919124267578125	0.9971556458473205	0.6458147583007813
288	9.566667000000001	2.073091064453125	0.9759923152923584	0.09280748748779297	2.047091674804688	1.137768829345703	0.1461369171142578	2.022711059570312	1.260852294921875	0.2029931945800781	2.015367309570312	1.460639709472656	0.2662479248046875	2.047136962890625	1.425547485351562	0.2668719787597656	2.155364990234375	1.380908203125	0.3400664978027344	2.025852416992187	1.167811767578125	0.4352208251953125	1.886102661132812	1.01928885269165	0.5279232788085938	1.8412685546875	0.9684403686523437	0.59159521484375	1.8983232421875	0.9859655876159668	0.67720751953125	1.900679321289062	0.9639926147460938	0.6555797729492188	1.98687841796875	1.430294036865234	0.2429734802246094	1.862962036132813	1.406229888916016	0.2288496551513672	1.868510375976562	1.198369201660156	0.4041268310546875	1.882466796875	1.033842460632324	0.559682373046875	1.9234052734375	1.001272775173187	0.64507080078125
289	9.6	2.074291259765625	0.9827312412261963	0.08376380157470703	2.048037109375	1.141087615966797	0.1472044219970703	2.024095581054687	1.261297058105469	0.2105797576904297	2.017280151367188	1.464134918212891	0.2646832885742187	2.049126708984375	1.429053039550781	0.2666077880859375	2.156435302734375	1.385038024902344	0.3419371948242187	2.022545532226562	1.173800979614258	0.4364261474609375	1.885918334960937	1.020492671966553	0.5268685913085938	1.840694702148437	0.9723049926757813	0.5925299072265625	1.898658081054688	0.9864820156097412	0.67836376953125	1.905600341796875	0.9709566078186035	0.6558541870117187	1.988522827148437	1.432690277099609	0.2430957183837891	1.86353955078125	1.412562591552734	0.2303785705566406	1.86875439453125	1.199045745849609	0.3994617309570312	1.88535791015625	1.037161380767822	0.5580519409179687	1.924161254882812	1.001627977967262	0.6434514160156251
290	9.633333	2.07454345703125	0.9861931772232055	0.08314785003662109	2.047036376953125	1.143941864013672	0.1470231170654297	2.022526733398438	1.264915924072266	0.2083429565429687	2.01728076171875	1.468238800048828	0.25978564453125	2.048756591796875	1.432937072753906	0.2623273315429687	2.1521435546875	1.3836123046875	0.3395325317382812	2.0160400390625	1.174826904296875	0.4354165344238281	1.881926025390625	1.019601404190063	0.5257020263671875	1.842511474609375	0.9724768123626709	0.5955890502929687	1.903337280273437	0.9866449279785157	0.6792684326171875	1.906301513671875	0.9753364048004151	0.6550242309570312	1.988388671875	1.436822875976562	0.2384607849121094	1.863685302734375	1.414184692382813	0.2291575012207031	1.870289428710938	1.203459655761719	0.401158203125	1.885287109375	1.040644481658936	0.558572021484375	1.926276489257813	1.00511502456665	0.6428067626953125
291	9.666667	2.075057373046875	0.9878049726486207	0.07952123260498047	2.046341918945313	1.145248138427734	0.1436974945068359	2.020807739257812	1.265857879638672	0.2053690185546875	2.01916259765625	1.470253692626953	0.2527905731201172	2.05005908203125	1.4344794921875	0.2559207153320313	2.14998193359375	1.384878204345703	0.3374321594238281	2.0111103515625	1.17857551574707	0.4348360900878906	1.880529663085938	1.019402191162109	0.52350830078125	1.829460205078125	0.9747946262359619	0.5872537841796875	1.905959716796875	0.9996204786002636	0.6538720703125001	1.908157836914063	0.9788600845336914	0.6523246459960937	1.989661254882813	1.438906036376953	0.2321936950683594	1.865096923828125	1.4144072265625	0.2259436340332031	1.872010131835937	1.205782638549805	0.4005468444824219	1.886229370117187	1.042049705505371	0.5571349487304688	1.927049926757813	1.006912737846374	0.6416362915039062
292	9.700000000000001	2.07509912109375	0.9881242713928222	0.07899238586425782	2.046521240234375	1.145641189575195	0.1431206970214844	2.021117919921875	1.266383148193359	0.2046351470947265	2.019763671875	1.470938385009766	0.2515190277099609	2.05061328125	1.435122802734375	0.2547465515136719	2.15063232421875	1.385862487792969	0.3363826293945312	2.01262646484375	1.179484191894531	0.434962890625	1.882869262695313	1.019943222045898	0.5242686157226563	1.832973266601563	0.9746575622558594	0.5884844970703125	1.90926025390625	1.001838710188866	0.6544490966796875	1.910267456054688	0.9794620208740235	0.6534674072265625	1.990213745117188	1.439573455810547	0.2310010833740234	1.865602294921875	1.415188415527344	0.2248484649658203	1.872610717773437	1.207212127685547	0.4002849426269531	1.887059204101563	1.044367866516113	0.5578267822265625	1.9267041015625	1.010103810310364	0.6432595825195313
293	9.733333	2.077874755859375	0.9909239912033081	0.07491029357910156	2.048074951171875	1.149450897216797	0.1399176940917969	2.021516357421875	1.270958068847656	0.2020527191162109	2.019422973632813	1.478026794433594	0.2457263946533203	2.05028173828125	1.441872955322266	0.2505781707763672	2.147054931640625	1.386667449951172	0.3342788696289062	2.0121669921875	1.174126815795898	0.4301785583496094	1.875334594726562	1.016804576873779	0.5176100463867187	1.838993408203125	0.9701772079467773	0.5905219116210938	1.908316528320313	1.01188212966919	0.657973876953125	1.908589599609375	0.9835759773254394	0.6503865966796875	1.990173217773437	1.446139038085938	0.2246509857177734	1.86556982421875	1.417345855712891	0.2157435607910156	1.87316943359375	1.210939193725586	0.396506591796875	1.88799365234375	1.049371212005615	0.55804931640625	1.927461181640625	1.013735800743103	0.643998046875
294	9.766667	2.077029296875	0.9939918880462646	0.07241865539550782	2.04661083984375	1.151609268188477	0.1390681762695312	2.019622314453125	1.272961181640625	0.2011459655761719	2.019130981445313	1.479982849121094	0.2445106506347656	2.049606201171875	1.443575012207031	0.2496169586181641	2.146005859375	1.384795166015625	0.3311559448242187	2.013840454101563	1.171528259277344	0.4287918701171875	1.874552368164063	1.017590671539307	0.5180223999023438	1.842027587890625	0.9675654144287109	0.5904144287109375	1.908960571289062	1.015636936187744	0.6559227905273437	1.910958862304688	0.9823066635131836	0.6498977050781251	1.989750732421875	1.448353576660156	0.2232895812988281	1.865541625976562	1.418270538330078	0.2141817474365234	1.8733857421875	1.213799346923828	0.3968886108398437	1.887877075195312	1.052464275360107	0.5585114135742187	1.928824829101563	1.013907581329346	0.64241552734375
295	9.800000000000001	2.077347412109375	0.9977063457965851	0.07246206665039062	2.046898803710937	1.156050903320313	0.1373606567382812	2.020199096679688	1.278851257324219	0.1966593627929688	2.015906616210938	1.485633850097656	0.2409669189453125	2.04682177734375	1.449650817871094	0.2464354095458984	2.14155712890625	1.384690612792969	0.3251934204101563	2.017288696289063	1.16708317565918	0.423634765625	1.872005615234375	1.021373792648316	0.5170360717773438	1.848115478515625	0.9681397743225097	0.5904987182617187	1.911612426757813	1.017913146972656	0.6581260986328125	1.913465209960937	0.9869941663742066	0.6474681396484375	1.98736767578125	1.453681121826172	0.2190903472900391	1.864145385742187	1.41993408203125	0.2093957061767578	1.87446337890625	1.217006622314453	0.3937025146484375	1.888859497070313	1.055109813690186	0.554778076171875	1.931959716796875	1.020221733093262	0.6392105712890624
296	9.833333	2.07617333984375	0.9971543684005737	0.06866474914550781	2.046648559570313	1.156284622192383	0.1339102630615234	2.020728393554688	1.279774291992188	0.1934119415283203	2.015274780273438	1.487351837158203	0.2378714904785156	2.046453002929688	1.451369049072265	0.2434979248046875	2.141972900390625	1.385481658935547	0.3215092468261719	2.017253662109375	1.167666595458984	0.4218180236816406	1.869543579101562	1.024385898590088	0.5173106079101563	1.869527221679687	0.9695433292388916	0.593883056640625	1.919617309570312	1.007338555335999	0.6789298095703125	1.898709594726562	0.9730643577575684	0.64194580078125	1.986866455078125	1.455142150878906	0.2157840118408203	1.863215454101562	1.421508605957031	0.204570571899414	1.874602661132813	1.216612380981445	0.3882513122558593	1.890512451171875	1.054506526947022	0.55025830078125	1.929590209960937	1.020982112884522	0.6376280517578125
297	9.866667	2.077745849609375	0.9962764134407044	0.06869094848632812	2.048665283203125	1.156514068603516	0.1322134246826172	2.023220581054688	1.28154248046875	0.1892227325439453	2.013088012695313	1.489635223388672	0.2321900787353516	2.045061767578125	1.45431298828125	0.2382299041748047	2.14912744140625	1.400797668457031	0.3152062377929687	2.020009033203125	1.183807708740234	0.4129699096679688	1.877579956054688	1.037528842926025	0.5127780151367187	1.865564697265625	0.9754145450592041	0.5827730102539063	1.92725634765625	0.9936624150276184	0.6668587646484375	1.86968115234375	0.9593444023132325	0.6198728637695312	1.9854306640625	1.456603210449219	0.2101805267333984	1.861859619140625	1.423168579101562	0.1954730377197266	1.875389892578125	1.2179990234375	0.3794202880859375	1.892282836914063	1.055786476135254	0.5417863159179688	1.93175	1.021311986923218	0.6288150634765625
298	9.9	2.077133056640625	0.9961357905864715	0.06899798583984375	2.047919555664063	1.15728157043457	0.1299276428222656	2.022380126953125	1.283245788574219	0.1846596527099609	2.012376586914062	1.490871490478516	0.2294789733886719	2.044312744140625	1.455488220214844	0.2352083587646484	2.149022216796875	1.400857940673828	0.3104116821289062	2.027603149414062	1.178268753051758	0.4051220092773438	1.883924560546875	1.039612396240234	0.5134597778320312	1.836446655273438	0.9799075126647949	0.5689241943359375	1.91032666015625	0.9946083779335022	0.643263916015625	1.908924560546875	0.9692735996246338	0.6331212768554687	1.984714721679687	1.458069915771484	0.2071726226806641	1.8607763671875	1.427077789306641	0.1907334899902344	1.874023193359375	1.216785385131836	0.368661376953125	1.894476196289063	1.059701816558838	0.5354769287109375	1.927481689453125	1.021087099075317	0.6234081420898437
299	9.933333000000001	2.077006591796875	0.9958465137481689	0.06898815155029298	2.047878051757813	1.156907287597656	0.1298984527587891	2.02240087890625	1.282796813964844	0.1846289520263672	2.012557006835937	1.490296234130859	0.2294950408935547	2.044453857421875	1.454909881591797	0.2351981201171875	2.149076904296875	1.400282806396485	0.3103760681152344	2.027934814453125	1.17805744934082	0.4058526611328125	1.884352661132813	1.039595039367676	0.5142957153320312	1.836485717773437	0.9801952915191651	0.5696621704101562	1.90931103515625	0.9947200112342834	0.6449852294921875	1.909267211914063	0.9693756866455078	0.634069091796875	1.984881225585938	1.457539154052734	0.2072003173828125	1.861006225585937	1.426572509765625	0.1908095245361328	1.87410693359375	1.216291473388672	0.3685186462402344	1.894763061523437	1.05932901763916	0.535242919921875	1.929890747070313	1.020354782104492	0.6221204223632812
300	9.966667000000001	2.076341796875	0.9925071468353271	0.06825997161865234	2.04834326171875	1.153569702148437	0.1280033874511719	2.02350634765625	1.279252655029297	0.1823056640625	2.0106796875	1.485709197998047	0.2278448333740234	2.042764892578125	1.450767700195313	0.2338699798583984	2.147341796875	1.40042333984375	0.3111971130371094	2.028127685546875	1.180317779541016	0.4113250732421875	1.887392333984375	1.039627151489258	0.5190338134765625	1.845549072265625	0.9780322494506836	0.5763101806640625	1.915296997070312	0.9981808234453201	0.6527444458007813	1.918100830078125	0.9715463104248047	0.6387784423828125	1.9838212890625	1.452869842529297	0.2050293731689453	1.859977416992187	1.425318176269531	0.1859264373779297	1.871848266601563	1.215049728393555	0.3622966918945312	1.891663208007812	1.058409378051758	0.5283602905273438	1.930676391601563	1.017444320678711	0.6122132568359375
301	10	2.074637451171875	0.986422158241272	0.06675575256347656	2.047808837890625	1.146989593505859	0.1269234085083008	2.023953491210937	1.272173461914063	0.1818001556396484	2.011512939453125	1.478198364257812	0.2265898590087891	2.043489501953125	1.443343048095703	0.2326105194091797	2.1510107421875	1.398671875	0.3086579895019531	2.030615112304687	1.183146484375	0.4150711364746094	1.889697021484375	1.040110034942627	0.5179913330078125	1.850836303710937	0.9778700695037842	0.576224609375	1.9113291015625	1.011186819076538	0.6554727172851562	1.913851684570312	0.9693153266906738	0.6390360717773438	1.984627685546875	1.445407623291016	0.2040270233154297	1.860556396484375	1.423266265869141	0.1820351409912109	1.871729248046875	1.215809326171875	0.3605491638183594	1.890600463867188	1.055292755126953	0.522058349609375	1.929777221679688	1.015474606513977	0.6060399169921875
302	10.033333	2.074327880859375	0.9830811614990235	0.06589813232421875	2.0480751953125	1.143652648925781	0.1245156173706055	2.023931762695312	1.267816131591797	0.180333755493164	2.013199340820313	1.472558380126953	0.2278368835449219	2.044770751953125	1.437484039306641	0.2333654174804687	2.151550537109375	1.388012817382813	0.3065311279296875	2.034013793945312	1.174916931152344	0.4184834594726562	1.89240771484375	1.036000267028809	0.5243092041015625	1.859404663085938	0.9730661106109619	0.584832275390625	1.917820556640625	1.013851534843445	0.661614501953125	1.919105834960938	0.9646760597229004	0.6442704467773438	1.986155883789062	1.440425231933594	0.2048825073242188	1.8622197265625	1.421853698730469	0.1815042877197266	1.871969848632812	1.214275802612305	0.3584655151367188	1.889651977539063	1.053070037841797	0.5182688598632812	1.926475341796875	1.014213368415833	0.6033297119140625
303	10.066667	2.0741416015625	0.9814552307128906	0.06726393890380859	2.0475791015625	1.141429473876953	0.1255058364868164	2.02332666015625	1.265334411621094	0.1805928344726563	2.011164916992187	1.469571899414063	0.2264837646484375	2.042883422851562	1.434899993896484	0.2322098541259766	2.148911376953125	1.389549835205078	0.3081264953613281	2.03112841796875	1.1770009765625	0.4185021667480469	1.889469604492187	1.035958290100098	0.5195903930664062	1.878023559570313	0.972677848815918	0.5867745971679688	1.926302978515625	1.017642166137695	0.6676345825195312	1.9137998046875	0.9668005561828613	0.6371590576171875	1.984438232421875	1.437196441650391	0.2038668670654297	1.86068994140625	1.418886901855469	0.1818717956542969	1.8717119140625	1.211986480712891	0.3580085754394531	1.890444213867188	1.050553558349609	0.5162679443359375	1.926491943359375	1.010977428436279	0.6008933715820313
304	10.1	2.0739267578125	0.9777597084045411	0.06625255584716797	2.047509399414063	1.137608825683594	0.1249122009277344	2.023188598632812	1.261017486572266	0.1810789642333984	2.00931787109375	1.465567718505859	0.2250710754394531	2.041296752929687	1.431200592041016	0.2311817626953125	2.1487294921875	1.38870458984375	0.3067792053222656	2.03156689453125	1.1741572265625	0.4139134216308594	1.8899228515625	1.03495783996582	0.5175546875	1.860314819335938	0.9666970748901367	0.5733516845703125	1.912045776367187	0.9931794815063476	0.6600352783203125	1.900064697265625	0.9605239906311035	0.6345747680664062	1.982895874023437	1.432776000976562	0.2026950836181641	1.859246215820312	1.415713775634766	0.1791809997558594	1.872399169921875	1.211458923339844	0.3582429809570313	1.88948779296875	1.048705875396728	0.5153382568359375	1.923851318359375	1.008415225982666	0.6003286743164062
305	10.133333	2.074142578125	0.9700471115112305	0.06867808532714843	2.046419677734375	1.130578842163086	0.126135009765625	2.020659912109375	1.254570220947266	0.1812184906005859	2.014031616210938	1.460556121826172	0.2226444091796875	2.044857299804688	1.425074066162109	0.2292160797119141	2.1521845703125	1.382401580810547	0.305496826171875	2.031249267578125	1.167098876953125	0.4085213012695312	1.889143798828125	1.029225021362305	0.5144971313476563	1.831916748046875	0.9728351974487305	0.5618082275390625	1.897002197265625	0.9933784193992615	0.641106689453125	1.90984521484375	0.9528172225952148	0.6310552368164063	1.986385864257812	1.428348602294922	0.2006454467773438	1.862310668945313	1.413457855224609	0.1761866760253906	1.87104345703125	1.206647476196289	0.3536195678710938	1.889011108398438	1.046825691223145	0.5144087524414063	1.922871459960938	1.008496653556824	0.6007945556640625
306	10.166667	2.07492138671875	0.9688936786651612	0.06925205993652343	2.0467109375	1.128911697387695	0.1278873519897461	2.020606323242188	1.252453323364258	0.1838090362548828	2.016897216796875	1.458923400878906	0.2231246185302734	2.047277465820312	1.423103912353516	0.2299311218261719	2.154380615234375	1.378689544677734	0.3055270385742188	2.036600341796875	1.160613143920898	0.4063421020507813	1.889844848632813	1.028100908279419	0.5128143920898437	1.836102661132812	0.970642469406128	0.562846435546875	1.901579711914062	0.9939900527000427	0.6410371704101563	1.91457080078125	0.9524045333862304	0.6294725341796875	1.98872900390625	1.426862243652344	0.2015801544189453	1.864938842773437	1.412316040039062	0.1755283203125	1.871736206054688	1.206026138305664	0.3536462097167969	1.886791381835937	1.045973690032959	0.5145017700195312	1.922509399414063	1.009138871192932	0.6007881469726563
307	10.2	2.072895263671875	0.9664114952087403	0.07104094696044921	2.0459091796875	1.126165092468262	0.1283683776855469	2.02095703125	1.249856979370117	0.1827260589599609	2.01493505859375	1.454270050048828	0.2265264739990234	2.045468383789062	1.418786529541016	0.2326943054199219	2.15358349609375	1.379406127929687	0.30834912109375	2.036791137695313	1.160591720581055	0.4050137329101562	1.887758178710937	1.028455690383911	0.5062502136230469	1.84108251953125	0.969676061630249	0.5607547607421876	1.904183959960938	0.9973107390403747	0.6387884521484375	1.914817016601563	0.9498595695495605	0.6209739379882813	1.9873818359375	1.422600555419922	0.2041630554199219	1.864859619140625	1.408409027099609	0.1752474670410156	1.872128540039063	1.204147232055664	0.3535597229003906	1.885911254882813	1.043297336578369	0.5120803222656251	1.924469360351563	1.004319962024689	0.5955630493164062
308	10.233333	2.07287548828125	0.966259334564209	0.07112722778320313	2.045875732421875	1.125988616943359	0.1285014953613281	2.02088671875	1.249621963500977	0.1829656066894531	2.014891845703125	1.453956970214844	0.2271049041748047	2.045427368164062	1.418463775634766	0.2331976318359375	2.1535810546875	1.378960113525391	0.3087260437011718	2.036832275390625	1.160002532958984	0.4050982360839844	1.887840942382812	1.027737125396728	0.506213134765625	1.8411396484375	0.9689302215576172	0.560661865234375	1.904355590820312	0.9964770991802215	0.6386299438476563	1.914525756835938	0.9484271736145019	0.6205864868164063	1.9873271484375	1.422325714111328	0.2047047882080078	1.864783081054687	1.408218719482422	0.1758562164306641	1.872126586914062	1.203605072021484	0.35375	1.885977661132813	1.04242599105835	0.5119207458496093	1.924874145507812	1.002972226619721	0.5950184326171875
309	10.266667	2.072701171875	0.9654512252807617	0.0718373031616211	2.045569213867187	1.125580520629883	0.1280457305908203	2.02019140625	1.249384353637695	0.1819557342529297	2.013849243164063	1.453402130126953	0.2275352325439453	2.044398071289062	1.417892944335938	0.2334807739257813	2.152647705078125	1.378954895019531	0.3091768188476562	2.0400078125	1.157617889404297	0.4050357055664062	1.889046264648437	1.027818992614746	0.5064467163085937	1.842919189453125	0.9678229598999023	0.5600888671875	1.904869140625	0.9970635101795197	0.6384617309570313	1.900501098632813	0.9409969100952148	0.6180479125976562	1.986391235351562	1.421904968261719	0.2048126831054687	1.863895629882812	1.407987518310547	0.1756421051025391	1.871918212890625	1.202552215576172	0.3525757751464844	1.887818237304687	1.041021301269531	0.510208740234375	1.927970458984375	0.9998816773295403	0.5918849487304687
310	10.3	2.073068115234375	0.9650365371704102	0.07324691009521485	2.0456025390625	1.125207496643066	0.1304934844970703	2.020017822265625	1.249263412475586	0.1846110992431641	2.013721923828125	1.454316955566406	0.2279186096191406	2.04422998046875	1.418729797363281	0.2345189819335937	2.15268359375	1.379114349365234	0.3102051086425781	2.045353149414062	1.153700271606445	0.4045118103027344	1.889977172851562	1.028833358764649	0.5066896057128907	1.845371215820313	0.967128849029541	0.5600850830078125	1.905944702148437	0.9974419102668762	0.63946923828125	1.91008056640625	0.9423988342285157	0.6181339111328125	1.9863056640625	1.422534881591797	0.2052907562255859	1.863571411132813	1.408650238037109	0.1757200927734375	1.87124853515625	1.200837005615234	0.3509349975585938	1.888706298828125	1.039798946380615	0.5097241516113281	1.930132202148438	0.9998955875635147	0.5916859741210938
311	10.333333	2.0730087890625	0.9649497146606445	0.07327767181396484	2.045519775390625	1.125096694946289	0.1305413055419922	2.019895751953125	1.249107177734375	0.1847182159423828	2.013542358398437	1.454099334716797	0.2282316589355469	2.0440556640625	1.418515563964844	0.2348004150390625	2.152465576171875	1.378770385742188	0.310462158203125	2.045007202148438	1.153290237426758	0.4044081726074219	1.88954931640625	1.028406896591187	0.5064044494628906	1.844637573242188	0.9667775535583496	0.5596178588867188	1.90525537109375	0.9968076608181	0.6390654907226563	1.906713500976563	0.9408571548461914	0.6174052124023437	1.986139892578125	1.422336151123047	0.2055680694580078	1.863422485351562	1.408468811035156	0.175959716796875	1.871068115234375	1.200420944213867	0.3508657836914063	1.888466552734375	1.039134426116943	0.5093848571777344	1.929959350585938	0.9990075193643569	0.5911944580078125
312	10.366667	2.0730087890625	0.9649461631774903	0.07327982330322266	2.04552001953125	1.125092971801758	0.1305443572998047	2.01989599609375	1.249102645874024	0.1847231750488281	2.01354150390625	1.454093872070312	0.2282412872314453	2.044055419921875	1.418510162353516	0.2348088989257812	2.152467529296875	1.378766296386719	0.3104684143066406	2.045015991210938	1.153281234741211	0.4044107360839844	1.889565063476562	1.028390184402466	0.5064083251953125	1.844658081054688	0.9667570991516113	0.5596217041015625	1.905280883789062	0.9967880825996399	0.6390652465820312	1.90672802734375	0.9408284873962403	0.61739990234375	1.986138916015625	1.422330963134766	0.2055773010253906	1.863421264648438	1.408461853027344	0.1759706420898438	1.87107470703125	1.200410614013672	0.3508724975585937	1.888480346679688	1.039121494293213	0.5093882141113282	1.92998193359375	0.9989893622398377	0.5911907348632812
313	10.4	2.0730087890625	0.9649454078674317	0.07328061676025391	2.045519775390625	1.125092018127441	0.1305453948974609	2.019895263671875	1.249101318359375	0.1847248077392578	2.013539306640625	1.454092132568359	0.2282442321777344	2.044053344726562	1.418508636474609	0.2348115081787109	2.152466064453125	1.378766082763672	0.3104704284667969	2.045018432617188	1.153278778076172	0.4044115600585937	1.88957080078125	1.028384126663208	0.5064096374511718	1.844666748046875	0.9667491149902344	0.5596231079101562	1.905291137695313	0.9967810847759246	0.6390650634765624	1.906735595703125	0.9408181915283204	0.617397705078125	1.986136962890625	1.422329162597656	0.2055801086425781	1.86341943359375	1.408459106445312	0.1759737243652344	1.871075073242187	1.200406860351563	0.3508742370605469	1.888482421875	1.039116905212402	0.509388916015625	1.929984497070313	0.9989840239286423	0.59119091796875
314	10.433333	2.0730087890625	0.9649452323913574	0.07328097534179688	2.045519775390625	1.125091804504394	0.1305458984375	2.019895263671875	1.249100952148438	0.1847256317138672	2.013538818359375	1.454091583251953	0.2282458190917969	2.044053100585938	1.418508117675781	0.2348129272460938	2.15246630859375	1.378765777587891	0.3104714965820313	2.045019897460937	1.153277725219727	0.4044120788574219	1.889573364257813	1.028381868362427	0.5064101867675781	1.844669921875	0.9667463302612305	0.55962353515625	1.905294555664063	0.9967784788608551	0.639065185546875	1.906734008789063	0.9408134307861328	0.6173968505859375	1.98613671875	1.422328643798828	0.2055816650390625	1.863419189453125	1.408458343505859	0.1759755249023437	1.871075927734375	1.200405502319336	0.3508752136230469	1.888484497070313	1.039115055084229	0.5093892211914063	1.929987915039062	0.9989814832210541	0.5911900634765626
315	10.466667	2.073909423828125	0.964768196105957	0.07268480682373046	2.046053466796875	1.125037086486816	0.1307051391601562	2.020266967773437	1.249239654541016	0.1852286376953125	2.013620849609375	1.453912170410156	0.2325325317382813	2.0442109375	1.4181455078125	0.2385732116699219	2.153628173828125	1.38005908203125	0.3142600708007813	2.049850830078125	1.152044738769531	0.4081000061035156	1.892393920898437	1.028149068832398	0.5094468688964844	1.848548828125	0.9642991943359375	0.5613163452148437	1.907790161132813	0.9974370412826538	0.6409051513671875	1.9092490234375	0.9368481254577636	0.6180696411132812	1.986246459960938	1.422470031738281	0.2091509857177734	1.863737182617188	1.408907684326172	0.1772809753417969	1.870243774414063	1.198360382080078	0.350275634765625	1.889449096679688	1.038257522583008	0.5105774536132812	1.93152490234375	0.9955190939903259	0.591058349609375
316	10.5	2.073908935546875	0.9647679748535156	0.07268501281738281	2.046052734375	1.12503694152832	0.1307053985595703	2.020265869140625	1.249239379882813	0.185229248046875	2.013618896484375	1.453911743164062	0.2325345611572266	2.044208984375	1.418145050048828	0.2385752868652344	2.153624755859375	1.380056091308594	0.3142631530761719	2.049842529296875	1.152042419433594	0.4080997619628906	1.892381225585938	1.028148838043213	0.5094425659179688	1.848528076171875	0.9643008880615235	0.5613076171875	1.907765380859375	0.9974319748878478	0.6409022827148437	1.909194091796875	0.936826473236084	0.618053466796875	1.986244750976562	1.4224697265625	0.2091525115966797	1.863735717773437	1.408908050537109	0.1772811737060547	1.870239990234375	1.19835710144043	0.35027197265625	1.889442260742187	1.03824934387207	0.510569580078125	1.931518310546875	0.9955045843124389	0.5910470581054688
317	10.533333	2.07442578125	0.966468994140625	0.07451936340332031	2.04492138671875	1.126593170166016	0.1320338287353515	2.017849975585937	1.250805252075195	0.1858479461669922	2.010316650390625	1.454790740966797	0.2357542266845703	2.040871826171875	1.418991180419922	0.2417105865478516	2.14828173828125	1.377792938232422	0.31858984375	2.04183984375	1.153434616088867	0.4179626770019531	1.890176635742187	1.023595317840576	0.52061083984375	1.842371337890625	0.9576109962463379	0.5658587036132813	1.904785278320313	0.9972303323745727	0.6398389282226562	1.979572631835937	0.948877254486084	0.5881520385742187	1.983291015625	1.42363232421875	0.2116162109375	1.861978271484375	1.407493591308594	0.1766111907958984	1.869427001953125	1.193432983398437	0.3451242980957031	1.8907255859375	1.034246772766113	0.5060179748535156	1.932564575195312	0.9927210583686829	0.5872322998046875
318	10.566667	2.075580322265625	0.9683820762634278	0.07262583923339844	2.045924438476562	1.129354904174805	0.1307863464355469	2.018262573242187	1.253465591430664	0.1866119232177735	2.012417602539062	1.458814971923828	0.2364360656738281	2.042990234375	1.422627502441406	0.2422130737304687	2.150843017578125	1.380135528564453	0.31925537109375	2.039935546875	1.157588760375976	0.4220594177246094	1.89308935546875	1.02020722579956	0.5248270874023437	1.839593994140625	0.9553083763122558	0.5662612915039062	1.904450073242187	0.9965603947639465	0.6381006469726562	1.98504150390625	0.9473100318908692	0.5841848754882812	1.984809204101563	1.42758642578125	0.2124835968017578	1.862852172851563	1.409123046875	0.1781072692871094	1.869427490234375	1.192146713256836	0.3455570373535156	1.891040649414063	1.030646457672119	0.5060205993652344	1.933904296875	0.9923266582489013	0.5889981689453125
319	10.6	2.075395751953125	0.9684737205505372	0.07273546600341797	2.0456953125	1.129380035400391	0.1309138336181641	2.017951782226563	1.253377502441406	0.1868546905517578	2.011717529296875	1.458580871582031	0.236984130859375	2.042338623046875	1.422446350097656	0.2427277221679688	2.150130126953125	1.379994293212891	0.3198082580566406	2.0393173828125	1.157323028564453	0.4222493591308594	1.892393798828125	1.019873529434204	0.5246777954101562	1.838582153320313	0.9552062301635742	0.5660057373046875	1.9034755859375	0.996468652009964	0.6377626953125	1.983498291015625	0.9469948043823242	0.5857452392578125	1.984189819335938	1.427351959228516	0.2129662170410156	1.862305297851562	1.408837554931641	0.1784925231933594	1.869004272460937	1.191426788330078	0.3452481689453125	1.89057080078125	1.029301300048828	0.5049956970214844	1.933164672851563	0.9896470108032227	0.5874494628906251
320	10.633333	2.075384765625	0.9684743766784668	0.07273419189453124	2.045676513671875	1.129383102416992	0.1309147186279297	2.017923583984375	1.253378265380859	0.186864501953125	2.011656494140625	1.458579925537109	0.2370189208984375	2.042282836914063	1.422448150634766	0.2427606506347656	2.15007373046875	1.379991516113281	0.3198456115722656	2.039248657226563	1.157294021606445	0.4222337646484375	1.892310302734375	1.019837766647339	0.5246441650390625	1.838475463867187	0.9551878852844238	0.5659744873046875	1.903414428710938	0.9964324572086334	0.6377042846679688	1.983421508789063	0.9471045875549317	0.5858548583984375	1.98413427734375	1.427349151611328	0.2129947204589844	1.86225	1.408834930419922	0.1785083465576172	1.868951293945313	1.19135856628418	0.3451896362304688	1.890504638671875	1.029139400482178	0.50485205078125	1.933150146484375	0.9893683795928955	0.5872258911132813
321	10.666667	2.07535400390625	0.9684999618530273	0.07271581268310547	2.04562255859375	1.129407531738281	0.1308929748535156	2.017847290039063	1.253396957397461	0.1868479614257813	2.011483154296875	1.458596893310547	0.2370061950683594	2.042123291015625	1.422477172851563	0.2427549591064453	2.149916748046875	1.380067626953125	0.3198651428222656	2.03914501953125	1.157315338134766	0.4221991882324219	1.892243408203125	1.019803657531738	0.5245931396484375	1.838417236328125	0.9551736488342285	0.565968017578125	1.903434692382812	0.9964506030082703	0.6376098022460938	1.983365600585937	0.9471368179321289	0.5858792724609375	1.983979736328125	1.427355102539063	0.2129739074707031	1.862107666015625	1.408831176757813	0.1784445648193359	1.868767822265625	1.191279937744141	0.3450343322753906	1.890233520507812	1.028934627532959	0.5045836486816406	1.932781982421875	0.9890781230926514	0.5869677124023438
322	10.7	2.075337890625	0.9685089282989502	0.0727176742553711	2.045596313476563	1.129419067382813	0.13089306640625	2.01781201171875	1.253409393310547	0.1868485412597656	2.011422119140625	1.458612701416016	0.2370077514648438	2.0420654296875	1.422495056152344	0.2427606048583984	2.149846923828125	1.380075988769531	0.3198867492675782	2.0390341796875	1.157323059082031	0.4221888427734375	1.892091064453125	1.019832580566406	0.524561767578125	1.838209350585938	0.9552363967895507	0.5659214477539063	1.9032373046875	0.9964750335216522	0.6375787353515625	1.983148315429687	0.9471215362548828	0.5858992919921875	1.983924194335938	1.427367858886719	0.2129712066650391	1.862054809570312	1.408845550537109	0.1784215545654297	1.868680297851562	1.191277603149414	0.3450000305175781	1.890102905273437	1.028909608840942	0.5045386657714844	1.932598266601562	0.9890573339462281	0.5869546508789063
323	10.733333	2.077721435546875	0.973942928314209	0.06977890014648437	2.04650830078125	1.135736434936523	0.1277904510498047	2.017160888671875	1.259374145507812	0.1857247009277344	2.00971533203125	1.465374725341797	0.2376889190673828	2.041140502929688	1.429396118164062	0.2423185729980469	2.150102294921875	1.385960327148438	0.3186978759765625	2.026578369140625	1.169122909545898	0.4232966918945312	1.888551513671875	1.019145622253418	0.5234600830078125	1.833236938476563	0.9559619102478027	0.5663350219726563	1.903741577148437	0.9970164484977723	0.6337007446289062	1.979052978515625	0.9471407241821289	0.5881436157226563	1.98173291015625	1.43375341796875	0.2141418151855469	1.8580263671875	1.413969696044922	0.1843515167236328	1.865908325195313	1.189489883422852	0.3442290649414063	1.888279052734375	1.023133962631226	0.5014443359375	1.928328857421875	0.9891532211303711	0.5883231201171875
324	10.766667	2.0774423828125	0.9739296760559082	0.06981844329833985	2.045978515625	1.135682647705078	0.127818229675293	2.016390502929688	1.259228759765625	0.1858323516845703	2.008049438476562	1.465150726318359	0.2379896392822266	2.03958935546875	1.429278961181641	0.2426779632568359	2.148475830078125	1.38624267578125	0.3193951110839844	2.025387084960938	1.168904769897461	0.4234812927246094	1.887376708984375	1.018601850509643	0.5231887817382812	1.830422607421875	0.9563200378417969	0.565233154296875	1.900652099609375	0.9964850993156433	0.6334209594726562	1.97450439453125	0.9446918449401855	0.5913737182617187	1.980252075195313	1.433453887939453	0.2143235168457031	1.856678344726562	1.413689605712891	0.1839628295898438	1.863909057617188	1.188426025390625	0.3427749633789062	1.886023193359375	1.021761238098144	0.4997060241699219	1.927115600585938	0.988212851524353	0.5862677001953125
325	10.8	2.07737255859375	0.9739806690216064	0.06981027221679688	2.045895141601563	1.135741333007813	0.1278098526000977	2.016292602539063	1.259290222167969	0.185828857421875	2.007896240234375	1.465216644287109	0.2380067291259766	2.039441772460937	1.429347564697266	0.2427046356201172	2.148276611328125	1.386231292724609	0.3194643249511719	2.024954833984375	1.168925598144531	0.4233801879882813	1.886743774414062	1.018740459442139	0.523015380859375	1.829569458007813	0.9566709747314454	0.5650863037109375	1.900011352539063	0.996643461227417	0.6331769409179687	1.97383837890625	0.9447124366760253	0.5909409790039063	1.980112060546875	1.433516021728516	0.2143246002197266	1.856544799804688	1.413749267578125	0.1839094696044922	1.863732421875	1.188376815795898	0.3425950317382813	1.885785766601562	1.021541744232178	0.4993719787597656	1.9268828125	0.9879282150268555	0.5859127197265624
326	10.833333	2.0737451171875	0.9758862400054932	0.0729177474975586	2.043188842773437	1.137082092285156	0.1302463989257812	2.014533325195313	1.260740447998047	0.1867420501708984	2.001674194335938	1.4648408203125	0.2406593780517578	2.03369189453125	1.429723388671875	0.2452955017089844	2.143509765625	1.390192199707031	0.3212552490234375	2.021223754882813	1.172460662841797	0.4217898864746094	1.886073852539063	1.019977777481079	0.5194262084960938	1.836266723632813	0.959120506286621	0.5705613403320312	1.908738159179687	0.9982198662757874	0.6361286010742188	1.976101806640625	0.9515746231079102	0.5928827514648437	1.97489599609375	1.433026489257812	0.2164886932373047	1.852592651367188	1.412420532226562	0.1843989715576172	1.864338134765625	1.188261947631836	0.3420411682128906	1.886899291992187	1.019597261428833	0.4949896240234375	1.922301513671875	0.9903130531311035	0.5849352416992187
327	10.866667	2.07324560546875	0.9775647735595703	0.07454287719726563	2.041677001953125	1.138219802856445	0.1332363128662109	2.012691772460938	1.262171356201172	0.1891854400634766	2.000048217773438	1.466943145751953	0.2412228393554688	2.031834594726563	1.431678466796875	0.2466503143310547	2.1398740234375	1.390423309326172	0.3244212951660156	2.01790380859375	1.171418319702148	0.4231196594238281	1.883433349609375	1.01741711807251	0.5197137451171875	1.830276123046875	0.9593116683959961	0.5708114013671876	1.905342163085938	0.9966899008750916	0.6345701904296875	1.972333374023437	0.9511779441833497	0.5942752075195312	1.973459838867188	1.435035003662109	0.2168919067382812	1.851529052734375	1.413083465576172	0.1838909454345703	1.864122192382812	1.188472930908203	0.3411966552734375	1.88847607421875	1.019299476623535	0.4935743713378906	1.920281005859375	0.9883234062194824	0.5843816528320313
328	10.9	2.071910400390625	0.9779706230163574	0.07593025970458984	2.040180908203125	1.13835969543457	0.1341522674560547	2.011012573242188	1.262094177246094	0.1897411956787109	1.997899047851563	1.466075012207031	0.2429023132324219	2.029605590820312	1.430873870849609	0.2483026428222656	2.136928955078125	1.388768493652344	0.3260713806152344	2.013628051757812	1.169684875488281	0.4212965698242188	1.877280639648438	1.016901285171509	0.5160352172851562	1.831937377929687	0.9581568450927734	0.5732018432617187	1.90755419921875	0.9964591040611267	0.63536669921875	1.968420166015625	0.9505355834960938	0.5925147705078125	1.971554565429688	1.43437533569336	0.2182409210205078	1.850354614257812	1.412314636230469	0.1837276153564453	1.864010986328125	1.188641448974609	0.341248291015625	1.888542236328125	1.019923955917358	0.4933617858886719	1.91591455078125	0.9839850349426269	0.583540283203125
329	10.933333	2.070021728515625	0.9785577278137207	0.07706678771972657	2.03896240234375	1.138871734619141	0.1352619934082031	2.009983276367187	1.262209136962891	0.1914311370849609	1.996387573242187	1.465489379882813	0.2461664276123047	2.027986328125	1.430269226074219	0.2515912017822265	2.13432958984375	1.391757385253906	0.3322301330566406	2.015095458984375	1.169530044555664	0.424428955078125	1.878897216796875	1.015264287948608	0.5163193969726563	1.83322705078125	0.9570149116516113	0.5735557250976563	1.906789428710937	0.9976034126281739	0.6365252075195312	1.968844848632813	0.9517552986145019	0.5964562377929687	1.970327392578125	1.434054016113281	0.2209779052734375	1.84996337890625	1.412152130126953	0.1840666046142578	1.863805541992188	1.188507186889648	0.3410625610351563	1.889040771484375	1.020413516998291	0.4933567199707031	1.917450927734375	0.9851471424102783	0.5833499145507812
330	10.966667	2.070876220703125	0.9801775245666504	0.07779058074951171	2.039710327148438	1.140762313842773	0.1359792633056641	2.010253173828125	1.263922424316406	0.1928125762939453	1.993081176757812	1.467132202148437	0.2480568542480469	2.025334594726563	1.432401428222656	0.2534282836914062	2.133898193359375	1.395527587890625	0.3322222290039062	2.019130004882812	1.169936737060547	0.4231176147460938	1.884400390625	1.015524193763733	0.5177392578125	1.83283984375	0.9568862762451171	0.5695549926757812	1.909644897460937	0.9928695969581603	0.6317179565429687	1.9753369140625	0.9514219512939454	0.5908038940429687	1.967541015625	1.435253204345703	0.2227524566650391	1.847975708007813	1.411708709716797	0.1836393890380859	1.864539428710938	1.188282897949219	0.3414177551269531	1.89026123046875	1.020163997650146	0.4941299743652344	1.920134155273437	0.9853911924362183	0.5840154418945313
331	11	2.070130126953125	0.9815142307281494	0.07965235137939453	2.037252197265625	1.141175888061523	0.1389602355957031	2.00703076171875	1.264288482666016	0.1951856689453125	1.988123901367187	1.467735107421875	0.2482174377441406	2.020562866210938	1.433323150634766	0.2541154632568359	2.128631591796875	1.399902038574219	0.3348835754394531	2.014206176757813	1.172530853271484	0.4209270324707031	1.88048388671875	1.015162184715271	0.5115357055664063	1.837861083984375	0.9570041236877441	0.5712586669921875	1.914190307617188	0.9930657706260682	0.6338004150390625	1.973009765625	0.9520104751586914	0.5897208862304687	1.962976196289062	1.435448944091797	0.2231194305419922	1.843906372070313	1.410692626953125	0.1836237030029297	1.864077880859375	1.187864074707031	0.3413967590332031	1.89274853515625	1.020749361038208	0.4943766784667969	1.925483520507812	0.9860429258346558	0.5831822509765625
332	11.033333	2.07043359375	0.9837495365142822	0.08285494232177734	2.038104248046875	1.144295547485352	0.1398399658203125	2.007969360351562	1.267921539306641	0.1948427276611328	1.982977905273438	1.469781311035156	0.251009765625	2.016290893554688	1.436194702148438	0.2566415100097656	2.125779541015625	1.406799530029297	0.3369709167480469	2.019624267578125	1.174945465087891	0.4213180541992188	1.886873291015625	1.017180263519287	0.5124517822265625	1.842651245117187	0.9568809394836426	0.5687339477539063	1.91634375	0.9934118576049805	0.6340381469726563	1.97838525390625	0.9541651649475098	0.5910501708984375	1.958966064453125	1.437250366210937	0.225161376953125	1.841291625976563	1.410979644775391	0.1827271423339844	1.864900024414063	1.188581359863281	0.3404508972167969	1.895020874023438	1.019610061645508	0.4909639892578125	1.928476928710938	0.9897742938995361	0.5812158203125
333	11.066667	2.070481201171875	0.9847347564697265	0.08386727142333984	2.038159423828125	1.145314605712891	0.1404841461181641	2.008294311523438	1.2694169921875	0.1943674011230469	1.979053466796875	1.469323913574219	0.2548848724365234	2.012842651367187	1.436199340820312	0.2601967163085938	2.1226259765625	1.407495758056641	0.340248046875	2.027958374023437	1.169509094238281	0.4206516418457031	1.889681762695312	1.017198055267334	0.5125530395507812	1.850674926757812	0.9546599617004394	0.5701513671875	1.92057275390625	0.9954442234039307	0.6370028686523438	1.979840942382812	0.9572522354125976	0.5982298583984375	1.955981689453125	1.437032745361328	0.2279490203857422	1.8394228515625	1.410685241699219	0.1827736511230469	1.865059204101563	1.188643203735352	0.3404345397949219	1.896550170898438	1.020312517166138	0.4912039489746094	1.934811157226562	0.9921406154632568	0.580010986328125
334	11.1	2.070299560546875	0.9869504089355469	0.0923133316040039	2.038079711914063	1.148238616943359	0.1442569122314453	2.009789672851563	1.2748828125	0.190892837524414	1.975032348632813	1.472054992675781	0.2539150085449219	2.009133056640625	1.439642181396484	0.2595820617675781	2.11463525390625	1.410842926025391	0.3440855712890625	2.024947387695312	1.172386779785156	0.424541259765625	1.889029052734375	1.015484258651733	0.5093320617675782	1.860279052734375	0.9545319633483886	0.5735588989257813	1.919512573242188	1.001797370672226	0.64546630859375	1.978478271484375	0.9589303398132324	0.601903564453125	1.953500732421875	1.440003448486328	0.2258479766845703	1.838168823242188	1.409068939208984	0.1821761932373047	1.863807983398438	1.189309997558594	0.3407741088867188	1.896807739257812	1.021986261367798	0.4906958923339844	1.939522705078125	0.9935645442008972	0.5768082275390625
335	11.133333	2.070494873046875	0.9906816215515136	0.09681147003173828	2.035892211914062	1.149707931518555	0.1483693695068359	2.006229858398437	1.274988342285156	0.1936698760986328	1.965188354492188	1.4695712890625	0.2537826538085938	1.9993974609375	1.438265777587891	0.2608254699707031	2.095349609375	1.412833343505859	0.3549464721679688	2.029616333007812	1.169230941772461	0.4340872802734375	1.888638793945312	1.01575767993927	0.5104421997070312	1.835853271484375	0.943881519317627	0.5336375122070313	1.86187841796875	0.9682870025634766	0.6306857910156251	1.949488647460937	0.9537418556213378	0.6110215454101563	1.945657836914062	1.437278747558594	0.2253563537597656	1.8327841796875	1.407898834228516	0.1781004180908203	1.86326025390625	1.19177082824707	0.3360783386230469	1.90221826171875	1.028049961090088	0.4850466918945313	1.932067504882812	0.9898888731002807	0.5716263427734375
336	11.166667	2.07137646484375	0.9938532819747925	0.10174462890625	2.035558959960937	1.152381103515625	0.1522881164550781	2.005287841796875	1.277656127929688	0.1959267578125	1.959934326171875	1.471057067871094	0.2545656280517578	1.994478515625	1.440487213134766	0.2622323608398437	2.090578857421875	1.421213195800781	0.3570606079101563	2.017443359375	1.180008972167969	0.4343587341308593	1.886600341796875	1.015581980705261	0.5036743774414062	1.835103637695312	0.9421136169433594	0.52341357421875	1.851722534179687	0.9626122283935546	0.623064208984375	1.928672485351562	0.9593880271911621	0.6168831787109375	1.941501586914063	1.438432769775391	0.2260227661132813	1.829926635742188	1.407714752197266	0.1775626983642578	1.861184204101562	1.192474243164062	0.3352092895507813	1.899001098632813	1.028565570831299	0.4832364196777344	1.93685400390625	0.9877986345291138	0.5650224609375
337	11.2	2.071349609375	0.9953889737129211	0.1023052520751953	2.035015625	1.153665985107422	0.1527721862792969	2.004147094726563	1.278574371337891	0.1966768188476563	1.956650268554688	1.471098297119141	0.2558715972900391	1.99129248046875	1.440764007568359	0.2637813720703125	2.085818115234375	1.421480163574219	0.3600111083984375	2.014536865234375	1.179356582641601	0.4353675537109375	1.885925048828125	1.011580959320068	0.5000726623535157	1.83575634765625	0.9368576545715332	0.5180762939453125	1.838128662109375	0.9450497856140136	0.6207191772460937	1.922665649414063	0.9574031372070313	0.6160501708984375	1.938840087890625	1.438545227050781	0.2269220581054688	1.828105712890625	1.408195159912109	0.1766170043945313	1.858600341796875	1.191269287109375	0.3316874389648438	1.896541870117187	1.02688084602356	0.47885595703125	1.934143798828125	0.9838100337982177	0.55946533203125
338	11.233333	2.070764404296875	0.9962969779968261	0.1025740585327148	2.033560546875	1.15453125	0.1530579528808594	2.001746704101563	1.279165496826172	0.1974435729980469	1.950898193359375	1.47089599609375	0.2570799255371094	1.98591455078125	1.440988006591797	0.2652110290527344	2.079516845703125	1.422010955810547	0.3625715942382812	2.009406616210938	1.178629150390625	0.4357725524902344	1.881531616210937	1.008987665176392	0.4976943359375	1.834083129882812	0.9323948669433594	0.5156382446289063	1.837130249023438	0.9424756393432617	0.6181882934570313	1.919915893554687	0.9496994018554688	0.6122672119140625	1.933826904296875	1.438202392578125	0.2277768249511719	1.824024169921875	1.406579437255859	0.1759549102783203	1.855975708007813	1.18874479675293	0.3298725280761719	1.894811767578125	1.023743034362793	0.4764270324707031	1.93071728515625	0.9803515453338623	0.5577440795898437
339	11.266667	2.079282958984375	1.003235995292663	0.1090692672729492	2.035620727539063	1.159833435058594	0.1575397796630859	1.997523193359375	1.282114776611328	0.2021364288330078	1.941616455078125	1.471603729248047	0.262021728515625	1.976782836914063	1.442327178955078	0.2708784790039063	2.0699931640625	1.424839660644531	0.368259765625	2.002722534179687	1.181312057495117	0.4404823913574219	1.873728271484375	1.00911381816864	0.4889362487792969	1.841117309570313	0.9266586380004883	0.5117713317871094	1.827903930664063	0.9333262481689453	0.6134464721679688	1.9122138671875	0.9412265815734864	0.6035868530273437	1.92609326171875	1.439053192138672	0.2319594573974609	1.821403076171875	1.407009368896484	0.1715374450683594	1.852417114257813	1.189123260498047	0.3240111999511719	1.891866821289063	1.025781185150146	0.4711229248046875	1.920634765625	0.9856748771667481	0.5564659423828126
340	11.3	2.0790546875	1.003309487819672	0.1090636138916016	2.035336059570313	1.159900360107422	0.1575470886230469	1.99713720703125	1.282124114990234	0.2022444915771484	1.941223999023437	1.471478820800781	0.2625977172851562	1.97633740234375	1.442136535644531	0.2714649047851562	2.0690205078125	1.423678466796875	0.3691835632324219	1.999905517578125	1.1801611328125	0.4397493286132813	1.869116821289063	1.008745476722717	0.4861986083984375	1.834910766601562	0.9264215240478516	0.5071199035644531	1.819405029296875	0.9301287078857422	0.6086296997070313	1.902438354492187	0.9372496986389161	0.6005330200195312	1.92576123046875	1.439042022705078	0.2323765106201172	1.821168701171875	1.407895355224609	0.1713011016845703	1.850145385742187	1.18847216796875	0.3219947814941406	1.88747607421875	1.023096710205078	0.4674021301269531	1.914354736328125	0.9809860534667969	0.5524031372070313
341	11.333333	2.08683447265625	1.009631859779358	0.1188989639282227	2.04087451171875	1.16398307800293	0.1680841369628906	2.001757202148438	1.285274566650391	0.2114550628662109	1.9395849609375	1.471769836425781	0.2692997436523438	1.974428955078125	1.443220733642578	0.2798440551757813	2.060776123046875	1.428487487792969	0.3824735107421875	1.985976806640625	1.185558135986328	0.440982666015625	1.859715087890625	1.009023219108582	0.4695918273925781	1.864858032226562	0.9243003082275391	0.5020910949707031	1.805395141601563	0.9219296112060547	0.58491845703125	1.900569213867187	0.9461641693115235	0.58680322265625	1.926511962890625	1.439509399414062	0.2383121795654297	1.82620849609375	1.411681579589844	0.1706898193359375	1.840361694335938	1.184039566040039	0.3071092834472656	1.86894091796875	1.022711545944214	0.4564497680664062	1.900623901367188	0.984828818321228	0.540935546875
342	11.366667	2.086747314453125	1.01329139995575	0.123893913269043	2.040259399414063	1.168684219360351	0.1719134979248047	2.001177978515625	1.291494903564453	0.2128768310546875	1.937105346679687	1.478459014892578	0.2704376831054687	1.971270263671875	1.449332885742187	0.2824473876953125	2.0530810546875	1.430356842041016	0.3888350830078125	1.976734741210938	1.184450698852539	0.4373502807617187	1.847697509765625	1.007695689678192	0.4589936218261719	1.87286767578125	0.9215185012817383	0.4756004638671875	1.802364501953125	0.9241596984863281	0.5498892822265625	1.866324462890625	0.9284858169555664	0.5733480224609375	1.9254208984375	1.446634063720703	0.2381532287597656	1.827816650390625	1.417143035888672	0.1663764190673828	1.8376884765625	1.185640274047852	0.2989793090820312	1.860855590820313	1.020085245132446	0.4461130065917969	1.889525390625	0.9795058307647705	0.5309381713867187
343	11.4	2.088114501953125	1.017568166732788	0.1259947280883789	2.041846801757813	1.173946853637695	0.1730188903808594	2.002481689453125	1.297330505371094	0.2134862213134766	1.9342177734375	1.483496826171875	0.2712883605957031	1.968221069335937	1.454371765136719	0.284321044921875	2.044680541992188	1.433032623291016	0.3947451782226563	1.964784423828125	1.185985229492188	0.435950439453125	1.835728881835937	1.007834166526794	0.4530757751464844	1.861316772460937	0.9205449523925782	0.4639249267578125	1.793786865234375	0.9202459564208985	0.5414276733398438	1.853102905273438	0.9244434051513672	0.5647855834960938	1.92412841796875	1.451966735839844	0.2379652557373047	1.827978149414063	1.4216982421875	0.163859375	1.834747314453125	1.185017272949219	0.2891184692382813	1.854645751953125	1.018313854217529	0.4365662536621094	1.87634375	0.9695491600036621	0.5195126342773437
344	11.433333	2.088134765625	1.018881759643555	0.1280004119873047	2.041010375976562	1.175443237304687	0.1751357574462891	2.001020141601562	1.299138305664063	0.2152035217285156	1.931155517578125	1.485463134765625	0.2724714965820312	1.964056274414063	1.45561557006836	0.2870368347167969	2.032606811523438	1.429998809814453	0.402077392578125	1.963133544921875	1.17813200378418	0.4367843933105469	1.814488037109375	1.014344230651856	0.4405357360839844	1.843450317382813	0.9302560501098633	0.4634536743164063	1.761924682617187	0.910369499206543	0.5232811279296875	1.833850463867188	0.9309883728027344	0.553034423828125	1.922781616210937	1.454611358642578	0.2378922729492187	1.8300859375	1.427378234863281	0.1578994445800781	1.828156372070312	1.187317642211914	0.278267822265625	1.835286254882813	1.022128387451172	0.4294115905761719	1.858965576171875	0.9707741260528564	0.5105337524414062
345	11.466667	2.091208740234375	1.02261615562439	0.1319393615722656	2.042019653320312	1.1800791015625	0.180037353515625	2.00300927734375	1.306139404296875	0.2182305603027344	1.928345703125	1.493559722900391	0.273240234375	1.960539184570312	1.463282287597656	0.2898425903320312	2.024633178710937	1.43303857421875	0.4078904113769531	1.950703369140625	1.178218215942383	0.4289908752441406	1.798979614257812	1.014311059951782	0.4334430847167969	1.833460815429687	0.9291434707641602	0.4460730285644531	1.753505493164063	0.9107184829711914	0.5100989379882812	1.808523803710937	0.9190395202636719	0.5388375244140625	1.922349243164063	1.462798309326172	0.2374716033935547	1.834255249023437	1.433121673583984	0.1514285125732422	1.824641723632813	1.188510467529297	0.2681465759277344	1.813380859375	1.025002569198608	0.4240802001953125	1.841413696289063	0.9727643814086914	0.50444091796875
346	11.5	2.095233154296875	1.023227659225464	0.1370992736816406	2.045166748046875	1.181856857299805	0.1848566131591797	2.00815576171875	1.310240692138672	0.2207720031738281	1.92365869140625	1.495723083496094	0.273782958984375	1.9562353515625	1.466204162597656	0.2918965759277344	2.017607177734375	1.436932525634766	0.4127532958984375	1.938776245117187	1.181165725708008	0.4278651428222656	1.781485961914063	1.021660491943359	0.4488028564453125	1.837945190429688	0.9486942405700683	0.4341907043457031	1.77030078125	0.916169448852539	0.5073563537597656	1.738532348632813	0.9149477844238281	0.4803977355957031	1.920555419921875	1.464912353515625	0.2372440338134766	1.838328002929688	1.432232940673828	0.1453459625244141	1.819612915039063	1.187042068481445	0.2642377014160156	1.783097534179688	1.027529970169067	0.4227708435058594	1.819310180664063	0.9752266159057618	0.5006707763671875
347	11.533333	2.10361376953125	1.02297180557251	0.1432760009765625	2.052421630859375	1.184541580200195	0.1884135589599609	2.013257080078125	1.314592834472656	0.2232565307617188	1.924151123046875	1.501900085449219	0.2735809631347656	1.95654931640625	1.472165710449219	0.2932848815917969	2.012847900390625	1.439460906982422	0.41783203125	1.924923828125	1.182672973632813	0.4295513305664063	1.757990600585938	1.02908095741272	0.45270458984375	1.801683837890625	0.9581216201782227	0.4077876892089844	1.744672485351562	0.9252385025024414	0.491173583984375	1.717643798828125	0.9134308547973633	0.4540076904296875	1.922801635742188	1.470726867675781	0.2363970794677734	1.845084350585938	1.439811889648438	0.1378060913085938	1.814280029296875	1.192553970336914	0.2583955078125	1.76106396484375	1.033648162841797	0.4172505798339844	1.807014892578125	0.9821291522979736	0.4922439880371094
348	11.566667	2.104591796875	1.026907154083252	0.1459546203613281	2.049531982421875	1.188484786987305	0.1910849151611328	2.008649780273438	1.319238250732422	0.2251033782958984	1.922759521484375	1.509966430664063	0.2742298278808594	1.954205810546875	1.479199768066406	0.2946682739257813	2.004940795898437	1.44423974609375	0.4220259094238281	1.91652392578125	1.185782791137695	0.4354801025390625	1.761817138671875	1.017453327178955	0.4560228271484375	1.770734130859375	0.9495081901550293	0.3897955017089844	1.753042724609375	0.9448500366210938	0.4951594543457031	1.703230590820312	0.9114432601928711	0.4449223327636719	1.9213515625	1.478661193847656	0.2367351684570312	1.842348388671875	1.445496856689453	0.1387615203857422	1.825170288085938	1.182685256958008	0.2298136291503906	1.744791137695312	1.051601573944092	0.4041401672363281	1.779211303710938	0.9947011547088623	0.4822857971191406
349	11.6	2.11105078125	1.031645645141602	0.1510308532714844	2.056375	1.194593292236328	0.1967725524902344	2.016025512695312	1.326549530029297	0.231083984375	1.926020263671875	1.517761962890625	0.2778058776855469	1.957012329101562	1.486886413574219	0.2995763854980469	1.995717529296875	1.4520126953125	0.4322262268066406	1.911187744140625	1.189856262207031	0.4271109008789062	1.746880493164062	1.027196645736694	0.4302866821289063	1.755416381835937	0.9499860458374023	0.3738844604492187	1.727565063476562	0.9486390113830566	0.4779360961914063	1.678439331054687	0.9270114593505859	0.4317392272949219	1.92646533203125	1.48642919921875	0.2398453979492187	1.845112670898438	1.450612854003906	0.1434709014892578	1.824406860351562	1.182803512573242	0.2249926300048828	1.72490087890625	1.057792751312256	0.3961596984863281	1.754619140625	1.009031702041626	0.482316650390625
350	11.633333	2.112154541015625	1.033871067047119	0.1542382965087891	2.057802978515625	1.199011611938477	0.2000112762451172	2.019093505859375	1.333184448242188	0.2340126342773438	1.928154052734375	1.526389831542969	0.2816054077148438	1.957774536132812	1.494117736816406	0.3044251708984375	1.985056640625	1.451884674072266	0.4394191589355469	1.899469360351562	1.189869338989258	0.3998157348632813	1.724013671875	1.035811824798584	0.3894340515136719	1.704372192382813	0.9440337524414062	0.3648034057617188	1.7236455078125	0.9598586959838867	0.4707956848144531	1.665680908203125	0.9198900756835937	0.3987874450683594	1.9303505859375	1.495801025390625	0.2424256439208984	1.848005126953125	1.462178375244141	0.1441854553222656	1.82973876953125	1.188075210571289	0.2151875152587891	1.712404174804687	1.059444980621338	0.3755145874023437	1.741780639648437	1.017136425018311	0.4664148254394531
351	11.666667	2.1163193359375	1.038409084320068	0.1629117126464844	2.060009033203125	1.204380569458008	0.2080611572265625	2.019873168945312	1.339262054443359	0.2416932220458984	1.923968017578125	1.533682006835937	0.2805645141601563	1.952621826171875	1.501876892089844	0.3058595886230469	1.971459838867188	1.454991516113281	0.4417920837402344	1.886340698242188	1.190555038452148	0.4041367492675781	1.703580078125	1.044266120910645	0.3804760131835938	1.677538940429687	0.9524892807006836	0.3594681396484375	1.686255004882812	0.9709889049530029	0.4671607666015625	1.616943969726562	0.9627874145507812	0.3782206115722656	1.928810424804688	1.502237274169922	0.2418778076171875	1.85269921875	1.465191070556641	0.1387587890625	1.820646362304688	1.191683532714844	0.2146395263671875	1.694336669921875	1.069199089050293	0.3753121032714844	1.70881396484375	1.037022506713867	0.4743974609375
352	11.7	2.11787744140625	1.043525756835938	0.1702222290039062	2.060587646484375	1.210131988525391	0.2139487609863281	2.019903930664062	1.345573486328125	0.2465164489746094	1.921356811523437	1.540828186035156	0.2775340881347656	1.948885864257812	1.509438049316406	0.3048114318847656	1.959694946289062	1.461467590332031	0.4417001647949219	1.877424438476563	1.194839981079101	0.4070424194335938	1.701693969726563	1.041371181488037	0.3715596008300781	1.685646362304688	0.9495353050231934	0.3414236450195313	1.680222412109375	0.9691690158843994	0.4494646911621094	1.64027099609375	0.9402396621704101	0.3338504333496094	1.928224975585938	1.508693054199219	0.2395334014892578	1.857648315429687	1.469308288574219	0.1328886108398437	1.812595703125	1.197255706787109	0.2105885162353516	1.678985473632812	1.080365859985352	0.3705787353515625	1.6878232421875	1.05125252532959	0.4715901184082031
353	11.733333	2.12501025390625	1.049442832946777	0.1784530639648438	2.0708359375	1.219942687988281	0.2174962463378906	2.027535400390625	1.356252868652344	0.2487057189941406	1.923535278320313	1.551417236328125	0.2760610961914062	1.950138549804687	1.519872192382812	0.3048363037109375	1.953128295898438	1.464652465820313	0.4407379760742188	1.854906494140625	1.201914245605469	0.3987029113769531	1.718396362304687	1.016018167495728	0.3397381286621094	1.708596069335937	0.920675926208496	0.3638551635742188	1.708305541992188	0.8109844818115235	0.3802068481445313	1.633838012695312	0.9194328918457031	0.3413968200683594	1.93315625	1.519507141113281	0.23788623046875	1.865622436523438	1.478737945556641	0.1283587951660156	1.812119140625	1.204113662719727	0.2007289428710937	1.668702392578125	1.078789741516113	0.3485076293945312	1.677969848632813	1.06091386795044	0.4530000610351563
354	11.766667	2.129797607421875	1.058321846008301	0.1862787170410156	2.074845458984375	1.229788131713867	0.2233587799072266	2.031082641601563	1.366934295654297	0.2529409790039063	1.925706176757813	1.562935974121094	0.2758834838867187	1.95132275390625	1.531361694335938	0.30584619140625	1.94793896484375	1.475188354492188	0.4419756469726562	1.84524072265625	1.213882797241211	0.3944752807617187	1.682018310546875	1.056937934875488	0.3180205078125	1.731414916992188	0.9748416328430176	0.3438167419433594	1.80995654296875	0.8975972366333008	0.3599950256347656	1.625373413085937	0.944562484741211	0.3124674987792969	1.9367880859375	1.53078173828125	0.2380444183349609	1.871326782226562	1.490529815673828	0.1264276504516602	1.813459594726563	1.213965057373047	0.1923379058837891	1.669933837890625	1.084715812683105	0.3381762390136719	1.672631958007812	1.076839225769043	0.4446871948242188
355	11.8	2.14114794921875	1.074358787536621	0.2009942016601562	2.087144287109375	1.245110382080078	0.2313927307128906	2.036452758789062	1.378268432617187	0.2594662170410156	1.929958129882813	1.57139697265625	0.2744513854980469	1.9560830078125	1.541963317871094	0.3051396789550781	1.944234252929687	1.499170684814453	0.4437530212402344	1.851833251953125	1.236703994750977	0.4020328979492188	1.683264526367187	1.088928085327148	0.3277672729492188	1.72260693359375	1.006845221042633	0.3641973571777344	1.791650390625	0.9262005615234374	0.3930699462890625	1.583143920898437	1.019432884216309	0.3809534606933594	1.940860595703125	1.538048706054687	0.238446533203125	1.882383422851563	1.503195953369141	0.1231410751342773	1.800393432617188	1.236231506347656	0.1879388275146484	1.65864501953125	1.109133377075195	0.3326551818847656	1.653190673828125	1.092380264282227	0.4367402648925781
356	11.833333	2.154988525390625	1.080807907104492	0.2099482574462891	2.0998095703125	1.25359928894043	0.2376458740234375	2.04803515625	1.388274780273437	0.2641100463867188	1.9342548828125	1.580202575683594	0.2729124450683594	1.9607099609375	1.551841552734375	0.3051170043945313	1.94435302734375	1.519228637695313	0.4475448608398437	1.847345458984375	1.255453414916992	0.40521044921875	1.692869506835937	1.100773529052734	0.30973291015625	1.747800048828125	1.019430540084839	0.3229371643066406	1.78593701171875	0.916024658203125	0.3372044982910156	1.608123657226562	1.019457958221436	0.3786254272460938	1.947229858398438	1.546238891601563	0.2374593353271484	1.892139770507812	1.516985168457031	0.1174418334960937	1.804065673828125	1.247587799072266	0.1768844146728516	1.658467041015625	1.121062324523926	0.3223036193847656	1.63693505859375	1.110178939819336	0.4261740417480469
357	11.866667	2.153903564453125	1.090532333374024	0.22001025390625	2.098131103515625	1.262463287353516	0.2452667236328125	2.04798583984375	1.397519592285156	0.2683658752441406	1.936899780273438	1.589713073730469	0.2753027648925781	1.962528076171875	1.561302307128906	0.3077095642089844	1.945525146484375	1.528062194824219	0.4491015014648437	1.839784790039062	1.269634033203125	0.4049420776367187	1.679872802734375	1.124884086608887	0.3060901184082031	1.728033447265625	1.040918319702149	0.3243605346679688	1.805810913085937	0.963050193786621	0.3346517944335938	1.60999365234375	1.021472341537476	0.3774878540039063	1.949817626953125	1.555683776855469	0.2402832641601562	1.898627319335938	1.52758349609375	0.119084342956543	1.806353759765625	1.259139068603516	0.1679905700683594	1.663495361328125	1.135071151733398	0.3160749816894531	1.6277392578125	1.134676147460937	0.4159293212890625
358	11.9	2.156833251953125	1.101666664123535	0.2228199615478516	2.1011826171875	1.275015655517578	0.2461913757324219	2.04845458984375	1.410087463378906	0.2687599182128906	1.93898779296875	1.604762084960937	0.2725777587890625	1.962907348632813	1.575559326171875	0.3060179443359375	1.936923461914063	1.538456420898437	0.4459489135742187	1.840398559570313	1.274217468261719	0.40472900390625	1.680819946289063	1.128879135131836	0.302958740234375	1.72112939453125	1.04385958480835	0.3339798278808594	1.792087646484375	0.9622205505371094	0.3596640625	1.585749145507813	1.039504165649414	0.3245543823242187	1.95311572265625	1.570689636230469	0.2376473388671875	1.908796020507812	1.537110717773438	0.1142927551269531	1.808380737304687	1.270499237060547	0.1668387298583984	1.650319213867188	1.147873977661133	0.3023974914550781	1.616674682617188	1.150509689331055	0.4035925903320313
359	11.933333	2.156979736328125	1.109007919311523	0.2385348510742188	2.106523193359375	1.285151641845703	0.2548746490478516	2.056152099609375	1.422269348144531	0.2718759460449219	1.944900756835938	1.616524047851562	0.2709890441894531	1.967658203125	1.587444274902344	0.3054956359863281	1.932501586914062	1.548770446777344	0.4433172912597656	1.839474975585937	1.282565155029297	0.4024464111328125	1.67841064453125	1.139143585205078	0.299093994140625	1.717697265625	1.053354904174805	0.3299967956542968	1.787780029296875	0.9706476993560791	0.3557129211425781	1.590704956054688	1.043134719848633	0.3051679077148438	1.960784423828125	1.58248388671875	0.2366254425048828	1.922215209960938	1.553725036621094	0.1098460235595703	1.819298828125	1.286245208740235	0.1562510833740234	1.668079711914062	1.16429801940918	0.3008607788085937	1.615155517578125	1.167144409179687	0.3937031860351562
360	11.966667	2.15223876953125	1.117176162719727	0.2464377136230469	2.103125	1.294139678955078	0.2601083068847656	2.0540615234375	1.432242370605469	0.27412060546875	1.9479345703125	1.629576293945312	0.2695307922363281	1.968303833007812	1.599648742675781	0.3048776245117187	1.925885864257812	1.553630981445313	0.438511962890625	1.837878295898437	1.285375366210938	0.3977098999023437	1.678799682617188	1.141584945678711	0.2912235412597656	1.67351025390625	1.073768257141113	0.3637018127441407	1.697780395507813	1.000588558614254	0.4443048400878906	1.591534912109375	1.044245273590088	0.3052920532226562	1.964547607421875	1.595318786621094	0.2356470947265625	1.933015747070312	1.558971374511719	0.1087085571289062	1.822425537109375	1.293703308105469	0.1520896606445312	1.658024047851562	1.178756057739258	0.2882542724609375	1.619702880859375	1.192421630859375	0.3872446899414063
361	12	2.14971435546875	1.11772435760498	0.2539496765136719	2.09854150390625	1.295327850341797	0.2656397705078125	2.048841064453125	1.434336669921875	0.2769201049804688	1.958421752929687	1.640713256835937	0.2719071655273437	1.975078369140625	1.608551635742188	0.3076432189941406	1.925920776367188	1.554827880859375	0.436942626953125	1.831403930664063	1.288676910400391	0.3867345581054688	1.669055419921875	1.153260162353516	0.2715217895507813	1.6432294921875	1.0963583984375	0.3495411376953125	1.644499877929688	1.031377666473389	0.4409611206054688	1.594276733398438	1.05087915802002	0.3050146179199218	1.973643432617187	1.605551391601562	0.2378636322021484	1.939073120117188	1.558792053222656	0.1143506164550781	1.814407470703125	1.299334411621094	0.1650845794677734	1.650282836914063	1.205732162475586	0.3191864013671875	1.713856689453125	1.182202102661133	0.4027835083007812
362	12.033333	2.14575390625	1.120238288879394	0.2596771545410156	2.096385986328125	1.299725402832031	0.2691022033691406	2.04856787109375	1.440582000732422	0.2778778991699219	1.961024169921875	1.649815124511719	0.2753841247558594	1.975834350585937	1.616145385742187	0.3110120239257813	1.920628295898438	1.558988830566406	0.4374680786132812	1.8367509765625	1.291033081054688	0.3702477416992188	1.72110107421875	1.150998596191406	0.2098313293457031	1.66609033203125	1.099243537902832	0.2762858581542968	1.631244873046875	1.03968208694458	0.3656311950683594	1.605734008789063	1.082702751159668	0.2705495300292969	1.977165161132812	1.615188415527344	0.2407223205566406	1.95073779296875	1.564215759277344	0.1158972778320313	1.81365966796875	1.308018402099609	0.1618370513916016	1.653509521484375	1.22079296875	0.3260249633789062	1.721385620117188	1.189101318359375	0.40426806640625
363	12.066667	2.143375732421875	1.125525909423828	0.2679568176269531	2.094529296875	1.303921813964844	0.2745289001464844	2.047243408203125	1.443971832275391	0.2810617065429687	1.963830078125	1.653141357421875	0.27691650390625	1.9769287109375	1.619333557128906	0.3125677490234375	1.915130249023437	1.570180541992187	0.4380974426269531	1.844266845703125	1.296412750244141	0.3910394287109375	1.74077197265625	1.173610748291016	0.2118670959472656	1.6842861328125	1.110645904541016	0.265006103515625	1.640895385742188	1.047102764129639	0.3465234069824219	1.62269677734375	1.096821571350098	0.2603144836425781	1.980311889648438	1.618634094238281	0.2428393859863281	1.965077026367188	1.582363952636719	0.1122046432495117	1.829750366210938	1.327894012451172	0.1596988830566406	1.668998168945313	1.249563461303711	0.3252050476074219	1.735394897460937	1.219601608276367	0.4043418273925781
364	12.1	2.141650634765625	1.130001770019531	0.2736751708984375	2.09234912109375	1.307959381103516	0.27959716796875	2.046067260742188	1.448129425048828	0.2847528686523437	1.969130615234375	1.659302307128906	0.2787137756347656	1.978758911132813	1.624609985351563	0.3144945678710938	1.913033081054687	1.578660949707031	0.4389324340820313	1.846234252929688	1.303783813476562	0.3955927734375	1.751099243164062	1.188203659057617	0.2077559661865234	1.694959228515625	1.120906150817871	0.2553319091796875	1.649483276367187	1.053528442382812	0.3322335510253906	1.634971435546875	1.107816520690918	0.2528778839111328	1.986941528320312	1.624953857421875	0.2452855834960938	1.980983276367188	1.599359741210937	0.111653564453125	1.8523876953125	1.340483123779297	0.1500207824707031	1.686861206054687	1.265698944091797	0.3117930297851563	1.75029931640625	1.237815307617188	0.3938087768554687
365	12.133333	2.142058837890625	1.137756240844727	0.28016943359375	2.084469482421875	1.312919555664062	0.2862314147949219	2.038431396484375	1.452954620361328	0.2910776977539062	1.972607421875	1.667354370117188	0.2809400634765625	1.978540405273437	1.6323662109375	0.3171293640136719	1.903415893554687	1.599233520507813	0.440055419921875	1.859423950195312	1.320922698974609	0.3924351806640625	1.896067260742188	1.253486450195312	0.1652039184570313	1.804390625	1.238788604736328	0.1292233734130859	1.743645263671875	1.206849639892578	0.04104632949829102	1.769617553710938	1.246765106201172	0.09798493957519532	1.990450561523438	1.632134582519531	0.2485659942626953	1.991051513671875	1.602614013671875	0.1158168640136719	1.860434326171875	1.345758911132813	0.1575723876953125	1.7394677734375	1.24282112121582	0.3413137817382813	1.736199951171875	1.220679626464844	0.4461663513183594
366	12.166667	2.140281005859375	1.150314178466797	0.2904769897460938	2.081472412109375	1.323728210449219	0.2923904113769532	2.035778076171875	1.462804290771484	0.2939848327636719	1.978188110351562	1.67794384765625	0.2862783508300781	1.98131640625	1.642221923828125	0.3215684509277344	1.901533081054688	1.608396789550781	0.4399794616699219	1.869448608398437	1.332192596435547	0.383944580078125	1.921295166015625	1.258165252685547	0.1636953277587891	1.8298310546875	1.245530334472656	0.128425537109375	1.772628540039062	1.222487869262695	0.03623834991455078	1.806041381835938	1.250246368408203	0.07533152770996093	1.99609814453125	1.643127380371094	0.2540980529785156	1.99982763671875	1.614885375976562	0.1221493453979492	1.878329223632812	1.354353302001953	0.1520224151611328	1.75829296875	1.247340744018555	0.3316370849609375	1.741425415039062	1.224286666870117	0.4341544494628906
367	12.2	2.1359794921875	1.162244323730469	0.2982509460449219	2.07996826171875	1.335778472900391	0.2965474548339844	2.034693969726562	1.474349090576172	0.2951372985839844	1.985475830078125	1.690700439453125	0.2911816711425781	1.985748046875	1.654090393066406	0.3253827209472656	1.904162475585937	1.613249450683594	0.4395167236328125	1.879734619140625	1.338296569824219	0.3796017150878906	1.92939892578125	1.254026290893555	0.1636476593017578	1.844760620117188	1.248522277832031	0.1137103729248047	1.759967041015625	1.238104354858399	0.04370859146118164	1.821393310546875	1.266875854492187	0.06891566467285157	2.003458984375	1.656279113769531	0.2589505615234375	2.01621533203125	1.626978759765625	0.1283807983398438	1.895034790039062	1.366222991943359	0.1408223114013672	1.758068359375	1.256176605224609	0.3044258422851562	1.750920043945313	1.233576354980469	0.4077181091308594
368	12.233333	2.13896044921875	1.167374572753906	0.3013880920410156	2.083088623046875	1.342105560302734	0.2992589416503906	2.0399453125	1.482274291992188	0.2977141723632812	1.9941884765625	1.700754516601563	0.2938164672851563	1.993046142578125	1.663744140625	0.3280131225585938	1.907589599609375	1.623163696289063	0.4405287780761719	1.883792724609375	1.346502014160156	0.3801620178222656	1.9470576171875	1.259054901123047	0.1674754791259766	1.869390502929688	1.25186848449707	0.1064741058349609	1.773657592773437	1.238865005493164	0.05158683395385742	1.854876098632813	1.272052612304688	0.05484745788574219	2.012445678710938	1.665995544433594	0.2616233825683594	2.031591186523437	1.639161560058594	0.1304670562744141	1.914529052734375	1.374339385986328	0.1319397735595703	1.771583984375	1.277515197753906	0.3008365478515625	1.755564819335937	1.291260070800781	0.4053433532714844
369	12.266667	2.1268369140625	1.177298690795898	0.31381494140625	2.073474365234375	1.351569580078125	0.3071243591308594	2.036383178710937	1.49251220703125	0.3028416442871094	1.997530883789062	1.711013366699219	0.3003609619140625	1.993677368164062	1.673766540527344	0.3336556396484375	1.9075693359375	1.632020141601563	0.4441035766601563	1.884513793945312	1.355124298095703	0.3930844116210938	1.937731811523437	1.267014129638672	0.1794895477294922	1.888633056640625	1.246476226806641	0.09667893218994141	1.816130493164062	1.207820281982422	0.02284868049621582	1.858357177734375	1.270296203613281	0.06067861557006836	2.016181274414063	1.676410766601562	0.2686981506347656	2.04086328125	1.65371826171875	0.1385056457519531	1.954114135742187	1.380781677246094	0.1096229095458984	1.796975341796875	1.309356689453125	0.2765256652832031	1.793605590820313	1.328734680175781	0.3806752319335938
370	12.3	2.123021484375	1.183026596069336	0.3230372314453125	2.0747724609375	1.358386932373047	0.3144032897949219	2.040725219726562	1.499798309326172	0.3086632690429688	2.001835571289063	1.717928894042969	0.3067208862304687	1.99718896484375	1.680512084960938	0.33959765625	1.90983837890625	1.639156860351562	0.448894775390625	1.879672729492188	1.360513732910156	0.4173898315429688	1.897851928710937	1.252452529907226	0.207564697265625	1.910832153320313	1.264478454589844	0.1108937530517578	1.9792490234375	1.24806233215332	0.02597306632995606	1.9265751953125	1.292228271484375	0.07570861053466797	2.021266723632813	1.683613830566406	0.2753478088378906	2.05378466796875	1.664967041015625	0.1464681549072266	1.985545166015625	1.389295318603516	0.1025228958129883	1.816141235351562	1.349428588867188	0.2673709411621094	1.837088500976563	1.328150115966797	0.3688876953125
371	12.333333	2.122527099609375	1.188126037597656	0.3301768798828125	2.07700634765625	1.363980834960937	0.3207562255859375	2.04749462890625	1.506271057128906	0.3154244689941406	2.008071899414062	1.724083618164062	0.3154305725097656	2.002635498046875	1.686239501953125	0.3476116638183594	1.914923095703125	1.641045104980469	0.4548802795410156	1.882755249023438	1.362135833740235	0.4312951965332031	1.897187866210938	1.244773330688477	0.2265095977783203	1.92229345703125	1.256068939208984	0.1322722015380859	2.027638427734375	1.224803131103516	0.1244098358154297	1.929543701171875	1.288447692871094	0.09941666412353516	2.028441650390625	1.690293579101563	0.2841662292480469	2.063396240234375	1.670282958984375	0.1562760314941406	2.013807250976563	1.393198577880859	0.09989701080322265	1.838507080078125	1.358627807617188	0.2593296203613281	1.89717724609375	1.32983056640625	0.3424125366210938
372	12.366667	2.120488525390625	1.19035871887207	0.3360707702636719	2.080878662109375	1.36625927734375	0.3292909851074219	2.055646484375	1.508251678466797	0.3263407287597656	2.011506103515625	1.723341003417969	0.3262960205078125	2.005593994140625	1.685406005859375	0.3576544494628906	1.914984497070312	1.638746704101563	0.4601980285644531	1.887295288085937	1.361178314208984	0.4429001770019531	1.891984375	1.24438591003418	0.2395251922607422	1.942627075195313	1.250265151977539	0.1565495452880859	2.045488647460938	1.270481140136719	0.1256728210449219	1.938054443359375	1.282937713623047	0.1163517150878906	2.033844482421875	1.690574462890625	0.2959492797851562	2.07046142578125	1.674430114746094	0.1691077728271485	2.0568447265625	1.399140502929688	0.09752735900878906	1.866826782226563	1.368908142089844	0.2368287811279297	1.905455200195312	1.343297698974609	0.3308885803222656
373	12.4	2.12113818359375	1.192083084106445	0.3438524780273438	2.08194140625	1.368117645263672	0.3376263122558594	2.056699951171875	1.510132476806641	0.3350586547851562	2.017776977539063	1.726241333007812	0.33722314453125	2.010683349609375	1.688091430664063	0.3680806884765625	1.918572143554687	1.642608581542969	0.4698351745605469	1.887489501953125	1.364993499755859	0.4602638244628906	1.893670776367187	1.238808715820312	0.2625885620117188	1.951898803710937	1.228387496948242	0.1852112121582031	2.05783349609375	1.255074478149414	0.1819080352783203	2.015421875	1.254938568115234	0.1882775573730469	2.039572998046875	1.69329638671875	0.306666748046875	2.080245849609375	1.673486511230469	0.1815766296386719	2.073727294921875	1.398473083496094	0.1078400421142578	1.88657275390625	1.375994049072266	0.2524304962158203	1.929270629882812	1.349035339355469	0.344343017578125
374	12.433333	2.120189453125	1.194099792480469	0.3489177551269531	2.08397802734375	1.370968505859375	0.3453060302734375	2.056397705078125	1.512650268554688	0.3429871215820313	2.021143676757812	1.729493591308594	0.3478150024414062	2.012304077148437	1.69090283203125	0.3777117309570313	1.918366577148438	1.641887329101563	0.476242431640625	1.894256225585937	1.363235565185547	0.4741823425292969	1.903544921875	1.238948699951172	0.2752441101074219	1.967824829101563	1.194393280029297	0.2170895385742188	2.0625703125	1.248998641967773	0.2154202575683594	2.036735717773437	1.264743560791016	0.2371264190673828	2.043442749023438	1.696695678710938	0.3174092407226562	2.092575927734375	1.679787841796875	0.1948615875244141	2.101753173828125	1.404569305419922	0.1214382934570312	1.903583129882813	1.341546508789063	0.2366371307373047	1.941614379882812	1.319633850097656	0.3319574279785156
375	12.466667	2.123335205078125	1.196985641479492	0.3550031127929688	2.091590087890625	1.375187164306641	0.3561125183105469	2.0591279296875	1.516193664550781	0.3541008605957031	2.026396484375	1.733998291015625	0.3573988952636719	2.015494140625	1.695411437988281	0.3868152160644531	1.92465283203125	1.644862548828125	0.4879543151855469	1.89014453125	1.366644195556641	0.4918141174316406	1.90243310546875	1.231527740478516	0.2995400390625	1.970352661132813	1.167826110839844	0.269974853515625	2.05895458984375	1.230634963989258	0.2550098876953125	2.034070678710937	1.261375335693359	0.2637013244628906	2.049873779296875	1.700855041503906	0.3280747680664062	2.105363525390625	1.680441223144531	0.2084592895507812	2.13939892578125	1.408847076416016	0.1266547622680664	1.935444091796875	1.330787536621094	0.2220322875976563	1.966200439453125	1.305791290283203	0.3194749450683594
376	12.5	2.12078076171875	1.201782241821289	0.3599253234863281	2.0842470703125	1.378470611572266	0.3602150268554687	2.0499638671875	1.518568359375	0.3584781494140625	2.0306015625	1.737174072265625	0.3651817626953125	2.016868408203125	1.698951416015625	0.3936003723144531	1.927863647460937	1.6509296875	0.4969102783203125	1.887529418945312	1.374734741210938	0.5108381958007813	1.897257690429687	1.224214584350586	0.3312026977539063	1.963822631835938	1.158076202392578	0.3051576843261719	2.06280859375	1.19462629699707	0.276739990234375	2.028026123046875	1.245643157958984	0.2860338439941406	2.052475341796875	1.703272705078125	0.3357605285644531	2.113266357421875	1.680394958496094	0.2197001647949219	2.163177001953125	1.416519348144531	0.1250095367431641	1.965880493164063	1.3244013671875	0.2199306945800781	2.001548828125	1.291793823242188	0.3129845275878906
377	12.533333	2.1286884765625	1.203062316894531	0.3756708068847656	2.090167724609375	1.379645477294922	0.37281787109375	2.052771484375	1.519110900878906	0.3670414123535156	2.038142456054687	1.738544921875	0.3715993957519531	2.02239990234375	1.700779663085938	0.3997455444335937	1.928792724609375	1.654512268066406	0.5001196899414062	1.887061889648437	1.378798126220703	0.5252737426757812	1.893071411132812	1.206730651855469	0.3653380737304687	1.957092651367188	1.15592073059082	0.3120640258789062	2.063465087890625	1.162512878417969	0.28702099609375	2.026608520507812	1.232180068969727	0.314962890625	2.060417724609375	1.703881958007813	0.343229248046875	2.126128173828125	1.679066711425781	0.2300015411376953	2.185354736328125	1.414217224121094	0.1420599517822266	1.978377563476563	1.32590380859375	0.2194609222412109	2.004662719726563	1.294968597412109	0.3163482666015625
378	12.566667	2.122145751953125	1.203143173217774	0.3816734924316406	2.0881572265625	1.379953155517578	0.3792207641601563	2.05772802734375	1.5205888671875	0.3749865417480469	2.0420234375	1.739095947265625	0.37977880859375	2.024857055664063	1.701266845703125	0.4066414489746094	1.930039794921875	1.65532421875	0.505211181640625	1.889515502929688	1.382648132324219	0.5475990600585937	1.888191528320313	1.215377563476562	0.3838372192382812	1.944516845703125	1.15122819519043	0.3373850708007812	2.0516005859375	1.152370727539062	0.316755615234375	2.02273388671875	1.228263580322266	0.3361730651855468	2.06599267578125	1.704802185058594	0.3527084655761719	2.1384716796875	1.682311096191406	0.2438096923828125	2.1882939453125	1.420268127441406	0.1457605285644531	1.989818115234375	1.312753692626953	0.2181714172363281	2.022261352539063	1.269615264892578	0.3078202514648438
379	12.6	2.12623583984375	1.203791732788086	0.3878895874023437	2.092469970703125	1.380530578613281	0.3873344116210938	2.06290869140625	1.521292419433594	0.3850674438476562	2.04410595703125	1.739422912597656	0.3885982055664062	2.027419555664062	1.701530212402344	0.4156087646484375	1.932121337890625	1.655099853515625	0.5133328857421875	1.893078125	1.382671051025391	0.55736865234375	1.882116821289062	1.211428146362305	0.3983804016113281	1.9412841796875	1.137341842651367	0.3773437194824219	2.044137451171875	1.145131591796875	0.3421661376953125	2.014325805664062	1.210243545532227	0.3710697021484375	2.06861279296875	1.70534765625	0.3617994689941406	2.137784423828125	1.682380187988281	0.2509806823730469	2.22105078125	1.428230255126953	0.1554683685302734	2.0250751953125	1.306829040527344	0.2099757537841797	2.06109423828125	1.24501416015625	0.2862413024902344
380	12.633333	2.1276279296875	1.201730346679688	0.3911391906738281	2.09356201171875	1.378270751953125	0.3898497619628906	2.065687255859375	1.519276733398438	0.3883496398925781	2.046860961914062	1.737159851074219	0.3952589721679687	2.030024291992187	1.69886767578125	0.4215352172851562	1.9343134765625	1.655975830078125	0.5203086547851562	1.895202758789063	1.383919769287109	0.5652609252929688	1.883947509765625	1.210295333862305	0.4091597290039062	1.94147119140625	1.133831954956055	0.3929620971679688	2.045478759765625	1.136791397094727	0.3608238525390625	2.016686157226562	1.200157073974609	0.3894154357910156	2.07151611328125	1.703543579101563	0.3680884704589844	2.1394296875	1.685191833496094	0.255760009765625	2.24310498046875	1.437545959472656	0.1638339538574219	2.0555068359375	1.299286529541016	0.2053442077636719	2.099220703125	1.226274520874024	0.2659815979003906
381	12.666667	2.1307060546875	1.201441772460937	0.394657470703125	2.096703857421875	1.378053436279297	0.3930549011230469	2.06862255859375	1.519062194824219	0.3910969543457031	2.051210205078125	1.737086791992188	0.3994342956542969	2.033853271484375	1.698707580566406	0.4252727966308594	1.938595703125	1.657929260253906	0.5254402465820313	1.896648681640625	1.386638092041016	0.5729645385742187	1.869764282226563	1.201707046508789	0.4324150695800781	1.941774291992187	1.139556762695312	0.413018310546875	2.04494482421875	1.124192161560059	0.3816030578613281	2.003630859375	1.185062957763672	0.3907960510253906	2.07590576171875	1.70348974609375	0.3722461547851563	2.14726513671875	1.683819702148437	0.2622485961914062	2.24930224609375	1.433844696044922	0.1745985412597656	2.05763818359375	1.297711181640625	0.2029204864501953	2.097778564453125	1.217679565429687	0.2568609008789062
382	12.7	2.134640625	1.201136001586914	0.3960013122558594	2.102595947265625	1.379492218017578	0.39628466796875	2.0761923828125	1.521935607910156	0.3958721313476563	2.06119482421875	1.741850830078125	0.4023280944824218	2.043115600585938	1.703613586425781	0.4285902404785156	1.943023193359375	1.659040954589844	0.5238696899414063	1.908213745117187	1.385725524902344	0.5774754638671875	1.881327758789062	1.197284057617187	0.4386687316894531	1.940790161132812	1.120305473327637	0.4284285888671875	2.046200561523437	1.11519571685791	0.3982864379882812	2.01607373046875	1.174344177246094	0.4033158569335937	2.085820068359375	1.707480773925781	0.3753565673828125	2.1552529296875	1.682554870605469	0.2639959411621094	2.258449951171875	1.428368957519531	0.1831517791748047	2.06205712890625	1.293353179931641	0.1938713836669922	2.100875732421875	1.205171020507813	0.2363865814208984
383	12.733333	2.13513134765625	1.199276885986328	0.3959384155273438	2.1036845703125	1.377766845703125	0.3971087646484375	2.077132080078125	1.520207641601563	0.3968587036132812	2.06663916015625	1.740396667480469	0.4040965576171875	2.047679443359375	1.702436157226562	0.4301544494628906	1.94637744140625	1.659599426269531	0.5249879150390625	1.909246826171875	1.386741363525391	0.5796039428710937	1.883737670898437	1.193531036376953	0.4471724548339844	1.937681274414063	1.112137321472168	0.4412800903320312	2.0425615234375	1.107711853027344	0.4091768798828125	2.017147583007813	1.166513381958008	0.4141404418945313	2.090652099609375	1.705621337890625	0.377076904296875	2.16329052734375	1.679719421386719	0.2679797973632813	2.26324755859375	1.422355560302734	0.19317431640625	2.071876220703125	1.280123901367187	0.1841879730224609	2.109126220703125	1.193329788208008	0.2308085784912109
384	12.766667	2.13607666015625	1.198287170410156	0.3980601501464844	2.105894775390625	1.377288757324219	0.3976080322265625	2.079970947265625	1.520065856933594	0.3957449645996094	2.073468505859375	1.740707397460938	0.4043703918457031	2.053614501953125	1.702876220703125	0.4300984497070313	1.951105102539062	1.661330993652344	0.5245596313476563	1.909229125976563	1.389268035888672	0.5819205322265625	1.884757690429687	1.191892974853516	0.4548823852539062	1.91573388671875	1.099076507568359	0.4599193420410156	2.018695068359375	1.091857597351074	0.4220382690429688	2.011935913085937	1.157674407958984	0.4276180419921875	2.09705078125	1.705614807128906	0.3772345275878906	2.17153125	1.677367797851562	0.2697144165039063	2.268301025390625	1.417632934570312	0.1972206878662109	2.080676513671875	1.270178863525391	0.1842669219970703	2.12633447265625	1.177623306274414	0.2061327972412109
385	12.8	2.139927734375	1.197547958374023	0.4004170837402344	2.1096865234375	1.376591979980469	0.4004891357421875	2.082748046875	1.519218994140625	0.3983608093261718	2.0813388671875	1.740046569824219	0.4061120300292969	2.06104541015625	1.702766784667969	0.43232470703125	1.9570791015625	1.662573791503906	0.5258370971679688	1.920949462890625	1.389173156738281	0.5810946044921875	1.8693955078125	1.186338790893555	0.4718873291015625	1.902954956054687	1.094493034362793	0.4784698486328125	2.0051396484375	1.078317558288574	0.4411657104492188	1.992852905273437	1.131874664306641	0.4310211181640625	2.103699951171875	1.704311401367188	0.3787557373046875	2.178252685546875	1.669805053710937	0.2730811767578125	2.2718701171875	1.407212371826172	0.2066803283691406	2.087696044921875	1.258456298828125	0.1735576629638672	2.130511474609375	1.16817741394043	0.2075006713867187
386	12.833333	2.14530322265625	1.19687614440918	0.4011016235351563	2.11273095703125	1.375025451660156	0.399712158203125	2.085554443359375	1.517225708007813	0.3977639770507813	2.085706298828125	1.73744580078125	0.4065050048828125	2.065464599609375	1.700279602050781	0.4326724243164062	1.960742065429687	1.66379052734375	0.5262720336914063	1.928713500976563	1.390751342773437	0.5821260986328125	1.876855346679688	1.184739334106445	0.4806063232421875	1.916785278320313	1.095796684265137	0.487687744140625	2.018651000976563	1.073052528381348	0.4539505310058594	1.998160766601563	1.11903914642334	0.441905029296875	2.107508544921875	1.70178076171875	0.3788478088378906	2.182649658203125	1.669696044921875	0.27326708984375	2.2694638671875	1.404499145507812	0.2113345489501953	2.096984130859375	1.242835998535156	0.1802760620117188	2.15087548828125	1.154943161010742	0.201449462890625
387	12.866667	2.145775634765625	1.197320129394531	0.3980415649414062	2.1148232421875	1.374202789306641	0.3969942626953125	2.09026611328125	1.515645324707031	0.3962903137207031	2.090995361328125	1.734009033203125	0.4046863098144531	2.071246337890625	1.697230285644531	0.4309792785644531	1.96731201171875	1.663815185546875	0.5247068481445313	1.934354125976562	1.393385650634765	0.5808285522460938	1.871840576171875	1.187979232788086	0.4891700134277344	1.907427734375	1.098240776062012	0.4978109741210938	2.00514599609375	1.065638931274414	0.4629199523925781	1.977024291992187	1.097929100036621	0.447924560546875	2.11212109375	1.69856884765625	0.3769813232421875	2.183571044921875	1.665413879394531	0.2705961608886719	2.281586181640625	1.405372283935547	0.2149674682617188	2.120018310546875	1.238009750366211	0.1728341217041016	2.178662353515625	1.152822952270508	0.1867946624755859
388	12.9	2.1489580078125	1.197597595214844	0.3954930725097656	2.117897216796875	1.374834716796875	0.3936688232421875	2.094762451171875	1.516821411132812	0.3934049682617187	2.09894287109375	1.735536499023437	0.4033613586425781	2.07889208984375	1.698796508789063	0.4296733093261719	1.974122314453125	1.66575927734375	0.5230648193359375	1.945502319335938	1.394416015625	0.5800245971679687	1.875340454101563	1.19006330871582	0.4903269958496094	1.906147216796875	1.098574905395508	0.5010081481933594	2.001078369140625	1.054722415924072	0.4702919616699219	1.967415649414062	1.084407333374023	0.4489505615234375	2.11924755859375	1.699906616210938	0.3751053161621093	2.187518798828125	1.668444702148438	0.2658149719238281	2.284351318359375	1.406257843017578	0.2154201812744141	2.1347470703125	1.229667175292969	0.1648529663085938	2.202143798828125	1.149752563476562	0.1620989227294922
389	12.933333	2.149727294921875	1.199764572143555	0.3891361389160156	2.12004833984375	1.377344451904297	0.3883890075683594	2.096731689453125	1.5193798828125	0.3880626525878906	2.105711181640625	1.737771728515625	0.4031945190429688	2.0855546875	1.700786254882813	0.4291287536621094	1.98259375	1.665266906738281	0.5237332153320312	1.956927368164062	1.393608947753906	0.5813322143554688	1.882512939453125	1.189946517944336	0.4931762390136719	1.911239990234375	1.097819343566895	0.5046125793457031	2.004359985351563	1.049460803985596	0.4749245300292969	1.964931030273438	1.07559008026123	0.4528073425292969	2.12456787109375	1.702427917480469	0.3735617980957031	2.188976806640625	1.671939147949219	0.2615968627929687	2.288642822265625	1.409865081787109	0.2154563598632812	2.148461181640625	1.227366683959961	0.1586531982421875	2.220728515625	1.152939849853516	0.1450115661621094
390	12.966667	2.1530009765625	1.19838720703125	0.3808368530273438	2.122501708984375	1.374968872070312	0.3816827392578125	2.098837646484375	1.516256469726562	0.3828416137695312	2.110986328125	1.733432373046875	0.3983801574707031	2.09080517578125	1.696821411132813	0.4243843383789063	1.987298461914063	1.661997436523437	0.5176099243164063	1.963578247070312	1.391376220703125	0.574589111328125	1.884219360351562	1.187384094238281	0.4948208618164063	1.916483520507813	1.096814109802246	0.5053564758300781	2.007341918945313	1.045281806945801	0.4758792114257813	1.96696337890625	1.074593040466309	0.4537887268066406	2.1288291015625	1.698090026855469	0.3685116882324219	2.188806640625	1.671098999023438	0.2539551239013672	2.28993408203125	1.410027191162109	0.2139228515625	2.160995849609375	1.224457916259766	0.1461340942382812	2.23414794921875	1.150369171142578	0.1439033050537109
391	13	2.156259521484375	1.197233093261719	0.3745378723144531	2.128380615234375	1.373161956787109	0.375251953125	2.10979833984375	1.514314758300781	0.3782735595703125	2.118118896484375	1.730253295898438	0.3952475891113281	2.0986572265625	1.693339477539062	0.4208118591308594	1.99786767578125	1.657916137695313	0.5154583740234375	1.967555908203125	1.389161193847656	0.5700242919921875	1.88822900390625	1.184582580566406	0.4959933776855469	1.921339599609375	1.094344543457031	0.4939909057617187	2.009370361328125	1.038089805603027	0.46706298828125	1.959388916015625	1.069755760192871	0.444189453125	2.13649853515625	1.695643798828125	0.3653381042480469	2.193473876953125	1.669977783203125	0.2498573760986328	2.287639404296875	1.408783569335938	0.2057720947265625	2.170993896484375	1.216833068847656	0.1383863525390625	2.2464072265625	1.14608366394043	0.1432091369628906
392	13.033333	2.16285302734375	1.196434707641602	0.3643600769042969	2.136162841796875	1.372613433837891	0.3675227966308593	2.11831884765625	1.513882934570312	0.3724104309082031	2.1269140625	1.72998095703125	0.3886214599609375	2.1072744140625	1.693174865722656	0.4142528991699219	2.008428344726562	1.655042236328125	0.5100002746582031	1.965511962890625	1.386577056884766	0.557835693359375	1.898590942382812	1.170404235839844	0.508119873046875	1.919250854492188	1.083069747924805	0.4734995727539063	2.016648071289063	1.037524013519287	0.4639908447265625	1.974843139648438	1.068777282714844	0.4393994140625	2.145376220703125	1.695212951660156	0.3589053344726563	2.200041748046875	1.664539611816406	0.2434529418945313	2.289989990234375	1.403026489257813	0.1921261596679688	2.1773798828125	1.208536926269531	0.1247376327514648	2.24975	1.136697326660156	0.1428642425537109
393	13.066667	2.168562255859375	1.194390411376953	0.3551573181152344	2.1408798828125	1.371494659423828	0.3595947570800781	2.119945556640625	1.513239685058594	0.363966796875	2.1304033203125	1.730301513671875	0.3836725158691406	2.110657958984375	1.6930029296875	0.4090852355957031	2.015531494140625	1.646941955566406	0.5064111938476562	1.972446533203125	1.375746307373047	0.5480938720703125	1.906570190429687	1.158146850585938	0.4965983581542969	1.93781298828125	1.073166564941406	0.4624113464355469	2.030113891601562	1.016174434661865	0.4572330932617187	2.001490356445312	1.065703170776367	0.4358391723632812	2.148378662109375	1.695673645019531	0.3530061950683594	2.202646240234375	1.6629140625	0.2370211486816406	2.290838623046875	1.399575836181641	0.1825938568115234	2.1832890625	1.200034759521484	0.1167006149291992	2.259239501953125	1.130108535766602	0.1308684387207031
394	13.1	2.17221875	1.193897445678711	0.3482542419433594	2.1453212890625	1.370988311767578	0.3524349365234375	2.123465576171875	1.512515197753906	0.3555404052734375	2.13642138671875	1.729303344726563	0.3748993225097656	2.116540283203125	1.692271179199219	0.4005208435058594	2.024317993164062	1.644698669433594	0.4997322998046875	1.980330078125	1.373121643066406	0.5362329711914062	1.911732055664062	1.155279571533203	0.4904512329101562	1.9428251953125	1.074497062683105	0.4473304443359375	2.03656982421875	1.020267673492432	0.4542023010253906	2.001689453125	1.062600120544434	0.425026611328125	2.1537158203125	1.694482971191406	0.344121826171875	2.207048828125	1.655806396484375	0.2296519317626953	2.290617431640625	1.390708923339844	0.1776632995605469	2.189706787109375	1.187832397460937	0.1121094284057617	2.267790771484375	1.119084495544434	0.116429557800293
395	13.133333	2.177322265625	1.195529052734375	0.3393970947265625	2.14901318359375	1.37258935546875	0.3443802795410156	2.125072509765625	1.51394775390625	0.3474483642578125	2.141975341796875	1.730542175292969	0.3686883239746094	2.121722900390625	1.6935712890625	0.3942169799804687	2.031806030273438	1.645593322753906	0.4955671691894531	1.990574829101563	1.372801239013672	0.5284974365234375	1.924092529296875	1.152160827636719	0.4927125549316406	1.949689208984375	1.077845092773438	0.4361821899414062	2.044719970703125	1.027768795013428	0.4524586486816407	1.998784912109375	1.058632514953613	0.4142555847167969	2.158348388671875	1.69568359375	0.3373623657226563	2.209845458984375	1.658588012695313	0.2213622589111328	2.2886845703125	1.390762420654297	0.1744320373535156	2.19648876953125	1.184077209472656	0.1069830780029297	2.27976708984375	1.121457656860352	0.1102561874389648
396	13.166667	2.183067626953125	1.197455200195312	0.3309184875488281	2.15318701171875	1.373973937988281	0.3355429992675781	2.129632080078125	1.515141540527344	0.3394799194335937	2.14595068359375	1.731367248535156	0.3613180541992188	2.12597705078125	1.69430908203125	0.386786865234375	2.035515258789062	1.648308044433594	0.4882411193847656	2.002820068359375	1.37534912109375	0.5253370971679687	1.934937133789062	1.15560693359375	0.4891011352539062	1.950682983398438	1.08163720703125	0.4289006652832031	2.04729150390625	1.038601867675781	0.4529882507324219	1.964675903320312	1.059630878448486	0.3963465270996094	2.1622421875	1.696719421386719	0.3298426208496094	2.21368017578125	1.664337463378906	0.2126530914306641	2.29645361328125	1.397845062255859	0.1676949615478516	2.20497607421875	1.19190315246582	0.09835079956054688	2.288723876953125	1.130223663330078	0.09458588409423828
397	13.2	2.19221142578125	1.197177947998047	0.31966064453125	2.16298681640625	1.373784240722656	0.3251072082519531	2.141640380859375	1.515241271972656	0.3308644714355469	2.154246337890625	1.731558776855469	0.354214111328125	2.134756591796875	1.694005004882813	0.379330078125	2.04370263671875	1.647197204589844	0.4798829345703125	2.0092998046875	1.373576232910156	0.5098947143554687	1.946277587890625	1.151420440673828	0.4801709899902344	1.95436767578125	1.078355499267578	0.4174036560058594	2.051234375	1.030692253112793	0.4279219970703125	2.006838134765625	1.051999053955078	0.3964706115722657	2.1712783203125	1.697396606445313	0.3225995788574219	2.22347607421875	1.66673974609375	0.2052811431884766	2.302224365234375	1.399630249023438	0.1568747863769531	2.21138623046875	1.193805557250976	0.08634683227539063	2.29465234375	1.131686004638672	0.09269385528564453
398	13.233333	2.196818115234375	1.195723266601562	0.3131717834472657	2.169107421875	1.37289404296875	0.3185258178710937	2.15141455078125	1.515025512695312	0.3260378723144531	2.162935546875	1.732097534179688	0.3463121032714844	2.143110595703125	1.694798095703125	0.371712158203125	2.0486220703125	1.651170104980469	0.470875732421875	2.021095458984375	1.377267364501953	0.5088528442382813	1.957306518554687	1.155716583251953	0.4735698547363281	1.964364868164062	1.084862464904785	0.4079472351074219	2.057814453125	1.029830701828003	0.4011957092285156	2.007215698242188	1.062359794616699	0.3775206298828125	2.180644287109375	1.697455871582031	0.315464111328125	2.233771240234375	1.666901916503906	0.198275390625	2.3144404296875	1.400160552978515	0.1481377716064453	2.219416748046875	1.197068145751953	0.073917724609375	2.29953515625	1.13153010559082	0.08641682434082031
399	13.266667	2.201278076171875	1.194448913574219	0.3069853210449219	2.1718115234375	1.370840301513672	0.3097007141113281	2.15141064453125	1.512292907714844	0.3141956481933594	2.167097900390625	1.728175231933594	0.3370389099121094	2.14622216796875	1.691129699707031	0.3616650085449219	2.053140380859375	1.648178588867188	0.461813720703125	2.030882080078125	1.375061157226563	0.5025901184082031	1.97021875	1.153268936157227	0.4680247802734375	1.974356201171875	1.084630973815918	0.4002683715820313	2.056303955078125	1.014942519187927	0.3875059509277344	2.030407470703125	1.062705532073975	0.372595947265625	2.184453369140625	1.693624450683594	0.3061322631835938	2.244223388671875	1.661142456054687	0.1931945343017578	2.320815673828125	1.394590209960938	0.1405989074707031	2.217747802734375	1.196259918212891	0.066530029296875	2.297953369140625	1.130196166992187	0.06910932159423828
400	13.3	2.20449755859375	1.192101104736328	0.3003685302734375	2.174989990234375	1.367856994628906	0.3034219665527344	2.15416064453125	1.508749114990234	0.3079574584960937	2.167846435546875	1.723825927734375	0.332510009765625	2.14738232421875	1.686517639160156	0.3567455444335937	2.055376708984375	1.642107116699219	0.4565480651855469	2.039236328125	1.369703826904297	0.4985097045898437	1.97438525390625	1.151308181762695	0.45616064453125	1.97945947265625	1.082055595397949	0.3895751342773437	2.05848828125	1.008734046936035	0.3838576965332031	2.032879150390625	1.059354820251465	0.3619143676757812	2.18544873046875	1.6898095703125	0.3014224243164063	2.242740478515625	1.659803100585937	0.1870523071289062	2.334177490234375	1.398612884521484	0.1365031280517578	2.227576904296875	1.203550735473633	0.06133070755004883	2.30340478515625	1.133870758056641	0.07250102233886718
401	13.333333	2.208726806640625	1.19007698059082	0.2975259094238281	2.178546142578125	1.365021697998047	0.2993341064453125	2.15865478515625	1.505476531982422	0.3040010681152344	2.170557373046875	1.719912719726562	0.3275136413574219	2.15035693359375	1.682709716796875	0.3517424621582032	2.05956689453125	1.639661743164063	0.4524459838867188	2.048952880859375	1.368666717529297	0.4979788208007813	1.981249267578125	1.152882217407227	0.4518712768554687	1.98303369140625	1.086762840270996	0.3825358276367187	2.063826171875	1.01586093711853	0.3797127990722656	2.009412719726563	1.062708423614502	0.3496798400878906	2.188474853515625	1.686022094726563	0.296779296875	2.24734521484375	1.656605895996094	0.1836590728759766	2.340385498046875	1.39716015625	0.1332201538085938	2.232710205078125	1.204216552734375	0.05700521850585937	2.30787841796875	1.13424919128418	0.06698866271972656
402	13.366667	2.21058740234375	1.188985336303711	0.2942569580078125	2.180456298828125	1.363853912353516	0.296110595703125	2.16166455078125	1.504359832763672	0.3016899719238281	2.174533203125	1.718890258789063	0.3227817993164063	2.154270263671875	1.682059143066406	0.3474765014648438	2.063687744140625	1.640462707519531	0.4488805847167969	2.061600341796875	1.370149017333984	0.4986766357421875	1.997077392578125	1.15384880065918	0.4509920043945312	1.991013793945313	1.091780685424805	0.3782969970703125	2.068500244140625	1.017337924957275	0.3758966064453125	2.007841552734375	1.066401916503906	0.3452699890136719	2.1921962890625	1.684603698730469	0.2923779296875	2.253187744140625	1.654351257324219	0.1806815948486328	2.345614501953125	1.394693267822266	0.1309392700195313	2.236093017578125	1.203267517089844	0.05386725234985352	2.3128037109375	1.134371078491211	0.05590669631958008
403	13.4	2.21331787109375	1.189224578857422	0.2926972961425781	2.18413134765625	1.364480377197266	0.29457861328125	2.166076904296875	1.505269714355469	0.3000092163085937	2.177646240234375	1.719969177246094	0.3228575744628907	2.157573974609375	1.682771240234375	0.3472783508300781	2.0658125	1.641176513671875	0.4478719787597656	2.0708232421875	1.370543731689453	0.4976457824707031	1.999294067382813	1.15888752746582	0.4389712219238281	1.994976684570313	1.098891693115234	0.364279541015625	2.068896728515625	1.02073872756958	0.3613082580566406	1.991220825195313	1.074764099121094	0.3375084838867187	2.19555126953125	1.685993225097656	0.2921476135253906	2.25387451171875	1.653647888183594	0.1794239044189453	2.34645068359375	1.393992065429688	0.1279824066162109	2.24048095703125	1.200899749755859	0.04922568130493164	2.317056884765625	1.132023330688477	0.0566064338684082
404	13.433333	2.210943115234375	1.186270721435547	0.2887377319335938	2.18476123046875	1.361844665527344	0.2920406494140625	2.169952880859375	1.502795806884766	0.2998058471679688	2.18062841796875	1.717860900878906	0.3175431823730469	2.160602294921875	1.681210083007812	0.3427434387207031	2.06858935546875	1.640014831542969	0.443120361328125	2.07597412109375	1.369837524414062	0.4939201965332031	2.000238647460938	1.162573028564453	0.4262229614257813	1.995996215820312	1.099654838562012	0.3540669555664063	2.070294677734375	1.022816791534424	0.3422695617675781	1.975359252929688	1.080265785217285	0.3334793090820313	2.1987763671875	1.683253723144531	0.2877537231445312	2.25347509765625	1.651918762207031	0.1730588989257812	2.344773193359375	1.390962951660156	0.1273815612792969	2.246923583984375	1.196239151000976	0.04286597061157227	2.325358642578125	1.129724761962891	0.05123874664306641
405	13.466667	2.214673583984375	1.186529113769531	0.2871856994628906	2.18795849609375	1.362489166259766	0.2897522888183593	2.17166943359375	1.503716949462891	0.2959341430664063	2.186681884765625	1.71881201171875	0.3165908508300782	2.1658837890625	1.68214208984375	0.3413731079101562	2.073630859375	1.641448608398437	0.4422437133789062	2.0802939453125	1.369792694091797	0.4888543701171875	2.0077421875	1.159887588500977	0.4238680419921875	1.999656127929688	1.104026298522949	0.3461260681152344	2.072978271484375	1.02646257019043	0.3309675903320313	1.978271240234375	1.085829658508301	0.32524560546875	2.204169921875	1.68416357421875	0.2862542419433594	2.25983203125	1.652674682617187	0.17168701171875	2.3465966796875	1.390171752929688	0.1218728713989258	2.251684814453125	1.19404460144043	0.03563307952880859	2.328369140625	1.125919876098633	0.04900351333618164
406	13.5	2.214959228515625	1.18699462890625	0.2852654113769531	2.189391357421875	1.363595001220703	0.2879334716796875	2.1749775390625	1.505356903076172	0.2950688781738281	2.19099072265625	1.720906494140625	0.3161913146972656	2.1697158203125	1.684222106933594	0.3408002014160156	2.075017333984375	1.642767639160156	0.4396023559570312	2.08412646484375	1.369705352783203	0.4816363525390625	2.017625610351562	1.157470672607422	0.4155889587402344	2.003292114257813	1.105930450439453	0.3354872131347656	2.07989013671875	1.030897989273071	0.3218523254394531	1.9803203125	1.089227111816406	0.3149320068359375	2.20861572265625	1.686111267089844	0.2858922729492188	2.26401611328125	1.654111450195312	0.1709459533691406	2.35172216796875	1.391221588134766	0.1206659088134766	2.25758447265625	1.193583694458008	0.03536074447631836	2.331360595703125	1.122496795654297	0.05149006271362305
407	13.533333	2.2134541015625	1.186891571044922	0.2829396362304687	2.192499755859375	1.364032806396484	0.2873424987792969	2.18248681640625	1.506006652832031	0.2968934020996093	2.196748291015625	1.721838623046875	0.3158943176269531	2.175387451171875	1.685280944824219	0.3406003723144531	2.07975830078125	1.645348327636719	0.4390970153808594	2.081714599609375	1.371839294433594	0.4787885131835937	2.008887573242188	1.16482746887207	0.4036094970703125	2.006820190429687	1.109357131958008	0.3249095458984375	2.084232421875	1.034327133178711	0.317366943359375	2.004631958007812	1.083541320800781	0.2990132446289063	2.215021728515625	1.686848571777344	0.2862240295410156	2.26650537109375	1.651683715820313	0.1704109039306641	2.350838134765625	1.388506652832031	0.1162827758789062	2.258749267578125	1.190010681152344	0.03084580612182617	2.33160400390625	1.119755584716797	0.05340851974487305
408	13.566667	2.21094970703125	1.186981201171875	0.2806524353027344	2.190844970703125	1.364528228759766	0.2864211730957031	2.18118798828125	1.506702667236328	0.2973672180175781	2.196138671875	1.723070373535156	0.3144388427734375	2.174431884765625	1.686758178710937	0.3393916931152344	2.079148193359375	1.645632385253906	0.4381325378417969	2.0861142578125	1.371661682128906	0.4777928771972656	2.020867065429687	1.160798706054687	0.4050122985839844	2.00787548828125	1.112524223327637	0.3224803161621094	2.0839091796875	1.035872997283936	0.3142601013183594	2.003392211914063	1.087888481140137	0.2947813415527344	2.2145234375	1.687664123535156	0.2851752319335937	2.266484619140625	1.65052197265625	0.1699053649902344	2.3523876953125	1.387003875732422	0.1170931777954102	2.26228466796875	1.188259857177734	0.02891217231750488	2.33355712890625	1.113781036376953	0.04184844970703125
409	13.6	2.210211669921875	1.186284164428711	0.2790364685058594	2.19243359375	1.364420135498047	0.2855905456542969	2.18222265625	1.506971130371094	0.2948269958496094	2.20185888671875	1.723398071289063	0.3120825500488281	2.179554443359375	1.687437561035156	0.3372152099609375	2.08275439453125	1.64554052734375	0.4345730590820313	2.089701904296875	1.371094390869141	0.4749062194824219	2.018831298828125	1.163339874267578	0.3970974731445313	2.012621826171875	1.114630653381348	0.3138042297363281	2.0837255859375	1.032679424285889	0.3144520568847656	2.021080200195312	1.084611610412598	0.2855628967285156	2.219302001953125	1.687584533691406	0.2825677490234375	2.269664306640625	1.645244750976563	0.168073974609375	2.35335595703125	1.380881164550781	0.1128996429443359	2.247008056640625	1.183988983154297	0.03843977355957031	2.3257255859375	1.11592431640625	0.04146952438354492
410	13.633333	2.21031640625	1.186334930419922	0.2789968566894531	2.192558837890625	1.364455932617187	0.2855548706054687	2.182366455078125	1.506994415283203	0.2947964477539062	2.20197216796875	1.723402526855469	0.312064453125	2.17968017578125	1.687440002441406	0.3371960754394531	2.08297412109375	1.645480712890625	0.4346008911132813	2.09030615234375	1.371061798095703	0.4748721923828125	2.019657348632812	1.16323405456543	0.3971224975585937	2.013545288085937	1.114513603210449	0.3138392028808594	2.08460791015625	1.03253816986084	0.3141611022949219	2.022405639648437	1.084640434265137	0.2853970031738281	2.219413330078125	1.687597351074219	0.2825460205078125	2.26979345703125	1.645304809570312	0.1680569305419922	2.35369091796875	1.381049468994141	0.1128119201660156	2.247613037109375	1.184056243896484	0.03830438232421875	2.32614794921875	1.115842620849609	0.04224916076660156
411	13.666667	2.21135986328125	1.185987106323242	0.2771383056640625	2.19208203125	1.363762329101562	0.282771484375	2.180665283203125	1.506084869384765	0.2911744384765625	2.2030009765625	1.721881652832031	0.3094048767089844	2.180541015625	1.686093627929687	0.334519287109375	2.087120361328125	1.645956665039062	0.4355727844238281	2.0924443359375	1.37110595703125	0.4705414123535156	1.999915893554687	1.178560409545898	0.3785555725097656	2.019033447265625	1.113829315185547	0.3094989624023438	2.0915166015625	1.033659519195557	0.301729736328125	2.049029052734375	1.092011810302734	0.2808999938964844	2.219714599609375	1.686077453613281	0.2795673217773437	2.269992919921875	1.647499145507813	0.1639127044677735	2.353586669921875	1.382202911376953	0.1153615188598633	2.253518310546875	1.184693511962891	0.03504116821289063	2.32727392578125	1.114435089111328	0.05587145233154297
412	13.7	2.212068115234375	1.186906936645508	0.2764960632324219	2.193658203125	1.365143920898438	0.2827935791015625	2.1826875	1.507793975830078	0.291539794921875	2.20622265625	1.723963134765625	0.3095176696777344	2.1834169921875	1.68826904296875	0.3346640014648438	2.0884921875	1.648057250976563	0.4347243957519532	2.091965087890625	1.372693969726563	0.4706687927246094	1.999976196289063	1.17873860168457	0.3798281860351562	2.021584228515625	1.113763977050781	0.3114434204101563	2.097296142578125	1.036574028015137	0.301345458984375	2.03718017578125	1.100957389831543	0.2742147216796875	2.22288232421875	1.687934631347656	0.2797412414550781	2.273597412109375	1.647661560058594	0.164528076171875	2.35338330078125	1.380653259277344	0.1153773956298828	2.251071533203125	1.183712463378906	0.03498086166381836	2.326874267578125	1.113679412841797	0.04935010528564453
413	13.733333	2.21208837890625	1.185595565795899	0.2771492614746094	2.193301025390625	1.363212829589844	0.2830682067871094	2.18287646484375	1.505402801513672	0.2922492370605469	2.206099853515625	1.721032043457031	0.3083215637207031	2.183778564453125	1.685588317871094	0.3339354858398437	2.089067138671875	1.647865844726562	0.4344894714355469	2.09866796875	1.374000701904297	0.4735821228027344	2.002494384765625	1.182499572753906	0.3838387145996094	2.02530712890625	1.117695892333984	0.3161361083984375	2.099304931640625	1.041005798339844	0.297212890625	2.027825805664063	1.104898551940918	0.2795834045410156	2.222390625	1.684945129394531	0.278683349609375	2.271679443359375	1.643414489746094	0.1637958526611328	2.34997119140625	1.376907196044922	0.1148737335205078	2.2489677734375	1.179779235839844	0.03556446075439453	2.32310107421875	1.109639595031738	0.05481591796875
414	13.766667	2.212299072265625	1.183523040771484	0.2792099304199219	2.193558349609375	1.361000549316406	0.2834605712890625	2.18439208984375	1.503148071289063	0.2922527770996094	2.2052294921875	1.718890319824219	0.3068623352050781	2.183421630859375	1.683400634765625	0.3327524108886719	2.08962646484375	1.647137756347656	0.4344769592285156	2.09837451171875	1.373693237304688	0.4746023864746094	2.001620483398438	1.182720275878906	0.3850014953613281	2.031389282226562	1.116707092285156	0.3214423828125	2.100595703125	1.038937793731689	0.2922460632324219	2.031322021484375	1.109256904602051	0.2806957397460937	2.22180126953125	1.682838989257812	0.2774257202148437	2.271348388671875	1.643451416015625	0.1620573425292969	2.349949462890625	1.377002166748047	0.1150942077636719	2.250837890625	1.179378952026367	0.03537891769409179	2.323342529296875	1.109165649414062	0.05937816619873047
415	13.8	2.21281640625	1.183868927001953	0.2790244750976563	2.1941240234375	1.361570953369141	0.28324755859375	2.184921630859375	1.503895568847656	0.2919626770019531	2.2056962890625	1.719934204101563	0.3062173156738281	2.183678466796875	1.684464782714844	0.332070556640625	2.089284912109375	1.648250854492187	0.4335039978027344	2.09831201171875	1.374655822753906	0.4748468017578125	2.002165771484375	1.183043975830078	0.3852225341796875	2.03236767578125	1.116386436462402	0.3223661193847656	2.101820068359375	1.038013465881348	0.2949323120117188	2.03508447265625	1.10930477142334	0.2810114440917969	2.2224921875	1.683767395019531	0.2769485168457032	2.2732197265625	1.64382568359375	0.1621017761230469	2.350964111328125	1.376430969238281	0.1170644760131836	2.249552490234375	1.179831573486328	0.0368668212890625	2.322128173828125	1.109030220031738	0.05942823791503906
416	13.833333	2.212849365234375	1.183857299804687	0.2790172424316406	2.194162353515625	1.361554473876953	0.2832389526367188	2.18496826171875	1.503875122070312	0.291956787109375	2.205763427734375	1.719904907226562	0.3062151794433594	2.1837353515625	1.684439147949219	0.3320622863769531	2.089314453125	1.648231628417969	0.433466064453125	2.0983359375	1.37464453125	0.4748059387207031	2.002228515625	1.183028121948242	0.3851681823730469	2.032500244140625	1.116361656188965	0.322359375	2.102005615234375	1.038005062103271	0.2950271301269531	2.035418212890625	1.109261131286621	0.2810074462890625	2.2225615234375	1.683737121582031	0.27695166015625	2.273325927734375	1.643791320800781	0.1621271667480469	2.3510859375	1.376403778076172	0.1171280899047852	2.249715087890625	1.179802337646484	0.03690475845336914	2.32225341796875	1.108993156433105	0.05954660034179687
417	13.866667	2.212849365234375	1.183857299804687	0.2790172424316406	2.194162353515625	1.361554473876953	0.2832389526367188	2.18496826171875	1.503875122070312	0.291956787109375	2.205763427734375	1.719904907226562	0.3062151794433594	2.1837353515625	1.684439147949219	0.3320622863769531	2.089314453125	1.648231628417969	0.433466064453125	2.0983359375	1.37464453125	0.4748059387207031	2.002228515625	1.183028121948242	0.3851681823730469	2.032500244140625	1.116361656188965	0.322359375	2.102005615234375	1.038005062103271	0.2950271301269531	2.035418212890625	1.109261131286621	0.2810074462890625	2.2225615234375	1.683737121582031	0.27695166015625	2.273325927734375	1.643791320800781	0.1621271667480469	2.3510859375	1.376403778076172	0.1171280899047852	2.249715087890625	1.179802337646484	0.03690475845336914	2.32225341796875	1.108993156433105	0.05954660034179687
418	13.9	2.212848876953125	1.183856658935547	0.2790179138183594	2.194162353515625	1.361553955078125	0.2832395324707031	2.184968994140625	1.503874664306641	0.2919575805664062	2.20576611328125	1.719904296875	0.3062156982421875	2.183738037109375	1.684438781738281	0.3320628662109375	2.089316650390625	1.64823291015625	0.4334671630859375	2.09833349609375	1.374645904541016	0.4748097534179688	2.002223266601562	1.18302961730957	0.3851744384765625	2.032496459960937	1.116360214233398	0.3223693542480469	2.1020048828125	1.038002601623535	0.2950475769042969	2.035417602539062	1.109255950927734	0.2810192260742188	2.222564208984375	1.683736328125	0.2769522094726563	2.273327392578125	1.643789245605469	0.1621275939941406	2.351080810546875	1.376399444580078	0.1171300811767578	2.249703125	1.179800872802734	0.03690819549560547	2.3222392578125	1.108989234924316	0.05955044174194336
419	13.933333	2.21285693359375	1.183096755981445	0.2801874389648438	2.1945439453125	1.360605285644531	0.2842906494140625	2.185504150390625	1.502766021728516	0.2927759704589844	2.20681884765625	1.718520874023437	0.306151611328125	2.18473681640625	1.683259155273438	0.3321117553710938	2.089717529296875	1.648140441894531	0.4330798950195313	2.093654541015625	1.374931060791016	0.4753302612304687	1.99611181640625	1.183618103027344	0.3873820495605469	2.026333374023438	1.115942207336426	0.3258309326171875	2.09921044921875	1.03845915222168	0.3065151977539062	2.02380419921875	1.103686798095703	0.2887620239257813	2.223497314453125	1.682241271972656	0.2770656433105469	2.274481201171875	1.641626342773438	0.1627679901123047	2.35254150390625	1.374235290527344	0.1206678314208984	2.24647607421875	1.180057235717773	0.04150252914428711	2.31864697265625	1.10807991027832	0.06077461624145507
420	13.966667	2.212810302734375	1.182810150146484	0.2806194152832031	2.194844482421875	1.359979095458984	0.2849325866699219	2.18647314453125	1.501848114013672	0.2940210266113281	2.20589208984375	1.717354125976562	0.3070232543945313	2.18427197265625	1.682003845214844	0.3330609741210938	2.0893125	1.648015502929687	0.4340546875	2.09632421875	1.376168548583984	0.4807351379394531	1.996643310546875	1.186889007568359	0.3920491943359375	2.020564819335938	1.119966361999512	0.3272974243164062	2.091540771484375	1.040542705535889	0.3101527404785156	2.03086181640625	1.108868225097656	0.2887789306640625	2.222739013671875	1.681261779785156	0.2779741516113281	2.270622802734375	1.640746215820313	0.1626173858642578	2.348279296875	1.374053558349609	0.1192438430786133	2.247685791015625	1.177487197875977	0.04026799011230469	2.318206298828125	1.10655590057373	0.06695191192626954
421	14	2.21199951171875	1.182706207275391	0.2825693664550781	2.19437646484375	1.360070770263672	0.2864871215820313	2.185695068359375	1.502102142333984	0.2945895080566406	2.205766357421875	1.717774963378906	0.3068845520019531	2.18394384765625	1.682556091308594	0.3330094604492188	2.08837255859375	1.648483947753906	0.4335682067871094	2.092795166015625	1.376269256591797	0.4798059387207032	1.992325317382813	1.187063995361328	0.3913382873535156	2.020440063476562	1.119101318359375	0.3292899780273438	2.091697509765625	1.040120819091797	0.3107454833984375	2.0255732421875	1.107516990661621	0.2911759033203125	2.22259716796875	1.681495544433594	0.2779885559082031	2.272727783203125	1.640616577148438	0.1635915679931641	2.352416015625	1.374214263916016	0.1205729675292969	2.24813720703125	1.179690933227539	0.04073189163208008	2.320189453125	1.108136711120606	0.0613015022277832
422	14.033333	2.21342626953125	1.184018264770508	0.2843735961914062	2.196065673828125	1.361327117919922	0.2869511108398438	2.188503662109375	1.503342163085938	0.2949774169921875	2.20555126953125	1.719208679199219	0.3061174926757813	2.184169921875	1.683856262207031	0.3323721313476563	2.090169189453125	1.648850952148437	0.4339651184082031	2.094158447265625	1.376784088134765	0.4801358337402344	1.994410400390625	1.185658554077148	0.3954180603027344	2.01826025390625	1.118473182678223	0.3308757629394531	2.09154052734375	1.0409245262146	0.314694580078125	2.023277099609375	1.10830770111084	0.2915883178710937	2.222939208984375	1.683028686523437	0.2774775695800781	2.275671142578125	1.641548034667969	0.1645658264160156	2.3485107421875	1.373677459716797	0.1196542053222656	2.250773193359375	1.175061248779297	0.04205434799194336	2.324289306640625	1.105932861328125	0.06526156616210937
423	14.066667	2.212313232421875	1.183932052612305	0.2852512817382812	2.196075927734375	1.361459197998047	0.2877691040039063	2.188512451171875	1.503614135742187	0.2948285827636719	2.209997802734375	1.719112731933594	0.3078725280761719	2.187766845703125	1.683971069335938	0.3337582702636719	2.09052880859375	1.652313293457031	0.4335105895996094	2.0959658203125	1.380909606933594	0.4842359313964844	2.000360473632813	1.186749862670899	0.4012664184570313	2.016350708007812	1.122083908081055	0.3318221130371094	2.088363037109375	1.043605438232422	0.3140608825683594	2.020048828125	1.111200866699219	0.29339208984375	2.22676025390625	1.682798706054688	0.2789779357910157	2.2777568359375	1.642702514648438	0.1646826477050781	2.35073291015625	1.374710144042969	0.1196263732910156	2.25377587890625	1.176159454345703	0.04045558166503906	2.32534814453125	1.106365249633789	0.06768370056152344
424	14.1	2.2141689453125	1.18399104309082	0.2852004089355469	2.197736572265625	1.361416107177734	0.2884219360351563	2.1909248046875	1.503480682373047	0.2967781372070312	2.210080078125	1.719219787597656	0.307864501953125	2.18854638671875	1.684052795410156	0.3342628784179688	2.0910048828125	1.652172973632812	0.43356396484375	2.09412646484375	1.3808564453125	0.484340576171875	1.998530151367188	1.187245101928711	0.4003483581542969	2.017333740234375	1.122008430480957	0.3322091064453125	2.089810302734375	1.044085735321045	0.3141595153808594	2.0179326171875	1.106552978515625	0.2979425659179687	2.22693115234375	1.682880615234375	0.2790873718261719	2.275597412109375	1.641931457519531	0.1641416015625	2.3574140625	1.376030548095703	0.1227426223754883	2.249000732421875	1.179941101074219	0.0531595573425293	2.323874755859375	1.109619201660156	0.06639708709716798
425	14.133333	2.214071044921875	1.183582015991211	0.28500341796875	2.1974970703125	1.361016937255859	0.2881805114746094	2.1903291015625	1.503097778320313	0.2962583312988281	2.208464111328125	1.71898046875	0.3067762145996094	2.187008544921875	1.683787231445312	0.3332143859863281	2.089711669921875	1.651490478515625	0.4326461181640625	2.09428515625	1.380157928466797	0.4834129638671875	1.99890869140625	1.186778228759766	0.3985625610351562	2.019436401367188	1.12132487487793	0.3311153869628906	2.092801513671875	1.044063613891602	0.313744384765625	2.022750854492188	1.10710725402832	0.2954273071289062	2.225571533203125	1.68263134765625	0.2781529235839844	2.2752890625	1.641084655761719	0.1638546295166016	2.3569580078125	1.374932434082031	0.1235564346313477	2.2482724609375	1.179058380126953	0.05369377136230469	2.325684814453125	1.110339561462402	0.05746310043334961
426	14.166667	2.213570068359375	1.184292526245117	0.2874528503417969	2.19730908203125	1.362050476074219	0.2896027221679687	2.189473388671875	1.504401214599609	0.2960632629394531	2.209395263671875	1.720470031738281	0.3064974060058594	2.187623779296875	1.685409790039063	0.332995361328125	2.0910439453125	1.652995056152344	0.43340283203125	2.09483349609375	1.381076232910156	0.4834310607910156	1.999096313476562	1.186374237060547	0.4010612182617188	2.017093139648437	1.121522201538086	0.33211328125	2.090982177734375	1.04498620223999	0.3128143310546875	2.025990478515625	1.10758570098877	0.2952723693847656	2.226228759765625	1.683913208007813	0.2778438720703125	2.278671875	1.640510437011719	0.1652305755615234	2.3554443359375	1.372823516845703	0.1224862899780273	2.248703857421875	1.175148727416992	0.05347381591796875	2.32547802734375	1.105948799133301	0.06240193939208984
427	14.2	2.21361572265625	1.183896347045899	0.2877078552246094	2.19731982421875	1.361557952880859	0.2898545532226562	2.189474853515625	1.503833221435547	0.2963290710449219	2.209368896484375	1.719789978027344	0.3067858276367187	2.187595703125	1.684744812011719	0.3332549133300781	2.09102001953125	1.652226013183594	0.4335269165039062	2.095342529296875	1.38041796875	0.4833196411132812	2.000115356445312	1.185647506713867	0.4008598022460937	2.018617919921875	1.120646011352539	0.3322572631835938	2.09287060546875	1.044314212799072	0.3138821716308594	2.02347607421875	1.105963905334473	0.2965131530761719	2.2262119140625	1.683255310058594	0.2781539306640625	2.2786865234375	1.639813781738281	0.1656501770019531	2.355113037109375	1.372145629882813	0.1231337356567383	2.247888671875	1.174873474121094	0.0541352424621582	2.322963134765625	1.104612991333008	0.06750185394287109
428	14.233333	2.213713134765625	1.183913864135742	0.2878682861328125	2.197432861328125	1.361619903564453	0.290038330078125	2.189667724609375	1.503930389404297	0.2965934143066406	2.209712158203125	1.719916809082031	0.3072369689941406	2.187897216796875	1.68485693359375	0.3336740112304687	2.09127734375	1.65224560546875	0.4339223022460937	2.0956318359375	1.380306701660156	0.4833671875	2.000550537109375	1.185428527832031	0.4008360290527344	2.019087524414063	1.120278823852539	0.3323508605957031	2.09365087890625	1.044030838012695	0.3147474975585938	2.018717529296875	1.10464501953125	0.298246826171875	2.22654736328125	1.683384765625	0.2785762939453125	2.27909716796875	1.639876220703125	0.1660963745117187	2.3550185546875	1.371953796386719	0.1238270263671875	2.247041015625	1.175050155639648	0.05475758743286133	2.320743896484375	1.104164222717285	0.07206880950927734
429	14.266667	2.2137900390625	1.183868637084961	0.287950927734375	2.197490234375	1.361565277099609	0.2901389770507812	2.18972265625	1.503868530273437	0.2967198486328125	2.209731201171875	1.719847351074219	0.3074013671875	2.187932373046875	1.684779479980469	0.3338374938964844	2.091399658203125	1.652146667480469	0.4341541748046875	2.095957275390625	1.380242645263672	0.4837082214355469	2.0009853515625	1.185231140136719	0.4013932800292969	2.0197373046875	1.119977882385254	0.3330709533691406	2.094494140625	1.04384001159668	0.3158439636230469	2.0191962890625	1.104256118774414	0.2990679931640625	2.22656201171875	1.683325927734375	0.2787283630371094	2.279110107421875	1.6398662109375	0.1662351837158203	2.355193115234375	1.372021423339844	0.1238423156738281	2.2474189453125	1.175034469604492	0.05472592926025391	2.321241455078125	1.104228149414062	0.07182672882080078
430	14.3	2.2137900390625	1.183868591308594	0.2879509887695312	2.197490234375	1.361565246582031	0.2901390380859375	2.18972265625	1.503868469238281	0.2967199096679687	2.209731201171875	1.719847351074219	0.3074014282226563	2.187932373046875	1.684779418945312	0.3338375549316406	2.0913994140625	1.652146545410156	0.4341542663574219	2.095957275390625	1.380242492675781	0.483708251953125	2.000985595703125	1.185230850219727	0.4013933715820313	2.019737670898437	1.119977546691894	0.3330711669921875	2.09449462890625	1.043839706420898	0.3158442687988281	2.01919580078125	1.104255577087402	0.2990685729980469	2.22656201171875	1.683325866699219	0.2787284240722656	2.279110107421875	1.639866149902344	0.1662352752685547	2.355193359375	1.372021362304688	0.1238425216674805	2.247419677734375	1.175034149169922	0.05472614669799804	2.3212421875	1.104227973937988	0.07182701110839844
431	14.333333	2.215067138671875	1.184332382202149	0.2889712219238281	2.19877783203125	1.362417449951172	0.2911686706542969	2.19097998046875	1.505029724121094	0.297720703125	2.211103271484375	1.721491821289062	0.3079559020996094	2.18915966796875	1.686423400878906	0.3344686279296875	2.091954345703125	1.653887756347656	0.4346086120605469	2.09760791015625	1.381655212402344	0.4855647277832031	2.003864990234375	1.185268524169922	0.4036957092285156	2.026335693359375	1.118872451782227	0.3373303527832031	2.099096435546875	1.041423259735107	0.3163445739746094	2.015985229492188	1.101642402648926	0.3068773803710937	2.228040283203125	1.684813049316406	0.2793621520996094	2.281109619140625	1.640586486816406	0.1670795745849609	2.35686181640625	1.371990905761719	0.124792854309082	2.25041357421875	1.173789108276367	0.0553660774230957	2.32090576171875	1.102254791259766	0.08212422943115234
432	14.366667	2.215036865234375	1.184228729248047	0.2892160949707031	2.19864794921875	1.362320373535156	0.2915271911621094	2.190784912109375	1.504938079833984	0.2981794128417969	2.210684326171875	1.721434143066406	0.3085740966796875	2.188839111328125	1.686312255859375	0.3351058959960938	2.091962158203125	1.653555541992187	0.4355111999511719	2.098465576171875	1.381312866210938	0.4864555358886719	2.005083740234375	1.184558029174805	0.4049959716796875	2.027857543945312	1.118066261291504	0.3388166198730469	2.100987060546875	1.040856735229492	0.3181782836914063	2.017916870117188	1.101024467468262	0.3080087585449219	2.2276005859375	1.684798278808594	0.27990478515625	2.280345947265625	1.640633972167969	0.1674304504394531	2.35583056640625	1.371970367431641	0.1249186248779297	2.24917236328125	1.173748672485352	0.05579549789428711	2.31975634765625	1.102189651489258	0.08228312683105468
433	14.4	2.218927490234375	1.183899810791016	0.2903331298828125	2.201217041015625	1.362039672851562	0.2929177551269531	2.193771728515625	1.504757110595703	0.3008455505371094	2.209977294921875	1.721867797851563	0.309156005859375	2.188906494140625	1.686580688476563	0.3361804809570312	2.090159423828125	1.653542297363281	0.4348601989746094	2.09794482421875	1.381956481933594	0.4904191284179688	2.006399169921875	1.185056549072266	0.4066002807617187	2.02735546875	1.118080535888672	0.3401692199707032	2.097751953125	1.037418937683106	0.3229488220214844	2.017411010742188	1.100804985046387	0.309896484375	2.22735400390625	1.685234436035156	0.280674560546875	2.27708056640625	1.641382934570312	0.1665610046386719	2.355002685546875	1.372771636962891	0.1263134002685547	2.24971630859375	1.174308120727539	0.05501768875122071	2.31792626953125	1.102696731567383	0.08734515380859376
434	14.433333	2.219072265625	1.183884033203125	0.2905167541503906	2.20154443359375	1.361939666748047	0.293218017578125	2.194408935546875	1.504579193115234	0.3013836364746094	2.21100732421875	1.721514221191406	0.3102910766601563	2.1898564453125	1.6862138671875	0.337185546875	2.09139453125	1.653291870117187	0.4360722961425781	2.09910888671875	1.381947967529297	0.4920474548339844	2.007371459960937	1.184956619262695	0.4090184020996094	2.027743774414062	1.118146064758301	0.3423182373046875	2.098147705078125	1.03768998336792	0.3245568237304687	2.017492797851562	1.101276466369629	0.3118190002441406	2.228331298828125	1.684945617675781	0.28174267578125	2.27851123046875	1.641777648925781	0.1676524353027344	2.357430419921875	1.373938140869141	0.1253650665283203	2.25271337890625	1.176069320678711	0.05204252243041992	2.3200693359375	1.10407054901123	0.08510477447509765
435	14.466667	2.217180908203125	1.182521347045898	0.2910240478515625	2.199475830078125	1.360617462158203	0.2942921752929687	2.190276123046875	1.503256744384766	0.3012499084472656	2.209241943359375	1.719999328613281	0.3119388122558594	2.18759326171875	1.68471142578125	0.3384849853515625	2.090404541015625	1.652997680664062	0.4390894165039063	2.10603759765625	1.382194793701172	0.4965298767089844	2.015638061523437	1.183240798950195	0.4165227661132813	2.026449462890625	1.119369071960449	0.344842041015625	2.094577392578125	1.03756888961792	0.324311279296875	2.012658081054687	1.103786308288574	0.31544140625	2.22627490234375	1.683453369140625	0.2831552124023438	2.27812548828125	1.641552001953125	0.1692825927734375	2.36022119140625	1.374630767822266	0.1265296020507813	2.259989990234375	1.17472607421875	0.05218244934082032	2.32513232421875	1.103679504394531	0.09130707550048828
436	14.5	2.217658203125	1.183172576904297	0.2913898315429688	2.199597412109375	1.361276611328125	0.294507080078125	2.189846435546875	1.503921020507812	0.3012765502929687	2.209798095703125	1.720597412109375	0.3125086059570312	2.187972412109375	1.685335266113281	0.3389645385742188	2.09036474609375	1.653532653808594	0.4391811828613281	2.105554443359375	1.382453033447266	0.4957327270507813	2.01509619140625	1.183510131835938	0.4156106262207031	2.027471801757812	1.11860799407959	0.3450882568359375	2.093287353515625	1.035263298034668	0.3231456909179687	2.01957177734375	1.101666809082031	0.3142935485839844	2.226681640625	1.684036682128906	0.2836361999511719	2.279445068359375	1.643697143554688	0.1695843200683594	2.362837646484375	1.377082885742188	0.1270021057128906	2.262075927734375	1.177511932373047	0.05230661392211914	2.32388818359375	1.106160545349121	0.09606752014160157
437	14.533333	2.21765283203125	1.183163177490234	0.2913933410644531	2.199587890625	1.361262664794922	0.29451611328125	2.18983740234375	1.503903503417969	0.3012930603027344	2.209785400390625	1.720574523925781	0.3125405883789062	2.187965576171875	1.685310363769531	0.3389966735839844	2.090385498046875	1.653493774414063	0.4392308959960938	2.105624755859375	1.382419982910156	0.4957666931152344	2.015192260742188	1.183456832885742	0.4156807556152344	2.027617431640625	1.118516555786133	0.3452051696777344	2.0934599609375	1.035173179626465	0.3233494567871094	2.019794921875	1.101488037109375	0.3144537353515625	2.226664306640625	1.684017578125	0.2836625671386719	2.2793916015625	1.643689758300781	0.1695931549072266	2.362707275390625	1.377070953369141	0.1269310302734375	2.261836669921875	1.177567184448242	0.05221969604492187	2.32359326171875	1.106168815612793	0.09597663116455078
438	14.566667	2.21768017578125	1.18281184387207	0.29181201171875	2.199657470703125	1.36134814453125	0.2948440246582031	2.189940673828125	1.504342620849609	0.3014628295898438	2.210552001953125	1.721426818847656	0.3136278686523438	2.18855419921875	1.686035217285156	0.3399855346679688	2.08921630859375	1.651892700195313	0.4381996459960937	2.09948486328125	1.378875427246094	0.4895262451171875	2.016024780273438	1.174489852905273	0.4140359191894531	2.022908203125	1.111978370666504	0.3403599548339844	2.096738037109375	1.033758781433106	0.3246686096191406	2.036150634765625	1.089641052246094	0.3082688903808594	2.2273916015625	1.684850341796875	0.2845487365722656	2.280494384765625	1.645057312011719	0.1701002655029297	2.361662353515625	1.376980560302734	0.1279499969482422	2.259721435546875	1.177235763549805	0.0535530891418457	2.32642919921875	1.105924591064453	0.09020027160644531
439	14.6	2.217573974609375	1.182766860961914	0.2917676086425781	2.19952294921875	1.36134439086914	0.294780517578125	2.189807373046875	1.504373657226562	0.3014038391113281	2.21063232421875	1.721492370605469	0.3135404663085937	2.188647216796875	1.686110229492187	0.3399437561035156	2.0893095703125	1.651995788574219	0.438218994140625	2.0989736328125	1.378780456542969	0.4889712829589844	2.014930053710938	1.174728530883789	0.4130518798828125	2.02000048828125	1.113260322570801	0.3383275756835937	2.09377587890625	1.035351997375488	0.3207611083984375	2.031345825195312	1.091726852416992	0.3054876403808593	2.227391357421875	1.684893493652344	0.2844223022460938	2.2800478515625	1.644907653808594	0.1697980041503906	2.3599150390625	1.376391815185547	0.1274964828491211	2.25646142578125	1.177231231689453	0.05344057846069336	2.323617919921875	1.105599639892578	0.08868785095214844
440	14.633333	2.21840185546875	1.182890350341797	0.292135009765625	2.2003505859375	1.361356689453125	0.2955135192871094	2.19006787109375	1.504274322509766	0.3018836364746094	2.21229443359375	1.721135070800781	0.3138647766113281	2.189798583984375	1.685976318359375	0.3400822448730469	2.089261474609375	1.652896545410156	0.4373646850585938	2.098264892578125	1.379797943115234	0.4879833374023437	2.0222666015625	1.171602172851562	0.4153205871582031	2.022378173828125	1.113383293151855	0.3379421081542969	2.092247314453125	1.030924461364746	0.3267052917480469	2.040136108398437	1.089779563903809	0.304776123046875	2.229084716796875	1.684388671875	0.2850006103515625	2.283242431640625	1.643505981445312	0.1714859619140625	2.36110009765625	1.374704284667969	0.1283620452880859	2.2570576171875	1.176470886230469	0.05309052658081054	2.31779931640625	1.103920890808106	0.09688358306884766
441	14.666667	2.218407958984375	1.182892333984375	0.2922142028808594	2.2003427734375	1.361325286865234	0.2956396484375	2.19007421875	1.504216430664063	0.302069580078125	2.212246826171875	1.721034973144531	0.31423046875	2.189766845703125	1.685854553222656	0.3404164123535156	2.089274169921875	1.652642700195313	0.4376630249023438	2.0984765625	1.379542053222656	0.4879712829589844	2.022636596679687	1.171392623901367	0.4151390686035156	2.02286767578125	1.113241935729981	0.3377304382324219	2.09254443359375	1.030716278076172	0.3259836120605469	2.041172241210937	1.089678565979004	0.3045062561035156	2.229039306640625	1.684323486328125	0.2853378295898438	2.283191650390625	1.643586364746094	0.1717948760986328	2.3611640625	1.374919403076172	0.1283595275878906	2.25716064453125	1.176792388916016	0.05288157653808594	2.318045166015625	1.104257804870606	0.09645832061767579
442	14.7	2.219859619140625	1.184007766723633	0.2927562561035156	2.203207275390625	1.363085845947266	0.2971953735351562	2.194220947265625	1.506440399169922	0.3045795593261719	2.215862060546875	1.723921325683594	0.3173936157226562	2.19316162109375	1.688536315917969	0.3433863830566406	2.09033056640625	1.653070678710937	0.4379820251464844	2.092982421875	1.379006927490234	0.4883443908691406	2.018221435546875	1.170249435424805	0.4139547729492187	2.022552978515625	1.109981994628906	0.3379419860839844	2.096979736328125	1.032044330596924	0.3218408813476563	2.025001098632813	1.085921897888183	0.309290771484375	2.233043701171875	1.687196044921875	0.2884962463378906	2.286921142578125	1.647283386230469	0.1740794830322266	2.364179443359375	1.377932220458984	0.1282375183105469	2.256265625	1.18105029296875	0.05281471633911133	2.318398681640625	1.107348579406738	0.09329524993896485
443	14.733333	2.22095703125	1.184514038085938	0.291572509765625	2.20414111328125	1.363546691894531	0.296267822265625	2.195635009765625	1.506885467529297	0.3041455078125	2.215832275390625	1.724552795410156	0.3155892333984375	2.19362353515625	1.689154357910156	0.3419732360839844	2.092674560546875	1.654308532714844	0.4387723083496094	2.092923095703125	1.380180572509766	0.4886507568359375	2.018825073242188	1.171003768920899	0.4148740234375	2.022229248046875	1.111059455871582	0.3385752868652344	2.096912353515625	1.032612979888916	0.3268136291503906	2.030846313476562	1.086785301208496	0.3082992248535156	2.23301318359375	1.687798156738281	0.2867397766113281	2.286697265625	1.6487275390625	0.1719620819091797	2.3636748046875	1.379150726318359	0.1272168121337891	2.25961376953125	1.179587951660156	0.05354320907592774	2.321902099609375	1.10740869140625	0.09642235565185547
444	14.766667	2.21927392578125	1.184360366821289	0.2932295227050781	2.203396484375	1.363410125732422	0.2979290466308594	2.1955390625	1.506730804443359	0.3058138427734375	2.214425048828125	1.724464233398437	0.3166345520019531	2.19251513671875	1.689012634277344	0.343161376953125	2.090623046875	1.653742614746094	0.4387295227050781	2.09159619140625	1.379676788330078	0.4883498840332031	2.017431518554687	1.170842971801758	0.4139518127441406	2.02434375	1.109668785095215	0.3389237976074219	2.100820068359375	1.033868320465088	0.322600830078125	2.029901489257813	1.087087074279785	0.3084849548339844	2.231744873046875	1.687754516601562	0.2878436584472656	2.2840693359375	1.64599609375	0.1734432525634766	2.360307373046875	1.375580688476562	0.1334248046875	2.24727783203125	1.177478775024414	0.07002787780761718	2.322215576171875	1.10602278137207	0.08411264801025391
445	14.8	2.220476806640625	1.185068420410156	0.2951600646972656	2.20290234375	1.3640625	0.2981629638671875	2.1934892578125	1.507423583984375	0.3044024658203125	2.2147734375	1.724954040527344	0.3164170227050781	2.19259130859375	1.689570983886719	0.3428430786132812	2.090701416015625	1.656898620605469	0.4394114990234375	2.091841796875	1.382594451904297	0.4882808837890625	2.01815625	1.171345718383789	0.4202246704101563	2.015947387695312	1.111778587341309	0.3435887145996094	2.09629443359375	1.039346187591553	0.33065087890625	2.030037841796875	1.088052642822266	0.3103873596191406	2.231576416015625	1.68821728515625	0.2873242492675781	2.285068603515625	1.648248779296875	0.1727680511474609	2.358299560546875	1.376803466796875	0.133370849609375	2.248009521484375	1.177195510864258	0.06954844665527343	2.322388671875	1.106139289855957	0.08817047119140625
446	14.833333	2.2199013671875	1.184390197753906	0.2952732849121094	2.20254833984375	1.363200439453125	0.2981605834960938	2.193428955078125	1.506415313720703	0.3043932800292969	2.215881591796875	1.723542724609375	0.3169837036132813	2.193497314453125	1.688255737304687	0.3432611999511719	2.0909501953125	1.657026062011719	0.4393634033203125	2.09190380859375	1.3828916015625	0.487359619140625	2.019829711914062	1.170887405395508	0.4208663635253906	2.016119018554687	1.111808372497558	0.3440518493652344	2.0942685546875	1.037992557525635	0.3271357116699219	2.032110717773437	1.087967674255371	0.3102485656738281	2.232495849609375	1.686830871582031	0.2878490295410156	2.285640625	1.648133483886719	0.17287158203125	2.3589921875	1.37716064453125	0.1327973480224609	2.251653076171875	1.177103302001953	0.06641024017333984	2.320049072265625	1.105545379638672	0.09964293670654296
447	14.866667	2.22065869140625	1.184673095703125	0.2956443786621094	2.20260400390625	1.363606811523437	0.298319091796875	2.19171728515625	1.506896484375	0.3033611145019531	2.2174833984375	1.72374755859375	0.3181658325195312	2.19444287109375	1.688518371582031	0.3440481262207031	2.091130859375	1.657051940917969	0.4394784240722656	2.09114306640625	1.382560852050781	0.4871405029296875	2.017853515625	1.170691284179687	0.420684814453125	2.01515966796875	1.110896041870117	0.34425439453125	2.094865234375	1.038350769042969	0.3284004211425781	2.036198120117187	1.087188926696777	0.3098258361816406	2.233652099609375	1.687030883789062	0.2886991577148437	2.287087158203125	1.648349609375	0.1736905212402344	2.355619384765625	1.376040649414062	0.1320632629394531	2.251067626953125	1.175544219970703	0.06178099822998047	2.317758056640625	1.104099227905273	0.09884689331054687
448	14.9	2.218440673828125	1.182711074829102	0.2947554626464844	2.20098828125	1.361167022705078	0.2983100280761719	2.1916884765625	1.504081726074219	0.3050530700683594	2.214231689453125	1.720831970214844	0.3169761352539063	2.191978759765625	1.685686096191406	0.3433831481933594	2.09060009765625	1.654931396484375	0.4404764099121094	2.0909794921875	1.381121551513672	0.4873507080078125	2.017038330078125	1.170461456298828	0.4201494750976563	2.017433349609375	1.109761459350586	0.3447484436035156	2.094435302734375	1.034845024108887	0.3287190856933594	2.041421875	1.086780075073242	0.3105307922363281	2.230687255859375	1.684106750488281	0.2879242553710937	2.28328076171875	1.645893127441406	0.1728123779296875	2.356765625	1.375621826171875	0.1319449920654297	2.252488525390625	1.175615097045899	0.06216212463378906	2.31742138671875	1.104281341552734	0.1016345138549805
449	14.933333	2.218149169921875	1.183689697265625	0.2948953857421875	2.201296630859375	1.3625205078125	0.2982022094726562	2.1913876953125	1.505694091796875	0.3037772827148438	2.216831298828125	1.722415344238281	0.3172279052734375	2.1939716796875	1.687339111328125	0.3433678894042969	2.09118505859375	1.656994384765625	0.4394740600585937	2.09046484375	1.383018218994141	0.4881938781738281	2.01717236328125	1.171558135986328	0.4213917846679687	2.017839721679688	1.11052326965332	0.3460473327636719	2.09424755859375	1.034370517730713	0.3318264770507813	2.042173583984375	1.087720138549805	0.311623046875	2.232928955078125	1.685598999023437	0.2879448547363281	2.286790283203125	1.647868713378906	0.1729962463378906	2.35641943359375	1.376083312988281	0.1320159912109375	2.249405517578125	1.177078262329102	0.06212649536132812	2.317528076171875	1.105158905029297	0.09510414886474609
450	14.966667	2.21729541015625	1.184429000854492	0.297311279296875	2.20137109375	1.363736694335937	0.2991945495605469	2.192665283203125	1.507313140869141	0.3039821166992188	2.21641650390625	1.724748901367188	0.3162634582519531	2.194088134765625	1.689519409179687	0.3428443908691406	2.0920830078125	1.656618225097656	0.4393850708007813	2.091608642578125	1.382517578125	0.4906170043945313	2.01516943359375	1.1727216796875	0.4204944458007813	2.019180541992188	1.111064994812012	0.3455038757324219	2.085728271484375	1.024960330963135	0.3387352905273437	2.050746337890625	1.087587455749512	0.3127560729980469	2.232561767578125	1.687869140625	0.2869124755859375	2.2861337890625	1.64838671875	0.1721029205322266	2.359841796875	1.376777099609375	0.1330979309082031	2.24772216796875	1.17623063659668	0.07495784759521484	2.322668212890625	1.10534302520752	0.0923790054321289
451	15	2.218023681640625	1.184411117553711	0.2973793640136719	2.20209765625	1.363721954345703	0.2993885803222656	2.193143310546875	1.507291442871094	0.3040379028320312	2.217611328125	1.724600158691406	0.3172294921875	2.195176513671875	1.689330932617187	0.3436702880859375	2.092294921875	1.656240417480469	0.439216552734375	2.088194580078125	1.382283813476562	0.4910928344726562	2.012143188476562	1.172965744018555	0.4191247253417969	2.02118994140625	1.108976783752441	0.3465624084472656	2.087572265625	1.022804260253906	0.3390313720703125	2.061165283203125	1.088294784545898	0.3146648254394531	2.2336259765625	1.687791198730469	0.2877161560058594	2.286465576171875	1.648463745117188	0.1725108032226562	2.35351513671875	1.375256103515625	0.1326082458496094	2.241299072265625	1.173228012084961	0.08002413940429688	2.3188671875	1.103804809570313	0.09049532318115235
[truncated: 6 more rows]
[truncated: 48 more columns]
