# Supplementary material for: Simulation of Human Movement in Zero Gravity
Source: Sensors (Basel). 2024 Mar 9;24(6):1770. doi: 10.3390/s24061770 (PMC10976247; doi:10.3390/s24061770)
Supplement: Supplementary file 1 [file sensors-24-01770-s001.zip › supplementary/motion_data/6 GodanJump/motion2_raw.trc]

PathFileType	4	(X/Y/Z)	sample.trc
DataRate	CameraRate	NumFrames	NumMarkers	Units	OrigDataRate	OrigDataStartFrame	OrigNumFrames
0.033333333333333333	0.033333333333333333	457	32	m	0.033333333333333333	1	457
Frame#	Time	PELVIS			SPINE_NAVEL			SPINE_CHEST			NECK			CLAVICLE_LEFT			SHOULDER_LEFT			ELBOW_LEFT			WRIST_LEFT			HAND_LEFT			HANDTIP_LEFT			THUMB_LEFT			CLAVICLE_RIGHT			SHOULDER_RIGHT			ELBOW_RIGHT			WRIST_RIGHT			HAND_RIGHT
		X1	Y1	Z1	X2	Y2	Z2	X3	Y3	Z3	X4	Y4	Z4	X5	Y5	Z5	X6	Y6	Z6	X7	Y7	Z7	X8	Y8	Z8	X9	Y9	Z9	X10	Y10	Z10	X11	Y11	Z11	X12	Y12	Z12	X13	Y13	Z13	X14	Y14	Z14	X15	Y15	Z15	X16	Y16	Z16
1	0	2.335620849609375	1.207510009765625	0.435738525390625	2.31424462890625	1.383875152587891	0.427103759765625	2.301316650390625	1.525465148925781	0.424978271484375	2.29175146484375	1.741112060546875	0.440935302734375	2.266765380859375	1.703086547851563	0.458759521484375	2.150508544921875	1.662309692382812	0.530407470703125	2.14288671875	1.392148254394531	0.5838681640625	2.10773583984375	1.180939529418945	0.496549072265625	2.06456103515625	1.096239776611328	0.509896240234375	2.13402099609375	1.024920372009277	0.46873779296875	2.1415791015625	1.050117286682129	0.48651025390625	2.32103759765625	1.707794494628906	0.419595458984375	2.42297998046875	1.682897766113281	0.340992919921875	2.49449658203125	1.41294091796875	0.3125126953125	2.42888671875	1.207226440429688	0.221912109375	2.40330224609375	1.107538970947266	0.231529541015625
2	0.03333399999999997	2.34010400390625	1.208309783935547	0.4325821533203125	2.316674560546875	1.385560455322266	0.4252613525390625	2.30248828125	1.527908081054687	0.4243582763671875	2.296189453125	1.744717041015625	0.4436673583984375	2.271005126953125	1.70654150390625	0.4617037353515625	2.15637255859375	1.667202514648437	0.5383216552734374	2.1507724609375	1.392709838867187	0.5763680419921875	2.114228271484375	1.173597534179688	0.5072816162109375	2.081199951171875	1.085996063232422	0.5310155029296875	2.13221142578125	1.026312973022461	0.4563038330078125	2.14934814453125	1.047058731079102	0.4818126220703125	2.32464501953125	1.711125	0.4209866943359375	2.42637060546875	1.68856005859375	0.3401043701171875	2.4911025390625	1.416085388183594	0.3036795654296875	2.425685546875	1.2095	0.2112650146484375	2.403236083984375	1.109735717773437	0.2301737060546875
3	0.06666699999999981	2.34108642578125	1.208646209716797	0.431104248046875	2.317373046875	1.385477233886719	0.424164306640625	2.304005615234375	1.52758935546875	0.424863525390625	2.2968291015625	1.743889343261719	0.444181396484375	2.271880615234375	1.7056884765625	0.46219775390625	2.157044677734375	1.667367431640625	0.538437255859375	2.152472412109375	1.393591247558594	0.577338623046875	2.11531005859375	1.176174835205078	0.50502001953125	2.07017822265625	1.096896453857422	0.5360888671875	2.137591552734375	1.027284164428711	0.488088134765625	2.15450927734375	1.047698631286621	0.493406005859375	2.325338134765625	1.710495727539063	0.4215126953125	2.426264892578125	1.691031555175781	0.33930712890625	2.4915400390625	1.419261077880859	0.303402099609375	2.428534423828125	1.212582244873047	0.210839599609375	2.40550537109375	1.112645263671875	0.226624755859375
4	0.1000000000000005	2.340714111328125	1.204918060302734	0.4316307373046875	2.317176513671875	1.382416534423828	0.4243321533203125	2.3038828125	1.5250595703125	0.4249639892578125	2.298034912109375	1.74188037109375	0.4475557861328125	2.27243701171875	1.703467041015625	0.4646756591796875	2.1560380859375	1.664863525390625	0.5393690185546876	2.14998193359375	1.389723419189453	0.5755450439453125	2.11477685546875	1.169997741699219	0.5065775146484375	2.08118359375	1.080697677612305	0.5224573974609374	2.14690576171875	1.023547927856445	0.4576920166015625	2.159075439453125	1.045660102844238	0.4756075439453125	2.326731689453125	1.7084912109375	0.4247237548828125	2.428266845703125	1.688991088867188	0.3425050048828125	2.495426513671875	1.41663671875	0.3064075927734375	2.433466796875	1.209959625244141	0.2109947509765625	2.41092431640625	1.110009628295898	0.2296375732421875
5	0.1333340000000005	2.339345703125	1.205259567260742	0.4293984375	2.31929296875	1.383017700195313	0.42372119140625	2.3078974609375	1.525643188476562	0.4245615234375	2.301774658203125	1.742164428710937	0.44731005859375	2.27631884765625	1.703745178222656	0.46445068359375	2.15866943359375	1.65913232421875	0.533258056640625	2.151815673828125	1.385588684082031	0.577763916015625	2.11418115234375	1.16852197265625	0.502900146484375	2.07421240234375	1.082389617919922	0.5206591796875	2.147031005859375	1.023991363525391	0.465544921875	2.156883544921875	1.041855010986328	0.47511328125	2.330424072265625	1.708880737304687	0.424399658203125	2.42973193359375	1.689092468261719	0.339830078125	2.49487158203125	1.416199005126953	0.307036865234375	2.4314716796875	1.210650024414063	0.210868896484375	2.40924951171875	1.110786514282227	0.229628662109375
6	0.1666670000000003	2.339495849609375	1.204003784179688	0.430199462890625	2.318502685546875	1.382045501708984	0.42388134765625	2.30687353515625	1.524981323242188	0.424739990234375	2.3014052734375	1.741894775390625	0.448676025390625	2.27635400390625	1.703313354492187	0.46636328125	2.1614482421875	1.661384521484375	0.541857177734375	2.15534716796875	1.385770935058594	0.57659619140625	2.11639208984375	1.165658325195313	0.510109375	2.078829345703125	1.077082183837891	0.52096484375	2.1441806640625	1.022158538818359	0.453755859375	2.156939697265625	1.042546600341797	0.4679248046875	2.329483154296875	1.708635498046875	0.424797119140625	2.42513525390625	1.689536987304687	0.335513427734375	2.495956298828125	1.417206939697266	0.30426318359375	2.43073828125	1.210054351806641	0.211486083984375	2.40642236328125	1.109934356689453	0.227388427734375
7	0.2000000000000002	2.356873291015625	1.204889083862305	0.4312635498046875	2.3368896484375	1.382704772949219	0.4247523193359375	2.32631640625	1.525456298828125	0.4255093994140625	2.3230439453125	1.742076171875	0.4488060302734375	2.298028076171875	1.70382763671875	0.4670052490234375	2.18426513671875	1.663104614257813	0.5443590087890625	2.17629931640625	1.388184295654297	0.5800806884765625	2.13417236328125	1.168883972167969	0.5143648681640625	2.09367041015625	1.081745788574219	0.5246754150390625	2.16228955078125	1.024578643798828	0.4631610107421875	2.17555615234375	1.044778335571289	0.4788214111328125	2.350385986328125	1.708576171875	0.4246036376953125	2.444470703125	1.688671752929688	0.3342003173828125	2.5129462890625	1.416243988037109	0.3033321533203125	2.44650341796875	1.208881713867187	0.2130401611328125	2.42017529296875	1.109548553466797	0.2293990478515625
8	0.2333340000000002	2.338231689453125	1.204103485107422	0.426295654296875	2.31831884765625	1.381783294677734	0.41972265625	2.308616455078125	1.5244765625	0.421374755859375	2.3074599609375	1.740706787109375	0.446796630859375	2.2821103515625	1.702553344726562	0.46462548828125	2.168560546875	1.662652099609375	0.542510498046875	2.1595859375	1.387708160400391	0.5760556640625	2.11664208984375	1.168327255249023	0.511800048828125	2.079970458984375	1.079011779785156	0.510052978515625	2.141256103515625	1.024579376220703	0.4391767578125	2.15600537109375	1.047506103515625	0.468357666015625	2.334435791015625	1.707211669921875	0.422258544921875	2.428599365234375	1.687808959960937	0.331979736328125	2.49384765625	1.415001037597656	0.299547119140625	2.428232421875	1.207945892333984	0.208431640625	2.399426513671875	1.109392868041992	0.224814208984375
9	0.266667	2.33930712890625	1.205190582275391	0.42607568359375	2.3192353515625	1.382859008789062	0.4196806640625	2.309462158203125	1.52554638671875	0.421423828125	2.30838623046875	1.74177392578125	0.44687158203125	2.28320654296875	1.703604248046875	0.464905029296875	2.17032421875	1.663629638671875	0.54371728515625	2.16178857421875	1.388677856445312	0.57731298828125	2.11844873046875	1.169276306152344	0.51339501953125	2.08181689453125	1.079939178466797	0.5119418945312501	2.14255029296875	1.025548538208008	0.440560302734375	2.157525390625	1.048481826782226	0.469620849609375	2.335179443359375	1.708296752929688	0.42210986328125	2.42860986328125	1.688956665039063	0.33105908203125	2.4937509765625	1.416190063476563	0.29806982421875	2.42751220703125	1.209102813720703	0.20747998046875	2.398900390625	1.110531478881836	0.2240908203125
10	0.2999999999999998	2.340232421875	1.204667724609375	0.42718212890625	2.320576171875	1.382242523193359	0.420447021484375	2.311225341796875	1.524858947753906	0.421984130859375	2.3109658203125	1.7409443359375	0.44734326171875	2.2857041015625	1.702897033691406	0.465426025390625	2.172450927734375	1.662812744140625	0.5434619140625	2.163878173828125	1.387720520019531	0.574153564453125	2.120326171875	1.16955094909668	0.506851318359375	2.083482666015625	1.080496398925781	0.50197607421875	2.145465576171875	1.026122245788574	0.4317822265625	2.16042919921875	1.04917244720459	0.46576220703125	2.33757275390625	1.707387939453125	0.422557861328125	2.43049267578125	1.687751770019531	0.33118408203125	2.49422216796875	1.414973815917969	0.297254150390625	2.42655126953125	1.208601501464844	0.20652490234375	2.396768798828125	1.11055810546875	0.223731689453125
11	0.3333339999999998	2.33991650390625	1.205248611450195	0.4254639892578125	2.32060205078125	1.382709350585938	0.4186607666015625	2.311650634765625	1.525232177734375	0.4202652587890625	2.31216357421875	1.741125366210937	0.4457127685546875	2.2868583984375	1.703181335449219	0.4638414306640625	2.173970947265625	1.663412292480469	0.5423494873046875	2.16539453125	1.388587799072266	0.5733704833984375	2.12165771484375	1.17028303527832	0.5073018798828125	2.08459521484375	1.081337257385254	0.5039073486328125	2.150109619140625	1.024724838256836	0.4390296630859375	2.1626474609375	1.048253326416016	0.4710587158203125	2.33856201171875	1.707524597167969	0.4208470458984375	2.43098193359375	1.687728271484375	0.3291583251953125	2.493456298828125	1.415036102294922	0.2941629638671875	2.424712890625	1.209315612792969	0.2032645263671875	2.39515185546875	1.111189056396484	0.2198485107421875
12	0.3666670000000005	2.3403291015625	1.204573211669922	0.4244974365234375	2.3212021484375	1.382062103271484	0.4178988037109375	2.3124052734375	1.524592651367187	0.4196685791015625	2.31316064453125	1.740455078125	0.4453704833984375	2.28781884765625	1.702517211914063	0.4634608154296875	2.174905029296875	1.6627744140625	0.5419447021484375	2.16603662109375	1.387919128417969	0.5726087646484375	2.1220400390625	1.169755279541016	0.5062474365234375	2.084881103515625	1.08085472869873	0.5027230224609375	2.1503046875	1.024271286010742	0.4377283935546875	2.162885986328125	1.047742439270019	0.4697784423828125	2.33951611328125	1.706854736328125	0.4204581298828125	2.4318876953125	1.687066528320313	0.3287191162109375	2.4940498046875	1.414348083496094	0.2933734130859375	2.425046875	1.208816818237305	0.2022437744140625	2.395369873046875	1.110705856323242	0.2187130126953125
13	0.4000000000000004	2.34272412109375	1.204880401611328	0.4236007080078125	2.323569580078125	1.382353424072266	0.4164539794921875	2.31486962890625	1.524900512695313	0.4178680419921875	2.31633447265625	1.740838317871094	0.4429852294921875	2.290999755859375	1.703013549804687	0.4613265380859375	2.1783427734375	1.663630981445313	0.5403712158203124	2.1687841796875	1.388690704345703	0.5701702880859375	2.123404052734375	1.171209167480469	0.5024766845703125	2.084791015625	1.082953659057617	0.4983062744140625	2.15103759765625	1.025493751525879	0.4349256591796875	2.163876220703125	1.049107681274414	0.4641497802734375	2.3424580078125	1.707101257324219	0.4180086669921875	2.43399609375	1.686776245117187	0.3255455322265625	2.494647705078125	1.413729553222656	0.2900047607421875	2.423957763671875	1.208375823974609	0.1997437744140625	2.393809326171875	1.110470733642578	0.2166077880859375
14	0.4333340000000003	2.33707373046875	1.201134613037109	0.4150030517578125	2.3187587890625	1.378083679199219	0.4105169677734375	2.31285498046875	1.520092163085938	0.4166441650390625	2.314050048828125	1.735268493652344	0.4409842529296875	2.28873583984375	1.697634216308594	0.4592349853515625	2.17947802734375	1.662247497558594	0.5437445068359374	2.177442138671875	1.387800201416016	0.5692552490234375	2.125130615234375	1.178162322998047	0.4865745849609375	2.103546875	1.086609527587891	0.5060001220703125	2.16647802734375	1.018297775268555	0.4513240966796875	2.172802978515625	1.052140533447266	0.4597872314453125	2.340227783203125	1.701599487304688	0.4163558349609375	2.434921875	1.684761657714844	0.3271561279296875	2.487790283203125	1.4117119140625	0.2880797119140625	2.42615625	1.204381820678711	0.1980811767578125	2.3914541015625	1.108580230712891	0.2157657470703125
15	0.4666670000000002	2.33688916015625	1.202186096191406	0.415095458984375	2.32094140625	1.378962066650391	0.409010986328125	2.3145498046875	1.520784301757812	0.41106201171875	2.31628955078125	1.734914916992187	0.440284423828125	2.290939453125	1.697009338378906	0.45764306640625	2.183736328125	1.653756164550781	0.540633544921875	2.18474658203125	1.382148986816406	0.5842658691406249	2.12287548828125	1.183046127319336	0.485076171875	2.10846435546875	1.089028579711914	0.496975830078125	2.1664873046875	1.009793537139893	0.453095703125	2.1707001953125	1.056091247558594	0.45709423828125	2.34232080078125	1.701821838378906	0.414926025390625	2.4368681640625	1.683150268554688	0.326320068359375	2.4936455078125	1.41124301147461	0.288791015625	2.43567724609375	1.203844329833984	0.1977294921875	2.388921142578125	1.113267852783203	0.21392578125
16	0.5	2.336824951171875	1.201226272583008	0.4127880859375	2.320513671875	1.378147216796875	0.40743359375	2.31430029296875	1.520075805664062	0.410781494140625	2.3165205078125	1.734577514648437	0.4386025390625	2.290974609375	1.696826293945312	0.456128173828125	2.1829931640625	1.656229370117188	0.5396611328125001	2.18247216796875	1.383423919677734	0.576854248046875	2.121161865234375	1.181763687133789	0.48211669921875	2.12084130859375	1.088788421630859	0.505781005859375	2.1645947265625	1.010318290710449	0.44646484375	2.17165576171875	1.058002655029297	0.455830078125	2.342582763671875	1.701214965820312	0.4135478515625	2.4376474609375	1.682746826171875	0.32528662109375	2.4938134765625	1.410532501220703	0.287252197265625	2.43760205078125	1.201889022827148	0.19742041015625	2.38067236328125	1.117189483642578	0.213421142578125
17	0.533334	2.336058837890625	1.20178759765625	0.412010498046875	2.3210244140625	1.379342224121094	0.406595703125	2.315553955078125	1.52172998046875	0.409385986328125	2.31808349609375	1.7367548828125	0.438057861328125	2.292617919921875	1.698833129882813	0.455730712890625	2.18518115234375	1.657064331054688	0.5400966796875	2.182508544921875	1.383407257080078	0.5769140625	2.119291748046875	1.181870819091797	0.48151611328125	2.133022216796875	1.092794586181641	0.5152109375	2.163393310546875	1.011879127502441	0.45049169921875	2.17532275390625	1.062182571411133	0.455126953125	2.343982421875	1.703382690429688	0.412567626953125	2.438990234375	1.682755981445312	0.324152587890625	2.48976416015625	1.409533111572266	0.280168212890625	2.43894189453125	1.194571060180664	0.200852294921875	2.369487548828125	1.119650115966797	0.218072265625
18	0.5666669999999998	2.33753173828125	1.200691970825195	0.412869384765625	2.321881103515625	1.378083892822266	0.40772509765625	2.31637353515625	1.52036376953125	0.411104248046875	2.319256591796875	1.735452392578125	0.43814111328125	2.29405029296875	1.697685913085937	0.45641796875	2.18744287109375	1.656366455078125	0.541890869140625	2.18403662109375	1.382702697753906	0.57720849609375	2.122175048828125	1.177671722412109	0.489009765625	2.137337646484375	1.085742233276367	0.512787109375	2.145638916015625	1.02451676940918	0.4243251953125	2.17463232421875	1.061709533691406	0.455685546875	2.34480078125	1.70191650390625	0.412570068359375	2.439867919921875	1.682270629882813	0.3241240234375	2.490108154296875	1.409518707275391	0.2778447265625	2.437502685546875	1.194706451416016	0.199751220703125	2.36996826171875	1.118805236816406	0.21969140625
19	0.6000000000000005	2.33746484375	1.200818664550781	0.4108839111328125	2.3221875	1.378340515136719	0.4064622802734375	2.316423095703125	1.5206748046875	0.4097320556640625	2.318912109375	1.735744995117187	0.4376976318359375	2.293823486328125	1.6978291015625	0.4558843994140625	2.18700634765625	1.6540146484375	0.5399451904296875	2.185846435546875	1.380694244384766	0.5788270263671875	2.12170556640625	1.178750640869141	0.4850447998046875	2.1340322265625	1.090286209106445	0.5207720947265625	2.1497763671875	1.024089782714844	0.4369671630859375	2.173980224609375	1.061042098999023	0.4537164306640625	2.344473876953125	1.702360229492188	0.4119063720703125	2.43703076171875	1.678939575195312	0.3216500244140625	2.49855517578125	1.407977874755859	0.2778001708984375	2.43676904296875	1.195462036132813	0.1998399658203125	2.37064990234375	1.119203750610352	0.2231160888671875
20	0.6333340000000005	2.337703125	1.200778747558594	0.4109541015625	2.32241748046875	1.378232025146484	0.406529052734375	2.31672802734375	1.520512756347656	0.409909912109375	2.3194296875	1.735463012695313	0.438140380859375	2.294271484375	1.697569396972656	0.456228271484375	2.187282958984375	1.653810241699219	0.54000732421875	2.185665283203125	1.380530700683594	0.578415283203125	2.12139697265625	1.178946655273438	0.484164794921875	2.13300048828125	1.090594711303711	0.5203125	2.14898095703125	1.025683258056641	0.435604248046875	2.1745908203125	1.061113739013672	0.456754638671875	2.34498681640625	1.702091857910156	0.412362548828125	2.43752880859375	1.6787880859375	0.322133544921875	2.498708984375	1.408009979248047	0.277359619140625	2.436386474609375	1.196025253295898	0.19865185546875	2.37000634765625	1.119997222900391	0.221762939453125
21	0.6666670000000003	2.33942529296875	1.200485626220703	0.410132080078125	2.3242783203125	1.378057189941406	0.40575341796875	2.318813232421875	1.5204287109375	0.409211669921875	2.3220244140625	1.7354853515625	0.43755712890625	2.2969111328125	1.697597778320312	0.45579638671875	2.19050341796875	1.653940063476563	0.5405063476562501	2.188753662109375	1.380470550537109	0.57872265625	2.12328662109375	1.178998962402344	0.4847216796875	2.13536181640625	1.090040710449219	0.5193466796875	2.149017333984375	1.026710845947266	0.43297021484375	2.175615966796875	1.061328239440918	0.4550380859375	2.34737939453125	1.702070190429688	0.41158203125	2.43934130859375	1.6787294921875	0.3206591796875	2.50022314453125	1.407796112060547	0.27538232421875	2.4374365234375	1.195655303955078	0.19705322265625	2.37171435546875	1.119261657714844	0.221093994140625
22	0.7000000000000002	2.339700439453125	1.201560546875	0.4094588623046875	2.32503955078125	1.379520874023437	0.4053482666015625	2.3191796875	1.522163330078125	0.4081588134765625	2.32341943359375	1.737437622070312	0.4378575439453125	2.2983154296875	1.699449096679687	0.4561505126953125	2.19210205078125	1.655044677734375	0.5411759033203125	2.189900390625	1.380552581787109	0.5756688232421875	2.12436376953125	1.177215270996094	0.4846907958984375	2.13670361328125	1.08892887878418	0.5213905029296875	2.145620361328125	1.027631149291992	0.4327020263671875	2.17781201171875	1.060186553955078	0.4590518798828125	2.348443603515625	1.704036376953125	0.4113695068359375	2.437796142578125	1.67866015625	0.3180582275390625	2.503921142578125	1.408702514648438	0.2710008544921875	2.43497900390625	1.196535385131836	0.1966773681640625	2.3736181640625	1.118167602539063	0.2261339111328125
23	0.7333340000000002	2.340271484375	1.201214263916016	0.4077742919921875	2.32456298828125	1.379042114257812	0.4038392333984375	2.3182255859375	1.521616943359375	0.4071060791015625	2.322791015625	1.73679150390625	0.4370609130859375	2.29787109375	1.698790161132812	0.4555438232421875	2.192122802734375	1.65323486328125	0.5404764404296875	2.19166015625	1.379726898193359	0.5816297607421875	2.123321533203125	1.177279281616211	0.4908843994140625	2.144754150390625	1.087061187744141	0.5171541748046875	2.137278076171875	1.027041793823242	0.4274981689453125	2.178633544921875	1.062845260620117	0.4637796630859375	2.3475390625	1.703433654785156	0.4102845458984375	2.437787109375	1.678499938964844	0.3177684326171875	2.506828125	1.408857116699219	0.2736278076171875	2.42777587890625	1.200785507202148	0.1979984130859375	2.3745849609375	1.117712219238281	0.2302203369140625
24	0.766667	2.342671630859375	1.198634857177734	0.4059385986328125	2.3280810546875	1.376577667236328	0.4016234130859375	2.322319580078125	1.519211975097656	0.4043011474609375	2.32662744140625	1.734404663085938	0.4344149169921875	2.3013798828125	1.696414794921875	0.4524925537109375	2.194774169921875	1.650669616699219	0.5362823486328125	2.192248046875	1.376963714599609	0.5763255615234375	2.12530712890625	1.174010681152344	0.4855736083984375	2.14626513671875	1.086843704223633	0.5209908447265625	2.141327392578125	1.024554466247559	0.4326964111328125	2.18282861328125	1.061946235656738	0.4572894287109375	2.351762939453125	1.70102734375	0.4080115966796875	2.44320751953125	1.677343505859375	0.3163157958984375	2.510009765625	1.406416442871094	0.2765203857421875	2.436972900390625	1.199408935546875	0.1922947998046875	2.38442724609375	1.114314422607422	0.2200443115234375
25	0.7999999999999998	2.344364501953125	1.199085723876953	0.404345947265625	2.32898681640625	1.377649536132812	0.400862060546875	2.321577880859375	1.520747314453125	0.4032021484375	2.32589013671875	1.736476928710938	0.4352734375	2.3008564453125	1.69813720703125	0.453407958984375	2.194666015625	1.650793701171875	0.5377490234375	2.19309228515625	1.375888824462891	0.576759765625	2.12343896484375	1.173693756103516	0.484155029296875	2.1497236328125	1.093435455322266	0.531365966796875	2.144425537109375	1.023158279418945	0.448778564453125	2.184492431640625	1.063606468200684	0.45750537109375	2.35083642578125	1.703259399414062	0.408153076171875	2.4395322265625	1.6781376953125	0.31348193359375	2.50744189453125	1.406624664306641	0.27212109375	2.4330556640625	1.198526992797852	0.189321044921875	2.38267041015625	1.112269271850586	0.218878173828125
26	0.8333339999999998	2.345546875	1.201224334716797	0.4026453857421875	2.3314853515625	1.380306732177734	0.3990472412109375	2.324759033203125	1.523774536132813	0.4008912353515625	2.328574462890625	1.739865478515625	0.4339835205078125	2.3035693359375	1.701300415039062	0.4519866943359375	2.197373046875	1.6519609375	0.5357359619140625	2.19485693359375	1.376527557373047	0.5754993896484375	2.12580419921875	1.172523742675781	0.4850914306640625	2.15747509765625	1.092549545288086	0.5298714599609375	2.145582275390625	1.023884124755859	0.4462928466796875	2.18481591796875	1.059981018066406	0.4561436767578125	2.35365966796875	1.706749145507813	0.4066600341796875	2.4419326171875	1.680454956054688	0.3114893798828125	2.509411376953125	1.408781402587891	0.2662196044921875	2.43426416015625	1.198595397949219	0.1879620361328125	2.3854912109375	1.112071182250977	0.2201685791015625
27	0.8666670000000005	2.346635986328125	1.201332168579102	0.4041480712890625	2.33235009765625	1.380466369628906	0.3998619384765625	2.3256630859375	1.524007080078125	0.4013983154296875	2.33100830078125	1.740276550292969	0.4337833251953125	2.305822509765625	1.701913391113281	0.4520277099609375	2.200869873046875	1.654596801757813	0.5385814208984375	2.185031005859375	1.376800994873047	0.5486976318359374	2.128500732421875	1.158802520751953	0.4863140869140625	2.162666259765625	1.089787094116211	0.5453275146484375	2.147534912109375	1.025440284729004	0.4588209228515625	2.191713623046875	1.062077964782715	0.4456610107421875	2.35577490234375	1.70689599609375	0.4064483642578125	2.44465478515625	1.682317016601563	0.3112977294921875	2.509568359375	1.409342498779297	0.2693944091796875	2.434337890625	1.200610565185547	0.1870931396484375	2.38785595703125	1.112334167480469	0.2180679931640625
28	0.9000000000000004	2.348469482421875	1.201405471801758	0.4035914306640625	2.33373193359375	1.379915649414063	0.3999852294921875	2.326974609375	1.522961364746094	0.4023502197265625	2.3326123046875	1.738677429199219	0.4334239501953125	2.307226318359375	1.700620483398438	0.4515863037109375	2.199521728515625	1.654026916503906	0.5342659912109375	2.1832421875	1.377313629150391	0.5473631591796875	2.128316650390625	1.15988606262207	0.4844737548828125	2.16468212890625	1.094145660400391	0.5453507080078125	2.14440185546875	1.030917144775391	0.4595328369140625	2.191283935546875	1.062433578491211	0.4471199951171875	2.35746142578125	1.705180053710937	0.4066134033203125	2.44760791015625	1.682910034179688	0.3127093505859375	2.510038818359375	1.410319061279297	0.2709400634765625	2.4349267578125	1.202744537353516	0.1878753662109375	2.3903330078125	1.114000213623047	0.2191136474609375
29	0.9333340000000003	2.351590576171875	1.20210400390625	0.4015157470703125	2.33610693359375	1.380384429931641	0.3976375732421875	2.328590087890625	1.523271240234375	0.3995067138671875	2.331325439453125	1.738411254882812	0.4334639892578125	2.306353759765625	1.699830322265625	0.4509642333984375	2.199868896484375	1.649885559082031	0.5330421142578124	2.1832890625	1.373418640136719	0.5457032470703125	2.13261376953125	1.153863708496094	0.4875892333984375	2.1655048828125	1.085854370117187	0.5478089599609375	2.144263916015625	1.02918489074707	0.4578634033203125	2.191412109375	1.059394515991211	0.4426192626953125	2.356712890625	1.705623413085938	0.4063651123046875	2.446982421875	1.683392150878906	0.3127357177734375	2.50824072265625	1.411243041992188	0.2681553955078125	2.4342353515625	1.20198127746582	0.1890225830078125	2.389397216796875	1.113798263549805	0.2211771240234375
30	0.9666670000000002	2.3519609375	1.202471984863281	0.40172705078125	2.337560302734375	1.381181365966797	0.39848193359375	2.33008837890625	1.524332885742187	0.40014697265625	2.3328720703125	1.739883544921875	0.43403125	2.307734375	1.7012685546875	0.451469482421875	2.20018017578125	1.647699462890625	0.53025634765625	2.1831337890625	1.370917083740234	0.546035400390625	2.1317216796875	1.152251739501953	0.483677978515625	2.161320556640625	1.08636100769043	0.548096435546875	2.1368408203125	1.028210090637207	0.459696044921875	2.193818115234375	1.057592185974121	0.449087890625	2.35840380859375	1.706993286132813	0.40702734375	2.448896240234375	1.683696655273438	0.31353515625	2.507215087890625	1.410528411865234	0.2680068359375	2.43547314453125	1.200392791748047	0.1878388671875	2.394697021484375	1.110119964599609	0.220212158203125
31	1	2.352888671875	1.202204162597656	0.4005992431640625	2.338795166015625	1.380926025390625	0.3970174560546875	2.331533935546875	1.524087036132812	0.3983870849609375	2.33459912109375	1.73970458984375	0.4317742919921875	2.3093828125	1.701169250488281	0.4492701416015625	2.2016669921875	1.647959533691406	0.5280714111328125	2.184177978515625	1.371253387451172	0.5445377197265625	2.13249560546875	1.152518127441406	0.4826783447265625	2.162023681640625	1.086688903808594	0.5471876220703125	2.13738916015625	1.028491561889648	0.4588643798828125	2.194416015625	1.057702835083008	0.4482052001953125	2.360114501953125	1.706714538574219	0.4048790283203125	2.45069482421875	1.683056274414062	0.3115692138671875	2.50871142578125	1.409704040527344	0.2668201904296875	2.436890625	1.199427352905273	0.1871156005859375	2.39608984375	1.109241333007813	0.2196885986328125
32	1.033334	2.354431884765625	1.202764312744141	0.401797119140625	2.33983056640625	1.381239135742188	0.39838916015625	2.33215966796875	1.524208984375	0.399990966796875	2.33445263671875	1.739780212402344	0.4320517578125	2.309444580078125	1.70129833984375	0.449801025390625	2.202767822265625	1.647884033203125	0.52956640625	2.184603515625	1.371474212646485	0.544772216796875	2.1304287109375	1.15488996887207	0.4786474609375	2.166906005859375	1.097395690917969	0.54726806640625	2.138573974609375	1.028233245849609	0.46864794921875	2.19244091796875	1.058342498779297	0.44957861328125	2.3600166015625	1.706767211914062	0.4053388671875	2.449191650390625	1.681463439941406	0.31132763671875	2.509986572265625	1.408951568603516	0.267231689453125	2.4385859375	1.198822891235352	0.18757421875	2.396856201171875	1.10912336730957	0.219924072265625
33	1.066667	2.3562060546875	1.202553405761719	0.403916748046875	2.340134765625	1.380901794433594	0.399493408203125	2.332224609375	1.523876098632813	0.40113134765625	2.33208837890625	1.739739379882812	0.4314443359375	2.307542724609375	1.701114379882813	0.44954150390625	2.20331884765625	1.647474243164063	0.532371337890625	2.18683447265625	1.370906921386719	0.54725341796875	2.13248388671875	1.154014892578125	0.482188720703125	2.1667275390625	1.09605876159668	0.55158447265625	2.14915478515625	1.038062393188476	0.461596923828125	2.19315185546875	1.054205917358398	0.44779736328125	2.357998046875	1.70680126953125	0.40496142578125	2.44954296875	1.681366455078125	0.31326904296875	2.5085673828125	1.408474151611328	0.268895751953125	2.43861474609375	1.197863983154297	0.189138427734375	2.397296875	1.1079638671875	0.221501953125
34	1.100000000000001	2.356508056640625	1.203102874755859	0.405018310546875	2.3385732421875	1.381335540771484	0.399124755859375	2.330347900390625	1.52437451171875	0.400828857421875	2.3300830078125	1.740624877929688	0.429233642578125	2.30556396484375	1.702123291015625	0.44770361328125	2.202891357421875	1.648641967773437	0.5326904296875	2.185357421875	1.371881988525391	0.545673828125	2.1323251953125	1.15347053527832	0.484219482421875	2.163642333984375	1.092311416625977	0.552314697265625	2.143697998046875	1.036980995178223	0.4610751953125	2.192764404296875	1.054662139892578	0.449927978515625	2.356010986328125	1.707450805664062	0.403010498046875	2.448713623046875	1.681228759765625	0.31260205078125	2.50867041015625	1.408420379638672	0.267917236328125	2.438835693359375	1.197233901977539	0.189181640625	2.39772265625	1.107428176879883	0.222254638671875
35	1.133334000000001	2.356359375	1.203369613647461	0.4062100830078125	2.33893798828125	1.381511810302734	0.4005555419921875	2.3305068359375	1.5244248046875	0.4017987060546875	2.3289130859375	1.740734130859375	0.4282589111328125	2.30455029296875	1.702292114257812	0.4469500732421875	2.201505126953125	1.648843505859375	0.5313026123046874	2.1850361328125	1.372488464355469	0.5486590576171875	2.1310205078125	1.155607894897461	0.4834832763671875	2.16722900390625	1.102264526367188	0.5554984130859375	2.14651708984375	1.040408935546875	0.4688421630859375	2.1940224609375	1.056236198425293	0.4553060302734375	2.355116943359375	1.707502868652344	0.4024630126953125	2.44824609375	1.681708557128906	0.3125303955078125	2.50997998046875	1.409273010253906	0.2695032958984375	2.44378173828125	1.196777297973633	0.1917401123046875	2.39745703125	1.109034194946289	0.2231468505859375
36	1.166667	2.357912353515625	1.202943145751953	0.409154296875	2.340678955078125	1.380886871337891	0.403024169921875	2.33112158203125	1.52357373046875	0.4026943359375	2.327958251953125	1.739782104492188	0.427800537109375	2.30339013671875	1.701378784179687	0.446155029296875	2.1971455078125	1.6478525390625	0.5261020507812501	2.183545654296875	1.372130645751953	0.54987841796875	2.132103759765625	1.155305755615234	0.483376708984375	2.16275341796875	1.097324096679688	0.55423291015625	2.14561669921875	1.040566711425781	0.463552001953125	2.193734130859375	1.055690887451172	0.45329736328125	2.3548486328125	1.706561645507813	0.40281689453125	2.449687744140625	1.681059204101563	0.314825439453125	2.512504150390625	1.408769744873047	0.274603759765625	2.447170654296875	1.197224761962891	0.194354736328125	2.3985068359375	1.110153564453125	0.22363818359375
37	1.2	2.357318359375	1.203598602294922	0.411771240234375	2.33852587890625	1.381468902587891	0.403873046875	2.328022216796875	1.524204833984375	0.402402099609375	2.323310546875	1.740578735351562	0.42745556640625	2.2992412109375	1.701948608398438	0.44610546875	2.19634423828125	1.649203002929688	0.531016357421875	2.18380712890625	1.372877593994141	0.550801513671875	2.13113134765625	1.155900970458984	0.485068603515625	2.1648984375	1.098167129516602	0.554813720703125	2.145875732421875	1.038642715454102	0.4661953125	2.191370361328125	1.055899429321289	0.45218212890625	2.350234375	1.707541625976563	0.40218212890625	2.445034912109375	1.682265869140625	0.31391455078125	2.5111328125	1.410514892578125	0.273613525390625	2.445620849609375	1.198563232421875	0.193993408203125	2.397422607421875	1.11132177734375	0.22385009765625
38	1.233334	2.35741064453125	1.201742050170898	0.4127779541015625	2.33783740234375	1.379556549072266	0.4035379638671875	2.327217041015625	1.522351440429687	0.4015394287109375	2.31924072265625	1.739038391113281	0.4238948974609375	2.29542626953125	1.700290588378906	0.4426939697265625	2.193619873046875	1.650391296386719	0.5307083740234375	2.182700927734375	1.373923583984375	0.5514493408203125	2.131196044921875	1.155695846557617	0.4885662841796875	2.16576708984375	1.096968536376953	0.5571478271484375	2.14558154296875	1.040259437561035	0.4668875732421875	2.19221923828125	1.056880950927734	0.4539168701171875	2.346968017578125	1.706053283691406	0.3993839111328125	2.444853515625	1.683422180175781	0.3137015380859375	2.511974609375	1.411416168212891	0.2758636474609375	2.451382568359375	1.198187927246094	0.1954000244140625	2.396615234375	1.113676727294922	0.2217657470703125
39	1.266667	2.358253173828125	1.203270172119141	0.4143460693359375	2.337533203125	1.380924194335937	0.4056790771484375	2.326390625	1.523640869140625	0.4044556884765625	2.32013330078125	1.740649047851563	0.4232611083984375	2.29612109375	1.702409301757812	0.4427921142578125	2.191951904296875	1.654739379882812	0.5291851806640625	2.183154541015625	1.378677764892578	0.5545985107421875	2.13373193359375	1.160585205078125	0.4898853759765625	2.166966796875	1.099575378417969	0.5570755615234375	2.147239501953125	1.042100807189941	0.4672418212890625	2.193973876953125	1.06224446105957	0.4536290283203125	2.34749658203125	1.707067749023437	0.3991876220703125	2.44480712890625	1.682669555664063	0.3134024658203125	2.514520751953125	1.411486450195313	0.2750428466796875	2.454103515625	1.197629196166992	0.1963638916015625	2.398541748046875	1.113743133544922	0.2229273681640625
40	1.3	2.358627685546875	1.203348663330078	0.418769287109375	2.338592041015625	1.380874786376953	0.409076171875	2.327884521484375	1.5234951171875	0.4071591796875	2.320122314453125	1.740542907714844	0.42247802734375	2.29606982421875	1.702500793457031	0.44223876953125	2.1909306640625	1.655307189941406	0.527508544921875	2.1817568359375	1.379614166259766	0.554186279296875	2.132499755859375	1.161747848510742	0.489296875	2.162954833984375	1.103931045532227	0.5603967285156251	2.1487216796875	1.040452972412109	0.473733154296875	2.191876953125	1.060378463745117	0.45829736328125	2.347998291015625	1.706784606933594	0.399344970703125	2.44656201171875	1.682193420410156	0.315234619140625	2.515087890625	1.410474975585938	0.2804599609375	2.45857080078125	1.196288803100586	0.20039013671875	2.399832763671875	1.113686157226562	0.223582275390625
41	1.333334	2.357400390625	1.203940551757813	0.41914697265625	2.33665966796875	1.381363800048828	0.408942138671875	2.3252783203125	1.523929077148438	0.40648291015625	2.316408935546875	1.74100341796875	0.420913818359375	2.2925966796875	1.702917114257812	0.44088427734375	2.187783447265625	1.655517944335938	0.526449462890625	2.18024951171875	1.379956390380859	0.555039306640625	2.131666015625	1.161875411987305	0.490331787109375	2.15925	1.103102783203125	0.5618232421875	2.145682861328125	1.043409660339355	0.47240185546875	2.1921884765625	1.061047950744629	0.461200927734375	2.3444140625	1.7072939453125	0.397862060546875	2.442890625	1.682835693359375	0.31360302734375	2.512564453125	1.411250335693359	0.280004150390625	2.45672314453125	1.19648713684082	0.200986572265625	2.3983583984375	1.113730834960938	0.22458740234375
42	1.366667000000001	2.3579423828125	1.202458892822266	0.4204005126953125	2.33633837890625	1.379631164550781	0.4092991943359375	2.3247470703125	1.522103149414062	0.4067457275390625	2.315431396484375	1.739065307617187	0.4208712158203125	2.291537353515625	1.700982299804688	0.4406866455078125	2.18669873046875	1.654551391601562	0.5266263427734375	2.179447509765625	1.37916650390625	0.5555897216796875	2.13144140625	1.160611053466797	0.4925076904296875	2.167690673828125	1.10502180480957	0.5625950927734376	2.14834130859375	1.043774848937988	0.4753846435546875	2.19123095703125	1.060031829833984	0.4594210205078125	2.34365234375	1.705393310546875	0.3980845947265625	2.443970703125	1.683091552734375	0.3155245361328125	2.511809326171875	1.411159515380859	0.2822105712890625	2.459064453125	1.194860900878906	0.2056575927734375	2.39672216796875	1.114948272705078	0.2286395263671875
43	1.4	2.357994140625	1.202986968994141	0.42068505859375	2.335988525390625	1.380425476074219	0.409290283203125	2.324065185546875	1.523130737304688	0.40647412109375	2.313468017578125	1.740533569335938	0.419049072265625	2.289709716796875	1.702387145996094	0.439129638671875	2.18401806640625	1.656488403320313	0.52475244140625	2.18006005859375	1.380974182128906	0.55775146484375	2.13414306640625	1.161669952392578	0.49412744140625	2.1664912109375	1.102310440063476	0.56327197265625	2.147824951171875	1.043637504577637	0.473919921875	2.19173046875	1.060213310241699	0.459296875	2.34197607421875	1.706798583984375	0.396515380859375	2.442719482421875	1.683265380859375	0.31442578125	2.5121201171875	1.411457061767578	0.278957275390625	2.458641845703125	1.194017044067383	0.20484375	2.3963115234375	1.11439453125	0.229663330078125
44	1.433334	2.356655517578125	1.201588027954102	0.4239454345703125	2.3342255859375	1.378831665039062	0.4114759521484375	2.32145849609375	1.5213828125	0.4075599365234375	2.31035205078125	1.738729614257812	0.4191802978515625	2.28643603515625	1.700632690429687	0.4391209716796875	2.18007275390625	1.654850952148438	0.5238782958984375	2.17482373046875	1.379347747802735	0.5558800048828125	2.13090966796875	1.15858821105957	0.4963326416015625	2.167703125	1.103736663818359	0.5669107666015625	2.148987548828125	1.042218109130859	0.4795557861328125	2.1915166015625	1.057998077392578	0.4636605224609375	2.339166015625	1.70497216796875	0.3971156005859375	2.441363037109375	1.681777709960937	0.3168280029296875	2.5116943359375	1.410118743896484	0.2829476318359375	2.460421875	1.192355743408203	0.2085118408203125	2.3968466796875	1.113298706054688	0.2317645263671875
45	1.466667	2.3568515625	1.203125198364258	0.42349560546875	2.33449267578125	1.380645935058594	0.411607666015625	2.32224169921875	1.523445678710937	0.40860546875	2.30962451171875	1.7410693359375	0.418537109375	2.2859423828125	1.702918212890625	0.438803466796875	2.178562255859375	1.6552099609375	0.52149755859375	2.17378271484375	1.379620147705078	0.555780029296875	2.1312412109375	1.158786437988281	0.494390869140625	2.1660205078125	1.101057022094726	0.563853271484375	2.148093994140625	1.042383392333984	0.47423486328125	2.191453369140625	1.058541107177734	0.459687255859375	2.33870556640625	1.707296752929687	0.39670654296875	2.439791748046875	1.683256652832031	0.315000244140625	2.512564453125	1.41169482421875	0.282552001953125	2.45879931640625	1.192980209350586	0.211814697265625	2.39545703125	1.114476135253906	0.237980712890625
46	1.5	2.35766015625	1.202753570556641	0.426419189453125	2.33467138671875	1.380182250976562	0.413474365234375	2.3219501953125	1.522976379394531	0.409864013671875	2.30832177734375	1.740658996582031	0.4187646484375	2.28470263671875	1.702480651855469	0.439094970703125	2.177841552734375	1.655834106445313	0.52314208984375	2.17336279296875	1.380302551269531	0.558684814453125	2.130653564453125	1.159548416137695	0.496822509765625	2.166194580078125	1.100267150878906	0.564619140625	2.147803466796875	1.043034423828125	0.474122314453125	2.190817138671875	1.060276161193848	0.459267822265625	2.337666015625	1.706907104492188	0.3972177734375	2.4402490234375	1.682799255371094	0.31734326171875	2.514224365234375	1.411701507568359	0.2829443359375	2.46190283203125	1.191822357177734	0.21450048828125	2.39823095703125	1.113882720947266	0.241677978515625
47	1.533334	2.3582646484375	1.202899963378906	0.426562744140625	2.3345859375	1.380237060546875	0.413315673828125	2.32100732421875	1.522951904296875	0.409073486328125	2.3069814453125	1.740597412109375	0.418852294921875	2.28341162109375	1.702289855957031	0.439010009765625	2.176618896484375	1.654188110351563	0.522349609375	2.17349560546875	1.378731994628906	0.558864990234375	2.13044140625	1.15791682434082	0.497357177734375	2.167463623046875	1.101663696289062	0.566934326171875	2.14987548828125	1.042253776550293	0.477673583984375	2.19257373046875	1.058701553344727	0.462629638671875	2.336406494140625	1.706982116699219	0.397188720703125	2.437923828125	1.681991149902344	0.316206787109375	2.5157255859375	1.411244140625	0.2877177734375	2.46241650390625	1.192276260375976	0.217053955078125	2.3985341796875	1.113898101806641	0.242466552734375
48	1.566667	2.358114501953125	1.203288299560547	0.4274609375	2.33443603515625	1.380448150634766	0.41429052734375	2.3212802734375	1.52307080078125	0.4105234375	2.306556640625	1.740541748046875	0.417973876953125	2.28305615234375	1.702410766601563	0.43842333984375	2.1765966796875	1.65473876953125	0.52218603515625	2.174035400390625	1.379663421630859	0.559477783203125	2.1299931640625	1.159732879638672	0.49641015625	2.1624931640625	1.102433547973633	0.567245849609375	2.15005517578125	1.043076690673828	0.477219970703125	2.19140625	1.059219253540039	0.463220458984375	2.3361357421875	1.706829345703125	0.39679052734375	2.439306884765625	1.6827001953125	0.317881103515625	2.515737548828125	1.41175390625	0.2904306640625	2.46151806640625	1.194263870239258	0.2167548828125	2.398098388671875	1.1152626953125	0.240935791015625
49	1.600000000000001	2.35698193359375	1.203853851318359	0.4263536376953125	2.33361865234375	1.381222808837891	0.4138013916015625	2.319905029296875	1.523878662109375	0.4096231689453125	2.30427294921875	1.741450012207031	0.4165882568359375	2.2808349609375	1.703240112304687	0.4370421142578125	2.17373828125	1.654877014160156	0.5197554931640626	2.170620361328125	1.379191864013672	0.5537530517578125	2.12976171875	1.157171112060547	0.4954659423828125	2.16681884765625	1.103471176147461	0.5669708251953125	2.14966796875	1.04360107421875	0.4779766845703125	2.1914267578125	1.056278747558594	0.4633240966796875	2.334084228515625	1.707791809082031	0.3955665283203125	2.43731005859375	1.683946533203125	0.3164930419921875	2.5151318359375	1.412904907226562	0.2920894775390625	2.4632353515625	1.194187759399414	0.2198775634765625	2.39815087890625	1.116205856323242	0.2432330322265625
50	1.633334000000001	2.357447998046875	1.204801818847656	0.427408935546875	2.33368212890625	1.381922058105469	0.4141845703125	2.32051708984375	1.524526977539062	0.4104990234375	2.30437744140625	1.741903076171875	0.416857177734375	2.28113623046875	1.70372802734375	0.437504638671875	2.17378955078125	1.656166381835937	0.5201572265625	2.170177490234375	1.380842864990234	0.555188232421875	2.12987939453125	1.158311309814453	0.499259521484375	2.16417578125	1.102280426025391	0.570244873046875	2.14974609375	1.044481811523438	0.4795224609375	2.187093017578125	1.054801284790039	0.46398193359375	2.334165283203125	1.70828271484375	0.39583642578125	2.436975341796875	1.685199645996094	0.31617529296875	2.51480908203125	1.414497253417969	0.290717041015625	2.46234814453125	1.195455520629883	0.220548583984375	2.39858056640625	1.117050979614258	0.2456787109375
51	1.666667	2.35858447265625	1.20435466003418	0.4286917724609375	2.33508642578125	1.381442413330078	0.4146007080078125	2.322666015625	1.524108947753906	0.4107628173828125	2.305184814453125	1.741428405761719	0.4151510009765625	2.28212255859375	1.703296447753906	0.4360758056640625	2.1759140625	1.6556298828125	0.5201246337890625	2.1711396484375	1.380270233154297	0.5547142333984375	2.13014404296875	1.158543151855469	0.4961658935546875	2.1582392578125	1.099865203857422	0.5677344970703125	2.1503974609375	1.044075790405274	0.4749698486328125	2.1889130859375	1.055464157104492	0.4623648681640625	2.335232421875	1.707806457519531	0.3945069580078125	2.43899169921875	1.684823852539063	0.3160587158203125	2.51633544921875	1.413890808105469	0.2916046142578125	2.462228515625	1.195410736083984	0.2209427490234375	2.39909814453125	1.116633483886719	0.2465093994140625
52	1.7	2.3580390625	1.203338607788086	0.430599365234375	2.33335498046875	1.38028955078125	0.415949951171875	2.319861328125	1.522905639648438	0.411811767578125	2.301924072265625	1.7403056640625	0.413994873046875	2.27862548828125	1.702304321289063	0.4349404296875	2.17248486328125	1.655018676757813	0.519383544921875	2.16911376953125	1.381141021728516	0.56500439453125	2.1289423828125	1.16367692565918	0.491458740234375	2.156530029296875	1.105747299194336	0.563879638671875	2.149437744140625	1.040850372314453	0.477124755859375	2.186192138671875	1.058621681213379	0.460638427734375	2.332333984375	1.706544311523438	0.394075439453125	2.437279296875	1.683216674804688	0.3172373046875	2.519036376953125	1.413232940673828	0.2955341796875	2.4658759765625	1.194484771728516	0.224679931640625	2.402142578125	1.115924407958984	0.249572509765625
53	1.733334	2.357882568359375	1.203984313964844	0.431756103515625	2.3336923828125	1.381076995849609	0.417181396484375	2.3194560546875	1.523626220703125	0.41162841796875	2.301275634765625	1.741085693359375	0.413980712890625	2.278208740234375	1.703042602539063	0.435148681640625	2.17097021484375	1.65614990234375	0.5185075683593749	2.16971630859375	1.381811431884766	0.56204638671875	2.129615234375	1.162104431152344	0.495155517578125	2.1579541015625	1.098396713256836	0.5622888183593751	2.14683544921875	1.040537796020508	0.471042724609375	2.19034130859375	1.059045875549316	0.463402587890625	2.33155078125	1.707347778320313	0.3937724609375	2.43467236328125	1.683979370117187	0.31443359375	2.517882080078125	1.414299041748047	0.293112060546875	2.4613056640625	1.195551666259766	0.224649169921875	2.40104638671875	1.1155302734375	0.253403076171875
54	1.766667	2.358382080078125	1.203443923950195	0.4323807373046875	2.33287255859375	1.380300964355469	0.4173585205078125	2.319405517578125	1.5229736328125	0.4136138916015625	2.299230224609375	1.740247436523437	0.4119112548828125	2.27627099609375	1.70237353515625	0.4334871826171875	2.169201171875	1.655510131835938	0.5170621337890625	2.168849365234375	1.381201568603516	0.5606798095703125	2.1287529296875	1.162554244995117	0.4904547119140625	2.157710205078125	1.108484634399414	0.5653233642578125	2.148162109375	1.043719940185547	0.4786641845703125	2.1907353515625	1.06007772064209	0.4654976806640625	2.330036376953125	1.706443481445313	0.3926466064453125	2.4362900390625	1.683798828125	0.3173494873046875	2.518741455078125	1.413656829833984	0.2994727783203125	2.45405712890625	1.199429733276367	0.2242850341796875	2.40344091796875	1.113785003662109	0.2553145751953125
55	1.8	2.35683154296875	1.202825912475586	0.4362476806640625	2.33123779296875	1.379539306640625	0.4199439697265625	2.317012939453125	1.522066162109375	0.4144193115234375	2.298621826171875	1.739482666015625	0.4148970947265625	2.27528564453125	1.701581970214844	0.4360054931640625	2.16659326171875	1.654576965332031	0.5173521728515625	2.165700439453125	1.380157257080078	0.5600780029296875	2.12724609375	1.160146850585938	0.4933563232421875	2.158546630859375	1.102417144775391	0.5644412841796875	2.147332763671875	1.039475189208984	0.4766595458984375	2.19066796875	1.061026443481445	0.4624029541015625	2.329210205078125	1.705630554199219	0.3953843994140625	2.434984375	1.682920654296875	0.3194573974609375	2.519452392578125	1.413243469238281	0.3046942138671875	2.45627783203125	1.200211776733398	0.2250325927734375	2.40793896484375	1.112792877197266	0.2546798095703125
56	1.833334	2.358116455078125	1.203314086914062	0.4368116455078125	2.3323095703125	1.380079864501953	0.4206251220703125	2.317659423828125	1.522619995117187	0.4150675048828125	2.29639306640625	1.739861572265625	0.4145211181640625	2.273359375	1.701721801757813	0.4355770263671875	2.16497216796875	1.655119018554688	0.5176595458984375	2.16665185546875	1.38060546875	0.5604803466796875	2.12790234375	1.161315383911133	0.4912784423828125	2.15654736328125	1.102740203857422	0.5628426513671875	2.146491943359375	1.04086051940918	0.4741165771484375	2.1912607421875	1.061821151733398	0.4617559814453125	2.327612548828125	1.706328857421875	0.3954100341796875	2.433070556640625	1.68262646484375	0.3192552490234375	2.51961572265625	1.413520538330078	0.3039388427734375	2.45754833984375	1.199818313598633	0.2249266357421875	2.409296875	1.112301284790039	0.2545731201171875
57	1.866667000000001	2.3563759765625	1.203051727294922	0.43817138671875	2.33149853515625	1.380076782226562	0.42118798828125	2.3188515625	1.523008728027344	0.416813232421875	2.29721728515625	1.740430969238281	0.413466552734375	2.274068359375	1.702469177246094	0.434843017578125	2.16471435546875	1.65458544921875	0.51516552734375	2.1665732421875	1.380883941650391	0.5646494140625	2.12924853515625	1.163187408447266	0.48906005859375	2.16005517578125	1.107019958496094	0.56179150390625	2.14980322265625	1.040495025634766	0.476363525390625	2.192752685546875	1.063100730895996	0.460844482421875	2.328662109375	1.706683959960937	0.394969482421875	2.435019775390625	1.682214538574219	0.32006494140625	2.52255712890625	1.413033172607422	0.30598876953125	2.459584716796875	1.199760589599609	0.22576171875	2.4109609375	1.112165740966797	0.254971923828125
58	1.9	2.355578857421875	1.200870391845703	0.440104736328125	2.329606689453125	1.377693328857422	0.42346875	2.31549462890625	1.520407348632812	0.41850927734375	2.294640380859375	1.73782666015625	0.41631982421875	2.271399658203125	1.699854064941406	0.43752783203125	2.162958984375	1.652796997070312	0.519450927734375	2.16480859375	1.37888623046875	0.56707470703125	2.127450927734375	1.161556121826172	0.4907587890625	2.15557470703125	1.103154144287109	0.5627580566406249	2.147201171875	1.038714706420898	0.475603515625	2.189956298828125	1.061052795410156	0.46127734375	2.325921630859375	1.704078247070313	0.3976064453125	2.4323125	1.680854919433594	0.32245263671875	2.5226943359375	1.412492523193359	0.314464599609375	2.4586416015625	1.201226547241211	0.230183349609375	2.41015283203125	1.112624282836914	0.256251220703125
59	1.933334	2.35491796875	1.200754867553711	0.4419765625	2.32894189453125	1.377364654541016	0.42476953125	2.31539111328125	1.520013549804688	0.4199697265625	2.29304931640625	1.737065673828125	0.415791259765625	2.270197265625	1.699175170898438	0.437463623046875	2.162189453125	1.653175537109375	0.52033544921875	2.16502490234375	1.379596527099609	0.568409423828125	2.12711279296875	1.161654678344727	0.4947763671875	2.156529541015625	1.102774520874023	0.565749755859375	2.14522802734375	1.041542892456055	0.476749755859375	2.19000634765625	1.062230293273926	0.464146728515625	2.3244404296875	1.70338134765625	0.39726171875	2.430771240234375	1.681708618164063	0.32176171875	2.521443603515625	1.413659454345703	0.315423828125	2.45849267578125	1.202016235351562	0.231835205078125	2.4093837890625	1.113789688110352	0.257654052734375
60	1.966667	2.353650146484375	1.199675201416016	0.442895751953125	2.3272099609375	1.376185394287109	0.42472265625	2.312912841796875	1.518774291992187	0.418865966796875	2.292038818359375	1.736058654785156	0.4150498046875	2.268785888671875	1.698258117675781	0.43649267578125	2.1594228515625	1.653414123535156	0.518304443359375	2.16153515625	1.379195922851562	0.563254638671875	2.1256884765625	1.159755889892578	0.492839111328125	2.15045849609375	1.099715591430664	0.564656982421875	2.143847412109375	1.039934906005859	0.47416357421875	2.18911083984375	1.059860000610352	0.46431494140625	2.323335693359375	1.702195739746094	0.396638427734375	2.429634033203125	1.680063659667969	0.321142578125	2.52165869140625	1.412356048583984	0.3152900390625	2.45803369140625	1.201774612426758	0.229322021484375	2.406390625	1.114765335083008	0.254470947265625
61	2	2.35305615234375	1.1998857421875	0.445343017578125	2.326901123046875	1.3759365234375	0.42718896484375	2.312826171875	1.518140441894531	0.4211337890625	2.29052197265625	1.734694030761719	0.41852783203125	2.26741064453125	1.6967001953125	0.43946337890625	2.157249755859375	1.653633056640625	0.520457763671875	2.16200634765625	1.380043182373047	0.564279296875	2.1269111328125	1.160816787719727	0.49496044921875	2.15134912109375	1.098937438964844	0.564947509765625	2.14610400390625	1.039720596313477	0.474353515625	2.1895908203125	1.061535598754883	0.463350341796875	2.32213037109375	1.70126220703125	0.40023046875	2.429472412109375	1.6823935546875	0.325974609375	2.51715283203125	1.414177185058594	0.315987060546875	2.46077197265625	1.201229034423828	0.232623291015625	2.40720263671875	1.115402389526367	0.256586181640625
62	2.033334	2.34961962890625	1.199279449462891	0.4456767578125	2.324365966796875	1.375874176025391	0.42817041015625	2.310085693359375	1.518305053710937	0.421500732421875	2.289517822265625	1.735458129882812	0.419935302734375	2.266083984375	1.697485595703125	0.440771484375	2.155218017578125	1.653683349609375	0.520889892578125	2.159	1.379240051269531	0.5627783203125	2.12532763671875	1.158243041992187	0.49697314453125	2.1517041015625	1.100653076171875	0.5701013183593751	2.1458779296875	1.037779647827148	0.481787841796875	2.185285888671875	1.055180610656738	0.467467041015625	2.320880859375	1.701789611816406	0.4013955078125	2.42844580078125	1.681782897949219	0.327312255859375	2.51640087890625	1.413148193359375	0.315833251953125	2.458098388671875	1.200458648681641	0.231861083984375	2.40487109375	1.114325119018555	0.256341796875
63	2.066667	2.350052490234375	1.199837921142578	0.445613037109375	2.32461767578125	1.376752105712891	0.428924072265625	2.31032861328125	1.519425964355469	0.422994873046875	2.2884765625	1.736770874023438	0.420977783203125	2.265279052734375	1.698657043457031	0.441990478515625	2.15603369140625	1.653455322265625	0.523914794921875	2.15941650390625	1.379575408935547	0.57179345703125	2.126082763671875	1.160716827392578	0.49795068359375	2.15106640625	1.094449127197266	0.5640712890625	2.141555908203125	1.038136413574219	0.47155517578125	2.18613916015625	1.055427391052246	0.468666259765625	2.32003271484375	1.703191101074219	0.402409912109375	2.426498046875	1.681097717285156	0.326998291015625	2.5180078125	1.41312612915039	0.317821044921875	2.4585927734375	1.200458450317383	0.233601318359375	2.405251953125	1.114087860107422	0.2576455078125
64	2.100000000000001	2.34950537109375	1.198118469238281	0.4478525390625	2.3243564453125	1.375143310546875	0.430438232421875	2.31028173828125	1.517924072265625	0.42393603515625	2.28864794921875	1.735454223632813	0.421436279296875	2.26533837890625	1.697376708984375	0.4424794921875	2.15566845703125	1.654018432617188	0.525024169921875	2.159372314453125	1.379615264892578	0.5710869140625	2.12572265625	1.161556213378906	0.494507080078125	2.148529541015625	1.097640823364258	0.563764892578125	2.13521484375	1.036492294311523	0.474755859375	2.186426513671875	1.061934150695801	0.46497216796875	2.32024072265625	1.701779174804688	0.403001708984375	2.427749267578125	1.6840224609375	0.327746337890625	2.513289306640625	1.413983581542969	0.315413330078125	2.46516650390625	1.197196334838867	0.23402685546875	2.404648681640625	1.114372253417969	0.25346142578125
65	2.133334000000001	2.349150634765625	1.198977447509766	0.4497034912109375	2.32273046875	1.375735534667969	0.4328751220703125	2.3080048828125	1.518374145507813	0.4271402587890625	2.286076171875	1.735720642089844	0.4262427978515625	2.2628232421875	1.697483215332031	0.4469688720703125	2.152475830078125	1.653507751464844	0.5280814208984375	2.1579345703125	1.378366333007813	0.5678648681640625	2.12593701171875	1.157774200439453	0.4987332763671875	2.15128955078125	1.096278732299805	0.5691837158203125	2.13612353515625	1.035938568115234	0.4800206298828125	2.18647998046875	1.057578536987305	0.4698228759765625	2.31770703125	1.70225439453125	0.4075965576171875	2.4257763671875	1.684842346191406	0.3332457275390625	2.512310546875	1.415485229492188	0.3181793212890625	2.464426025390625	1.199310531616211	0.2355533447265625	2.403159423828125	1.116922485351562	0.2540477294921875
66	2.166667	2.3493359375	1.198067337036133	0.450498779296875	2.322550048828125	1.375228912353516	0.433869384765625	2.30726025390625	1.518152282714844	0.428033203125	2.284436767578125	1.735930725097656	0.426238525390625	2.261284912109375	1.69759814453125	0.44718359375	2.151656005859375	1.654016418457031	0.5300791015625	2.1583955078125	1.378908843994141	0.57433984375	2.1239453125	1.159345916748047	0.501318359375	2.1488134765625	1.098173217773438	0.57253955078125	2.138078369140625	1.035300979614258	0.484165771484375	2.183328125	1.057227035522461	0.4710810546875	2.316265625	1.702429260253906	0.407673095703125	2.42495263671875	1.684706787109375	0.333728271484375	2.514197265625	1.415420745849609	0.320449462890625	2.46690283203125	1.19829508972168	0.2383466796875	2.40308740234375	1.116344177246094	0.2504951171875
67	2.2	2.349324462890625	1.198359664916992	0.4535872802734375	2.321806640625	1.375761779785156	0.4385008544921875	2.30493798828125	1.518685607910156	0.4328619384765625	2.28136376953125	1.736640319824219	0.4307789306640625	2.258184814453125	1.698198059082031	0.4516300048828125	2.14923095703125	1.650491882324219	0.5334324951171875	2.15344580078125	1.377401885986328	0.5906624755859375	2.121974609375	1.164006744384766	0.4994063720703125	2.144389892578125	1.100034469604492	0.5691221923828125	2.13620068359375	1.037803909301758	0.4798680419921875	2.18138916015625	1.059315307617188	0.4716309814453125	2.313457763671875	1.7031953125	0.4124112548828125	2.421733154296875	1.681924987792969	0.3385189208984375	2.51698291015625	1.414298004150391	0.3263182373046875	2.4655849609375	1.198733917236328	0.2417989501953125	2.401941650390625	1.117371444702148	0.2588680419921875
68	2.233334	2.349580078125	1.198140060424805	0.45562646484375	2.32162109375	1.375219940185547	0.439744384765625	2.304741455078125	1.517983337402344	0.4337724609375	2.2806806640625	1.735651977539062	0.43071826171875	2.2577783203125	1.697308715820312	0.4519365234375	2.14951708984375	1.651196960449219	0.5353020019531251	2.15399365234375	1.377813232421875	0.58967333984375	2.122511962890625	1.164088714599609	0.4998056640625	2.144496337890625	1.098118255615234	0.567635009765625	2.135933349609375	1.035873725891113	0.478559814453125	2.181026123046875	1.058646499633789	0.471355224609375	2.312671142578125	1.702214416503906	0.412293212890625	2.42037890625	1.681712585449219	0.33759765625	2.516556396484375	1.414632293701172	0.327527099609375	2.465735595703125	1.1986640625	0.244369384765625	2.400619384765625	1.117929840087891	0.25784375
69	2.266667	2.348228515625	1.198685775756836	0.4576865234375	2.32073681640625	1.376410003662109	0.44304248046875	2.303948974609375	1.51958154296875	0.43780322265625	2.27796240234375	1.737577758789063	0.4340029296875	2.255333740234375	1.699014770507812	0.4554091796875	2.14775	1.650825805664062	0.539111328125	2.15653955078125	1.375993865966797	0.589119384765625	2.125578125	1.160589630126953	0.501560546875	2.14093359375	1.094200531005859	0.571137939453125	2.14124365234375	1.03254264831543	0.4809111328125	2.1857626953125	1.058697929382324	0.4702275390625	2.3103173828125	1.704267944335938	0.41564013671875	2.41790283203125	1.682537353515625	0.34051708984375	2.51606640625	1.415516876220703	0.32794287109375	2.46163330078125	1.201028060913086	0.241585205078125	2.399704833984375	1.118233459472656	0.25905859375
70	2.3	2.3469267578125	1.199407562255859	0.4647069091796875	2.318689453125	1.377139770507813	0.4486053466796875	2.300423828125	1.5202431640625	0.4413814697265625	2.274644775390625	1.738590698242187	0.4393756103515625	2.25159521484375	1.699779663085938	0.4600281982421875	2.1429814453125	1.653159301757813	0.5436304931640625	2.149288818359375	1.378756408691406	0.5982935791015624	2.120859619140625	1.165266967773438	0.5045438232421875	2.13911083984375	1.097740737915039	0.5724952392578125	2.1350068359375	1.035437385559082	0.4826239013671875	2.18067578125	1.062613098144531	0.4729420166015625	2.3073232421875	1.705393615722656	0.4211964111328125	2.41657177734375	1.683468811035156	0.3482379150390625	2.51127685546875	1.415136810302734	0.3296563720703125	2.46782373046875	1.195991638183594	0.2479991455078125	2.39966552734375	1.11742756652832	0.2624085693359375
71	2.333334	2.3465537109375	1.199548461914063	0.46635302734375	2.319518310546875	1.377474304199219	0.45091162109375	2.301900146484375	1.520623718261719	0.44380712890625	2.2747861328125	1.738694763183594	0.438627685546875	2.251816650390625	1.700032165527344	0.459612060546875	2.141574462890625	1.652157409667969	0.5402509765625	2.152248046875	1.378506958007812	0.5975400390625	2.12219970703125	1.16500862121582	0.504484130859375	2.1397607421875	1.096614929199219	0.571706298828125	2.135175537109375	1.032436866760254	0.483225830078125	2.183349609375	1.062053291320801	0.4766552734375	2.3078095703125	1.705472106933594	0.42117236328125	2.41698095703125	1.682900756835938	0.348364501953125	2.513283203125	1.415147979736328	0.3309052734375	2.46772265625	1.19686946105957	0.248276611328125	2.400669189453125	1.117635955810547	0.263934814453125
72	2.366667000000001	2.345849609375	1.199817291259766	0.4707705078125	2.317834228515625	1.377674682617188	0.45357080078125	2.2999814453125	1.520956787109375	0.445841552734375	2.273680419921875	1.739423217773437	0.440701416015625	2.25059814453125	1.700804809570313	0.461799072265625	2.139734619140625	1.655988647460938	0.543680908203125	2.147575439453125	1.381354644775391	0.598489013671875	2.117737060546875	1.166994476318359	0.5065634765625	2.142130859375	1.097004776000976	0.57009814453125	2.13298876953125	1.032446754455566	0.482068359375	2.18173388671875	1.064858818054199	0.47778759765625	2.306556640625	1.70602197265625	0.4231181640625	2.41525048828125	1.683892822265625	0.34914501953125	2.516512451171875	1.417465301513672	0.333346435546875	2.46452294921875	1.201808792114258	0.246807861328125	2.402627685546875	1.119032897949219	0.265933349609375
73	2.4	2.34483154296875	1.198960006713867	0.475877685546875	2.3166962890625	1.376671844482422	0.45802978515625	2.2982431640625	1.519779724121094	0.449452392578125	2.271681884765625	1.738039733886719	0.441095703125	2.248006591796875	1.69960693359375	0.461832275390625	2.135263671875	1.655483642578125	0.541404296875	2.14299169921875	1.381952819824219	0.601044189453125	2.12030126953125	1.167712844848633	0.507025390625	2.135381591796875	1.094731094360352	0.570032958984375	2.134460693359375	1.030935653686524	0.481029541015625	2.182390625	1.063461578369141	0.480154296875	2.305176025390625	1.70454296875	0.42496875	2.417240234375	1.682907775878906	0.3561396484375	2.51813330078125	1.416509979248047	0.3392744140625	2.46857763671875	1.200727233886719	0.251850341796875	2.40646923828125	1.117904098510742	0.2698505859375
74	2.433334	2.34626318359375	1.199528167724609	0.47930322265625	2.317856689453125	1.377541076660156	0.460577880859375	2.2980048828125	1.520644897460937	0.44962744140625	2.27144677734375	1.739409851074219	0.440785400390625	2.24765283203125	1.7009287109375	0.461577392578125	2.13399951171875	1.657011535644531	0.54058935546875	2.14312548828125	1.383034698486328	0.601086669921875	2.11949658203125	1.167690887451172	0.5084416503906251	2.136671142578125	1.092204162597656	0.56823779296875	2.13716845703125	1.027701461791992	0.479422119140625	2.184101806640625	1.063864723205566	0.481037109375	2.305055908203125	1.705798217773438	0.424769775390625	2.417699951171875	1.68303271484375	0.35664501953125	2.520184814453125	1.416233734130859	0.34516796875	2.4674404296875	1.20236457824707	0.253479736328125	2.405630615234375	1.118719787597656	0.27010595703125
75	2.466667	2.347017822265625	1.201003082275391	0.485070556640625	2.317745361328125	1.378294403076172	0.46601513671875	2.297205810546875	1.520870239257813	0.45510693359375	2.26887548828125	1.738626953125	0.443539794921875	2.244998046875	1.700223022460937	0.464024658203125	2.12931396484375	1.657076538085938	0.53965380859375	2.137226318359375	1.384860015869141	0.60428076171875	2.11868359375	1.170233505249023	0.510589111328125	2.124280517578125	1.091527603149414	0.567915283203125	2.13839501953125	1.029310279846192	0.478990478515625	2.17903173828125	1.060989547729492	0.48490771484375	2.3031015625	1.705298095703125	0.428750732421875	2.41738427734375	1.683855712890625	0.3637724609375	2.51912548828125	1.418095336914063	0.344968505859375	2.472229248046875	1.20077619934082	0.260318359375	2.40807373046875	1.119533065795898	0.27796630859375
76	2.5	2.3483447265625	1.201553375244141	0.488944091796875	2.31734423828125	1.378888641357422	0.469568359375	2.29513134765625	1.521456359863281	0.457985107421875	2.266086669921875	1.739399658203125	0.44359765625	2.242154296875	1.701083618164063	0.46442333984375	2.12605078125	1.659400390625	0.540787353515625	2.13431884765625	1.387223419189453	0.6079382324218749	2.119834228515625	1.17302018737793	0.511414306640625	2.12732958984375	1.095130630493164	0.569961669921875	2.139270751953125	1.030662384033203	0.482054931640625	2.179131103515625	1.062367034912109	0.485980224609375	2.30059228515625	1.705947448730469	0.429406982421875	2.41486767578125	1.681755981445312	0.364829833984375	2.5196669921875	1.416207214355469	0.35205712890625	2.460840576171875	1.205003479003906	0.258495361328125	2.41088623046875	1.115424377441406	0.282001708984375
77	2.533334	2.3434599609375	1.200331848144531	0.498693115234375	2.31314794921875	1.377637145996094	0.4779853515625	2.29192041015625	1.520364624023438	0.4665068359375	2.2613525390625	1.737958618164062	0.45010009765625	2.23707470703125	1.699508178710937	0.470269775390625	2.117915771484375	1.655962463378906	0.540656005859375	2.1222841796875	1.384542419433594	0.6111638183593751	2.101849853515625	1.172168685913086	0.511712646484375	2.1238916015625	1.097044036865234	0.570204833984375	2.132564208984375	1.033502700805664	0.4812451171875	2.171142822265625	1.06230322265625	0.499601806640625	2.296638671875	1.704773742675781	0.4372646484375	2.414237060546875	1.68340673828125	0.3778623046875	2.5160732421875	1.416878540039062	0.361866455078125	2.4664716796875	1.202924774169922	0.26920654296875	2.41879248046875	1.112005737304687	0.292293701171875
78	2.566667	2.3442333984375	1.200965057373047	0.505246337890625	2.313001953125	1.378040740966797	0.484334228515625	2.29014306640625	1.5203779296875	0.47165625	2.259651611328125	1.737769165039063	0.4532734375	2.2347705078125	1.699346801757812	0.4727177734375	2.112733642578125	1.654531494140625	0.537040771484375	2.115063720703125	1.384366363525391	0.61204443359375	2.10031591796875	1.171935592651367	0.5118505859375	2.11419482421875	1.092882507324219	0.567565185546875	2.1311396484375	1.028187118530273	0.4806865234375	2.161697021484375	1.054318222045898	0.50253369140625	2.2954462890625	1.704633178710937	0.441845703125	2.4152119140625	1.683468139648437	0.38694580078125	2.517439208984375	1.417024383544922	0.373512451171875	2.47055419921875	1.203548156738281	0.2785185546875	2.421021484375	1.11307160949707	0.29919677734375
79	2.600000000000001	2.34290625	1.200675445556641	0.5094703369140625	2.310890380859375	1.377099822998047	0.4873426513671875	2.2875390625	1.519015014648438	0.4740811767578125	2.255230224609375	1.735592407226562	0.4544085693359375	2.230309814453125	1.697014526367187	0.4732357177734375	2.10809765625	1.652813720703125	0.5370086669921875	2.1116611328125	1.38217822265625	0.6081148681640625	2.098004638671875	1.169313461303711	0.5097869873046875	2.11033447265625	1.088143112182617	0.5624000244140624	2.128564697265625	1.027819705963135	0.4729447021484375	2.158930419921875	1.051385131835938	0.5027940673828125	2.29160791015625	1.702893676757812	0.4440416259765625	2.414298828125	1.683947875976562	0.3958333740234375	2.51425634765625	1.417458923339844	0.3786392822265625	2.468438720703125	1.2047919921875	0.2824866943359375	2.4256318359375	1.111715759277344	0.3054686279296875
80	2.633334000000001	2.34197509765625	1.197821075439453	0.5129027099609375	2.30936767578125	1.374029144287109	0.4902535400390625	2.285564208984375	1.5158447265625	0.4770845947265625	2.25322265625	1.732170776367187	0.4553624267578125	2.2279755859375	1.693656616210938	0.4738511962890625	2.10381787109375	1.64871728515625	0.5331165771484375	2.101774658203125	1.379099456787109	0.6078096923828125	2.095728759765625	1.16611555480957	0.5091046142578125	2.102266357421875	1.077147018432617	0.5484281005859375	2.124159423828125	1.018865688323975	0.4584720458984375	2.15577978515625	1.049921112060547	0.5034053955078125	2.289892578125	1.699505249023437	0.4460250244140625	2.4122734375	1.680373657226562	0.3971890869140625	2.51482763671875	1.414635223388672	0.3856754150390625	2.4686904296875	1.201860824584961	0.2900472412109375	2.429589599609375	1.107964157104492	0.3159959716796875
81	2.666667	2.34224365234375	1.196825729370117	0.514586669921875	2.3092119140625	1.371961273193359	0.48909521484375	2.2854951171875	1.51324462890625	0.47521630859375	2.252826416015625	1.728910034179687	0.45467724609375	2.227173095703125	1.690169799804687	0.471639404296875	2.10190673828125	1.64431298828125	0.526560302734375	2.092527099609375	1.375464874267578	0.60005078125	2.095478515625	1.162271331787109	0.5034970703125	2.0835537109375	1.072460525512695	0.538632080078125	2.12451904296875	1.015661926269531	0.455050048828125	2.1512939453125	1.046425071716309	0.5054140625	2.289925537109375	1.696669555664063	0.446501220703125	2.41456298828125	1.679360961914063	0.404326416015625	2.51315234375	1.413310119628906	0.3889775390625	2.47560693359375	1.200433319091797	0.291754150390625	2.436284912109375	1.1068408203125	0.317079833984375
82	2.7	2.343560546875	1.197394943237305	0.5188555908203125	2.3115029296875	1.372787994384766	0.4924879150390625	2.28837158203125	1.514255981445312	0.4778570556640625	2.25366064453125	1.729522827148438	0.4541270751953125	2.227986328125	1.6906025390625	0.4708038330078125	2.10316796875	1.642427734375	0.5251802978515625	2.09247509765625	1.37387060546875	0.6007073974609375	2.095599365234375	1.161553726196289	0.5016270751953125	2.07394873046875	1.071136795043945	0.5302591552734375	2.123763427734375	1.015530395507813	0.4506143798828125	2.14436328125	1.03957063293457	0.4858568115234375	2.2913974609375	1.697622924804687	0.4473070068359375	2.417983642578125	1.68130322265625	0.4104066162109375	2.517173828125	1.414938446044922	0.3990162353515625	2.489205078125	1.200715942382812	0.3008814697265625	2.44047216796875	1.109251800537109	0.3160794677734375
83	2.733334	2.34216455078125	1.194922393798828	0.52123046875	2.31154345703125	1.370778778076172	0.4936044921875	2.28984326171875	1.512821411132812	0.479279052734375	2.2556298828125	1.728717529296875	0.456163330078125	2.229652587890625	1.689666748046875	0.47237744140625	2.10216064453125	1.643255126953125	0.5227685546875001	2.091044921875	1.372936859130859	0.5940673828125	2.0878359375	1.159996826171875	0.4951279296875	2.08067724609375	1.070096939086914	0.532161376953125	2.12204150390625	1.013053024291992	0.448475341796875	2.139962158203125	1.038966949462891	0.4639951171875	2.2934833984375	1.69672998046875	0.449615478515625	2.41970849609375	1.680380981445313	0.410520263671875	2.520876953125	1.413897644042969	0.405992919921875	2.491629638671875	1.198423950195312	0.30974609375	2.44536376953125	1.105876342773437	0.3274521484375
84	2.766667	2.34451904296875	1.193694946289062	0.51977197265625	2.31358056640625	1.368704925537109	0.4926171875	2.29103759765625	1.509860321044922	0.477606201171875	2.2593544921875	1.72503662109375	0.453892578125	2.2328681640625	1.686417236328125	0.469602783203125	2.105361328125	1.639881225585937	0.517865478515625	2.090021728515625	1.371390228271484	0.590175048828125	2.083568359375	1.160619232177734	0.489357666015625	2.083609130859375	1.07436563873291	0.5338173828125	2.11869580078125	1.011091018676758	0.452439697265625	2.136506103515625	1.038209671020508	0.468896240234375	2.296845703125	1.692850219726562	0.448046142578125	2.4241005859375	1.675595336914062	0.415302734375	2.5223837890625	1.409411346435547	0.415167724609375	2.493730712890625	1.19835041809082	0.31194775390625	2.449748291015625	1.104948760986328	0.328020751953125
85	2.8	2.34022705078125	1.190810806274414	0.5220157470703125	2.3101865234375	1.365966278076172	0.4908887939453125	2.28886474609375	1.507827209472656	0.4758963623046875	2.2602265625	1.723962280273438	0.4500194091796875	2.232658203125	1.685544860839844	0.4648870849609375	2.102625732421875	1.641826049804687	0.5104866943359375	2.08079833984375	1.370299041748047	0.5728907470703125	2.072842041015625	1.155655197143555	0.4786583251953125	2.082581298828125	1.070318130493164	0.5245433349609375	2.11341259765625	1.006901947021484	0.4410660400390625	2.13647607421875	1.039258178710937	0.4643419189453125	2.29771875	1.691261596679687	0.4457554931640625	2.42638671875	1.673576965332031	0.4171326904296875	2.5230166015625	1.405929595947266	0.4275360107421875	2.495291015625	1.195657073974609	0.3206087646484375	2.4524580078125	1.101326477050781	0.3367525634765625
86	2.833334	2.3423837890625	1.191685165405273	0.52533349609375	2.31294091796875	1.366380615234375	0.4939521484375	2.291411865234375	1.50773046875	0.478293212890625	2.26154248046875	1.722529296875	0.448194091796875	2.23382177734375	1.684065551757812	0.46217431640625	2.10293212890625	1.639862121582031	0.503369873046875	2.083947509765625	1.367503387451172	0.559269287109375	2.07946630859375	1.152635131835938	0.466957763671875	2.095633544921875	1.067423492431641	0.510634765625	2.113765869140625	1.007501739501953	0.421444091796875	2.14538037109375	1.046559677124024	0.49378125	2.299487548828125	1.690348083496094	0.446223388671875	2.42915966796875	1.674039489746094	0.423674072265625	2.52219677734375	1.406338470458984	0.441313720703125	2.50152392578125	1.199533233642578	0.32770068359375	2.461900146484375	1.103969589233398	0.342869384765625
87	2.866667000000001	2.343210205078125	1.192020553588867	0.522722900390625	2.3143203125	1.366943328857422	0.491384765625	2.292863525390625	1.508289886474609	0.474720458984375	2.264314453125	1.723975952148437	0.448891357421875	2.236312744140625	1.685375122070313	0.462028564453125	2.1065595703125	1.639063598632812	0.504819091796875	2.083224853515625	1.364841491699219	0.5498623046875	2.08150927734375	1.147827423095703	0.4621865234375	2.10685693359375	1.058669097900391	0.491364501953125	2.11897509765625	1.003073745727539	0.398342529296875	2.147287841796875	1.048084716796875	0.497677978515625	2.30210107421875	1.691594970703125	0.446361328125	2.43151953125	1.67483203125	0.422209716796875	2.5252705078125	1.407327209472656	0.442050537109375	2.505867431640625	1.198617126464844	0.3313955078125	2.463056884765625	1.104036346435547	0.344408203125
88	2.9	2.344778564453125	1.195610000610352	0.5243447265625	2.3188603515625	1.370945281982422	0.491173095703125	2.299360107421875	1.512690063476563	0.4735966796875	2.271569580078125	1.728600219726562	0.446009033203125	2.2429658203125	1.689864135742188	0.4576533203125	2.11176806640625	1.640313354492188	0.49240625	2.081301513671875	1.365931091308594	0.53479736328125	2.084376708984375	1.148429763793945	0.44740380859375	2.1023408203125	1.072545013427734	0.505635498046875	2.12401123046875	1.015051620483398	0.415345458984375	2.15267578125	1.053003448486328	0.49822216796875	2.30959375	1.696283325195313	0.445572021484375	2.44048291015625	1.67942724609375	0.429708251953125	2.52980517578125	1.409896697998047	0.44882177734375	2.515597900390625	1.201199645996094	0.336582275390625	2.46826171875	1.108054046630859	0.3446142578125
89	2.933334	2.344635986328125	1.198004608154297	0.522284912109375	2.3197529296875	1.373439849853516	0.487950439453125	2.300918701171875	1.515443237304688	0.470626953125	2.275105712890625	1.73151171875	0.440810791015625	2.24595166015625	1.692985412597656	0.45197412109375	2.11378955078125	1.643141174316406	0.483017578125	2.0851484375	1.367827880859375	0.52225390625	2.08585498046875	1.148687683105469	0.438384033203125	2.113435791015625	1.078907623291016	0.500512939453125	2.126054443359375	1.01548225402832	0.4123779296875	2.158194580078125	1.050593368530274	0.487546142578125	2.312973388671875	1.698946411132813	0.44159619140625	2.444625732421875	1.682195068359375	0.432218505859375	2.5274052734375	1.410067443847656	0.44760009765625	2.514118408203125	1.198626739501953	0.340008056640625	2.46807958984375	1.104929275512695	0.350162841796875
90	2.966667	2.35556640625	1.201361419677734	0.5210748291015626	2.33193310546875	1.377128936767578	0.4857960205078125	2.31386669921875	1.519321716308594	0.4670235595703125	2.2900546875	1.736513610839844	0.4409110107421875	2.2604267578125	1.697959838867187	0.4511011962890625	2.12780078125	1.646990234375	0.4794835205078125	2.1053779296875	1.369896942138672	0.5136287841796875	2.104843994140625	1.151711669921875	0.4261204833984375	2.124718505859375	1.085909851074219	0.4954066162109375	2.134851806640625	1.019891967773437	0.4086114501953125	2.175387939453125	1.054903869628906	0.4760240478515625	2.32771728515625	1.703564880371094	0.4414569091796875	2.459466552734375	1.686143981933594	0.4311734619140625	2.533137451171875	1.410981475830078	0.4486082763671875	2.5195087890625	1.200784851074219	0.3376920166015625	2.477766845703125	1.104856155395508	0.3476090087890625
91	3	2.36340576171875	1.202488677978516	0.5184622802734375	2.34013818359375	1.378141723632813	0.4836380615234375	2.3221142578125	1.520076904296875	0.4643997802734375	2.2976005859375	1.7370771484375	0.4399244384765625	2.268069091796875	1.698339538574219	0.4493363037109375	2.13566064453125	1.647075561523438	0.4771903076171875	2.111337158203125	1.369252258300781	0.4985885009765625	2.111933349609375	1.150117767333984	0.4143758544921875	2.136168701171875	1.07417399597168	0.4704527587890625	2.134307861328125	1.014908584594727	0.3785513916015625	2.183617919921875	1.060209991455078	0.4640389404296875	2.335367919921875	1.704357116699219	0.4407093505859375	2.467115966796875	1.688669128417969	0.4299893798828125	2.537819580078125	1.413457061767578	0.4519630126953125	2.52430615234375	1.20480192565918	0.3388409423828125	2.485992919921875	1.108330688476562	0.3542789306640625
92	3.033334	2.362584716796875	1.202503784179688	0.5192706298828125	2.34105126953125	1.379445678710937	0.4848680419921875	2.324302734375	1.522173828125	0.4645987548828125	2.301672607421875	1.740772033691406	0.4420958251953125	2.271591064453125	1.701986633300781	0.4509456787109375	2.1379658203125	1.6490263671875	0.4732740478515625	2.115893798828125	1.36977182006836	0.4977445068359375	2.116201171875	1.15381184387207	0.4025572509765625	2.1376474609375	1.079728912353516	0.4629930419921875	2.13744189453125	1.014191589355469	0.3747095947265625	2.192049560546875	1.067129295349121	0.4476331787109375	2.339355224609375	1.707549926757812	0.4428052978515625	2.47066259765625	1.684714782714844	0.4307904052734375	2.54648876953125	1.41000634765625	0.4603692626953125	2.521076171875	1.206085815429688	0.3383485107421875	2.4871533203125	1.107642227172852	0.3553302001953125
93	3.066667	2.36951904296875	1.201482269287109	0.513044189453125	2.35210400390625	1.379215423583984	0.479009765625	2.33822265625	1.522257568359375	0.4573369140625	2.31765673828125	1.74167236328125	0.43787548828125	2.28691455078125	1.70277783203125	0.443945068359375	2.153046875	1.647139892578125	0.4582255859375	2.13063818359375	1.366804229736328	0.47261376953125	2.135920654296875	1.150727203369141	0.3769951171875	2.152439697265625	1.095243377685547	0.45622265625	2.199903076171875	0.996290340423584	0.44730078125	2.217099365234375	1.057333122253418	0.424371337890625	2.35517919921875	1.70824609375	0.44037109375	2.487470703125	1.68684521484375	0.44061669921875	2.556627685546875	1.409398620605469	0.4644228515625	2.535515869140625	1.206572357177734	0.339126708984375	2.498944091796875	1.109386077880859	0.3586142578125
94	3.100000000000001	2.372260986328125	1.200583190917969	0.509953857421875	2.3557626953125	1.378903137207031	0.477550048828125	2.34254931640625	1.522116821289063	0.45556982421875	2.325555419921875	1.742223999023437	0.437923828125	2.2941025390625	1.70368994140625	0.443002685546875	2.159204833984375	1.648844482421875	0.450698974609375	2.13709130859375	1.367945220947266	0.459099853515625	2.1477421875	1.152075164794922	0.36284912109375	2.173748046875	1.092470390319824	0.436466796875	2.216560546875	0.9910776329040527	0.430454833984375	2.227408447265625	1.056295379638672	0.4109306640625	2.362568603515625	1.70818798828125	0.440813232421875	2.493797119140625	1.680345092773437	0.4400068359375	2.562377197265625	1.402460052490234	0.4640029296875	2.53741552734375	1.200582702636719	0.337408203125	2.51014404296875	1.103655410766601	0.36976953125
95	3.133334000000001	2.376741455078125	1.199574111938477	0.5067702636718751	2.361981689453125	1.378092346191406	0.4744638671875	2.350077392578125	1.521402465820312	0.4522197265625	2.3333486328125	1.741879150390625	0.43908447265625	2.301802978515625	1.703222778320312	0.4424404296875	2.166361328125	1.649261108398437	0.446291259765625	2.14669140625	1.368064270019531	0.44084765625	2.161881591796875	1.150906600952148	0.3480771484375	2.193404052734375	1.09493000793457	0.422404052734375	2.23680908203125	0.994433364868164	0.409378173828125	2.24586865234375	1.058925888061523	0.39668603515625	2.37030908203125	1.707795043945312	0.4422080078125	2.501337158203125	1.6789296875	0.44309375	2.565968505859375	1.39978955078125	0.46377685546875	2.53767724609375	1.201453521728516	0.3323095703125	2.52071875	1.10348030090332	0.368406005859375
96	3.166667	2.378754150390625	1.197041442871094	0.502495849609375	2.365793212890625	1.375988464355469	0.470927734375	2.3549208984375	1.519712036132812	0.450056396484375	2.339989013671875	1.740575073242188	0.438129638671875	2.308173095703125	1.701941528320313	0.43772900390625	2.1719873046875	1.650794555664063	0.42569921875	2.151597412109375	1.369598083496094	0.414035888671875	2.18037548828125	1.154760772705078	0.318608154296875	2.202691650390625	1.102286567687988	0.39871044921875	2.23885107421875	0.998137580871582	0.39430615234375	2.259160400390625	1.065345016479492	0.37400537109375	2.376406982421875	1.7063134765625	0.44459033203125	2.50720654296875	1.679177612304688	0.4583017578125	2.566868896484375	1.39883203125	0.480913818359375	2.550566162109375	1.203202331542969	0.343138916015625	2.530450439453125	1.104640312194824	0.37614208984375
97	3.2	2.393908447265625	1.198530364990234	0.496356689453125	2.37953662109375	1.377245635986328	0.465834716796875	2.36764111328125	1.520557983398438	0.444375244140625	2.35319970703125	1.741226867675781	0.435398193359375	2.32142822265625	1.702702453613281	0.433620849609375	2.18503271484375	1.654498840332031	0.416018798828125	2.1586337890625	1.374655975341797	0.397255615234375	2.19407568359375	1.155594787597656	0.315640380859375	2.227105712890625	1.111340789794922	0.396798583984375	2.260064697265625	1.007058723449707	0.383654541015625	2.28304345703125	1.076176826477051	0.366146484375	2.3893583984375	1.706888793945312	0.442250244140625	2.52040283203125	1.681391967773437	0.454531005859375	2.579298828125	1.403112609863281	0.49305517578125	2.569058349609375	1.212970336914063	0.347898681640625	2.54331591796875	1.110880905151367	0.35719677734375
98	3.233334	2.40258544921875	1.204400924682617	0.503229736328125	2.390119873046875	1.381998931884766	0.4702939453125	2.378818603515625	1.524763549804688	0.449275390625	2.365058837890625	1.744328491210938	0.437138916015625	2.3338720703125	1.705878540039063	0.432306884765625	2.197765380859375	1.66600390625	0.401777587890625	2.16931640625	1.387464080810547	0.385750244140625	2.212337158203125	1.173434387207031	0.297744140625	2.266488525390625	1.133126052856445	0.368403076171875	2.27579248046875	1.0246828956604	0.381771240234375	2.309710205078125	1.109653167724609	0.326888671875	2.400187744140625	1.710295532226562	0.448025634765625	2.5295849609375	1.691481201171875	0.47476611328125	2.583195556640625	1.414221710205078	0.518445068359375	2.60408251953125	1.222122619628906	0.3788818359375	2.56613525390625	1.124356658935547	0.370326171875
99	3.266667	2.41027197265625	1.201093170166016	0.492121337890625	2.3994619140625	1.378860321044922	0.4611611328125	2.3893427734375	1.521684143066406	0.441583740234375	2.3751630859375	1.741098388671875	0.434741943359375	2.34431982421875	1.702757934570313	0.428020751953125	2.210141357421875	1.663060913085938	0.3906025390625	2.182972412109375	1.384609893798828	0.379357421875	2.2218818359375	1.165496185302734	0.303839599609375	2.290219970703125	1.137537322998047	0.367616943359375	2.311801025390625	1.030259647369385	0.36407275390625	2.332240234375	1.116497955322266	0.32261669921875	2.41002880859375	1.706950744628906	0.445748291015625	2.53908984375	1.689579895019531	0.473984375	2.59666650390625	1.413333374023438	0.516017822265625	2.621993896484375	1.223078201293945	0.375318603515625	2.5767822265625	1.129169235229492	0.362162841796875
100	3.3	2.420587890625	1.19853450012207	0.48569384765625	2.40992626953125	1.377652435302734	0.458515380859375	2.40005615234375	1.5212958984375	0.440654052734375	2.388292724609375	1.74170068359375	0.43308349609375	2.35707470703125	1.703522094726563	0.425745361328125	2.2233369140625	1.662208862304687	0.386330810546875	2.198034912109375	1.382416137695313	0.37648876953125	2.247510009765625	1.169708587646484	0.287196044921875	2.31671337890625	1.139732055664062	0.349703125	2.347540283203125	1.036029647827148	0.3691279296875	2.35627392578125	1.122850036621094	0.3015849609375	2.422689208984375	1.7070751953125	0.4449404296875	2.5522255859375	1.688818237304687	0.472932373046875	2.61606298828125	1.414074432373047	0.52273046875	2.640896484375	1.223885772705078	0.380268798828125	2.58818212890625	1.138134246826172	0.348782470703125
101	3.333334	2.432867919921875	1.198903930664063	0.474381591796875	2.4235810546875	1.379187622070313	0.451289306640625	2.41490771484375	1.523632202148438	0.43614501953125	2.40217919921875	1.744687377929687	0.4314267578125	2.371097900390625	1.706366821289063	0.423330078125	2.23834326171875	1.661477905273438	0.38299658203125	2.20856884765625	1.381175354003906	0.37960302734375	2.28276611328125	1.191173049926758	0.259711669921875	2.337751708984375	1.139723983764648	0.3227880859375	2.377273681640625	1.045012886047363	0.363011474609375	2.3775947265625	1.128943908691406	0.31503369140625	2.4367412109375	1.709958618164062	0.443100830078125	2.566561279296875	1.6885634765625	0.469304931640625	2.63309375	1.413643798828125	0.519259765625	2.651014404296875	1.228859527587891	0.36780029296875	2.59929296875	1.139344879150391	0.345475341796875
102	3.366667000000001	2.44248388671875	1.201396667480469	0.462764404296875	2.433449462890625	1.382132202148437	0.444094970703125	2.425693115234375	1.52672607421875	0.430509521484375	2.41121630859375	1.747633422851563	0.4293916015625	2.380435791015625	1.70921875	0.420732421875	2.2494296875	1.659048950195313	0.381119384765625	2.223098388671875	1.379038787841797	0.36363623046875	2.3041796875	1.188413269042969	0.249515625	2.356586181640625	1.134997940063477	0.31309033203125	2.415789794921875	1.067759857177734	0.377234619140625	2.398818115234375	1.117398040771484	0.27632373046875	2.44605908203125	1.713009033203125	0.4404384765625	2.57613818359375	1.689453002929687	0.4629765625	2.64508544921875	1.414077423095703	0.506013916015625	2.658503662109375	1.22832470703125	0.355426025390625	2.60629052734375	1.137356658935547	0.342154052734375
103	3.399999999999999	2.4415498046875	1.203757278442383	0.465076904296875	2.430933837890625	1.384796722412109	0.444838623046875	2.422075439453125	1.529637634277344	0.429876708984375	2.407775390625	1.751215637207031	0.426909912109375	2.37661865234375	1.712640991210937	0.419520263671875	2.2449375	1.660147094726562	0.383701171875	2.22437451171875	1.379223205566406	0.360282958984375	2.30821533203125	1.189068511962891	0.245875244140625	2.359192138671875	1.135395034790039	0.3108427734375	2.419313720703125	1.072780151367188	0.379248779296875	2.401943115234375	1.116750869750976	0.265934814453125	2.4429931640625	1.716551208496094	0.437324951171875	2.57328515625	1.690260192871094	0.457965087890625	2.642068115234375	1.411469512939453	0.4800009765625	2.65993994140625	1.220037017822266	0.335968994140625	2.606513671875	1.128811660766602	0.327642333984375
104	3.433333999999999	2.445175537109375	1.20371614074707	0.4584892578125	2.435127197265625	1.384397247314453	0.4388232421875	2.42702783203125	1.52886474609375	0.423337646484375	2.41363525390625	1.749969848632813	0.423031494140625	2.3823408203125	1.711701416015625	0.415473388671875	2.25018359375	1.65996533203125	0.38184423828125	2.22940087890625	1.379359344482422	0.363845703125	2.324679931640625	1.196058212280273	0.248423095703125	2.371054931640625	1.134043884277344	0.308887939453125	2.4360478515625	1.091814178466797	0.387290771484375	2.4151796875	1.119473205566406	0.263700927734375	2.448708984375	1.715135131835937	0.4327353515625	2.57809912109375	1.6858349609375	0.45282861328125	2.644	1.406948699951172	0.473114013671875	2.659474609375	1.218390869140625	0.326031982421875	2.60775830078125	1.127065689086914	0.312785888671875
105	3.466667	2.45184765625	1.207769668579102	0.456245849609375	2.441662109375	1.388815093994141	0.437494384765625	2.434392578125	1.533259765625	0.41952978515625	2.42138916015625	1.7547158203125	0.4210498046875	2.389903564453125	1.7165048828125	0.41349658203125	2.25852197265625	1.659289306640625	0.385172607421875	2.2544306640625	1.380194671630859	0.34246875	2.34940625	1.193115280151367	0.232247314453125	2.3981640625	1.150255950927734	0.3061875	2.460615234375	1.119865249633789	0.39201953125	2.445965087890625	1.131354415893555	0.2721982421875	2.45654443359375	1.719692626953125	0.430154052734375	2.58619482421875	1.6893671875	0.448296142578125	2.65054150390625	1.409607086181641	0.467620361328125	2.65958984375	1.222677978515625	0.317372314453125	2.614590576171875	1.127473693847656	0.328996337890625
106	3.500000000000001	2.45455859375	1.204392196655274	0.4530882568359375	2.4450849609375	1.385677154541016	0.4342950439453125	2.4379951171875	1.530434814453125	0.4174923095703125	2.42625927734375	1.752212768554688	0.4185272216796875	2.3943330078125	1.714111572265625	0.4119642333984375	2.262587646484375	1.656202392578125	0.3859952392578125	2.256254638671875	1.376547912597656	0.3451802978515625	2.347068603515625	1.192798858642578	0.2256705322265625	2.40268994140625	1.149356384277344	0.2943880615234375	2.473470947265625	1.123946533203125	0.3753970947265625	2.448076904296875	1.133284851074219	0.2507913818359375	2.461491455078125	1.716984619140625	0.4268206787109375	2.591802001953125	1.684932983398437	0.4363231201171875	2.65025244140625	1.403833435058594	0.4593775634765625	2.64844189453125	1.226984802246094	0.2967457275390625	2.61337158203125	1.129237594604492	0.3182991943359375
107	3.533334000000001	2.456710693359375	1.20429963684082	0.4442044677734375	2.448382568359375	1.385818176269531	0.4269669189453125	2.4421884765625	1.530768920898438	0.4113604736328125	2.4320458984375	1.752636840820312	0.4142603759765625	2.399753662109375	1.714807250976563	0.4078709716796875	2.26728173828125	1.657950317382813	0.3832015380859375	2.259019775390625	1.378697265625	0.3398204345703125	2.3475966796875	1.196067230224609	0.2169063720703125	2.404790283203125	1.1519453125	0.2838961181640625	2.4771845703125	1.123921035766602	0.3626036376953125	2.449201904296875	1.136381317138672	0.2391329345703125	2.4671474609375	1.717095092773437	0.4217718505859375	2.59739892578125	1.684198486328125	0.4292042236328125	2.65481298828125	1.402620880126953	0.4492838134765625	2.649718994140625	1.22707292175293	0.2852745361328125	2.614466796875	1.129327011108398	0.3066014404296875
108	3.566667	2.455374267578125	1.201419342041016	0.4401993408203125	2.447815185546875	1.382092346191406	0.4203096923828125	2.441739501953125	1.526548706054688	0.4045775146484375	2.42865625	1.74751220703125	0.4084171142578125	2.39685498046875	1.709384948730469	0.4026656494140625	2.2625546875	1.6559521484375	0.3837657470703125	2.25346142578125	1.378093933105469	0.3377579345703125	2.345411376953125	1.196779312133789	0.2169029541015625	2.4042919921875	1.158691268920898	0.2856322021484375	2.475478515625	1.122350082397461	0.3614759521484375	2.4480244140625	1.136883697509766	0.2432025146484375	2.46428857421875	1.712553771972656	0.4149852294921875	2.5953828125	1.686024597167969	0.4246734619140625	2.653796875	1.405455902099609	0.4421827392578125	2.637800048828125	1.2314658203125	0.2783768310546875	2.59923046875	1.134893737792969	0.2974486083984375
109	3.600000000000001	2.456312255859375	1.20084440612793	0.4406063232421875	2.448947265625	1.381267456054688	0.4200748291015625	2.44305078125	1.525512145996094	0.4037091064453125	2.430952880859375	1.746301025390625	0.4078580322265625	2.39895654296875	1.708349609375	0.4024788818359375	2.26437548828125	1.655271484375	0.3858587646484375	2.25367236328125	1.377698455810547	0.3402286376953125	2.343571533203125	1.199914581298828	0.2132122802734375	2.40550439453125	1.1661875	0.2813931884765625	2.47700244140625	1.120477447509766	0.3514962158203125	2.44864453125	1.142530715942383	0.2390377197265625	2.46648095703125	1.711224975585937	0.4139556884765625	2.597599365234375	1.685156616210937	0.4226343994140625	2.657345947265625	1.405268890380859	0.4416961669921875	2.640723876953125	1.231343139648438	0.2782401123046875	2.6045087890625	1.135680572509766	0.3045455322265625
110	3.633334000000001	2.456037841796875	1.202096740722656	0.43967578125	2.451222900390625	1.382474609375	0.41862060546875	2.44728662109375	1.526727661132813	0.402240234375	2.435541259765625	1.747474975585937	0.404705810546875	2.403701904296875	1.709574462890625	0.3983115234375	2.26996826171875	1.65692919921875	0.375224853515625	2.258701904296875	1.379189208984375	0.3314580078125	2.357307373046875	1.202358093261719	0.209857666015625	2.41548388671875	1.162964416503906	0.27825390625	2.485744140625	1.124847885131836	0.353865234375	2.460204833984375	1.143745666503906	0.243495849609375	2.4707158203125	1.71237451171875	0.412354248046875	2.601365234375	1.686450927734375	0.426195556640625	2.6618984375	1.40744189453125	0.45258056640625	2.64827734375	1.236548522949219	0.285817626953125	2.604424072265625	1.140560592651367	0.2888818359375
111	3.666666999999999	2.449506591796875	1.205459930419922	0.435441650390625	2.44634912109375	1.385919342041016	0.414242431640625	2.443584716796875	1.530319396972656	0.3984951171875	2.433126953125	1.751163818359375	0.4034755859375	2.4011982421875	1.713536499023438	0.395891845703125	2.26707177734375	1.663403442382812	0.36942919921875	2.25480029296875	1.385950866699219	0.323548828125	2.35335888671875	1.209631469726562	0.20101611328125	2.41095654296875	1.168740829467773	0.26906982421875	2.481049072265625	1.131613677978516	0.3453798828125	2.44882080078125	1.130293334960937	0.223007568359375	2.46791845703125	1.715735778808594	0.4114697265625	2.597806396484375	1.688120666503906	0.42912158203125	2.65478369140625	1.407579803466797	0.446794189453125	2.6470771484375	1.239491455078125	0.27671875	2.6041044921875	1.143876770019531	0.289559814453125
112	3.7	2.45437353515625	1.207835418701172	0.4360880126953125	2.4508154296875	1.388626586914063	0.4144324951171875	2.4480390625	1.53312255859375	0.3967977294921875	2.4367275390625	1.754439819335937	0.3995472412109375	2.40488720703125	1.716538330078125	0.3922559814453125	2.269478759765625	1.668826904296875	0.3661231689453125	2.252281494140625	1.389509735107422	0.3305902099609375	2.3544501953125	1.215997619628906	0.2060433349609375	2.417609130859375	1.185099243164063	0.2747344970703125	2.492142578125	1.146151870727539	0.3461107177734375	2.462904296875	1.154846084594727	0.2287415771484375	2.47170703125	1.71914794921875	0.4079898681640625	2.601658935546875	1.68937890625	0.4237586669921875	2.65687060546875	1.407871551513672	0.4416781005859375	2.64681591796875	1.237365493774414	0.2734176025390625	2.599322265625	1.142956970214844	0.2791705322265625
113	3.733334	2.4507548828125	1.207551223754883	0.438595458984375	2.446937744140625	1.388714385986328	0.417093505859375	2.4442744140625	1.533368774414062	0.398415283203125	2.434083984375	1.755173522949219	0.40124072265625	2.402216796875	1.717389221191406	0.39286767578125	2.267923583984375	1.669535949707031	0.360408203125	2.253427978515625	1.388907257080078	0.3299853515625	2.364441650390625	1.222669021606445	0.20224658203125	2.43272412109375	1.190919204711914	0.2657255859375	2.512076171875	1.161776916503906	0.336918212890625	2.46204833984375	1.163891830444336	0.163163818359375	2.468654296875	1.719602966308594	0.410724853515625	2.5983681640625	1.689077514648437	0.42904052734375	2.6518232421875	1.406910766601563	0.450581298828125	2.643494140625	1.238215667724609	0.27975146484375	2.598952880859375	1.142201187133789	0.286299072265625
114	3.766667000000001	2.449246826171875	1.203876647949219	0.428836181640625	2.446758544921875	1.385255187988281	0.408882080078125	2.444412109375	1.530377563476562	0.394104248046875	2.4378115234375	1.752329650878906	0.39743994140625	2.40564697265625	1.71510986328125	0.387751220703125	2.2731171875	1.669542846679688	0.3460234375	2.25651953125	1.388699371337891	0.318585205078125	2.3764833984375	1.225556533813477	0.194977783203125	2.442748046875	1.198958282470703	0.262825439453125	2.5231943359375	1.165441055297852	0.330806640625	2.488393798828125	1.181620819091797	0.169447265625	2.471416748046875	1.716149963378906	0.408045166015625	2.599868408203125	1.68214697265625	0.429019287109375	2.646896728515625	1.39860595703125	0.447622802734375	2.63990771484375	1.233084381103516	0.2736298828125	2.600450439453125	1.134867752075195	0.28026904296875
115	3.8	2.444697021484375	1.202966400146484	0.43309130859375	2.442838623046875	1.384361358642578	0.412630859375	2.44110107421875	1.529458984375	0.397035400390625	2.43443115234375	1.751510864257813	0.398003173828125	2.402524169921875	1.7141787109375	0.387817626953125	2.271892822265625	1.6665869140625	0.3423486328125	2.260099609375	1.385094085693359	0.318245849609375	2.388119873046875	1.223606201171875	0.200524658203125	2.452149169921875	1.197855010986328	0.270850830078125	2.528970458984375	1.168515975952148	0.344761962890625	2.496942626953125	1.181424591064453	0.171300537109375	2.467748046875	1.7154306640625	0.409867919921875	2.5957138671875	1.68130224609375	0.43371728515625	2.643369140625	1.397889312744141	0.454171630859375	2.639830810546875	1.231489227294922	0.280795654296875	2.5996552734375	1.133298828125	0.28063330078125
116	3.833334	2.44399072265625	1.204529052734375	0.426024658203125	2.440916259765625	1.386034149169922	0.4067646484375	2.438229736328125	1.53120947265625	0.39208984375	2.4300947265625	1.753195678710938	0.3945166015625	2.398348388671875	1.715715942382813	0.384377197265625	2.2682138671875	1.666934936523437	0.33875634765625	2.26116552734375	1.385493316650391	0.31239306640625	2.392097412109375	1.228320114135742	0.192075439453125	2.4570654296875	1.203685852050781	0.261935546875	2.534245849609375	1.177328842163086	0.336587890625	2.502178466796875	1.189853881835937	0.162294921875	2.46375341796875	1.717266723632813	0.405859619140625	2.59216748046875	1.683781127929687	0.42813818359375	2.641813720703125	1.400529449462891	0.445794189453125	2.6374951171875	1.235537475585937	0.271103759765625	2.598024169921875	1.137065536499023	0.27066943359375
117	3.866667000000001	2.44175	1.201066131591797	0.4221400146484375	2.436884521484375	1.382716247558594	0.4066441650390625	2.433095947265625	1.527900146484375	0.3938038330078125	2.428105224609375	1.749779113769531	0.3934495849609375	2.3950205078125	1.712650268554687	0.3873338623046875	2.26086572265625	1.662196960449219	0.3588421630859375	2.27429150390625	1.386778198242188	0.2974822998046875	2.429420654296875	1.260335388183594	0.1703521728515625	2.50380712890625	1.223116470336914	0.2229918212890625	2.58117333984375	1.186334274291992	0.2927239990234375	2.539789794921875	1.219946029663086	0.2377152099609375	2.462279052734375	1.713575805664063	0.4017564697265625	2.5926611328125	1.681934387207031	0.4102659912109375	2.649267578125	1.400154174804688	0.4259019775390625	2.62505224609375	1.237017639160156	0.2514112548828125	2.5888037109375	1.137493499755859	0.2476297607421875
118	3.899999999999999	2.438683349609375	1.20415625	0.417145751953125	2.4324521484375	1.385877746582031	0.402803466796875	2.42762255859375	1.531108520507813	0.390698486328125	2.419358642578125	1.752912109375	0.390902587890625	2.3868955078125	1.715314086914062	0.384300048828125	2.254239990234375	1.662090454101563	0.35382373046875	2.27814990234375	1.387438598632813	0.292087158203125	2.437026123046875	1.268001708984375	0.162784423828125	2.51662646484375	1.227507888793945	0.204202880859375	2.608647705078125	1.1869404296875	0.249917724609375	2.54636279296875	1.226711730957031	0.224760009765625	2.453968505859375	1.717188354492188	0.3995068359375	2.58463134765625	1.686993041992187	0.409108642578125	2.64516064453125	1.405988128662109	0.42452783203125	2.62631689453125	1.239062103271484	0.25294921875	2.59033837890625	1.139849578857422	0.24305224609375
119	3.933333999999999	2.438219970703125	1.205876113891602	0.4150604248046875	2.43225830078125	1.387431396484375	0.4047254638671875	2.42853466796875	1.532327392578125	0.3925098876953125	2.4187880859375	1.753520263671875	0.3907196044921875	2.3869140625	1.715738647460938	0.3832760009765625	2.255594482421875	1.662755615234375	0.3485968017578125	2.285603515625	1.38877310180664	0.2897772216796875	2.4435126953125	1.273270904541016	0.1568292236328125	2.524948974609375	1.229645462036133	0.1901309814453125	2.615139892578125	1.191695281982422	0.2408189697265625	2.55062060546875	1.229544204711914	0.2158179931640625	2.453227294921875	1.718193237304688	0.4007960205078125	2.58333349609375	1.688276489257813	0.4136697998046875	2.6442470703125	1.407848083496094	0.4241573486328125	2.62788623046875	1.241713180541992	0.2523773193359375	2.59640478515625	1.141688323974609	0.2387918701171875
120	3.966667	2.44014453125	1.205264770507813	0.4075615234375	2.432073486328125	1.386311462402344	0.400957763671875	2.42651708984375	1.530925476074219	0.39232421875	2.41641845703125	1.751368591308594	0.39023193359375	2.38481298828125	1.713646606445312	0.382455078125	2.25733056640625	1.658852722167969	0.339319580078125	2.28450634765625	1.385797302246094	0.2792705078125	2.45716064453125	1.278545623779297	0.1598115234375	2.5359990234375	1.236289886474609	0.19955419921875	2.624444091796875	1.195837615966797	0.25059375	2.56430517578125	1.234659515380859	0.2206982421875	2.45068310546875	1.716230407714844	0.4007265625	2.580084228515625	1.684542541503906	0.411732421875	2.6418310546875	1.405303100585938	0.423138427734375	2.61506005859375	1.250239990234375	0.24358984375	2.60044189453125	1.145881256103516	0.245193115234375
121	4.000000000000001	2.440637939453125	1.204795150756836	0.40748681640625	2.432607177734375	1.385252868652344	0.399460693359375	2.4264482421875	1.529487915039062	0.392130126953125	2.416925048828125	1.749232116699219	0.38597265625	2.38544140625	1.7115537109375	0.378428466796875	2.25839013671875	1.659528686523438	0.332143310546875	2.28889794921875	1.387557952880859	0.272625732421875	2.470890625	1.286306640625	0.16361279296875	2.54021533203125	1.249044006347656	0.22131884765625	2.634254150390625	1.198722991943359	0.246172119140625	2.57134130859375	1.238030792236328	0.239375244140625	2.450849853515625	1.714318969726563	0.397561279296875	2.581013916015625	1.688595825195312	0.41024267578125	2.64900048828125	1.412601165771484	0.435581298828125	2.62919580078125	1.246949966430664	0.265781005859375	2.598443603515625	1.148360214233398	0.24638330078125
122	4.033334000000001	2.43922265625	1.197954711914063	0.411748291015625	2.430879150390625	1.378173858642578	0.401363525390625	2.424186279296875	1.522252990722656	0.3931259765625	2.4133427734375	1.741810363769531	0.386998291015625	2.38272900390625	1.703936889648437	0.37733642578125	2.259131103515625	1.652273986816406	0.322369384765625	2.30410888671875	1.382727386474609	0.261765869140625	2.50086279296875	1.29569775390625	0.167386962890625	2.55135205078125	1.253073394775391	0.2391328125	2.624718505859375	1.176266967773437	0.265544189453125	2.5922587890625	1.245764862060547	0.247887451171875	2.4467060546875	1.7071416015625	0.400644775390625	2.5760673828125	1.682302307128906	0.4204814453125	2.63912451171875	1.405787902832031	0.450604248046875	2.631451171875	1.240410598754883	0.27974951171875	2.5989287109375	1.1435673828125	0.255399658203125
123	4.066667	2.424442626953125	1.188809036254883	0.41782763671875	2.41827001953125	1.369207794189453	0.406604248046875	2.41389111328125	1.513355102539062	0.396277099609375	2.405228759765625	1.733110473632812	0.387961669921875	2.37506689453125	1.69536669921875	0.376364013671875	2.255474853515625	1.6453740234375	0.3115693359375	2.308078369140625	1.376385559082031	0.2536689453125	2.5152548828125	1.29728140258789	0.175560791015625	2.555502685546875	1.2580087890625	0.25534912109375	2.622167236328125	1.171420791625977	0.262873779296875	2.60478564453125	1.250448852539062	0.2579716796875	2.437280517578125	1.6982666015625	0.404202880859375	2.56447119140625	1.671604736328125	0.43394140625	2.619461669921875	1.392945495605469	0.46217041015625	2.619152587890625	1.240327423095703	0.27942333984375	2.576843505859375	1.147545257568359	0.2539677734375
124	4.100000000000001	2.417569580078125	1.182214141845703	0.4110537109375	2.4131748046875	1.361408447265625	0.39604638671875	2.40874072265625	1.504815673828125	0.386370849609375	2.40255224609375	1.723547546386719	0.380671142578125	2.371876953125	1.686490966796875	0.369355224609375	2.247476806640625	1.648099182128906	0.30751611328125	2.2975400390625	1.381958312988281	0.242010009765625	2.50849462890625	1.304406127929687	0.177447265625	2.582574462890625	1.274070190429688	0.2323798828125	2.64652490234375	1.226943939208984	0.30693408203125	2.636309326171875	1.285610992431641	0.23420654296875	2.434344970703125	1.688344543457031	0.3957763671875	2.5618583984375	1.669969665527344	0.427142333984375	2.623409912109375	1.394790588378906	0.46002587890625	2.619444580078125	1.238250274658203	0.282382568359375	2.574714599609375	1.150803680419922	0.2466083984375
125	4.133334000000001	2.417938232421875	1.18070329284668	0.406976318359375	2.413558837890625	1.360327362060547	0.39388818359375	2.409277587890625	1.504047332763672	0.385572021484375	2.404092529296875	1.723013549804687	0.376104736328125	2.37304931640625	1.685866577148437	0.36580029296875	2.249572021484375	1.647011352539062	0.301914306640625	2.2918037109375	1.379524291992188	0.2345654296875	2.506994140625	1.309121795654297	0.174646484375	2.5888564453125	1.286579345703125	0.22203125	2.662875732421875	1.263837097167969	0.2989052734375	2.637873779296875	1.30716259765625	0.20780517578125	2.43594384765625	1.68786181640625	0.39145703125	2.56354052734375	1.66808447265625	0.422496826171875	2.623448974609375	1.392132537841797	0.455729248046875	2.59962841796875	1.240461334228516	0.274953857421875	2.564985595703125	1.154305786132813	0.226596923828125
126	4.166666999999999	2.414103515625	1.180061828613281	0.405659912109375	2.409088623046875	1.359339080810547	0.392771484375	2.4043056640625	1.502779754638672	0.38466259765625	2.397904052734375	1.721317504882812	0.375728271484375	2.36721728515625	1.68408544921875	0.365120361328125	2.245041748046875	1.64515185546875	0.299427001953125	2.29195849609375	1.379342651367188	0.230752197265625	2.50918310546875	1.310383270263672	0.178762939453125	2.588112548828125	1.280510803222656	0.226686279296875	2.658800048828125	1.250483993530273	0.303899658203125	2.63381689453125	1.306528381347656	0.219943115234375	2.429788330078125	1.686382202148438	0.391197265625	2.55704638671875	1.667487060546875	0.423082763671875	2.624479736328125	1.393584747314453	0.45414892578125	2.6011845703125	1.24234619140625	0.273535400390625	2.56579345703125	1.156616287231445	0.225396240234375
127	4.2	2.409461181640625	1.177289413452149	0.404318115234375	2.40491943359375	1.356710815429687	0.39227880859375	2.40053076171875	1.500255462646484	0.38478369140625	2.39569970703125	1.718980102539063	0.377416748046875	2.364802978515625	1.682027526855469	0.366357666015625	2.243083251953125	1.643836242675781	0.299270263671875	2.29426025390625	1.378302551269531	0.232134521484375	2.51174365234375	1.310888488769531	0.17879638671875	2.594576904296875	1.294781829833984	0.22681396484375	2.669295654296875	1.277100830078125	0.304107421875	2.64429150390625	1.312565734863281	0.212698974609375	2.42726416015625	1.683696044921875	0.392814697265625	2.55430419921875	1.6633525390625	0.42489892578125	2.6233779296875	1.388998382568359	0.4485263671875	2.59227685546875	1.261760711669922	0.2512314453125	2.57031982421875	1.162303466796875	0.22768408203125
128	4.233334	2.378705078125	1.168070404052734	0.391403076171875	2.37205908203125	1.347126739501953	0.37635546875	2.36615283203125	1.490380615234375	0.365991943359375	2.36155859375	1.709031066894531	0.358869384765625	2.3307109375	1.672133850097656	0.347579345703125	2.211032958984375	1.633126220703125	0.277479248046875	2.26448388671875	1.367778869628906	0.211858642578125	2.484896240234375	1.300554168701172	0.17256201171875	2.570156005859375	1.291813568115234	0.218095458984375	2.64829345703125	1.280525482177734	0.293111572265625	2.621663818359375	1.314584045410156	0.189682861328125	2.392984375	1.67371435546875	0.374411376953125	2.519327392578125	1.650561889648438	0.407119384765625	2.581228759765625	1.374001708984375	0.421880126953125	2.563601806640625	1.280667633056641	0.20505029296875	2.5639912109375	1.176932571411133	0.19246142578125
129	4.266667000000001	2.36741357421875	1.164183044433594	0.39018310546875	2.360265625	1.344264373779297	0.375638427734375	2.3535849609375	1.488373504638672	0.366579833984375	2.3517568359375	1.70814404296875	0.356055419921875	2.32041650390625	1.671253051757812	0.3448984375	2.201031005859375	1.630576782226563	0.2736083984375	2.2536611328125	1.363667266845703	0.207081298828125	2.475881591796875	1.296950531005859	0.169389404296875	2.562452392578125	1.29477099609375	0.214384765625	2.642828125	1.28918603515625	0.2885537109375	2.6146513671875	1.31436328125	0.186832763671875	2.382734130859375	1.672491821289062	0.372587158203125	2.50793603515625	1.645746948242187	0.409646728515625	2.5630927734375	1.365800567626953	0.414128173828125	2.556122802734375	1.280335906982422	0.19207275390625	2.585856689453125	1.221028289794922	0.110588134765625
130	4.3	2.364214111328125	1.164315338134766	0.38364404296875	2.35399462890625	1.344645935058594	0.370177978515625	2.34544140625	1.488866058349609	0.360496337890625	2.345572509765625	1.708953002929688	0.348572998046875	2.31365625	1.672236572265625	0.3381123046875	2.19309033203125	1.633225708007813	0.267371826171875	2.24422119140625	1.364302154541016	0.205946044921875	2.46557421875	1.299695373535156	0.15826611328125	2.55108544921875	1.294498321533203	0.20535693359375	2.632840576171875	1.287978179931641	0.278209716796875	2.601493408203125	1.324530883789063	0.17188623046875	2.3765068359375	1.67304296875	0.3648876953125	2.5026572265625	1.643547485351562	0.39716064453125	2.549243896484375	1.361581207275391	0.40335400390625	2.5420830078125	1.283527099609375	0.17815771484375	2.5670888671875	1.215352249145508	0.101958740234375
131	4.333334	2.36287890625	1.16778662109375	0.3727159423828125	2.350048828125	1.348855804443359	0.3593050537109375	2.340250732421875	1.493535308837891	0.3472115478515625	2.34083251953125	1.714776123046875	0.3364930419921875	2.3083212890625	1.678051879882812	0.3267418212890625	2.186705078125	1.637667602539063	0.2571007080078125	2.231295166015625	1.367830993652344	0.1886273193359375	2.453077880859375	1.301014190673828	0.1402232666015625	2.53951318359375	1.301243865966797	0.1869190673828125	2.622080810546875	1.298702545166016	0.2599224853515625	2.58444287109375	1.334468872070313	0.1673001708984375	2.37226708984375	1.678485229492187	0.3517381591796875	2.49957177734375	1.645754516601563	0.3786573486328125	2.54942431640625	1.362914276123047	0.3850548095703125	2.538759765625	1.279830993652344	0.1605440673828125	2.498342529296875	1.213318542480469	0.08890686035156251
132	4.366667000000001	2.362767578125	1.169842330932617	0.36228369140625	2.349277587890625	1.351318756103516	0.34973388671875	2.33919140625	1.496282989501953	0.337515625	2.33879150390625	1.71785986328125	0.324189697265625	2.30614404296875	1.6808408203125	0.315515869140625	2.181837158203125	1.641226196289062	0.249626953125	2.21825	1.369102569580078	0.1828896484375	2.437431396484375	1.296338714599609	0.129028076171875	2.521928466796875	1.295024688720703	0.179542236328125	2.59637353515625	1.288182678222656	0.26088623046875	2.5594482421875	1.329733184814453	0.17667626953125	2.370724853515625	1.681772827148437	0.33923974609375	2.4988525390625	1.649501586914063	0.36417529296875	2.5481513671875	1.366299835205078	0.37987939453125	2.534633544921875	1.269386047363281	0.160576416015625	2.47046240234375	1.202569549560547	0.109048583984375
133	4.399999999999999	2.357746826171875	1.172204437255859	0.3492484130859375	2.3447783203125	1.353792724609375	0.3366236572265625	2.33485693359375	1.498877075195312	0.3249588623046875	2.33548828125	1.720800720214844	0.3168375244140625	2.3022197265625	1.68418505859375	0.3087032470703125	2.175314453125	1.646456848144531	0.2466317138671875	2.20456494140625	1.373587860107422	0.1789061279296875	2.4223623046875	1.302231323242188	0.1176112060546875	2.505783203125	1.285371398925781	0.1671915283203125	2.58063134765625	1.266728210449219	0.2463524169921875	2.549510498046875	1.323857482910156	0.1521710205078125	2.367787109375	1.684154602050781	0.3296654052734375	2.49802099609375	1.652919372558594	0.3422764892578125	2.552476318359375	1.372167053222656	0.3763995361328125	2.523850830078125	1.250362243652344	0.1713074951171875	2.44080419921875	1.196565963745117	0.1331436767578125
134	4.433333999999999	2.35286962890625	1.169912460327148	0.348759521484375	2.341656005859375	1.351160217285156	0.33512841796875	2.333201904296875	1.495948120117188	0.322488525390625	2.335876708984375	1.717432006835938	0.315594970703125	2.302385498046875	1.681240844726563	0.307129150390625	2.1755087890625	1.646931823730469	0.243750244140625	2.20128466796875	1.37330908203125	0.18025830078125	2.4193759765625	1.303515289306641	0.12014453125	2.505977783203125	1.291427459716797	0.1650322265625	2.585771484375	1.277321838378906	0.239858642578125	2.5456669921875	1.332383392333985	0.14932080078125	2.36771630859375	1.68050244140625	0.328341796875	2.49716943359375	1.647509033203125	0.341493896484375	2.547506591796875	1.365114624023438	0.35948291015625	2.52305126953125	1.244440353393555	0.153773193359375	2.43437060546875	1.191584777832031	0.13048974609375
135	4.466667	2.33462841796875	1.176465484619141	0.329579833984375	2.32146240234375	1.357696563720703	0.31398974609375	2.31179931640625	1.502341949462891	0.2984248046875	2.310506103515625	1.72405322265625	0.288498291015625	2.27730224609375	1.687151733398438	0.281689208984375	2.1479521484375	1.650869995117187	0.2241796875	2.1722646484375	1.376556457519531	0.16122705078125	2.39117041015625	1.312993591308594	0.09599169921875	2.47530615234375	1.310287872314453	0.1470166015625	2.550776123046875	1.303483551025391	0.2273857421875	2.512975341796875	1.353044372558594	0.135642578125	2.343438232421875	1.687774169921875	0.30061767578125	2.473898681640625	1.656439575195312	0.309080078125	2.51959326171875	1.373602783203125	0.336747802734375	2.49409228515625	1.255605194091797	0.12920458984375	2.40308349609375	1.204857208251953	0.109824462890625
136	4.500000000000001	2.321279541015625	1.183944183349609	0.3243944091796875	2.31147607421875	1.364223846435547	0.3045140380859375	2.303892333984375	1.508264953613281	0.2877620849609375	2.30502294921875	1.729048522949219	0.2772244873046875	2.27166650390625	1.692619506835938	0.2701134033203125	2.143669921875	1.657744812011719	0.2102550048828125	2.162461181640625	1.383119415283203	0.1520797119140625	2.38168408203125	1.320882019042969	0.09020202636718749	2.463675537109375	1.303802490234375	0.1411624755859375	2.536687255859375	1.286129455566406	0.2215335693359375	2.50397216796875	1.350337860107422	0.1229876708984375	2.33728369140625	1.692616394042969	0.2898306884765625	2.465679443359375	1.659350830078125	0.3081368408203125	2.521177734375	1.378687133789062	0.3262430419921875	2.45760400390625	1.238674224853516	0.1431134033203125	2.37547802734375	1.199137084960938	0.0898714599609375
137	4.533334000000001	2.321732177734375	1.185960815429687	0.31981298828125	2.3131884765625	1.366236175537109	0.300961181640625	2.306861083984375	1.510182159423828	0.28410205078125	2.30548828125	1.73086865234375	0.276500732421875	2.27248779296875	1.694208618164063	0.269260009765625	2.1443447265625	1.659648559570313	0.209880615234375	2.16175390625	1.385571014404297	0.150046142578125	2.3790185546875	1.320858062744141	0.08477514648437499	2.45647998046875	1.301987182617188	0.141662109375	2.522817626953125	1.282753509521484	0.227150390625	2.501831298828125	1.348855529785156	0.1188701171875	2.3382412109375	1.6946650390625	0.2882724609375	2.467749267578125	1.66639111328125	0.306173095703125	2.521423583984375	1.385389495849609	0.319456787109375	2.446337890625	1.243640533447266	0.14242822265625	2.37288330078125	1.195859237670899	0.08375805664062499
138	4.566667	2.31166455078125	1.182948165893555	0.3102314453125	2.30010693359375	1.363176177978516	0.289257568359375	2.29130078125	1.507090423583984	0.27088037109375	2.28906201171875	1.727745727539062	0.25481689453125	2.256036865234375	1.69066455078125	0.24939453125	2.126407470703125	1.656213256835938	0.1925390625	2.13944091796875	1.380793975830078	0.13523876953125	2.35608935546875	1.315847930908203	0.066581298828125	2.4377705078125	1.302030426025391	0.119183349609375	2.509952392578125	1.286920562744141	0.200959716796875	2.48017529296875	1.349175537109375	0.095460693359375	2.32214990234375	1.692048950195312	0.267575439453125	2.45214453125	1.6632939453125	0.282947998046875	2.51458837890625	1.38464599609375	0.311132080078125	2.437296875	1.232812194824219	0.14301220703125	2.364695556640625	1.192170608520508	0.077885986328125
139	4.600000000000001	2.30539111328125	1.182142456054688	0.3059656982421875	2.29175830078125	1.362552917480469	0.2854271240234375	2.281820556640625	1.506380401611328	0.2652923583984375	2.27932080078125	1.727493530273438	0.2510577392578125	2.246236572265625	1.690378295898437	0.2455347900390625	2.11774560546875	1.653168701171875	0.1872860107421875	2.12787548828125	1.377174377441406	0.1300714111328125	2.345608154296875	1.311121429443359	0.0647498779296875	2.4226171875	1.292093688964844	0.1227716064453125	2.488093017578125	1.272901214599609	0.2094149169921875	2.46517724609375	1.348940856933594	0.09075671386718751	2.31256640625	1.69166259765625	0.2633211669921875	2.44158642578125	1.655935791015625	0.2729918212890625	2.5072685546875	1.378829864501953	0.3115338134765625	2.436652099609375	1.215816116333008	0.1505836181640625	2.3657470703125	1.188544387817383	0.0769188232421875
140	4.633334000000001	2.3025146484375	1.183255599975586	0.305890625	2.29051123046875	1.362964050292969	0.28259375	2.28232958984375	1.506040832519531	0.2593212890625	2.283169921875	1.726837097167969	0.249778564453125	2.2498115234375	1.69041162109375	0.2427138671875	2.12173095703125	1.657142211914063	0.182178955078125	2.1290244140625	1.382060028076172	0.123792724609375	2.348310791015625	1.312725921630859	0.07040576171875	2.41008544921875	1.287595458984375	0.142243408203125	2.471013427734375	1.264137756347656	0.230766845703125	2.4671416015625	1.348390991210938	0.077880859375	2.31554150390625	1.690387390136719	0.26201416015625	2.443752197265625	1.655186218261719	0.2776552734375	2.5068701171875	1.376671936035156	0.302166015625	2.43406640625	1.212620819091797	0.144207275390625	2.364593505859375	1.192177032470703	0.06742944335937499
141	4.666666999999999	2.290505126953125	1.185210403442383	0.295069091796875	2.27862890625	1.364128967285156	0.270017333984375	2.2699921875	1.506721862792969	0.246705322265625	2.27221875	1.726655151367188	0.233715087890625	2.238398681640625	1.690531494140625	0.228654052734375	2.10782470703125	1.658996643066406	0.173858642578125	2.113516845703125	1.38538623046875	0.11258935546875	2.331974609375	1.322175415039063	0.051892333984375	2.39902783203125	1.304683837890625	0.120795166015625	2.4587392578125	1.28669857788086	0.210994873046875	2.452671875	1.364623046875	0.07056787109375	2.30468212890625	1.690225463867188	0.245106201171875	2.43337158203125	1.6561064453125	0.25444482421875	2.499654296875	1.379961547851563	0.28612451171875	2.420318359375	1.209701843261719	0.13938525390625	2.351747314453125	1.200129180908203	0.060154296875
142	4.7	2.29008837890625	1.18715771484375	0.296639404296875	2.27805029296875	1.366431976318359	0.272867919921875	2.2691611328125	1.509423858642578	0.251211181640625	2.2695029296875	1.729644653320312	0.239009033203125	2.2361767578125	1.69316015625	0.232864013671875	2.108070556640625	1.66279638671875	0.171565673828125	2.114889892578125	1.389404937744141	0.10812646484375	2.33553076171875	1.3254296875	0.0557392578125	2.40525732421875	1.304268218994141	0.121008056640625	2.461658935546875	1.282401977539062	0.212610107421875	2.453310302734375	1.368688934326172	0.0490126953125	2.302036376953125	1.693467163085937	0.25120751953125	2.430265625	1.657864624023437	0.26301025390625	2.49971875	1.380771179199219	0.277835205078125	2.416127197265625	1.219293548583984	0.123330810546875	2.3477080078125	1.208066162109375	0.044039306640625
143	4.733334	2.28712939453125	1.186772262573242	0.2968387451171875	2.27536962890625	1.365795135498047	0.2712525634765625	2.26614111328125	1.508835418701172	0.2501702880859375	2.263500244140625	1.729160034179688	0.2409127197265625	2.230681396484375	1.69231591796875	0.2342491455078125	2.102697509765625	1.661891357421875	0.1727623291015625	2.11378173828125	1.389592956542969	0.1054754638671875	2.336791259765625	1.329323974609375	0.0591939697265625	2.40750634765625	1.312623229980469	0.1246773681640625	2.47581396484375	1.295825500488281	0.2089356689453125	2.453289306640625	1.379025726318359	0.0488455810546875	2.2965087890625	1.693271606445312	0.2526573486328125	2.42472021484375	1.658605834960937	0.2670064697265625	2.49352490234375	1.381083862304687	0.2743499755859375	2.4187470703125	1.225188781738281	0.1099517822265625	2.343274169921875	1.21276741027832	0.0375535888671875
144	4.766667000000001	2.27694677734375	1.184611145019531	0.2978043212890625	2.26682470703125	1.362380096435547	0.2665928955078125	2.25801220703125	1.504810913085938	0.2437608642578125	2.2571728515625	1.724772766113281	0.2407183837890625	2.2244560546875	1.688475524902344	0.2318460693359375	2.096727294921875	1.661983642578125	0.1688809814453125	2.1102978515625	1.391848815917969	0.0964449462890625	2.3340166015625	1.333827819824219	0.0538485107421875	2.404013671875	1.322719177246094	0.1209073486328125	2.501517578125	1.326292358398438	0.1705833740234375	2.439964111328125	1.395744750976562	0.0837359619140625	2.28941357421875	1.6884052734375	0.2525887451171875	2.4164794921875	1.657889465332031	0.2786624755859375	2.48383203125	1.380789520263672	0.2698311767578125	2.41786572265625	1.234536346435547	0.09405725097656251	2.338162841796875	1.217514663696289	0.0277672119140625
145	4.8	2.27906640625	1.185611221313477	0.2969415283203125	2.268439697265625	1.363334716796875	0.2656864013671875	2.259160888671875	1.505738983154297	0.2429149169921875	2.257255859375	1.725689453125	0.2402774658203125	2.224824462890625	1.689248657226563	0.2309686279296875	2.097897705078125	1.662243041992188	0.1666302490234375	2.113742431640625	1.392301971435547	0.0939825439453125	2.33835400390625	1.336361206054687	0.0534102783203125	2.4081318359375	1.326628112792969	0.1209036865234375	2.50622314453125	1.332898559570312	0.1691231689453125	2.442482421875	1.401611755371094	0.08090466308593749	2.289540771484375	1.689461791992187	0.2524415283203125	2.416461181640625	1.659715209960937	0.2800374755859375	2.486169921875	1.383190979003906	0.2718944091796875	2.42318603515625	1.236393646240234	0.09549572753906251	2.3435263671875	1.218606567382813	0.0293621826171875
146	4.833334	2.283434326171875	1.182437835693359	0.291353759765625	2.274322265625	1.359215179443359	0.258976806640625	2.264942626953125	1.501388275146484	0.239113525390625	2.26531201171875	1.720355834960937	0.241666259765625	2.232514892578125	1.68463916015625	0.232030029296875	2.104634521484375	1.66090869140625	0.16978955078125	2.1172939453125	1.392421356201172	0.09599340820312501	2.344568359375	1.356484283447266	0.053755859375	2.417080322265625	1.351955383300781	0.118214111328125	2.51990087890625	1.370396423339844	0.149302490234375	2.424199462890625	1.415854034423828	0.12199560546875	2.297243896484375	1.683689819335938	0.25244482421875	2.42339013671875	1.6553115234375	0.282063720703125	2.494130859375	1.380783538818359	0.265057373046875	2.4259716796875	1.300366119384766	0.052899658203125	2.348853515625	1.234400207519531	0.02764794921875
147	4.866667000000001	2.29281689453125	1.174125610351562	0.2924208984375	2.28207421875	1.350805969238281	0.26160791015625	2.271915283203125	1.492660919189453	0.24147412109375	2.2714912109375	1.711276977539062	0.244826904296875	2.238845947265625	1.67553125	0.235176513671875	2.11175439453125	1.652971923828125	0.1714228515625	2.1217958984375	1.384530242919922	0.09870166015625	2.348679443359375	1.357107757568359	0.050423828125	2.41635791015625	1.353809204101563	0.119798095703125	2.519265380859375	1.387337921142578	0.13108984375	2.438093017578125	1.422859802246094	0.10961181640625	2.303540771484375	1.67474609375	0.25535400390625	2.431296630859375	1.643297485351563	0.27052392578125	2.50056005859375	1.369109039306641	0.291300048828125	2.466086181640625	1.321136749267578	0.062260498046875	2.384803466796875	1.322167205810547	-0.003271728515625
148	4.899999999999999	2.30370556640625	1.165809448242187	0.2825516357421875	2.28926220703125	1.34217431640625	0.2528917236328125	2.275451171875	1.484219573974609	0.2384827880859375	2.274423828125	1.702554077148438	0.2366915283203125	2.241701171875	1.666556030273437	0.2287342529296875	2.110407958984375	1.6439482421875	0.1746949462890625	2.118509765625	1.376398162841797	0.09992541503906251	2.33953125	1.358028778076172	0.027659423828125	2.418047119140625	1.360838806152344	0.0842794189453125	2.5185078125	1.401609558105469	0.0768768310546875	2.45388134765625	1.42545849609375	0.0429144287109375	2.30680224609375	1.666413818359375	0.2472415771484375	2.43578564453125	1.640098999023437	0.2600391845703125	2.553828125	1.390791290283203	0.3240782470703125	2.51690283203125	1.339056304931641	0.0965777587890625	2.43512548828125	1.387133422851563	0.0532904052734375
149	4.933333999999999	2.31968359375	1.164984710693359	0.2888126220703125	2.3054091796875	1.342278228759766	0.2609881591796875	2.29074609375	1.485241943359375	0.2531817626953125	2.2827509765625	1.704119323730469	0.2480970458984375	2.251255859375	1.666849182128906	0.2400096435546875	2.123093017578125	1.638417419433594	0.1802161865234375	2.13924658203125	1.378717102050781	0.0799312744140625	2.3675654296875	1.376774169921875	0.0284971923828125	2.44872314453125	1.383998596191406	0.0814429931640625	2.54920556640625	1.423302978515625	0.0971856689453125	2.488256103515625	1.442474548339844	0.04181787109375	2.31616162109375	1.669078186035156	0.2598580322265625	2.44653662109375	1.645931274414063	0.2686895751953125	2.590947021484375	1.405004638671875	0.3114959716796875	2.538966064453125	1.351271545410156	0.0865848388671875	2.46574462890625	1.411383422851562	0.04218310546875
150	4.966667	2.340345458984375	1.168175094604492	0.29419921875	2.32694189453125	1.346156036376953	0.267232177734375	2.31280859375	1.489588409423828	0.2599775390625	2.299793701171875	1.708828247070312	0.255741943359375	2.26941455078125	1.670778686523438	0.24631689453125	2.1435107421875	1.640568359375	0.181849365234375	2.17670556640625	1.381931732177734	0.080939208984375	2.407911376953125	1.383187408447266	0.04076806640625	2.4954365234375	1.419279968261719	0.0637705078125	2.5864150390625	1.449043243408203	0.11659033203125	2.52274853515625	1.461547454833984	0.0343590087890625	2.33367431640625	1.674417724609375	0.26853759765625	2.464880126953125	1.65692333984375	0.282120849609375	2.624496826171875	1.423745391845703	0.31837451171875	2.583103759765625	1.365387573242188	0.091757080078125	2.50207177734375	1.414706756591797	0.046966064453125
151	5.000000000000001	2.35355078125	1.174234344482422	0.2915086669921875	2.339265625	1.351444488525391	0.2638065185546875	2.32518017578125	1.494486022949219	0.2581263427734375	2.3076591796875	1.712740905761719	0.2593848876953125	2.27768017578125	1.674389587402344	0.2507740478515625	2.148959716796875	1.642664978027344	0.1941109619140625	2.192169677734375	1.392152130126953	0.079864990234375	2.41991943359375	1.409422576904297	0.029370849609375	2.50485791015625	1.443819091796875	0.0615235595703125	2.591635498046875	1.468568542480469	0.1226243896484375	2.5334345703125	1.49297802734375	0.0170421142578125	2.342737548828125	1.67889990234375	0.2695831298828125	2.47471337890625	1.669910949707031	0.2792479248046875	2.64664013671875	1.444613098144531	0.2972740478515625	2.605154296875	1.416908599853516	0.0657066650390625	2.52924365234375	1.477167358398437	0.026456298828125
152	5.033334000000001	2.377879150390625	1.176001800537109	0.295853515625	2.359302734375	1.353429656982422	0.26819921875	2.34191064453125	1.496611999511719	0.26313330078125	2.321854736328125	1.715328186035156	0.26802734375	2.2923955078125	1.676692443847656	0.258056884765625	2.165436279296875	1.642364807128906	0.19782763671875	2.24637158203125	1.409276092529297	0.0662518310546875	2.47965087890625	1.433101043701172	0.0564810791015625	2.56118701171875	1.461219360351563	0.1018187255859375	2.64648681640625	1.487830932617187	0.164834228515625	2.56780810546875	1.530259704589844	0.01564990234375	2.357207763671875	1.68157421875	0.278374267578125	2.4897587890625	1.674273681640625	0.287641845703125	2.67958984375	1.46189111328125	0.281509033203125	2.63792822265625	1.435981628417969	0.048960693359375	2.55066162109375	1.482349304199219	0.01372509765625
153	5.066667	2.39209716796875	1.173325439453125	0.3216424560546875	2.37914013671875	1.350318237304688	0.2941673583984375	2.3631005859375	1.492929840087891	0.2901844482421875	2.3456318359375	1.710755249023437	0.2880567626953125	2.3172822265625	1.672432250976562	0.2753341064453125	2.2014296875	1.642412109375	0.1954437255859375	2.30667822265625	1.427309143066406	0.0539244384765625	2.5363369140625	1.456498626708984	0.0840963134765625	2.619862060546875	1.500451385498047	0.1061546630859375	2.708955322265625	1.536528930664062	0.1570550537109375	2.628923095703125	1.556284301757813	0.0536922607421875	2.3787802734375	1.67703515625	0.3033604736328125	2.50646533203125	1.668528930664062	0.3372393798828125	2.67832568359375	1.459944000244141	0.2518817138671875	2.66710546875	1.442433746337891	0.0163787841796875	2.590064697265625	1.487972381591797	-0.037311767578125
154	5.100000000000001	2.39833056640625	1.162445571899414	0.3407572021484375	2.384188720703125	1.340607757568359	0.3132537841796875	2.36743408203125	1.484127960205078	0.3088475341796875	2.3458125	1.703114135742188	0.3089854736328125	2.318482421875	1.6641923828125	0.2946234130859375	2.2072861328125	1.629642944335937	0.2083946533203125	2.33849853515625	1.422034820556641	0.07373303222656249	2.56558935546875	1.464972198486328	0.1167503662109375	2.64088330078125	1.494323516845703	0.1714769287109375	2.726693359375	1.552519409179687	0.2067552490234375	2.6537724609375	1.569505004882813	0.0986827392578125	2.37924072265625	1.669564331054687	0.3251541748046875	2.507994384765625	1.669714965820313	0.3596510009765625	2.702391357421875	1.474300384521484	0.2856856689453125	2.69577880859375	1.484719879150391	0.0479461669921875	2.65482958984375	1.500858856201172	-0.0474796142578125
155	5.133334000000001	2.414424560546875	1.160061889648438	0.35287255859375	2.401784912109375	1.337845184326172	0.324897705078125	2.3849609375	1.481016479492188	0.320216064453125	2.35798486328125	1.698894714355469	0.322040771484375	2.33219140625	1.659581909179688	0.30635400390625	2.21912158203125	1.626502258300781	0.222573974609375	2.35495458984375	1.434424255371094	0.071744384765625	2.5779482421875	1.497452697753906	0.1079912109375	2.65164599609375	1.510723388671875	0.170239013671875	2.73937744140625	1.561670043945313	0.210832275390625	2.667548828125	1.591052734375	0.146026611328125	2.39158837890625	1.666054809570312	0.33893505859375	2.517214111328125	1.674662719726562	0.381720947265625	2.7277490234375	1.493788513183594	0.31818603515625	2.729282958984375	1.528807983398437	0.083270263671875	2.7048037109375	1.533893371582031	-0.018552978515625
156	5.166666999999999	2.4261455078125	1.160868041992188	0.3649986572265625	2.4184677734375	1.339095153808594	0.3342420654296875	2.407155517578125	1.48306396484375	0.3248116455078125	2.37711181640625	1.701161193847656	0.3325277099609375	2.351933349609375	1.661838928222656	0.3154012451171875	2.241816162109375	1.629647888183594	0.2266448974609375	2.3924462890625	1.45036962890625	0.0723948974609375	2.610011474609375	1.515476501464844	0.1341351318359375	2.68224462890625	1.557018005371094	0.1851566162109375	2.760106689453125	1.609129516601562	0.2421029052734375	2.69895556640625	1.606549255371094	0.1852945556640625	2.411093994140625	1.668191589355469	0.3489034423828125	2.5363359375	1.681204284667969	0.3930797119140625	2.748958251953125	1.505886779785156	0.3177012939453125	2.75524365234375	1.564219055175781	0.08671594238281249	2.7326806640625	1.581628723144531	-0.0145526123046875
157	5.2	2.4335546875	1.153585220336914	0.3772220458984375	2.425790771484375	1.331416320800781	0.3446380615234375	2.41532958984375	1.475052764892578	0.3309354248046875	2.381656494140625	1.692531860351562	0.3388197021484375	2.35775	1.6529560546875	0.3205452880859375	2.249532470703125	1.618472778320313	0.2304110107421875	2.429182861328125	1.460826080322266	0.0839898681640625	2.63656298828125	1.540178466796875	0.1617186279296875	2.686322998046875	1.600576538085937	0.2201614990234375	2.758351318359375	1.6437841796875	0.2905694580078125	2.7320927734375	1.606932983398437	0.2241151123046875	2.415504150390625	1.659991333007813	0.3562430419921875	2.5396748046875	1.666407470703125	0.4045543212890625	2.76805224609375	1.50781997680664	0.3392816162109375	2.7929814453125	1.585129638671875	0.1153245849609375	2.78282666015625	1.608816162109375	0.0133675537109375
158	5.233334	2.441345947265625	1.150347702026367	0.386685546875	2.435376220703125	1.328701049804688	0.352522705078125	2.42707958984375	1.472647888183594	0.33492626953125	2.39442529296875	1.691021789550781	0.346530029296875	2.370272705078125	1.651743103027344	0.3274072265625	2.258605712890625	1.617311950683594	0.24057080078125	2.449524169921875	1.479416320800781	0.086490234375	2.651868408203125	1.566245239257813	0.172008544921875	2.70748828125	1.60434765625	0.2432255859375	2.79099560546875	1.645941345214844	0.301591796875	2.7401162109375	1.610128967285156	0.2566796875	2.428169677734375	1.657863586425781	0.36357080078125	2.55160986328125	1.664591247558594	0.415103759765625	2.79653515625	1.530488586425781	0.34983984375	2.825095703125	1.611659606933594	0.12665185546875	2.80858251953125	1.649491577148438	0.029463134765625
159	5.266667000000001	2.4536650390625	1.166591323852539	0.38579833984375	2.43903466796875	1.344446685791016	0.354047607421875	2.42392919921875	1.487819732666016	0.339413818359375	2.38693408203125	1.704474365234375	0.35802587890625	2.362802490234375	1.665169799804687	0.33924462890625	2.242692626953125	1.630627685546875	0.26525390625	2.4320517578125	1.508840240478516	0.09751025390625	2.632612060546875	1.607252197265625	0.17247314453125	2.689161376953125	1.651792724609375	0.238726806640625	2.77344970703125	1.698435546875	0.29137744140625	2.722311279296875	1.658897338867187	0.250209228515625	2.42219384765625	1.671840576171875	0.372456298828125	2.543667724609375	1.6749716796875	0.428016357421875	2.805998046875	1.595152221679688	0.346472412109375	2.81338232421875	1.700894165039063	0.132678955078125	2.792741455078125	1.738058349609375	0.03629931640625
160	5.3	2.47779150390625	1.182807388305664	0.388096435546875	2.464435791015625	1.360622131347656	0.357591796875	2.449348876953125	1.503868255615235	0.344572509765625	2.410688232421875	1.720057495117187	0.35982763671875	2.38794287109375	1.680670654296875	0.33978759765625	2.26371728515625	1.65446875	0.2698330078125	2.472604736328125	1.556076293945313	0.11107080078125	2.6657705078125	1.658964111328125	0.197175537109375	2.718591796875	1.697652465820312	0.269613037109375	2.799303955078125	1.74122119140625	0.3295517578125	2.74677001953125	1.708072998046875	0.2885595703125	2.4450048828125	1.687664306640625	0.376552734375	2.561128662109375	1.693939819335938	0.44181396484375	2.833975830078125	1.649232177734375	0.37057177734375	2.873486328125	1.760940307617187	0.163974609375	2.8442763671875	1.80331298828125	0.072299072265625
161	5.333334	2.48268017578125	1.184333755493164	0.3914771728515625	2.470776123046875	1.362895660400391	0.3596878662109375	2.456947021484375	1.506775329589844	0.3447928466796875	2.41901171875	1.723838195800781	0.3639835205078125	2.39600634765625	1.684729797363281	0.3431285400390625	2.26993896484375	1.658198913574219	0.2752008056640625	2.49563916015625	1.566267761230469	0.1342335205078125	2.67824462890625	1.688607604980469	0.2209771728515625	2.726758056640625	1.7265107421875	0.2973582763671875	2.804616455078125	1.755439208984375	0.3696090087890625	2.754801025390625	1.724498229980469	0.3194195556640625	2.45334033203125	1.690850524902344	0.3802237548828125	2.569587890625	1.693250854492188	0.4467979736328125	2.8509169921875	1.682926208496094	0.3916761474609375	2.89368701171875	1.807024475097656	0.1916031494140625	2.8612373046875	1.849146118164062	0.1003321533203125
162	5.366667000000001	2.488034423828125	1.192991638183594	0.3948638916015625	2.475232666015625	1.372358764648437	0.3640113525390625	2.46190576171875	1.516638122558594	0.3472437744140625	2.42416357421875	1.73425341796875	0.3699486083984375	2.40052099609375	1.695192565917969	0.3492620849609375	2.2722861328125	1.666822204589844	0.2850477294921875	2.50741748046875	1.585461791992187	0.1510289306640625	2.6790224609375	1.720645080566406	0.2434351806640625	2.73189990234375	1.754682800292969	0.3192174072265625	2.813565185546875	1.778779479980469	0.3896541748046875	2.7598984375	1.763897277832031	0.3410987548828125	2.45911181640625	1.701013793945312	0.3848958740234375	2.57982470703125	1.700698364257812	0.4441956787109375	2.862291748046875	1.703790344238281	0.3883326416015625	2.9093720703125	1.864995239257813	0.2166016845703125	2.878197021484375	1.908060241699219	0.1248619384765625
163	5.399999999999999	2.487505615234375	1.190785995483398	0.40037744140625	2.4778291015625	1.370930419921875	0.369230224609375	2.467296630859375	1.515665161132812	0.35021337890625	2.4288427734375	1.7338271484375	0.373876708984375	2.406203125	1.695008422851563	0.35128515625	2.2812529296875	1.667581176757813	0.279494873046875	2.52912353515625	1.587541259765625	0.167392333984375	2.67790185546875	1.735723266601563	0.27943359375	2.73417236328125	1.771628051757812	0.352291748046875	2.81789306640625	1.793276489257813	0.421695556640625	2.759310546875	1.786574340820313	0.376789794921875	2.4629208984375	1.7001435546875	0.390344970703125	2.57864501953125	1.696850463867188	0.4596904296875	2.864760986328125	1.734047729492187	0.44423876953125	2.92896337890625	1.910044311523437	0.292605712890625	2.887097412109375	1.9456396484375	0.201502685546875
164	5.433333999999999	2.479943359375	1.171035354614258	0.4047080078125	2.47399609375	1.352947814941406	0.372865478515625	2.46537548828125	1.499342529296875	0.355122314453125	2.4260966796875	1.719475646972656	0.37875244140625	2.4043974609375	1.680584838867187	0.35438671875	2.282981201171875	1.6548828125	0.273653564453125	2.54291064453125	1.5842236328125	0.176916259765625	2.677829833984375	1.721038024902344	0.321076904296875	2.744392578125	1.750404357910156	0.38929052734375	2.831839599609375	1.756550415039063	0.458856689453125	2.76248583984375	1.772390686035156	0.420732177734375	2.4594013671875	1.685199584960937	0.396944580078125	2.5712451171875	1.68433056640625	0.4746748046875	2.85661865234375	1.744335632324219	0.476765869140625	2.9262841796875	1.923121459960937	0.32724658203125	2.89184912109375	1.964909240722656	0.234516845703125
165	5.466667	2.475727294921875	1.157878082275391	0.4092158203125	2.472993896484375	1.340416046142578	0.376922607421875	2.46705615234375	1.48729248046875	0.357976318359375	2.4292841796875	1.708490783691406	0.38128759765625	2.40835107421875	1.669939636230469	0.35540478515625	2.29046533203125	1.643534301757812	0.268957763671875	2.554634765625	1.577761352539063	0.1775693359375	2.7118974609375	1.679445861816406	0.329290771484375	2.7667490234375	1.720364562988281	0.4022958984375	2.845998291015625	1.741975341796875	0.4788515625	2.77583642578125	1.748564270019531	0.4352265625	2.461229248046875	1.673528503417969	0.401028564453125	2.5694970703125	1.667911437988281	0.4842314453125	2.85582470703125	1.726791931152344	0.496993408203125	2.922383544921875	1.922379028320313	0.36704638671875	2.882091796875	1.983315612792969	0.28785400390625
166	5.500000000000001	2.469099365234375	1.130181198120117	0.409853515625	2.4732470703125	1.312559631347656	0.382562744140625	2.472313720703125	1.459282531738281	0.367833740234375	2.43954443359375	1.680599365234375	0.3860166015625	2.421864501953125	1.643068542480469	0.3569130859375	2.336693359375	1.620076293945313	0.238329345703125	2.611615478515625	1.582732849121094	0.1700986328125	2.76481640625	1.639794067382812	0.345536376953125	2.79514892578125	1.681619140625	0.430638916015625	2.855964111328125	1.717198791503906	0.51733740234375	2.7920830078125	1.713881713867187	0.46514599609375	2.46633935546875	1.644633605957031	0.410398681640625	2.56108642578125	1.635062316894531	0.50745166015625	2.845450439453125	1.687018737792969	0.54191650390625	2.894156494140625	1.883312805175781	0.407505615234375	2.9269990234375	1.982123840332031	0.3820341796875
167	5.533334000000001	2.477845947265625	1.119090057373047	0.40850048828125	2.480902587890625	1.302557861328125	0.384688720703125	2.479400390625	1.450045257568359	0.373431640625	2.4472060546875	1.672204284667969	0.391034912109375	2.429858642578125	1.634634521484375	0.361508056640625	2.35139453125	1.610712280273437	0.238006103515625	2.627105712890625	1.630361694335937	0.162241943359375	2.765749755859375	1.744777160644531	0.322091064453125	2.83768310546875	1.792073486328125	0.37271240234375	2.920162109375	1.850745666503906	0.42081591796875	2.83099560546875	1.789698852539062	0.451830078125	2.473447265625	1.636005920410156	0.416002685546875	2.5650361328125	1.623598754882813	0.5163076171875	2.8511328125	1.679342712402344	0.534240966796875	2.901366943359375	1.884486389160156	0.412866943359375	2.92378466796875	1.988851257324219	0.3998896484375
168	5.566667	2.481373779296875	1.140923843383789	0.411246337890625	2.4700830078125	1.326526794433594	0.39307080078125	2.457863525390625	1.475089233398438	0.383621337890625	2.4032900390625	1.694852233886719	0.4040751953125	2.394501953125	1.657278015136719	0.370226806640625	2.355539794921875	1.633572875976562	0.227638427734375	2.63008056640625	1.718410522460938	0.19330029296875	2.74152197265625	1.871880432128906	0.345037353515625	2.789288818359375	1.943435913085938	0.397640380859375	2.85413037109375	1.996446105957031	0.473734130859375	2.790361572265625	1.910304382324219	0.48551171875	2.428197265625	1.65924072265625	0.43209375	2.506771240234375	1.649809143066406	0.54480859375	2.7879453125	1.728014709472656	0.586917724609375	2.84183203125	1.940270080566406	0.47492138671875	2.852312255859375	2.048059326171875	0.48271875
169	5.600000000000001	2.48540234375	1.153059356689453	0.417239013671875	2.47157080078125	1.340063018798828	0.400044677734375	2.458560546875	1.489636108398438	0.389080810546875	2.403258544921875	1.711325988769531	0.40650830078125	2.3964072265625	1.67353076171875	0.371853759765625	2.37967626953125	1.651979064941406	0.22345947265625	2.65057763671875	1.758773315429687	0.240156494140625	2.746051513671875	1.935116333007812	0.380568359375	2.7620302734375	2.026162353515625	0.422814697265625	2.781386474609375	2.130320556640625	0.46504345703125	2.77587158203125	2.017053283691406	0.5095791015625	2.42639794921875	1.675301208496094	0.436216552734375	2.496354248046875	1.664749938964844	0.555638427734375	2.7927158203125	1.642757629394531	0.5582463378906251	2.87198876953125	1.848683837890625	0.44526611328125	2.86394140625	1.957519226074219	0.453345703125
170	5.633334000000001	2.4855107421875	1.167993072509766	0.41740625	2.46908203125	1.354952850341797	0.398041748046875	2.453827392578125	1.504471466064453	0.38525537109375	2.39590576171875	1.7260390625	0.401714599609375	2.391394287109375	1.688507934570312	0.366244873046875	2.38951220703125	1.669389770507812	0.216288330078125	2.6387783203125	1.812044067382812	0.270390625	2.734127197265625	1.989285278320313	0.41060791015625	2.75247314453125	2.078810424804687	0.455544921875	2.77334375	2.182161743164063	0.499610107421875	2.761132568359375	2.089181274414063	0.523247314453125	2.417525390625	1.689767944335937	0.43243310546875	2.47400927734375	1.67378076171875	0.558519287109375	2.75710595703125	1.581465209960938	0.555826904296875	2.87539111328125	1.77125927734375	0.44772265625	2.8831630859375	1.880318237304687	0.45601318359375
171	5.666666999999999	2.487070556640625	1.198298187255859	0.411858642578125	2.46317041015625	1.382616638183594	0.3885458984375	2.44043359375	1.529987060546875	0.37474462890625	2.3623076171875	1.743678649902344	0.388664306640625	2.360321533203125	1.705341552734375	0.354388671875	2.3753740234375	1.706677612304687	0.20505810546875	2.6062724609375	1.858724426269531	0.2931083984375	2.6841884765625	2.04937255859375	0.423053466796875	2.7031845703125	2.140414916992188	0.462705322265625	2.7035107421875	2.251413208007812	0.48617236328125	2.71113671875	2.169087524414063	0.50269140625	2.38818359375	1.71064404296875	0.41910498046875	2.45016552734375	1.71893798828125	0.5422126464843749	2.726458740234375	1.632340148925781	0.601907470703125	2.888149169921875	1.764485717773438	0.47072802734375	2.893926025390625	1.870555053710937	0.4469296875
172	5.7	2.490384033203125	1.200813079833984	0.413546142578125	2.46796240234375	1.385083984375	0.38550390625	2.44177197265625	1.532401916503906	0.373788330078125	2.355388671875	1.743516235351563	0.386537841796875	2.35538916015625	1.705083190917969	0.3521396484375	2.372803466796875	1.718328674316406	0.203310546875	2.59822265625	1.870178771972656	0.306699951171875	2.6737041015625	2.06156201171875	0.4380146484375	2.686013916015625	2.1542529296875	0.477058349609375	2.69072119140625	2.261988037109375	0.51311328125	2.71070556640625	2.176430908203125	0.52719091796875	2.382019775390625	1.711355712890625	0.417457275390625	2.442981689453125	1.723630554199219	0.5410869140625	2.706859130859375	1.628751892089844	0.636785400390625	2.900661865234375	1.735415100097656	0.5265598144531251	2.88942919921875	1.83042724609375	0.4741201171875
173	5.733334	2.495787109375	1.217093597412109	0.41857568359375	2.47553466796875	1.400276977539062	0.382869873046875	2.446896484375	1.546948547363281	0.36905859375	2.35501318359375	1.75562109375	0.383259033203125	2.35708642578125	1.717946655273437	0.348096923828125	2.37609375	1.745364318847656	0.201422119140625	2.59870361328125	1.891790832519531	0.317856201171875	2.649803466796875	2.08442041015625	0.458728271484375	2.670661376953125	2.175121337890625	0.498787841796875	2.6886376953125	2.281319580078125	0.53520751953125	2.689212646484375	2.1921435546875	0.556746337890625	2.38138671875	1.7234482421875	0.41438134765625	2.4414169921875	1.737502258300781	0.538269287109375	2.6938408203125	1.619609741210938	0.639095703125	2.9024033203125	1.713572998046875	0.545541259765625	2.90339404296875	1.812077392578125	0.498657470703125
174	5.766667000000001	2.492802001953125	1.225936157226563	0.415416748046875	2.472434814453125	1.408462585449219	0.376474609375	2.44219921875	1.554673583984375	0.361130859375	2.352396484375	1.764391479492188	0.373427001953125	2.3547587890625	1.726678649902344	0.3383173828125	2.374240234375	1.766587829589844	0.19458837890625	2.5889345703125	1.912440368652344	0.325739501953125	2.62809521484375	2.099119873046875	0.478020751953125	2.64711083984375	2.188409423828125	0.5219985351562501	2.667507080078125	2.291255859375	0.56600341796875	2.66091943359375	2.2043359375	0.579848876953125	2.37777001953125	1.731933227539062	0.405086669921875	2.4350673828125	1.752508666992187	0.529369873046875	2.68936181640625	1.648494750976563	0.640333251953125	2.912033203125	1.723055908203125	0.563208251953125	2.914393798828125	1.821279602050781	0.5157658691406251
175	5.8	2.49156591796875	1.169959930419922	0.395778564453125	2.4841171875	1.355599853515625	0.365038818359375	2.46754736328125	1.504941162109375	0.355682373046875	2.39343115234375	1.718830444335937	0.391380615234375	2.389349853515625	1.683447204589844	0.353855712890625	2.395548828125	1.739222717285156	0.213786865234375	2.6332861328125	1.858039978027344	0.333984375	2.717154296875	2.014367309570313	0.502697998046875	2.74462451171875	2.107505981445312	0.53272412109375	2.778204345703125	2.212927856445313	0.56042626953125	2.75838916015625	2.139885375976562	0.5585810546875	2.42008740234375	1.682735717773437	0.417891357421875	2.490775146484375	1.698986572265625	0.53625	2.744724609375	1.820218688964844	0.63188623046875	2.79794921875	2.050655883789062	0.55752685546875	2.74215966796875	2.14373486328125	0.57169677734375
176	5.833334	2.503746337890625	1.183356597900391	0.400020751953125	2.496928955078125	1.370083343505859	0.37005615234375	2.480712890625	1.520191711425781	0.360449951171875	2.4063369140625	1.735125061035156	0.396566650390625	2.403367919921875	1.700105773925781	0.35825341796875	2.41383251953125	1.763955383300781	0.2211181640625	2.644132080078125	1.87964599609375	0.360754638671875	2.73437353515625	2.020424011230469	0.541208984375	2.75505224609375	2.1147177734375	0.57457958984375	2.76546533203125	2.22845654296875	0.584158203125	2.76703125	2.149649169921875	0.572950439453125	2.4319248046875	1.698320190429687	0.42365087890625	2.49280810546875	1.710667297363281	0.54855029296875	2.7551669921875	1.773390930175781	0.676752685546875	2.76997314453125	1.987282409667969	0.549870849609375	2.752081787109375	2.0936943359375	0.52863134765625
177	5.866667000000001	2.5051708984375	1.189364379882812	0.4008330078125	2.5012685546875	1.375342529296875	0.370638427734375	2.485646484375	1.524910949707031	0.361498779296875	2.41447119140625	1.739947387695313	0.39737353515625	2.41240869140625	1.705650207519531	0.358641357421875	2.4295830078125	1.765671447753906	0.2211474609375	2.653765869140625	1.87330078125	0.37401123046875	2.7217294921875	2.006455505371094	0.568112548828125	2.747136962890625	2.09555859375	0.610080322265625	2.766807373046875	2.206314453125	0.629425048828125	2.747671875	2.133981201171875	0.6097587890625	2.43806005859375	1.7024208984375	0.4248603515625	2.49926953125	1.717529602050781	0.54864697265625	2.77482275390625	1.794405944824219	0.63003759765625	2.86053271484375	2.003627258300781	0.527889404296875	2.79796533203125	2.09263134765625	0.54046728515625
178	5.899999999999999	2.50836572265625	1.197600769042969	0.403695068359375	2.50467236328125	1.383593383789063	0.37357275390625	2.489445068359375	1.533151550292969	0.36365234375	2.418518798828125	1.748736145019531	0.396598388671875	2.417375732421875	1.714291320800781	0.357960205078125	2.439783203125	1.774537170410156	0.221321533203125	2.65900634765625	1.8788935546875	0.383367919921875	2.720120361328125	2.009361022949219	0.581527099609375	2.7386884765625	2.09980078125	0.624210693359375	2.7503837890625	2.211611328125	0.643943359375	2.691554931640625	2.13719677734375	0.627991943359375	2.44108447265625	1.711190185546875	0.424904541015625	2.49231640625	1.732228271484375	0.552302978515625	2.773845947265625	1.798759643554688	0.62141943359375	2.885926513671875	1.993346618652344	0.51593505859375	2.8368369140625	2.089913818359375	0.532039306640625
179	5.933333999999999	2.513098388671875	1.206991027832031	0.3993203125	2.509264892578125	1.393282135009766	0.371237548828125	2.494369384765625	1.542950866699219	0.362800048828125	2.41965966796875	1.757337158203125	0.39505126953125	2.41869384765625	1.722580993652344	0.356694580078125	2.437028564453125	1.782393127441406	0.219275634765625	2.67307177734375	1.891145141601563	0.352125	2.72886669921875	2.024755615234375	0.549730712890625	2.69081103515625	2.089519287109375	0.618298583984375	2.63602685546875	2.17494580078125	0.670513916015625	2.72676416015625	2.129147216796875	0.623122314453125	2.4433212890625	1.72046337890625	0.42333740234375	2.479624755859375	1.741425598144531	0.555764404296875	2.7503828125	1.796216430664062	0.665919921875	2.896556640625	1.963558654785156	0.555595947265625	2.84816748046875	2.058495361328125	0.530341796875
180	5.966667	2.51837060546875	1.216915771484375	0.404108642578125	2.515380859375	1.402437377929687	0.378318359375	2.500868896484375	1.551246215820313	0.36973681640625	2.41955615234375	1.763660888671875	0.385107421875	2.42302001953125	1.727539672851563	0.34860986328125	2.45222119140625	1.790355163574219	0.215447021484375	2.69283154296875	1.889597839355469	0.343718017578125	2.74468994140625	2.017565551757813	0.544331298828125	2.71456884765625	2.100101928710937	0.59436669921875	2.65282470703125	2.181554931640625	0.6436220703125	2.706926513671875	2.139883911132813	0.5779443359375001	2.44095068359375	1.728785766601562	0.416948486328125	2.47190673828125	1.762286437988281	0.5472861328125	2.6805791015625	1.789375854492187	0.754972900390625	2.82995654296875	1.951022338867187	0.6437141113281249	2.8117978515625	2.02694677734375	0.567834716796875
181	6.000000000000001	2.51819921875	1.226030029296875	0.4000733642578125	2.5170068359375	1.410073852539063	0.3686610107421875	2.50280224609375	1.558055725097656	0.3552615966796875	2.418201171875	1.768716735839844	0.3646910400390625	2.4240771484375	1.73252783203125	0.3288140869140625	2.45993310546875	1.791833862304688	0.1962281494140625	2.68872119140625	1.900372619628906	0.3359212646484375	2.73280810546875	2.0346474609375	0.5332667236328125	2.696973388671875	2.11637646484375	0.5800823974609375	2.655675537109375	2.2101923828125	0.6278419189453125	2.68475927734375	2.15274658203125	0.5678436279296875	2.438267578125	1.734466430664062	0.3977713623046875	2.47216455078125	1.767120971679688	0.5271043701171875	2.695883056640625	1.717280090332031	0.7123052978515625	2.86526025390625	1.872173217773438	0.6243331298828125	2.813753173828125	1.959432434082031	0.5855211181640625
182	6.033334000000001	2.51544775390625	1.220411071777344	0.3944512939453125	2.5142919921875	1.404488586425781	0.3672894287109375	2.5018583984375	1.552134338378906	0.3540645751953125	2.42056591796875	1.763471740722656	0.3554422607421875	2.428943115234375	1.727167907714844	0.3204376220703125	2.478330810546875	1.777928283691406	0.1892349853515625	2.6880078125	1.901359008789063	0.3437391357421875	2.71132421875	2.0416220703125	0.5394461669921875	2.6906591796875	2.133828979492187	0.5734674072265625	2.646032470703125	2.236095581054688	0.5893138427734375	2.665035888671875	2.163019409179688	0.5734188232421875	2.4370107421875	1.729149841308594	0.3901339111328125	2.46308544921875	1.767926940917969	0.5190921630859375	2.6904541015625	1.740663818359375	0.7029517822265625	2.8923818359375	1.860081848144531	0.6324263916015626	2.84351416015625	1.9489462890625	0.5948934326171875
183	6.066667	2.511712890625	1.232379852294922	0.397493408203125	2.51054248046875	1.416050720214844	0.36632861328125	2.4980625	1.563466674804687	0.349146728515625	2.41676513671875	1.77501513671875	0.34313427734375	2.426723876953125	1.738065185546875	0.30914453125	2.48249951171875	1.786323120117188	0.17935986328125	2.68390625	1.913735473632812	0.342068359375	2.6957119140625	2.057848266601563	0.536368896484375	2.67035986328125	2.150593505859375	0.565807373046875	2.6215244140625	2.251850708007813	0.5755	2.64498974609375	2.179483764648437	0.5634912109375	2.43162353515625	1.741270446777344	0.3791748046875	2.45907275390625	1.774525024414062	0.50955908203125	2.67565869140625	1.698108520507812	0.693146484375	2.88455712890625	1.81005859375	0.630031005859375	2.8433857421875	1.90915673828125	0.615662353515625
184	6.100000000000001	2.511150634765625	1.229235412597656	0.39547021484375	2.51181298828125	1.411807556152344	0.35759423828125	2.4995361328125	1.558726867675781	0.335576904296875	2.426801513671875	1.773460083007813	0.326277587890625	2.435673095703125	1.735726257324219	0.29278515625	2.495857421875	1.771324096679687	0.16075048828125	2.6889052734375	1.912932495117188	0.3222939453125	2.65993408203125	2.052779663085937	0.5181647949218749	2.6355751953125	2.14509765625	0.5499853515624999	2.59486328125	2.250171264648437	0.5574658203125	2.594468017578125	2.1684697265625	0.54794384765625	2.439884765625	1.739529663085937	0.362890869140625	2.45783349609375	1.7751826171875	0.49441552734375	2.65874560546875	1.712318115234375	0.700049072265625	2.88022705078125	1.808778564453125	0.656456298828125	2.8465009765625	1.905326416015625	0.620632568359375
185	6.133334000000001	2.51254638671875	1.226394409179687	0.3915654296875	2.514954345703125	1.40994189453125	0.355059326171875	2.502914794921875	1.5576162109375	0.33421142578125	2.435424560546875	1.775025146484375	0.327045654296875	2.44456787109375	1.737643798828125	0.292943115234375	2.51153857421875	1.767103149414063	0.162035888671875	2.6984287109375	1.90627294921875	0.334504638671875	2.656636962890625	2.0510224609375	0.52556298828125	2.619585205078125	2.141856811523438	0.5496616210937501	2.56697119140625	2.242247314453125	0.54795361328125	2.583882080078125	2.16632958984375	0.54966455078125	2.446478759765625	1.739905883789063	0.363479248046875	2.4587587890625	1.768562744140625	0.497872314453125	2.6501376953125	1.702993957519531	0.7131083984375	2.87674951171875	1.79395361328125	0.68018505859375	2.847333251953125	1.889294677734375	0.63688330078125
186	6.166666999999999	2.515661865234375	1.226967163085938	0.3883974609375	2.5198125	1.411532958984375	0.35362255859375	2.507077392578125	1.560034362792969	0.33517041015625	2.439636474609375	1.7781220703125	0.322854248046875	2.449244384765625	1.739942016601562	0.289481201171875	2.5164794921875	1.759020751953125	0.156162109375	2.69953369140625	1.898103637695312	0.33454248046875	2.644021484375	2.052835205078125	0.5151611328125	2.61147802734375	2.145925415039063	0.538743896484375	2.56137109375	2.248061767578125	0.5369326171875	2.57672509765625	2.1712353515625	0.53706298828125	2.450201904296875	1.743575561523437	0.36024365234375	2.459349365234375	1.77390087890625	0.495051513671875	2.63368310546875	1.6990068359375	0.722878662109375	2.866016845703125	1.780901000976562	0.700955078125	2.84292919921875	1.875309936523438	0.65122607421875
187	6.2	2.512783203125	1.224267639160156	0.389281005859375	2.51657958984375	1.409321411132813	0.354228271484375	2.504521240234375	1.558168701171875	0.33472802734375	2.4382509765625	1.776933776855469	0.3172939453125	2.44829443359375	1.738014587402344	0.28468896484375	2.52090185546875	1.754287780761719	0.153356689453125	2.69790380859375	1.895656799316406	0.3372861328125	2.6438623046875	2.048137451171875	0.521156982421875	2.6084775390625	2.1404677734375	0.544852294921875	2.55306787109375	2.240205810546875	0.544375732421875	2.562468505859375	2.156770751953125	0.544880126953125	2.447986328125	1.742910339355469	0.355579833984375	2.449919677734375	1.772828918457031	0.491169189453125	2.630828125	1.732835632324219	0.7236984863281249	2.864866943359375	1.814884948730469	0.722597412109375	2.8516962890625	1.893822204589844	0.647891357421875
188	6.233334	2.514406005859375	1.223599548339844	0.391806396484375	2.521033935546875	1.407735595703125	0.3565556640625	2.510822998046875	1.555989379882813	0.336332275390625	2.444285888671875	1.773428161621094	0.316091064453125	2.45568115234375	1.734662658691406	0.284094482421875	2.528072265625	1.749834533691406	0.153233642578125	2.705035888671875	1.897139099121094	0.330495361328125	2.63121142578125	2.041384033203125	0.512768798828125	2.600713623046875	2.131980224609375	0.54615380859375	2.55003125	2.233109375	0.556832275390625	2.559365966796875	2.152741943359375	0.550949462890625	2.4527744140625	1.739679504394531	0.3546201171875	2.45420361328125	1.772450256347656	0.48895947265625	2.62501611328125	1.739473693847656	0.7285361328125	2.8558486328125	1.827155822753906	0.733418212890625	2.8481640625	1.901453796386719	0.654004150390625
189	6.266667000000001	2.5140595703125	1.225668151855469	0.39243505859375	2.51904443359375	1.41007275390625	0.35768798828125	2.50746923828125	1.558445068359375	0.338384521484375	2.43854296875	1.775444580078125	0.319864013671875	2.44963232421875	1.73680615234375	0.287555419921875	2.521231689453125	1.753047729492188	0.1562783203125	2.6992578125	1.900388793945313	0.332745849609375	2.630267578125	2.04572509765625	0.516248779296875	2.598686767578125	2.13460546875	0.55323876953125	2.54577392578125	2.234051391601563	0.56863037109375	2.5563701171875	2.153557495117187	0.5620659179687501	2.448128662109375	1.741694946289063	0.358178955078125	2.4490595703125	1.776493896484375	0.49210205078125	2.628275146484375	1.743104858398437	0.72563916015625	2.857923095703125	1.83436962890625	0.7232802734375	2.848858154296875	1.908736328125	0.643981689453125
190	6.3	2.19890966796875	1.433166687011719	1.323751220703125	2.184003662109375	1.618628967285156	1.302856811523438	2.185402587890625	1.765548645019531	1.274271728515625	2.2134990234375	1.973860229492188	1.186353759765625	2.1756220703125	1.939137023925781	1.188728759765625	2.03091748046875	1.972285400390625	1.2103779296875	2.1538212890625	2.124971557617187	1.424125	2.3633759765625	2.247560302734375	1.406620727539063	2.419212158203125	2.328995971679688	1.385108520507812	2.4625302734375	2.421735473632812	1.336300170898437	2.43767138671875	2.344704345703125	1.345779174804687	2.24261572265625	1.938851196289062	1.211084106445312	2.368900146484375	1.960257141113281	1.262485595703125	2.522488525390625	1.937166320800781	1.513874267578125	2.452523193359375	2.05605322265625	1.718148071289062	2.391333740234375	2.133645874023437	1.672599853515625
191	6.333334	2.186013427734375	1.44071630859375	1.342512939453125	2.168231689453125	1.626151245117188	1.322190795898438	2.1673994140625	1.773220947265625	1.293681396484375	2.19702197265625	1.978924560546875	1.199817138671875	2.158737060546875	1.944703063964844	1.203517333984375	2.01451318359375	1.979852783203125	1.226093017578125	2.146183837890625	2.127777709960937	1.438300170898438	2.35360302734375	2.254745727539063	1.42394970703125	2.40939208984375	2.33602587890625	1.401345458984375	2.453070068359375	2.427844482421875	1.350917724609375	2.428484130859375	2.35087646484375	1.361952026367188	2.226011474609375	1.944216674804688	1.225205444335937	2.3542080078125	1.961507873535156	1.273658203125	2.507688720703125	1.898591674804687	1.518513061523437	2.431101806640625	2.019533996582031	1.719433471679688	2.389031982421875	2.11310205078125	1.68289794921875
192	6.366667000000001	2.1734013671875	1.440984588623047	1.36194482421875	2.154886474609375	1.626295349121094	1.342245483398437	2.152744873046875	1.773449890136719	1.31475732421875	2.178427490234375	1.979478088378906	1.22079443359375	2.140727294921875	1.944693969726563	1.224789306640625	1.995275512695313	1.976767333984375	1.243016479492187	2.11295947265625	2.126216918945312	1.462013671875	2.322611572265625	2.248293701171875	1.441576538085938	2.388818359375	2.323206909179687	1.426688598632813	2.445263427734375	2.412066040039063	1.384461547851563	2.414951171875	2.336565185546875	1.389754150390625	2.2081328125	1.945234497070313	1.245917602539063	2.337792236328125	1.965640930175781	1.2886826171875	2.49283203125	1.919824645996094	1.536113037109375	2.424356689453125	2.032807861328125	1.74427294921875	2.375008544921875	2.12086474609375	1.703585693359375
193	6.399999999999999	2.517080078125	1.237699523925781	0.400651123046875	2.526359619140625	1.420618957519531	0.3625927734375	2.517047607421875	1.568212829589844	0.340347900390625	2.43917626953125	1.780957702636719	0.318030517578125	2.453080810546875	1.742825866699219	0.286502197265625	2.5278544921875	1.759480651855469	0.157664306640625	2.705954345703125	1.905970642089844	0.333109130859375	2.61970458984375	2.043936767578125	0.51385986328125	2.596530029296875	2.12861181640625	0.56373486328125	2.554087890625	2.229373291015625	0.5934453125	2.55938232421875	2.15312060546875	0.568806640625	2.44894873046875	1.748013244628906	0.356753662109375	2.4516220703125	1.776834167480469	0.491576904296875	2.628631103515625	1.746768005371094	0.725949462890625	2.856650390625	1.839706604003906	0.7305344238281249	2.844196533203125	1.919583923339844	0.657848388671875
194	6.433333999999999	2.516386962890625	1.233920104980469	0.4008759765625	2.52619580078125	1.417366394042969	0.36590380859375	2.51735302734375	1.565316345214844	0.346311767578125	2.432333984375	1.775280822753906	0.3244912109375	2.447056640625	1.73754150390625	0.292888916015625	2.516233642578125	1.757884216308594	0.16153369140625	2.703072021484375	1.892465026855469	0.33727734375	2.63299755859375	2.037305419921875	0.51953466796875	2.610120361328125	2.1184482421875	0.575036865234375	2.56939697265625	2.217809326171875	0.611061279296875	2.57404150390625	2.14255078125	0.586908447265625	2.4436748046875	1.742796020507813	0.36315283203125	2.4462001953125	1.777399597167969	0.49656640625	2.613907470703125	1.798875183105469	0.738484375	2.835961181640625	1.905060607910156	0.74393359375	2.836663818359375	1.947006408691406	0.643677490234375
195	6.466667	2.516355224609375	1.233673095703125	0.40097021484375	2.526199951171875	1.417135375976562	0.366094970703125	2.517382568359375	1.565096069335937	0.34657470703125	2.4323984375	1.775081787109375	0.32482958984375	2.44712890625	1.737357055664063	0.2932138671875	2.51635986328125	1.757761962890625	0.1618974609375	2.703146728515625	1.892220581054687	0.3377880859375	2.633019287109375	2.036966430664062	0.5200993652343751	2.610122314453125	2.118075073242188	0.575642578125	2.569384765625	2.217413330078125	0.611713623046875	2.57402001953125	2.142158813476563	0.587520751953125	2.443719970703125	1.742575744628906	0.363479248046875	2.4461787109375	1.777118041992187	0.496909423828125	2.61370947265625	1.798526489257813	0.73895458984375	2.83575244140625	1.904724243164063	0.744573486328125	2.836516357421875	1.946696533203125	0.6443293457031249
196	6.500000000000001	2.51327001953125	1.23320263671875	0.401483154296875	2.5238525390625	1.416593627929688	0.36644970703125	2.515491943359375	1.564527099609375	0.34652685546875	2.431068603515625	1.774550109863281	0.323028076171875	2.44627783203125	1.736755920410156	0.29172314453125	2.5176611328125	1.756865539550781	0.16151806640625	2.70167822265625	1.891467712402344	0.340196533203125	2.62871923828125	2.03659912109375	0.52108447265625	2.604992919921875	2.117826171875	0.5761044921875	2.5637626953125	2.217263671875	0.611331787109375	2.5687216796875	2.141961181640625	0.587350341796875	2.44172802734375	1.742102722167969	0.3619140625	2.4420439453125	1.776879699707031	0.495305908203125	2.60563671875	1.798561096191406	0.740005859375	2.827656494140625	1.904570373535156	0.74904833984375	2.830088134765625	1.946366149902344	0.6487568359375
197	6.533334000000001	2.124078369140625	1.411780853271484	1.4466923828125	2.1056943359375	1.596945739746094	1.43084521484375	2.104250244140625	1.744064758300781	1.40548046875	2.129192138671875	1.947090087890625	1.306461181640625	2.091525146484375	1.912677124023437	1.311878295898437	1.947649291992188	1.949812316894531	1.32954345703125	2.06083740234375	2.094414794921875	1.553044921875	2.2731845703125	2.210208862304688	1.53197607421875	2.341666748046875	2.284017822265625	1.52726220703125	2.4049326171875	2.37170556640625	1.494071655273437	2.37625244140625	2.288040771484375	1.486028564453125	2.159072998046875	1.913421997070313	1.331854248046875	2.28668701171875	1.940305114746094	1.375927490234375	2.462395751953125	1.942350830078125	1.612554931640625	2.3976982421875	2.081329345703125	1.804764404296875	2.30839404296875	2.136464111328125	1.7771328125
198	6.566667	2.04437744140625	1.425439300537109	1.550914428710938	2.025477416992187	1.610056396484375	1.534066040039062	2.02385986328125	1.756879943847656	1.50889697265625	2.05098291015625	1.960308288574219	1.41243701171875	2.013578979492188	1.925524719238281	1.415916137695312	1.869374755859375	1.962664489746094	1.426893310546875	1.971832641601563	2.101659301757812	1.658185424804687	2.188172607421875	2.20978759765625	1.644239624023438	2.26739306640625	2.271330688476563	1.63699072265625	2.348353515625	2.340237182617187	1.599104614257812	2.31218359375	2.241914794921875	1.59721533203125	2.079977294921875	1.926896057128906	1.43894384765625	2.206341552734375	1.957657775878906	1.483153442382813	2.40619287109375	1.992138916015625	1.696146484375	2.332449462890625	2.142214477539063	1.875656005859375	2.22783203125	2.168441772460938	1.865907958984375
199	6.600000000000001	2.04226025390625	1.410199584960937	1.5576416015625	2.024280517578125	1.594882385253906	1.541136352539062	2.023409912109375	1.741721862792969	1.516293579101563	2.05172998046875	1.945187744140625	1.420420532226562	2.0141826171875	1.910559875488281	1.423675415039062	1.870163818359375	1.948368103027344	1.43417822265625	1.972077880859375	2.0856787109375	1.6666044921875	2.18926025390625	2.191984741210938	1.65303466796875	2.2694189453125	2.252368041992187	1.646845947265625	2.351652587890625	2.320348999023437	1.61015087890625	2.313889404296875	2.227492553710937	1.609142578125	2.08047509765625	1.911609436035156	1.44695849609375	2.20600439453125	1.941726318359375	1.49378271484375	2.398888671875	1.979820739746094	1.7123857421875	2.321959716796875	2.135140747070313	1.885894775390625	2.216932373046875	2.158787963867187	1.8744599609375
200	6.633334000000001	2.037893432617187	1.410959808349609	1.56314697265625	2.019920166015625	1.595635009765625	1.546552124023437	2.01908740234375	1.742468627929687	1.521674194335938	2.047631591796875	1.945917846679687	1.4258330078125	2.010082641601563	1.911283203125	1.42899169921875	1.86602880859375	1.949068969726563	1.439085571289062	1.967272094726563	2.086437622070313	1.671770263671875	2.18448291015625	2.19275732421875	1.658769897460938	2.264667724609375	2.253124633789063	1.652770263671875	2.34701611328125	2.321068481445312	1.616264892578125	2.309249755859375	2.2282001953125	1.61521337890625	2.07631005859375	1.912351623535156	1.452458251953125	2.2016875	1.942491516113281	1.499671875	2.393742431640625	1.980583312988281	1.71900390625	2.3161669921875	2.135938232421875	1.892193237304687	2.211188232421875	2.159597778320312	1.880350952148437
201	6.666666999999999	1.935050170898438	1.393406646728516	1.68718701171875	1.9183447265625	1.577393920898438	1.669863037109375	1.918732666015625	1.7237294921875	1.645551513671875	1.950049682617188	1.927007080078125	1.552356811523437	1.912996337890625	1.892004272460937	1.553204956054687	1.769423950195312	1.930443664550781	1.549293823242188	1.821046020507813	2.056779296875	1.802240844726563	2.046077514648438	2.115603637695313	1.73826708984375	2.142744873046875	2.14067041015625	1.73069384765625	2.2448720703125	2.18393017578125	1.748828857421875	2.175163818359375	2.158974365234375	1.725506225585937	1.977437744140625	1.893882385253906	1.580460205078125	2.098194580078125	1.926022766113281	1.636080688476562	2.304320068359375	1.972474670410156	1.83885498046875	2.18871875	2.136137573242188	1.978588623046875	2.0839833984375	2.150787109375	1.9996689453125
202	6.7	1.93716162109375	1.392686431884766	1.684931762695312	1.92036279296875	1.576681640625	1.667788208007813	1.920662841796875	1.723037841796875	1.643601928710938	1.951779052734375	1.92640673828125	1.550540283203125	1.914740234375	1.891389404296875	1.55140771484375	1.771149047851563	1.929779052734375	1.54772021484375	1.823059326171875	2.055911010742188	1.800709228515625	2.047983764648437	2.11486572265625	1.73648193359375	2.144635009765625	2.139959106445312	1.72879248046875	2.246784423828125	2.183219482421875	1.74679931640625	2.17705859375	2.1582646484375	1.723600341796875	1.979217041015625	1.893268310546875	1.578578735351563	2.100033447265625	1.925398986816406	1.634073486328125	2.3063740234375	1.971696960449219	1.836663330078125	2.190884521484375	2.135198364257812	1.976677368164063	2.0861689453125	2.149803100585937	1.9978837890625
203	6.733334	1.93527392578125	1.393788513183594	1.686841552734375	1.918495727539062	1.5777724609375	1.66955712890625	1.91882421875	1.724112548828125	1.645274047851562	1.950046997070312	1.927419372558594	1.552112548828125	1.9130068359375	1.892402954101562	1.55296142578125	1.769420166015625	1.930791259765625	1.549087280273437	1.821047485351563	2.0570908203125	1.802050537109375	2.046044677734375	2.116000854492188	1.73803662109375	2.14270458984375	2.14108837890625	1.730439086914062	2.244833984375	2.18435986328125	1.748531982421875	2.175134033203125	2.15939013671875	1.725271240234375	1.977452880859375	1.89429931640625	1.58020361328125	2.09820751953125	1.926465881347656	1.6358125	2.30432080078125	1.972896606445313	1.838603149414062	2.18867578125	2.136491821289062	1.978378784179688	2.0839365234375	2.151111572265625	1.9994580078125
204	6.766667000000001	2.53765087890625	1.241905639648438	0.394450927734375	2.5436708984375	1.4232919921875	0.36112451171875	2.53548046875	1.569870056152344	0.346683349609375	2.457855712890625	1.780477722167969	0.353005859375	2.4613955078125	1.743592346191406	0.318409423828125	2.490451416015625	1.776524353027344	0.1772303466796875	2.746190673828125	1.8731533203125	0.26059716796875	2.649111328125	1.92218505859375	0.474412109375	2.6316806640625	1.975197143554687	0.5569033203125	2.634109375	2.041759887695313	0.6466435546875	2.629024169921875	2.005626342773438	0.579984619140625	2.47796875	1.747015808105469	0.385924072265625	2.52306201171875	1.77371044921875	0.51144287109375	2.65792626953125	1.77997998046875	0.769478271484375	2.72158203125	2.009439697265625	0.72143896484375	2.64475830078125	2.030022705078125	0.649510986328125
205	6.8	2.54114453125	1.245074371337891	0.4079134521484375	2.54283935546875	1.422118530273437	0.3673944091796875	2.53024365234375	1.565377075195312	0.3473323974609375	2.44718505859375	1.770201965332031	0.3485860595703125	2.45272900390625	1.733572570800781	0.3151549072265625	2.48518505859375	1.785822326660156	0.183256591796875	2.735232666015625	1.871221069335937	0.2798648681640625	2.64039990234375	1.916624084472656	0.4912923583984375	2.61371630859375	1.963626647949219	0.5730799560546875	2.610638671875	2.024649169921875	0.6645584716796875	2.60481005859375	1.991400939941406	0.5955972900390625	2.46713525390625	1.738349731445312	0.3819654541015625	2.498356201171875	1.78056005859375	0.5051287841796875	2.654302734375	1.809239562988281	0.7439410400390625	2.77978857421875	1.985355041503906	0.6418956298828125	2.71496142578125	2.064650634765625	0.6674154052734375
206	6.833334	2.542392578125	1.254199188232422	0.41289306640625	2.54280126953125	1.430394256591797	0.3706259765625	2.528432373046875	1.5729404296875	0.349240234375	2.44743310546875	1.777970947265625	0.35385791015625	2.453153076171875	1.742142150878906	0.3197734375	2.48809130859375	1.796319396972656	0.189683837890625	2.738296875	1.876551574707031	0.28832958984375	2.610625	1.898414733886719	0.485081298828125	2.5859599609375	1.940607360839844	0.5697919921875	2.596036376953125	1.994829040527344	0.664671142578125	2.58311328125	1.965314636230469	0.598835205078125	2.466518798828125	1.745262512207031	0.386729736328125	2.50202490234375	1.785396118164063	0.50907568359375	2.654014404296875	1.793100952148437	0.7511904296875	2.780262939453125	1.955776672363281	0.630769775390625	2.730334716796875	2.041116943359375	0.6669990234374999
207	6.866667000000001	2.546212646484375	1.231384414672852	0.4016417236328125	2.544633544921875	1.409309326171875	0.364385009765625	2.52950634765625	1.553136962890625	0.3500179443359375	2.454314697265625	1.76018310546875	0.37047119140625	2.454663818359375	1.725088684082031	0.334935791015625	2.47331982421875	1.786680419921875	0.2042581787109375	2.7374501953125	1.857933654785156	0.2709559326171875	2.649392333984375	1.887993530273437	0.4882059326171875	2.6329140625	1.931522155761719	0.5745843505859375	2.646021484375	1.976012756347656	0.6744429931640625	2.62775390625	1.9485546875	0.6079681396484375	2.47688671875	1.726101928710937	0.3998004150390625	2.521877197265625	1.771205200195312	0.5176947021484375	2.6760771484375	1.903640686035156	0.7201842041015625	2.645596923828125	2.1166416015625	0.6154000244140625	2.67996142578125	2.200934692382813	0.6690206298828125
208	6.899999999999999	2.54650439453125	1.233688339233398	0.401487060546875	2.54428564453125	1.411570129394531	0.363971435546875	2.52874560546875	1.555354675292969	0.3494725341796875	2.4532783203125	1.762306457519531	0.3700997314453125	2.45347216796875	1.727157775878906	0.33460986328125	2.4712412109375	1.788755310058594	0.2037957763671875	2.735709716796875	1.860265747070312	0.268976806640625	2.648884765625	1.889846557617187	0.48681298828125	2.63367138671875	1.932552185058594	0.5738427734375	2.64910546875	1.975439575195312	0.6740817871093751	2.62901513671875	1.948250854492187	0.608341064453125	2.47610107421875	1.728307678222656	0.3993392333984375	2.5217509765625	1.773701477050781	0.516882568359375	2.676890869140625	1.906800109863281	0.71825634765625	2.646201171875	2.120353759765625	0.614610595703125	2.68050048828125	2.20445556640625	0.6685930175781249
209	6.933333999999999	2.543982421875	1.223908782958984	0.399291748046875	2.5428779296875	1.400553680419922	0.3598675537109375	2.52870263671875	1.543524597167969	0.3426824951171875	2.45347021484375	1.749862609863281	0.35932861328125	2.45430517578125	1.714458435058594	0.3244208984375	2.4736787109375	1.779535095214844	0.1962708740234375	2.732833984375	1.856066833496094	0.270962158203125	2.6568740234375	1.885338195800781	0.49173388671875	2.63749951171875	1.931431884765625	0.575658203125	2.6411943359375	1.977557312011719	0.675035400390625	2.632382568359375	1.944429382324219	0.61314013671875	2.475571533203125	1.71633447265625	0.389270263671875	2.52168896484375	1.761020874023437	0.50621826171875	2.67498974609375	1.864394714355469	0.72396142578125	2.684705810546875	2.093737548828125	0.6600480957031249	2.6575419921875	2.194235961914063	0.675083740234375
210	6.966667	2.54397216796875	1.225440902709961	0.4003900146484375	2.541640380859375	1.402565246582031	0.36081103515625	2.526837890625	1.545816040039063	0.343034912109375	2.44865185546875	1.751920104980469	0.3570341796875	2.450105712890625	1.716033996582031	0.3224393310546875	2.46980078125	1.778767822265625	0.1927137451171875	2.728675048828125	1.85549462890625	0.271076904296875	2.66356640625	1.887044860839844	0.4956807861328125	2.646708740234375	1.931948913574219	0.5811031494140625	2.657063232421875	1.975845458984375	0.6813585205078125	2.639779296875	1.947301818847656	0.6155281982421875	2.4711123046875	1.718930236816406	0.3875394287109375	2.5191953125	1.76555810546875	0.5033646240234375	2.682164306640625	1.872416076660156	0.7133294677734375	2.6927255859375	2.101390502929688	0.6458074951171875	2.652754150390625	2.1987783203125	0.6524852294921875
211	7.000000000000001	2.540361083984375	1.249833465576172	0.4158787841796875	2.54043115234375	1.426365600585938	0.3727696533203125	2.526978759765625	1.569232727050781	0.3501168212890625	2.448278076171875	1.775884582519531	0.3519044189453125	2.453169921875	1.739263000488281	0.3183262939453125	2.485939453125	1.80148974609375	0.190828857421875	2.73856982421875	1.878779479980469	0.2879503173828125	2.628353759765625	1.91459423828125	0.4938177490234375	2.61039208984375	1.953738220214844	0.5819376220703125	2.605809326171875	1.992250061035156	0.6849395751953125	2.599665771484375	1.963271667480469	0.6191319580078125	2.4674208984375	1.743460998535156	0.3852437744140625	2.50262548828125	1.787517395019531	0.5067474365234375	2.689474853515625	1.782374633789062	0.7242689208984375	2.752273681640625	1.983684875488281	0.6112911376953125	2.698314697265625	2.072306640625	0.6309713134765625
212	7.033334000000001	2.543059814453125	1.228373168945313	0.407920654296875	2.541494140625	1.405987121582031	0.3683818359375	2.5294189453125	1.549492126464844	0.3478043212890625	2.45463134765625	1.757595642089844	0.359452392578125	2.4563017578125	1.721520935058594	0.3248809814453125	2.480799560546875	1.78322119140625	0.195063232421875	2.741189697265625	1.855537841796875	0.2751422119140625	2.6554521484375	1.892285095214844	0.492543212890625	2.641474365234375	1.933619995117188	0.5805341796875	2.638414794921875	1.975651245117187	0.682370849609375	2.63557958984375	1.948179931640625	0.61540869140625	2.4757197265625	1.72416943359375	0.3906640625	2.521175048828125	1.768185485839844	0.508939453125	2.678927490234375	1.859815551757813	0.7307458496093751	2.6611630859375	2.0788681640625	0.635400634765625	2.63599755859375	2.181211181640625	0.62668896484375
213	7.066667	2.53962255859375	1.238513793945313	0.4139990234375	2.539383056640625	1.415718414306641	0.373134033203125	2.527891845703125	1.558892761230469	0.35064404296875	2.45204443359375	1.766727233886719	0.35586328125	2.45594091796875	1.730392639160156	0.321791259765625	2.488164306640625	1.791173034667969	0.1933358154296875	2.7434609375	1.864537719726562	0.28708154296875	2.6473486328125	1.903339599609375	0.499571533203125	2.632087890625	1.945791015625	0.586745849609375	2.629170166015625	1.986768676757813	0.68894189453125	2.624413330078125	1.95884130859375	0.6227485351562499	2.4712333984375	1.7336484375	0.388583740234375	2.5108427734375	1.777113098144531	0.50905029296875	2.675860107421875	1.83004248046875	0.737841796875	2.709210693359375	2.041742797851563	0.6311181640625	2.66141845703125	2.135945068359375	0.627767822265625
214	7.100000000000001	2.54205224609375	1.246322784423828	0.4171956787109375	2.544078857421875	1.422741912841797	0.3747530517578125	2.536113037109375	1.565378662109375	0.3495120849609375	2.460595458984375	1.772887329101563	0.3481563720703125	2.464551513671875	1.73560595703125	0.31529345703125	2.4966142578125	1.799177978515625	0.1885155029296875	2.755429443359375	1.867504821777344	0.2742591552734375	2.66030517578125	1.909724060058594	0.4859752197265625	2.652544189453125	1.953690612792969	0.5731512451171875	2.66644921875	1.997270629882812	0.6730858154296875	2.6479931640625	1.967829956054687	0.6087415771484375	2.47961865234375	1.740877990722656	0.3818563232421875	2.516087890625	1.790658203125	0.5005367431640625	2.690240234375	1.816219299316406	0.7264591064453125	2.6702890625	2.02691259765625	0.6156304931640625	2.667401123046875	2.126798706054688	0.6493323974609375
215	7.133334000000001	2.54296728515625	1.234494476318359	0.414904296875	2.5463408203125	1.411066101074219	0.374013916015625	2.53988330078125	1.553796203613281	0.349753662109375	2.467670654296875	1.762236694335938	0.350949951171875	2.47073046875	1.725232360839844	0.3177581787109375	2.503308349609375	1.781189819335937	0.1877364501953125	2.76061474609375	1.854305847167969	0.27311328125	2.670725830078125	1.905068054199219	0.48496826171875	2.664876953125	1.948199401855469	0.572595458984375	2.67041748046875	1.994850646972656	0.671829833984375	2.655044921875	1.962685607910156	0.60663916015625	2.48649267578125	1.729670288085937	0.38414794921875	2.52326708984375	1.781016540527344	0.501906494140625	2.68067578125	1.882726867675781	0.718079345703125	2.646600341796875	2.092648193359375	0.6097919921875	2.64375	2.1920322265625	0.6446203613281249
216	7.166666999999999	2.540031982421875	1.236013061523437	0.41814794921875	2.547392333984375	1.411944427490234	0.374984619140625	2.54381396484375	1.554299926757813	0.347976318359375	2.47390625	1.763399291992187	0.339855712890625	2.479041259765625	1.725722778320312	0.3076826171875	2.52209130859375	1.777881713867187	0.1791151123046875	2.772961669921875	1.850694946289063	0.282186767578125	2.66654443359375	1.908059753417969	0.484517822265625	2.6532021484375	1.956226989746094	0.56864453125	2.641625	2.013775512695313	0.661443115234375	2.64053564453125	1.96998486328125	0.603343017578125	2.489859375	1.731313110351563	0.374977294921875	2.5198857421875	1.780685668945313	0.495481201171875	2.67362646484375	1.85819873046875	0.724018310546875	2.664733642578125	2.073119873046875	0.6205859375	2.65799462890625	2.162447387695313	0.676049560546875
217	7.2	2.52739892578125	1.253766906738281	0.4366573486328125	2.53906494140625	1.429463592529297	0.3936744384765625	2.538156005859375	1.571412780761719	0.3645770263671875	2.47073876953125	1.779537902832031	0.3364615478515625	2.48192333984375	1.740892944335938	0.3071146240234375	2.55033203125	1.776862548828125	0.1841529541015625	2.78544482421875	1.854572937011719	0.3164627685546875	2.64197265625	1.916728759765625	0.4927528076171875	2.5879892578125	1.95271728515625	0.5659739990234375	2.5634404296875	1.987856750488281	0.6670389404296875	2.57704833984375	1.969400024414063	0.6006165771484375	2.479807373046875	1.748735595703125	0.3750010986328125	2.4984775390625	1.78839404296875	0.5012161865234375	2.64344287109375	1.764680053710938	0.7466878662109375	2.7333408203125	1.953972595214844	0.6325509033203125	2.719569580078125	2.057021728515625	0.6494871826171875
218	7.233334	2.522045654296875	1.274398895263672	0.446467041015625	2.538884521484375	1.449215209960937	0.401817626953125	2.540961669921875	1.590653991699219	0.370542236328125	2.4766669921875	1.798145935058594	0.332561279296875	2.490767578125	1.759085754394531	0.305099853515625	2.574357666015625	1.777321044921875	0.187781982421875	2.801569091796875	1.858822448730469	0.331026611328125	2.616941162109375	1.910455078125	0.46794580078125	2.580845947265625	1.945539733886719	0.55180615234375	2.534189453125	1.991098388671875	0.640087158203125	2.554339599609375	1.954599975585937	0.5776923828125	2.481808837890625	1.767963012695313	0.37228125	2.491986083984375	1.801898132324219	0.501076904296875	2.62203173828125	1.729617370605469	0.74532958984375	2.767294921875	1.888190002441406	0.642044921875	2.72750732421875	1.983950805664062	0.6604111328125
219	7.266667000000001	2.51532421875	1.275300354003906	0.45502001953125	2.53712060546875	1.449353210449219	0.41250439453125	2.544336181640625	1.590174560546875	0.381876708984375	2.490634033203125	1.798840698242187	0.3392431640625	2.504765869140625	1.759227294921875	0.312974853515625	2.59601025390625	1.771262573242188	0.2014150390625	2.817649169921875	1.848732299804687	0.353189453125	2.605322998046875	1.898911315917969	0.43955615234375	2.55415185546875	1.931725891113281	0.515681640625	2.498491455078125	1.973311950683594	0.60007861328125	2.52972119140625	1.942621459960937	0.5409003906249999	2.49224853515625	1.76889990234375	0.379195068359375	2.49517236328125	1.797792541503906	0.50903466796875	2.591785400390625	1.72346826171875	0.76649951171875	2.76324755859375	1.85287353515625	0.664925537109375	2.72441015625	1.949170593261719	0.67979052734375
220	7.3	2.50297119140625	1.283460235595703	0.46387158203125	2.52868212890625	1.457178527832031	0.42407275390625	2.53874658203125	1.597890686035156	0.39541845703125	2.497677734375	1.808356689453125	0.350336669921875	2.5105126953125	1.768001403808594	0.32476220703125	2.60467578125	1.782529113769531	0.216414306640625	2.83938671875	1.830957458496094	0.359091064453125	2.631825927734375	1.914967590332031	0.427355712890625	2.5605673828125	1.920512634277344	0.493211181640625	2.49678662109375	1.929640441894531	0.581202880859375	2.52456201171875	1.904919311523438	0.5098408203125	2.496404296875	1.778668212890625	0.390341552734375	2.491479736328125	1.815199829101563	0.517853271484375	2.575426513671875	1.719893371582031	0.77208154296875	2.75671240234375	1.836552062988281	0.673483154296875	2.72880126953125	1.935008178710937	0.695341064453125
221	7.333334	2.503424072265625	1.267658630371094	0.45942236328125	2.52362646484375	1.442789306640625	0.421955322265625	2.53026806640625	1.584463439941406	0.396564208984375	2.4849814453125	1.796347534179688	0.362541015625	2.493422607421875	1.756443603515625	0.334465087890625	2.56750390625	1.772403686523437	0.21153173828125	2.83465771484375	1.789621948242187	0.290695068359375	2.703349609375	1.906049926757813	0.44594580078125	2.699239990234375	1.931467163085937	0.53975390625	2.666291748046875	1.969322265625	0.636692626953125	2.6621591796875	1.918689819335937	0.5705693359375	2.48944140625	1.765763061523438	0.401690185546875	2.4937666015625	1.797188903808594	0.530702392578125	2.5842919921875	1.700337707519531	0.782368896484375	2.7062294921875	1.840996154785156	0.635245849609375	2.66357763671875	1.933540771484375	0.659471923828125
222	7.366667000000001	2.49081640625	1.253016372680664	0.460787353515625	2.506543212890625	1.429244873046875	0.429314208984375	2.5144189453125	1.570884704589844	0.40659423828125	2.47892822265625	1.782804809570313	0.36591650390625	2.485034423828125	1.741724853515625	0.33921875	2.560431396484375	1.758925048828125	0.2177529296875	2.832639404296875	1.759020629882813	0.275936767578125	2.750484130859375	1.894275085449219	0.4478046875	2.74616162109375	1.920604125976562	0.5410576171875	2.71406884765625	1.967679809570313	0.633796875	2.677572509765625	1.873409912109375	0.5561962890625	2.482469970703125	1.753480102539063	0.4059296875	2.486126220703125	1.796398193359375	0.531200439453125	2.579104736328125	1.696732788085938	0.7799248046875	2.68942529296875	1.836782958984375	0.62440087890625	2.6754111328125	1.929373718261719	0.670634033203125
223	7.399999999999999	2.4766689453125	1.252752105712891	0.461115966796875	2.493515869140625	1.427924163818359	0.4273134765625	2.502281494140625	1.568756713867188	0.402561767578125	2.469751708984375	1.77911572265625	0.35518212890625	2.47613427734375	1.737363647460938	0.329886474609375	2.556265625	1.742866394042969	0.2108662109375	2.829458251953125	1.7185771484375	0.253529296875	2.786922607421875	1.875365173339844	0.420506103515625	2.791849609375	1.898446350097656	0.514302490234375	2.771807373046875	1.937802734375	0.613444091796875	2.7538056640625	1.891689819335937	0.5457319335937501	2.472045166015625	1.750993347167969	0.39596728515625	2.47137353515625	1.790986022949219	0.5218601074218751	2.54991162109375	1.674595642089844	0.76736376953125	2.704335205078125	1.782473999023438	0.62533740234375	2.71166064453125	1.874526977539062	0.67348193359375
224	7.433333999999999	2.449890380859375	1.244373657226562	0.45397998046875	2.465808837890625	1.419659729003906	0.41481591796875	2.4737861328125	1.5606982421875	0.386112060546875	2.4434609375	1.772973693847656	0.33956201171875	2.447578369140625	1.730777404785156	0.313937744140625	2.5180458984375	1.717951782226562	0.18846142578125	2.78944775390625	1.6586435546875	0.21726123046875	2.81537451171875	1.813324462890625	0.39147900390625	2.8219541015625	1.865359130859375	0.473459228515625	2.808263671875	1.939884460449219	0.55210498046875	2.77423779296875	1.869696044921875	0.504341064453125	2.447264404296875	1.744707824707031	0.3805107421875	2.455185791015625	1.776814270019531	0.5092470703125	2.5336884765625	1.661707336425781	0.757385986328125	2.73584716796875	1.739058227539062	0.6599228515625	2.71705810546875	1.841680053710937	0.66973876953125
225	7.466667	2.431122314453125	1.24270166015625	0.45053515625	2.44627734375	1.419264190673828	0.41059375	2.45687109375	1.560738952636719	0.37955712890625	2.435194580078125	1.775691101074219	0.332716064453125	2.433816162109375	1.732761474609375	0.307300048828125	2.486416748046875	1.706405090332031	0.1741630859375	2.747947265625	1.60296826171875	0.1829130859375	2.830654541015625	1.768431030273438	0.329728759765625	2.831306884765625	1.81586572265625	0.4155361328125	2.827730712890625	1.875219299316406	0.50810791015625	2.802791015625	1.828317932128906	0.4441640625	2.441610107421875	1.747410095214844	0.373783935546875	2.4728203125	1.77766259765625	0.500440673828125	2.55249658203125	1.646038269042969	0.742359619140625	2.76309814453125	1.703447204589844	0.6446591796875	2.754111328125	1.808229248046875	0.65387939453125
226	7.500000000000001	2.429558837890625	1.234767181396484	0.445085693359375	2.4497255859375	1.409812683105469	0.397064453125	2.461955078125	1.550931335449219	0.361666015625	2.443944091796875	1.767085693359375	0.31322998046875	2.434056640625	1.723646362304688	0.290146240234375	2.45924560546875	1.676374816894531	0.153964599609375	2.69742138671875	1.526627197265625	0.124432373046875	2.840718505859375	1.673270141601563	0.24415673828125	2.8565126953125	1.724535949707031	0.326854736328125	2.871976318359375	1.787940979003906	0.41616259765625	2.8389072265625	1.747285705566406	0.353635986328125	2.45773388671875	1.739069641113281	0.35297412109375	2.5016728515625	1.757585266113281	0.4788720703125	2.56601171875	1.593568542480469	0.706994140625	2.7816787109375	1.611422058105469	0.6022216796875	2.793976318359375	1.716154418945313	0.614247802734375
227	7.533334000000001	2.4161796875	1.235513336181641	0.4403974609375	2.435693359375	1.409648529052734	0.384732177734375	2.445921142578125	1.55071142578125	0.344725341796875	2.41919140625	1.768456970214844	0.300790771484375	2.4070361328125	1.724795532226562	0.278488525390625	2.413584228515625	1.667504150390625	0.1429248046875	2.618037841796875	1.478757507324219	0.082308837890625	2.78770703125	1.611431762695313	0.185945556640625	2.810031005859375	1.655820251464844	0.271844482421875	2.83855419921875	1.708623107910156	0.365642822265625	2.816108154296875	1.686724792480469	0.28961083984375	2.438212890625	1.740102661132813	0.338516845703125	2.490646484375	1.760056335449219	0.46188720703125	2.56815234375	1.5764990234375	0.672833251953125	2.77981005859375	1.570050598144531	0.555591552734375	2.80927197265625	1.670891357421875	0.575070556640625
228	7.566667	2.4283759765625	1.233425598144531	0.461246337890625	2.438052001953125	1.405147247314453	0.40264697265625	2.438865234375	1.544910034179688	0.3630634765625	2.42517578125	1.755665771484375	0.29758447265625	2.40634033203125	1.711848754882813	0.2828408203125	2.390958984375	1.651227783203125	0.151364013671875	2.545095458984375	1.429325378417969	0.0725302734375	2.74009912109375	1.53245654296875	0.157021728515625	2.78371044921875	1.576392822265625	0.23308642578125	2.811134033203125	1.646763549804688	0.31313134765625	2.779109619140625	1.599629760742188	0.264724853515625	2.44674609375	1.730077270507812	0.335117919921875	2.530039306640625	1.75948681640625	0.435802734375	2.5266337890625	1.575060302734375	0.655380615234375	2.67423876953125	1.455573516845703	0.509921142578125	2.757927490234375	1.51908837890625	0.5205380859375
229	7.600000000000001	2.41935791015625	1.223625274658203	0.462222900390625	2.42727490234375	1.395964447021484	0.405879638671875	2.429060791015625	1.535420288085938	0.365876220703125	2.416087646484375	1.745173400878906	0.2979580078125	2.395773681640625	1.701566345214844	0.2848447265625	2.369071044921875	1.624363830566406	0.16453515625	2.43492578125	1.364523406982422	0.079842041015625	2.654085205078125	1.428611480712891	0.139267822265625	2.698776123046875	1.463594757080078	0.219107666015625	2.75096337890625	1.507044860839844	0.305544189453125	2.7122275390625	1.492360046386719	0.235459716796875	2.438965087890625	1.719756896972656	0.33474755859375	2.5320830078125	1.738237487792969	0.429009521484375	2.5383408203125	1.554690673828125	0.6488203125000001	2.64305078125	1.420199554443359	0.481380859375	2.740225830078125	1.46008251953125	0.4909033203125
230	7.633334000000001	2.4198779296875	1.216129730224609	0.4475185546875	2.42588037109375	1.387344787597656	0.3880263671875	2.42705126953125	1.525937927246094	0.345467041015625	2.413260009765625	1.736314758300781	0.280215087890625	2.390978515625	1.693301330566406	0.268554931640625	2.328951171875	1.617282592773438	0.16136083984375	2.320812255859375	1.341765502929688	0.107178955078125	2.55526806640625	1.332423278808594	0.130236328125	2.6155751953125	1.371894348144531	0.196467529296875	2.674334716796875	1.439330596923828	0.260223388671875	2.63859033203125	1.398500030517578	0.202935791015625	2.438490478515625	1.710125854492187	0.31480859375	2.5413544921875	1.728696350097656	0.398150390625	2.5675693359375	1.537896606445313	0.609890380859375	2.66136865234375	1.382195190429687	0.455089111328125	2.75969384765625	1.420140930175781	0.455723388671875
231	7.666666999999999	2.433560791015625	1.196970977783203	0.40403759765625	2.42911669921875	1.368398681640625	0.343488037109375	2.4220419921875	1.507971374511719	0.30339599609375	2.39533349609375	1.718148864746094	0.239440673828125	2.370124755859375	1.675284057617187	0.2345859375	2.273833740234375	1.595908020019531	0.1593388671875	2.200601318359375	1.324156402587891	0.147513916015625	2.433973876953125	1.289424377441406	0.16265869140625	2.505862548828125	1.311054534912109	0.2258974609375	2.591039794921875	1.314279846191406	0.29566015625	2.536087890625	1.321015228271484	0.2432890625	2.428158203125	1.691929931640625	0.267158935546875	2.552033203125	1.706367065429688	0.31633203125	2.656939697265625	1.524030395507812	0.5116025390625	2.730060546875	1.326067810058594	0.3985234375	2.779794921875	1.281570709228516	0.480478515625
232	7.7	2.488105712890625	1.217485946655273	0.32050244140625	2.450625	1.386924774169922	0.2667816162109375	2.419612060546875	1.520771301269531	0.2197227783203125	2.37088427734375	1.733925720214844	0.187156005859375	2.346003173828125	1.692653015136719	0.200133056640625	2.215031494140625	1.634817626953125	0.2263848876953125	2.13871142578125	1.381724914550781	0.322798095703125	2.31999755859375	1.238435272216797	0.2740313720703125	2.3299111328125	1.262882507324219	0.1795977783203125	2.434685546875	1.245045837402344	0.2080531005859375	2.42512158203125	1.298795715332031	0.18644970703125	2.4120966796875	1.705131042480469	0.1870369873046875	2.54156201171875	1.696295043945312	0.15398681640625	2.74142822265625	1.520330322265625	0.2602423095703125	2.87770361328125	1.326181427001953	0.2907557373046875	2.96483984375	1.281004547119141	0.32963671875
233	7.733334	2.49292041015625	1.22875830078125	0.3389208984375	2.45401708984375	1.396914215087891	0.285703369140625	2.4223388671875	1.530300903320313	0.24038330078125	2.37002001953125	1.738912353515625	0.195067626953125	2.346325927734375	1.698668212890625	0.2118408203125	2.21697314453125	1.6444775390625	0.247562255859375	2.155751953125	1.406797088623047	0.381832763671875	2.292403076171875	1.225814636230469	0.320945556640625	2.290694580078125	1.233862609863281	0.223807861328125	2.38032470703125	1.20228288269043	0.2779921875	2.4035087890625	1.27176870727539	0.233924560546875	2.41130859375	1.710738159179688	0.195309814453125	2.53956396484375	1.702515380859375	0.160537841796875	2.723530517578125	1.507129913330078	0.256656982421875	2.8151904296875	1.287874145507812	0.24856640625	2.888865234375	1.244935852050781	0.3097705078125
234	7.766667000000001	2.464993896484375	1.200703720092773	0.3548233642578125	2.434670166015625	1.371624938964844	0.3053377685546875	2.408976806640625	1.506138488769531	0.2598392333984375	2.37875634765625	1.71769384765625	0.2090255126953125	2.351504150390625	1.6810927734375	0.2284434814453125	2.21833447265625	1.642308227539063	0.2694434814453125	2.155094482421875	1.417197601318359	0.4227391357421875	2.2363798828125	1.203925933837891	0.3681822509765625	2.223599853515625	1.205540802001953	0.2716109619140625	2.3129140625	1.153855163574219	0.3077203369140625	2.34785791015625	1.207568984985351	0.2724212646484375	2.416463134765625	1.68493115234375	0.2084010009765625	2.5403388671875	1.659605773925781	0.1669515380859375	2.70883447265625	1.439807098388672	0.2337144775390625	2.745265625	1.209288879394531	0.1889288330078125	2.8085703125	1.158634368896484	0.2554940185546875
235	7.8	2.437964599609375	1.18574658203125	0.3388759765625	2.40031201171875	1.356596221923828	0.29701416015625	2.36721533203125	1.490763702392578	0.25719580078125	2.327441650390625	1.6989931640625	0.202608154296875	2.304777587890625	1.663865356445313	0.228969482421875	2.183478515625	1.629974853515625	0.29907177734375	2.1782646484375	1.418882720947266	0.480875	2.22398583984375	1.192063079833984	0.446894775390625	2.198649169921875	1.179949752807617	0.353951904296875	2.26226025390625	1.109557373046875	0.3003876953125	2.27950927734375	1.17398323059082	0.309662841796875	2.364111083984375	1.665952270507812	0.196112548828125	2.47849853515625	1.635286010742187	0.1364580078125	2.6470546875	1.406907836914062	0.142551513671875	2.651831298828125	1.186805648803711	0.05527099609375	2.71222216796875	1.126918899536133	0.116061767578125
236	7.833334	2.435140380859375	1.178466445922852	0.3245347900390625	2.3927490234375	1.34841259765625	0.2817271728515625	2.354599853515625	1.481573089599609	0.2418326416015625	2.313495361328125	1.689590576171875	0.1853997802734375	2.2955595703125	1.6569951171875	0.2181077880859375	2.1905859375	1.634372436523438	0.3147642822265625	2.2364521484375	1.434850952148437	0.5047386474609376	2.260137451171875	1.201708343505859	0.5103756103515625	2.21700732421875	1.173633529663086	0.4277755126953125	2.22122265625	1.098751113891602	0.3483968505859375	2.250083984375	1.135215942382813	0.3816873779296875	2.3462919921875	1.654118896484375	0.1728980712890625	2.4478623046875	1.615640625	0.0962899169921875	2.592099609375	1.374047180175781	0.05374169921875	2.55806591796875	1.163989059448242	-0.051450927734375	2.6194970703125	1.088899673461914	-0.011852783203125
237	7.866667000000001	2.41570458984375	1.162163177490234	0.3222734375	2.37265625	1.332084289550781	0.2783564453125	2.332890625	1.465010101318359	0.238107666015625	2.296375244140625	1.674314331054688	0.181389404296875	2.2826103515625	1.644044799804687	0.218255859375	2.19898046875	1.636037963867187	0.336187744140625	2.286747802734375	1.454432708740234	0.530260986328125	2.279311279296875	1.219622222900391	0.529962890625	2.2295146484375	1.167888168334961	0.463955322265625	2.2056298828125	1.087562591552734	0.39355517578125	2.247770263671875	1.143874710083008	0.4097890625	2.32379931640625	1.636038330078125	0.164535888671875	2.41274609375	1.5879931640625	0.0777939453125	2.53134912109375	1.342143432617187	-0.0048599853515625	2.47281005859375	1.141656921386719	-0.118771484375	2.51848974609375	1.068780464172363	-0.0585125732421875
238	7.899999999999999	2.405811767578125	1.136129806518555	0.3180794677734375	2.35781982421875	1.305308654785156	0.2739627685546875	2.31106201171875	1.43640673828125	0.2335201416015625	2.277741455078125	1.649994750976562	0.1893802490234375	2.2706796875	1.619567199707031	0.2281802978515625	2.216142578125	1.614585327148438	0.3627371826171875	2.315572265625	1.444319213867187	0.5627108154296875	2.25718359375	1.220427444458008	0.5177701416015625	2.23137744140625	1.177763092041016	0.4335689697265625	2.22595556640625	1.083530609130859	0.3774532470703125	2.25724365234375	1.151599609375	0.3912681884765625	2.29770458984375	1.610315063476563	0.1660416259765625	2.362658935546875	1.563322937011719	0.0591112060546875	2.4642734375	1.318629943847656	-0.048955078125	2.382873046875	1.118576965332031	-0.1505648193359375	2.41676220703125	1.046408065795899	-0.0816815185546875
239	7.933333999999999	2.39109228515625	1.123678337097168	0.255177490234375	2.3400458984375	1.291888305664062	0.222809814453125	2.284701416015625	1.420325744628906	0.19349169921875	2.25502685546875	1.634620483398437	0.1709365234375	2.2602880859375	1.603097229003906	0.208220458984375	2.25596826171875	1.583941833496094	0.350088134765625	2.370702392578125	1.405979949951172	0.528462158203125	2.28515771484375	1.190384017944336	0.542494140625	2.23282080078125	1.171076431274414	0.46378466796875	2.21190576171875	1.086585357666016	0.39941552734375	2.2830068359375	1.158786895751953	0.39975390625	2.261653076171875	1.595628051757813	0.141226318359375	2.276659423828125	1.556542358398437	0.0162984619140625	2.3409736328125	1.302862243652344	-0.08900830078124999	2.314366943359375	1.087810409545898	0.0027353515625	2.39045947265625	1.038075214385986	0.05299755859375
240	7.966667	2.38246484375	1.110415855407715	0.2312344970703125	2.32762744140625	1.277158569335938	0.2071353759765625	2.26749462890625	1.403617462158203	0.1858062744140625	2.24082177734375	1.61723583984375	0.1738699951171875	2.25101806640625	1.584797241210937	0.2087012939453125	2.27153173828125	1.555754516601562	0.3461429443359375	2.38759423828125	1.353131103515625	0.4903253173828125	2.295985595703125	1.152031677246094	0.5553013916015626	2.21506298828125	1.156203399658203	0.5045177001953125	2.174216552734375	1.065395538330078	0.4645084228515625	2.28554052734375	1.146601837158203	0.4146812744140625	2.2415029296875	1.579327392578125	0.1427762451171875	2.238417236328125	1.539501892089844	0.0184310302734375	2.270853515625	1.280360198974609	-0.08149609375	2.22930029296875	1.057644836425781	-0.0260169677734375	2.314147216796875	1.021354774475098	0.01965478515625
241	8	2.355620849609375	1.10384358215332	0.21914599609375	2.31602880859375	1.276510803222656	0.207583251953125	2.26076318359375	1.406181274414062	0.191051025390625	2.22149267578125	1.618114990234375	0.176472900390625	2.23065966796875	1.586186401367188	0.21218505859375	2.234045654296875	1.55187109375	0.350189208984375	2.355993408203125	1.347555969238281	0.48801953125	2.30802197265625	1.12454118347168	0.523062255859375	2.2856611328125	1.050801254272461	0.466111083984375	2.235970458984375	0.9836551742553711	0.398413330078125	2.279411865234375	1.047677520751953	0.418033203125	2.2273603515625	1.580386535644531	0.1455537109375	2.2310458984375	1.537218811035156	0.022072509765625	2.23494091796875	1.263722351074219	-0.0386378173828125	2.17763916015625	1.048222969055176	0.03135107421875	2.2640400390625	1.005517272949219	0.068159912109375
242	8.033334	2.36337890625	1.09038842010498	0.1963427734375	2.323395751953125	1.259416931152344	0.195667236328125	2.27388623046875	1.388988037109375	0.189161376953125	2.225177001953125	1.594656921386719	0.18674951171875	2.2361513671875	1.562048706054687	0.219817626953125	2.2494306640625	1.525508850097656	0.35345458984375	2.329117919921875	1.312999755859375	0.497935791015625	2.23061474609375	1.113587463378906	0.536958740234375	2.201239013671875	1.039122505187988	0.488162353515625	2.146763671875	0.9732348709106445	0.426855712890625	2.181194091796875	1.034538063049316	0.4527646484375	2.23229052734375	1.559770568847656	0.15445166015625	2.228723388671875	1.523315551757813	0.03176513671875	2.179196044921875	1.276383972167969	-0.0765015869140625	2.06823828125	1.077890747070313	-0.0524427490234375	2.1036220703125	1.011049949645996	0.0144130859375
243	8.066666999999999	2.371437744140625	1.095737716674805	0.1825726318359375	2.3263291015625	1.262410064697266	0.1885172119140625	2.2713896484375	1.389090759277344	0.1918802490234375	2.219241455078125	1.592524963378906	0.2018533935546875	2.232888916015625	1.558917724609375	0.2324703369140625	2.2455556640625	1.520347717285156	0.3648211669921875	2.2871220703125	1.296320373535156	0.5051832275390625	2.17248388671875	1.109216644287109	0.5531458740234375	2.11412890625	1.063854248046875	0.4962882080078125	2.034955444335937	1.039882354736328	0.4322039794921875	2.08811669921875	1.067891143798828	0.4708885498046875	2.224793212890625	1.559415161132812	0.1678060302734375	2.217120361328125	1.526007934570313	0.0451488037109375	2.14152001953125	1.291908203125	-0.07247253417968751	1.980944458007813	1.131304351806641	-0.085018310546875	1.957798828125	1.05047492980957	-0.030134521484375
244	8.100000000000001	2.333869873046875	1.106209350585937	0.166632568359375	2.2991787109375	1.273848999023437	0.17491064453125	2.253298583984375	1.402790588378906	0.181494384765625	2.212775390625	1.606173828125	0.203729736328125	2.2252412109375	1.5705341796875	0.231866943359375	2.2406533203125	1.529675659179687	0.362071044921875	2.2671357421875	1.324097015380859	0.5279462890625	2.148661376953125	1.147893859863281	0.5955034179687499	2.065946044921875	1.162664764404297	0.556805908203125	1.989325439453125	1.18911213684082	0.4919560546875	2.02868994140625	1.164706970214844	0.54802880859375	2.215671875	1.5750126953125	0.1680849609375	2.21094580078125	1.556647216796875	0.04317626953125	2.120467529296875	1.348099578857422	-0.1034248046875	1.969520751953125	1.182057113647461	-0.0798104248046875	1.9501728515625	1.099638549804687	-0.02733349609375
245	8.133334000000001	2.28724609375	1.151824813842773	0.171933349609375	2.2630458984375	1.317812072753906	0.1783291015625	2.22981884765625	1.447184417724609	0.191296142578125	2.20452587890625	1.647774047851562	0.220504150390625	2.2218330078125	1.612378540039062	0.24447412109375	2.26110302734375	1.573612426757812	0.367139404296875	2.29066015625	1.378863311767578	0.536863525390625	2.108377685546875	1.275361145019531	0.5975715332031249	2.034461669921875	1.234705001831055	0.564519775390625	1.94588916015625	1.214735458374024	0.51877197265625	2.007967529296875	1.205753692626953	0.55905322265625	2.197422607421875	1.617206909179687	0.186248291015625	2.16307568359375	1.61328759765625	0.06743530273437499	2.05342529296875	1.434928680419922	-0.09490478515625	1.9070322265625	1.278573181152344	-0.040494140625	1.938556884765625	1.187850540161133	-0.0233936767578125
246	8.166667	2.3131669921875	1.151548492431641	0.1927821044921875	2.2847109375	1.322097595214844	0.1966707763671875	2.247595458984375	1.454813385009766	0.2079093017578125	2.22796435546875	1.662732666015625	0.2339940185546875	2.24370068359375	1.626071655273438	0.2598031005859375	2.27119921875	1.585680053710937	0.3894837646484375	2.23046337890625	1.418784393310547	0.5950391845703125	2.007894287109375	1.436586822509766	0.6215162353515625	1.95590234375	1.4593671875	0.5474093017578125	1.877838623046875	1.466304595947266	0.4779068603515625	1.913841186523437	1.486963684082031	0.5820516357421875	2.22064697265625	1.63094140625	0.1989678955078125	2.18854296875	1.630115234375	0.075589599609375	2.0050537109375	1.524671020507812	-0.09680737304687501	1.798952392578125	1.447988159179687	-0.0377734375	1.702719116210937	1.450043701171875	-0.06670849609375
247	8.199999999999999	2.179234375	1.222746734619141	0.1348631591796875	2.194340576171875	1.395638916015625	0.1447276611328125	2.1779892578125	1.531500122070312	0.1689534912109375	2.183745849609375	1.735262268066406	0.2254888916015625	2.192910400390625	1.693251953125	0.2462730712890625	2.1891416015625	1.626103393554688	0.3682471923828125	2.034508911132813	1.552790466308594	0.5761246337890625	1.892504150390625	1.709665100097656	0.4967762451171875	1.88243701171875	1.730339904785156	0.4058143310546875	1.8375283203125	1.705010864257813	0.4976090087890625	1.90046875	1.733362731933594	0.3735726318359375	2.1746728515625	1.710008850097656	0.1855592041015625	2.130289794921875	1.732539916992188	0.0674832763671875	1.892252197265625	1.72911328125	-0.0688780517578125	1.69203125	1.730706787109375	0.041943115234375	1.672682739257813	1.72240087890625	0.1407464599609375
248	8.233333999999999	2.14991455078125	1.287375854492188	0.13373388671875	2.167778564453125	1.465546630859375	0.17531005859375	2.17516357421875	1.607974426269531	0.21076953125	2.193881591796875	1.829850280761719	0.23230615234375	2.2014951171875	1.789408935546875	0.261584228515625	2.210081298828125	1.76341259765625	0.406314208984375	2.145979736328125	1.673102172851562	0.668635009765625	1.958904052734375	1.821484130859375	0.678603759765625	1.93954443359375	1.870932067871094	0.594791259765625	1.843903564453125	1.918248779296875	0.626573974609375	1.869190551757812	1.915220275878906	0.617022705078125	2.18218408203125	1.796841857910156	0.19540185546875	2.128461669921875	1.821291809082031	0.07342553710937499	1.999870727539063	1.821274719238281	-0.1866483154296875	1.771916748046875	1.811468078613281	-0.1059652099609375	1.740105102539063	1.796820434570312	-0.00503759765625
249	8.266667000000002	2.1674521484375	1.365644409179688	0.111689208984375	2.183364501953125	1.549937316894531	0.152418701171875	2.18428955078125	1.696744384765625	0.189512451171875	2.17148779296875	1.925192932128906	0.2173662109375	2.18634423828125	1.884417358398438	0.24608203125	2.215483154296875	1.865766235351562	0.39385546875	2.200790771484375	1.7812734375	0.67442822265625	1.958179809570312	1.812061218261719	0.645667724609375	1.959252807617188	1.88173828125	0.570865478515625	1.884293334960937	1.963380676269531	0.600464111328125	1.920085571289063	1.941545349121094	0.5858952636718751	2.16300244140625	1.890667846679687	0.1788447265625	2.110060791015625	1.908595092773437	0.0508994140625	1.996662353515625	1.929714233398438	-0.22488720703125	1.779298828125	1.902552062988281	-0.1057430419921875	1.77134423828125	1.873550170898437	0.0001448974609375
250	8.300000000000001	2.1582646484375	1.394133758544922	0.121044677734375	2.164389892578125	1.581737670898438	0.138247314453125	2.1583115234375	1.731343078613281	0.15523046875	2.15666650390625	1.95978076171875	0.175908447265625	2.166540283203125	1.919325439453125	0.206692138671875	2.196856201171875	1.891462341308594	0.35200439453125	2.212070068359375	1.768590454101562	0.616416015625	1.968062377929688	1.789786254882813	0.608729248046875	1.944180541992188	1.871540649414063	0.55308642578125	1.881027954101562	1.966629516601563	0.554795166015625	1.906500854492188	1.91337109375	0.556454345703125	2.149517333984375	1.924798889160156	0.137876708984375	2.10728173828125	1.955307983398437	0.009071044921875	2.002716064453125	1.966397216796875	-0.2692119140625	1.797473754882813	1.913120544433594	-0.1403121337890625	1.80563232421875	1.927049926757813	-0.0319669189453125
251	8.333334000000001	2.161112060546875	1.438071960449219	0.1133095703125	2.16307373046875	1.62741259765625	0.133470703125	2.155287109375	1.778138061523437	0.1533671875	2.138816162109375	2.007693176269531	0.18039599609375	2.1571015625	1.967390808105469	0.20829443359375	2.199023681640625	1.925795837402344	0.348982421875	2.223175537109375	1.721138549804687	0.5600029296875	1.975950927734375	1.733834533691406	0.561814208984375	1.96315234375	1.835774475097656	0.55903076171875	1.927904663085938	1.942265197753906	0.585839599609375	1.9344111328125	1.875713500976563	0.57129931640625	2.12806396484375	1.972377624511719	0.142786376953125	2.06044482421875	1.987167663574219	0.020671875	1.94470556640625	1.979801452636719	-0.2565838623046875	1.767976318359375	1.896976013183594	-0.09925439453125	1.791184936523438	1.901313110351563	0.008861083984375
252	8.366667	2.171274169921875	1.487010803222656	0.099593505859375	2.17436669921875	1.673296630859375	0.11698388671875	2.163327392578125	1.821006103515625	0.13792333984375	2.1001826171875	2.033111328125	0.1915577392578125	2.12721142578125	1.995471374511719	0.2138199462890625	2.17699853515625	1.930294860839844	0.3393348388671875	2.263723388671875	1.714204040527344	0.5119388427734375	2.027011108398438	1.658117370605469	0.5126424560546875	1.990577880859375	1.742253112792969	0.5550003662109375	1.972429321289062	1.849664001464844	0.5862723388671875	1.979207153320313	1.775402099609375	0.5700028076171875	2.09594677734375	2.001422546386719	0.150817626953125	2.030727172851563	1.995285339355469	0.0294306640625	1.92881591796875	1.989140319824219	-0.24768603515625	1.7820546875	1.872282836914062	-0.0880234375	1.81104150390625	1.881267578125	0.0164019775390625
253	8.399999999999999	2.1441240234375	1.501848022460937	0.145739990234375	2.1378916015625	1.684267150878906	0.16254345703125	2.123415283203125	1.828980651855469	0.180477294921875	2.07207470703125	2.041675170898437	0.22383642578125	2.09804443359375	2.004985107421875	0.246539306640625	2.1670341796875	1.963208740234375	0.369284912109375	2.397726806640625	1.807010986328125	0.423996337890625	2.1984033203125	1.691576721191406	0.48507080078125	2.1219501953125	1.748673950195312	0.511196533203125	2.034201538085938	1.798742126464844	0.557219970703125	2.05797119140625	1.719898071289062	0.527408935546875	2.06495068359375	2.008706298828125	0.1859462890625	2.005601806640625	2.0060498046875	0.064591064453125	1.9710947265625	1.962693969726562	-0.2193431396484375	1.8315751953125	1.815824096679687	-0.0882127685546875	1.82703759765625	1.826751342773437	0.0176514892578125
254	8.433333999999999	2.1678720703125	1.5081494140625	0.13118505859375	2.15337353515625	1.686987976074219	0.152060546875	2.12570654296875	1.826379272460938	0.177724853515625	2.08451904296875	2.035947998046875	0.22973388671875	2.10669140625	1.997162048339844	0.251343017578125	2.16841845703125	1.935549987792969	0.36685546875	2.374121337890625	1.747667541503906	0.392787353515625	2.23074658203125	1.567239196777344	0.437920654296875	2.15949951171875	1.615093444824219	0.484173583984375	2.08590380859375	1.688288879394531	0.518750732421875	2.11898876953125	1.625036193847656	0.495475341796875	2.07788818359375	2.006033264160156	0.19023291015625	2.035420654296875	2.017002136230468	0.0645098876953125	1.9381669921875	1.869547912597656	-0.1592650146484375	1.780139038085937	1.729468688964844	-0.049913818359375	1.761365844726563	1.753110595703125	0.0506285400390625
255	8.466667000000001	2.1860595703125	1.504011535644531	0.141042724609375	2.15756396484375	1.679914123535156	0.15480126953125	2.11831298828125	1.81575634765625	0.175337646484375	2.065031982421875	2.018955200195313	0.231689453125	2.08592919921875	1.980240966796875	0.253498046875	2.14289892578125	1.906443481445312	0.362205078125	2.35283251953125	1.72602880859375	0.35796533203125	2.247942138671875	1.518873596191406	0.36648681640625	2.199206787109375	1.526313232421875	0.449403564453125	2.152573486328125	1.562899108886719	0.539982421875	2.148144287109375	1.559703369140625	0.4444384765625	2.06369482421875	1.991159545898437	0.190796142578125	2.03607373046875	2.004213500976562	0.0626407470703125	1.978777587890625	1.8444033203125	-0.1626251220703125	1.81087890625	1.716282043457031	-0.058902587890625	1.783495727539063	1.74776123046875	0.0362158203125
256	8.5	2.206607421875	1.516609497070312	0.1325858154296875	2.1601357421875	1.6837626953125	0.1568040771484375	2.11184375	1.8125078125	0.1833541259765625	2.038763793945312	2.003008178710938	0.2450963134765625	2.06413427734375	1.9672314453125	0.2649107666015625	2.1294384765625	1.89256005859375	0.3642159423828125	2.33810546875	1.726757934570312	0.3133009033203125	2.25250341796875	1.515930541992188	0.3039146728515625	2.226741943359375	1.502558471679687	0.3938988037109375	2.2035390625	1.515795227050781	0.4965784912109375	2.185257080078125	1.531862182617187	0.4126221923828125	2.039357177734375	1.976686279296875	0.2043878173828125	2.008843872070313	1.983806274414063	0.0791177978515625	2.038595825195312	1.828432983398438	-0.147621337890625	1.921832763671875	1.669259216308594	-0.028392822265625	1.92177734375	1.675476867675781	0.0732203369140625
257	8.533334	2.14917431640625	1.483915649414063	0.14565283203125	2.125678955078125	1.648439697265625	0.17165625	2.11338525390625	1.781778686523438	0.184083251953125	2.0868671875	1.979970397949219	0.2279091796875	2.111983642578125	1.944981201171875	0.244665283203125	2.18274365234375	1.888175354003906	0.344332763671875	2.33462109375	1.687177001953125	0.27782470703125	2.17375048828125	1.557735229492188	0.34986767578125	2.153473388671875	1.584021240234375	0.434373046875	2.1361953125	1.589126403808594	0.53464990234375	2.193416015625	1.583402526855469	0.4598935546875	2.07209521484375	1.949920166015625	0.195565673828125	2.005747192382812	1.953209228515625	0.09086230468750001	2.0184130859375	1.77790966796875	-0.1081180419921875	1.872785522460938	1.664241333007813	0.0140098876953125	1.877294189453125	1.680625183105469	0.110280029296875
258	8.566666999999999	2.125223388671875	1.452587005615234	0.1581973876953125	2.106122802734375	1.619986450195313	0.1828558349609375	2.1021640625	1.75600830078125	0.1865997314453125	2.083819580078125	1.959810852050781	0.2192669677734375	2.10892333984375	1.924665588378906	0.2372454833984375	2.185998046875	1.867320556640625	0.3341343994140625	2.314626953125	1.646397094726562	0.2692113037109375	2.13618505859375	1.570160705566406	0.3757598876953125	2.13272509765625	1.602728698730469	0.4616339111328125	2.12069384765625	1.564329711914062	0.5565928955078125	2.186138916015625	1.578213317871094	0.4756011962890625	2.0663359375	1.927942321777344	0.1892740478515625	1.994018676757813	1.924273620605469	0.08674475097656251	2.011862060546875	1.737366149902344	-0.105536376953125	1.867853637695313	1.627785949707031	0.0267833251953125	1.8633125	1.660148376464844	0.1201900634765625
259	8.600000000000001	2.097523193359375	1.401294616699219	0.152425048828125	2.08363525390625	1.570842224121094	0.17655126953125	2.08234033203125	1.70818603515625	0.17820263671875	2.0777216796875	1.915659240722656	0.20372607421875	2.10578857421875	1.880118225097656	0.217045166015625	2.211897216796875	1.839318054199219	0.2947001953125	2.289515869140625	1.589712219238281	0.24468408203125	2.127872314453125	1.608085266113281	0.397748291015625	2.0749111328125	1.638218688964844	0.4676572265625	2.018942993164063	1.668641174316406	0.54994580078125	2.06021337890625	1.666376525878906	0.48363720703125	2.0524140625	1.882861083984375	0.180382080078125	1.939888427734375	1.878216674804687	0.122436279296875	1.964448486328125	1.677463500976562	-0.05820068359375	1.889256469726563	1.656995422363281	0.1541513671875	1.931919799804688	1.589937438964844	0.21459521484375
260	8.633334000000001	2.09430810546875	1.355888244628906	0.1781282958984375	2.088993408203125	1.529045288085938	0.1934608154296875	2.096334228515625	1.667758361816406	0.1874500732421875	2.084787841796875	1.879010803222656	0.1818729248046875	2.112947265625	1.846350463867187	0.2024495849609375	2.21758544921875	1.798301208496094	0.2809471435546875	2.289993896484375	1.540578308105469	0.3110396728515625	2.09652587890625	1.555594665527344	0.4270806884765625	2.05018994140625	1.617643127441406	0.4801324462890625	1.983129028320312	1.664635192871094	0.5463897705078125	2.000482543945313	1.638549560546875	0.3832320556640625	2.0618037109375	1.841893798828125	0.1616060791015625	1.96798779296875	1.803995849609375	0.0828802490234375	1.919489501953125	1.55498876953125	-0.02192822265625	1.847986450195312	1.567063659667969	0.1952462158203125	1.905904296875	1.598317321777344	0.2719544677734375
261	8.666667	2.073841796875	1.286973602294922	0.17585107421875	2.069133544921875	1.461321197509766	0.192787109375	2.07541748046875	1.601170043945312	0.187519287109375	2.0718076171875	1.814373291015625	0.18559423828125	2.10076416015625	1.780072875976562	0.20299365234375	2.2125888671875	1.747350219726562	0.281346435546875	2.26405810546875	1.491242889404297	0.355047607421875	2.067010498046875	1.555708068847656	0.44946044921875	2.026732177734375	1.604661254882813	0.51964990234375	1.958288330078125	1.629757446289062	0.59678369140625	1.96599462890625	1.581059814453125	0.379208984375	2.04525341796875	1.77822314453125	0.167157470703125	1.935656005859375	1.767333190917969	0.09966723632812501	1.864806274414063	1.504430297851562	0.05120947265625	1.895625610351563	1.517484191894531	0.2794619140625	1.992621704101563	1.514609680175781	0.310349609375
262	8.699999999999999	2.0780517578125	1.230175170898437	0.161185302734375	2.078318115234375	1.401493286132812	0.184103515625	2.08621435546875	1.539445068359375	0.1831650390625	2.0896884765625	1.749621948242188	0.1906201171875	2.118012939453125	1.714165954589844	0.204606689453125	2.2251513671875	1.672040283203125	0.281600341796875	2.262213134765625	1.432112365722656	0.394468994140625	2.0666123046875	1.4971142578125	0.483957275390625	2.026506958007813	1.553244873046875	0.546760009765625	1.935318603515625	1.55704296875	0.5980380859375	1.976960693359375	1.52860546875	0.4044228515625	2.06131298828125	1.715664916992187	0.17245458984375	1.947529663085938	1.718266235351563	0.115181884765625	1.841455200195312	1.470134307861328	0.07524438476562501	1.866840087890625	1.405883026123047	0.29205517578125	1.95736669921875	1.423783721923828	0.331734375
263	8.733333999999999	2.0643994140625	1.13532421875	0.1689566650390625	2.051619140625	1.306825592041016	0.1912532958984375	2.048218017578125	1.445420715332031	0.1907322998046875	2.040725952148438	1.653616821289063	0.2243980712890625	2.07137548828125	1.61823486328125	0.2332686767578125	2.184881103515625	1.567158569335938	0.2950426025390625	2.198802734375	1.332375305175781	0.4247982177734375	1.990319946289062	1.345575469970703	0.5095831298828125	1.990601196289062	1.435387420654297	0.5359393310546875	1.944235717773438	1.523703491210938	0.5688382568359375	1.9679580078125	1.456383392333984	0.4316353759765625	2.013599731445312	1.620514282226563	0.2026768798828125	1.895092407226562	1.614535034179688	0.1551226806640625	1.77816064453125	1.367088043212891	0.1576312255859375	1.91583740234375	1.302262939453125	0.3278236083984375	2.010405517578125	1.280449157714844	0.3006607666015625
264	8.766667000000002	2.06327783203125	1.068204971313476	0.1393282470703125	2.05340576171875	1.237737396240234	0.1696090087890625	2.047018798828125	1.374588134765625	0.1853743896484375	2.038165893554687	1.580487731933594	0.2252718505859375	2.06998486328125	1.545765197753906	0.2305533447265625	2.17285888671875	1.492451354980469	0.3059127197265625	2.159592041015625	1.273032409667969	0.4578033447265625	2.009716552734375	1.145186019897461	0.5649647216796875	1.930066650390625	1.180497940063477	0.5321407470703124	1.8912275390625	1.083895225524902	0.5407864990234375	1.880292358398437	1.125174423217773	0.5235867919921875	2.010162475585938	1.547552429199219	0.2050198974609375	1.887622436523438	1.536540466308594	0.1729066162109375	1.773498046875	1.310724304199219	0.2734100341796875	1.91056494140625	1.302011413574219	0.4542662353515625	2.0000048828125	1.345632446289063	0.4421322021484375
265	8.800000000000001	2.02948193359375	1.050984451293945	0.2454449462890625	2.019545166015625	1.208858749389648	0.2745750732421875	2.011593994140625	1.335061950683594	0.2979127197265625	2.006884155273438	1.530533325195313	0.3069576416015625	2.038043212890625	1.499256530761719	0.3050345458984375	2.166274658203125	1.492326110839844	0.2941075439453125	2.22099072265625	1.337111511230469	0.1070589599609375	2.249858154296875	1.138802169799805	0.0473382568359375	2.28618896484375	1.066037307739258	0.01696923828125	2.25393115234375	0.9792745742797851	-0.0133984375	2.229564208984375	1.011685836791992	0.025864501953125	1.977410400390625	1.497304443359375	0.3040032958984375	1.859910766601562	1.488598999023437	0.2907303466796875	1.790577026367187	1.277456176757813	0.4134302978515625	1.78834033203125	1.166867080688477	0.5940001220703125	1.763341674804688	1.144262649536133	0.6811890869140625
266	8.833334000000001	2.013766235351563	1.017421340942383	0.203613037109375	2.004548217773437	1.17748371887207	0.2407196044921875	1.998901000976562	1.304876220703125	0.2730904541015625	2.002501831054687	1.503452697753906	0.298774658203125	2.025696655273438	1.473060485839844	0.274639892578125	2.10537646484375	1.427717346191406	0.1798619384765625	1.928612915039063	1.244194412231445	0.172772216796875	1.776889892578125	1.093694046020508	0.1626883544921875	1.791140869140625	1.01033235168457	0.18984033203125	1.871140502929687	1.004499282836914	0.130675048828125	1.876378295898437	1.028225677490234	0.1318304443359375	1.976996215820312	1.468445556640625	0.31285498046875	1.874455688476562	1.450281433105469	0.3750743408203125	1.94081689453125	1.234641036987305	0.5037349853515625	2.08327294921875	1.135846389770508	0.6336728515625	2.07240234375	1.094917175292969	0.719423095703125
267	8.866667	2.022519775390625	0.9876145477294922	0.2078643798828125	2.0034833984375	1.149574432373047	0.2379156494140625	1.990780639648438	1.277650726318359	0.269676025390625	1.98825830078125	1.475819610595703	0.307650634765625	2.015208251953125	1.446811309814453	0.2851185302734375	2.12467236328125	1.399215484619141	0.226755615234375	1.976046020507813	1.193206878662109	0.1887833251953125	1.862066528320313	1.010300689697266	0.183620849609375	1.773272705078125	1.004424407958984	0.174058349609375	1.8655849609375	0.9776041564941407	0.14497705078125	1.8677939453125	1.035217956542969	0.0664324951171875	1.961244384765625	1.439655975341797	0.3159263916015625	1.861911987304687	1.396836395263672	0.3728525390625	1.958221923828125	1.200615234375	0.5167713623046875	2.05391455078125	1.049344757080078	0.641739013671875	2.0333984375	1.0011826171875	0.722646484375
268	8.899999999999999	2.010260009765625	0.9684272155761718	0.2037193603515625	1.9931484375	1.130802276611328	0.2347147216796875	1.982384155273438	1.25846142578125	0.2699188232421875	1.98105615234375	1.455462921142578	0.3156318359375	2.009744262695313	1.426363433837891	0.29526171875	2.126154296875	1.376647247314453	0.253912109375	2.001375610351563	1.162905212402344	0.1831287841796875	1.9060537109375	0.96980126953125	0.165673828125	1.821529418945312	0.9966785125732421	0.179064453125	1.889542358398437	0.9401158065795898	0.131038330078125	1.866554565429688	1.026361968994141	0.0589635009765625	1.952130981445312	1.419871917724609	0.3191038818359375	1.845723266601563	1.378958099365234	0.36394970703125	1.92846923828125	1.171899078369141	0.5020670166015625	2.026444458007813	1.021454467773437	0.6271134033203125	2.015278076171875	0.9796180267333985	0.7134444580078125
269	8.933333999999999	2.019935180664063	0.9605820617675781	0.2202537841796875	1.999379516601562	1.122517562866211	0.245093017578125	1.98451123046875	1.249127883911133	0.2793408203125	1.974792114257812	1.445766662597656	0.3194874267578125	2.006088745117188	1.41684716796875	0.3039310302734375	2.126990966796875	1.366789733886719	0.2844178466796875	2.060413330078125	1.135583419799805	0.197693115234375	2.00520068359375	0.9289981079101562	0.1789439697265625	1.917329833984375	0.9419426574707032	0.171642822265625	1.91461083984375	0.8653154296875	0.107442626953125	1.929680908203125	0.9899056549072266	0.089475830078125	1.946275146484375	1.410063171386719	0.319914306640625	1.839377685546875	1.364681640625	0.35634765625	1.891929931640625	1.145526382446289	0.487182373046875	1.9887509765625	1.009052322387695	0.62593359375	1.961690185546875	0.9622335433959961	0.70520068359375
270	8.966667000000001	2.009946166992187	0.9448445587158203	0.209615234375	1.992394897460938	1.107736068725586	0.244060546875	1.980067504882812	1.234959579467773	0.2837548828125	1.977018310546875	1.434192138671875	0.326225830078125	2.007678833007812	1.403980163574219	0.310015380859375	2.12769677734375	1.350508544921875	0.2829638671875	2.027979858398437	1.12571354675293	0.2006806640625	1.950547729492188	0.9223487167358398	0.196393310546875	1.866529174804687	0.9414149475097656	0.169143798828125	1.87797900390625	0.8493392028808594	0.1282464599609375	1.882753051757813	0.9852394256591797	0.104787109375	1.946929077148438	1.398959716796875	0.3265184326171875	1.834525268554688	1.366659118652344	0.3659136962890625	1.893502197265625	1.140665573120117	0.48946142578125	2.010514282226563	1.007488418579102	0.62042041015625	1.986474365234375	0.9538412628173828	0.697946044921875
271	9	2.001794677734375	0.9388403320312499	0.207678466796875	1.986319091796875	1.103046417236328	0.246030029296875	1.975257080078125	1.232000885009766	0.2857108154296875	1.985665893554688	1.433940948486328	0.32539599609375	2.014281127929688	1.401299591064453	0.3086611328125	2.130835693359375	1.340069915771484	0.2758592529296875	2.004400024414062	1.123150665283203	0.19998828125	1.916175170898438	0.9246095275878906	0.2354932861328125	1.829325927734375	0.9362378692626954	0.20950634765625	1.842649780273437	0.8399162292480469	0.176900390625	1.84662060546875	0.9797512054443359	0.1404049072265625	1.953140380859375	1.400245758056641	0.327118408203125	1.838555053710937	1.377623931884766	0.37115625	1.891595458984375	1.138163452148437	0.4773140869140625	2.024996215820313	1.011529251098633	0.6032723388671875	2.013448486328125	0.9522848510742188	0.6809959716796875
272	9.033334	2.000924560546875	0.9413027420043946	0.2182529296875	1.984446655273437	1.10542919921875	0.2542357177734375	1.972284301757812	1.234353485107422	0.29228857421875	1.979947387695312	1.436576629638672	0.3277578125	2.00907861328125	1.403994537353516	0.3122244873046875	2.126943359375	1.344666961669922	0.282410400390625	2.047522094726562	1.108110565185547	0.2041717529296875	1.986249633789062	0.8973526077270508	0.2055650634765625	1.896052612304687	0.9103185348510743	0.2059039306640625	1.83192919921875	0.8401494445800781	0.1682132568359375	1.879055541992187	0.9524676971435547	0.1533419189453125	1.947841796875	1.402682647705078	0.32966259765625	1.834078125	1.378129425048828	0.3737457275390625	1.894552490234375	1.152660430908203	0.5022239990234375	2.012904296875	1.003799957275391	0.6172716064453125	2.006044677734375	0.9544436645507812	0.7017921142578125
273	9.066666999999999	2.00041650390625	0.9458855819702149	0.2222784423828125	1.98321533203125	1.109729644775391	0.2547393798828125	1.970371826171875	1.238092468261719	0.2918572998046875	1.97310791015625	1.438629638671875	0.330976806640625	2.003362426757812	1.406901733398437	0.3166185302734375	2.1231025390625	1.350310302734375	0.2929146728515625	2.07542822265625	1.107392211914062	0.21314111328125	2.033322875976562	0.8941432342529296	0.1930302734375	1.943294189453125	0.8976506958007813	0.1832242431640625	1.853010986328125	0.855772705078125	0.16230078125	1.922487670898438	0.9361517486572266	0.1539920654296875	1.941610961914062	1.404464965820313	0.3304947509765625	1.827610107421875	1.378227783203125	0.3709390869140625	1.886984252929687	1.162734619140625	0.5133013916015625	1.978066650390625	1.005937759399414	0.6397340087890625	1.970418212890625	0.9642291107177734	0.7276212158203125
274	9.100000000000001	1.999385009765625	0.9471812744140625	0.21779931640625	1.98376806640625	1.111801254272461	0.253625244140625	1.971724731445313	1.24009748840332	0.294750244140625	1.96979052734375	1.442112121582031	0.3344991455078125	2.001375244140625	1.41059130859375	0.3214742431640625	2.12364453125	1.355684875488281	0.301092529296875	2.09062890625	1.108199020385742	0.2214390869140625	2.058967041015625	0.892369400024414	0.1931773681640625	1.9689306640625	0.8918666076660157	0.177916748046875	1.872699462890625	0.8631027526855468	0.157580810546875	1.946712158203125	0.9284313888549804	0.15407763671875	1.938592041015625	1.407254028320313	0.3324481201171875	1.82318896484375	1.375195373535156	0.3672301025390625	1.875314453125	1.164591934204102	0.5229107666015625	1.945398681640625	1.00321760559082	0.6595225830078125	1.954759521484375	0.9699647750854492	0.7515823974609375
275	9.133334000000001	1.997400390625	0.9505618591308593	0.2187938232421875	1.981716796875	1.11548583984375	0.25405078125	1.969479736328125	1.244161834716797	0.294405029296875	1.966492919921875	1.446439544677734	0.33390234375	1.998296020507812	1.415012115478516	0.321004150390625	2.121291015625	1.360464630126953	0.303216064453125	2.0959853515625	1.112099548339844	0.2225526123046875	2.06977978515625	0.8957015762329101	0.1913553466796875	1.980019409179687	0.8926128997802735	0.1742894287109375	1.881901000976562	0.8687528686523438	0.15619287109375	1.955232666015625	0.9229067687988282	0.1525875244140625	1.935427734375	1.411397552490234	0.3318037109375	1.820417114257812	1.377299530029297	0.36642822265625	1.869602294921875	1.168703094482422	0.5262080078125	1.938583984375	1.010389770507812	0.667282470703125	1.9375966796875	0.9794348449707031	0.760717529296875
276	9.166667	1.999385009765625	0.9531706008911133	0.2195303955078125	1.982480712890625	1.118587127685547	0.254141357421875	1.968824951171875	1.247603149414062	0.2942001953125	1.96439013671875	1.450698150634766	0.33229296875	1.996739501953125	1.419095489501953	0.320796875	2.120214599609375	1.363299468994141	0.308094482421875	2.10586376953125	1.111769500732422	0.2323543701171875	2.08766357421875	0.894061637878418	0.2003214111328125	1.999260864257812	0.888853515625	0.1766282958984375	1.900783203125	0.8718571014404297	0.1522353515625	1.973897094726563	0.9166354675292969	0.1532265625	1.933331176757813	1.415549041748047	0.329240478515625	1.8170166015625	1.380557830810547	0.3595888671875	1.861144409179688	1.173033966064453	0.523417724609375	1.929346313476562	1.017575012207031	0.66894189453125	1.923049926757812	0.9907605133056641	0.763724853515625
277	9.199999999999999	2.002302978515625	0.9540895614624023	0.2166937255859375	1.9850283203125	1.119933441162109	0.2519163818359375	1.970728759765625	1.248263229370117	0.2953812255859375	1.965407470703125	1.4526015625	0.3304161376953125	1.99820361328125	1.420635986328125	0.3206781005859375	2.12233447265625	1.364007141113281	0.3150352783203125	2.116531982421875	1.110780075073242	0.2407071533203125	2.10312548828125	0.8914887771606446	0.212097412109375	2.01683056640625	0.886360092163086	0.180668212890625	1.919563842773437	0.8749972076416015	0.148048583984375	1.991817626953125	0.9135135726928711	0.1534805908203125	1.934275390625	1.417377380371094	0.3265989990234375	1.8168798828125	1.380787414550781	0.3523089599609375	1.852684326171875	1.17284733581543	0.5191109619140625	1.913618896484375	1.016308670043945	0.6678392333984375	1.904827758789063	0.9913229217529297	0.7632720947265625
278	9.233333999999999	2.001928955078125	0.9554779434204101	0.218741455078125	1.9849423828125	1.121440330505371	0.254060546875	1.970966186523438	1.250275543212891	0.296386962890625	1.966212890625	1.45515478515625	0.329028564453125	1.999045532226563	1.422825012207031	0.32055712890625	2.12313037109375	1.365640686035156	0.31876025390625	2.122228271484375	1.110189720153809	0.2515791015625	2.114846435546875	0.8912827987670898	0.21732373046875	2.030107055664062	0.8848543548583985	0.181976806640625	1.933089233398438	0.8777158050537109	0.1472802734375	2.005192016601562	0.911460823059082	0.1561461181640625	1.934914306640625	1.420094665527344	0.32472900390625	1.8162431640625	1.385362884521484	0.347357421875	1.8468994140625	1.176404144287109	0.5141826171875	1.903360107421875	1.019022819519043	0.6639946289062501	1.898070068359375	0.9932976608276367	0.759553466796875
279	9.266667000000002	1.999546752929688	0.9582803153991699	0.213090576171875	1.983924560546875	1.123262847900391	0.25101513671875	1.97207763671875	1.251457000732422	0.29457568359375	1.971082763671875	1.455199096679687	0.330466796875	2.003048461914063	1.422759338378906	0.32010400390625	2.1258154296875	1.364156707763672	0.313029052734375	2.12166015625	1.109101379394531	0.247669677734375	2.11343408203125	0.8916448440551757	0.209037841796875	2.028062744140625	0.8851582183837891	0.1760338134765625	1.930136474609375	0.8804195327758789	0.1445694580078125	2.003539672851562	0.913114730834961	0.1530135498046875	1.939327392578125	1.420655944824219	0.326999755859375	1.820900024414063	1.387354309082031	0.350884765625	1.845857421875	1.175939971923828	0.5142001953125001	1.90631689453125	1.022770172119141	0.66577734375	1.9048544921875	0.9908482360839844	0.759264892578125
280	9.300000000000001	1.998308715820313	0.9591612167358399	0.213293212890625	1.984070678710937	1.124409027099609	0.25174951171875	1.973205810546875	1.253154739379883	0.2945703125	1.972041015625	1.456792785644531	0.332766845703125	2.004123046875	1.424392150878906	0.3223251953125	2.12716064453125	1.365677734375	0.3171982421875	2.125471923828125	1.110058547973633	0.252338623046875	2.12010595703125	0.8928920593261719	0.209862060546875	2.03541748046875	0.8852078247070312	0.1750233154296875	1.9377509765625	0.8833421630859375	0.14198291015625	2.011020629882812	0.9119239883422852	0.1536265869140625	1.940243286132812	1.422267333984375	0.328615966796875	1.821419921875	1.3901328125	0.35311279296875	1.845489624023438	1.176154434204101	0.51386474609375	1.905988159179687	1.020963714599609	0.663859375	1.89975634765625	0.9907541809082031	0.75787548828125
281	9.333334000000001	1.997910400390625	0.9571683502197266	0.2066944580078125	1.983290405273437	1.123335456848145	0.2465438232421875	1.9723916015625	1.252404449462891	0.2914998779296875	1.973556396484375	1.456550323486328	0.3348685302734375	2.005447998046875	1.423884552001953	0.3232054443359375	2.12887109375	1.364921508789062	0.3099879150390625	2.124984375	1.109118873596191	0.2384351806640625	2.11838720703125	0.8917784729003906	0.1891214599609375	2.029277954101563	0.8830310745239258	0.165634521484375	1.92831201171875	0.8808784942626953	0.14132421875	2.0010517578125	0.8982664184570313	0.1506724853515625	1.94116015625	1.422173248291016	0.3302269287109375	1.8204228515625	1.390813079833984	0.3507589111328125	1.850236328125	1.1793857421875	0.5171168212890624	1.91101806640625	1.02271329498291	0.6679083251953125	1.908034423828125	0.9960029907226563	0.7638851318359375
282	9.366667	1.994095703125	0.9581196975708007	0.2055181884765625	1.980637084960938	1.124508926391601	0.2449139404296875	1.971007080078125	1.253824478149414	0.2894871826171875	1.973463745117187	1.458208679199219	0.3317569580078125	2.00501611328125	1.425452209472656	0.3194278564453125	2.1280146484375	1.3663291015625	0.3031844482421875	2.12210009765625	1.110237014770508	0.2327244873046875	2.114111083984375	0.8927149963378906	0.1843345947265625	2.024395751953125	0.8839328079223633	0.1632567138671875	1.922808715820312	0.8817389144897461	0.1416488037109375	1.99578466796875	0.8991271820068359	0.1490059814453125	1.940927978515625	1.42383349609375	0.3281458740234375	1.820733154296875	1.392699157714844	0.3520057373046875	1.8547060546875	1.182075576782227	0.5186253662109375	1.919242309570313	1.026074447631836	0.6685809326171875	1.91857470703125	0.9998419342041016	0.7647425537109375
283	9.399999999999999	2.000137939453125	0.9627040023803711	0.2023712158203125	1.985583618164062	1.13014469909668	0.2405107421875	1.974976806640625	1.259956420898438	0.28545703125	1.9788642578125	1.465248840332031	0.3281953125	2.010330444335938	1.432144470214844	0.315705810546875	2.13349658203125	1.371562744140625	0.300524169921875	2.12988232421875	1.113977981567383	0.23051123046875	2.121837890625	0.8939236145019531	0.1891224365234375	2.0325029296875	0.8845379867553711	0.164951904296875	1.931060424804687	0.8808747406005859	0.1406220703125	2.003442993164063	0.8982456893920898	0.149083984375	1.945940063476562	1.430927124023438	0.32458056640625	1.825724243164063	1.397935852050781	0.349068359375	1.85308642578125	1.183746658325195	0.514480224609375	1.916506958007812	1.027027267456055	0.665800048828125	1.911988037109375	1.004137893676758	0.763202880859375
284	9.433333999999999	1.997389282226562	0.9634529724121094	0.2008492431640625	1.9852509765625	1.131900161743164	0.2380379638671875	1.976478271484375	1.263257690429687	0.2802403564453125	1.983672607421875	1.468708129882812	0.3252298583984375	2.014709350585937	1.435122436523438	0.3123468017578125	2.137568603515625	1.372829528808594	0.2973336181640625	2.136193359375	1.112091018676758	0.2359915771484375	2.12975048828125	0.8899233474731445	0.2021826171875	2.041999755859375	0.8795554122924805	0.17211279296875	1.941458251953125	0.8804389343261718	0.1427755126953125	2.013435791015625	0.894617446899414	0.1517476806640625	1.950091064453125	1.434840148925781	0.3212630615234375	1.82907568359375	1.4032041015625	0.3458416748046875	1.853142578125	1.187039138793945	0.5107152099609376	1.91292578125	1.027575241088867	0.6618045654296875	1.904179443359375	1.005545822143555	0.7594676513671875
285	9.466667000000001	1.99466943359375	0.9702275848388672	0.19362451171875	1.9847353515625	1.139066635131836	0.2326041259765625	1.97870654296875	1.270380310058594	0.277031494140625	1.98697802734375	1.476325256347656	0.323180908203125	2.017791259765625	1.442726684570312	0.30919677734375	2.140626953125	1.38062841796875	0.28928076171875	2.132366943359375	1.119974502563477	0.223947998046875	2.12138232421875	0.8983140258789063	0.1831953125	2.03190478515625	0.8784382629394532	0.1638394775390625	1.929692993164063	0.8799579925537109	0.1393214111328125	2.0016572265625	0.890827262878418	0.146055419921875	1.9532080078125	1.442319519042969	0.319932373046875	1.831817138671875	1.411228759765625	0.345753662109375	1.86145361328125	1.192863723754883	0.508468505859375	1.923671875	1.030380386352539	0.656589599609375	1.91913232421875	1.003759628295898	0.75377490234375
286	9.5	2.002946044921875	0.9777352142333985	0.190067626953125	1.98934228515625	1.1471484375	0.227323974609375	1.980336303710938	1.277833190917969	0.27411181640625	1.990146240234375	1.484108581542969	0.320873046875	2.020863891601563	1.450140502929687	0.30717236328125	2.14250634765625	1.385200317382812	0.286603515625	2.1330224609375	1.124292388916016	0.219729248046875	2.119846435546875	0.9015761108398438	0.1824359130859375	2.029652709960938	0.8812521667480469	0.1659608154296875	1.928702026367187	0.8815149230957031	0.135722900390625	1.999847900390625	0.88982373046875	0.14774560546875	1.955991943359375	1.4503701171875	0.3171328125	1.834652587890625	1.416043579101562	0.340556640625	1.858330444335937	1.196942932128906	0.5043969726562501	1.922446899414062	1.038577087402344	0.656974365234375	1.9105322265625	1.012202453613281	0.753861083984375
287	9.533334	2.00174658203125	0.9816429138183593	0.1891873779296875	1.990515380859375	1.150441345214844	0.2264952392578125	1.98351171875	1.281861145019531	0.2696279296875	1.995994140625	1.486741271972656	0.317703369140625	2.0261640625	1.452572387695312	0.30400927734375	2.147111328125	1.386774658203125	0.286380126953125	2.132473388671875	1.128691040039063	0.2143900146484375	2.113185546875	0.9073460845947265	0.177554931640625	2.024408081054688	0.8815027465820312	0.163644775390625	1.923934204101563	0.877175552368164	0.133724365234375	1.993973999023438	0.8876783981323242	0.1458863525390625	1.9615244140625	1.453679504394531	0.31353271484375	1.838690673828125	1.426338928222656	0.335250732421875	1.858947021484375	1.205015869140625	0.4944990234375	1.929942749023438	1.046605560302734	0.642419677734375	1.926066162109375	1.018862976074219	0.73912060546875
288	9.566666999999999	1.99485546875	0.9873223571777344	0.1870123291015625	1.983871704101563	1.155867462158203	0.225318603515625	1.9774814453125	1.287582916259766	0.2675205078125	1.993396484375	1.492139465332031	0.3157216796875	2.022640991210937	1.457912658691406	0.300314453125	2.142145263671875	1.392001098632813	0.275157958984375	2.12186328125	1.133703979492187	0.205600830078125	2.10080908203125	0.9133392715454102	0.164462158203125	2.01195166015625	0.8846905822753907	0.1597822265625	1.908989501953125	0.8774846954345703	0.141069091796875	1.9793955078125	0.8906098861694336	0.14729052734375	1.958615844726562	1.459252014160156	0.313237060546875	1.837390869140625	1.431028869628906	0.341642822265625	1.865894165039063	1.212652526855469	0.503553466796875	1.937268310546875	1.053272033691406	0.6501533203124999	1.93048779296875	1.032444732666016	0.748391845703125
289	9.600000000000001	1.995369384765625	0.9910553207397461	0.18117529296875	1.98618896484375	1.1597978515625	0.2204774169921875	1.98133984375	1.29137744140625	0.26409814453125	1.99574072265625	1.495638549804688	0.31556884765625	2.025411254882813	1.461676818847656	0.300126220703125	2.146087646484375	1.397211059570312	0.275451904296875	2.12696484375	1.137194793701172	0.210254638671875	2.108474609375	0.9170533676147461	0.16471484375	2.019820434570312	0.8874151000976562	0.1590928955078125	1.91682421875	0.878971794128418	0.1400352783203125	1.986824951171875	0.8895827560424805	0.1463294677734375	1.961064331054688	1.462611755371094	0.312038330078125	1.838067626953125	1.436368774414063	0.33528662109375	1.865693359375	1.217237518310547	0.49715625	1.930998779296875	1.056373687744141	0.645589111328125	1.92176708984375	1.038942443847656	0.744471435546875
290	9.633334000000001	1.990431640625	0.9914617309570313	0.181351318359375	1.982771484375	1.161104339599609	0.2203720703125	1.97926953125	1.293709777832031	0.2628839111328125	1.99831640625	1.4989462890625	0.312632080078125	2.0271953125	1.464213195800781	0.2967822265625	2.14665771484375	1.396908264160156	0.27049072265625	2.11999951171875	1.136822204589844	0.2035142822265625	2.097161865234375	0.9181339263916015	0.1490516357421875	2.009557495117187	0.8843570404052734	0.1544434814453125	1.904874755859375	0.8720639953613281	0.1492115478515625	1.975224365234375	0.8889698944091797	0.14972900390625	1.962863037109375	1.466359924316406	0.310071533203125	1.839408447265625	1.442095153808594	0.335901123046875	1.86839697265625	1.222385192871094	0.498722412109375	1.935703369140625	1.061026031494141	0.6472236328124999	1.9325869140625	1.043387939453125	0.74688720703125
291	9.666667	1.98706982421875	0.9907828521728516	0.1728631591796875	1.979700073242187	1.162612594604492	0.2122327880859375	1.97639404296875	1.296802124023438	0.2555679931640625	1.995786865234375	1.504278686523437	0.307309814453125	2.025164184570313	1.469012145996094	0.29172265625	2.14591845703125	1.400717468261719	0.2645029296875	2.116868408203125	1.137790481567383	0.195845947265625	2.09219384765625	0.9168857421875	0.1392274169921875	2.005673461914062	0.8778153076171875	0.146740478515625	1.900445190429688	0.85944091796875	0.143780029296875	1.971568115234375	0.882782341003418	0.15062109375	1.9597626953125	1.471502563476562	0.30379931640625	1.8340458984375	1.447108764648438	0.32650341796875	1.86307666015625	1.223803573608399	0.490311767578125	1.93696337890625	1.065040390014648	0.642918701171875	1.932251708984375	1.047304733276367	0.743799072265625
292	9.699999999999999	1.9907880859375	0.9936818695068359	0.1716680908203125	1.9824814453125	1.164059539794922	0.2131134033203125	1.977622924804687	1.297910125732422	0.2550074462890625	1.99777197265625	1.504079498291016	0.3071832275390625	2.027041015625	1.468657440185547	0.2925347900390625	2.14740966796875	1.399780975341797	0.2690355224609375	2.125915771484375	1.1382744140625	0.19771826171875	2.10731689453125	0.9184360198974609	0.139348388671875	2.019716064453125	0.8823802413940429	0.1375548095703125	1.916969482421875	0.8556809692382812	0.1316942138671875	1.98687255859375	0.8836369247436523	0.1507218017578125	1.961673095703125	1.471891510009766	0.3025950927734375	1.8345498046875	1.456899749755859	0.3215499267578125	1.859906982421875	1.234817260742187	0.4852388916015625	1.930150268554687	1.072309753417969	0.6337852783203125	1.931525146484375	1.056585189819336	0.7345736083984375
293	9.733333999999999	1.992783935546875	0.9960870666503906	0.169200927734375	1.984170776367187	1.167620544433594	0.2076204833984375	1.979039428710937	1.301871978759766	0.24941015625	1.999287109375	1.508492706298828	0.302012451171875	2.0287978515625	1.472690338134766	0.288401611328125	2.14942724609375	1.401748748779297	0.27100830078125	2.13323486328125	1.138732452392578	0.2011881103515625	2.119696044921875	0.9180069198608398	0.142476806640625	2.03110400390625	0.8857892379760742	0.130779541015625	1.930039794921875	0.8534164123535156	0.12076416015625	1.998069946289063	0.8863216247558594	0.1507279052734375	1.96298681640625	1.476534698486328	0.2962353515625	1.83520849609375	1.459070770263672	0.31031787109375	1.854572143554688	1.237884643554688	0.477215576171875	1.92664599609375	1.080550109863281	0.63127734375	1.926101440429687	1.060007476806641	0.731470703125
294	9.766667000000002	2.011087158203125	0.9995946044921875	0.16089111328125	1.99790478515625	1.170939880371094	0.1990498046875	1.987308959960937	1.304952667236328	0.2406923828125	2.000217529296875	1.511178924560547	0.297220947265625	2.031303955078125	1.475250640869141	0.288171142578125	2.15423095703125	1.406322357177734	0.28232470703125	2.174482421875	1.136049987792969	0.252433349609375	2.191510009765625	0.9092153015136719	0.227301025390625	2.112565673828125	0.8916985092163086	0.1774140625	2.02063330078125	0.8713099365234375	0.1274091796875	2.07767822265625	0.887081787109375	0.167555419921875	1.965086181640625	1.479489349365234	0.285597412109375	1.8364912109375	1.463179901123047	0.279585205078125	1.827673950195313	1.241967437744141	0.447447998046875	1.873068969726563	1.083213531494141	0.61007177734375	1.85443603515625	1.063075775146484	0.70862841796875
295	9.800000000000001	2.017941162109375	1.002828231811523	0.1568824462890625	2.002951782226563	1.174373962402344	0.1944769287109375	1.990405517578125	1.308641784667969	0.2353389892578125	1.999038330078125	1.515388671875	0.2917886962890625	2.030832763671875	1.479627899169922	0.2843597412109375	2.15428466796875	1.411085662841797	0.2870633544921875	2.180448486328125	1.139651824951172	0.2738531494140625	2.20243310546875	0.9118390121459961	0.2627340087890625	2.13172900390625	0.8918417358398437	0.2023087158203125	2.04938232421875	0.8721931457519532	0.1372781982421875	2.102117919921875	0.8859827880859374	0.1826407470703125	1.964703979492187	1.483355743408203	0.2785792236328125	1.836592163085937	1.465550506591797	0.2662923583984375	1.821614990234375	1.243981201171875	0.4338184814453125	1.862529907226562	1.08537451171875	0.5981756591796875	1.843439453125	1.067250839233398	0.6971663818359375
296	9.833334000000001	2.026302734375	1.002656471252442	0.157537109375	2.010257080078125	1.173593780517578	0.1950634765625	1.996861083984375	1.308656799316406	0.23136767578125	1.998127807617188	1.515348388671875	0.286274658203125	2.030968017578125	1.480437744140625	0.2804404296875	2.154512451171875	1.413803405761719	0.2916826171875	2.182528564453125	1.143045349121094	0.29431298828125	2.206089599609375	0.9158000946044922	0.2964736328125	2.14457861328125	0.8910108566284179	0.228654541015625	2.071799560546875	0.8736200790405273	0.15295458984375	2.1226123046875	0.884759506225586	0.20046435546875	1.965247802734375	1.482475463867188	0.271995361328125	1.838093994140625	1.466045166015625	0.253437744140625	1.814404663085937	1.244008605957031	0.4179697265625	1.849078735351563	1.084871337890625	0.5822963867187499	1.826490844726562	1.072706085205078	0.68115380859375
297	9.866667	2.04816650390625	1.002671371459961	0.14832568359375	2.02692138671875	1.172284332275391	0.1869951171875	2.0087734375	1.306570404052734	0.222613525390625	2.00043505859375	1.51231884765625	0.278147705078125	2.03378271484375	1.477590118408203	0.277611572265625	2.156509765625	1.418118774414062	0.31110498046875	2.19784228515625	1.151572845458984	0.3417431640625	2.224948486328125	0.9274761962890625	0.372707275390625	2.1822880859375	0.895789535522461	0.294451416015625	2.122221435546875	0.880743896484375	0.208236572265625	2.173327392578125	0.8919824829101562	0.2563359375	1.970539184570312	1.479587982177734	0.258462158203125	1.84892919921875	1.464566314697266	0.217531005859375	1.79689599609375	1.242161346435547	0.373534912109375	1.799721435546875	1.077552520751953	0.535187255859375	1.765962890625	1.069037475585938	0.63090234375
298	9.899999999999999	2.055034912109375	1.003094017028809	0.142247802734375	2.0317998046875	1.172532012939453	0.180605224609375	2.0118994140625	1.3067119140625	0.215731201171875	2.00093505859375	1.512286560058594	0.271519775390625	2.03427880859375	1.477556457519531	0.27243017578125	2.154833740234375	1.418472320556641	0.313654296875	2.196971435546875	1.15560758972168	0.366877685546875	2.227431884765625	0.9348601760864258	0.414461669921875	2.19476025390625	0.9005647277832032	0.332572509765625	2.138107421875	0.8808319396972656	0.244991943359375	2.1926015625	0.8999224624633789	0.290024658203125	1.971997924804687	1.479621154785156	0.250340087890625	1.852569091796875	1.464418334960937	0.203452392578125	1.7936015625	1.240768341064453	0.355192138671875	1.78915673828125	1.075542495727539	0.516204833984375	1.7517294921875	1.068999038696289	0.61071240234375
299	9.933333999999999	2.051935546875	1.003427536010742	0.1461278076171875	2.029815185546875	1.174030364990234	0.1830640869140625	2.011042114257812	1.309318786621094	0.2166968994140625	2.001778564453125	1.516225036621094	0.2710186767578125	2.035311767578125	1.48140625	0.2710650634765625	2.158244140625	1.420856689453125	0.3042071533203125	2.200933349609375	1.154892547607422	0.3456710205078125	2.2204833984375	0.93173388671875	0.3919603271484375	2.186371826171875	0.8963387908935547	0.3107039794921875	2.12762841796875	0.8766508102416992	0.2239954833984375	2.182575927734375	0.8954616394042969	0.2686065673828125	1.972025146484375	1.483192810058594	0.2511475830078125	1.850907592773438	1.465830993652344	0.2081177978515625	1.79530810546875	1.240974975585937	0.3612977294921875	1.795873779296875	1.075925086975098	0.5238280029296875	1.763230712890625	1.070170661926269	0.6205611572265625
300	9.966667000000001	2.049589599609375	1.001072402954102	0.151635498046875	2.028051147460937	1.172040176391602	0.186410400390625	2.009749755859375	1.307566711425781	0.218791259765625	2.0009326171875	1.514743713378906	0.271366455078125	2.034549926757812	1.480068542480469	0.27101416015625	2.158818115234375	1.422343627929687	0.30367138671875	2.204359375	1.154627944946289	0.323645751953125	2.219122314453125	0.9293674621582031	0.35928515625	2.1779970703125	0.8840565795898437	0.28677099609375	2.1202734375	0.8593517608642578	0.200782470703125	2.16871435546875	0.8932191772460938	0.24731982421875	1.97090478515625	1.481462951660156	0.252453369140625	1.849634765625	1.462507751464844	0.21090283203125	1.79699609375	1.237989486694336	0.3651669921875	1.798593383789062	1.07678742980957	0.531216552734375	1.768657348632813	1.064009262084961	0.628054931640625
301	10	2.056816162109375	0.9987836303710937	0.14203076171875	2.035109130859375	1.171137847900391	0.172479736328125	2.013194946289063	1.304419586181641	0.212917236328125	2.006508666992187	1.512672485351563	0.26437646484375	2.039444946289063	1.477158843994141	0.26570703125	2.15660302734375	1.408614807128906	0.30502685546875	2.193262451171875	1.143589294433594	0.360206787109375	2.22409619140625	0.9211502075195312	0.406471923828125	2.19062646484375	0.8874622650146484	0.32397216796875	2.13645947265625	0.8628985443115235	0.23524462890625	2.189947265625	0.898022689819336	0.27833056640625	1.976557006835937	1.479852203369141	0.2441748046875	1.85586474609375	1.459439849853516	0.20037841796875	1.797254150390625	1.235761169433594	0.3553310546875	1.788943359375	1.073410583496094	0.521110595703125	1.74735107421875	1.063358215332031	0.614245361328125
302	10.033334	2.053921630859375	0.995064697265625	0.149287109375	2.032700073242188	1.167209838867187	0.17952978515625	2.01178662109375	1.300497406005859	0.21964453125	2.00602197265625	1.508840240478516	0.269304443359375	2.039083618164062	1.473533966064453	0.269794677734375	2.15926513671875	1.406797119140625	0.301501708984375	2.189399658203125	1.137861450195313	0.33526611328125	2.210139892578125	0.9121903839111328	0.36743359375	2.175237060546875	0.8807718505859375	0.284818359375	2.123563232421875	0.8569642486572265	0.194626953125	2.1710146484375	0.8903769226074219	0.242590576171875	1.975570556640625	1.475767486572266	0.25051025390625	1.853770629882812	1.454705230712891	0.21094580078125	1.801291625976563	1.229689880371094	0.365313232421875	1.79775439453125	1.067006378173828	0.530385009765625	1.762854736328125	1.052899826049805	0.625529296875
303	10.066667	2.043643676757812	0.9929238586425781	0.1603699951171875	2.023712280273438	1.165777282714844	0.1886409912109375	2.00562451171875	1.301355041503906	0.2225838623046875	2.001779907226562	1.510596740722656	0.2697174072265625	2.035147827148438	1.475530700683594	0.2681285400390625	2.16029638671875	1.414728942871094	0.2924683837890625	2.179547607421875	1.142934967041016	0.2747481689453125	2.165083251953125	0.9150218353271484	0.2939046630859375	2.146971435546875	0.8521704711914062	0.2248074951171875	2.1115986328125	0.8039571228027343	0.1363572998046875	2.158050537109375	0.8630188293457031	0.1755494384765625	1.970235473632812	1.4769658203125	0.2537786865234375	1.8459404296875	1.454570434570313	0.2232076416015625	1.808472412109375	1.231284454345703	0.3848983154296875	1.818497314453125	1.073554573059082	0.5548375244140625	1.784936157226563	1.061455513000488	0.6508707275390625
304	10.1	2.038859130859375	0.9931881942749023	0.1601441650390625	2.019916259765625	1.164933807373047	0.1890889892578125	2.00250634765625	1.299605529785156	0.2233978271484375	1.9960947265625	1.508027282714844	0.2678109130859375	2.029836181640625	1.473760498046875	0.2657940673828125	2.1547626953125	1.412996032714844	0.2859801025390625	2.17663623046875	1.143256286621094	0.2659073486328125	2.179120849609375	0.9155089721679688	0.2666217041015625	2.14323486328125	0.8495612182617187	0.2091358642578125	2.098895751953125	0.7983805541992187	0.1274422607421875	2.152529541015625	0.8426354522705078	0.1645806884765625	1.964963256835937	1.473850524902344	0.2531927490234375	1.840649047851562	1.448973266601562	0.2285931396484375	1.808806274414062	1.226714172363281	0.3899642333984375	1.824040405273438	1.068933631896973	0.5575067138671875	1.793561645507812	1.053467384338379	0.6534129638671875
305	10.133334	2.038236328125	0.9892750549316406	0.1568280029296875	2.020119140625	1.160114318847656	0.1872120361328125	2.003459350585937	1.294216491699219	0.2217420654296875	1.9956181640625	1.501734497070312	0.2658941650390625	2.029401611328125	1.467773071289062	0.2642347412109375	2.1544267578125	1.409357330322266	0.2865628662109375	2.177260986328125	1.140289855957031	0.2761368408203125	2.191813232421875	0.9139840850830078	0.2719788818359375	2.14936962890625	0.8611853637695313	0.2065726318359375	2.097711669921875	0.804779296875	0.1336671142578125	2.153044921875	0.8433538513183594	0.1693162841796875	1.964933227539063	1.467551818847656	0.2510184326171875	1.841263305664063	1.442443725585937	0.2262303466796875	1.808673217773437	1.220915618896484	0.3864798583984375	1.820784057617187	1.060989654541016	0.5508912353515625	1.791078979492188	1.05098893737793	0.6473140869140624
306	10.166667	2.038741333007812	0.989096420288086	0.1581754150390625	2.021253173828125	1.160078475952149	0.1878792724609375	2.00531298828125	1.294522155761719	0.2212686767578125	1.997539184570313	1.501681518554687	0.2668511962890625	2.031394287109375	1.467855529785156	0.2643995361328125	2.155732421875	1.406680236816406	0.2825802001953125	2.175811279296875	1.138235824584961	0.2596202392578125	2.18326025390625	0.9118166809082031	0.2497305908203125	2.139393798828125	0.8452526397705078	0.1996524658203125	2.090533935546875	0.7928887634277344	0.1219937744140625	2.14707568359375	0.8317646484375	0.1574046630859375	1.966725463867188	1.467495544433594	0.2522894287109375	1.842496826171875	1.443263732910156	0.2296771240234375	1.810578369140625	1.221134078979492	0.3891143798828125	1.831770385742187	1.06377165222168	0.5549967041015625	1.797864135742187	1.04933561706543	0.6494263916015625
307	10.2	2.03874951171875	0.9858551788330078	0.156288818359375	2.020699340820312	1.156143737792969	0.187573486328125	2.004142333984375	1.289967895507812	0.221984375	1.993680786132813	1.496328460693359	0.268685302734375	2.027860595703125	1.462958465576172	0.266344970703125	2.15306640625	1.404213562011719	0.284462646484375	2.174570556640625	1.136211242675781	0.264055419921875	2.186361328125	0.9104866638183594	0.252875	2.140893798828125	0.8471620483398438	0.200429931640625	2.090718505859375	0.7956480407714843	0.123327392578125	2.14816259765625	0.8324315795898438	0.159263916015625	1.963442626953125	1.461967010498047	0.25365380859375	1.83994677734375	1.436486053466797	0.2298759765625	1.808875854492187	1.215659149169922	0.39034765625	1.829000122070312	1.057690467834473	0.555154541015625	1.798065673828125	1.037861885070801	0.64941064453125
308	10.233334	2.040545043945313	0.9865541152954102	0.1566158447265625	2.021514404296875	1.156383804321289	0.1876793212890625	2.004096923828125	1.289688598632813	0.2224400634765625	1.994905029296875	1.495449523925781	0.2699300537109375	2.028873291015625	1.462059265136719	0.2670233154296875	2.153337158203125	1.402013549804688	0.2835543212890625	2.174742431640625	1.13477033996582	0.2610440673828125	2.185061767578125	0.9094892349243164	0.2495582275390625	2.138573486328125	0.8464126281738281	0.1980885009765625	2.08783447265625	0.7963873291015625	0.1206927490234375	2.1457861328125	0.8328822326660157	0.1562486572265625	1.96443359375	1.461311340332031	0.2552044677734375	1.840389282226562	1.437314331054687	0.2344556884765625	1.810208984375	1.215105758666992	0.3921295166015625	1.834318115234375	1.058813430786133	0.5572979736328125	1.803062744140625	1.041194679260254	0.6516478271484375
309	10.266667	2.03906787109375	0.9868331985473633	0.158353271484375	2.020935302734375	1.155535919189453	0.18903857421875	2.003946044921875	1.287552734375	0.224880859375	1.99464208984375	1.491978759765625	0.27126806640625	2.02837744140625	1.458828369140625	0.26860205078125	2.151035400390625	1.398558227539062	0.28887890625	2.1773828125	1.133850219726563	0.2650498046875	2.195316162109375	0.9109959869384766	0.248810791015625	2.143784912109375	0.8522031555175782	0.198321044921875	2.090893310546875	0.8023439331054687	0.123335693359375	2.1484794921875	0.835511947631836	0.159777587890625	1.964443115234375	1.45803173828125	0.256679931640625	1.841032592773437	1.434501525878906	0.237408935546875	1.809332763671875	1.214312850952148	0.394153564453125	1.829359130859375	1.05620637512207	0.55580419921875	1.801985595703125	1.03657878112793	0.65017919921875
310	10.3	2.043706787109375	0.9859264144897461	0.15711328125	2.02359716796875	1.155138519287109	0.18735546875	2.003863037109375	1.286233459472656	0.226947021484375	1.995088134765625	1.491931030273437	0.271295166015625	2.028846557617188	1.458522888183594	0.269046875	2.1520234375	1.398092712402344	0.2891962890625	2.18027197265625	1.132287490844726	0.268908447265625	2.198948486328125	0.908395896911621	0.2568203125	2.148348876953125	0.85205419921875	0.202131591796875	2.095286865234375	0.8036291961669921	0.125799072265625	2.1528330078125	0.8368283386230468	0.16333349609375	1.964698364257812	1.457801086425781	0.2569521484375	1.840534057617188	1.43571435546875	0.23770263671875	1.80833837890625	1.214136459350586	0.394142333984375	1.828250610351563	1.055259353637695	0.556234130859375	1.796884155273438	1.038460266113281	0.650306884765625
311	10.333334	2.041382202148438	0.9859009094238281	0.15758203125	2.022086791992188	1.155178253173828	0.187946533203125	2.0031884765625	1.286291900634766	0.22786181640625	1.995224975585937	1.491914093017578	0.272667236328125	2.02891943359375	1.458485809326172	0.269869384765625	2.152280517578125	1.397779266357422	0.287909423828125	2.179494384765625	1.132610382080078	0.259614013671875	2.1961962890625	0.9089297866821289	0.2421201171875	2.14256005859375	0.8521396789550781	0.190906494140625	2.08452734375	0.8020479736328125	0.119427001953125	2.145217529296875	0.834496841430664	0.1525859375	1.96460302734375	1.457832122802734	0.258716552734375	1.840155517578125	1.435834625244141	0.241318603515625	1.810345092773437	1.214328552246094	0.398311279296875	1.833533081054687	1.055870536804199	0.5603642578125	1.80402783203125	1.039852172851562	0.65516748046875
312	10.366667	2.042066284179687	0.9849920425415039	0.1547227783203125	2.0223955078125	1.154928070068359	0.1846849365234375	2.003553466796875	1.287071258544922	0.2229071044921875	1.995900268554688	1.491970855712891	0.2741475830078125	2.02964599609375	1.458444427490234	0.2704132080078125	2.153015380859375	1.396187622070312	0.2868455810546875	2.180517333984375	1.130168609619141	0.2577562255859375	2.196623779296875	0.9056308898925781	0.2403575439453125	2.1421884765625	0.8498560180664063	0.1882708740234375	2.082656494140625	0.7999592437744141	0.1173414306640625	2.144277587890625	0.8318664855957031	0.1500301513671875	1.965133056640625	1.458285675048828	0.2590167236328125	1.840482666015625	1.435812957763672	0.2403841552734375	1.809722045898438	1.213570190429687	0.3978475341796875	1.835112670898438	1.05528263092041	0.5608768310546876	1.80516162109375	1.040628242492676	0.6561409912109375
313	10.4	2.041892578125	0.9852199363708496	0.157061279296875	2.022109130859375	1.154975036621094	0.1866962890625	2.003174560546875	1.287011688232422	0.2246005859375	1.996367309570312	1.492186279296875	0.27371044921875	2.029946166992187	1.458551696777344	0.270227294921875	2.1525087890625	1.395805603027344	0.28915234375	2.17927294921875	1.130201141357422	0.25877001953125	2.195206787109375	0.9060676879882812	0.239787109375	2.140357421875	0.8506813507080078	0.1879345703125	2.079894287109375	0.80068896484375	0.11806591796875	2.14176708984375	0.8320709838867187	0.15010791015625	1.96548291015625	1.458496520996094	0.259028076171875	1.840960815429687	1.435014495849609	0.241963134765625	1.81237353515625	1.212487762451172	0.3988291015625	1.83832080078125	1.05512703704834	0.562260986328125	1.805479858398437	1.038695518493652	0.656136962890625
314	10.433334	2.043253540039062	0.98687553024292	0.1550986328125	2.022506958007813	1.155961898803711	0.1857255859375	2.002792358398438	1.2872646484375	0.224689453125	1.99440771484375	1.491817138671875	0.274221435546875	2.0282158203125	1.458599853515625	0.2703564453125	2.15118310546875	1.396866516113281	0.287756591796875	2.18006396484375	1.132171524047852	0.256435791015625	2.197658203125	0.9086971893310547	0.23684765625	2.14234716796875	0.8515404663085937	0.18784375	2.0822001953125	0.8017583618164063	0.117887451171875	2.143442138671875	0.8325660858154297	0.150063720703125	1.963791381835938	1.457923217773438	0.259782470703125	1.839189575195312	1.434409729003906	0.24562646484375	1.812640502929687	1.211530410766602	0.401330810546875	1.839235961914063	1.050543807983398	0.56039111328125	1.8061416015625	1.02732022857666	0.652497314453125
315	10.466667	2.046336791992188	0.9863955917358398	0.152983642578125	2.02428173828125	1.155722808837891	0.18458447265625	2.00339404296875	1.287058959960937	0.224438720703125	1.99429296875	1.491011657714844	0.279021240234375	2.028235961914063	1.457727294921875	0.274985595703125	2.151657470703125	1.395586517333984	0.291344970703125	2.18338671875	1.130410537719726	0.2592705078125	2.201335205078125	0.9060833892822265	0.24126953125	2.146415771484375	0.8484929504394532	0.1917470703125	2.087700439453125	0.7996174926757813	0.119454833984375	2.148552001953125	0.8312540588378906	0.15283203125	1.963818725585937	1.457431701660156	0.263099365234375	1.839907958984375	1.432167785644531	0.24323876953125	1.810264404296875	1.208750854492187	0.399198974609375	1.835897583007813	1.049784004211426	0.561494873046875	1.80029736328125	1.027348709106445	0.6532241210937501
316	10.5	2.04569775390625	0.9862622528076171	0.1541815185546875	2.024154541015625	1.155657440185547	0.1857691650390625	2.0037783203125	1.287136413574219	0.2254156494140625	1.995658813476562	1.491269897460938	0.2794735107421875	2.029459594726562	1.457845764160156	0.2754000244140625	2.152177001953125	1.394644897460938	0.2929500732421875	2.18321533203125	1.129691482543945	0.2584556884765625	2.202950927734375	0.9059325866699219	0.2358480224609375	2.146317138671875	0.846539794921875	0.1905670166015625	2.0857451171875	0.7981923828124999	0.1194617919921875	2.14633740234375	0.8296849060058593	0.1515181884765625	1.964997192382812	1.457763000488281	0.2637591552734375	1.840886352539062	1.432848693847656	0.2447252197265625	1.811855590820312	1.209882797241211	0.4014432373046875	1.836761962890625	1.049779136657715	0.5627308349609375	1.80435205078125	1.026224502563477	0.6553577880859375
317	10.533334	2.051083740234375	0.9884603996276855	0.156040283203125	2.02734765625	1.157743759155273	0.187542236328125	2.004830932617188	1.289037963867187	0.2270947265625	1.99357275390625	1.493166259765625	0.281376708984375	2.027783935546875	1.460009948730469	0.278098388671875	2.15030078125	1.397311218261719	0.29946142578125	2.185165283203125	1.132712310791016	0.263967041015625	2.20916162109375	0.9093969421386718	0.239112060546875	2.15337255859375	0.8486160888671875	0.19444873046875	2.09378125	0.8000806579589843	0.122503173828125	2.15268212890625	0.8321054534912109	0.15563818359375	1.963582763671875	1.459401733398437	0.26480419921875	1.840055786132812	1.43337939453125	0.242876220703125	1.80960595703125	1.209288955688476	0.398159423828125	1.830865478515625	1.047912712097168	0.559001220703125	1.792135864257812	1.022910011291504	0.648883056640625
318	10.566667	2.057697021484375	0.9905391273498535	0.1567247314453125	2.0313779296875	1.160068695068359	0.1870389404296875	2.00594921875	1.290939788818359	0.2273468017578125	1.991990478515625	1.495607818603516	0.2808631591796875	2.026568115234375	1.462594512939453	0.2785164794921875	2.149190673828125	1.4006943359375	0.3034036865234375	2.189756591796875	1.135546173095703	0.2738582763671875	2.220693603515625	0.9122543029785156	0.2518956298828125	2.16560693359375	0.8572592163085937	0.1991405029296875	2.10260986328125	0.805521713256836	0.1321429443359375	2.161360595703125	0.83352294921875	0.1659173583984375	1.96257080078125	1.461521209716797	0.2636197509765625	1.839128662109375	1.436072845458984	0.2389815673828125	1.8082177734375	1.211113891601562	0.3940350341796875	1.821705200195312	1.045205589294434	0.5518265380859375	1.780754638671875	1.023629547119141	0.6418734130859375
319	10.6	2.056926025390625	0.9898382682800293	0.157279541015625	2.030809448242187	1.159521453857422	0.1883173828125	2.005615234375	1.290530914306641	0.229001953125	1.99088916015625	1.495468078613281	0.282471923828125	2.025636474609375	1.462533752441406	0.280138916015625	2.14895361328125	1.401305847167969	0.304355712890625	2.189402099609375	1.136991226196289	0.265241943359375	2.219194580078125	0.9140151062011719	0.2362939453125	2.161420166015625	0.8559049987792968	0.189899169921875	2.094404296875	0.8005283355712891	0.129833740234375	2.155097900390625	0.8280072784423829	0.15947412109375	1.961552124023437	1.461215148925781	0.26522607421875	1.8380908203125	1.435050262451172	0.24048779296875	1.808293823242187	1.209838439941406	0.396081298828125	1.822772827148438	1.04415690612793	0.554493896484375	1.784364135742188	1.024245887756348	0.6461904296875
320	10.633334	2.06035302734375	0.9907880096435547	0.16141650390625	2.032483154296875	1.159285110473633	0.1918388671875	2.006029663085938	1.289606567382813	0.231208251953125	1.992046508789062	1.494162170410156	0.28147412109375	2.02637841796875	1.461130065917969	0.28017431640625	2.1479248046875	1.400080139160156	0.30882421875	2.190571044921875	1.135568145751953	0.288407958984375	2.226238525390625	0.913532241821289	0.271381103515625	2.17210595703125	0.8707177886962891	0.208108154296875	2.110062255859375	0.8129091186523437	0.146075927734375	2.1689765625	0.8353852844238281	0.175670166015625	1.96291259765625	1.460101257324219	0.2642685546875	1.839840698242188	1.437097961425781	0.238261962890625	1.805599975585938	1.210759170532226	0.388455810546875	1.817923461914063	1.042629516601562	0.542528564453125	1.77770703125	1.020376647949219	0.632256591796875
321	10.666667	2.058228271484375	0.9910595474243165	0.1603267822265625	2.030441284179688	1.160152328491211	0.1902886962890625	2.004004638671875	1.290630950927734	0.2305093994140625	1.990595703125	1.495569244384766	0.2818465576171875	2.025010498046875	1.462458160400391	0.2799754638671875	2.14734619140625	1.401009582519531	0.3062005615234375	2.189889892578125	1.136896118164062	0.2739361572265625	2.220589111328125	0.9139639434814453	0.2514429931640625	2.16300390625	0.8636075744628906	0.1969986572265625	2.094622314453125	0.8086975860595703	0.1386033935546875	2.1565419921875	0.8329598846435546	0.1655792236328125	1.961166137695312	1.461469329833984	0.2648468017578125	1.837458740234375	1.438358795166016	0.2402249755859375	1.807177856445312	1.211154602050781	0.3913587646484375	1.823660278320312	1.044049728393555	0.5470972900390625	1.781277099609375	1.019456695556641	0.6355250244140624
322	10.7	2.058203369140625	0.9910591926574707	0.1603309326171875	2.030394897460937	1.160151260375976	0.1902891845703125	2.003936157226562	1.290629577636719	0.2305018310546875	1.990498779296875	1.495571533203125	0.2818280029296875	2.024916381835938	1.462461669921875	0.2799703369140625	2.147246826171875	1.401019409179687	0.3062430419921875	2.189813232421875	1.136901397705078	0.2740181884765625	2.220530517578125	0.9139658660888672	0.2515552978515625	2.162967041015625	0.8636016693115234	0.1970933837890625	2.094608642578125	0.8086830902099609	0.1386763916015625	2.15651806640625	0.8329506530761719	0.1656739501953125	1.96107666015625	1.461469177246094	0.2648187255859375	1.837377319335938	1.438348876953125	0.2401566162109375	1.807060913085937	1.21115641784668	0.3913072509765625	1.823517456054687	1.044070426940918	0.5470728759765625	1.781137573242187	1.019502403259277	0.6355106201171875
323	10.733334	2.056601806640625	0.994718059539795	0.16055615234375	2.028098999023438	1.163654846191406	0.190740234375	2.001077514648438	1.293967010498047	0.231118408203125	1.986774536132812	1.498774932861328	0.28274755859375	2.021321655273438	1.465799774169922	0.280892333984375	2.1438447265625	1.404783782958984	0.307263427734375	2.1874716796875	1.140880462646484	0.274693603515625	2.2190771484375	0.9180988311767578	0.251931396484375	2.161793212890625	0.8676005859375	0.19729833984375	2.09373828125	0.812512924194336	0.13868603515625	2.15551171875	0.8369745178222656	0.16581982421875	1.957510009765625	1.464587249755859	0.265637939453125	1.83393896484375	1.441032623291016	0.2407431640625	1.804254150390625	1.213487579345703	0.39148974609375	1.821108032226562	1.046221351623535	0.547020263671875	1.778690063476563	1.021356506347656	0.6353571777343749
324	10.766667	2.0644052734375	0.9927672958374023	0.1595003662109375	2.034039794921875	1.161786346435547	0.1890736083984375	2.0044892578125	1.292021179199219	0.2287220458984375	1.985341796875	1.496865509033203	0.2800841064453125	2.020231079101563	1.464084716796875	0.2803765869140625	2.141228759765625	1.403775054931641	0.3152679443359375	2.18772802734375	1.137920257568359	0.3120538330078125	2.227408447265625	0.9149079742431641	0.3088458251953125	2.181281982421875	0.8827011413574218	0.2334747314453125	2.12436181640625	0.8293650512695312	0.1623841552734375	2.180202392578125	0.8491910095214844	0.1985765380859375	1.957456420898438	1.462483489990234	0.2609539794921875	1.835832763671875	1.437777618408203	0.2278404541015625	1.7978349609375	1.210256225585937	0.3775872802734375	1.807049926757812	1.043432601928711	0.5347867431640625	1.759353515625	1.018029136657715	0.6204295654296875
325	10.8	2.065453857421875	0.9904933586120606	0.156301025390625	2.035480834960937	1.16036149597168	0.1865048828125	2.006260131835937	1.291583374023437	0.225571044921875	1.986420043945313	1.49664208984375	0.280069580078125	2.021496459960937	1.463713012695313	0.280199951171875	2.143392578125	1.402792358398437	0.3136494140625	2.189232177734375	1.13545751953125	0.31612890625	2.2288125	0.9112675247192383	0.31737841796875	2.182395751953125	0.88482470703125	0.23940478515625	2.12754443359375	0.830516372680664	0.16666455078125	2.1826767578125	0.8488357543945313	0.202611328125	1.958596801757813	1.462368347167969	0.260070068359375	1.836259521484375	1.441023132324219	0.224840087890625	1.794992797851563	1.212586166381836	0.374837158203125	1.804492553710938	1.04751008605957	0.535490478515625	1.754810668945312	1.02196110534668	0.620554443359375
326	10.833334	2.0699912109375	0.9934767036437988	0.15241943359375	2.039393920898438	1.163117736816406	0.182255615234375	2.008381469726563	1.293709777832031	0.221548828125	1.983221801757812	1.497435333251953	0.277983154296875	2.018251953125	1.464620910644531	0.280466552734375	2.1351025390625	1.402650085449219	0.326888671875	2.188361328125	1.138479064941406	0.355266357421875	2.23280908203125	0.916723388671875	0.37923388671875	2.19921435546875	0.8859343185424805	0.29653466796875	2.15703564453125	0.8504724273681641	0.206035400390625	2.20872998046875	0.8677559509277344	0.253485595703125	1.957355102539063	1.463523986816406	0.2550693359375	1.838681030273438	1.441581115722656	0.209629150390625	1.787169677734375	1.212184356689453	0.354392333984375	1.790232421875	1.046423927307129	0.514259765625	1.73764013671875	1.020796424865723	0.5974074707031251
327	10.866667	2.063791748046875	0.9962507362365722	0.1580875244140625	2.03426708984375	1.165563354492188	0.1875172119140625	2.003516357421875	1.295312164306641	0.2281610107421875	1.981977294921875	1.499575897216797	0.2814364013671875	2.016766235351562	1.466684448242187	0.2831263427734375	2.136492431640625	1.406093994140625	0.3220562744140625	2.18896875	1.141256530761719	0.3295328369140625	2.21734619140625	0.9169655456542969	0.3461475830078125	2.1912841796875	0.8685015258789063	0.2697962646484375	2.146833740234375	0.837948974609375	0.1789993896484375	2.19427978515625	0.8609624633789063	0.2287420654296875	1.955083129882812	1.465521911621094	0.2603216552734375	1.834734985351562	1.443926605224609	0.2206832275390625	1.78719287109375	1.2148232421875	0.3655494384765625	1.79429296875	1.049047554016113	0.5241844482421875	1.74441015625	1.023585010528564	0.6086361083984375
328	10.9	2.01066796875	0.983129508972168	0.1424720458984375	1.991282958984375	1.152359558105469	0.1809344482421875	1.977727783203125	1.282457061767578	0.2297222900390625	1.97814453125	1.487082305908203	0.2870509033203125	2.010637451171875	1.454944976806641	0.2724520263671875	2.134842529296875	1.392955108642578	0.2548787841796875	2.086161865234375	1.147601791381836	0.151947509765625	1.986006591796875	0.9566406440734864	0.2229515380859375	1.906471435546875	0.9684233245849609	0.1737698974609375	1.814347900390625	0.9435591125488281	0.12814990234375	1.869688232421875	0.9716048202514649	0.20265380859375	1.945348876953125	1.452152069091797	0.2807301025390625	1.821020751953125	1.425804840087891	0.3011781005859375	1.85682861328125	1.196097534179688	0.4491973876953125	1.947845947265625	1.036475738525391	0.5873587646484375	1.94718408203125	1.011785575866699	0.6857906494140625
329	10.933334	2.010530029296875	0.9836310348510742	0.14311083984375	1.9903720703125	1.152768371582031	0.1815950927734375	1.976123168945312	1.282781433105469	0.230416015625	1.975480346679688	1.487369506835937	0.287885986328125	2.00816943359375	1.455361511230469	0.273439453125	2.13269677734375	1.393779174804687	0.25671630859375	2.08539794921875	1.147914443969727	0.1543529052734375	1.985280395507812	0.9571849441528321	0.2260400390625	1.905723510742187	0.9684941902160644	0.1767796630859375	1.813467529296875	0.9430883522033692	0.1317259521484375	1.869026733398437	0.9725871505737305	0.2050732421875	1.94284716796875	1.452322937011719	0.28136572265625	1.81851220703125	1.425484069824219	0.301132080078125	1.854434814453125	1.19579508972168	0.4491591796875	1.945392700195312	1.03646696472168	0.587703369140625	1.944396240234375	1.011635932922363	0.686098876953125
330	10.966667	2.0120986328125	0.9841354370117188	0.142560302734375	1.99039794921875	1.15305224609375	0.181175537109375	1.974769653320313	1.282864685058594	0.23010888671875	1.972142456054687	1.487325836181641	0.287974365234375	2.005194580078125	1.455572052001953	0.273795166015625	2.13030322265625	1.394871795654297	0.2582255859375	2.0857138671875	1.148868438720703	0.1549810791015625	1.98616357421875	0.9573666534423828	0.22538916015625	1.9070107421875	0.9682182540893555	0.1753802490234375	1.81535009765625	0.9422614784240723	0.1294334716796875	1.870022216796875	0.9720688858032227	0.2033104248046875	1.939818115234375	1.452070098876953	0.28105517578125	1.815477294921875	1.424338470458984	0.29951220703125	1.851486572265625	1.194595062255859	0.447434814453125	1.942140380859375	1.035612785339356	0.586575439453125	1.94032373046875	1.010564491271973	0.684904296875
331	11	2.005415283203125	0.9833327865600586	0.14253173828125	1.98512744140625	1.153031372070312	0.181233154296875	1.97176953125	1.283641937255859	0.2300999755859375	1.97341748046875	1.488525451660156	0.2892078857421875	2.0056484375	1.456476379394531	0.2733392333984375	2.129611328125	1.397171295166016	0.244504638671875	2.079570068359375	1.144050201416016	0.1602452392578125	1.951836669921875	0.9655791397094726	0.2213287353515625	1.867445434570312	0.9782415771484375	0.180544189453125	1.76266357421875	0.9613936157226562	0.1816488037109375	1.822537109375	0.9533658294677735	0.1730390625	1.940415771484375	1.453438720703125	0.2835718994140625	1.817529418945312	1.423354431152344	0.3096383056640625	1.867483154296875	1.192250640869141	0.4531087646484375	1.97574267578125	1.03704370880127	0.5850623779296875	1.983037109375	1.008936225891113	0.6826722412109375
332	11.033334	2.006472412109375	0.9851347198486328	0.1428739013671875	1.984571899414062	1.154621963500976	0.181623046875	1.96975341796875	1.285054321289063	0.230544677734375	1.969303955078125	1.489847229003906	0.289987548828125	2.00193603515625	1.458047973632812	0.27443896484375	2.126627685546875	1.399641418457031	0.2469439697265625	2.07927734375	1.146312637329101	0.1617584228515625	1.95207177734375	0.9669004211425781	0.2211630859375	1.868035278320312	0.9790604553222656	0.179502685546875	1.763364624023438	0.9614994125366211	0.1795262451171875	1.823352783203125	0.9539101867675781	0.17154638671875	1.936613037109375	1.454542297363281	0.28391943359375	1.813648315429687	1.423565246582031	0.308529052734375	1.863561279296875	1.192581192016602	0.45220654296875	1.9713876953125	1.037918182373047	0.585150146484375	1.977782104492187	1.009718063354492	0.68279638671875
333	11.066667	2.006945922851563	0.9854182052612305	0.143462890625	1.98377001953125	1.154745834350586	0.18216796875	1.96790087890625	1.285064575195312	0.23106298828125	1.965864013671875	1.489835998535156	0.2905465087890625	1.998764404296875	1.458259704589844	0.2751094970703125	2.123943359375	1.400696533203125	0.2480535888671875	2.078600341796875	1.147075973510742	0.1626441650390625	1.952385986328125	0.9668014831542969	0.221551025390625	1.868421142578125	0.9784077911376953	0.1795894775390625	1.76387109375	0.9601456832885742	0.1792308349609375	1.823937255859375	0.9529605102539063	0.1714664306640625	1.9334326171875	1.454314147949219	0.2843526611328125	1.810590087890625	1.422507995605469	0.3085111083984375	1.8615302734375	1.191830123901367	0.4523199462890625	1.96990966796875	1.037862182617187	0.5856204833984375	1.976139892578125	1.009682762145996	0.6832830810546875
334	11.1	2.00858251953125	0.9821780471801758	0.1450780029296875	1.98728369140625	1.150793792724609	0.1861666259765625	1.974118530273437	1.279766937255859	0.2384405517578125	1.96688037109375	1.484479919433594	0.2960235595703125	2.000312744140625	1.453927551269531	0.2800069580078125	2.12585546875	1.403832061767578	0.2431446533203125	2.069257568359375	1.149934112548828	0.1677425537109375	1.92258447265625	0.9931310653686524	0.2423922119140625	1.834357177734375	0.9977903518676757	0.20921337890625	1.736064697265625	1.008884994506836	0.171388671875	1.799385131835938	0.9972779006958008	0.1970042724609375	1.935564208984375	1.447925964355469	0.291042724609375	1.814266845703125	1.416070465087891	0.3207923583984375	1.871822265625	1.183734649658203	0.4581319580078125	2.015572998046875	1.050516784667969	0.5788709716796875	2.012889404296875	1.010492713928223	0.6722335205078125
335	11.133334	1.9886708984375	0.9818059997558594	0.1506490478515625	1.9671669921875	1.150058319091797	0.190848388671875	1.9589169921875	1.276970581054687	0.247825439453125	1.95341650390625	1.484195953369141	0.292853759765625	1.984716918945312	1.453703033447266	0.27325439453125	2.10263623046875	1.404431976318359	0.2168863525390625	1.997699340820313	1.160706512451172	0.1669560546875	1.849616088867188	0.9920240173339844	0.1981976318359375	1.7650751953125	0.9613503646850586	0.1705498046875	1.672831176757813	0.9386744079589844	0.12446435546875	1.725921752929688	0.9486011734008789	0.18115234375	1.923304809570312	1.446607757568359	0.29565869140625	1.81294873046875	1.416967437744141	0.354436279296875	1.89210009765625	1.188640014648437	0.485940185546875	2.0635556640625	1.064628387451172	0.574772216796875	2.065220703125	1.015577453613281	0.663395263671875
336	11.166667	1.98057177734375	0.9805231170654297	0.1523299560546875	1.958569946289062	1.150211456298828	0.19173876953125	1.950776489257813	1.278469024658203	0.248256103515625	1.947512329101563	1.486782623291016	0.2957171630859375	1.97821484375	1.456168426513672	0.2745673828125	2.09359912109375	1.407914825439453	0.2101231689453125	1.981060668945313	1.164243438720703	0.16617431640625	1.83639404296875	0.9912820434570313	0.20173974609375	1.756481079101563	0.9520599670410156	0.1692232666015625	1.663118041992188	0.9314637451171875	0.1226502685546875	1.720599609375	0.9400072021484375	0.187177490234375	1.91718701171875	1.448978668212891	0.299282470703125	1.805169067382812	1.421912139892578	0.3582098388671875	1.890400268554687	1.190135131835937	0.48395849609375	2.080712158203125	1.076836975097656	0.550150634765625	2.07064599609375	1.011790893554688	0.628128173828125
337	11.2	1.978080810546875	0.9796935577392578	0.1516578369140625	1.95526904296875	1.149319305419922	0.1908421630859375	1.946754760742188	1.277573333740234	0.2472489013671875	1.942522827148438	1.485866851806641	0.2946817626953125	1.973454345703125	1.455352874755859	0.273726318359375	2.08997021484375	1.407646331787109	0.21094482421875	1.981472534179687	1.162717651367188	0.1639951171875	1.839166259765625	0.9868485107421875	0.1943843994140625	1.760174194335937	0.9470131225585937	0.160407470703125	1.66771630859375	0.9256403350830078	0.1124105224609375	1.724118408203125	0.9347986602783203	0.17847021484375	1.912299072265625	1.447967132568359	0.298057861328125	1.79992236328125	1.420754302978516	0.3562183837890625	1.884314086914062	1.188922088623047	0.482405029296875	2.073894775390625	1.075572692871094	0.550545654296875	2.06252001953125	1.010108703613281	0.627986328125
338	11.233334	1.976643798828125	0.9791077423095703	0.1495576171875	1.953330688476562	1.148525894165039	0.1886943359375	1.945209228515625	1.276555603027344	0.24537890625	1.938508422851563	1.483760681152344	0.2963646240234375	1.969694213867188	1.454047668457031	0.27473779296875	2.084238037109375	1.408692565917969	0.2070377197265625	1.973580078125	1.165390243530273	0.158022705078125	1.82843408203125	0.9911629486083985	0.182432861328125	1.745838989257813	0.9473494873046875	0.1674468994140625	1.647879760742188	0.9191864166259766	0.1374290771484375	1.713701416015625	0.9280155334472656	0.1832467041015625	1.908830688476562	1.445442810058594	0.2992510986328125	1.796881469726562	1.416984191894531	0.357401123046875	1.88538525390625	1.185702529907227	0.4812559814453125	2.07690576171875	1.074421279907227	0.546677734375	2.065923828125	1.006736709594727	0.6221289062499999
339	11.266667	1.987339477539062	0.9829480438232422	0.149796875	1.959551879882812	1.151623306274414	0.18911474609375	1.945686279296875	1.278670227050781	0.2468402099609375	1.931909790039062	1.484663269042969	0.301091796875	1.965282836914062	1.455724426269531	0.281822509765625	2.0859462890625	1.412639038085937	0.22403564453125	1.981397216796875	1.169684005737305	0.161857177734375	1.835351318359375	0.9949158935546875	0.1733052978515625	1.754767578125	0.947177978515625	0.15948095703125	1.658341918945313	0.9133307800292969	0.1304346923828125	1.72362744140625	0.9258257598876953	0.1745352783203125	1.902553344726563	1.446003723144531	0.300494140625	1.785996704101563	1.4144404296875	0.346730224609375	1.8681708984375	1.182496322631836	0.473587890625	2.060912841796875	1.082098983764648	0.551691650390625	2.04587939453125	1.012940216064453	0.625060546875
340	11.3	1.991561767578125	0.9884463958740234	0.1408338623046875	1.962368041992187	1.154327758789063	0.1819200439453125	1.947066650390625	1.278928741455078	0.2406614990234375	1.929977783203125	1.480446594238281	0.3007418212890625	1.96316845703125	1.453221374511719	0.280104248046875	2.0810712890625	1.416570983886719	0.216436279296875	1.976923217773437	1.176726318359375	0.15526318359375	1.83473974609375	1.002767318725586	0.1732198486328125	1.757957763671875	0.9494030456542969	0.176824462890625	1.669913818359375	0.8972153701782226	0.1533602294921875	1.729516235351563	0.9240560760498047	0.1908250732421875	1.901849487304687	1.441591186523437	0.2996357421875	1.787405151367188	1.41196923828125	0.3481888427734375	1.870940795898437	1.183135131835938	0.472791259765625	2.0527021484375	1.066392364501953	0.5464697265625	2.035883056640625	1.001142486572266	0.621375732421875
341	11.333334	2.00730224609375	0.9947425689697266	0.137716064453125	1.97494091796875	1.158482727050781	0.1822359619140625	1.953495727539063	1.282028106689453	0.2400989990234375	1.93090380859375	1.481505065917969	0.3024573974609375	1.965697998046875	1.454824401855469	0.2842945556640625	2.08691943359375	1.421808776855469	0.2262083740234375	1.984099853515625	1.18474755859375	0.1567506103515625	1.843504150390625	1.009693481445312	0.1615146484375	1.768130493164062	0.9566228027343751	0.175491943359375	1.68028173828125	0.901152229309082	0.1631666259765625	1.740184814453125	0.9342485046386719	0.1921807861328125	1.903158447265625	1.442817138671875	0.2980985107421875	1.7842646484375	1.4141083984375	0.33351904296875	1.856484741210938	1.1836982421875	0.4601060791015625	2.015495971679687	1.047851501464844	0.5494356689453125	1.98902734375	0.9861665496826172	0.6240845947265625
342	11.366667	2.011809204101563	0.9979925842285157	0.13662939453125	1.977278686523438	1.161285461425781	0.18121484375	1.952977172851563	1.284235137939453	0.2392430419921875	1.927311889648438	1.483075164794922	0.3024952392578125	1.962974609375	1.456559051513672	0.285828125	2.087013916015625	1.423985321044922	0.2337235107421875	1.987700561523438	1.187689697265625	0.1568687744140625	1.846897705078125	1.012755187988281	0.1531016845703125	1.771006103515625	0.9596557769775391	0.1638402099609375	1.683493286132812	0.9045749206542969	0.1478524169921875	1.742491455078125	0.9371559982299804	0.1799696044921875	1.899810546875	1.444453643798828	0.2963321533203125	1.779243286132812	1.415526275634766	0.32537939453125	1.8446767578125	1.183623291015625	0.4529718017578125	1.998582397460938	1.046445129394531	0.5490030517578125	1.96795703125	0.9838732452392578	0.6212974853515625
343	11.4	2.017899658203125	1.000546981811523	0.1355562744140625	1.98078662109375	1.163317001342773	0.18013720703125	1.953125732421875	1.285567199707031	0.23821728515625	1.92352294921875	1.48364990234375	0.302285888671875	1.960145874023437	1.457355529785156	0.2874140625	2.08727685546875	1.424676452636719	0.243362060546875	1.99173291015625	1.188977737426758	0.1599544677734375	1.8500341796875	1.014961868286133	0.1496778564453125	1.774003662109375	0.9629306411743164	0.16419091796875	1.6842705078125	0.910261360168457	0.152914306640625	1.748405517578125	0.9380948791503906	0.1890457763671875	1.896475830078125	1.445080383300781	0.294049560546875	1.7744111328125	1.41569873046875	0.3155361328125	1.832403564453125	1.181974960327148	0.44354296875	1.980155639648437	1.043314712524414	0.5469548339843751	1.94392333984375	0.9789638671874999	0.61500341796875
344	11.433334	2.01954638671875	1.003081184387207	0.1363857421875	1.980561279296875	1.165521789550781	0.180577880859375	1.95023974609375	1.287291473388672	0.2383428955078125	1.9178349609375	1.484841918945313	0.30270751953125	1.9551123046875	1.458591552734375	0.289471923828125	2.0842587890625	1.425960998535156	0.25168603515625	1.99252734375	1.191304870605469	0.1613358154296875	1.851081176757813	1.017817161560059	0.14231201171875	1.77429736328125	0.9659060134887696	0.1527159423828125	1.685054809570312	0.9136295166015624	0.13670166015625	1.747565185546875	0.9408601608276367	0.17652587890625	1.891159423828125	1.446423034667969	0.292734375	1.768092163085937	1.417162353515625	0.3076826171875	1.818968017578125	1.182080657958984	0.436236083984375	1.96094384765625	1.042049858093262	0.545720703125	1.921068115234375	0.9771183166503906	0.6111311035156251
345	11.466667	2.087103515625	1.01751163482666	0.1152789306640625	2.033451538085937	1.177317413330078	0.1575555419921875	1.9838369140625	1.294960815429687	0.2123489990234375	1.919631591796875	1.488450347900391	0.2686331787109375	1.96075537109375	1.464188201904297	0.2687352294921875	2.083132080078125	1.422288970947266	0.3203155517578125	1.969575927734375	1.187863555908203	0.3882593994140625	1.834685180664062	1.013197784423828	0.4366810302734375	1.781486083984375	0.9569493255615235	0.3837193603515625	1.741327880859375	0.9004131851196289	0.3045318603515625	1.76793994140625	0.9521779403686523	0.5292362060546875	1.900291748046875	1.449491943359375	0.2480997314453125	1.781068115234375	1.411527313232422	0.2205953369140625	1.811374633789063	1.176425201416016	0.3585914306640625	1.894425903320313	1.015143547058105	0.4980174560546875	1.827181884765625	0.9469407577514648	0.5300723876953125
346	11.5	2.093937744140625	1.021656517028809	0.123657470703125	2.037603271484375	1.181351715087891	0.163474365234375	1.984302368164063	1.298683227539063	0.21575390625	1.91615478515625	1.491876586914062	0.26910400390625	1.957190063476562	1.467546203613281	0.271987548828125	2.075484130859375	1.42497216796875	0.332180908203125	1.95682763671875	1.190143646240234	0.390330322265625	1.818630859375	1.015200553894043	0.428311279296875	1.768461669921875	0.9595073547363281	0.371768310546875	1.730986083984375	0.903418342590332	0.290833251953125	1.744814086914062	0.9512672042846679	0.5146748046875	1.898339721679688	1.453101898193359	0.246810791015625	1.781324340820313	1.415669311523438	0.21007275390625	1.800863525390625	1.178534484863281	0.3470537109375	1.871052978515625	1.014863716125488	0.491048095703125	1.801556884765625	0.9452540054321289	0.514396728515625
347	11.533334	2.1092529296875	1.034081260681152	0.112784423828125	2.063574951171875	1.199473968505859	0.1521171875	2.01699755859375	1.323248260498047	0.20023974609375	1.9267744140625	1.507211151123047	0.262751220703125	1.966239013671875	1.481760284423828	0.274320068359375	2.035325073242188	1.42771923828125	0.38478515625	1.949410522460937	1.172078979492188	0.42498046875	1.810947875976562	0.990433364868164	0.410583740234375	1.748218994140625	0.9411233749389648	0.462169921875	1.687258911132812	0.86397607421875	0.503396728515625	1.707913330078125	0.9364400634765625	0.44254931640625	1.91833251953125	1.472911712646484	0.229198486328125	1.8125947265625	1.41628271484375	0.17968994140625	1.81778759765625	1.186687866210937	0.336048583984375	1.819243530273438	0.9930506439208985	0.46337158203125	1.752285400390625	0.9429437942504882	0.522293212890625
348	11.566667	2.1138916015625	1.038601715087891	0.11639306640625	2.0635849609375	1.203099655151367	0.154409912109375	2.016973022460938	1.329818054199219	0.194476318359375	1.924739013671875	1.512173889160156	0.259280517578125	1.96423974609375	1.486728576660156	0.27089208984375	2.029958251953125	1.430176391601563	0.382288818359375	1.935638061523437	1.176596832275391	0.417835205078125	1.800697998046875	0.9924444961547851	0.399576416015625	1.73528759765625	0.9553476333618164	0.45777099609375	1.675062133789063	0.8889369812011718	0.515627197265625	1.696185791015625	0.9434207382202149	0.43099951171875	1.916936767578125	1.478432556152344	0.224961669921875	1.813785278320313	1.415817260742188	0.17697021484375	1.811171264648437	1.18652864074707	0.334216796875	1.808918212890625	0.9952172241210937	0.465310302734375	1.733817749023437	0.9425526657104493	0.51078759765625
349	11.6	2.11429833984375	1.047156169891357	0.12413330078125	2.067767822265625	1.214829132080078	0.159009521484375	2.020097534179687	1.341663116455078	0.201083740234375	1.928319580078125	1.523419616699219	0.27307666015625	1.9671943359375	1.496390380859375	0.284717041015625	2.035116943359375	1.435855743408203	0.39400390625	1.927923095703125	1.183113861083984	0.408048095703125	1.797224853515625	0.9936308822631836	0.39236376953125	1.726208618164063	0.9599696083068847	0.4471259765625	1.6612646484375	0.8970525131225586	0.50524072265625	1.6888837890625	0.9474209594726563	0.40956005859375	1.921066528320313	1.491511779785156	0.236447998046875	1.82402001953125	1.432628479003906	0.1714189453125	1.7987001953125	1.19171435546875	0.31203125	1.781773315429688	0.9952143363952637	0.43728759765625	1.714579223632813	0.9516219100952148	0.502263427734375
350	11.633334	2.113756103515625	1.051141761779785	0.13787109375	2.064078369140625	1.216258758544922	0.1735595703125	2.019343627929687	1.345068725585937	0.20852978515625	1.927929565429688	1.527232421875	0.274674560546875	1.965255126953125	1.499682373046875	0.288389404296875	2.024902099609375	1.436251953125	0.399409912109375	1.91455224609375	1.186831512451172	0.40074853515625	1.785894409179688	0.9987455596923828	0.378984375	1.706095336914063	0.9723967018127442	0.423372314453125	1.630369140625	0.9173302536010742	0.474430419921875	1.6751689453125	0.9560468673706055	0.386034423828125	1.92218212890625	1.495675476074219	0.23798779296875	1.830822387695312	1.439391204833984	0.1649599609375	1.789620849609375	1.195986572265625	0.29258203125	1.765860229492187	1.012904907226563	0.432776611328125	1.689259765625	0.9620748367309571	0.4777236328125
351	11.666667	2.11046484375	1.056034950256348	0.151836669921875	2.056775390625	1.219060195922852	0.186628173828125	2.010804443359375	1.347537353515625	0.21797021484375	1.92379443359375	1.533706665039062	0.274445556640625	1.958885620117188	1.5051591796875	0.2908369140625	2.010928344726563	1.446012756347656	0.406961669921875	1.891770385742187	1.202505386352539	0.39740380859375	1.77054833984375	1.011442127227783	0.3721689453125	1.68887060546875	0.9951740684509277	0.416878662109375	1.607587036132812	0.9499748420715332	0.467876708984375	1.65601171875	0.9808203353881836	0.38745654296875	1.918925048828125	1.50173583984375	0.2383447265625	1.830077392578125	1.451380004882812	0.159376708984375	1.780827270507813	1.211699523925781	0.2879228515625	1.739527954101562	1.011508007049561	0.3945771484375	1.687210327148438	0.9899496002197266	0.47917333984375
352	11.7	2.10829296875	1.057592872619629	0.16304833984375	2.05715380859375	1.222163772583008	0.194291259765625	2.01146923828125	1.351066650390625	0.224324951171875	1.9217314453125	1.538735717773438	0.270732421875	1.954920654296875	1.510052612304687	0.290510009765625	1.99464453125	1.45404052734375	0.41289990234375	1.87573974609375	1.21093132019043	0.39401416015625	1.758924072265625	1.018083236694336	0.362259033203125	1.67835595703125	1.007835968017578	0.4106328125	1.595756591796875	0.9684690494537354	0.464299560546875	1.64351123046875	0.9953948593139649	0.389233154296875	1.919763549804687	1.506377990722656	0.234696533203125	1.83755712890625	1.458364196777344	0.147490478515625	1.78034912109375	1.219972305297852	0.2751806640625	1.73245556640625	1.020805931091309	0.38103173828125	1.67355615234375	1.000923271179199	0.461626708984375
353	11.733334	2.113680908203125	1.056443008422852	0.1650712890625	2.060367431640625	1.220809951782227	0.197634765625	2.013358154296875	1.349741760253906	0.228095703125	1.924214111328125	1.539702087402344	0.27000439453125	1.956229125976563	1.510514099121094	0.291380126953125	1.989607421875	1.460861694335938	0.41894189453125	1.87738818359375	1.213708145141602	0.396467041015625	1.75409228515625	1.028992660522461	0.34228369140625	1.674852905273438	1.016640182495117	0.393037353515625	1.592051513671875	0.9747891273498536	0.445330810546875	1.637819702148438	1.010800407409668	0.368420166015625	1.923282592773438	1.507067993164062	0.233916015625	1.8468916015625	1.461730529785156	0.139524658203125	1.778745849609375	1.222992294311523	0.26352783203125	1.721755859375	1.023622367858887	0.36644873046875	1.663521362304687	1.006353630065918	0.44862548828125
354	11.766667	2.11668896484375	1.069132476806641	0.176605712890625	2.065920654296875	1.235824234008789	0.20081787109375	2.0156708984375	1.364051513671875	0.22933837890625	1.928483154296875	1.555408752441406	0.269512451171875	1.959772094726562	1.52581298828125	0.291448974609375	1.998245239257812	1.477882934570312	0.41831005859375	1.88395849609375	1.232250076293945	0.388990234375	1.759622802734375	1.049028305053711	0.331722412109375	1.676781982421875	1.039246864318848	0.377088134765625	1.589801025390625	0.9999996566772461	0.424494384765625	1.64060009765625	1.033732467651367	0.356985595703125	1.927658447265625	1.522696960449219	0.23345947265625	1.859630859375	1.474974182128906	0.133899169921875	1.783128662109375	1.23840348815918	0.2574892578125	1.719173583984375	1.040614395141602	0.35962255859375	1.660007690429687	1.031364707946777	0.442487548828125
355	11.8	2.12413427734375	1.081522232055664	0.176652099609375	2.06867041015625	1.246959686279297	0.2023642578125	2.016521850585938	1.374758331298828	0.231159423828125	1.936921142578125	1.570399536132812	0.269293701171875	1.968176147460938	1.54032373046875	0.29089404296875	2.016125854492187	1.494730621337891	0.4157705078125	1.893260009765625	1.251542907714844	0.395837646484375	1.747412963867188	1.0855009765625	0.3347353515625	1.6631005859375	1.07016438293457	0.376187744140625	1.573486328125	1.025720153808594	0.4136708984375	1.62807275390625	1.067744720458984	0.353517578125	1.933621459960938	1.536675903320313	0.234159423828125	1.8666875	1.494901092529297	0.1308271484375	1.783916259765625	1.260460815429687	0.256010498046875	1.716239013671875	1.07569743347168	0.379284912109375	1.636214111328125	1.059464401245117	0.441239990234375
356	11.833334	2.130127197265625	1.088322860717774	0.192119140625	2.0742763671875	1.253560638427734	0.21390185546875	2.023203979492187	1.382318603515625	0.23757080078125	1.941845703125	1.577721923828125	0.268457763671875	1.971892822265625	1.548141906738281	0.29200244140625	2.016449584960938	1.501460205078125	0.417194091796875	1.890757446289062	1.261606262207031	0.38886767578125	1.7539404296875	1.086584686279297	0.335302490234375	1.660602416992188	1.084266708374023	0.3521455078125	1.56103125	1.053127105712891	0.373359375	1.63369677734375	1.070147796630859	0.326483154296875	1.940373046875	1.54356689453125	0.23384814453125	1.880202880859375	1.503299987792969	0.126390625	1.788970336914063	1.270634552001953	0.246830322265625	1.711933471679687	1.086629425048828	0.364126708984375	1.633718994140625	1.071771667480469	0.4281337890625
357	11.866667	2.127102294921875	1.094241653442383	0.1980521240234375	2.071814453125	1.258324096679687	0.2172506103515625	2.020231689453125	1.385811859130859	0.2392137451171875	1.945644165039063	1.582793579101562	0.2632457275390625	1.97303173828125	1.552703918457031	0.2884500732421875	2.004787353515625	1.519826049804688	0.4203426513671875	1.892524780273438	1.2756083984375	0.3965008544921875	1.759460205078125	1.107048843383789	0.3245687255859375	1.66744140625	1.100741622924805	0.3428399658203125	1.5678701171875	1.067199096679688	0.3524930419921875	1.637273681640625	1.093029922485351	0.3265111083984375	1.944651000976563	1.548543273925781	0.2293280029296875	1.885467041015625	1.5179765625	0.1195389404296875	1.79103857421875	1.2932080078125	0.2466495361328125	1.71240576171875	1.106717590332031	0.3545281982421875	1.635192749023437	1.093082611083984	0.4185748291015625
358	11.9	2.1243251953125	1.100730072021484	0.201914794921875	2.068582763671875	1.265153991699219	0.220431396484375	2.017802978515625	1.393590576171875	0.240662841796875	1.945469848632813	1.592159545898437	0.262656494140625	1.97199755859375	1.561702880859375	0.2885361328125	1.999485107421875	1.529592407226563	0.4219013671875	1.885486694335937	1.285848815917969	0.39477783203125	1.750591430664062	1.121972137451172	0.31432958984375	1.658088012695313	1.119376968383789	0.33214501953125	1.556723754882813	1.090293533325195	0.340046142578125	1.627363647460937	1.109970489501953	0.319587646484375	1.94462060546875	1.557725341796875	0.2287666015625	1.887341918945312	1.528979370117188	0.1171517333984375	1.78727392578125	1.305275665283203	0.243163818359375	1.703953002929687	1.119391052246094	0.349659912109375	1.62520556640625	1.104958770751953	0.412001953125
359	11.933334	2.1245810546875	1.109497665405274	0.2131138916015625	2.06985986328125	1.274005249023437	0.2258463134765625	2.0156318359375	1.401050720214844	0.2410968017578125	1.943042114257812	1.598794372558594	0.2605816650390625	1.96645556640625	1.567591552734375	0.2881348876953125	1.99108251953125	1.539273315429687	0.4222757568359375	1.902652587890625	1.284974060058594	0.4182806396484375	1.7690908203125	1.137309204101562	0.3113646240234375	1.6758662109375	1.133241271972656	0.3211685791015625	1.573890747070313	1.108969375610352	0.3113077392578125	1.64499853515625	1.124919342041016	0.3090892333984375	1.945455688476563	1.565377746582031	0.2260552978515625	1.90118701171875	1.541995483398438	0.10809716796875	1.792572387695313	1.320797241210937	0.2287100830078125	1.7198193359375	1.163242279052734	0.3779051513671875	1.6291357421875	1.122143402099609	0.3950372314453125
360	11.966667	2.118027587890625	1.116497482299805	0.2187923583984375	2.06486962890625	1.280714233398438	0.229476318359375	2.012633544921875	1.408017456054687	0.2428748779296875	1.9441572265625	1.606643798828125	0.25502490234375	1.9665390625	1.576070251464844	0.283690673828125	1.987388427734375	1.55076318359375	0.4183251953125	1.885110595703125	1.303195129394531	0.420330810546875	1.748926025390625	1.155523635864258	0.319366943359375	1.656538940429688	1.153137161254883	0.332461181640625	1.554755981445312	1.128678115844727	0.32887939453125	1.62585546875	1.141804946899414	0.322380859375	1.9462529296875	1.572248718261719	0.221809326171875	1.898881103515625	1.548274780273438	0.105912841796875	1.790819580078125	1.3332900390625	0.2347525634765625	1.721439086914063	1.175819320678711	0.383829345703125	1.6304716796875	1.134552536010742	0.394904296875
361	12	2.1224013671875	1.119729385375977	0.227266845703125	2.069690185546875	1.284139465332031	0.2354171142578125	2.01785546875	1.411758361816406	0.2464058837890625	1.950803833007813	1.610871459960938	0.2564359130859375	1.9715595703125	1.579967102050781	0.2859176025390625	1.983105712890625	1.550234008789062	0.4206917724609375	1.875166015625	1.305560913085938	0.4079080810546875	1.744988647460938	1.162519424438476	0.2935106201171875	1.652666625976563	1.157939407348633	0.3061217041015625	1.550858764648438	1.133568557739258	0.3053756103515625	1.61598779296875	1.172165267944336	0.3353770751953125	1.95408251953125	1.576630432128906	0.2231932373046875	1.914176025390625	1.551875244140625	0.1047515869140625	1.796079956054687	1.338746765136719	0.227416748046875	1.719911376953125	1.189665786743164	0.3815382080078125	1.630743041992188	1.164733383178711	0.4204927978515625
362	12.033334	2.1211025390625	1.119494430541992	0.247182373046875	2.07100439453125	1.285059204101562	0.246701904296875	2.020813720703125	1.413887756347656	0.249489013671875	1.954901977539063	1.613591247558594	0.25870751953125	1.97000146484375	1.58079150390625	0.28960595703125	1.958025512695313	1.540866455078125	0.4217939453125	1.85483203125	1.296999206542969	0.380929443359375	1.744357177734375	1.178056869506836	0.225302734375	1.6573017578125	1.152797775268555	0.2476669921875	1.556996826171875	1.149070724487305	0.2776884765625	1.668920288085938	1.203328201293945	0.34414306640625	1.963516845703125	1.581038208007812	0.224679443359375	1.9419599609375	1.558259338378906	0.1010860595703125	1.810839599609375	1.334958618164062	0.18755224609375	1.715089721679687	1.19800407409668	0.34226318359375	1.6743046875	1.231272903442383	0.427910400390625
363	12.066667	2.120117919921875	1.113689147949219	0.259236572265625	2.07993896484375	1.282923706054687	0.252147705078125	2.030721313476563	1.413075256347656	0.249544921875	1.97095361328125	1.616098754882813	0.25890380859375	1.980697265625	1.58130224609375	0.290236328125	1.951291015625	1.526625732421875	0.41514794921875	1.861848876953125	1.278642150878906	0.358458740234375	1.706275512695312	1.209983993530273	0.209119140625	1.623940185546875	1.177921920776367	0.241077880859375	1.614903076171875	1.237826034545898	0.327371826171875	1.681305908203125	1.226625869750977	0.343385498046875	1.982921875	1.584371398925781	0.224679443359375	1.974366943359375	1.555501892089844	0.09993798828125	1.822579833984375	1.338077514648437	0.171867919921875	1.68821923828125	1.23232048034668	0.32446875	1.64509228515625	1.266717529296875	0.4092744140625
364	12.1	2.109823486328125	1.119868957519531	0.2724947509765625	2.070096435546875	1.289432220458984	0.2644207763671875	2.02235986328125	1.420255462646484	0.2587005615234375	1.968671142578125	1.625462524414063	0.2631136474609375	1.97476416015625	1.590424743652344	0.2951993408203125	1.935501708984375	1.554058410644531	0.4242381591796875	1.855709594726562	1.297515808105469	0.4515318603515625	1.759283935546875	1.198250854492187	0.2720318603515625	1.674106201171875	1.227878509521484	0.2451671142578125	1.661051513671875	1.224070739746094	0.3498812255859375	1.678660400390625	1.274382843017578	0.3219315185546875	1.982279663085937	1.593191833496094	0.2299251708984375	1.990786987304688	1.572208312988281	0.1034202880859375	1.8503564453125	1.338344299316406	0.1394495849609375	1.718067260742187	1.2355439453125	0.2963328857421875	1.667904907226563	1.271129150390625	0.3768494873046875
365	12.133334	2.1311923828125	1.138422378540039	0.2935341796875	2.09136083984375	1.310385498046875	0.28243310546875	2.039896850585937	1.441349639892578	0.2685654296875	1.987517700195313	1.650108581542969	0.268267333984375	1.985715698242188	1.613341552734375	0.29998583984375	1.919116943359375	1.570366882324219	0.417466552734375	1.870473999023438	1.300773834228516	0.419695556640625	1.7829658203125	1.238388793945312	0.216423095703125	1.6933212890625	1.26191845703125	0.19355322265625	1.668263305664063	1.246742431640625	0.296590576171875	1.692988525390625	1.293224395751953	0.28307421875	2.008483154296875	1.618354797363281	0.23747607421875	2.043728515625	1.597781311035156	0.113653564453125	1.909373657226562	1.353183410644531	0.119880859375	1.74289208984375	1.248953704833984	0.24492626953125	1.681095703125	1.287755920410156	0.31731640625
366	12.166667	2.119002197265625	1.143206024169922	0.2981572265625	2.0825	1.317571411132813	0.288587646484375	2.0354794921875	1.45124917602539	0.2724365234375	1.981385498046875	1.66147265625	0.268868408203125	1.976297119140625	1.623954345703125	0.299994873046875	1.897927978515625	1.5794912109375	0.4109716796875	1.882734375	1.313222076416016	0.483302734375	1.846887329101562	1.231699951171875	0.26914990234375	1.771896728515625	1.269649932861328	0.2221591796875	1.693544677734375	1.260694732666016	0.2960244140625	1.722604858398437	1.286967620849609	0.2561396484375	2.006111572265625	1.629990844726563	0.23996728515625	2.05922265625	1.613459716796875	0.120802490234375	1.943102294921875	1.357792510986328	0.10008984375	1.75113916015625	1.289833465576172	0.217114013671875	1.7083720703125	1.298613555908203	0.311151611328125
367	12.2	2.115918212890625	1.148386108398437	0.31437353515625	2.079017333984375	1.322635528564453	0.300319091796875	2.03621923828125	1.457490875244141	0.2807099609375	1.978673095703125	1.666999389648438	0.27247900390625	1.971539794921875	1.62926904296875	0.3030576171875	1.886470825195312	1.578561401367188	0.4064375	1.880836791992188	1.311813568115234	0.479944091796875	1.857396240234375	1.247094223022461	0.258100830078125	1.789435546875	1.293666198730469	0.2079814453125	1.699126708984375	1.291964813232422	0.26757568359375	1.730179565429687	1.302340423583984	0.24270849609375	2.00647900390625	1.635996826171875	0.245820068359375	2.0680078125	1.620477905273437	0.1304111328125	1.9687744140625	1.358847869873047	0.0955234375	1.766445556640625	1.305042724609375	0.2027392578125	1.724710693359375	1.317288513183594	0.29702294921875
368	12.233334	2.11401708984375	1.156334335327148	0.31881103515625	2.083155029296875	1.331044219970703	0.3032314453125	2.049218505859375	1.468029815673828	0.284379150390625	1.99592529296875	1.677868896484375	0.274408203125	1.9874443359375	1.64048046875	0.3048115234375	1.893747314453125	1.592100219726563	0.400962646484375	1.8750830078125	1.329558166503906	0.4835751953125	1.8615751953125	1.255873977661133	0.264492919921875	1.805731689453125	1.308210876464844	0.206332275390625	1.714515380859375	1.318158294677734	0.26304248046875	1.734637573242187	1.314920593261719	0.25259423828125	2.023650146484375	1.646386108398437	0.248531494140625	2.0818740234375	1.6276796875	0.13236181640625	1.985288208007812	1.366277008056641	0.0956455078125	1.780381591796875	1.323558319091797	0.201301025390625	1.732134765625	1.339165252685547	0.29152978515625
369	12.266667	2.110478515625	1.166418090820313	0.353315673828125	2.0803330078125	1.339459625244141	0.326121337890625	2.051225341796875	1.476180969238281	0.300607177734375	2.00266650390625	1.685493286132812	0.275823974609375	1.99150927734375	1.65002978515625	0.30748486328125	1.884300048828125	1.60024072265625	0.38692333984375	1.85554052734375	1.350911743164062	0.5000810546875	1.859927001953125	1.275971832275391	0.28154296875	1.806346069335937	1.325795532226562	0.21949462890625	1.7176123046875	1.323992065429688	0.280420166015625	1.7432978515625	1.336729461669922	0.23167236328125	2.03142236328125	1.652301940917969	0.253661865234375	2.10722021484375	1.629532836914062	0.14924658203125	2.038282470703125	1.360985778808594	0.106564208984375	1.823431030273438	1.324739868164063	0.191884521484375	1.759750732421875	1.352763397216797	0.2682333984375
370	12.3	2.106397705078125	1.171132873535156	0.362021240234375	2.083173095703125	1.344833923339844	0.33364453125	2.05795703125	1.481752990722656	0.306070068359375	2.016841186523437	1.692648132324219	0.2835859375	2.004938110351563	1.657430847167969	0.315160888671875	1.897837646484375	1.607481018066406	0.394341796875	1.866695922851562	1.369181243896484	0.527983642578125	1.8383974609375	1.276735168457031	0.318412109375	1.815291748046875	1.329680023193359	0.24196337890625	1.734681762695313	1.360061157226562	0.306308837890625	1.8087783203125	1.363236938476563	0.224756591796875	2.043921752929688	1.658619079589844	0.260724853515625	2.120658447265625	1.63181201171875	0.15816552734375	2.073033203125	1.358799133300781	0.11692578125	1.8554521484375	1.329144165039063	0.196947998046875	1.7964140625	1.373584564208984	0.26894677734375
371	12.333334	2.11044921875	1.17272998046875	0.365110595703125	2.085981689453125	1.345429229736328	0.3334541015625	2.06473291015625	1.483007263183594	0.30688916015625	2.026448608398438	1.694484191894531	0.288181396484375	2.015164916992187	1.659177490234375	0.319775146484375	1.912578369140625	1.6167353515625	0.40838330078125	1.893760498046875	1.388127868652344	0.55932470703125	1.833133056640625	1.302678009033203	0.35405322265625	1.8334814453125	1.332667114257812	0.263193115234375	1.767194580078125	1.353624084472656	0.34501513671875	1.812916748046875	1.367301086425781	0.236083984375	2.0520263671875	1.660311279296875	0.263994873046875	2.13023583984375	1.637026550292969	0.16193017578125	2.09752099609375	1.360920043945312	0.13072900390625	1.880982177734375	1.32423681640625	0.20967431640625	1.818596923828125	1.371371154785156	0.276756591796875
372	12.366667	2.1059677734375	1.176039154052734	0.376955078125	2.0828779296875	1.348530212402344	0.341867431640625	2.064715576171875	1.486522064208984	0.314083984375	2.028612060546875	1.698574951171875	0.293983642578125	2.013987426757812	1.662844604492188	0.323790283203125	1.901730102539062	1.62767138671875	0.403770263671875	1.843277465820313	1.410037445068359	0.561369384765625	1.847969360351563	1.292597808837891	0.362737548828125	1.845480224609375	1.332956665039063	0.275865966796875	1.765890380859375	1.352956726074219	0.34534326171875	1.86254931640625	1.341314086914063	0.24593798828125	2.056671630859375	1.664618530273438	0.272220458984375	2.14787109375	1.648476928710938	0.1797646484375	2.131974853515625	1.371220520019531	0.14257421875	1.91835400390625	1.309261749267578	0.214359130859375	1.861637451171875	1.366839569091797	0.278489013671875
373	12.4	2.114187255859375	1.181140197753906	0.380670654296875	2.09085888671875	1.355908782958984	0.35003076171875	2.072986328125	1.495869598388672	0.326350341796875	2.03876611328125	1.7102236328125	0.308744384765625	2.022792724609375	1.673791381835938	0.337640869140625	1.907632690429687	1.638292114257812	0.41536328125	1.837088256835937	1.413627655029297	0.561618896484375	1.878821166992187	1.288247650146484	0.370129150390625	1.843236083984375	1.311087310791016	0.283283447265625	1.776534545898437	1.342297454833984	0.36281591796875	1.856546020507813	1.372727386474609	0.2914150390625	2.06751953125	1.67617529296875	0.287134521484375	2.152165771484375	1.659259521484375	0.1873759765625	2.12858251953125	1.381200653076172	0.143748046875	1.956782958984375	1.303446868896484	0.28498681640625	1.88137744140625	1.361381805419922	0.327108642578125
374	12.433334	2.11737548828125	1.190187377929687	0.3792803955078125	2.089443359375	1.365720581054688	0.3503160400390625	2.065947021484375	1.505708251953125	0.3262579345703125	2.033813354492187	1.722308044433594	0.3173812255859375	2.020595336914063	1.685244018554688	0.3473726806640625	1.913003173828125	1.647846740722656	0.4359593505859375	1.8697666015625	1.415965209960937	0.5848621826171875	1.910938232421875	1.255554260253906	0.4193751220703125	1.911553100585937	1.243539154052734	0.3229227294921875	1.881809204101563	1.257460510253906	0.4269334716796875	1.9053583984375	1.306367858886719	0.3126431884765625	2.059302490234375	1.688092041015625	0.2916214599609375	2.132095947265625	1.67351220703125	0.1815718994140625	2.1337880859375	1.394784240722656	0.1259805908203125	1.958854370117187	1.303889038085937	0.2576829833984375	1.8987529296875	1.35478173828125	0.3266097412109375
375	12.466667	2.12454638671875	1.193407592773438	0.3829605712890625	2.095317626953125	1.369900329589844	0.3589859619140625	2.0714755859375	1.510874755859375	0.3395025634765625	2.038601806640625	1.727946166992187	0.3327957763671875	2.024912353515625	1.690360168457031	0.3621038818359375	1.91125439453125	1.648725158691406	0.4412586669921875	1.879679443359375	1.403193237304687	0.5711895751953125	1.9315869140625	1.222708068847656	0.4305010986328125	1.922089233398437	1.225195953369141	0.3335760498046875	1.903886474609375	1.225399719238281	0.4413702392578125	1.92031005859375	1.289422149658203	0.3331595458984375	2.06478369140625	1.694086059570313	0.3070406494140625	2.13985302734375	1.675812072753906	0.1987203369140625	2.144530029296875	1.397270385742188	0.1391956787109375	1.95482568359375	1.302944641113281	0.2468074951171875	1.902962890625	1.340382934570312	0.3299439697265625
376	12.5	2.126419921875	1.200091979980469	0.4032803955078125	2.1023095703125	1.378008087158203	0.3798773193359375	2.0816337890625	1.519962036132813	0.3605372314453125	2.045357177734375	1.736523803710937	0.3422799072265625	2.032150024414062	1.700220458984375	0.3736192626953125	1.91213330078125	1.650245483398437	0.4380145263671875	1.875297485351562	1.400679962158203	0.5605521240234375	1.94223291015625	1.224777984619141	0.4191800537109375	1.924937622070312	1.212963562011719	0.3237249755859375	1.915830322265625	1.220569000244141	0.4327440185546875	1.947947387695312	1.189345855712891	0.2919263916015625	2.072179443359375	1.701645751953125	0.3182996826171875	2.14074658203125	1.671044799804688	0.2079556884765625	2.15319580078125	1.391240081787109	0.1512637939453125	1.963119750976563	1.301053375244141	0.2633214111328125	1.908327758789063	1.334371307373047	0.3467474365234375
377	12.533334	2.1238583984375	1.198885833740234	0.402717041015625	2.106561279296875	1.378840301513672	0.3903408203125	2.08207177734375	1.520892822265625	0.37593408203125	2.050817626953125	1.73836865234375	0.35712109375	2.035332275390625	1.70213818359375	0.38755224609375	1.912456420898438	1.648197387695312	0.442996826171875	1.883785278320312	1.398021697998047	0.56698095703125	1.936210327148437	1.211321716308594	0.433220458984375	1.93371337890625	1.193533721923828	0.337079345703125	1.908222900390625	1.207981658935547	0.442846923828125	1.95306005859375	1.189788482666016	0.305858154296875	2.078196533203125	1.703078491210937	0.334317138671875	2.1400068359375	1.66857177734375	0.22104248046875	2.186539306640625	1.392147186279297	0.164338623046875	1.979376953125	1.301634582519531	0.24051171875	1.919459350585937	1.330774383544922	0.32206298828125
378	12.566667	2.12684228515625	1.199728607177734	0.40665478515625	2.107481689453125	1.380307067871094	0.396792236328125	2.07987939453125	1.522430297851562	0.38331201171875	2.052091552734375	1.74159375	0.369741455078125	2.036296997070313	1.704817016601563	0.39965771484375	1.912608276367187	1.652291137695312	0.456061767578125	1.885451904296875	1.40360205078125	0.5856206054687501	1.937437133789063	1.210042358398437	0.4601494140625	1.9313837890625	1.187757202148437	0.36473583984375	1.909925537109375	1.207408935546875	0.47098291015625	1.947333862304687	1.187675628662109	0.332322021484375	2.078663330078125	1.706233947753906	0.34571240234375	2.143209716796875	1.673437255859375	0.23286962890625	2.207211669921875	1.402498474121094	0.1628935546875	2.003025268554687	1.295296966552734	0.227322265625	1.94317333984375	1.3156220703125	0.31204052734375
379	12.6	2.132743408203125	1.199897613525391	0.41471044921875	2.11271044921875	1.380392364501953	0.406508056640625	2.087242431640625	1.523029174804687	0.39523046875	2.055640625	1.741221923828125	0.37700341796875	2.038824951171875	1.704487548828125	0.4063671875	1.915045288085937	1.645338989257813	0.4553330078125	1.887294921875	1.398916473388672	0.588727783203125	1.941367797851562	1.196506072998047	0.4793662109375	1.931050903320312	1.176458282470703	0.383873291015625	1.913693725585937	1.198793334960937	0.490281005859375	1.943914916992187	1.183586456298828	0.35107763671875	2.084396484375	1.706193115234375	0.355156494140625	2.154583740234375	1.67253076171875	0.246080078125	2.2283193359375	1.405119720458984	0.17279248046875	2.0311708984375	1.280238555908203	0.22583935546875	1.96811181640625	1.285019500732422	0.310466552734375
380	12.633334	2.1350517578125	1.200390258789062	0.394879638671875	2.1088994140625	1.379034393310547	0.387998046875	2.08224072265625	1.52062939453125	0.377782470703125	2.06168603515625	1.7393916015625	0.385802734375	2.040802612304688	1.700393432617187	0.40832177734375	1.918266967773437	1.652548828125	0.4687822265625	1.896935791015625	1.390848876953125	0.56564306640625	1.9373369140625	1.177380752563477	0.476348388671875	1.94048388671875	1.172219528198242	0.379015869140625	1.91036865234375	1.187588470458984	0.48309326171875	1.961310791015625	1.183782592773438	0.351352783203125	2.09071630859375	1.706163818359375	0.36227490234375	2.17103759765625	1.682780029296875	0.25863916015625	2.235200439453125	1.418589263916016	0.17260498046875	2.047998779296875	1.280420379638672	0.22205224609375	1.989146118164062	1.271922912597656	0.308594482421875
381	12.666667	2.134244140625	1.199905807495117	0.39350244140625	2.108763671875	1.378880584716797	0.385388916015625	2.082332763671875	1.520642333984375	0.373794677734375	2.0666103515625	1.739826293945312	0.3881474609375	2.044226928710938	1.700605224609375	0.408943359375	1.921924926757812	1.6534921875	0.47097314453125	1.898042846679687	1.390572692871094	0.565162841796875	1.929824829101562	1.173325988769531	0.48066064453125	1.933790893554687	1.165987884521484	0.3833447265625	1.903078247070312	1.184969177246094	0.486830078125	1.955215087890625	1.172761383056641	0.355157470703125	2.09550439453125	1.706599365234375	0.364287109375	2.181275390625	1.68070751953125	0.265458740234375	2.242898193359375	1.415620452880859	0.178849365234375	2.052613525390625	1.284753356933594	0.237351318359375	1.999433471679688	1.265430999755859	0.3259990234375
382	12.7	2.135453857421875	1.200835861206055	0.38957958984375	2.113852294921875	1.380979156494141	0.382566650390625	2.08673779296875	1.522910339355469	0.3687626953125	2.074470458984375	1.742797424316406	0.386660400390625	2.051690673828125	1.703471801757813	0.40722705078125	1.929102783203125	1.655130981445312	0.468886962890625	1.900376220703125	1.392479125976563	0.565251953125	1.927373901367188	1.170447631835938	0.4898037109375	1.92870458984375	1.15861360168457	0.392529296875	1.90089208984375	1.182734649658203	0.496154541015625	1.95011279296875	1.173096374511719	0.364565185546875	2.10264453125	1.709397827148437	0.361845947265625	2.188810302734375	1.682097961425781	0.26313427734375	2.253893798828125	1.414341064453125	0.18446435546875	2.076945556640625	1.266482269287109	0.247440185546875	2.026963623046875	1.243548248291016	0.337496337890625
383	12.733334	2.1363720703125	1.20090544128418	0.3881279296875	2.114290771484375	1.381198486328125	0.382505615234375	2.08947216796875	1.523948791503906	0.37186181640625	2.0790185546875	1.744028564453125	0.390881591796875	2.056069091796875	1.704748352050781	0.4114521484375	1.93603662109375	1.655176696777344	0.47731787109375	1.911250610351563	1.388772003173828	0.564778076171875	1.91960693359375	1.159569442749024	0.50809814453125	1.92267626953125	1.139611404418945	0.41211328125	1.894212646484375	1.174673797607422	0.512487548828125	1.946734741210937	1.155574859619141	0.384426025390625	2.106775634765625	1.71050146484375	0.36568310546875	2.18871142578125	1.681592224121094	0.2637236328125	2.26768603515625	1.420388977050781	0.1754208984375	2.111878662109375	1.246937835693359	0.229059326171875	2.054111328125	1.243996398925781	0.317422119140625
384	12.766667	2.1381552734375	1.19914616394043	0.388488525390625	2.1164013671875	1.380345336914063	0.38325341796875	2.09247509765625	1.523964050292969	0.372978759765625	2.0832841796875	1.744764343261719	0.3959228515625	2.0592666015625	1.705135986328125	0.41512744140625	1.93609912109375	1.655609008789062	0.47659814453125	1.915244140625	1.387648315429687	0.5645673828125	1.916148071289062	1.154262939453125	0.5213359375	1.919095825195313	1.128550231933594	0.426251953125	1.89136474609375	1.170320251464844	0.5248125	1.943024536132812	1.135423736572266	0.3974755859375	2.11164599609375	1.711303771972656	0.370840087890625	2.1969482421875	1.68284619140625	0.270707275390625	2.27461572265625	1.420550262451172	0.180155029296875	2.126756591796875	1.235147033691406	0.2193623046875	2.0618486328125	1.240044525146484	0.30315380859375
385	12.8	2.13781640625	1.196090606689453	0.390985107421875	2.1158671875	1.376736389160156	0.38842822265625	2.095843994140625	1.520776489257813	0.3839541015625	2.08744189453125	1.7414189453125	0.401135498046875	2.06336474609375	1.702507141113281	0.421289794921875	1.94161376953125	1.660951782226562	0.489956787109375	1.92255810546875	1.390559631347656	0.567360595703125	1.917492431640625	1.155942794799805	0.5372197265625001	1.914768310546875	1.125276229858398	0.4439404296875	1.89314306640625	1.172625259399414	0.541101806640625	1.937240966796875	1.131758056640625	0.413537109375	2.11559765625	1.70733349609375	0.377004638671875	2.2003798828125	1.677110595703125	0.277526611328125	2.2780927734375	1.416779113769531	0.184306884765625	2.15029248046875	1.215458129882812	0.207595703125	2.07886279296875	1.226737731933594	0.284775634765625
386	12.833334	2.14600732421875	1.194594787597656	0.3890107421875	2.12474853515625	1.37426416015625	0.38592822265625	2.105836181640625	1.517619873046875	0.38169189453125	2.0955126953125	1.736722045898437	0.40107763671875	2.07250390625	1.697583679199219	0.42133203125	1.948674438476562	1.6505009765625	0.480252685546875	1.94276611328125	1.384444274902344	0.5682119140625	1.917321044921875	1.151778793334961	0.544578857421875	1.91322705078125	1.119153076171875	0.452614990234375	1.894798828125	1.170365676879883	0.5477392578125	1.936296997070313	1.122087738037109	0.42264794921875	2.1232705078125	1.703371459960938	0.37607568359375	2.209390380859375	1.6758115234375	0.27801708984375	2.27881591796875	1.414913909912109	0.1848994140625	2.15419580078125	1.212960510253906	0.20572607421875	2.0852041015625	1.216119338989258	0.285026123046875
387	12.866667	2.148635009765625	1.193567443847656	0.385000732421875	2.12667236328125	1.373469268798828	0.38248828125	2.10831591796875	1.517180908203125	0.379781982421875	2.0986708984375	1.736265380859375	0.40347216796875	2.07572509765625	1.696730834960937	0.423229248046875	1.95228955078125	1.650739379882812	0.4843994140625	1.94336083984375	1.379697082519531	0.557063720703125	1.915665649414062	1.145864212036133	0.5480278320312501	1.9123837890625	1.107390197753906	0.458139892578125	1.893193115234375	1.164935546875	0.5496376953125	1.935278198242188	1.106206573486328	0.428535400390625	2.1261591796875	1.703281982421875	0.377533447265625	2.213218017578125	1.675577819824219	0.2800390625	2.28298388671875	1.414000061035156	0.18760400390625	2.16956787109375	1.204329696655273	0.1983935546875	2.094450927734375	1.217029098510742	0.271139404296875
388	12.9	2.1487470703125	1.192524475097656	0.378418701171875	2.129917236328125	1.370872802734375	0.375654296875	2.114321533203125	1.513387939453125	0.373009033203125	2.104689208984375	1.730019409179687	0.39788427734375	2.082225341796875	1.690744140625	0.417405517578125	1.960830932617188	1.63859814453125	0.47396533203125	1.947226318359375	1.370801177978516	0.54666162109375	1.920671264648437	1.139210571289063	0.552383544921875	1.9119775390625	1.096006568908691	0.466187744140625	1.898334716796875	1.158256072998047	0.5541650390625	1.93628271484375	1.106633270263672	0.43363232421875	2.13169287109375	1.697580688476563	0.371758056640625	2.220263916015625	1.676215454101563	0.275948974609375	2.2918525390625	1.416713958740234	0.18838671875	2.183542236328125	1.206994705200195	0.195029052734375	2.10847216796875	1.209316177368164	0.267307373046875
389	12.933334	2.151716796875	1.191962326049805	0.373906494140625	2.134715087890625	1.370634002685547	0.371503173828125	2.122623046875	1.513618896484375	0.370739013671875	2.1114658203125	1.730298706054687	0.395984375	2.089864990234375	1.69076806640625	0.416050048828125	1.968189086914063	1.636066772460937	0.469793701171875	1.95084521484375	1.369738220214844	0.547695068359375	1.91992626953125	1.13862223815918	0.55679345703125	1.911932495117187	1.094113677978516	0.471114013671875	1.897828125	1.158158874511719	0.557820556640625	1.937420654296875	1.105612930297851	0.438610107421875	2.138152099609375	1.6981123046875	0.3691591796875	2.22447265625	1.679231567382812	0.27067529296875	2.30217041015625	1.419975891113281	0.1869951171875	2.198318115234375	1.207719619750977	0.188642822265625	2.120787109375	1.205442535400391	0.258392822265625
390	12.966667	2.157462890625	1.190181625366211	0.364743896484375	2.13995556640625	1.368902130126953	0.3619130859375	2.1265439453125	1.511843170166016	0.360117431640625	2.116458251953125	1.728405883789062	0.387791015625	2.094830078125	1.6887255859375	0.407599365234375	1.975070434570313	1.633937622070313	0.465612060546875	1.955828247070313	1.368350219726562	0.5461259765624999	1.920672973632813	1.137678176879883	0.55453076171875	1.912291625976563	1.093489860534668	0.468659423828125	1.898784545898438	1.157727081298828	0.5553974609375	1.934449462890625	1.092021598815918	0.438008056640625	2.142829833984375	1.696384887695312	0.360408935546875	2.229418701171875	1.678900146484375	0.261800537109375	2.3096357421875	1.417983032226563	0.185427734375	2.205082275390625	1.205936889648437	0.188604736328125	2.12831591796875	1.196144805908203	0.2586396484375
391	13	2.1608271484375	1.188154602050781	0.3579024658203125	2.142399658203125	1.366254364013672	0.3553184814453125	2.129333984375	1.508812347412109	0.3546343994140625	2.122193603515625	1.724704345703125	0.3833677978515625	2.10079931640625	1.685269287109375	0.4035550537109375	1.98362255859375	1.631180908203125	0.4662584228515625	1.962795043945313	1.366188262939453	0.5454998779296875	1.925268920898437	1.13650422668457	0.5511947021484375	1.915366577148438	1.093662071228027	0.4651256103515625	1.903646484375	1.156780975341797	0.5525406494140624	1.936780883789063	1.091345947265625	0.4344967041015625	2.1473955078125	1.6926396484375	0.3552120361328125	2.2292607421875	1.676070922851562	0.2529993896484375	2.3137607421875	1.415833068847656	0.1822266845703125	2.21634619140625	1.201223709106445	0.1876544189453125	2.13877978515625	1.191231201171875	0.2563079833984375
392	13.033334	2.165847412109375	1.186212280273438	0.347650634765625	2.1470244140625	1.363683044433594	0.344849853515625	2.134872314453125	1.505857025146484	0.34509814453125	2.13201416015625	1.72114892578125	0.37372509765625	2.11078662109375	1.682184143066406	0.3946015625	1.994782958984375	1.629300476074219	0.459414794921875	1.9693525390625	1.365708801269531	0.538840087890625	1.929221557617188	1.137351577758789	0.5481552734375	1.917060668945312	1.093642051696777	0.463170166015625	1.907817504882813	1.157974563598633	0.5495556640625	1.937680908203125	1.090621200561523	0.432230224609375	2.155677978515625	1.688791625976563	0.344860595703125	2.231964111328125	1.675030456542969	0.2385498046875	2.31246826171875	1.412573455810547	0.17537890625	2.22596630859375	1.194228088378906	0.183048583984375	2.14937646484375	1.181047149658203	0.25175
393	13.066667	2.17532421875	1.184298950195313	0.335738037109375	2.15588916015625	1.362230163574219	0.332303955078125	2.1414453125	1.504607574462891	0.330489990234375	2.136548828125	1.719494873046875	0.36599462890625	2.11580029296875	1.679554809570313	0.38582861328125	2.006417236328125	1.626285400390625	0.46181982421875	1.981175903320312	1.359504486083984	0.533126953125	1.9380341796875	1.131150390625	0.545787353515625	1.917955322265625	1.087598495483398	0.461902587890625	1.916933837890625	1.152348693847656	0.5488681640625001	1.933391845703125	1.077173736572266	0.431353515625	2.160423095703125	1.688215698242188	0.335888671875	2.23837353515625	1.67576708984375	0.230136474609375	2.30668896484375	1.407271697998047	0.17469140625	2.255416259765625	1.177293884277344	0.169358154296875	2.16744873046875	1.176026092529297	0.224893798828125
394	13.1	2.17666552734375	1.181375274658203	0.329175537109375	2.1577490234375	1.359168548583984	0.3271181640625	2.146199951171875	1.501644317626953	0.328400146484375	2.141110107421875	1.716866455078125	0.3600439453125	2.120794189453125	1.677277587890625	0.3808603515625	2.010194580078125	1.62880859375	0.45797265625	1.990181030273438	1.361297210693359	0.526874755859375	1.951535888671875	1.132297622680664	0.537049560546875	1.925630126953125	1.088452857971191	0.4550693359375	1.9301669921875	1.152797012329102	0.54206201171875	1.93623095703125	1.071676834106445	0.426037353515625	2.164634765625	1.685156494140625	0.330212158203125	2.23888037109375	1.673989501953125	0.221878662109375	2.310772216796875	1.405534088134766	0.172851318359375	2.266565673828125	1.174480361938476	0.164220458984375	2.171046875	1.173184295654297	0.205119873046875
395	13.133334	2.181664306640625	1.185670028686523	0.32138232421875	2.1645703125	1.364055847167969	0.32115869140625	2.1522314453125	1.506784545898437	0.322099609375	2.147591064453125	1.721803466796875	0.35818701171875	2.12640869140625	1.681840759277344	0.377636474609375	2.013857055664062	1.62590283203125	0.447073486328125	1.998771240234375	1.358402984619141	0.519637451171875	1.96538720703125	1.127956069946289	0.5271347656249999	1.934440551757812	1.085497703552246	0.445925048828125	1.9439697265625	1.147989807128906	0.5341538085937499	1.941249755859375	1.063188468933105	0.41881103515625	2.171794921875	1.690493469238281	0.328294189453125	2.245040771484375	1.676426208496094	0.219266357421875	2.30306689453125	1.406180908203125	0.159328369140625	2.26847265625	1.172972198486328	0.15059912109375	2.179341796875	1.165334823608398	0.203921630859375
396	13.166667	2.183654541015625	1.189866851806641	0.3083568115234375	2.168755126953125	1.368817962646484	0.3124747314453125	2.159358154296875	1.51200537109375	0.3178365478515625	2.15403076171875	1.728016174316406	0.3508233642578125	2.1329677734375	1.688182250976562	0.3709437255859375	2.0194716796875	1.632142883300781	0.4394429931640625	2.003336547851562	1.362872802734375	0.5075560302734375	1.970994995117187	1.131702972412109	0.5140657958984375	1.942478271484375	1.089097503662109	0.4317843017578125	1.949245849609375	1.151665756225586	0.5205216064453125	1.95041162109375	1.067762298583984	0.4042835693359375	2.17834912109375	1.696276306152344	0.3212886962890625	2.2496923828125	1.675937255859375	0.2116202392578125	2.3067890625	1.404715240478516	0.1521121826171875	2.276100830078125	1.170730865478516	0.1370579833984375	2.18572216796875	1.161433944702148	0.1884532470703125
397	13.2	2.19001806640625	1.190792388916016	0.297453125	2.176159423828125	1.370021392822266	0.304373779296875	2.16857958984375	1.513396240234375	0.312747314453125	2.16172119140625	1.729752014160156	0.345446533203125	2.141017578125	1.689729675292969	0.36575341796875	2.02861474609375	1.63038037109375	0.433737060546875	2.007554931640625	1.359080902099609	0.4937392578125	1.977038208007813	1.127597625732422	0.507228515625	1.956324829101562	1.081128784179687	0.4245263671875	1.95461279296875	1.147487838745117	0.510928466796875	1.96728466796875	1.059721916198731	0.398234619140625	2.18619580078125	1.698100158691406	0.315816162109375	2.2545322265625	1.6764296875	0.2042548828125	2.3188701171875	1.406420684814453	0.144515625	2.288782470703125	1.171870758056641	0.1313876953125	2.19641796875	1.161591339111328	0.179276123046875
398	13.233334	2.1952333984375	1.193422302246094	0.2942972412109375	2.18037353515625	1.372890197753906	0.2974522705078125	2.17199560546875	1.5165361328125	0.3027860107421875	2.168187744140625	1.733057495117188	0.3365997314453125	2.14751904296875	1.69311572265625	0.3572406005859375	2.039794067382812	1.634109008789062	0.4330106201171875	2.0211083984375	1.360488616943359	0.4841339111328125	1.98433056640625	1.129454010009766	0.4742628173828125	1.971990112304687	1.055031478881836	0.4129495849609375	1.956509521484375	1.135794708251953	0.4846258544921875	1.983192016601562	1.038472320556641	0.3837330322265625	2.19165380859375	1.701247802734375	0.3062332763671875	2.262296142578125	1.679880004882813	0.1958699951171875	2.32889892578125	1.407059539794922	0.1518636474609375	2.29773779296875	1.172583358764648	0.1353170166015625	2.19629833984375	1.165615310668945	0.1601656494140625
399	13.266667	2.19967822265625	1.194898086547852	0.286269287109375	2.18604638671875	1.374794525146484	0.288611572265625	2.17877734375	1.518772583007812	0.293458251953125	2.17424853515625	1.735033203125	0.331138671875	2.153364501953125	1.694632690429688	0.350858642578125	2.04806396484375	1.628962280273437	0.425022705078125	2.028201293945313	1.35391064453125	0.470384033203125	1.989459228515625	1.123199035644531	0.45330029296875	1.978146850585937	1.03865221786499	0.406316162109375	1.960997314453125	1.126052703857422	0.469632080078125	2.017964965820313	0.9958024940490723	0.424257568359375	2.198154052734375	1.703744140625	0.30043115234375	2.26920361328125	1.681729614257812	0.19017431640625	2.329065673828125	1.408157867431641	0.13856201171875	2.294167236328125	1.17400163269043	0.11918701171875	2.19695166015625	1.168360702514649	0.158070556640625
400	13.3	2.201202392578125	1.200020248413086	0.2878177490234375	2.187610107421875	1.380111907958984	0.2888929443359375	2.180843994140625	1.524284057617188	0.2929024658203125	2.17821923828125	1.74097119140625	0.3295755615234375	2.15779638671875	1.700710571289062	0.3501693115234375	2.055295654296875	1.633870666503906	0.4274276123046875	2.036136596679687	1.357311645507812	0.4649681396484375	1.990377563476563	1.129813278198242	0.4291788330078125	1.990070434570312	1.037483871459961	0.3979097900390625	1.971967041015625	0.9349115295410156	0.3644903564453125	2.0153271484375	0.9925653457641601	0.4245179443359375	2.201079345703125	1.709403564453125	0.2982818603515625	2.269328857421875	1.687039916992187	0.1861822509765625	2.32971484375	1.413640350341797	0.1327340087890625	2.296225341796875	1.178949035644531	0.1144776611328125	2.1989453125	1.172912216186524	0.1534229736328125
401	13.333334	2.204033935546875	1.198213195800781	0.2831708984375	2.19081298828125	1.378334014892578	0.283646240234375	2.184368408203125	1.522531616210937	0.28721875	2.181794189453125	1.73925	0.323702392578125	2.16128857421875	1.699020874023438	0.344275146484375	2.059209716796875	1.632021850585938	0.421950927734375	2.039138916015625	1.355565185546875	0.459756591796875	1.988623168945312	1.130693481445312	0.414917724609375	1.98382373046875	1.037437026977539	0.38694189453125	1.978027221679687	0.9344428939819336	0.350553466796875	2.0214794921875	0.9969664039611816	0.423867431640625	2.20471630859375	1.707640502929687	0.2924970703125	2.27368994140625	1.684619506835938	0.18097607421875	2.33461572265625	1.411000213623047	0.129302734375	2.30234423828125	1.17611962890625	0.1113056640625	2.20371435546875	1.171136383056641	0.146855224609375
402	13.366667	2.20802783203125	1.197807647705078	0.2820875244140625	2.194990966796875	1.377916900634766	0.2818785400390625	2.18923388671875	1.522130737304688	0.2851319580078125	2.188578125	1.738853088378906	0.3214903564453125	2.16833154296875	1.698748840332031	0.3425413818359375	2.067643310546875	1.631490783691406	0.4217557373046875	2.046078369140625	1.354557006835937	0.4546336669921875	1.991675415039063	1.131805618286133	0.4042723388671875	1.9761630859375	1.039510406494141	0.3770560302734375	1.966142944335938	0.9377930488586426	0.3381287841796875	2.020550659179687	0.9987273826599121	0.4155635986328125	2.210637451171875	1.707110290527344	0.2898133544921875	2.277279541015625	1.684309448242188	0.1768612060546875	2.3378291015625	1.411176147460937	0.1224683837890625	2.304883544921875	1.176419647216797	0.1045164794921875	2.20688134765625	1.172269607543945	0.1418216552734375
403	13.4	2.210740234375	1.197811981201172	0.2737698974609375	2.19969873046875	1.378709197998047	0.2756082763671875	2.194679931640625	1.523454772949219	0.2798636474609375	2.193353759765625	1.740142272949219	0.3209820556640625	2.172447509765625	1.699484375	0.3407142333984375	2.071766357421875	1.629153869628906	0.4182220458984375	2.048962646484375	1.351416442871094	0.4522139892578125	1.990654174804688	1.130596481323242	0.3942662353515625	1.973538818359375	1.03789225769043	0.3681395263671875	1.971982666015625	0.9363087005615234	0.3265648193359375	2.0228466796875	1.000831176757812	0.3958284912109375	2.216263671875	1.708931274414062	0.2890909423828125	2.279938232421875	1.683918334960937	0.1743328857421875	2.356418701171875	1.414482818603516	0.1162030029296875	2.307734375	1.181043197631836	0.1078612060546875	2.212651123046875	1.181043014526367	0.1531771240234375
404	13.433334	2.21269091796875	1.19790397644043	0.2717467041015625	2.20139990234375	1.378510009765625	0.2728648681640625	2.1944697265625	1.5229921875	0.2753927001953125	2.19917724609375	1.739068603515625	0.3176304931640625	2.177404296875	1.698925659179688	0.3372845458984375	2.0748076171875	1.6289072265625	0.4120946044921875	2.047251708984375	1.351893371582031	0.4448555908203125	1.98982080078125	1.131482086181641	0.3859676513671875	1.97282470703125	1.037744644165039	0.3644180908203125	1.964196044921875	0.9337079162597657	0.3310318603515625	2.008778564453125	1.000328559875488	0.3764666748046875	2.22096142578125	1.707495971679688	0.2854302978515625	2.284653564453125	1.68592822265625	0.1702244873046875	2.35963232421875	1.416490478515625	0.1123302001953125	2.30971826171875	1.183661834716797	0.1047965087890625	2.214812744140625	1.183958480834961	0.1501041259765625
405	13.466667	2.213131103515625	1.196531326293945	0.2695489501953125	2.20434814453125	1.376914794921875	0.2700360107421875	2.2016337890625	1.521220886230469	0.2737437744140625	2.20386865234375	1.73704541015625	0.3151549072265625	2.181621337890625	1.696963317871094	0.3341378173828125	2.078734130859375	1.629065490722656	0.4099320068359375	2.04917919921875	1.352472381591797	0.4395284423828125	1.991096557617188	1.135010803222656	0.3727342529296875	1.973119750976563	1.041703277587891	0.3510057373046875	1.967702392578125	0.9380743484497071	0.3164205322265625	2.024336303710938	1.007482345581055	0.3926004638671875	2.22689111328125	1.705508361816406	0.2839534912109375	2.2923046875	1.684661376953125	0.1698963623046875	2.360389404296875	1.416182800292969	0.1026217041015625	2.30999951171875	1.184081817626953	0.0917098388671875	2.218645263671875	1.183477203369141	0.1433773193359375
406	13.5	2.215469970703125	1.194443908691406	0.266916748046875	2.20582470703125	1.373413421630859	0.2649970703125	2.2039638671875	1.516657653808594	0.26825439453125	2.2071337890625	1.731076538085937	0.308138916015625	2.184062744140625	1.691642272949219	0.326513916015625	2.074652099609375	1.632759765625	0.398548583984375	2.05264013671875	1.358186645507812	0.4332705078125	1.998547241210938	1.142852447509766	0.362533935546875	1.98089501953125	1.048095077514648	0.354249267578125	1.943770874023437	0.9463736724853515	0.34652392578125	2.031779418945312	1.019382934570312	0.3964521484375	2.23060986328125	1.699352111816406	0.278086669921875	2.30210986328125	1.684421813964844	0.1679873046875	2.36710791015625	1.415126159667969	0.110718017578125	2.319970703125	1.184179244995117	0.0996025390625	2.22451611328125	1.18164794921875	0.141224365234375
407	13.533334	2.21794384765625	1.194039215087891	0.2623319091796875	2.20851123046875	1.373313842773437	0.2614244384765625	2.2068525390625	1.516764831542969	0.2656046142578125	2.21060986328125	1.731357055664063	0.3063968505859375	2.187279541015625	1.691871948242187	0.3245445556640625	2.07712890625	1.634084777832031	0.3967943115234375	2.05730078125	1.358802673339844	0.4307474365234375	2.001384155273437	1.146961944580078	0.3503206787109375	1.988263427734375	1.051343246459961	0.3589195556640625	1.984241821289062	0.9426855392456055	0.3590872802734375	2.005667724609375	1.017559223175049	0.3571439208984375	2.234145751953125	1.699614562988281	0.2762801513671875	2.307690185546875	1.683879943847656	0.1673931884765625	2.374054443359375	1.412944763183594	0.1176981201171875	2.3223837890625	1.183023712158203	0.0996470947265625	2.222428466796875	1.183388748168945	0.1295435791015625
408	13.566667	2.2179326171875	1.194606536865234	0.260103759765625	2.20866796875	1.373886474609375	0.2609716796875	2.2063701171875	1.517309143066406	0.265685791015625	2.212124267578125	1.732099182128906	0.3051591796875	2.18915283203125	1.692811950683594	0.32417041015625	2.0801298828125	1.637381225585937	0.399888427734375	2.05903173828125	1.361445159912109	0.42704052734375	1.999752807617188	1.149406784057617	0.349612060546875	1.997875854492188	1.052588233947754	0.3462509765625	1.974053955078125	0.9465002250671387	0.34652880859375	2.028635864257812	1.021785621643066	0.350240234375	2.234681640625	1.700095886230469	0.2745751953125	2.303101806640625	1.683090393066406	0.1625859375	2.375433349609375	1.412792938232422	0.118044921875	2.323325439453125	1.182622009277344	0.10526611328125	2.22292626953125	1.183579956054688	0.13361474609375
409	13.6	2.21978173828125	1.192895706176758	0.258016845703125	2.211817626953125	1.372246185302734	0.258256591796875	2.2099921875	1.515705261230469	0.262143798828125	2.21436279296875	1.730586120605469	0.301340087890625	2.19104541015625	1.691280578613281	0.319891357421875	2.0785791015625	1.634012512207031	0.388919677734375	2.05860888671875	1.358800506591797	0.42338427734375	2.002902709960937	1.146197448730469	0.3448359375	1.99384228515625	1.050295989990234	0.355328369140625	1.983375854492188	0.9422681579589843	0.361920166015625	2.01507568359375	1.017509048461914	0.358111572265625	2.23768994140625	1.698577087402344	0.27134228515625	2.3071630859375	1.681162475585937	0.160061767578125	2.3767041015625	1.41003515625	0.1160625	2.323766845703125	1.180184265136719	0.10099169921875	2.223109619140625	1.181773468017578	0.1283935546875
410	13.633334	2.219876953125	1.192974136352539	0.2580509033203125	2.21193310546875	1.372314422607422	0.2583238525390625	2.210126220703125	1.515764404296875	0.2622369384765625	2.21453173828125	1.730626953125	0.3014549560546875	2.191218017578125	1.691323974609375	0.3200081787109375	2.078787841796875	1.634042236328125	0.3890650634765625	2.0589091796875	1.358831024169922	0.4234527587890625	2.003189697265625	1.146302642822266	0.3447542724609375	1.994637939453125	1.050323211669922	0.3549005126953125	1.986056640625	0.9420893325805664	0.3606766357421875	2.016673950195313	1.017683631896973	0.3582061767578125	2.23784423828125	1.698620971679687	0.2714473876953125	2.307275634765625	1.681200561523438	0.1601512451171875	2.37675	1.410070648193359	0.1161746826171875	2.3237373046875	1.180250396728516	0.1011290283203125	2.223093505859375	1.181880355834961	0.1285535888671875
411	13.666667	2.21857470703125	1.192474945068359	0.2572010498046875	2.210324462890625	1.371924560546875	0.2573455810546875	2.2091005859375	1.515462219238281	0.2618270263671875	2.21511572265625	1.730407836914063	0.3012098388671875	2.19145361328125	1.691248901367187	0.3197161865234375	2.07793994140625	1.634545593261719	0.3876744384765625	2.05943505859375	1.359409301757812	0.4248541259765625	2.002457275390625	1.151673370361328	0.3346304931640625	1.999448486328125	1.055154403686523	0.3433494873046875	2.034324829101562	0.9526439590454101	0.3327188720703125	2.026679565429688	1.023641532897949	0.3521002197265625	2.23824072265625	1.698218078613281	0.2711973876953125	2.307668212890625	1.680747192382813	0.1597989501953125	2.37555322265625	1.408609710693359	0.1183883056640625	2.3199580078125	1.17922492980957	0.1034749755859375	2.218865234375	1.18223876953125	0.1293585205078125
412	13.7	2.2191083984375	1.193116638183594	0.2570328369140625	2.211400390625	1.372583312988281	0.2569903564453125	2.2106396484375	1.516122436523438	0.2613433837890625	2.217476318359375	1.731092834472656	0.3004075927734375	2.19369970703125	1.692047119140625	0.3190006103515625	2.08014892578125	1.635809509277344	0.3872711181640625	2.061094970703125	1.360796844482422	0.4250020751953125	2.00334375	1.153224685668945	0.3349171142578125	1.998645263671875	1.05643384552002	0.3380308837890625	2.028644165039062	0.9529445190429687	0.3229691162109375	2.032069580078125	1.026094528198242	0.3491551513671875	2.2404453125	1.698778747558594	0.2704122314453125	2.309583251953125	1.6807548828125	0.1589278564453125	2.375981689453125	1.408171997070312	0.1181180419921875	2.31890673828125	1.179115798950195	0.1039110107421875	2.2179375	1.182857070922852	0.1301639404296875
413	13.733334	2.2204716796875	1.190892944335938	0.2561444091796875	2.212732421875	1.370322937011719	0.2561995849609375	2.21352587890625	1.513780151367187	0.2620582275390625	2.21746630859375	1.729410461425781	0.2974730224609375	2.193694580078125	1.690463256835937	0.3162520751953125	2.07957861328125	1.635813781738281	0.3848099365234375	2.063182373046875	1.361525451660156	0.4282296142578125	2.007392822265625	1.155875350952148	0.3327789306640625	2.012861572265625	1.059239471435547	0.3380843505859375	2.004676635742188	0.9509127655029297	0.3436070556640625	2.041225952148438	1.03021838760376	0.3420086669921875	2.24135888671875	1.696820617675781	0.2685316162109375	2.313236083984375	1.676764343261719	0.1591785888671875	2.37495458984375	1.4033369140625	0.1170797119140625	2.31420703125	1.175214126586914	0.1038929443359375	2.21417626953125	1.180498229980469	0.1332110595703125
414	13.766667	2.220337890625	1.191563995361328	0.257808837890625	2.21240234375	1.370905029296875	0.257072998046875	2.212328125	1.514344116210937	0.261771484375	2.218681640625	1.729633056640625	0.298302978515625	2.194162841796875	1.690933715820313	0.316571044921875	2.077518310546875	1.635722534179687	0.380106689453125	2.0600126953125	1.36137939453125	0.42193701171875	2.005286499023438	1.153832122802734	0.330303955078125	2.0150751953125	1.057759048461914	0.33820703125	2.023894165039063	0.9494368515014648	0.341420654296875	2.039861328125	1.031398200988769	0.360194580078125	2.2424990234375	1.696881713867187	0.269520751953125	2.316191650390625	1.673917602539063	0.162033935546875	2.37303515625	1.400452270507813	0.11450390625	2.30700634765625	1.173758102416992	0.104251220703125	2.2093056640625	1.180995513916016	0.14011669921875
415	13.8	2.22232958984375	1.190190231323242	0.259771240234375	2.214637939453125	1.370188995361328	0.25878271484375	2.21332763671875	1.5141806640625	0.26200732421875	2.220843017578125	1.730435119628906	0.297318115234375	2.1961171875	1.69182568359375	0.315974365234375	2.0793466796875	1.6375576171875	0.381244140625	2.06360888671875	1.361999084472656	0.422464599609375	2.008406616210937	1.151494064331055	0.335853271484375	2.025195068359375	1.056168380737305	0.34519921875	1.9751806640625	0.9814777717590332	0.283335205078125	2.051699462890625	1.031854919433594	0.342013427734375	2.244492431640625	1.697276550292969	0.26855322265625	2.318175048828125	1.670109008789062	0.161451904296875	2.3742763671875	1.39552490234375	0.113388427734375	2.3028974609375	1.169450119018555	0.1060283203125	2.206872802734375	1.179998504638672	0.146412109375
416	13.833334	2.222804931640625	1.190391189575195	0.261007080078125	2.2153408203125	1.370500671386719	0.260740478515625	2.214386474609375	1.514552490234375	0.2648154296875	2.2208095703125	1.731090942382812	0.299336669921875	2.195922607421875	1.6924677734375	0.317821533203125	2.0778837890625	1.637848388671875	0.380646728515625	2.063122314453125	1.362557464599609	0.42493603515625	2.008469116210938	1.152620712280273	0.33627490234375	2.021372924804687	1.056373016357422	0.34230859375	1.992795776367188	0.9967770195007324	0.25540673828125	2.0481435546875	1.032000751495361	0.34538525390625	2.2449609375	1.697862670898437	0.27102587890625	2.318611328125	1.670292846679688	0.163914794921875	2.35932470703125	1.394772613525391	0.105833984375	2.2980869140625	1.165810073852539	0.0937294921875	2.20675390625	1.171383178710937	0.14473974609375
417	13.866667	2.222662109375	1.190789886474609	0.261618408203125	2.215037109375	1.370798004150391	0.261024658203125	2.21341796875	1.514788696289063	0.264321044921875	2.220310302734375	1.731262573242188	0.2984296875	2.19549609375	1.692721557617187	0.317113037109375	2.07819677734375	1.638197143554688	0.3812197265625	2.062123291015625	1.362622100830078	0.4222490234375	2.009028076171875	1.151897583007812	0.334841064453125	2.012124267578125	1.054925827026367	0.341441162109375	1.999005859375	0.9909349670410156	0.2540283203125	2.046182495117188	1.032444087982178	0.339703125	2.2442421875	1.697974731445313	0.27004833984375	2.3174697265625	1.6677578125	0.1634482421875	2.3587685546875	1.391831695556641	0.10851806640625	2.2993173828125	1.162664459228516	0.09403198242187499	2.2062685546875	1.168236129760742	0.141720947265625
418	13.9	2.22205078125	1.1917275390625	0.2613468017578125	2.21468359375	1.3718427734375	0.2611778564453125	2.2126552734375	1.515908081054687	0.2643167724609375	2.221013916015625	1.732234497070313	0.2997528076171875	2.195898681640625	1.693734741210938	0.3181868896484375	2.078095703125	1.638339111328125	0.3807769775390625	2.06077685546875	1.362937347412109	0.4234356689453125	2.008326904296875	1.151243560791016	0.3376634521484375	2.008295043945313	1.054148246765137	0.3439237060546875	2.01578515625	0.983746395111084	0.2608096923828125	2.041309814453125	1.031039764404297	0.3503104248046875	2.244759033203125	1.698934814453125	0.2711827392578125	2.31752099609375	1.66939599609375	0.1639879150390625	2.35851806640625	1.393493011474609	0.1079473876953125	2.298311767578125	1.16434684753418	0.0942100830078125	2.2057607421875	1.169933212280273	0.1429757080078125
419	13.933334	2.223192626953125	1.191322982788086	0.2628348388671875	2.21657470703125	1.371615783691406	0.2625452880859375	2.214853759765625	1.515812438964844	0.2652630615234375	2.223187744140625	1.732369323730469	0.3004161376953125	2.198254638671875	1.693822814941406	0.3191077880859375	2.080818359375	1.638024108886719	0.3823011474609375	2.06309521484375	1.362722991943359	0.4269056396484375	2.009744140625	1.15122770690918	0.3406724853515625	2.00293994140625	1.054122680664062	0.3432447509765625	1.984440063476562	0.9796625671386718	0.2654398193359375	2.033349853515625	1.027866390228271	0.3412122802734375	2.24677294921875	1.699043823242187	0.2716722412109375	2.318472900390625	1.668638610839844	0.1638699951171875	2.356405029296875	1.392156311035156	0.1073375244140625	2.2969716796875	1.162552017211914	0.0945362548828125	2.20555615234375	1.167615188598633	0.1456312255859375
420	13.966667	2.22307568359375	1.191206573486328	0.263208984375	2.21611865234375	1.371650970458984	0.26261328125	2.214060546875	1.515982116699219	0.264932373046875	2.22219384765625	1.73284716796875	0.299481689453125	2.19771435546875	1.69421533203125	0.31870947265625	2.0815927734375	1.638041687011719	0.384259033203125	2.06511083984375	1.362521484375	0.429583251953125	2.011039916992187	1.149678283691406	0.34659228515625	2.000126708984375	1.052877883911133	0.349790771484375	1.97833984375	0.9787547454833985	0.272375732421875	2.029347045898438	1.023918346405029	0.331672607421875	2.245421142578125	1.699513671875	0.270378662109375	2.316096435546875	1.669191223144531	0.161729736328125	2.3559755859375	1.392216491699219	0.1076904296875	2.29709765625	1.162133972167969	0.09706152343750001	2.20525	1.167626876831055	0.147530029296875
421	14	2.223992919921875	1.191641036987305	0.2635220947265625	2.217136474609375	1.372072082519531	0.2627449951171875	2.21517041015625	1.516392944335938	0.2649700927734375	2.22323095703125	1.733225219726563	0.2996141357421875	2.198599609375	1.694610595703125	0.3186702880859375	2.082029296875	1.638538330078125	0.3834764404296875	2.064943603515625	1.363091064453125	0.4288621826171875	2.01121533203125	1.150224914550781	0.3457681884765625	1.998506469726562	1.053641357421875	0.3485992431640625	1.977139892578125	0.9773945007324218	0.2731690673828125	2.022696411132813	1.022065574645996	0.3290130615234375	2.24662353515625	1.699884033203125	0.2706607666015625	2.31788427734375	1.669642578125	0.1623870849609375	2.357546142578125	1.392875701904297	0.1072711181640625	2.298461669921875	1.162910659790039	0.09576623535156251	2.20659521484375	1.168231964111328	0.1461986083984375
422	14.033334	2.2246357421875	1.192756271362305	0.2645087890625	2.217688720703125	1.373011322021484	0.26402099609375	2.215600830078125	1.517187683105469	0.266490478515625	2.22345703125	1.733817565917969	0.301110107421875	2.19867529296875	1.695255493164062	0.319952392578125	2.081790771484375	1.639362182617187	0.384032958984375	2.06425146484375	1.364383697509766	0.43042236328125	2.011194702148437	1.151170806884766	0.348429931640625	1.995730590820312	1.055306076049805	0.355535400390625	1.975616333007812	0.9704277496337891	0.289748291015625	2.023064819335938	1.023374042510986	0.332105224609375	2.24705322265625	1.700490661621094	0.272388671875	2.31903515625	1.670216430664063	0.1647607421875	2.3582548828125	1.393972106933594	0.10814111328125	2.2990185546875	1.164329742431641	0.09572412109375	2.207646484375	1.169335083007812	0.14687255859375
423	14.066667	2.225640869140625	1.193007308959961	0.26821923828125	2.2197646484375	1.37312417602539	0.26609716796875	2.219198486328125	1.517193725585937	0.267846435546875	2.22767529296875	1.733694702148437	0.301853759765625	2.2026943359375	1.695310913085938	0.320678466796875	2.08499951171875	1.640004638671875	0.383475341796875	2.06705859375	1.366112670898437	0.434386962890625	2.011916870117187	1.155383026123047	0.34807470703125	1.9955908203125	1.059487915039063	0.34814892578125	1.982265502929687	0.9734599494934082	0.282294921875	2.027146850585937	1.029507991790771	0.3307421875	2.25125634765625	1.700231689453125	0.273358154296875	2.32384130859375	1.670885009765625	0.16602783203125	2.358045654296875	1.394869018554687	0.1064248046875	2.2986298828125	1.1653984375	0.095981689453125	2.20997265625	1.169357818603516	0.15160791015625
424	14.1	2.22543798828125	1.192962371826172	0.2689775390625	2.21921044921875	1.373134826660156	0.266982177734375	2.218312744140625	1.517254272460937	0.2688291015625	2.226193115234375	1.733826232910156	0.3030439453125	2.20117626953125	1.695367309570313	0.32171435546875	2.08328173828125	1.639837463378906	0.384059326171875	2.065850830078125	1.365979034423828	0.435880126953125	2.012004150390625	1.154145401000977	0.35123583984375	1.99567724609375	1.058276916503906	0.354701171875	1.982367797851563	0.9705634841918945	0.29103759765625	2.02327392578125	1.025911231994629	0.334828369140625	2.249999755859375	1.70041650390625	0.274641845703125	2.323181884765625	1.671266235351562	0.167603759765625	2.357821044921875	1.395319915771484	0.107435302734375	2.29877978515625	1.165700531005859	0.09619702148437501	2.209842041015625	1.169436096191406	0.15146142578125
425	14.133334	2.22612255859375	1.193087936401367	0.2697169189453125	2.219123046875	1.373061645507812	0.2670762939453125	2.21756982421875	1.517052856445313	0.2682652587890625	2.225525634765625	1.733502014160156	0.3019725341796875	2.200851806640625	1.695066955566406	0.3210264892578125	2.085062255859375	1.638052673339844	0.3856351318359375	2.067072998046875	1.364197540283203	0.4359083251953125	2.01332763671875	1.151765762329102	0.3533062744140625	1.995703369140625	1.056214950561523	0.3498768310546875	1.98386865234375	0.9727973251342773	0.2805667724609375	2.010531372070313	1.022583599090576	0.3128804931640625	2.24898486328125	1.700114562988281	0.2733348388671875	2.321643798828125	1.668760925292969	0.1667120361328125	2.3573662109375	1.393166015625	0.1067752685546875	2.29661279296875	1.164122055053711	0.0976104736328125	2.20854833984375	1.169161331176758	0.1539805908203125
426	14.166667	2.22629541015625	1.192293045043945	0.2688360595703125	2.21893408203125	1.37180517578125	0.2661517333984375	2.2171376953125	1.515436279296875	0.2674066162109375	2.225188232421875	1.731591186523437	0.2994114990234375	2.200508056640625	1.693416137695313	0.3186610107421875	2.086337646484375	1.638564208984375	0.3871112060546875	2.06605078125	1.365351165771484	0.4361588134765625	2.009480224609375	1.155333984375	0.3509520263671875	2.001587890625	1.059547821044922	0.3639251708984375	1.982780151367187	0.9804386940002442	0.2915953369140625	2.021879150390625	1.025732906341553	0.3260958251953125	2.24861572265625	1.69805224609375	0.2711414794921875	2.322897705078125	1.667948974609375	0.1656922607421875	2.361567138671875	1.392605194091797	0.1099093017578125	2.300787841796875	1.164162384033203	0.1010977783203125	2.2103896484375	1.169686935424805	0.1530765380859375
427	14.2	2.2268916015625	1.192844116210938	0.26848095703125	2.2202763671875	1.372839752197266	0.266370849609375	2.2173291015625	1.516814086914062	0.266662841796875	2.22586767578125	1.73328662109375	0.30007958984375	2.200427734375	1.695067565917969	0.3185517578125	2.083802001953125	1.638492797851562	0.38203369140625	2.06489208984375	1.364549194335938	0.4314833984375	2.01027001953125	1.153515502929688	0.3459248046875	2.00341455078125	1.057145858764649	0.3567998046875	1.975119140625	0.9707633361816406	0.296468505859375	2.022521240234375	1.025395755767822	0.353714599609375	2.2498564453125	1.69966943359375	0.272157958984375	2.325502197265625	1.6655439453125	0.1685048828125	2.359845458984375	1.390320159912109	0.106104248046875	2.2948720703125	1.162366561889648	0.09889892578124999	2.20911572265625	1.169324340820312	0.158530029296875
428	14.233334	2.22625	1.192552459716797	0.269573974609375	2.21969775390625	1.372599029541016	0.26743505859375	2.216837158203125	1.516614135742187	0.267709716796875	2.22568701171875	1.733136474609375	0.301114013671875	2.200320068359375	1.69491943359375	0.31972607421875	2.083998779296875	1.638328857421875	0.383838134765625	2.065392333984375	1.364260345458984	0.433137939453125	2.010213500976563	1.153387832641602	0.347364990234375	2.00449560546875	1.056712112426758	0.356231201171875	1.9744462890625	0.9756115989685059	0.289682861328125	2.02757177734375	1.027067790985107	0.35289794921875	2.24950830078125	1.699499877929687	0.273048583984375	2.324625	1.665392333984375	0.168958984375	2.358708984375	1.390125518798828	0.106255859375	2.293832763671875	1.162072494506836	0.099202880859375	2.20830322265625	1.16896842956543	0.159215087890625
429	14.266667	2.22633251953125	1.192424987792969	0.2697655029296875	2.21968798828125	1.372474304199219	0.2676568603515625	2.216760498046875	1.516492797851563	0.2679549560546875	2.225554443359375	1.733022155761719	0.3013736572265625	2.20023681640625	1.694788513183594	0.3200230712890625	2.084062744140625	1.638121398925781	0.3843446044921875	2.06577978515625	1.364036102294922	0.4337227783203125	2.010621459960937	1.153101531982422	0.3480687255859375	2.005368896484375	1.05637523651123	0.3567030029296875	1.974977783203125	0.9763418922424316	0.2890218505859375	2.029317138671875	1.027224159240723	0.3531915283203125	2.249347900390625	1.699400268554688	0.2732642822265625	2.32432666015625	1.665344299316406	0.1690533447265625	2.35849658203125	1.390088958740234	0.1063048095703125	2.29375048828125	1.161988479614258	0.09933557128906249	2.208296875	1.168833374023438	0.1594674072265625
430	14.3	2.226232421875	1.190153228759766	0.272899169921875	2.218480224609375	1.369799224853516	0.269379150390625	2.216461181640625	1.513562744140625	0.270098876953125	2.2225986328125	1.73044384765625	0.298815185546875	2.19775927734375	1.69238916015625	0.3182138671875	2.081937255859375	1.63797265625	0.38447998046875	2.065155517578125	1.364592742919922	0.435335693359375	2.008757568359375	1.153923370361328	0.351042724609375	2.00705810546875	1.056987762451172	0.3558818359375	2.001621337890625	0.9991133155822753	0.263760986328125	2.047695922851562	1.036694297790527	0.351039794921875	2.24679052734375	1.69657763671875	0.271515625	2.323756103515625	1.663454956054688	0.168778564453125	2.360789794921875	1.388365203857422	0.109426025390625	2.292083984375	1.162160720825195	0.09633056640625	2.2047119140625	1.160541442871094	0.15366845703125
431	14.333334	2.226248779296875	1.190562255859375	0.273443603515625	2.21924853515625	1.370556488037109	0.269959716796875	2.21634423828125	1.51455859375	0.26943798828125	2.224846923828125	1.731251708984375	0.30168994140625	2.19972265625	1.693063659667969	0.3206767578125	2.083042236328125	1.639451599121094	0.386643310546875	2.066456787109375	1.365470550537109	0.43701220703125	2.00992626953125	1.153958023071289	0.353784423828125	2.0085283203125	1.057015663146973	0.3612822265625	2.002124877929687	1.006121044158935	0.264971435546875	2.050119384765625	1.036128589630127	0.350742431640625	2.248552734375	1.697541259765625	0.2736220703125	2.3244150390625	1.665600463867188	0.169400146484375	2.362752685546875	1.389685180664062	0.112362060546875	2.293300048828125	1.163309722900391	0.098639892578125	2.20469140625	1.160469223022461	0.154344970703125
432	14.366667	2.226138671875	1.190473907470703	0.2740150146484375	2.21891552734375	1.370456604003906	0.2707513427734375	2.215835205078125	1.514450134277344	0.2703880615234375	2.224219482421875	1.731113220214844	0.3028150634765625	2.19923046875	1.692876892089844	0.3218782958984375	2.08293359375	1.639056518554687	0.3883385009765625	2.066943115234375	1.365023406982422	0.4385582275390625	2.010317626953125	1.153490234375	0.3554727783203125	2.009005004882813	1.05654541015625	0.3629058837890625	2.0022197265625	1.004952613830566	0.2669984130859375	2.050442138671875	1.03559610748291	0.3521031494140625	2.24783642578125	1.697461059570312	0.2746065673828125	2.32320361328125	1.665720581054687	0.1699710693359375	2.361481689453125	1.389943603515625	0.1122816162109375	2.29218408203125	1.163526214599609	0.0986221923828125	2.203919921875	1.160481750488281	0.1548536376953125
433	14.4	2.225578125	1.190063171386719	0.27716162109375	2.218205078125	1.369952941894531	0.273828125	2.215697265625	1.513889526367187	0.273908203125	2.223181640625	1.730668090820312	0.30505615234375	2.19865478515625	1.6924091796875	0.324607421875	2.08404150390625	1.638430053710938	0.393664306640625	2.067491943359375	1.364793426513672	0.445113525390625	2.010105346679687	1.154059020996094	0.36084228515625	2.013566650390625	1.056991561889648	0.364338623046875	2.007534790039062	1.014518321990967	0.26406689453125	2.051427978515625	1.036145523071289	0.3594482421875	2.246653076171875	1.697017211914063	0.276766357421875	2.3203896484375	1.665298461914062	0.171048095703125	2.353853515625	1.389274536132812	0.112222900390625	2.289230712890625	1.161567657470703	0.099047119140625	2.20204150390625	1.160609786987305	0.156913330078125
434	14.433334	2.2256044921875	1.1900859375	0.277148193359375	2.218752685546875	1.370213897705078	0.2733740234375	2.2161435546875	1.514327941894531	0.272705078125	2.22457568359375	1.731035949707031	0.305966064453125	2.199791259765625	1.692661499023437	0.3251181640625	2.08405810546875	1.638594909667969	0.392600341796875	2.068152099609375	1.364970458984375	0.446173095703125	2.01036572265625	1.154690139770508	0.360239990234375	2.013965454101562	1.057627777099609	0.36623876953125	2.011365844726563	1.013361061096191	0.26644677734375	2.054867919921875	1.037873405456543	0.358140625	2.247988525390625	1.69750244140625	0.277379638671875	2.322131103515625	1.666609375	0.171491455078125	2.358601806640625	1.390551727294922	0.112887451171875	2.289248046875	1.163929275512695	0.0997080078125	2.20187451171875	1.160316329956055	0.157428466796875
435	14.466667	2.2265859375	1.189550735473633	0.278419921875	2.21937255859375	1.36950732421875	0.274920166015625	2.2168662109375	1.513494750976562	0.274812255859375	2.22397998046875	1.73034326171875	0.306101806640625	2.1992509765625	1.692060668945313	0.32539404296875	2.083136474609375	1.637852416992188	0.39181982421875	2.0680576171875	1.364393005371094	0.4451611328125	2.012813110351563	1.154423782348633	0.3573916015625	2.015860107421875	1.058355461120605	0.372039306640625	2.009177978515625	1.002220287322998	0.27872607421875	2.0551328125	1.035500759124756	0.358699462890625	2.2477607421875	1.696692749023438	0.278039794921875	2.32272900390625	1.66522900390625	0.173055419921875	2.35573193359375	1.389065795898437	0.11414013671875	2.288874755859375	1.161954925537109	0.10033740234375	2.20230029296875	1.157310592651367	0.1590087890625
436	14.5	2.226313720703125	1.190938903808594	0.278080078125	2.219144287109375	1.371006713867188	0.275180908203125	2.2168642578125	1.515076049804688	0.275660888671875	2.224109375	1.731999755859375	0.30723974609375	2.19955126953125	1.6936513671875	0.3266884765625	2.0845419921875	1.639359619140625	0.395111083984375	2.068181884765625	1.365326019287109	0.445865966796875	2.014269409179688	1.153573577880859	0.36126708984375	2.01178125	1.056337051391602	0.36274609375	2.0141435546875	0.9860391273498536	0.27926611328125	2.050668701171875	1.034970157623291	0.362630859375	2.247689453125	1.698388671875	0.278914306640625	2.3222529296875	1.668160400390625	0.17318896484375	2.36172412109375	1.392313873291016	0.116042724609375	2.28860888671875	1.166977249145508	0.10266357421875	2.202219970703125	1.15684309387207	0.16101904296875
437	14.533334	2.227513427734375	1.190838851928711	0.278180908203125	2.22038818359375	1.370786407470703	0.27609619140625	2.2179189453125	1.514743530273438	0.27706640625	2.224484375	1.731753173828125	0.3070380859375	2.20012548828125	1.693489990234375	0.326809326171875	2.0841328125	1.638965454101562	0.39312890625	2.0682490234375	1.365051971435547	0.44354736328125	2.014164184570312	1.151812683105469	0.36338916015625	2.01372705078125	1.054645858764648	0.366173095703125	2.005738647460937	1.011846099853516	0.26615771484375	2.05035791015625	1.03182861328125	0.359441162109375	2.248093994140625	1.698044555664063	0.27891796875	2.32060888671875	1.66528466796875	0.17264697265625	2.35723876953125	1.388938323974609	0.117091796875	2.2897548828125	1.162124984741211	0.102261962890625	2.20257470703125	1.151803009033203	0.159252685546875
438	14.566667	2.22886181640625	1.189798126220703	0.27909765625	2.2215107421875	1.36982275390625	0.2762919921875	2.218411376953125	1.513847778320312	0.276322265625	2.224972900390625	1.730772094726563	0.307730224609375	2.200382080078125	1.692395629882812	0.3270556640625	2.08386669921875	1.637976196289062	0.39270947265625	2.068056640625	1.364101470947266	0.4441728515625	2.014252197265625	1.152578186035156	0.35906787109375	2.014938720703125	1.055709533691406	0.3677509765625	1.998701904296875	1.014574558258057	0.26797314453125	2.052991943359375	1.033549510955811	0.35647021484375	2.248802001953125	1.697193725585938	0.27959326171875	2.321955810546875	1.66489892578125	0.173529296875	2.3566865234375	1.388982940673828	0.113984130859375	2.28960009765625	1.161806930541992	0.100998046875	2.205550048828125	1.151012115478516	0.162525390625
439	14.6	2.22836279296875	1.191518188476562	0.278166748046875	2.219899658203125	1.371267639160156	0.275259033203125	2.215427490234375	1.515076293945313	0.274781005859375	2.22345166015625	1.731352172851563	0.308342041015625	2.198795166015625	1.692967529296875	0.327408935546875	2.08502197265625	1.6385927734375	0.3973720703125	2.068717041015625	1.364370513916016	0.44478759765625	2.015146484375	1.15232160949707	0.36166845703125	2.012806518554688	1.055213233947754	0.362256591796875	2.001938354492188	0.9907964210510254	0.274998046875	2.04245703125	1.028665397644043	0.3579228515625	2.2468701171875	1.6979716796875	0.27973828125	2.32152490234375	1.667496337890625	0.1743916015625	2.35835546875	1.391687530517578	0.11735546875	2.2890869140625	1.16559912109375	0.102390380859375	2.204635009765625	1.1496728515625	0.162001708984375
440	14.633334	2.2292763671875	1.190167358398438	0.27946533203125	2.22092041015625	1.369727325439453	0.276345703125	2.216541015625	1.513385498046875	0.275658447265625	2.225063720703125	1.729531494140625	0.30841015625	2.2005556640625	1.691276123046875	0.327788818359375	2.086733642578125	1.637498168945313	0.3978193359375	2.070365966796875	1.364102600097656	0.44816015625	2.01580322265625	1.152931274414063	0.36415478515625	2.015264282226562	1.055963790893555	0.36774365234375	1.98026171875	1.004309349060059	0.278507080078125	2.046538330078125	1.032549983978271	0.34138232421875	2.24818017578125	1.69606884765625	0.27974853515625	2.32141357421875	1.665618530273437	0.173576904296875	2.35731787109375	1.390016754150391	0.116447509765625	2.287126953125	1.164402496337891	0.10264306640625	2.20338037109375	1.148824279785156	0.163140380859375
441	14.666667	2.22855517578125	1.190700317382813	0.28052294921875	2.22113916015625	1.3709912109375	0.277841552734375	2.216727294921875	1.5151923828125	0.27690283203125	2.2256298828125	1.73198974609375	0.31078173828125	2.20109033203125	1.6935166015625	0.330168212890625	2.08652880859375	1.638802978515625	0.399388916015625	2.071125244140625	1.364275543212891	0.449728271484375	2.01645751953125	1.152161590576172	0.365695068359375	2.014721557617187	1.054783103942871	0.3670556640625	1.997533203125	1.000210426330566	0.273926513671875	2.043282470703125	1.027148464202881	0.345428955078125	2.2486650390625	1.698519775390625	0.28173779296875	2.32034423828125	1.66713037109375	0.17415966796875	2.3584033203125	1.390766235351562	0.116753173828125	2.2882041015625	1.164260635375977	0.102185791015625	2.20314013671875	1.149603897094727	0.16175341796875
442	14.7	2.22953173828125	1.191216766357422	0.279300537109375	2.221895263671875	1.371098815917969	0.277501220703125	2.217569580078125	1.514977478027344	0.277488525390625	2.22486572265625	1.731263793945312	0.311783203125	2.200276611328125	1.69272509765625	0.330682373046875	2.0854697265625	1.638106628417969	0.39887841796875	2.070510009765625	1.363989837646484	0.44805224609375	2.01678125	1.15368879699707	0.3604208984375	2.014539306640625	1.056685653686523	0.365871826171875	1.997426635742187	0.9962831420898437	0.276703369140625	2.045964111328125	1.030163558959961	0.35365234375	2.24845556640625	1.698033447265625	0.28310693359375	2.32319287109375	1.667623168945312	0.177724365234375	2.359973876953125	1.391897857666016	0.1196259765625	2.2892490234375	1.166237319946289	0.103382080078125	2.20528125	1.148017211914063	0.163102783203125
443	14.733334	2.2307392578125	1.192459365844726	0.279432373046875	2.22335009765625	1.3724462890625	0.277309814453125	2.2189287109375	1.516399475097656	0.276802978515625	2.22603759765625	1.732954833984375	0.310189208984375	2.201466064453125	1.694455444335937	0.329260986328125	2.086441650390625	1.639845092773438	0.397262939453125	2.07120849609375	1.365848083496094	0.44786083984375	2.018438598632812	1.153819061279297	0.363532470703125	2.016060546875	1.05681965637207	0.36986474609375	1.99758251953125	0.9935410995483398	0.282918212890625	2.045099365234375	1.028569091796875	0.3510390625	2.2496728515625	1.699604125976562	0.28164306640625	2.32414013671875	1.668685485839844	0.176126708984375	2.360087890625	1.392580169677734	0.118556884765625	2.289416015625	1.166725646972656	0.102908203125	2.20626318359375	1.146904510498047	0.1633544921875
444	14.766667	2.23012646484375	1.191922058105469	0.280412841796875	2.222523193359375	1.371899383544922	0.278230712890625	2.2179248046875	1.515846923828125	0.277684326171875	2.224592529296875	1.732414794921875	0.311080078125	2.19997216796875	1.693886840820312	0.33003076171875	2.084669677734375	1.639140502929687	0.397450439453125	2.069520263671875	1.365130523681641	0.448002685546875	2.01744677734375	1.153026184082031	0.36343115234375	2.015157104492188	1.056024658203125	0.3697626953125	1.997202758789062	0.992713005065918	0.28273046875	2.044326171875	1.0278076171875	0.3510888671875	2.248414794921875	1.69909033203125	0.282658935546875	2.323459228515625	1.668252807617188	0.177528076171875	2.36004541015625	1.392186157226563	0.12017626953125	2.289736328125	1.166241683959961	0.104193359375	2.20630078125	1.14632356262207	0.164216064453125
445	14.8	2.23007080078125	1.192500106811524	0.28160595703125	2.222489990234375	1.372563781738281	0.278918212890625	2.2179814453125	1.516586059570312	0.278011962890625	2.2250341796875	1.733298828125	0.311125244140625	2.2004306640625	1.6948037109375	0.33023046875	2.08532177734375	1.640213256835938	0.398261962890625	2.06983203125	1.366142608642578	0.449169189453125	2.017210815429688	1.153500457763672	0.365966552734375	2.012576904296875	1.056570983886719	0.372859130859375	1.992138061523437	0.9903312339782715	0.288526123046875	2.035004638671875	1.024677841186523	0.35021044921875	2.248718505859375	1.699893798828125	0.28263818359375	2.323530517578125	1.668955322265625	0.1772861328125	2.3597177734375	1.392701202392578	0.119861328125	2.289167724609375	1.166703643798828	0.1038896484375	2.205456787109375	1.14719384765625	0.163756591796875
446	14.833334	2.23068359375	1.191900146484375	0.2844691162109375	2.22157666015625	1.372057373046875	0.2816036376953125	2.21671240234375	1.516203979492188	0.2812208251953125	2.22461181640625	1.73342138671875	0.3121053466796875	2.20005029296875	1.695151611328125	0.3318258056640625	2.08495263671875	1.639676147460937	0.3994437255859375	2.070950927734375	1.365287384033203	0.4504866943359375	2.018734375	1.151945907592773	0.3682132568359375	2.011991088867187	1.05485173034668	0.3712266845703125	1.9878388671875	0.9883562011718749	0.2879525146484375	2.03779931640625	1.025568901062012	0.3480909423828125	2.24798828125	1.69963623046875	0.2837320556640625	2.3235634765625	1.668089721679687	0.1789512939453125	2.360966064453125	1.391740966796875	0.1214554443359375	2.28901123046875	1.166037857055664	0.1043612060546875	2.205002685546875	1.145570617675781	0.1636590576171875
447	14.866667	2.23105908203125	1.191792434692383	0.28450732421875	2.222316162109375	1.371937225341797	0.281841552734375	2.21773876953125	1.516066650390625	0.281611083984375	2.226146484375	1.733198486328125	0.312673095703125	2.20154052734375	1.694969848632812	0.33239501953125	2.08646435546875	1.639695190429687	0.40015576171875	2.071950927734375	1.365363494873047	0.45107763671875	2.01920166015625	1.152125137329101	0.36900146484375	2.011963134765625	1.055104110717773	0.372583251953125	1.987912841796875	0.9866505241394044	0.290908203125	2.03489501953125	1.024377258300781	0.347939208984375	2.2494013671875	1.699395874023438	0.28423681640625	2.32463818359375	1.667773193359375	0.179267333984375	2.361106689453125	1.391448486328125	0.1213203125	2.288494140625	1.166008117675781	0.10415478515625	2.2046328125	1.145647171020508	0.16366259765625
448	14.9	2.2307333984375	1.190932678222656	0.28420751953125	2.22151220703125	1.371052642822266	0.28147705078125	2.216554443359375	1.515169311523437	0.281192626953125	2.22441552734375	1.732335083007813	0.312160400390625	2.19992724609375	1.694049560546875	0.331918701171875	2.08505517578125	1.638498779296875	0.399800048828125	2.07131005859375	1.364150268554688	0.45084423828125	2.0190537109375	1.150740325927734	0.368898681640625	2.012074462890625	1.053701972961426	0.37252587890625	1.988135131835937	0.9851517639160157	0.2908994140625	2.035064697265625	1.023025150299072	0.347873779296875	2.24773486328125	1.69858251953125	0.2837177734375	2.32296533203125	1.667116333007812	0.1786962890625	2.360113525390625	1.390865447998047	0.1208291015625	2.28808154296875	1.165227264404297	0.103816162109375	2.204325439453125	1.144669036865234	0.16340380859375
449	14.933334	2.23013525390625	1.191255661010742	0.2842608642578125	2.22106396484375	1.371384002685547	0.2815806884765625	2.216235595703125	1.515505187988281	0.2813236083984375	2.224454345703125	1.732663208007812	0.3122532958984375	2.2000341796875	1.694399597167969	0.3321375732421875	2.085465087890625	1.638951965332031	0.4006124267578125	2.071735107421875	1.364615173339844	0.4517239990234375	2.01886083984375	1.151254211425781	0.3700474853515625	2.011812377929687	1.05422216796875	0.3737095947265625	1.98738818359375	0.9856951675415039	0.2922073974609375	2.034646728515625	1.023524906158447	0.3489383544921875	2.247595458984375	1.698889953613281	0.2836895751953125	2.322251953125	1.667357177734375	0.1782791748046875	2.3588486328125	1.391073669433594	0.1202171630859375	2.286524658203125	1.165501312255859	0.1035745849609375	2.2030595703125	1.145018142700195	0.1635953369140625
450	14.966667	2.23112890625	1.191965362548828	0.285356689453125	2.222008056640625	1.372085754394531	0.28233642578125	2.21713427734375	1.51620458984375	0.281814697265625	2.2251884765625	1.733418579101563	0.312392578125	2.2007197265625	1.695181518554687	0.332268310546875	2.085958984375	1.639815185546875	0.40048779296875	2.072160400390625	1.365563049316406	0.45203271484375	2.019605590820313	1.152043609619141	0.37056494140625	2.0125771484375	1.055015762329102	0.37437353515625	1.9884248046875	0.9863418235778808	0.292914306640625	2.035498046875	1.024283344268799	0.349726806640625	2.248427978515625	1.699603393554687	0.283958740234375	2.32341748046875	1.667912353515625	0.1788330078125	2.36028076171875	1.391540679931641	0.121362060546875	2.288080078125	1.165916427612305	0.10488916015625	2.20443798828125	1.145510223388672	0.16468896484375
451	15	2.23129443359375	1.191141723632813	0.2855999755859375	2.22220556640625	1.371263641357422	0.2825738525390625	2.217361328125	1.515383422851563	0.2820426025390625	2.225525390625	1.732599914550781	0.3125738525390625	2.201090087890625	1.694370727539062	0.3325054931640625	2.086459716796875	1.639038208007813	0.4009715576171875	2.072710205078125	1.364796142578125	0.4525828857421875	2.0199404296875	1.151276718139648	0.3712540283203125	2.012899291992187	1.054250923156738	0.3750904541015625	1.988562744140625	0.9855709724426269	0.2936907958984375	2.03576220703125	1.023510242462158	0.3504000244140625	2.248698486328125	1.69877587890625	0.2840960693359375	2.32346240234375	1.667054443359375	0.1788189697265625	2.36014697265625	1.390667053222656	0.1213092041015625	2.2878642578125	1.165055953979492	0.1050177001953125	2.204342529296875	1.144675750732422	0.1649945068359375
452	15.033334	2.230260498046875	1.191739440917969	0.28606005859375	2.221288818359375	1.371864227294922	0.282859619140625	2.2165498046875	1.515986877441406	0.282174560546875	2.225060546875	1.733235534667969	0.3123798828125	2.20071728515625	1.695050170898437	0.332507080078125	2.08646044921875	1.639891296386719	0.4017333984375	2.072816650390625	1.365725311279297	0.453775146484375	2.019397094726563	1.152143157958984	0.373037353515625	2.012306396484375	1.055127655029297	0.377039794921875	1.987427856445313	0.9863631439208984	0.295875732421875	2.034996948242187	1.024338409423828	0.3522509765625	2.2480361328125	1.69935791015625	0.28380615234375	2.3221396484375	1.667446533203125	0.178120361328125	2.35826953125	1.390958801269531	0.12074169921875	2.285720703125	1.165382110595703	0.105173095703125	2.202546875	1.145141204833984	0.16567822265625
453	15.066667	2.23017578125	1.191167022705078	0.285965087890625	2.221646484375	1.371313659667969	0.282788818359375	2.217261474609375	1.515447631835937	0.2821220703125	2.226310791015625	1.732671020507813	0.31235302734375	2.20187646484375	1.694543090820313	0.332479248046875	2.087494384765625	1.639656616210937	0.401715087890625	2.073184326171875	1.365518463134766	0.453724853515625	2.019228271484375	1.15207829284668	0.37296826171875	2.01189990234375	1.055080017089844	0.37695947265625	1.986840576171875	0.9863869667053222	0.29579052734375	2.034510986328125	1.024238178253174	0.352163818359375	2.24919873046875	1.698740478515625	0.283771728515625	2.32320849609375	1.666660278320312	0.1780712890625	2.358650146484375	1.390091766357422	0.1206533203125	2.285544921875	1.164695983886719	0.105067138671875	2.202330322265625	1.14465202331543	0.165581787109375
454	15.1	2.230897216796875	1.191132598876953	0.2861270751953125	2.22232421875	1.371251190185547	0.2828353271484375	2.21795751953125	1.515366455078125	0.2821265869140625	2.22704296875	1.732544677734375	0.3124598388671875	2.2025302734375	1.694428833007813	0.3324971923828125	2.0880546875	1.6395966796875	0.4015816650390625	2.07389794921875	1.365654174804688	0.4544578857421875	2.020603637695312	1.151473159790039	0.3753297119140625	2.013683349609375	1.054441314697266	0.3788961181640625	1.990737060546875	0.9790615844726562	0.3032432861328125	2.028603515625	1.021187484741211	0.3483221435546875	2.24999267578125	1.698615844726562	0.2839378662109375	2.32434619140625	1.666467163085938	0.1785218505859375	2.359085205078125	1.389720092773437	0.1217247314453125	2.2853349609375	1.164611022949219	0.1055245361328125	2.20120703125	1.144521606445313	0.1647230224609375
455	15.133334	2.2300224609375	1.194231353759766	0.286370361328125	2.222065673828125	1.374280975341797	0.28281396484375	2.217931640625	1.518326782226562	0.281688232421875	2.228633544921875	1.735326416015625	0.311961181640625	2.20399853515625	1.697392272949219	0.33213037109375	2.089138427734375	1.642381286621094	0.400273193359375	2.07344482421875	1.367932891845703	0.449190673828125	2.022294921875	1.150585861206055	0.378037109375	2.015309814453125	1.053788661956787	0.384938232421875	1.997942993164062	0.968975112915039	0.318418701171875	2.021732788085937	1.016306732177734	0.35584765625	2.251177734375	1.701265502929687	0.283318359375	2.32451513671875	1.669173522949219	0.177260498046875	2.3628251953125	1.391996307373047	0.12584033203125	2.2862978515625	1.167892059326172	0.11038330078125	2.20241650390625	1.144472259521484	0.168604736328125
456	15.166667	2.228351318359375	1.193627197265625	0.2874132080078125	2.2201669921875	1.373906036376953	0.2835946044921875	2.21591015625	1.518142456054687	0.2823067626953125	2.22640869140625	1.73543017578125	0.3127415771484375	2.201833740234375	1.697399047851563	0.3329661865234375	2.08692626953125	1.642112976074219	0.4012218017578125	2.0715888671875	1.367249328613281	0.4500841064453125	2.020587890625	1.149584320068359	0.3787484130859375	2.013281494140625	1.052435096740723	0.3794281005859375	1.994028076171875	0.9813297958374023	0.2986475830078125	2.03868310546875	1.022587368011475	0.3648358154296875	2.24896533203125	1.701371520996094	0.2839876708984375	2.3219765625	1.669588134765625	0.1773875732421875	2.36118994140625	1.392178558349609	0.1257652587890625	2.28514306640625	1.167565856933594	0.1103712158203125	2.2016162109375	1.143113265991211	0.1689329833984375
457	15.2	2.226548095703125	1.192896453857422	0.2884381103515625	2.218125244140625	1.373353332519531	0.2844906005859375	2.2139541015625	1.517746337890625	0.2833082275390625	2.22497900390625	1.735143676757812	0.3144486083984375	2.20043212890625	1.69704248046875	0.3347044677734375	2.085747314453125	1.641283935546875	0.4032755126953125	2.070955078125	1.366078460693359	0.4520797119140625	2.020469848632812	1.147457260131836	0.3825035400390625	2.011197265625	1.050374126434326	0.3815806884765625	1.993864013671875	0.9767996902465821	0.3024359130859375	2.032950439453125	1.018648998260498	0.3677440185546875	2.24734326171875	1.701111083984375	0.2854229736328125	2.31967041015625	1.669881958007812	0.1780194091796875	2.359301513671875	1.392357025146484	0.1256722412109375	2.283533203125	1.16744953918457	0.1093431396484375	2.200593994140625	1.140727554321289	0.1679481201171875
[truncated: 48 more columns]
